# Supplementary material for: A collection of forcefield precursors for metal–organic frameworks
Source: RSC Adv. 2019 Nov 13;9(63):36492–507. doi: 10.1039/c9ra07327b (PMC9075174; doi:10.1039/c9ra07327b)
Supplement: RA-009-C9RA07327B-s5346 [file RA-009-C9RA07327B-s5346.xyz]

  222
jmolscript: load "" {1 1 1} spacegroup "x,y,z" unitcell [{     13.551000     0.000000     0.000000 }, {     -5.467830    15.229169     0.000000 }, {     -3.215468    -7.009146    14.632301 }]
Zn     1.871726     0.663360    12.068137     0.583296
Zn     6.900319     5.282417     6.241115     0.594214
Zn    -0.360826     8.701263     7.156951     0.615859
Zn     2.995976     7.556663     2.564164     0.583296
Zn    -2.032617     2.937606     8.391186     0.594214
Zn     5.228528    -0.481240     7.475350     0.615859
H      5.328595     4.192208    12.854476     0.123940
H      5.379680     5.095087    10.696212     0.111289
H      3.701684     4.484260     9.202254     0.116933
H      2.262132     2.809820     9.772914     0.081075
H     -3.960611    10.375707     1.621259     0.124521
H     -2.930185    12.393185     1.943170     0.110669
H     -4.117465    14.345409     1.479326     0.120175
H      7.376069    14.223282     0.478476     0.090866
H     -6.967578     8.730425     9.926553     0.126153
H      4.258488     8.893453     9.983619     0.106209
H      2.985952     7.588980     8.564286     0.121874
H      4.040466     6.157403     7.146416     0.083449
H     -5.303058     6.945710    11.512694     0.118759
H     -5.331243     8.168230    13.490982     0.109275
H      0.780367    -4.839807    13.416357     0.115544
H      1.567913    -3.971916    11.461481     0.077948
H     -4.462539     9.476732     4.241904     0.122777
H      9.528657     7.885694     2.632351     0.105360
H     -2.189127     6.529394     2.831350     0.123496
H     -0.864464     6.747094     4.688189     0.079301
H     -4.977919    12.373208     4.680873     0.116982
H      6.575996    12.136441     3.541017     0.106846
H      5.079320    10.521695     4.247757     0.108780
H      5.620617     9.189491     5.986074     0.082666
H     -0.460893     4.027815     1.777825     0.123940
H     -0.511978     3.124936     3.936089     0.111289
H      1.166018     3.735763     5.430047     0.116933
H      2.605570     5.410203     4.859387     0.081075
H      8.828313    -2.155684    13.011042     0.124521
H      7.797887    -4.173162    12.689131     0.110669
H      8.985167    -6.125386    13.152975     0.120175
H     -2.508367    -6.003259    14.153825     0.090866
H     11.835280    -0.510402     4.705748     0.126153
H      0.609214    -0.673430     4.648682     0.106209
H      1.881750     0.631043     6.068015     0.121874
H      0.827236     2.062620     7.485885     0.083449
H     10.170760     1.274313     3.119607     0.118759
H     10.198945     0.051793     1.141319     0.109275
H      4.087335    13.059830     1.215944     0.115544
H      3.299789    12.191939     3.170820     0.077948
H      9.330241    -1.256709    10.390397     0.122777
H     -4.660955     0.334329    11.999950     0.105360
H      7.056829     1.690629    11.800951     0.123496
H      5.732166     1.472929     9.944112     0.079301
H      9.845621    -4.153185     9.951428     0.116982
H     -1.708294    -3.916418    11.091284     0.106846
H     -0.211618    -2.301672    10.384544     0.108780
H     -0.752915    -0.969468     8.646227     0.082666
C      5.154786     6.272436     0.007316     0.180397
C      6.111534     7.231841     2.766968     0.237483
C      5.953991     7.469348     0.280940     0.121295
C      6.451043     7.922835     1.505664     0.116602
C      7.360493     9.768024     0.460917     0.113612
C      3.643236     2.325406    13.855326     0.123489
C      3.749397     2.994639    12.528176     0.190507
C      4.704877     3.929058    12.217971    -0.165211
C      4.728689     4.478396    10.937645    -0.006106
C      3.759454     4.084159    10.040685    -0.108435
C      2.886772     3.103645    10.396250     0.104664
C      8.010006    11.090370     0.711130     0.171789
C     -4.376852    11.156821     1.341782    -0.172140
C     -3.785927    12.351580     1.581752    -0.008584
C     -4.484276    13.516903     1.275937    -0.145820
C      7.834624    13.437955     0.674549     0.052746
C     -3.720996     4.970648     5.977295     0.181356
C     -1.422816     5.940937     7.859009     0.251672
C     -3.852652     5.910977     7.098129     0.118282
C     -2.829349     6.411837     7.921928     0.093046
C     -4.375760     7.605583     9.149578     0.135267
C     -5.432587     7.090246     8.362360     0.107823
C      6.632768     7.313351     8.491124     0.194314
C      6.057785     8.205435     9.366136    -0.157631
C      4.671245     8.302590     9.395400    -0.010329
C      3.914317     7.530867     8.558433    -0.109484
C      4.551988     6.677728     7.722928     0.094654
C     -4.547262     8.412170    10.387470     0.180512
C     -5.010545     7.827963    11.524400    -0.180080
C     -5.045002     8.554918    12.696448    -0.035853
C      0.820863    -5.370105    12.654014    -0.122585
C      1.280847    -4.855545    11.471724     0.096622
C      4.900287    -4.290559     9.023740     0.203227
C      2.905543    -1.878545     9.072027     0.245652
C     -1.779301    11.082549     8.214574     0.118952
C      2.747808    -3.120824     8.254081     0.117109
C     -4.007559    10.996740     6.692814     0.128757
C     -2.973403    10.062693     6.496742     0.117690
C     -2.889392     9.030219     5.412488     0.182260
C     -3.724239     8.916764     4.326771    -0.148413
C     -3.457161     7.970912     3.366892    -0.010889
C     -2.386067     7.165442     3.481024    -0.110678
C     -1.593155     7.315715     4.591616     0.104444
C     -5.328085    10.912637     6.003633     0.188630
C     -5.595683    11.728429     4.942791    -0.187742
C      6.775965    11.587762     4.266779    -0.018010
C      5.895795    10.627824     4.677947    -0.117303
C      6.229530     9.836130     5.713914     0.088774
C      2.928384     8.956733    -0.007316     0.180397
C     -1.243832     0.988182    11.865333     0.237483
C     -1.086289     0.750675    14.351361     0.121295
C     -1.583341     0.297188    13.126637     0.116602
C     -2.492791    -1.548001    14.171384     0.113612
C      1.224466     5.894617     0.776975     0.123489
C      1.118305     5.225384     2.104125     0.190507
C      0.162825     4.290965     2.414330    -0.165211
C      0.139013     3.741627     3.694656    -0.006106
C      1.108248     4.135864     4.591616    -0.108435
C      1.980930     5.116378     4.236051     0.104664
C     -3.142304    -2.870347    13.921171     0.171790
C      9.244554    -2.936798    13.290519    -0.172140
C      8.653629    -4.131557    13.050549    -0.008584
C      9.351978    -5.296880    13.356364    -0.145820
C     -2.966922    -5.217932    13.957752     0.052746
C      8.588698     3.249375     8.655006     0.181356
C      6.290518     2.279086     6.773292     0.251673
C      8.720354     2.309046     7.534172     0.118282
C      7.697051     1.808186     6.710373     0.093046
C      9.243462     0.614440     5.482723     0.135267
C     10.300289     1.129777     6.269941     0.107823
C     -1.765066     0.906672     6.141177     0.194314
C     -1.190083     0.014588     5.266165    -0.157631
C      0.196457    -0.082567     5.236901    -0.010329
C      0.953385     0.689156     6.073868    -0.109484
C      0.315714     1.542295     6.909373     0.094654
C      9.414964    -0.192147     4.244831     0.180512
C      9.878247     0.392060     3.107901    -0.180080
C      9.912704    -0.334895     1.935853    -0.035853
C      4.046839    13.590128     1.978287    -0.122585
C      3.586855    13.075568     3.160577     0.096622
C      5.435245    -2.718587     5.608561     0.203227
C      1.962159    10.098568     5.560274     0.245651
C      6.647003    -2.862526     6.417727     0.118952
C      2.119894    11.340847     6.378220     0.117109
C      8.875261    -2.776717     7.939487     0.128757
C      7.841105    -1.842670     8.135559     0.117690
C      7.757094    -0.810196     9.219813     0.182259
C      8.591941    -0.696741    10.305530    -0.148413
C      8.324863     0.249111    11.265409    -0.010889
C      7.253769     1.054581    11.151277    -0.110678
C      6.460857     0.904308    10.040685     0.104444
C     10.195787    -2.692614     8.628668     0.188630
C     10.463385    -3.508406     9.689510    -0.187742
C     -1.908263    -3.367739    10.365522    -0.018010
C     -1.028093    -2.407801     9.954354    -0.117303
C     -1.361828    -1.616107     8.918387     0.088774
N      1.427298    -0.887353    13.428063    -0.260629
N      0.776031    -2.057845    13.461717    -0.066375
N      4.123804     4.425406     0.032191    -0.081881
N      4.867085     5.261836     0.813556    -0.279462
N      4.865882     7.097374     3.216180    -0.214403
N      4.951235     6.459675     4.385301    -0.065634
N      6.223406     6.233284     4.600395    -0.015925
N      6.988022     6.702170     3.602473    -0.244283
N      2.941413     1.192642    13.807039    -0.236155
N      7.171140     9.042740     1.574436    -0.248622
N      2.899072     2.547195    11.615121    -0.246980
N      7.252755    12.214618     0.351175    -0.296185
N      8.700543     4.544285     5.408098    -0.246151
N      9.105462     3.727371     4.417492    -0.074777
N     10.433217     3.669984     4.429198    -0.112870
N     -2.634452     4.454000     5.434437    -0.285305
N     -0.369949     6.746260     7.722928    -0.218466
N      0.724282     5.957058     7.825355    -0.064612
N      0.336711     4.725421     8.037523    -0.066945
N     -1.025566     4.687495     8.059471    -0.222230
N     -5.110921     6.277148     7.335172    -0.237473
N     -3.107872     7.280990     8.905218    -0.244005
N      5.891245     6.548229     7.684884    -0.248981
N     -4.128134     9.672947    10.327478    -0.301333
N      0.227265     9.898488     8.785234    -0.259296
N      1.270756    10.030586     9.622201    -0.085290
N      6.537019    -4.113994    10.346500    -0.109224
N      5.357037    -3.499586     9.976303    -0.279916
N      2.213904    -1.626263    10.163596    -0.228565
N      2.625217    -0.397483    10.526477    -0.018187
N      3.501444     0.069626     9.688046    -0.069126
N      3.709258    -0.864017     8.747190    -0.223546
N     -1.917265    10.110642     7.305908    -0.236873
N      1.621898    -3.190570     7.525392    -0.245757
N     -1.803980     8.227700     5.542716    -0.271301
N      7.411440     9.936138     6.382610    -0.317828
N      3.440404     9.107376     1.204238    -0.260629
N      4.091671    10.277868     1.170584    -0.066375
N      3.959366    10.803763    -0.032191    -0.081881
N      0.000617     2.958187    13.818745    -0.279462
N      0.001820     1.122649    11.416121    -0.214403
N     -0.083533     1.760348    10.247000    -0.065634
N     -1.355704     1.986739    10.031906    -0.015925
N     -2.120320     1.517853    11.029828    -0.244283
N      1.926289     7.027381     0.825262    -0.236155
N     -2.303438    -0.822717    13.057865    -0.248622
N      1.968630     5.672828     3.017180    -0.246980
N     -2.385053    -3.994595    14.281126    -0.296185
N     -3.832841     3.675738     9.224203    -0.246151
N     -4.237760     4.492652    10.214809    -0.074778
N     -5.565515     4.550039    10.203103    -0.112870
N      7.502154     3.766023     9.197864    -0.285305
N      5.237651     1.473763     6.909373    -0.218466
N      4.143420     2.262965     6.806946    -0.064612
N      4.530991     3.494602     6.594778    -0.066945
N      5.893268     3.532528     6.572830    -0.222230
N     -3.572377     1.942875     7.297129    -0.237473
N      7.975574     0.939033     5.727083    -0.244005
N     -1.023543     1.671794     6.947417    -0.248981
N      8.995836    -1.452924     4.304823    -0.301333
N      4.640437    -1.678465     5.847067    -0.259296
N      3.596946    -1.810563     5.010100    -0.085290
N     -1.669317    12.334017     4.285801    -0.109224
N     -0.489335    11.719609     4.655998    -0.279916
N      2.653798     9.846286     4.468705    -0.228565
N      2.242485     8.617506     4.105824    -0.018187
N      1.366258     8.150397     4.944255    -0.069127
N      1.158444     9.084040     5.885111    -0.223546
N      6.784967    -1.890619     7.326393    -0.236873
N      3.245804    11.410593     7.106909    -0.245757
N      6.671682    -0.007677     9.089585    -0.271301
N     -2.543738    -1.716115     8.249691    -0.317828

The following XYZ coordinates are in angstroms. Other properties are in atomic units.
The sperically averaged electron density of each atom fit to a function of the form exp(a - br)
eigen_1, eigen_2 and eigen_3 are the three eigenvalues of traceless quadrupole moment tensor
  atom number  atomic symbol              X              Y              Z     net charge C6 coefficient C8 coefficient C10 coefficient fluctuating dipole atomic polarizability isotropic forcefield polarizability              a              b squared Pearson coefficient          <r^3>          <r^4>         wp_QDO          m_QDO          q_QDO       dipole_x       dipole_y       dipole_z         dipole            Qxy            Qxz            Qyz     Q(x^2-y^2)  Q(3z^2 - R^2)        eigen_1        eigen_2        eigen_3 static polarizability      alpha(xx)      alpha(xy)      alpha(xz)      alpha(yy)      alpha(yz)      alpha(zz) atomic spin moment
            1             Zn       1.871726       0.663360      12.068137       0.583296     118.379249 0.24971615E+04  0.85270842E+05                                19.236525                           16.052393       0.617554       1.996691                    0.994806      52.879707     148.755900       0.463541       0.386958      -1.155287      -0.015384       0.009946       0.009773       0.020763      -0.039153      -0.007822       0.004593       0.024487       0.020906      -0.044524       0.004521       0.040003             22.589963      20.768424       1.165948      -0.252833      17.740824       3.215470      29.260641           0.000001
            2             Zn       6.900319       5.282417       6.241115       0.594214     115.096565 0.24763211E+04  0.84369718E+05                                18.928852                           16.012861       0.638494       2.006587                    0.994409      52.523728     147.517437       0.462982       0.388295      -1.154463      -0.006615      -0.031305       0.006607       0.032672       0.019215       0.020449      -0.023742       0.062881      -0.032880      -0.051964       0.005871       0.046093             22.300526      21.504801      -2.279200       2.276094      25.558922      -4.790516      19.837855           0.000003
            3             Zn      -0.360826       8.701263       7.156951       0.615859     111.822055 0.24201536E+04  0.82000736E+05                                18.556597                           15.835567       0.616216       2.004067                    0.994446      52.056009     145.894120       0.465239       0.388558      -1.154039       0.016249      -0.021011       0.012453       0.029336      -0.031079      -0.045141      -0.024112       0.017570       0.008508      -0.066909       0.015830       0.051079             21.071479      22.149294       2.867794      -1.630982      25.565788       0.752275      15.499357           0.000003
            4             Zn       2.995976       7.556663       2.564164       0.583296     118.379249 0.24971616E+04  0.85270844E+05                                19.236525                           16.052394       0.617553       1.996691                    0.994806      52.879707     148.755902       0.463541       0.386958      -1.155287       0.015384      -0.009946      -0.009773       0.020763      -0.039153      -0.007822       0.004593       0.024487       0.020906      -0.044524       0.004521       0.040003             22.589964      20.768425       1.165948      -0.252833      17.740825       3.215470      29.260642           0.000001
            5             Zn      -2.032617       2.937606       8.391186       0.594214     115.096568 0.24763212E+04  0.84369721E+05                                18.928852                           16.012860       0.638494       2.006587                    0.994409      52.523729     147.517438       0.462982       0.388295      -1.154463       0.006615       0.031305      -0.006607       0.032672       0.019215       0.020449      -0.023742       0.062881      -0.032880      -0.051964       0.005871       0.046093             22.300526      21.504800      -2.279200       2.276095      25.558922      -4.790516      19.837855           0.000003
            6             Zn       5.228528      -0.481240       7.475350       0.615859     111.822052 0.24201535E+04  0.82000733E+05                                18.556597                           15.835567       0.616217       2.004067                    0.994446      52.056008     145.894119       0.465239       0.388558      -1.154038      -0.016249       0.021011      -0.012453       0.029336      -0.031079      -0.045141      -0.024112       0.017570       0.008508      -0.066909       0.015830       0.051079             21.071480      22.149294       2.867794      -1.630982      25.565788       0.752275      15.499357           0.000003
            7              H       5.328595       4.192208      12.854476       0.123940       1.081553 0.80641495E+01  0.79821400E+02                                 1.781260                            1.693930      -1.069585       2.378034                    0.997311       3.578790      10.266973       0.463748       1.334331      -0.697206       0.027492       0.016706       0.019859       0.037806       0.012982       0.009152      -0.002872       0.003579      -0.012203      -0.016712       0.000191       0.016521              1.796417       1.704856       0.202154       0.282072       1.533466       0.190878       2.150929           0.000001
            8              H       5.379680       5.095087      10.696212       0.111289       1.091950 0.76230925E+01  0.74793914E+02                                 1.822867                            1.665539      -1.204188       2.311682                    0.994443       3.713016      10.788758       0.457469       1.364613      -0.689674       0.027807       0.024398      -0.012880       0.039171       0.012159       0.000344      -0.004375      -0.010079       0.029628      -0.018366       0.005621       0.012744              1.931028       2.056397       0.560022      -0.365446       2.057636      -0.364781       1.679053           0.000001
            9              H       3.701684       4.484260       9.202254       0.116933       1.017352 0.71176596E+01  0.68977002E+02                                 1.768196                            1.631102      -1.228169       2.299287                    0.994441       3.758598      11.025099       0.450902       1.401705      -0.681791      -0.004140       0.014330      -0.030992       0.034394       0.006332       0.006562      -0.007235       0.007527       0.009595      -0.014244       0.004849       0.009395              1.864378       1.477241       0.047254      -0.024356       1.802913      -0.577327       2.312981           0.000001
           10              H       2.262132       2.809820       9.772914       0.081075       1.261602 0.91360237E+01  0.94314642E+02                                 2.027606                            1.835692      -1.575586       2.113036                    0.990590       4.276885      12.982377       0.428954       1.383165      -0.683514      -0.023998      -0.008421      -0.033131       0.041767       0.008456       0.005705      -0.000559      -0.013816       0.056929      -0.021136       0.001234       0.019902              2.131993       2.402044       0.334204       0.605199       1.783840       0.165377       2.210094           0.000001
           11              H      -3.960611      10.375707       1.621259       0.124521       1.076953 0.79506963E+01  0.77877874E+02                                 1.730134                            1.646089      -1.052520       2.389826                    0.997059       3.456358       9.642852       0.489288       1.278006      -0.709672       0.017237      -0.024387       0.014711       0.033290      -0.003701       0.006952       0.000304      -0.001919      -0.030282      -0.013086       0.003222       0.009864              1.737897       1.594391      -0.288317       0.214636       2.035670      -0.288707       1.583631          -0.000000
           12              H      -2.930185      12.393185       1.943170       0.110669       1.241869 0.88856431E+01  0.88495389E+02                                 1.818744                            1.674949      -1.150292       2.324199                    0.997341       3.472065       9.417811       0.519432       1.183984      -0.731480       0.037744       0.001833       0.007603       0.038546       0.000954      -0.003906       0.003259      -0.002872      -0.077384      -0.026473       0.011737       0.014736              1.869365       2.382843       0.102408       0.520320       1.469517       0.026849       1.755734           0.000001
           13              H      -4.117465      14.345409       1.479326       0.120175       1.085580 0.76749095E+01  0.73440025E+02                                 1.657257                            1.555558      -0.757100       2.522409                    0.999849       3.154090       8.293806       0.541398       1.182307      -0.734217       0.017353       0.032225       0.012102       0.038549       0.002642       0.010446       0.003244      -0.005719      -0.047584      -0.020311       0.006403       0.013908              1.692779       1.440511       0.294921       0.055765       2.191048       0.083048       1.446778           0.000002
           14              H       7.376069      14.223282       0.478476       0.090866       1.112641 0.77676432E+01  0.75736192E+02                                 1.771659                            1.624847      -0.979536       2.408683                    0.997216       3.585179      10.019484       0.492861       1.274580      -0.709275      -0.020933       0.034685      -0.009730       0.041665       0.000059       0.012492      -0.000450      -0.004208      -0.028940      -0.017409       0.006924       0.010485              1.836496       1.596432      -0.403155       0.051832       2.411476      -0.278414       1.501581           0.000000
           15              H      -6.967578       8.730425       9.926553       0.126153       0.928547 0.67857265E+01  0.65000736E+02                                 1.663095                            1.595711      -1.206201       2.313466                    0.995361       3.687920      10.766461       0.454403       1.407159      -0.680910       0.014273       0.024625       0.019756       0.034647       0.003756      -0.003043       0.014165      -0.000908       0.000294      -0.015459       0.001022       0.014437              1.670323       1.719453       0.188398       0.279748       1.683973       0.309518       1.607542           0.000000
           16              H       4.258488       8.893453       9.983619       0.106209       1.088264 0.77284631E+01  0.75836660E+02                                 1.799619                            1.663661      -1.043168       2.384837                    0.996532       3.642871      10.471571       0.464785       1.342974      -0.694734      -0.017896       0.023922       0.023452       0.037981       0.000856      -0.002543       0.012361       0.000230       0.003160      -0.012643      -0.000079       0.012722              1.866285       1.701425      -0.352462      -0.288272       2.100591       0.477838       1.796838           0.000001
           17              H       2.985952       7.588980       8.564286       0.121874       1.250588 0.89736632E+01  0.91769093E+02                                 2.000273                            1.811581      -1.370064       2.234062                    0.993068       3.858868      11.471531       0.436719       1.371440      -0.688367      -0.035039       0.006189       0.001388       0.035609      -0.006647      -0.001097       0.001857       0.022070       0.004892      -0.013843       0.001548       0.012295              2.127872       3.151215      -0.147689       0.031849       1.691211       0.015587       1.541188           0.000001
           18              H       4.040466       6.157403       7.146416       0.083449       1.197549 0.87182659E+01  0.88937796E+02                                 1.960036                            1.795427      -1.513977       2.144819                    0.991403       4.180528      12.606687       0.433025       1.386554      -0.683228      -0.030186      -0.019136      -0.024392       0.043270       0.000017       0.008766       0.008330       0.026099      -0.016155      -0.017459      -0.001742       0.019201              2.040720       2.046830       0.320669       0.374248       2.016314       0.351188       2.059015           0.000001
           19              H      -5.303058       6.945710      11.512694       0.118759       1.261004 0.94870350E+01  0.97780387E+02                                 1.961853                            1.826061      -1.379716       2.224124                    0.993471       3.836809      11.225020       0.450872       1.318048      -0.699483      -0.007292      -0.032158       0.006969       0.033702       0.004281      -0.007164      -0.007957      -0.007387       0.028085      -0.011190      -0.005286       0.016477              2.013427       1.569037       0.320080      -0.025277       2.778635       0.127682       1.692608           0.000001
           20              H      -5.331243       8.168230      13.490982       0.109275       1.038174 0.70893958E+01  0.66228266E+02                                 1.575390                            1.467618      -0.725614       2.531902                    0.999848       3.107158       7.963796       0.575471       1.139327      -0.744139      -0.006213      -0.014208       0.034376       0.037712       0.004486      -0.003747       0.003090      -0.023301       0.032883      -0.018581       0.006029       0.012551              1.613670       1.334308       0.122107      -0.285746       1.468733      -0.326125       2.037969           0.000002
           21              H       0.780367      -4.839807      13.416357       0.115544       1.402968 0.10190540E+02  0.10652500E+03                                 2.072633                            1.865416      -1.512205       2.159464                    0.991916       3.896389      11.339913       0.457579       1.280518      -0.707207      -0.001925       0.014934       0.028786       0.032486       0.007573      -0.003673      -0.009479      -0.007808       0.016137      -0.011501      -0.004171       0.015672              2.187736       1.559290       0.001703      -0.060972       2.373908       0.818764       2.630010           0.000001
           22              H       1.567913      -3.971916      11.461481       0.077948       1.386426 0.10203083E+02  0.10706616E+03                                 2.075047                            1.879556      -1.461274       2.163113                    0.992631       4.101394      12.098162       0.449547       1.298406      -0.702276       0.016382       0.035377       0.001740       0.039024       0.008513       0.003052       0.002225       0.003592       0.019905      -0.012020       0.002187       0.009834              2.163200       1.726219       0.428829      -0.040746       3.050327       0.051818       1.713054           0.000001
           23              H      -4.462539       9.476732       4.241904       0.122777       0.928959 0.67154667E+01  0.64496097E+02                                 1.692190                            1.607262      -1.346469       2.243461                    0.993172       3.863758      11.488643       0.442100       1.442543      -0.673175      -0.028935       0.015344      -0.007323       0.033560      -0.005417       0.003607       0.001063       0.009841      -0.009914      -0.007340      -0.002286       0.009626              1.725527       1.980478      -0.502995       0.091001       1.724157       0.028070       1.471945          -0.000000
           24              H       9.528657       7.885694       2.632351       0.105360       1.154723 0.82597335E+01  0.81213873E+02                                 1.769942                            1.643453      -1.041445       2.382068                    0.996820       3.479510       9.545869       0.507998       1.226252      -0.721158      -0.022817      -0.010152      -0.031615       0.040288      -0.004620       0.008587       0.014372      -0.004400       0.036923      -0.019152      -0.002465       0.021617              1.821843       1.922069      -0.023236       0.603503       1.424380       0.044263       2.119081          -0.000000
           25              H      -2.189127       6.529394       2.831350       0.123496       1.029186 0.73370577E+01  0.69908136E+02                                 1.638291                            1.551056      -0.777930       2.516816                    0.999735       3.215939       8.633192       0.522801       1.229601      -0.721991       0.001964      -0.025571      -0.025777       0.036362      -0.005796       0.007675       0.010823       0.003109       0.021642      -0.016902       0.002381       0.014521              1.663183       1.439766      -0.242735      -0.200851       1.759803       0.453681       1.789980           0.000001
           26              H      -0.864464       6.747094       4.688189       0.079301       1.094473 0.80549497E+01  0.80681626E+02                                 1.856801                            1.734134      -1.493497       2.156156                    0.991088       4.144370      12.444309       0.436778       1.400018      -0.680564       0.031969      -0.032056       0.002005       0.045317      -0.019292       0.003912       0.007144      -0.006142       0.022289      -0.025046       0.008177       0.016868              1.920961       2.309567      -0.543207       0.013559       1.950920       0.004117       1.502395           0.000001
           27              H      -4.977919      12.373208       4.680873       0.116982       0.932306 0.68844831E+01  0.66338497E+02                                 1.681432                            1.616458      -1.254350       2.286034                    0.993719       3.801636      11.215702       0.446604       1.423275      -0.677407       0.020624       0.022943      -0.009842       0.032382       0.006670       0.004537      -0.010034       0.002152      -0.009108      -0.014956       0.005019       0.009938              1.689426       1.726435       0.325592      -0.069379       1.903092      -0.134101       1.438752          -0.000000
           28              H       6.575996      12.136441       3.541017       0.106846       0.918436 0.65430696E+01  0.61628382E+02                                 1.608331                            1.533531      -0.884777       2.460224                    0.998155       3.512896       9.914954       0.482472       1.347829      -0.693643      -0.008982       0.019603      -0.030081       0.037011       0.005934       0.004996      -0.008891      -0.000757       0.003548      -0.013304       0.003882       0.009422              1.629537       1.403202      -0.139533       0.170177       1.632105      -0.364244       1.853305          -0.000000
           29              H       5.079320      10.521695       4.247757       0.108780       1.044943 0.75789294E+01  0.75100925E+02                                 1.829723                            1.705081      -1.514429       2.149920                    0.992344       4.127250      12.507505       0.429690       1.438512      -0.672953      -0.024556      -0.001134      -0.015591       0.029110       0.001850       0.004850      -0.005433      -0.012426      -0.004217      -0.010023       0.000407       0.009616              1.895452       2.480256       0.106867       0.442602       1.515453       0.031092       1.690647          -0.000000
           30              H       5.620617       9.189491       5.986074       0.082666       1.001035 0.72536666E+01  0.70347678E+02                                 1.721516                            1.627037      -1.109765       2.346430                    0.994366       3.769080      10.917004       0.461472       1.368574      -0.688618      -0.030686      -0.027980       0.010909       0.042936       0.011824       0.005743      -0.010024       0.008766      -0.007210      -0.019274       0.005369       0.013904              1.757706       1.848684       0.450015      -0.178971       1.923720      -0.256372       1.500714           0.000001
           31              H      -0.460893       4.027815       1.777825       0.123940       1.081553 0.80641481E+01  0.79821384E+02                                 1.781260                            1.693930      -1.069585       2.378034                    0.997311       3.578790      10.266973       0.463748       1.334331      -0.697206      -0.027492      -0.016706      -0.019859       0.037806       0.012982       0.009152      -0.002872       0.003579      -0.012203      -0.016712       0.000191       0.016521              1.796417       1.704855       0.202154       0.282071       1.533466       0.190878       2.150929           0.000001
           32              H      -0.511978       3.124936       3.936089       0.111289       1.091950 0.76230925E+01  0.74793914E+02                                 1.822867                            1.665539      -1.204188       2.311682                    0.994443       3.713016      10.788758       0.457469       1.364613      -0.689674      -0.027807      -0.024398       0.012880       0.039171       0.012159       0.000344      -0.004375      -0.010079       0.029628      -0.018366       0.005621       0.012744              1.931028       2.056397       0.560022      -0.365446       2.057636      -0.364781       1.679053           0.000001
           33              H       1.166018       3.735763       5.430047       0.116933       1.017352 0.71176596E+01  0.68977002E+02                                 1.768196                            1.631102      -1.228169       2.299287                    0.994441       3.758598      11.025099       0.450902       1.401705      -0.681791       0.004140      -0.014330       0.030992       0.034394       0.006332       0.006562      -0.007235       0.007527       0.009595      -0.014244       0.004849       0.009395              1.864378       1.477241       0.047254      -0.024356       1.802913      -0.577327       2.312981           0.000001
           34              H       2.605570       5.410203       4.859387       0.081075       1.261603 0.91360292E+01  0.94314707E+02                                 2.027606                            1.835692      -1.575586       2.113036                    0.990590       4.276886      12.982378       0.428954       1.383164      -0.683514       0.023998       0.008421       0.033131       0.041767       0.008456       0.005705      -0.000559      -0.013816       0.056929      -0.021136       0.001234       0.019902              2.131993       2.402044       0.334204       0.605199       1.783840       0.165377       2.210094           0.000001
           35              H       8.828313      -2.155684      13.011042       0.124521       1.076953 0.79506963E+01  0.77877874E+02                                 1.730134                            1.646089      -1.052520       2.389826                    0.997059       3.456358       9.642852       0.489288       1.278006      -0.709672      -0.017237       0.024387      -0.014711       0.033290      -0.003701       0.006952       0.000304      -0.001919      -0.030282      -0.013086       0.003222       0.009864              1.737897       1.594391      -0.288317       0.214636       2.035670      -0.288707       1.583631          -0.000000
           36              H       7.797887      -4.173162      12.689131       0.110669       1.241869 0.88856431E+01  0.88495389E+02                                 1.818744                            1.674949      -1.150292       2.324198                    0.997341       3.472065       9.417811       0.519432       1.183984      -0.731480      -0.037744      -0.001833      -0.007603       0.038546       0.000954      -0.003906       0.003259      -0.002872      -0.077384      -0.026473       0.011737       0.014736              1.869365       2.382843       0.102408       0.520320       1.469517       0.026849       1.755734           0.000001
           37              H       8.985167      -6.125386      13.152975       0.120175       1.085579 0.76749057E+01  0.73439980E+02                                 1.657257                            1.555557      -0.757100       2.522409                    0.999849       3.154089       8.293803       0.541398       1.182307      -0.734217      -0.017353      -0.032225      -0.012102       0.038549       0.002642       0.010446       0.003244      -0.005719      -0.047584      -0.020311       0.006403       0.013908              1.692779       1.440511       0.294921       0.055765       2.191048       0.083048       1.446777           0.000002
           38              H      -2.508367      -6.003259      14.153825       0.090866       1.112640 0.77676415E+01  0.75736173E+02                                 1.771659                            1.624847      -0.979536       2.408683                    0.997216       3.585179      10.019485       0.492861       1.274580      -0.709275       0.020933      -0.034685       0.009730       0.041665       0.000059       0.012492      -0.000450      -0.004208      -0.028940      -0.017409       0.006924       0.010485              1.836497       1.596432      -0.403155       0.051832       2.411476      -0.278414       1.501581           0.000000
           39              H      11.835280      -0.510402       4.705748       0.126153       0.928546 0.67857217E+01  0.65000684E+02                                 1.663095                            1.595711      -1.206201       2.313467                    0.995361       3.687919      10.766460       0.454403       1.407160      -0.680910      -0.014273      -0.024625      -0.019756       0.034647       0.003756      -0.003043       0.014165      -0.000908       0.000294      -0.015459       0.001022       0.014437              1.670322       1.719453       0.188398       0.279748       1.683973       0.309518       1.607542           0.000000
           40              H       0.609214      -0.673430       4.648682       0.106209       1.088264 0.77284582E+01  0.75836602E+02                                 1.799619                            1.663661      -1.043167       2.384837                    0.996532       3.642870      10.471569       0.464785       1.342975      -0.694734       0.017896      -0.023922      -0.023452       0.037981       0.000856      -0.002543       0.012361       0.000230       0.003160      -0.012643      -0.000079       0.012722              1.866284       1.701424      -0.352461      -0.288272       2.100590       0.477838       1.796838           0.000001
           41              H       1.881750       0.631043       6.068015       0.121874       1.250588 0.89736638E+01  0.91769098E+02                                 2.000272                            1.811581      -1.370064       2.234062                    0.993068       3.858868      11.471530       0.436720       1.371440      -0.688367       0.035039      -0.006189      -0.001388       0.035609      -0.006647      -0.001097       0.001857       0.022070       0.004892      -0.013843       0.001548       0.012295              2.127871       3.151215      -0.147689       0.031849       1.691211       0.015587       1.541188           0.000001
           42              H       0.827236       2.062620       7.485885       0.083449       1.197549 0.87182641E+01  0.88937777E+02                                 1.960036                            1.795427      -1.513978       2.144819                    0.991403       4.180528      12.606689       0.433025       1.386554      -0.683227       0.030186       0.019136       0.024392       0.043270       0.000017       0.008766       0.008330       0.026099      -0.016155      -0.017459      -0.001742       0.019201              2.040720       2.046830       0.320669       0.374248       2.016315       0.351188       2.059015           0.000001
           43              H      10.170760       1.274313       3.119607       0.118759       1.261004 0.94870335E+01  0.97780369E+02                                 1.961853                            1.826060      -1.379716       2.224125                    0.993471       3.836809      11.225020       0.450872       1.318048      -0.699483       0.007292       0.032158      -0.006969       0.033702       0.004281      -0.007164      -0.007957      -0.007387       0.028085      -0.011190      -0.005286       0.016477              2.013426       1.569037       0.320080      -0.025277       2.778635       0.127682       1.692607           0.000001
           44              H      10.198945       0.051793       1.141319       0.109275       1.038173 0.70893926E+01  0.66228233E+02                                 1.575391                            1.467618      -0.725614       2.531902                    0.999848       3.107157       7.963795       0.575471       1.139328      -0.744139       0.006213       0.014208      -0.034376       0.037712       0.004486      -0.003747       0.003090      -0.023301       0.032883      -0.018581       0.006029       0.012551              1.613670       1.334308       0.122107      -0.285746       1.468734      -0.326125       2.037969           0.000002
           45              H       4.087335      13.059830       1.215944       0.115544       1.402967 0.10190535E+02  0.10652493E+03                                 2.072632                            1.865416      -1.512205       2.159465                    0.991916       3.896388      11.339907       0.457579       1.280517      -0.707208       0.001925      -0.014934      -0.028786       0.032486       0.007573      -0.003673      -0.009479      -0.007808       0.016137      -0.011501      -0.004171       0.015672              2.187735       1.559290       0.001703      -0.060972       2.373907       0.818763       2.630008           0.000001
           46              H       3.299789      12.191939       3.170820       0.077948       1.386426 0.10203083E+02  0.10706616E+03                                 2.075047                            1.879556      -1.461274       2.163113                    0.992631       4.101394      12.098162       0.449547       1.298406      -0.702276      -0.016382      -0.035377      -0.001740       0.039024       0.008513       0.003052       0.002225       0.003592       0.019905      -0.012020       0.002187       0.009834              2.163200       1.726219       0.428829      -0.040746       3.050327       0.051818       1.713054           0.000001
           47              H       9.330241      -1.256709      10.390397       0.122777       0.928959 0.67154676E+01  0.64496106E+02                                 1.692190                            1.607262      -1.346469       2.243461                    0.993172       3.863758      11.488642       0.442100       1.442542      -0.673175       0.028935      -0.015344       0.007323       0.033560      -0.005417       0.003607       0.001063       0.009841      -0.009914      -0.007340      -0.002286       0.009626              1.725527       1.980478      -0.502995       0.091001       1.724157       0.028069       1.471945          -0.000000
           48              H      -4.660955       0.334329      11.999950       0.105360       1.154723 0.82597335E+01  0.81213873E+02                                 1.769942                            1.643453      -1.041445       2.382068                    0.996820       3.479510       9.545869       0.507998       1.226252      -0.721158       0.022817       0.010152       0.031615       0.040288      -0.004620       0.008587       0.014372      -0.004400       0.036923      -0.019152      -0.002465       0.021617              1.821843       1.922069      -0.023236       0.603503       1.424380       0.044263       2.119081          -0.000000
           49              H       7.056829       1.690629      11.800951       0.123496       1.029186 0.73370577E+01  0.69908136E+02                                 1.638291                            1.551056      -0.777930       2.516816                    0.999735       3.215939       8.633192       0.522801       1.229601      -0.721991      -0.001964       0.025571       0.025777       0.036362      -0.005796       0.007675       0.010823       0.003109       0.021642      -0.016902       0.002381       0.014521              1.663183       1.439766      -0.242735      -0.200851       1.759803       0.453681       1.789980           0.000001
           50              H       5.732166       1.472929       9.944112       0.079301       1.094473 0.80549497E+01  0.80681626E+02                                 1.856801                            1.734134      -1.493497       2.156156                    0.991088       4.144370      12.444309       0.436778       1.400018      -0.680564      -0.031969       0.032056      -0.002005       0.045317      -0.019292       0.003912       0.007144      -0.006142       0.022289      -0.025046       0.008177       0.016868              1.920961       2.309567      -0.543207       0.013559       1.950920       0.004117       1.502395           0.000001
           51              H       9.845621      -4.153185       9.951428       0.116982       0.932306 0.68844831E+01  0.66338497E+02                                 1.681432                            1.616458      -1.254350       2.286034                    0.993719       3.801636      11.215702       0.446604       1.423275      -0.677407      -0.020624      -0.022943       0.009842       0.032382       0.006670       0.004537      -0.010034       0.002152      -0.009108      -0.014956       0.005019       0.009938              1.689426       1.726435       0.325592      -0.069379       1.903092      -0.134101       1.438752          -0.000000
           52              H      -1.708294      -3.916418      11.091284       0.106846       0.918436 0.65430696E+01  0.61628382E+02                                 1.608331                            1.533531      -0.884777       2.460224                    0.998155       3.512896       9.914954       0.482472       1.347829      -0.693643       0.008982      -0.019603       0.030081       0.037011       0.005934       0.004996      -0.008891      -0.000757       0.003548      -0.013304       0.003882       0.009422              1.629537       1.403202      -0.139533       0.170177       1.632105      -0.364244       1.853305          -0.000000
           53              H      -0.211618      -2.301672      10.384544       0.108780       1.044943 0.75789314E+01  0.75100946E+02                                 1.829723                            1.705081      -1.514429       2.149920                    0.992344       4.127250      12.507503       0.429690       1.438511      -0.672953       0.024556       0.001134       0.015591       0.029110       0.001850       0.004850      -0.005433      -0.012426      -0.004217      -0.010023       0.000407       0.009616              1.895452       2.480256       0.106867       0.442602       1.515453       0.031092       1.690647          -0.000000
           54              H      -0.752915      -0.969468       8.646227       0.082666       1.001034 0.72536617E+01  0.70347624E+02                                 1.721516                            1.627037      -1.109765       2.346430                    0.994366       3.769079      10.917003       0.461472       1.368575      -0.688618       0.030686       0.027980      -0.010909       0.042936       0.011824       0.005743      -0.010024       0.008766      -0.007210      -0.019274       0.005369       0.013904              1.757706       1.848683       0.450015      -0.178971       1.923720      -0.256372       1.500714           0.000001
           55              C       5.154786       6.272436       0.007316       0.180397      30.378254 0.36125157E+03  0.81909505E+04                                 8.834229                            6.583406      -0.312308       1.912369                    0.999327      26.662040      77.795019       0.600425       0.449907      -1.033345       0.003687      -0.024416      -0.018701       0.030975      -0.016117      -0.014984       0.032807       0.034427      -0.072215      -0.048838       0.002000       0.046837             10.423172       8.432433       5.524804       2.189887      13.027459       1.682540       9.809625           0.000001
           56              C       6.111534       7.231841       2.766968       0.237483      35.122829 0.36110980E+03  0.82257974E+04                                 9.989035                            6.751544      -0.549902       1.847813                    0.997556      26.421325      78.476297       0.568027       0.473367      -1.015476      -0.013066      -0.004315       0.002977       0.014079       0.015021      -0.013492       0.021685      -0.065988       0.015359      -0.045613       0.002173       0.043440             12.978756       9.572122       0.440199      -0.312847       8.629259      -7.180001      20.734889           0.000000
           57              C       5.953991       7.469348       0.280940       0.121295      36.679000 0.39664236E+03  0.91386685E+04                                 9.849285                            6.817382      -0.094495       1.987785                    0.999461      26.537627      76.205515       0.604999       0.439408      -1.047122       0.013784       0.017364      -0.048982       0.053766      -0.049231      -0.025946      -0.010017       0.022399      -0.091309      -0.057720      -0.010111       0.067831             12.420641       8.881852       5.254146       2.333890      12.518889       1.013237      15.861180          -0.000000
           58              C       6.451043       7.922835       1.505664       0.116602      39.373982 0.40367716E+03  0.93562290E+04                                10.396940                            6.925676      -0.390422       1.898909                    0.997712      26.742515      77.414056       0.593086       0.445576      -1.041861       0.024930       0.032646       0.024176       0.047662      -0.058497      -0.018771      -0.008288       0.041799      -0.110531      -0.058517      -0.022987       0.081504             13.536110       8.311313       3.977598       0.409651      11.530399      -3.524253      20.766618          -0.000000
           59              C       7.360493       9.768024       0.460917       0.113612      40.025706 0.41753056E+03  0.97481340E+04                                10.469471                            7.016522      -0.432552       1.876909                    0.997929      27.046959      78.288134       0.593316       0.442167      -1.045058      -0.016340      -0.004257       0.051010       0.053732      -0.038792      -0.008119       0.002334       0.055641      -0.164072      -0.055294      -0.020316       0.075610             13.283256       8.929170       5.995723       2.221621      15.320477       1.243239      15.600122          -0.000001
           60              C       3.643236       2.325406      13.855326       0.123489      39.588789 0.40601106E+03  0.94161489E+04                                10.438256                            6.929349      -0.200753       1.954281                    0.999202      26.705846      77.124385       0.595514       0.443484      -1.043945      -0.044351      -0.034783      -0.010437       0.057322      -0.031025      -0.017726      -0.002375       0.029117      -0.138406      -0.051176      -0.007974       0.059150             13.736489       8.059738       4.090300       0.133119      11.309716      -2.049026      21.840011          -0.000000
           61              C       3.749397       2.994639      12.528176       0.190507      34.565389 0.37388998E+03  0.85208360E+04                                 9.634601                            6.712069      -0.263393       1.945041                    0.999201      25.978726      75.130993       0.594795       0.451856      -1.035847      -0.045327       0.002420      -0.025067       0.051853      -0.028667      -0.007366       0.000025      -0.014533      -0.011395      -0.029025      -0.003033       0.032058             12.157061       8.888667       3.972934      -1.514185       9.445700      -4.209100      18.136817           0.000000
           62              C       4.704877       3.929058      12.217971      -0.165211      34.222224 0.44626966E+03  0.10602964E+05                                 9.259681                            7.113011       0.081482       2.005610                    0.999235      29.745978      87.098537       0.606367       0.425149      -1.054466      -0.001065       0.027959      -0.025236       0.037679      -0.010041       0.012524       0.023080       0.012022      -0.067271      -0.039913       0.016983       0.022930             10.711775       8.517126       3.533468      -1.753827       8.839909      -3.364131      14.778290           0.000000
           63              C       4.728689       4.478396      10.937645      -0.006106      29.608017 0.39309579E+03  0.90700322E+04                                 8.585298                            6.783793      -0.024243       1.999095                    0.998720      27.752466      80.718179       0.604669       0.439014      -1.043501      -0.008079      -0.021332       0.010845       0.025258      -0.018946      -0.011168       0.015263      -0.014702      -0.013046      -0.018216      -0.014043       0.032260              9.810423       8.875491       3.246828      -1.269836       8.400465      -3.330487      12.155315           0.000001
           64              C       3.759454       4.084159      10.040685      -0.108435      30.170396 0.40907188E+03  0.95195942E+04                                 8.594022                            6.850168       0.076528       2.025578                    0.998085      28.460583      82.747059       0.611862       0.430164      -1.050318       0.009075       0.002878       0.011085       0.014612      -0.023991      -0.012747       0.013203       0.020139       0.007350      -0.027883      -0.006919       0.034802              9.689704       9.124806       3.363281      -0.179098       9.288398      -3.307249      10.655908           0.000002
           65              C       2.886772       3.103645      10.396250       0.104664      29.166378 0.35138566E+03  0.79432277E+04                                 8.622942                            6.515753      -0.332614       1.909197                    0.998138      27.209558      80.289778       0.598021       0.453082      -1.027513       0.004744       0.000567       0.056050       0.056254      -0.042486      -0.012207       0.013711       0.008868       0.024838      -0.046936      -0.000216       0.047152              9.992073       9.241827       3.304551       0.416990       8.862811      -2.885683      11.871580           0.000001
           66              C       8.010006      11.090370       0.711130       0.171789      33.751274 0.40116180E+03  0.92901578E+04                                 9.427596                            6.927053      -0.459028       1.873566                    0.998624      26.564349      77.048772       0.589649       0.448548      -1.039375      -0.030674       0.024566       0.003026       0.039415       0.022349      -0.029193       0.002155      -0.024923       0.081718      -0.048641       0.007184       0.041457             11.037654      10.486245       3.925984       3.478197      14.757487       1.977382       7.869230          -0.000000
           67              C      -4.376852      11.156821       1.341782      -0.172140      30.468227 0.40430662E+03  0.93867925E+04                                 8.540396                            6.764756       0.060149       2.001812                    0.998928      29.372990      85.467139       0.621549       0.424448      -1.053206       0.016308       0.025724       0.028083       0.041429      -0.025821      -0.022046      -0.004707       0.013532       0.023730      -0.037676       0.004591       0.033085              9.344674       9.852598       2.467623       3.403340      11.096445       0.906703       7.084977          -0.000001
           68              C      -3.785927      12.351580       1.581752      -0.008584      27.725982 0.36923234E+03  0.83605338E+04                                 8.067777                            6.502346       0.009835       2.003729                    0.999577      27.365233      78.034128       0.629941       0.429410      -1.052618      -0.026480      -0.007284      -0.007060       0.028356      -0.000503      -0.021919       0.002765       0.011510      -0.000846      -0.019552      -0.005548       0.025099              8.658728       9.059647       1.050837       2.538859      10.781850       0.168323       6.134688           0.000001
           69              C      -4.484276      13.516903       1.275937      -0.145820      28.254701 0.41292147E+03  0.95477351E+04                                 7.919804                            6.703568       0.423211       2.111783                    0.999692      28.583839      80.503430       0.649079       0.408109      -1.073590       0.004385      -0.022780       0.012347       0.026279       0.014996       0.006132       0.011367      -0.018991      -0.037704      -0.016668      -0.011464       0.028132              8.219153       7.685003      -0.016437       1.807947      11.056068      -0.493656       5.916388           0.000001
           70              C       7.834624      13.437955       0.674549       0.052746      26.983532 0.36705046E+03  0.82802963E+04                                 7.831944                            6.417615       0.212937       2.064693                    0.999813      27.043389      76.413267       0.645258       0.420778      -1.060343      -0.018209      -0.044675      -0.004929       0.048495      -0.017303      -0.013042      -0.013037      -0.018330       0.042782      -0.033481       0.010804       0.022677              8.391166       7.276570       0.097835       1.421307      12.303772      -0.020745       5.593157           0.000001
           71              C      -3.720996       4.970648       5.977295       0.181356      27.241204 0.35602648E+03  0.81014223E+04                                 8.494733                            6.771733      -0.453752       1.867828                    0.998833      27.380195      81.943914       0.557286       0.483002      -1.007866      -0.005217      -0.005179      -0.026879       0.027866       0.002087       0.013675      -0.010695      -0.051434       0.048633      -0.037723       0.009014       0.028708              9.541114       8.809881      -1.281649      -1.403163       9.802400       4.922981      10.011060           0.000001
           72              C      -1.422816       5.940937       7.859009       0.251672      33.904911 0.36046579E+03  0.82017797E+04                                 9.714955                            6.729960      -0.411418       1.892072                    0.998211      26.244165      77.729619       0.571307       0.471186      -1.017354       0.022547      -0.008263       0.016757       0.029282      -0.000103       0.007292       0.018209       0.035185       0.167601      -0.048745      -0.011026       0.059770             12.378178      19.560283      -2.583698      -0.780075      12.392589      -1.191113       5.181662           0.000002
           73              C      -3.852652       5.910977       7.098129       0.118282      32.105602 0.40007680E+03  0.92975817E+04                                 9.252133                            7.048998      -0.253366       1.936796                    0.998910      27.300422      80.414288       0.565896       0.465739      -1.025349      -0.054803       0.017778      -0.001828       0.057644      -0.008622      -0.015569      -0.042807      -0.030420       0.017135      -0.045050      -0.007189       0.052239             10.797313      12.322736      -1.053871      -0.379142       9.882175       4.631715      10.187028           0.000001
           74              C      -2.829349       6.411837       7.921928       0.093046      36.513900 0.43787722E+03  0.10398912E+05                                10.013763                            7.303714      -0.524901       1.846698                    0.997279      27.919654      82.888347       0.564552       0.456842      -1.031239       0.007846       0.022583       0.041395       0.047803      -0.000554      -0.014791      -0.051592      -0.040146      -0.019546      -0.049859      -0.013165       0.063023             12.260314      18.839441      -3.014135      -0.885999       9.701821       2.905234       8.239680           0.000002
           75              C      -4.375760       7.605583       9.149578       0.135267      37.533987 0.42475944E+03  0.10033963E+05                                10.305222                            7.247879      -0.657033       1.813391                    0.996333      27.551755      82.192833       0.559070       0.463778      -1.025007       0.048962       0.002699       0.003736       0.049178       0.008082      -0.020588      -0.052634      -0.102011       0.030732      -0.062601      -0.023477       0.086078             12.637902      12.324403      -1.508086      -1.508595      11.602559       7.141272      13.986745           0.000002
           76              C      -5.432587       7.090246       8.362360       0.107823      36.556477 0.44130657E+03  0.10496030E+05                                10.038637                            7.332483      -0.403360       1.882554                    0.998339      27.867997      82.673718       0.563674       0.456870      -1.031693      -0.000806      -0.036248      -0.045567       0.058232      -0.005864      -0.016926      -0.014068      -0.052157       0.028751      -0.038857       0.007795       0.031062             12.171325      18.233479      -2.007750      -0.338781       9.189454       3.513187       9.091040           0.000001
           77              C       6.632768       7.313351       8.491124       0.194314      32.683801 0.39301945E+03  0.90954863E+04                                 9.364671                            6.943019      -0.484672       1.871560                    0.998327      26.591558      78.231979       0.575414       0.459954      -1.028280      -0.024563      -0.020901      -0.030364       0.044297      -0.003261       0.004724      -0.016228       0.005703       0.006736      -0.017401      -0.000305       0.017706             11.210300      16.862545      -2.764317      -1.541287       9.169399       3.065010       7.598956           0.000001
           78              C       6.057785       8.205435       9.366136      -0.157631      32.529512 0.45601439E+03  0.10906504E+05                                 9.006276                            7.249606      -0.071510       1.961905                    0.998210      29.784897      87.852531       0.592540       0.432197      -1.048855      -0.025406       0.016802      -0.006092       0.031063       0.012006       0.008568      -0.016324      -0.039005       0.039570      -0.033257       0.003769       0.029488              9.993750      13.484159      -2.096939      -1.002566       9.122041       3.109401       7.375051           0.000001
           79              C       4.671245       8.302590       9.395400      -0.010329      28.107840 0.38407355E+03  0.88005822E+04                                 8.216638                            6.658921       0.101462       2.038004                    0.999165      27.566351      79.603811       0.617425       0.432937      -1.048332       0.012800      -0.006860      -0.021613       0.026039       0.008080      -0.006053      -0.020586      -0.017420       0.030629      -0.017394      -0.012583       0.029977              8.982420      11.606195      -0.967014      -0.260132       8.617213       2.819181       6.723853           0.000001
           80              C       3.914317       7.530867       8.558433      -0.109484      29.599449 0.40140545E+03  0.93157283E+04                                 8.492830                            6.792518      -0.037874       1.987877                    0.997710      28.617363      83.634174       0.612298       0.431032      -1.047691       0.010052       0.012643       0.004938       0.016890      -0.001382      -0.001017      -0.029092      -0.019705       0.043636      -0.021771      -0.016493       0.038264              9.428119      12.855104      -1.050722      -0.163623       8.524967       2.553434       6.904287           0.000002
           81              C       4.551988       6.677728       7.722928       0.094654      27.386968 0.34687246E+03  0.78047311E+04                                 8.234073                            6.450667      -0.139994       1.977334                    0.997613      26.879495      78.762232       0.605128       0.449853      -1.030825       0.053638       0.007425       0.011561       0.055370       0.007437       0.014402      -0.046228      -0.014913      -0.009000      -0.049355      -0.000526       0.049881              9.309090      12.725446      -1.132290      -0.553639       8.033382       2.297359       7.168442           0.000000
           82              C      -4.547262       8.412170      10.387470       0.180512      33.464208 0.37881565E+03  0.86713410E+04                                 9.442547                            6.773439      -0.501896       1.867823                    0.998128      26.278438      76.452307       0.589150       0.454174      -1.033336       0.031797       0.018690       0.002954       0.037001      -0.027180       0.031502       0.024683       0.062928      -0.019468      -0.061300       0.007333       0.053967             11.287752       5.984133       0.678655      -2.158423      13.578009       4.770948      14.301115           0.000002
           83              C      -5.010545       7.827963      11.524400      -0.180080      32.507151 0.43406274E+03  0.10261900E+05                                 8.962574                            7.035463       0.024757       1.987944                    0.998008      29.937049      88.005967       0.605852       0.427626      -1.050861       0.022656       0.006489       0.037746       0.044499      -0.002303       0.008090      -0.016990       0.013567      -0.089003      -0.036971       0.012129       0.024843              9.907682       5.312427       1.160638      -1.619512      11.123732       2.480680      13.286887           0.000003
           84              C      -5.045002       8.554918      12.696448      -0.035853      27.934194 0.35617393E+03  0.79365734E+04                                 7.906768                            6.217813       0.440396       2.134918                    0.999517      26.882227      74.317881       0.675291       0.407047      -1.074315       0.025956      -0.003943      -0.016484       0.030999      -0.007803      -0.003011       0.001734      -0.000317       0.032362      -0.013236       0.001245       0.011990              8.708347       4.693895       1.196866      -1.262214      10.486553       1.591229      10.944592           0.000003
           85              C       0.820863      -5.370105      12.654014      -0.122585      30.361001 0.40908020E+03  0.95302619E+04                                 8.614924                            6.856965      -0.050062       1.973039                    0.998538      29.060982      84.841941       0.609991       0.431009      -1.048654       0.005958      -0.019362      -0.000705       0.020270      -0.006285       0.005434      -0.001533       0.030074       0.016800      -0.019106       0.002680       0.016426              9.417561       5.176080       1.371602      -1.308832      11.859762       2.045212      11.216841           0.000003
           86              C       1.280847      -4.855545      11.471724       0.096622      26.431012 0.33473806E+03  0.74398189E+04                                 7.930479                            6.257380      -0.122194       1.980210                    0.998109      26.532579      76.423447       0.628257       0.438643      -1.040853       0.007713      -0.036412      -0.029334       0.047390      -0.016065       0.025784      -0.004813       0.051764      -0.125273      -0.048726      -0.009446       0.058172              8.748806       4.967104       1.379484      -1.176681      11.130133       1.968803      10.149182           0.000002
           87              C       4.900287      -4.290559       9.023740       0.203227      29.844511 0.35795758E+03  0.81223408E+04                                 8.863811                            6.638834      -0.298567       1.926083                    0.999170      26.527738      78.204491       0.584619       0.461725      -1.023554       0.011912      -0.020946       0.023316       0.033530       0.007864      -0.013741      -0.040478       0.021158       0.004412      -0.046066       0.002757       0.043309             10.533092      15.434797      -0.992928       5.589237       7.305482       1.304102       8.858996           0.000002
           88              C       2.905543      -1.878545       9.072027       0.245652      34.568514 0.35859756E+03  0.81444330E+04                                 9.856544                            6.709179      -0.418841       1.891252                    0.998114      26.147851      77.242295       0.572915       0.470720      -1.018136       0.004105       0.011004      -0.001914       0.011900      -0.016847       0.035941      -0.008405      -0.008422      -0.059471      -0.045349       0.002271       0.043077             12.499818       8.385613       1.951618      -1.476556      17.611220       7.150679      11.502623           0.000002
           89              C      -1.779301      11.082549       8.214574       0.118952      36.052048 0.41091830E+03  0.96096310E+04                                 9.898162                            7.054539      -0.307574       1.919489                    0.998741      27.330141      80.646430       0.576689       0.454164      -1.032245      -0.007428      -0.051969      -0.019720       0.056079       0.028072      -0.015714      -0.011249      -0.023171       0.069284      -0.042682       0.003190       0.039492             12.140572      15.776435      -2.434994       4.390768      11.062575       2.659040       9.582706           0.000001
           90              C       2.747808      -3.120824       8.254081       0.117109      39.009537 0.42381179E+03  0.99909192E+04                                10.511546                            7.220787      -0.584872       1.839406                    0.995801      27.405737      81.271732       0.563179       0.461347      -1.027903      -0.047247       0.012925      -0.003598       0.049115       0.032897      -0.043438      -0.020622      -0.000662       0.134361      -0.058899      -0.018478       0.077377             13.285497      12.446395      -0.680111       2.659640      16.811863       6.491630      10.598233           0.000002
           91              C      -4.007559      10.996740       6.692814       0.128757      38.624676 0.42690379E+03  0.10079701E+05                                10.454156                            7.234643      -0.627342       1.822501                    0.996485      27.414578      81.298469       0.564226       0.459765      -1.029033      -0.014764       0.035222       0.028982       0.047943       0.032478      -0.019364      -0.057230      -0.002034       0.108716      -0.061967      -0.022036       0.084003             13.271958      19.190042      -0.600848       5.771286      10.236674       3.398853      10.389159           0.000001
           92              C      -2.973403      10.062693       6.496742       0.117690      34.897983 0.41614005E+03  0.97583421E+04                                 9.730657                            7.128428      -0.318013       1.921055                    0.997864      27.266463      80.455942       0.570414       0.457909      -1.030568       0.054279      -0.007380       0.022791       0.059330       0.032331      -0.010030      -0.033469      -0.017385       0.013315      -0.040761      -0.012941       0.053702             11.689210      12.304400      -2.028702       2.124598      11.845731       5.137990      10.917499           0.000001
           93              C      -2.889392       9.030219       5.412488       0.182260      31.187419 0.39146020E+03  0.90295791E+04                                 8.982447                            6.876364      -0.269053       1.941745                    0.998981      26.331173      76.758595       0.586226       0.452962      -1.034606       0.037980      -0.021538      -0.001604       0.043692       0.012236      -0.020906      -0.000936      -0.003764      -0.017649      -0.025452       0.001266       0.024185             10.310949       9.147885      -1.580586       2.441651      10.279819       4.413261      11.505143           0.000000
           94              C      -3.724239       8.916764       4.326771      -0.148413      31.724231 0.45658895E+03  0.10948990E+05                                 8.930892                            7.317968      -0.215610       1.918519                    0.997427      29.911000      89.010769       0.580725       0.439832      -1.041860       0.003117      -0.025502      -0.021849       0.033726       0.015793      -0.021778      -0.030435       0.001189      -0.068645      -0.043277      -0.003628       0.046904              9.678066       9.487597      -1.949110       2.622584       8.577603       2.967035      10.968999          -0.000000
           95              C      -3.457161       7.970912       3.366892      -0.010889      27.117288 0.36796704E+03  0.83306027E+04                                 7.939618                            6.478100       0.029521       2.009897                    0.999662      27.363258      78.202231       0.632588       0.427679      -1.052940       0.002667      -0.002103       0.029775       0.029968       0.021254      -0.009454      -0.003451      -0.043189       0.032888      -0.036954       0.009244       0.027710              8.496351       9.064713      -2.543182       2.055593       7.637499       1.747074       8.786841          -0.000001
           96              C      -2.386067       7.165442       3.481024      -0.110678      26.635635 0.38055531E+03  0.86598832E+04                                 7.748206                            6.527807       0.326773       2.106736                    0.999512      27.689781      78.492467       0.641008       0.419902      -1.061259      -0.019830      -0.008168       0.007518       0.022726       0.026385      -0.005760       0.002130      -0.014657      -0.009490      -0.027239      -0.001828       0.029067              8.105067       8.733247      -2.601796       1.219686       7.400115       1.684992       8.181838           0.000000
           97              C      -1.593155       7.315715       4.591616       0.104444      25.328611 0.35767042E+03  0.81079670E+04                                 7.803626                            6.559041      -0.252765       1.931684                    0.998742      27.198105      79.941119       0.599030       0.451054      -1.030345      -0.027606       0.039864       0.023663       0.053955       0.014557      -0.031548      -0.020257      -0.025998      -0.054727      -0.044208      -0.001777       0.045985              8.285792       8.519849      -1.990844       1.049492       8.029427       2.248010       8.308101           0.000000
           98              C      -5.328085      10.912637       6.003633       0.188630      31.466758 0.37737091E+03  0.86375526E+04                                 9.113555                            6.779570      -0.504440       1.867865                    0.998038      26.243624      76.565686       0.585891       0.456738      -1.030983      -0.024170      -0.004233       0.020791       0.032162      -0.020631      -0.003652       0.054731       0.033047       0.023406      -0.065439       0.009450       0.055989             10.938446      16.040628       1.276764       4.985262       7.778236      -1.381064       8.996474           0.000002
           99              C      -5.595683      11.728429       4.942791      -0.187742      30.809831 0.45219628E+03  0.10785433E+05                                 8.617914                            7.156117       0.059735       2.000426                    0.997611      29.914332      87.925163       0.604695       0.424677      -1.054155      -0.025470       0.000109      -0.008930       0.026991       0.001937      -0.023810       0.013687      -0.016569      -0.030950      -0.033740       0.009613       0.024127              9.347403      11.291567       0.262678       3.660877       8.054120      -2.067221       8.696522          -0.000000
          100              C       6.775965      11.587762       4.266779      -0.018010      26.869764 0.39069310E+03  0.89970177E+04                                 7.987978                            6.750862       0.115198       2.042952                    0.998687      27.697435      80.369492       0.608036       0.437435      -1.044879       0.006354      -0.014386       0.021762       0.026849      -0.009186      -0.004897       0.008064      -0.003398       0.027556      -0.014039      -0.002559       0.016598              8.492994      10.168041       1.188650       2.314778       7.454524      -1.750864       7.856418          -0.000001
          101              C       5.895795      10.627824       4.677947      -0.117303      28.210257 0.42700943E+03  0.10091055E+05                                 8.296975                            7.083941      -0.222943       1.921206                    0.997456      29.419794      87.516422       0.588116       0.440701      -1.039137       0.015322       0.019513       0.001423       0.024850      -0.007193      -0.002744       0.022837      -0.016933      -0.008561      -0.020568      -0.008191       0.028759              8.756560      10.794623       1.330079       1.986847       7.787820      -1.950835       7.687239          -0.000001
          102              C       6.229530       9.836130       5.713914       0.088774      25.084395 0.35518976E+03  0.80215764E+04                                 7.727386                            6.518560      -0.029902       2.008560                    0.997955      26.901187      78.403105       0.604551       0.448615      -1.033821       0.043534       0.014660       0.025091       0.052342       0.009360      -0.020907       0.034690      -0.028382      -0.035306      -0.047240       0.004654       0.042586              8.290596      10.409585       1.352459       1.905495       7.372978      -1.939160       7.089226           0.000001
          103              C       2.928384       8.956733      -0.007316       0.180397      30.378256 0.36125159E+03  0.81909512E+04                                 8.834229                            6.583406      -0.312308       1.912369                    0.999327      26.662041      77.795020       0.600425       0.449907      -1.033345      -0.003687       0.024416       0.018701       0.030975      -0.016117      -0.014984       0.032807       0.034427      -0.072215      -0.048838       0.002000       0.046837             10.423172       8.432433       5.524804       2.189887      13.027458       1.682540       9.809625           0.000001
          104              C      -1.243832       0.988182      11.865333       0.237483      35.122831 0.36110983E+03  0.82257980E+04                                 9.989035                            6.751544      -0.549902       1.847813                    0.997556      26.421326      78.476300       0.568027       0.473367      -1.015476       0.013066       0.004315      -0.002977       0.014079       0.015021      -0.013492       0.021685      -0.065988       0.015359      -0.045613       0.002173       0.043440             12.978757       9.572122       0.440199      -0.312847       8.629259      -7.180002      20.734890           0.000000
          105              C      -1.086289       0.750675      14.351361       0.121295      36.679002 0.39664238E+03  0.91386691E+04                                 9.849285                            6.817382      -0.094495       1.987785                    0.999461      26.537628      76.205517       0.604999       0.439407      -1.047122      -0.013784      -0.017364       0.048982       0.053766      -0.049231      -0.025946      -0.010017       0.022399      -0.091309      -0.057720      -0.010111       0.067831             12.420641       8.881852       5.254146       2.333890      12.518889       1.013237      15.861181          -0.000000
          106              C      -1.583341       0.297188      13.126637       0.116602      39.373982 0.40367715E+03  0.93562290E+04                                10.396940                            6.925676      -0.390422       1.898909                    0.997712      26.742515      77.414056       0.593086       0.445576      -1.041861      -0.024930      -0.032646      -0.024176       0.047662      -0.058497      -0.018771      -0.008288       0.041799      -0.110530      -0.058517      -0.022987       0.081504             13.536110       8.311313       3.977598       0.409651      11.530399      -3.524254      20.766619          -0.000000
          107              C      -2.492791      -1.548001      14.171384       0.113612      40.025706 0.41753056E+03  0.97481340E+04                                10.469471                            7.016522      -0.432552       1.876909                    0.997929      27.046959      78.288134       0.593316       0.442167      -1.045058       0.016340       0.004257      -0.051010       0.053732      -0.038792      -0.008119       0.002334       0.055641      -0.164072      -0.055294      -0.020316       0.075610             13.283256       8.929170       5.995723       2.221621      15.320477       1.243239      15.600122          -0.000001
          108              C       1.224466       5.894617       0.776975       0.123489      39.588790 0.40601106E+03  0.94161489E+04                                10.438256                            6.929349      -0.200753       1.954281                    0.999202      26.705846      77.124385       0.595514       0.443484      -1.043945       0.044351       0.034783       0.010437       0.057322      -0.031025      -0.017726      -0.002375       0.029117      -0.138406      -0.051176      -0.007974       0.059150             13.736489       8.059738       4.090300       0.133119      11.309716      -2.049026      21.840011          -0.000000
          109              C       1.118305       5.225384       2.104125       0.190507      34.565389 0.37388997E+03  0.85208359E+04                                 9.634601                            6.712069      -0.263393       1.945041                    0.999201      25.978726      75.130994       0.594795       0.451856      -1.035847       0.045327      -0.002420       0.025067       0.051853      -0.028667      -0.007366       0.000025      -0.014533      -0.011395      -0.029025      -0.003033       0.032058             12.157062       8.888667       3.972934      -1.514185       9.445700      -4.209100      18.136818           0.000000
          110              C       0.162825       4.290965       2.414330      -0.165211      34.222225 0.44626967E+03  0.10602965E+05                                 9.259681                            7.113012       0.081482       2.005610                    0.999235      29.745978      87.098539       0.606367       0.425149      -1.054466       0.001065      -0.027959       0.025236       0.037679      -0.010041       0.012524       0.023080       0.012022      -0.067270      -0.039913       0.016983       0.022930             10.711775       8.517126       3.533468      -1.753827       8.839909      -3.364131      14.778290           0.000000
          111              C       0.139013       3.741627       3.694656      -0.006106      29.608017 0.39309579E+03  0.90700323E+04                                 8.585298                            6.783793      -0.024243       1.999095                    0.998720      27.752466      80.718181       0.604669       0.439014      -1.043501       0.008079       0.021332      -0.010845       0.025258      -0.018946      -0.011168       0.015263      -0.014702      -0.013046      -0.018216      -0.014043       0.032260              9.810424       8.875491       3.246828      -1.269836       8.400465      -3.330487      12.155315           0.000001
          112              C       1.108248       4.135864       4.591616      -0.108435      30.170397 0.40907188E+03  0.95195943E+04                                 8.594022                            6.850168       0.076528       2.025578                    0.998085      28.460583      82.747060       0.611862       0.430164      -1.050318      -0.009075      -0.002878      -0.011085       0.014612      -0.023991      -0.012747       0.013203       0.020139       0.007350      -0.027883      -0.006919       0.034802              9.689704       9.124806       3.363281      -0.179098       9.288398      -3.307249      10.655909           0.000001
          113              C       1.980930       5.116378       4.236051       0.104664      29.166375 0.35138562E+03  0.79432265E+04                                 8.622942                            6.515752      -0.332614       1.909197                    0.998138      27.209557      80.289774       0.598021       0.453082      -1.027513      -0.004744      -0.000567      -0.056050       0.056254      -0.042486      -0.012207       0.013711       0.008868       0.024838      -0.046936      -0.000216       0.047152              9.992072       9.241827       3.304551       0.416990       8.862811      -2.885683      11.871579           0.000001
          114              C      -3.142304      -2.870347      13.921171       0.171790      33.751275 0.40116181E+03  0.92901580E+04                                 9.427595                            6.927053      -0.459028       1.873566                    0.998624      26.564349      77.048771       0.589649       0.448548      -1.039375       0.030674      -0.024566      -0.003026       0.039415       0.022349      -0.029193       0.002155      -0.024923       0.081718      -0.048641       0.007184       0.041457             11.037654      10.486245       3.925984       3.478197      14.757487       1.977381       7.869229          -0.000000
          115              C       9.244554      -2.936798      13.290519      -0.172140      30.468228 0.40430664E+03  0.93867931E+04                                 8.540396                            6.764756       0.060149       2.001812                    0.998928      29.372991      85.467142       0.621549       0.424448      -1.053206      -0.016308      -0.025724      -0.028083       0.041429      -0.025821      -0.022046      -0.004707       0.013532       0.023730      -0.037676       0.004591       0.033085              9.344674       9.852598       2.467623       3.403340      11.096446       0.906703       7.084977          -0.000001
          116              C       8.653629      -4.131557      13.050549      -0.008584      27.725982 0.36923234E+03  0.83605338E+04                                 8.067777                            6.502346       0.009835       2.003729                    0.999577      27.365233      78.034128       0.629941       0.429410      -1.052618       0.026480       0.007284       0.007060       0.028356      -0.000503      -0.021919       0.002765       0.011510      -0.000846      -0.019552      -0.005548       0.025099              8.658728       9.059647       1.050837       2.538859      10.781850       0.168322       6.134688           0.000001
          117              C       9.351978      -5.296880      13.356364      -0.145820      28.254703 0.41292151E+03  0.95477362E+04                                 7.919804                            6.703568       0.423211       2.111783                    0.999692      28.583840      80.503434       0.649079       0.408109      -1.073590      -0.004385       0.022780      -0.012347       0.026279       0.014996       0.006132       0.011367      -0.018991      -0.037704      -0.016668      -0.011464       0.028132              8.219153       7.685003      -0.016437       1.807948      11.056068      -0.493656       5.916388           0.000001
          118              C      -2.966922      -5.217932      13.957752       0.052746      26.983533 0.36705049E+03  0.82802971E+04                                 7.831944                            6.417615       0.212937       2.064693                    0.999813      27.043390      76.413271       0.645258       0.420778      -1.060343       0.018209       0.044675       0.004929       0.048495      -0.017303      -0.013042      -0.013037      -0.018330       0.042782      -0.033481       0.010804       0.022677              8.391167       7.276570       0.097835       1.421307      12.303772      -0.020745       5.593157           0.000001
          119              C       8.588698       3.249375       8.655006       0.181356      27.241204 0.35602649E+03  0.81014225E+04                                 8.494733                            6.771733      -0.453752       1.867828                    0.998833      27.380195      81.943913       0.557287       0.483002      -1.007866       0.005217       0.005179       0.026879       0.027866       0.002087       0.013675      -0.010695      -0.051434       0.048633      -0.037723       0.009014       0.028708              9.541113       8.809881      -1.281649      -1.403163       9.802400       4.922981      10.011060           0.000001
          120              C       6.290518       2.279086       6.773292       0.251673      33.904913 0.36046582E+03  0.82017806E+04                                 9.714955                            6.729960      -0.411418       1.892072                    0.998211      26.244166      77.729621       0.571307       0.471186      -1.017354      -0.022547       0.008263      -0.016757       0.029282      -0.000103       0.007292       0.018209       0.035185       0.167601      -0.048745      -0.011026       0.059770             12.378178      19.560282      -2.583698      -0.780075      12.392589      -1.191113       5.181662           0.000002
          121              C       8.720354       2.309046       7.534172       0.118282      32.105603 0.40007680E+03  0.92975818E+04                                 9.252133                            7.048998      -0.253366       1.936796                    0.998910      27.300422      80.414288       0.565896       0.465739      -1.025349       0.054803      -0.017778       0.001828       0.057644      -0.008622      -0.015569      -0.042807      -0.030420       0.017135      -0.045050      -0.007189       0.052239             10.797313      12.322736      -1.053871      -0.379142       9.882175       4.631715      10.187029           0.000001
          122              C       7.697051       1.808186       6.710373       0.093046      36.513900 0.43787721E+03  0.10398911E+05                                10.013763                            7.303714      -0.524901       1.846698                    0.997279      27.919654      82.888347       0.564552       0.456842      -1.031239      -0.007846      -0.022583      -0.041395       0.047803      -0.000554      -0.014791      -0.051592      -0.040146      -0.019546      -0.049859      -0.013165       0.063023             12.260314      18.839441      -3.014135      -0.885999       9.701821       2.905234       8.239680           0.000002
          123              C       9.243462       0.614440       5.482723       0.135267      37.533984 0.42475940E+03  0.10033962E+05                                10.305222                            7.247879      -0.657033       1.813391                    0.996333      27.551754      82.192831       0.559070       0.463778      -1.025007      -0.048962      -0.002699      -0.003736       0.049178       0.008082      -0.020588      -0.052634      -0.102011       0.030732      -0.062601      -0.023477       0.086078             12.637902      12.324403      -1.508086      -1.508595      11.602558       7.141271      13.986745           0.000002
          124              C      10.300289       1.129777       6.269941       0.107823      36.556478 0.44130657E+03  0.10496031E+05                                10.038637                            7.332484      -0.403360       1.882554                    0.998339      27.867997      82.673718       0.563674       0.456870      -1.031693       0.000806       0.036248       0.045567       0.058232      -0.005864      -0.016926      -0.014068      -0.052157       0.028750      -0.038857       0.007795       0.031062             12.171325      18.233479      -2.007750      -0.338781       9.189454       3.513187       9.091040           0.000001
          125              C      -1.765066       0.906672       6.141177       0.194314      32.683801 0.39301945E+03  0.90954863E+04                                 9.364671                            6.943019      -0.484672       1.871560                    0.998327      26.591558      78.231979       0.575414       0.459954      -1.028280       0.024563       0.020901       0.030364       0.044297      -0.003261       0.004724      -0.016228       0.005703       0.006736      -0.017401      -0.000305       0.017706             11.210300      16.862545      -2.764317      -1.541287       9.169399       3.065010       7.598956           0.000001
          126              C      -1.190083       0.014588       5.266165      -0.157631      32.529513 0.45601442E+03  0.10906504E+05                                 9.006276                            7.249606      -0.071510       1.961905                    0.998210      29.784897      87.852530       0.592540       0.432197      -1.048855       0.025406      -0.016802       0.006092       0.031063       0.012006       0.008568      -0.016324      -0.039005       0.039570      -0.033257       0.003769       0.029488              9.993750      13.484159      -2.096939      -1.002566       9.122041       3.109400       7.375051           0.000001
          127              C       0.196457      -0.082567       5.236901      -0.010329      28.107842 0.38407359E+03  0.88005835E+04                                 8.216638                            6.658921       0.101462       2.038004                    0.999165      27.566352      79.603814       0.617425       0.432937      -1.048332      -0.012800       0.006860       0.021613       0.026039       0.008080      -0.006053      -0.020586      -0.017420       0.030629      -0.017394      -0.012583       0.029977              8.982421      11.606195      -0.967014      -0.260132       8.617214       2.819181       6.723853           0.000001
          128              C       0.953385       0.689156       6.073868      -0.109484      29.599451 0.40140547E+03  0.93157289E+04                                 8.492830                            6.792518      -0.037874       1.987877                    0.997710      28.617364      83.634176       0.612298       0.431032      -1.047691      -0.010052      -0.012643      -0.004938       0.016890      -0.001382      -0.001017      -0.029092      -0.019705       0.043636      -0.021771      -0.016493       0.038264              9.428119      12.855104      -1.050722      -0.163623       8.524967       2.553434       6.904287           0.000002
          129              C       0.315714       1.542295       6.909373       0.094654      27.386967 0.34687244E+03  0.78047306E+04                                 8.234073                            6.450666      -0.139994       1.977334                    0.997613      26.879494      78.762228       0.605128       0.449853      -1.030825      -0.053638      -0.007425      -0.011561       0.055370       0.007437       0.014402      -0.046228      -0.014913      -0.009000      -0.049355      -0.000526       0.049881              9.309089      12.725445      -1.132290      -0.553639       8.033381       2.297359       7.168442           0.000000
          130              C       9.414964      -0.192147       4.244831       0.180512      33.464207 0.37881563E+03  0.86713404E+04                                 9.442547                            6.773439      -0.501895       1.867823                    0.998128      26.278437      76.452304       0.589150       0.454174      -1.033336      -0.031797      -0.018690      -0.002954       0.037001      -0.027180       0.031502       0.024683       0.062928      -0.019468      -0.061300       0.007333       0.053967             11.287752       5.984133       0.678655      -2.158423      13.578009       4.770948      14.301115           0.000002
          131              C       9.878247       0.392060       3.107901      -0.180080      32.507148 0.43406270E+03  0.10261899E+05                                 8.962574                            7.035463       0.024757       1.987945                    0.998008      29.937047      88.005963       0.605852       0.427626      -1.050861      -0.022656      -0.006489      -0.037746       0.044499      -0.002303       0.008090      -0.016990       0.013567      -0.089003      -0.036971       0.012129       0.024843              9.907682       5.312428       1.160638      -1.619512      11.123732       2.480680      13.286887           0.000003
          132              C       9.912704      -0.334895       1.935853      -0.035853      27.934198 0.35617400E+03  0.79365756E+04                                 7.906768                            6.217813       0.440396       2.134918                    0.999517      26.882230      74.317892       0.675291       0.407047      -1.074315      -0.025956       0.003943       0.016484       0.030999      -0.007803      -0.003011       0.001734      -0.000317       0.032362      -0.013236       0.001245       0.011990              8.708348       4.693895       1.196866      -1.262214      10.486554       1.591229      10.944594           0.000003
          133              C       4.046839      13.590128       1.978287      -0.122585      30.361002 0.40908024E+03  0.95302630E+04                                 8.614925                            6.856965      -0.050062       1.973039                    0.998538      29.060983      84.841944       0.609990       0.431009      -1.048654      -0.005958       0.019362       0.000705       0.020270      -0.006285       0.005434      -0.001533       0.030074       0.016800      -0.019106       0.002680       0.016426              9.417561       5.176081       1.371602      -1.308832      11.859762       2.045211      11.216840           0.000003
          134              C       3.586855      13.075568       3.160577       0.096622      26.431012 0.33473806E+03  0.74398190E+04                                 7.930479                            6.257380      -0.122194       1.980210                    0.998109      26.532579      76.423447       0.628257       0.438643      -1.040853      -0.007713       0.036412       0.029334       0.047390      -0.016065       0.025784      -0.004813       0.051764      -0.125273      -0.048726      -0.009446       0.058172              8.748806       4.967104       1.379484      -1.176681      11.130133       1.968803      10.149181           0.000002
          135              C       5.435245      -2.718587       5.608561       0.203227      29.844511 0.35795758E+03  0.81223407E+04                                 8.863811                            6.638834      -0.298567       1.926083                    0.999170      26.527738      78.204492       0.584619       0.461725      -1.023554      -0.011912       0.020946      -0.023316       0.033530       0.007864      -0.013741      -0.040478       0.021158       0.004412      -0.046066       0.002757       0.043309             10.533092      15.434797      -0.992928       5.589237       7.305482       1.304102       8.858996           0.000002
          136              C       1.962159      10.098568       5.560274       0.245651      34.568514 0.35859755E+03  0.81444326E+04                                 9.856544                            6.709179      -0.418841       1.891252                    0.998114      26.147851      77.242297       0.572915       0.470720      -1.018136      -0.004105      -0.011004       0.001914       0.011900      -0.016847       0.035941      -0.008405      -0.008422      -0.059471      -0.045349       0.002271       0.043077             12.499819       8.385613       1.951618      -1.476556      17.611221       7.150680      11.502624           0.000002
          137              C       6.647003      -2.862526       6.417727       0.118952      36.052048 0.41091830E+03  0.96096310E+04                                 9.898162                            7.054539      -0.307574       1.919489                    0.998741      27.330141      80.646430       0.576689       0.454164      -1.032245       0.007428       0.051969       0.019720       0.056079       0.028072      -0.015714      -0.011249      -0.023171       0.069284      -0.042682       0.003190       0.039492             12.140572      15.776435      -2.434994       4.390768      11.062575       2.659040       9.582706           0.000001
          138              C       2.119894      11.340847       6.378220       0.117109      39.009537 0.42381179E+03  0.99909190E+04                                10.511547                            7.220787      -0.584872       1.839406                    0.995801      27.405737      81.271733       0.563179       0.461347      -1.027903       0.047247      -0.012925       0.003598       0.049115       0.032897      -0.043438      -0.020622      -0.000662       0.134361      -0.058899      -0.018478       0.077377             13.285497      12.446395      -0.680111       2.659640      16.811864       6.491630      10.598233           0.000002
          139              C       8.875261      -2.776717       7.939487       0.128757      38.624676 0.42690379E+03  0.10079701E+05                                10.454156                            7.234643      -0.627342       1.822501                    0.996485      27.414578      81.298469       0.564226       0.459765      -1.029033       0.014764      -0.035222      -0.028982       0.047943       0.032478      -0.019364      -0.057230      -0.002034       0.108716      -0.061967      -0.022036       0.084003             13.271958      19.190042      -0.600848       5.771286      10.236674       3.398853      10.389159           0.000001
          140              C       7.841105      -1.842670       8.135559       0.117690      34.897983 0.41614004E+03  0.97583420E+04                                 9.730657                            7.128428      -0.318013       1.921055                    0.997864      27.266463      80.455943       0.570414       0.457909      -1.030568      -0.054279       0.007380      -0.022791       0.059330       0.032331      -0.010030      -0.033469      -0.017385       0.013315      -0.040761      -0.012941       0.053702             11.689210      12.304400      -2.028702       2.124598      11.845731       5.137990      10.917499           0.000001
          141              C       7.757094      -0.810196       9.219813       0.182259      31.187419 0.39146019E+03  0.90295788E+04                                 8.982448                            6.876364      -0.269053       1.941745                    0.998981      26.331173      76.758596       0.586226       0.452962      -1.034606      -0.037980       0.021538       0.001604       0.043692       0.012236      -0.020906      -0.000936      -0.003764      -0.017649      -0.025451       0.001266       0.024185             10.310949       9.147885      -1.580586       2.441651      10.279819       4.413261      11.505143           0.000000
          142              C       8.591941      -0.696741      10.305530      -0.148413      31.724231 0.45658894E+03  0.10948990E+05                                 8.930892                            7.317968      -0.215610       1.918519                    0.997427      29.911000      89.010767       0.580725       0.439832      -1.041860      -0.003117       0.025502       0.021849       0.033726       0.015793      -0.021778      -0.030435       0.001189      -0.068645      -0.043277      -0.003628       0.046904              9.678066       9.487597      -1.949110       2.622584       8.577603       2.967034      10.968999          -0.000001
          143              C       8.324863       0.249111      11.265409      -0.010889      27.117287 0.36796704E+03  0.83306027E+04                                 7.939618                            6.478100       0.029521       2.009897                    0.999662      27.363258      78.202231       0.632588       0.427679      -1.052940      -0.002667       0.002103      -0.029775       0.029968       0.021254      -0.009454      -0.003451      -0.043189       0.032888      -0.036954       0.009244       0.027710              8.496351       9.064713      -2.543182       2.055593       7.637499       1.747074       8.786841          -0.000001
          144              C       7.253769       1.054581      11.151277      -0.110678      26.635634 0.38055529E+03  0.86598827E+04                                 7.748206                            6.527807       0.326773       2.106736                    0.999512      27.689780      78.492466       0.641008       0.419902      -1.061259       0.019830       0.008168      -0.007518       0.022726       0.026385      -0.005760       0.002130      -0.014657      -0.009490      -0.027239      -0.001828       0.029067              8.105067       8.733247      -2.601796       1.219686       7.400116       1.684992       8.181838           0.000000
          145              C       6.460857       0.904308      10.040685       0.104444      25.328611 0.35767042E+03  0.81079670E+04                                 7.803626                            6.559041      -0.252765       1.931684                    0.998742      27.198105      79.941119       0.599030       0.451054      -1.030345       0.027606      -0.039864      -0.023663       0.053955       0.014557      -0.031548      -0.020257      -0.025998      -0.054727      -0.044208      -0.001777       0.045985              8.285792       8.519849      -1.990844       1.049492       8.029428       2.248010       8.308101           0.000001
          146              C      10.195787      -2.692614       8.628668       0.188630      31.466758 0.37737091E+03  0.86375525E+04                                 9.113555                            6.779570      -0.504440       1.867865                    0.998038      26.243624      76.565687       0.585891       0.456738      -1.030983       0.024170       0.004233      -0.020791       0.032162      -0.020631      -0.003652       0.054731       0.033047       0.023406      -0.065439       0.009450       0.055989             10.938447      16.040629       1.276764       4.985262       7.778237      -1.381064       8.996474           0.000002
          147              C      10.463385      -3.508406       9.689510      -0.187742      30.809831 0.45219627E+03  0.10785433E+05                                 8.617914                            7.156117       0.059735       2.000426                    0.997611      29.914332      87.925164       0.604695       0.424677      -1.054155       0.025470      -0.000109       0.008930       0.026991       0.001937      -0.023810       0.013687      -0.016569      -0.030950      -0.033740       0.009613       0.024127              9.347403      11.291567       0.262678       3.660877       8.054120      -2.067221       8.696523          -0.000000
          148              C      -1.908263      -3.367739      10.365522      -0.018010      26.869765 0.39069313E+03  0.89970184E+04                                 7.987978                            6.750862       0.115197       2.042952                    0.998687      27.697436      80.369497       0.608036       0.437435      -1.044879      -0.006354       0.014386      -0.021762       0.026849      -0.009186      -0.004897       0.008065      -0.003398       0.027556      -0.014039      -0.002559       0.016598              8.492995      10.168041       1.188650       2.314778       7.454524      -1.750865       7.856418          -0.000001
          149              C      -1.028093      -2.407801       9.954354      -0.117303      28.210257 0.42700943E+03  0.10091055E+05                                 8.296974                            7.083941      -0.222943       1.921206                    0.997456      29.419794      87.516421       0.588116       0.440701      -1.039137      -0.015322      -0.019513      -0.001423       0.024850      -0.007193      -0.002744       0.022837      -0.016933      -0.008561      -0.020568      -0.008191       0.028759              8.756560      10.794622       1.330079       1.986846       7.787820      -1.950835       7.687239          -0.000001
          150              C      -1.361828      -1.616107       8.918387       0.088774      25.084394 0.35518975E+03  0.80215763E+04                                 7.727386                            6.518560      -0.029902       2.008560                    0.997955      26.901186      78.403102       0.604551       0.448615      -1.033821      -0.043534      -0.014660      -0.025091       0.052342       0.009360      -0.020907       0.034690      -0.028382      -0.035306      -0.047240       0.004654       0.042586              8.290596      10.409585       1.352459       1.905495       7.372978      -1.939160       7.089226           0.000001
          151              N       1.427298      -0.887353      13.428063      -0.260629      35.342306 0.54106906E+03  0.13271116E+05                                 9.058804                            7.592527      -0.110331       1.972209                    0.997477      29.203527      82.370973       0.625029       0.399532      -1.088601      -0.009074      -0.104495       0.069001       0.125550       0.001202       0.005277       0.021109       0.020874      -0.096171      -0.041791       0.014209       0.027582             10.103547       7.493905       3.194788       1.408043      10.553032       0.254209      12.263704          -0.000001
          152              N       0.776031      -2.057845      13.461717      -0.066375      27.982626 0.43486330E+03  0.10018481E+05                                 7.632210                            6.714836       0.803879       2.289698                    0.999322      26.246766      69.894430       0.683766       0.388821      -1.104842       0.161528       0.131489       0.192254       0.283447      -0.044080      -0.103266      -0.081580      -0.048501      -0.266125      -0.184877       0.081605       0.103272              8.274581       6.400877       2.380316       1.281003       9.404728       1.410412       9.018140          -0.000001
          153              N       4.123804       4.425406       0.032191      -0.081881      27.210442 0.42542715E+03  0.97453545E+04                                 7.408481                            6.574345       0.395996       2.136262                    0.999674      26.872247      71.305449       0.701815       0.380988      -1.110719       0.132118       0.249814      -0.058621       0.288615      -0.095776       0.035376       0.089256       0.178500       0.264005      -0.206216       0.086639       0.119576              7.822304       6.023559       2.183973       1.065795       8.944062       0.938275       8.499291           0.000002
          154              N       4.867085       5.261836       0.813556      -0.279462      33.299933 0.54645515E+03  0.13383958E+05                                 8.604315                            7.581598       0.318754       2.085756                    0.999426      29.752240      82.792830       0.633983       0.394456      -1.096370      -0.062731      -0.002987      -0.208046       0.217318       0.028691      -0.066567       0.051563      -0.004642      -0.377417      -0.161913       0.069686       0.092227              9.104645       6.805827       2.507124       1.358849       9.682303       0.170899      10.825805           0.000004
          155              N       4.865882       7.097374       3.216180      -0.214403      36.648818 0.52846736E+03  0.12911184E+05                                 9.375833                            7.562960      -0.235753       1.948969                    0.996633      28.600535      81.029281       0.617677       0.405879      -1.082196       0.066719      -0.050451       0.065312       0.106125       0.010494      -0.015516      -0.014401      -0.038450       0.021270      -0.029792      -0.002422       0.032214             10.723521      13.885444      -0.774322       1.087333       6.470168      -2.772691      11.814952          -0.000001
          156              N       4.951235       6.459675       4.385301      -0.065634      29.776113 0.42261549E+03  0.96688059E+04                                 7.955097                            6.618963       0.832720       2.304754                    0.998964      26.020117      69.091865       0.688673       0.388746      -1.104691       0.189634       0.062240      -0.192851       0.277536      -0.049926       0.128487       0.012220      -0.096701      -0.013180      -0.165315       0.050938       0.114377              8.977615      10.176728      -0.805585       1.416165       6.249501      -2.992742      10.506617           0.000001
          157              N       6.223406       6.233284       4.600395      -0.015925      30.301364 0.38980075E+03  0.87498551E+04                                 8.133540                            6.326751       0.180730       2.119019                    0.998649      24.950887      65.875409       0.708595       0.385079      -1.106021      -0.021382       0.059857      -0.133930       0.148247       0.011795      -0.017922       0.017875       0.006684      -0.047432      -0.035930       0.014765       0.021165              9.939238       9.052036      -1.885292       2.778153       7.649007      -5.154574      13.116672           0.000001
          158              N       6.988022       6.702170       3.602473      -0.244283      34.065661 0.49999579E+03  0.11946508E+05                                 8.748191                            7.204817       0.667960       2.223729                    0.998831      28.239192      76.971009       0.658447       0.389324      -1.102777      -0.209618      -0.016183       0.047850       0.215618       0.036885      -0.010127      -0.030537      -0.228958       0.285312      -0.167933       0.050302       0.117632             10.070871       9.903901      -1.088182       2.495708       7.247829      -4.441580      13.060882           0.000000
          159              N       2.941413       1.192642      13.807039      -0.236155      42.560622 0.52621515E+03  0.12836265E+05                                10.396732                            7.537400      -0.332876       1.914004                    0.998069      28.637520      80.944001       0.620183       0.404866      -1.083393       0.024640       0.031596       0.089453       0.098017      -0.034312      -0.031161      -0.026129       0.002684      -0.181447      -0.081683       0.016917       0.064766             12.813634       9.125418       5.565574      -0.983714      13.933178      -3.355129      15.382305          -0.000001
          160              N       7.171140       9.042740       1.574436      -0.248622      40.487274 0.53543680E+03  0.13033438E+05                                 9.884023                            7.519406       0.315319       2.115580                    0.998117      28.431655      78.597341       0.635426       0.395995      -1.096483      -0.076323      -0.057354      -0.161417       0.187537      -0.038806      -0.084746      -0.078310      -0.007702      -0.381279      -0.189339       0.086774       0.102565             11.556782       8.661578       4.982391      -0.628710      13.638144      -3.812811      12.370624          -0.000003
          161              N       2.899072       2.547195      11.615121      -0.246980      40.447015 0.53927226E+03  0.13238377E+05                                10.072128                            7.685416      -0.274637       1.943053                    0.996064      28.575691      81.080452       0.607465       0.410731      -1.079280       0.067611       0.097779      -0.033594       0.123533      -0.051883       0.021117       0.008481      -0.025232       0.080594      -0.071686       0.028365       0.043321             11.853875       8.629705       2.577961       1.407449       9.066211      -2.708273      17.865709          -0.000000
          162              N       7.252755      12.214618       0.351175      -0.296185      38.217823 0.60179991E+03  0.15030794E+05                                 9.415889                            7.939949       0.307296       2.092438                    0.998909      29.554307      81.826433       0.624255       0.392839      -1.102498       0.192109       0.031934       0.115818       0.226582      -0.020345      -0.109086      -0.010317      -0.272370       0.006651      -0.198578       0.061936       0.136641             10.164262       7.027400       1.018221       0.767305      16.438250       1.309257       7.027137          -0.000001
          163              N       8.700543       4.544285       5.408098      -0.246151      33.523064 0.56696711E+03  0.14118056E+05                                 8.876228                            7.885443      -0.293011       1.920239                    0.996039      29.506676      84.799708       0.598086       0.411269      -1.077059       0.093088      -0.030814      -0.062382       0.116218       0.011029       0.009294       0.013811      -0.052952       0.023275      -0.033658      -0.000353       0.034011              9.389813      11.619791      -1.358603      -0.456380       8.676463       2.305103       7.873183           0.000001
          164              N       9.105462       3.727371       4.417492      -0.074777      25.889360 0.43556206E+03  0.10075296E+05                                 7.215635                            6.730834       0.335696       2.115527                    0.999601      27.247464      73.577882       0.678859       0.390049      -1.099951       0.145861       0.160869       0.202311       0.296790      -0.088508      -0.132419      -0.068124      -0.046761      -0.128906      -0.204651       0.079320       0.125330              7.275952       7.712706      -0.670575      -0.379909       7.444972       1.875928       6.670177           0.000003
          165              N      10.433217       3.669984       4.429198      -0.112870      27.342062 0.45877922E+03  0.10718614E+05                                 7.453185                            6.852013       0.578528       2.190105                    0.999719      27.439981      73.736962       0.683136       0.383764      -1.107767      -0.130149       0.165874       0.194654       0.286955       0.083597       0.108691      -0.069175       0.004608      -0.097439      -0.177894       0.063463       0.114431              7.725183       8.511169      -0.573178      -1.236141       7.793384       2.063358       6.870996           0.000001
          166              N      -2.634452       4.454000       5.434437      -0.285305      33.730244 0.60105651E+03  0.15082034E+05                                 8.724589                            7.998220       0.255841       2.071405                    0.998132      29.986923      84.573016       0.611588       0.399119      -1.092715      -0.193488      -0.048085      -0.074456       0.212823      -0.029602      -0.039278       0.014200      -0.206365       0.197362      -0.146705       0.054078       0.092627              9.210594      10.656804      -0.948308      -1.781253       8.795768       2.211828       8.179210           0.000001
          167              N      -0.369949       6.746260       7.722928      -0.218466      38.737729 0.51281509E+03  0.12404377E+05                                 9.728510                            7.420684      -0.098312       1.999893                    0.996059      28.146162      78.709468       0.628830       0.402678      -1.087013       0.042915      -0.096320       0.023713       0.108081      -0.003652      -0.000841      -0.006090       0.047047       0.063718      -0.035093       0.013170       0.021923             11.734591      13.513384       1.391395      -0.572492      15.956931      -2.738610       5.733457           0.000001
          168              N       0.724282       5.957058       7.825355      -0.064612      28.770896 0.39521242E+03  0.88567122E+04                                 7.655506                            6.288353       1.100219       2.381712                    0.998817      25.721964      66.735039       0.728433       0.375210      -1.118911      -0.276732      -0.053724       0.022024       0.282757      -0.099869       0.019705       0.003702      -0.202254       0.176450      -0.173199       0.060167       0.113032              8.778803      11.664402      -0.131685       0.079812       9.870340      -1.366969       4.801666           0.000003
          169              N       0.336711       4.725421       8.037523      -0.066945      29.136850 0.40815364E+03  0.92235289E+04                                 7.735796                            6.416306       0.957997       2.337625                    0.999470      25.836024      67.379280       0.716564       0.378249      -1.116314      -0.195221       0.201187      -0.026757       0.281609       0.129122      -0.023558       0.028884       0.114759       0.164156      -0.174645       0.060412       0.114233              8.801770      10.611392      -0.573671       0.198934      10.706948      -1.555520       5.086971           0.000002
          170              N      -1.025566       4.687495       8.059471      -0.222230      38.320649 0.52396950E+03  0.12740003E+05                                 9.631464                            7.494183      -0.103025       1.992449                    0.997200      28.360388      79.462220       0.626713       0.401952      -1.087722       0.086937       0.057897      -0.001163       0.104457      -0.020721      -0.005606       0.009829       0.031511       0.012227      -0.029325       0.001504       0.027821             11.548576      12.000524       0.184616      -0.208537      16.988690      -2.575871       5.656513           0.000001
          171              N      -5.110921       6.277148       7.335172      -0.237473      41.321564 0.55839337E+03  0.13901397E+05                                10.391472                            7.918045      -0.527490       1.851947                    0.996677      29.470345      85.682295       0.584334       0.421043      -1.066924       0.074201       0.037332       0.056697       0.100568      -0.019955      -0.045227      -0.032346      -0.046612       0.027879      -0.071794       0.020664       0.051130             12.540087      16.265069      -4.277356      -3.217894      10.967337       4.554845      10.387854           0.000000
          172              N      -3.107872       7.280990       8.905218      -0.244005      39.038959 0.54004927E+03  0.13246082E+05                                 9.788524                            7.647641      -0.015093       2.003971                    0.997640      29.127787      82.283529       0.614892       0.406119      -1.083651      -0.137127      -0.068868      -0.103713       0.185211      -0.081178      -0.115138      -0.062224      -0.130850       0.014283      -0.193073       0.088928       0.104145             11.419133      13.839463      -4.271644      -4.636794      10.746596       4.457653       9.671340           0.000002
          173              N       5.891245       6.548229       7.684884      -0.248981      38.917864 0.55401961E+03  0.13680191E+05                                 9.772685                            7.762025      -0.244559       1.951444                    0.996266      28.637459      81.255699       0.608251       0.407808      -1.082177      -0.060290       0.073940       0.071130       0.119003       0.029459       0.018139      -0.034390       0.047770      -0.039398      -0.062158       0.017600       0.044558             11.187402      17.109135      -0.447133       0.187972       8.688933       2.027852       7.764139          -0.000000
          174              N      -4.128134       9.672947      10.327478      -0.301333      38.109300 0.53656104E+03  0.13023074E+05                                 9.342593                            7.424289       0.668479       2.219114                    0.998802      28.661359      78.239565       0.655073       0.385232      -1.107843      -0.058215      -0.076171       0.197557       0.219590      -0.033546       0.078274       0.101046      -0.021533      -0.309564      -0.183346       0.072897       0.110449             10.564109       5.831850       1.473550      -0.675980      15.222552       4.620102      10.637926           0.000001
          175              N       0.227265       9.898488       8.785234      -0.259296      35.235850 0.54258737E+03  0.13318673E+05                                 9.057664                            7.623069      -0.014677       2.005452                    0.997678      29.160392      82.301162       0.621289       0.401626      -1.087099       0.036499       0.068032       0.103550       0.129164      -0.005888      -0.004423      -0.026553       0.058981       0.017298      -0.046714       0.019198       0.027516              9.939713      11.953948      -0.751600       3.271415       9.273515       2.390986       8.591677           0.000002
          176              N       1.270756      10.030586       9.622201      -0.085290      26.745527 0.40947675E+03  0.92822932E+04                                 7.282267                            6.419496       0.861380       2.284583                    0.999225      26.652349      70.142769       0.715939       0.377402      -1.114368      -0.250740       0.158574      -0.045948       0.300212       0.140492      -0.006037       0.032964      -0.025306       0.266210      -0.188018       0.073664       0.114354              7.775190       9.884450      -0.965917       2.357405       6.799417       1.052534       6.641704           0.000004
          177              N       6.537019      -4.113994      10.346500      -0.109224      28.065277 0.44242218E+03  0.10201524E+05                                 7.512408                            6.650780       0.702396       2.229195                    0.999717      27.022801      71.189018       0.708498       0.374921      -1.118779      -0.205411      -0.077251      -0.189748       0.290113      -0.068539      -0.105747      -0.060287      -0.059055      -0.144195      -0.170925       0.071053       0.099872              8.018111       9.744184      -0.296379       3.049923       6.565456       1.293723       7.744693           0.000002
          178              N       5.357037      -3.499586       9.976303      -0.279916      32.186614 0.53912273E+03  0.13135571E+05                                 8.346349                            7.484796       0.401641       2.113972                    0.999499      29.490664      81.358602       0.645121       0.389676      -1.101750       0.103873      -0.188824      -0.058566       0.223325       0.069074       0.052092      -0.093724       0.146636       0.054050      -0.170082       0.071178       0.098903              8.741049      10.478945      -0.401696       2.713621       7.871508       1.814671       7.872696           0.000002
          179              N       2.213904      -1.626263      10.163596      -0.228565      33.993229 0.48754012E+03  0.11556724E+05                                 8.727522                            7.112554       0.779060       2.279869                    0.997512      27.444360      74.110471       0.664064       0.389110      -1.104736       0.127082       0.138803      -0.065974       0.199421      -0.056765       0.077463       0.082615      -0.083300      -0.002915      -0.149720       0.043694       0.106026              9.939794       8.582962       0.648919      -2.962854      10.788463       3.745241      10.447959          -0.000000
          180              N       2.625217      -0.397483      10.526477      -0.018187      30.119158 0.38236887E+03  0.85320738E+04                                 8.033565                            6.233708       0.217270       2.126767                    0.999172      24.881775      65.253716       0.720265       0.381102      -1.110162       0.025632      -0.096959      -0.108333       0.147628       0.009309       0.011277      -0.020819      -0.001677      -0.072221      -0.037535       0.013674       0.023861              9.631495       7.691084      -0.206012      -3.591893       9.828572       4.327532      11.374828           0.000001
          181              N       3.501444       0.069626       9.688046      -0.069126      29.663583 0.42796482E+03  0.98151668E+04                                 7.914728                            6.650729       0.888327       2.319550                    0.999740      26.050661      69.099706       0.689056       0.387580      -1.106293      -0.105558      -0.254625      -0.034770       0.277822      -0.093342      -0.024741       0.008767       0.153607       0.257488      -0.163821       0.055499       0.108322              8.817001       8.690138       1.045381      -3.018636       9.135191       2.204950       8.625675           0.000001
          182              N       3.709258      -0.864017       8.747190      -0.223546      36.825730 0.52240562E+03  0.12702212E+05                                 9.360730                            7.479820      -0.062222       2.007222                    0.996723      28.344080      79.616149       0.627233       0.401611      -1.087119      -0.049714       0.021179       0.089927       0.104914      -0.000888       0.016030       0.022237      -0.017696      -0.036514      -0.031979       0.002776       0.029203             10.770998      11.883243       3.058079      -3.921917      11.125493       1.307557       9.304260           0.000000
          183              N      -1.917265      10.110642       7.305908      -0.236873      42.315560 0.55388177E+03  0.13773265E+05                                10.572325                            7.921691      -0.558239       1.840004                    0.996746      29.583197      86.208676       0.579744       0.424864      -1.063580      -0.074196       0.066009       0.013381       0.100207       0.044200       0.009454      -0.011616      -0.006585       0.122616      -0.066803       0.023667       0.043136             12.692534      13.711881       0.975464       5.188935      11.840494       5.184304      12.525228          -0.000000
          184              N       1.621898      -3.190570       7.525392      -0.245757      39.817377 0.54977639E+03  0.13489631E+05                                 9.799094                            7.637104       0.221740       2.083401                    0.997483      28.708495      80.036327       0.627465       0.397835      -1.093718       0.128596      -0.141216      -0.003959       0.191036       0.151140       0.007166      -0.009314       0.021647       0.280461      -0.198739       0.093845       0.104894             11.517216      12.982351       2.321792       4.935497      10.539187       4.876028      11.030111           0.000000
          185              N      -1.803980       8.227700       5.542716      -0.271301      37.921490 0.58491708E+03  0.14658761E+05                                 9.619825                            8.012370      -0.406942       1.888635                    0.996324      29.431468      84.474385       0.593805       0.411584      -1.078336      -0.064503      -0.003303      -0.110100       0.127647      -0.008962      -0.043836       0.008731      -0.047244      -0.100420      -0.066014       0.018580       0.047434             10.521857      10.268659      -3.018861       0.156665      11.865685       3.690783       9.431226          -0.000000
          186              N       7.411440       9.936138       6.382610      -0.317828      35.768324 0.56282316E+03  0.13819587E+05                                 8.896163                            7.586997       0.662025       2.209307                    0.999248      29.087182      79.767274       0.650405       0.383530      -1.109477      -0.076518       0.140237      -0.167354       0.231363       0.053374      -0.038902       0.132006       0.103908      -0.226956      -0.194729       0.078927       0.115802              9.732333      14.515202       3.011417       2.154283       8.003201      -0.702167       6.678597           0.000000
          187              N       3.440404       9.107376       1.204238      -0.260629      35.342307 0.54106909E+03  0.13271116E+05                                 9.058804                            7.592527      -0.110331       1.972209                    0.997477      29.203528      82.370975       0.625029       0.399532      -1.088601       0.009074       0.104495      -0.069001       0.125550       0.001202       0.005277       0.021109       0.020874      -0.096171      -0.041791       0.014209       0.027582             10.103547       7.493905       3.194788       1.408043      10.553032       0.254209      12.263704          -0.000001
          188              N       4.091671      10.277868       1.170584      -0.066375      27.982627 0.43486333E+03  0.10018482E+05                                 7.632210                            6.714836       0.803879       2.289698                    0.999322      26.246767      69.894432       0.683766       0.388821      -1.104842      -0.161528      -0.131489      -0.192254       0.283447      -0.044080      -0.103266      -0.081580      -0.048501      -0.266125      -0.184877       0.081605       0.103272              8.274582       6.400877       2.380316       1.281003       9.404728       1.410412       9.018140          -0.000001
          189              N       3.959366      10.803763      -0.032191      -0.081881      27.210438 0.42542707E+03  0.97453520E+04                                 7.408480                            6.574344       0.395996       2.136262                    0.999674      26.872246      71.305441       0.701815       0.380988      -1.110719      -0.132118      -0.249814       0.058621       0.288615      -0.095776       0.035376       0.089256       0.178500       0.264005      -0.206216       0.086639       0.119576              7.822303       6.023558       2.183972       1.065795       8.944060       0.938275       8.499290           0.000002
          190              N       0.000617       2.958187      13.818745      -0.279462      33.299930 0.54645508E+03  0.13383956E+05                                 8.604314                            7.581598       0.318754       2.085755                    0.999426      29.752239      82.792824       0.633983       0.394456      -1.096370       0.062731       0.002987       0.208046       0.217318       0.028691      -0.066567       0.051563      -0.004642      -0.377417      -0.161913       0.069686       0.092227              9.104644       6.805827       2.507124       1.358849       9.682302       0.170899      10.825804           0.000004
          191              N       0.001820       1.122649      11.416121      -0.214403      36.648818 0.52846735E+03  0.12911183E+05                                 9.375832                            7.562960      -0.235753       1.948969                    0.996633      28.600535      81.029280       0.617677       0.405879      -1.082196      -0.066719       0.050451      -0.065312       0.106125       0.010494      -0.015516      -0.014401      -0.038450       0.021270      -0.029792      -0.002422       0.032214             10.723521      13.885444      -0.774322       1.087333       6.470168      -2.772691      11.814952          -0.000001
          192              N      -0.083533       1.760348      10.247000      -0.065634      29.776115 0.42261553E+03  0.96688071E+04                                 7.955098                            6.618963       0.832720       2.304754                    0.998964      26.020118      69.091870       0.688673       0.388746      -1.104691      -0.189634      -0.062240       0.192851       0.277536      -0.049926       0.128487       0.012220      -0.096701      -0.013180      -0.165315       0.050938       0.114377              8.977616      10.176729      -0.805585       1.416165       6.249502      -2.992742      10.506618           0.000001
          193              N      -1.355704       1.986739      10.031906      -0.015925      30.301364 0.38980075E+03  0.87498550E+04                                 8.133540                            6.326750       0.180730       2.119019                    0.998649      24.950887      65.875409       0.708595       0.385079      -1.106021       0.021382      -0.059857       0.133930       0.148247       0.011795      -0.017922       0.017875       0.006684      -0.047432      -0.035930       0.014765       0.021165              9.939238       9.052036      -1.885292       2.778153       7.649007      -5.154573      13.116672           0.000001
          194              N      -2.120320       1.517853      11.029828      -0.244283      34.065663 0.49999582E+03  0.11946509E+05                                 8.748191                            7.204817       0.667960       2.223729                    0.998831      28.239193      76.971012       0.658447       0.389324      -1.102777       0.209618       0.016183      -0.047850       0.215618       0.036885      -0.010127      -0.030537      -0.228958       0.285312      -0.167933       0.050302       0.117632             10.070871       9.903902      -1.088182       2.495708       7.247830      -4.441580      13.060882           0.000000
          195              N       1.926289       7.027381       0.825262      -0.236155      42.560623 0.52621517E+03  0.12836265E+05                                10.396732                            7.537400      -0.332876       1.914004                    0.998069      28.637521      80.944001       0.620183       0.404866      -1.083393      -0.024640      -0.031596      -0.089453       0.098017      -0.034312      -0.031161      -0.026129       0.002684      -0.181447      -0.081683       0.016917       0.064766             12.813633       9.125417       5.565574      -0.983714      13.933178      -3.355129      15.382304          -0.000001
          196              N      -2.303438      -0.822717      13.057865      -0.248622      40.487273 0.53543679E+03  0.13033438E+05                                 9.884023                            7.519405       0.315319       2.115580                    0.998117      28.431655      78.597339       0.635426       0.395995      -1.096483       0.076323       0.057354       0.161417       0.187537      -0.038806      -0.084746      -0.078310      -0.007702      -0.381279      -0.189339       0.086774       0.102565             11.556782       8.661577       4.982390      -0.628710      13.638144      -3.812810      12.370623          -0.000003
          197              N       1.968630       5.672828       3.017180      -0.246980      40.447016 0.53927226E+03  0.13238377E+05                                10.072128                            7.685416      -0.274637       1.943053                    0.996064      28.575691      81.080452       0.607465       0.410731      -1.079280      -0.067611      -0.097779       0.033594       0.123533      -0.051883       0.021117       0.008481      -0.025232       0.080594      -0.071686       0.028365       0.043321             11.853875       8.629705       2.577961       1.407449       9.066211      -2.708273      17.865709          -0.000000
          198              N      -2.385053      -3.994595      14.281126      -0.296185      38.217827 0.60179999E+03  0.15030796E+05                                 9.415889                            7.939949       0.307295       2.092438                    0.998909      29.554309      81.826440       0.624255       0.392839      -1.102498      -0.192109      -0.031934      -0.115818       0.226582      -0.020345      -0.109086      -0.010317      -0.272370       0.006651      -0.198578       0.061936       0.136641             10.164263       7.027400       1.018221       0.767305      16.438251       1.309257       7.027138          -0.000001
          199              N      -3.832841       3.675738       9.224203      -0.246151      33.523064 0.56696710E+03  0.14118056E+05                                 8.876227                            7.885443      -0.293011       1.920239                    0.996039      29.506676      84.799705       0.598086       0.411269      -1.077059      -0.093088       0.030814       0.062382       0.116218       0.011029       0.009294       0.013811      -0.052952       0.023275      -0.033658      -0.000353       0.034011              9.389812      11.619791      -1.358603      -0.456380       8.676463       2.305103       7.873183           0.000001
          200              N      -4.237760       4.492652      10.214809      -0.074778      25.889364 0.43556215E+03  0.10075299E+05                                 7.215636                            6.730835       0.335695       2.115527                    0.999601      27.247467      73.577892       0.678859       0.390049      -1.099951      -0.145861      -0.160869      -0.202311       0.296790      -0.088508      -0.132419      -0.068124      -0.046761      -0.128906      -0.204651       0.079320       0.125330              7.275953       7.712707      -0.670575      -0.379909       7.444973       1.875928       6.670178           0.000003
          201              N      -5.565515       4.550039      10.203103      -0.112870      27.342063 0.45877923E+03  0.10718614E+05                                 7.453186                            6.852013       0.578528       2.190105                    0.999719      27.439981      73.736964       0.683136       0.383764      -1.107767       0.130149      -0.165874      -0.194654       0.286955       0.083597       0.108691      -0.069175       0.004608      -0.097439      -0.177894       0.063463       0.114431              7.725183       8.511169      -0.573178      -1.236141       7.793384       2.063358       6.870997           0.000002
          202              N       7.502154       3.766023       9.197864      -0.285305      33.730242 0.60105647E+03  0.15082033E+05                                 8.724589                            7.998220       0.255841       2.071405                    0.998132      29.986922      84.573015       0.611588       0.399119      -1.092715       0.193488       0.048085       0.074456       0.212823      -0.029602      -0.039278       0.014200      -0.206365       0.197362      -0.146705       0.054078       0.092627              9.210594      10.656804      -0.948308      -1.781253       8.795768       2.211828       8.179210           0.000001
          203              N       5.237651       1.473763       6.909373      -0.218466      38.737731 0.51281512E+03  0.12404377E+05                                 9.728510                            7.420684      -0.098312       1.999893                    0.996059      28.146163      78.709471       0.628830       0.402678      -1.087013      -0.042915       0.096320      -0.023713       0.108081      -0.003652      -0.000841      -0.006090       0.047047       0.063718      -0.035093       0.013170       0.021923             11.734591      13.513385       1.391395      -0.572492      15.956932      -2.738610       5.733457           0.000001
          204              N       4.143420       2.262965       6.806946      -0.064612      28.770899 0.39521246E+03  0.88567133E+04                                 7.655506                            6.288353       1.100219       2.381712                    0.998817      25.721965      66.735043       0.728433       0.375210      -1.118911       0.276732       0.053724      -0.022024       0.282757      -0.099869       0.019705       0.003702      -0.202254       0.176450      -0.173199       0.060167       0.113032              8.778803      11.664403      -0.131685       0.079812       9.870341      -1.366969       4.801666           0.000003
          205              N       4.530991       3.494602       6.594778      -0.066945      29.136851 0.40815365E+03  0.92235292E+04                                 7.735796                            6.416306       0.957997       2.337625                    0.999470      25.836025      67.379281       0.716564       0.378249      -1.116314       0.195221      -0.201187       0.026757       0.281609       0.129122      -0.023558       0.028884       0.114759       0.164156      -0.174645       0.060412       0.114233              8.801770      10.611392      -0.573671       0.198934      10.706947      -1.555520       5.086971           0.000002
          206              N       5.893268       3.532528       6.572830      -0.222230      38.320649 0.52396950E+03  0.12740003E+05                                 9.631464                            7.494183      -0.103025       1.992449                    0.997200      28.360388      79.462220       0.626713       0.401952      -1.087722      -0.086937      -0.057897       0.001163       0.104457      -0.020721      -0.005606       0.009829       0.031511       0.012227      -0.029325       0.001504       0.027821             11.548576      12.000524       0.184617      -0.208537      16.988691      -2.575871       5.656513           0.000001
          207              N      -3.572377       1.942875       7.297129      -0.237473      41.321565 0.55839337E+03  0.13901397E+05                                10.391472                            7.918045      -0.527490       1.851947                    0.996677      29.470345      85.682294       0.584334       0.421043      -1.066924      -0.074201      -0.037332      -0.056697       0.100568      -0.019955      -0.045227      -0.032346      -0.046612       0.027879      -0.071794       0.020664       0.051130             12.540086      16.265069      -4.277356      -3.217894      10.967337       4.554845      10.387853           0.000000
          208              N       7.975574       0.939033       5.727083      -0.244005      39.038961 0.54004930E+03  0.13246083E+05                                 9.788525                            7.647642      -0.015093       2.003971                    0.997640      29.127787      82.283533       0.614892       0.406119      -1.083651       0.137128       0.068868       0.103713       0.185211      -0.081178      -0.115138      -0.062224      -0.130850       0.014284      -0.193073       0.088928       0.104145             11.419134      13.839465      -4.271644      -4.636795      10.746597       4.457653       9.671341           0.000002
          209              N      -1.023543       1.671794       6.947417      -0.248981      38.917864 0.55401962E+03  0.13680192E+05                                 9.772685                            7.762025      -0.244559       1.951445                    0.996266      28.637459      81.255697       0.608251       0.407808      -1.082177       0.060290      -0.073940      -0.071130       0.119003       0.029459       0.018139      -0.034390       0.047771      -0.039398      -0.062158       0.017600       0.044558             11.187402      17.109135      -0.447133       0.187972       8.688933       2.027852       7.764138          -0.000000
          210              N       8.995836      -1.452924       4.304823      -0.301333      38.109299 0.53656103E+03  0.13023073E+05                                 9.342592                            7.424289       0.668479       2.219114                    0.998802      28.661359      78.239562       0.655073       0.385232      -1.107843       0.058215       0.076171      -0.197557       0.219590      -0.033546       0.078274       0.101046      -0.021533      -0.309564      -0.183346       0.072897       0.110449             10.564109       5.831850       1.473549      -0.675980      15.222551       4.620101      10.637925           0.000001
          211              N       4.640437      -1.678465       5.847067      -0.259296      35.235851 0.54258738E+03  0.13318673E+05                                 9.057664                            7.623070      -0.014677       2.005452                    0.997678      29.160392      82.301166       0.621289       0.401626      -1.087099      -0.036499      -0.068032      -0.103550       0.129164      -0.005888      -0.004423      -0.026553       0.058981       0.017298      -0.046714       0.019198       0.027516              9.939714      11.953949      -0.751600       3.271416       9.273516       2.390987       8.591677           0.000002
          212              N       3.596946      -1.810563       5.010100      -0.085290      26.745530 0.40947681E+03  0.92822951E+04                                 7.282268                            6.419497       0.861380       2.284583                    0.999225      26.652349      70.142775       0.715939       0.377402      -1.114368       0.250740      -0.158574       0.045948       0.300212       0.140492      -0.006037       0.032964      -0.025306       0.266210      -0.188018       0.073664       0.114354              7.775192       9.884452      -0.965917       2.357406       6.799418       1.052534       6.641705           0.000004
          213              N      -1.669317      12.334017       4.285801      -0.109224      28.065278 0.44242221E+03  0.10201525E+05                                 7.512408                            6.650780       0.702396       2.229195                    0.999717      27.022802      71.189022       0.708498       0.374921      -1.118779       0.205411       0.077251       0.189748       0.290113      -0.068539      -0.105747      -0.060287      -0.059055      -0.144195      -0.170925       0.071053       0.099872              8.018111       9.744184      -0.296379       3.049923       6.565456       1.293723       7.744693           0.000002
          214              N      -0.489335      11.719609       4.655998      -0.279916      32.186614 0.53912274E+03  0.13135571E+05                                 8.346349                            7.484796       0.401641       2.113972                    0.999499      29.490664      81.358603       0.645121       0.389676      -1.101750      -0.103873       0.188824       0.058566       0.223325       0.069074       0.052092      -0.093724       0.146636       0.054050      -0.170082       0.071178       0.098903              8.741050      10.478945      -0.401696       2.713621       7.871508       1.814671       7.872696           0.000002
          215              N       2.653798       9.846286       4.468705      -0.228565      33.993229 0.48754012E+03  0.11556724E+05                                 8.727522                            7.112554       0.779060       2.279869                    0.997512      27.444360      74.110471       0.664064       0.389110      -1.104736      -0.127082      -0.138803       0.065974       0.199421      -0.056765       0.077463       0.082615      -0.083300      -0.002915      -0.149720       0.043694       0.106026              9.939794       8.582962       0.648919      -2.962854      10.788463       3.745241      10.447959          -0.000000
          216              N       2.242485       8.617506       4.105824      -0.018187      30.119158 0.38236887E+03  0.85320739E+04                                 8.033565                            6.233708       0.217270       2.126767                    0.999172      24.881775      65.253717       0.720265       0.381102      -1.110162      -0.025632       0.096959       0.108333       0.147628       0.009309       0.011277      -0.020819      -0.001677      -0.072221      -0.037535       0.013674       0.023861              9.631495       7.691084      -0.206012      -3.591893       9.828572       4.327532      11.374829           0.000001
          217              N       1.366258       8.150397       4.944255      -0.069127      29.663584 0.42796482E+03  0.98151669E+04                                 7.914728                            6.650729       0.888327       2.319550                    0.999740      26.050661      69.099707       0.689056       0.387580      -1.106293       0.105558       0.254625       0.034770       0.277822      -0.093342      -0.024741       0.008767       0.153607       0.257488      -0.163821       0.055499       0.108322              8.817002       8.690138       1.045381      -3.018636       9.135192       2.204950       8.625675           0.000001
          218              N       1.158444       9.084040       5.885111      -0.223546      36.825730 0.52240562E+03  0.12702212E+05                                 9.360730                            7.479820      -0.062222       2.007222                    0.996723      28.344080      79.616149       0.627233       0.401611      -1.087119       0.049714      -0.021179      -0.089927       0.104914      -0.000888       0.016030       0.022237      -0.017696      -0.036514      -0.031979       0.002776       0.029203             10.770998      11.883243       3.058079      -3.921917      11.125493       1.307557       9.304260           0.000000
          219              N       6.784967      -1.890619       7.326393      -0.236873      42.315560 0.55388178E+03  0.13773265E+05                                10.572325                            7.921691      -0.558239       1.840004                    0.996746      29.583197      86.208675       0.579744       0.424864      -1.063580       0.074196      -0.066009      -0.013381       0.100207       0.044200       0.009454      -0.011616      -0.006585       0.122616      -0.066803       0.023667       0.043136             12.692534      13.711881       0.975465       5.188935      11.840494       5.184304      12.525228          -0.000000
          220              N       3.245804      11.410593       7.106909      -0.245757      39.817378 0.54977639E+03  0.13489631E+05                                 9.799094                            7.637105       0.221740       2.083401                    0.997483      28.708495      80.036328       0.627465       0.397835      -1.093718      -0.128596       0.141216       0.003959       0.191036       0.151140       0.007166      -0.009314       0.021647       0.280461      -0.198739       0.093845       0.104894             11.517217      12.982352       2.321792       4.935497      10.539187       4.876028      11.030111           0.000000
          221              N       6.671682      -0.007677       9.089585      -0.271301      37.921490 0.58491708E+03  0.14658761E+05                                 9.619825                            8.012370      -0.406942       1.888635                    0.996324      29.431468      84.474384       0.593805       0.411584      -1.078336       0.064503       0.003303       0.110100       0.127647      -0.008962      -0.043836       0.008731      -0.047244      -0.100420      -0.066014       0.018580       0.047434             10.521856      10.268659      -3.018861       0.156665      11.865685       3.690783       9.431226          -0.000000
          222              N      -2.543738      -1.716115       8.249691      -0.317828      35.768323 0.56282316E+03  0.13819587E+05                                 8.896163                            7.586997       0.662025       2.209307                    0.999248      29.087182      79.767274       0.650405       0.383530      -1.109477       0.076518      -0.140237       0.167354       0.231363       0.053374      -0.038902       0.132006       0.103908      -0.226956      -0.194729       0.078927       0.115802              9.732333      14.515202       3.011417       2.154283       8.003201      -0.702168       6.678597           0.000000

******************************************************
Auxiliary information for the entire system
The total spin magnetic moment of the unit cell is   0.000180
The total net atomic charge of the unit cell is   -0.000004
Accuracy of reproducing the electrostatic potential in the unit cell:
  The inner radius (bohr) =    5.0000
  The outer radius (bohr) =   12.0000
  Valid grid points have density less than (e/(bohr^3)) =    0.0001
  The number of valid grid points were=        78294
  The rms potential error without charges in kcal/mol is=      8.36340
  The rms potential error with partial charges in kcal/mol is=      3.47340
  The RRMSE value at monopole order=      0.41531
  The rms potential error with partial charges and cloud penetration in kcal/mol is=      3.46495
  The RRMSE value at monopole order with cloud penetration is=      0.41430
  The rms potential error with partial charges and atomic dipoles in kcal/mol is=      0.77263
  The RRMSE value at dipole order=      0.09238
  The rms potential error with partial charges, atomic dipoles and cloud penetration in kcal/mol is=      0.75676
  The RRMSE value at dipole order with cloud penetration=      0.09048

******************************************************
The electron densities and ab initio electrostatic potential were computed in VASP using the PBE functional and
projector augmented wave method. See the main text of the journal article for a description of computational details.
The atomic charges, dipoles, and quadrupoles were computed with the DDEC6 method as described in
(a) T. A. Manz and N. Gabaldon Limas, RSC Adv. 6 (2016) 47771-47801 DOI: 10.1039/c6ra04656h
(b) N. Gabaldon Limas and T. A. Manz, RSC Adv. 8 (2018) 2678-2707 DOI: 10.1039/c7ra11829e.
For each atom in the material, the electron cloud parameters were fit to the spherically averaged atom-in-material
electron density using radial positions for which this density was between 10^-4 and 10^-2 electrons per cubic bohr.
The polarizabilities, dispersion coefficients, and quantum Drude oscillator (QDO) parameters were fit using the MCLF method.
The magnetic structure of the system was optimized in VASP from the default ferromagnetic initial guess using spin polarization.
The atomic spin moments (ASMs) were computed on this optimized magnetic structure using the DDEC6 partition as inputs
to the method of T. A. Manz and D. S. Sholl, J. Chem. Theory Comput. 7 (2011) 4146-4164 DOI: 10.1021/ct200539n.
The RMSE and RRMSE were computed using a uniform grid with Ewald summation.
