# Supplementary material for: A collection of forcefield precursors for metal–organic frameworks
Source: RSC Adv. 2019 Nov 13;9(63):36492–507. doi: 10.1039/c9ra07327b (PMC9075174; doi:10.1039/c9ra07327b)
Supplement: RA-009-C9RA07327B-s5347 [file RA-009-C9RA07327B-s5347.xyz]

  258
jmolscript: load "" {1 1 1} spacegroup "x,y,z" unitcell [{     11.060300     0.000000     0.000000 }, {      5.530167    15.356593     0.000000 }, {      5.530171     6.504367    17.500882 }]
Cd     4.900946     9.357496     8.308719     0.993687
Cd    10.431082     1.572984     0.441722     0.993431
Cd     6.159392    12.503464     9.192163     0.993692
Cd    11.689556    20.287976    17.059160     0.993434
Cd    14.582583     8.717424    13.125662     1.034492
Cd     7.538055    13.143537     4.375221     1.034498
H     16.187882    15.793953    12.080859     0.092432
H     12.645263    11.467334    12.182364     0.118577
H     11.074705    13.964788    13.869449     0.096787
H     10.894420    12.516775    13.295420     0.106032
H     10.842438    12.449530    15.614287     0.166712
H     12.092251    11.653667    15.105011     0.160276
H     12.267006    13.102566    15.677290     0.147335
H     15.067479    18.595957    14.653488     0.110309
H     13.600884    19.125239    14.821497     0.104167
H     14.867290    19.996034    16.548834     0.126846
H     15.374957    18.562604    16.947854     0.115798
H      8.330630    10.461680     0.423521     0.104795
H      6.835278    10.855808     0.694785     0.121628
H     11.900915    17.353024    15.932803     0.102322
H     12.557895    15.973269    16.298571     0.115430
H     14.710227    17.947093     9.754992     0.109788
H     15.589518    16.140391     8.633185     0.109103
H     12.233821    14.063346     9.320970     0.108928
H     11.370014    15.854060    10.486528     0.101719
H     13.938220    19.003889    11.788594     0.106116
H      7.454658     5.573195    12.644387     0.123687
H      3.959601     4.579910    10.934551     0.106667
H     10.445375    18.010604    10.078758     0.108459
H     10.657735    16.997487    14.170464     0.092631
H     12.645259     5.967513    14.068959     0.118620
H     16.604859    18.826652    12.381874     0.097493
H     10.894411     4.918072    12.955903     0.105624
H     10.842426     4.985317    10.637036     0.167825
H     12.092241     5.781180    11.146312     0.161427
H     12.266992     4.332281    10.574033     0.147638
H      9.537322    14.195483    11.597835     0.111075
H      8.070725    13.666201    11.429826     0.103740
H      9.337127    12.795406     9.702489     0.127044
H      9.844796    14.228836     9.303469     0.116885
H      8.330642    15.825393     8.326920     0.105288
H     17.895589    15.431265     8.055656     0.120703
H     17.431058    15.438416    10.318520     0.102032
H     18.088041    16.818171     9.952752     0.115747
H      9.180078    14.844347    16.496331     0.109093
H      4.529204    10.146682     0.117256     0.108327
H     17.763982    18.728094    16.930353     0.107991
H     16.900170    16.937380    15.764795     0.101264
H      8.408067    13.787551    14.462729     0.107538
H      7.454666    11.861652    13.606936     0.124298
H     15.019914    12.854937    15.316772     0.105986
H     15.975526    14.780836    16.172565     0.108668
H      5.932756     6.067007     5.420023     0.092432
H      9.475375    10.393626     5.318518     0.118578
H     11.045933     7.896172     3.631433     0.096788
H     11.226218     9.344185     4.205462     0.106033
H     11.278200     9.411430     1.886595     0.166714
H     10.028387    10.207293     2.395871     0.160279
H      9.853632     8.758394     1.823592     0.147337
H      7.053159     3.265003     2.847394     0.110310
H      8.519754     2.735721     2.679385     0.104167
H      7.253348     1.864926     0.952048     0.126846
H      6.745681     3.298356     0.553028     0.115797
H     13.790008    11.399280    17.077361     0.104795
H     15.285360    11.005152    16.806097     0.121628
H     10.219723     4.507936     1.568079     0.102321
H      9.562743     5.887691     1.202311     0.115430
H      7.410411     3.913867     7.745890     0.109789
H      6.531120     5.720569     8.867697     0.109104
H      9.886817     7.797614     8.179912     0.108931
H     10.750624     6.006900     7.014354     0.101720
H      8.182418     2.857071     5.712288     0.106117
H     14.665980    16.287765     4.856495     0.123687
H     18.161037    17.281050     6.566331     0.106668
H     11.675263     3.850356     7.422124     0.108461
H     11.462903     4.863473     3.330418     0.092631
H      9.475379    15.893447     3.431923     0.118623
H      5.515779     3.034308     5.119008     0.097494
H     11.226227    16.942888     4.544979     0.105625
H     11.278212    16.875643     6.863846     0.167824
H     10.028397    16.079780     6.354570     0.161425
H      9.853646    17.528679     6.926849     0.147639
H     12.583316     7.665477     5.903047     0.111073
H     14.049913     8.194759     6.071056     0.103740
H     12.783511     9.065554     7.798393     0.127041
H     12.275842     7.632124     8.197413     0.116884
H     13.789996     6.035567     9.173962     0.105287
H      4.225049     6.429695     9.445226     0.120702
H      4.689580     6.422544     7.182362     0.102032
H      4.032597     5.042789     7.548130     0.115747
H     12.940560     7.016613     1.004551     0.109092
H     17.591434    11.714278    17.383626     0.108327
H      4.356656     3.132866     0.570529     0.107990
H      5.220468     4.923580     1.736087     0.101263
H     13.712571     8.073409     3.038153     0.107537
H     14.665972     9.999308     3.893946     0.124296
H      7.100724     9.006023     2.184110     0.105986
H      6.145112     7.080124     1.328317     0.108668
C     14.641646    10.991624    10.708615     0.651124
C     14.341803    12.236617    11.493354    -0.223714
C     15.195549    13.384613    11.567558     0.381930
C     14.737323    14.447484    12.440327    -0.200623
C     15.434787    15.652326    12.607985     0.152721
C     14.013429    16.312858    14.247643     0.440783
C     13.569577    14.338464    13.215091     0.319127
C     13.185339    12.222849    12.238892     0.037220
C     11.493668    13.092379    13.795070    -0.034890
C     11.691869    12.522949    15.172215    -0.467398
C     14.277774    18.553425    15.215442    -0.103057
C     14.618543    19.057931    16.596436    -0.131384
C      7.576318    10.963914     0.077879    -0.131569
C     12.720261    16.927606    16.231018    -0.113800
C     14.206318    17.171912     9.660837    -0.156190
C     14.731349    16.087359     8.988803    -0.108193
C     14.003801    14.921417     8.835320    -0.019666
C     12.732641    14.845333     9.404099    -0.122728
C     12.209491    15.924552    10.091534    -0.168586
C     12.913480    17.108102    10.202314     0.069070
C     12.304170    18.311573    10.831121     0.079746
C     13.045654    19.191413    11.609735    -0.153318
C      6.945883     4.990562    12.127061    -0.088082
C      5.601615     5.277036    11.866123    -0.007203
C      4.855707     4.396334    11.103785    -0.125609
C     10.959017    18.596784    10.587859    -0.159284
C     14.555376    13.750986     8.066507     0.572906
C      4.968304     6.526744    12.416876     0.554817
C     14.641645     6.443223    15.542708     0.650093
C     19.871965    20.554823    14.757969    -0.225207
C      9.665408    19.406827    14.683765     0.382655
C      9.207178    18.343956    13.810996    -0.201633
C      9.904639    17.139114    13.643338     0.153396
C      8.483278    16.478582    12.003680     0.443870
C     19.099731    18.452976    13.036232     0.319604
C     13.185332     5.211998    14.012431     0.038621
C     17.023824    19.699061    12.456253    -0.035752
C     11.691857     4.911898    11.079108    -0.469971
C      8.747616    14.238015    11.035881    -0.103570
C      9.088382    13.733509     9.654887    -0.131906
C      7.576329    15.323159     8.672562    -0.130199
C     18.250405    15.863834    10.020305    -0.113042
C      8.676172    15.619528    16.590486    -0.154916
C      9.201206    16.704081    17.262520    -0.108198
C     19.533961    17.870023    17.416003    -0.019481
C     18.262801    17.946107    16.847224    -0.121439
C     17.739647    16.866888    16.159789    -0.166950
C     18.443633    15.683338    16.049009     0.067407
C     17.834320    14.479867    15.420202     0.080922
C     18.575800    13.600027    14.641588    -0.155694
C     18.006193    12.444285    14.124262    -0.089390
C     16.661924    12.157811    14.385200    -0.005526
C     15.916019    13.038513    15.147538    -0.125765
C     16.489166    14.194656    15.663464    -0.159455
C     14.555369    12.536087     0.683934     0.574249
C     16.028610    10.908103    13.834447     0.551094
C      7.478992    10.869336     6.792267     0.651126
C      7.778835     9.624343     6.007528    -0.223713
C      6.925089     8.476347     5.933324     0.381930
C      7.383315     7.413476     5.060555    -0.200623
C      6.685851     6.208634     4.892897     0.152721
C      8.107209     5.548102     3.253239     0.440783
C      8.551061     7.522496     4.285791     0.319127
C      8.935299     9.638111     5.261990     0.037220
C     10.626970     8.768581     3.705812    -0.034891
C     10.428769     9.338011     2.328667    -0.467398
C      7.842864     3.307535     2.285440    -0.103056
C      7.502095     2.803029     0.904446    -0.131386
C     14.544320    10.897046    17.423003    -0.131572
C      9.400377     4.933354     1.269864    -0.113798
C      7.914320     4.689048     7.840045    -0.156191
C      7.389289     5.773601     8.512079    -0.108192
C      8.116837     6.939543     8.665562    -0.019668
C      9.387997     7.015627     8.096783    -0.122728
C      9.911147     5.936408     7.409348    -0.168587
C      9.207158     4.752858     7.298568     0.069070
C      9.816468     3.549387     6.669761     0.079747
C      9.074984     2.669547     5.891147    -0.153318
C     15.174755    16.870398     5.373821    -0.088081
C     16.519023    16.583924     5.634759    -0.007204
C     17.264931    17.464626     6.397097    -0.125608
C     11.161621     3.264176     6.913023    -0.159283
C      7.565262     8.109974     9.434375     0.572912
C     17.152334    15.334216     5.084006     0.554817
C      7.478993    15.417737     1.958174     0.650094
C      2.248673     1.306137     2.742913    -0.225207
C      1.394930     2.454133     2.817117     0.382655
C     12.913460     3.517004     3.689886    -0.201633
C     12.215999     4.721846     3.857544     0.153395
C     13.637360     5.382378     5.497202     0.443869
C      3.020907     3.407984     4.464650     0.319604
C      3.405139     1.292369     3.488451     0.038620
C      5.096814     2.161899     5.044629    -0.035752
C     10.428781    16.949062     6.421774    -0.469970
C     13.373022     7.622945     6.465001    -0.103570
C     13.032256     8.127451     7.845995    -0.131905
C     14.544309     6.537801     8.828320    -0.130198
C      3.870233     5.997126     7.480577    -0.113042
C      2.384166     6.241432     0.910396    -0.154916
C     12.919432     5.156879     0.238362    -0.108199
C      2.586677     3.990937     0.084879    -0.019481
C      3.857837     3.914853     0.653658    -0.121439
C      4.380991     4.994072     1.341093    -0.166950
C      3.677005     6.177622     1.451873     0.067406
C      4.286318     7.381093     2.080680     0.080922
C      3.544838     8.260933     2.859294    -0.155695
C      4.114445     9.416675     3.376620    -0.089389
C      5.458714     9.703149     3.115682    -0.005526
C      6.204619     8.822447     2.353344    -0.125765
C      5.631472     7.666304     1.837418    -0.159455
C      7.565269     9.324873    16.816948     0.574246
C      6.092028    10.952857     3.666435     0.551094
N      7.935779    12.392871    -0.012951    -0.134859
N     13.783488    17.176062    15.257094    -0.088127
N     15.094905    16.593801    13.459053    -0.383470
N     13.199722    15.252482    14.113761    -0.457683
N     12.776883    13.227422    13.049008    -0.001537
N      7.935788    13.894202     8.763392    -0.136246
N      8.253332    15.615378    10.994229    -0.090133
N      9.564754    16.197639    12.792270    -0.385308
N     18.729873    17.538958    12.137562    -0.458633
N     18.307041    19.564018    13.202315    -0.001649
N      8.654688     2.963722     0.012951    -0.134839
N      8.337150     4.684898     2.243788    -0.088128
N      7.025733     5.267159     4.041829    -0.383470
N      8.920916     6.608478     3.387121    -0.457683
N      9.343755     8.633538     4.451874    -0.001537
N     14.184850     7.966758     8.737490    -0.136257
N     13.867306     6.245582     6.506653    -0.090132
N     12.555884     5.663321     4.708612    -0.385307
N      3.390765     4.322002     5.363320    -0.458633
N      3.813597     2.296942     4.298567    -0.001649
O     14.077901     9.922886    11.029056    -0.578276
O     15.442743    11.077927     9.721915    -0.568106
O     16.306888    13.521394    10.994754    -0.491682
O     15.809282    13.707135     7.891498    -0.584052
O     13.755273    12.902935     7.641585    -0.532720
O     14.928878     6.895192    11.913725    -0.563927
O      5.520878     7.136831    13.355973    -0.534546
O     14.077902     7.511961    15.222267    -0.578293
O     15.442743     6.356920    16.529408    -0.566905
O     10.776747    19.270046    15.256569    -0.491379
O      4.748976    12.579938     0.858943    -0.584355
O     13.755268    13.384138     1.108856    -0.533766
O     14.928884    10.539655    14.337598    -0.562950
O     16.581181    10.298016    12.895350    -0.531837
O      8.042737    11.938074     6.471826    -0.578279
O      6.677895    10.783033     7.778967    -0.568106
O      5.813750     8.339566     6.506128    -0.491679
O      6.311356     8.153825     9.609384    -0.584055
O      8.365365     8.958025     9.859297    -0.532727
O      7.191760    14.965768     5.587157    -0.563927
O     16.599760    14.724129     4.144909    -0.534545
O      8.042736    14.348999     2.278615    -0.578292
O      6.677895    15.504040     0.971474    -0.566904
O     11.343891     2.590914     2.244313    -0.491378
O     17.371662     9.281022    16.641939    -0.584353
O      8.365370     8.476822    16.392026    -0.533764
O      7.191754    11.321305     3.163284    -0.562950
O      5.539457    11.562944     4.605532    -0.531838

The following XYZ coordinates are in angstroms. Other properties are in atomic units.
The sperically averaged electron density of each atom fit to a function of the form exp(a - br)
eigen_1, eigen_2 and eigen_3 are the three eigenvalues of traceless quadrupole moment tensor
  atom number  atomic symbol              X              Y              Z     net charge C6 coefficient C8 coefficient C10 coefficient fluctuating dipole atomic polarizability isotropic forcefield polarizability              a              b squared Pearson coefficient          <r^3>          <r^4>         wp_QDO          m_QDO          q_QDO       dipole_x       dipole_y       dipole_z         dipole            Qxy            Qxz            Qyz     Q(x^2-y^2)  Q(3z^2 - R^2)        eigen_1        eigen_2        eigen_3 static polarizability      alpha(xx)      alpha(xy)      alpha(xz)      alpha(yy)      alpha(yz)      alpha(zz) atomic spin moment
            1             Cd       4.900946       9.357496       8.308719       0.993687     147.834886 0.37871382E+04  0.13900340E+06                                21.102304                           18.969950       0.976117       2.038090                    0.997264      74.987757     197.058970       0.468316       0.356330      -1.217583       0.082107       0.075244       0.010617       0.111875      -0.077308       0.080499      -0.033820      -0.128196       0.158124      -0.145835       0.010936       0.134899             23.558735      20.865512      -0.205801      -5.300470      26.114293       7.136233      23.696399           0.026571
            2             Cd      10.431082       1.572984       0.441722       0.993431     147.869582 0.37885487E+04  0.13906818E+06                                21.106134                           18.974132       0.973795       2.037430                    0.997236      74.993641     197.083939       0.468241       0.356354      -1.217562       0.082417      -0.075051      -0.010974       0.112007       0.077590      -0.081025      -0.033882      -0.128268       0.159998      -0.146523       0.010989       0.135534             23.562502      20.866982       0.210493       5.301769      26.114810       7.137432      23.705713           0.026551
            3             Cd       6.159392      12.503464       9.192163       0.993692     147.835237 0.37871491E+04  0.13900390E+06                                21.102334                           18.969974       0.976121       2.038090                    0.997264      74.987862     197.059310       0.468316       0.356330      -1.217583      -0.082111      -0.075246      -0.010618       0.111879      -0.077308       0.080498      -0.033819      -0.128196       0.158123      -0.145834       0.010937       0.134898             23.558773      20.865528      -0.205826      -5.300488      26.114330       7.136263      23.696461           0.026575
            4             Cd      11.689556      20.287976      17.059160       0.993434     147.869232 0.37885367E+04  0.13906761E+06                                21.106084                           18.974087       0.973808       2.037434                    0.997236      74.993613     197.083699       0.468242       0.356354      -1.217563      -0.082422       0.075053       0.010975       0.112012       0.077590      -0.081023      -0.033882      -0.128271       0.159996      -0.146523       0.010990       0.135533             23.562445      20.866954       0.210462       5.301753      26.114749       7.137398      23.705632           0.026556
            5             Cd      14.582583       8.717424      13.125662       1.034492     140.618295 0.34361635E+04  0.12346073E+06                                20.742167                           18.218065       0.870569       2.006518                    0.999299      74.379017     195.287020       0.470640       0.362211      -1.208986      -0.001115      -0.000222      -0.000230       0.001160      -0.000497       0.000421       0.029183       0.219951       0.138180      -0.137643       0.050693       0.086950             23.959592      12.042709       0.000023       0.000092      40.004528       0.855706      19.831538           0.000432
            6             Cd       7.538055      13.143537       4.375221       1.034498     140.617995 0.34361538E+04  0.12346028E+06                                20.742126                           18.218029       0.870577       2.006520                    0.999299      74.378992     195.286817       0.470641       0.362211      -1.208986       0.001113       0.000223       0.000230       0.001158      -0.000497       0.000422       0.029183       0.219950       0.138183      -0.137643       0.050694       0.086949             23.959544      12.042684       0.000009       0.000088      40.004442       0.855708      19.831506           0.000435
            7              H      16.187882      15.793953      12.080859       0.092432       0.956634 0.67262812E+01  0.64267729E+02                                 1.697968                            1.585510      -1.184180       2.317880                    0.994627       3.758725      10.946983       0.457398       1.401504      -0.681829       0.037694       0.006576      -0.022534       0.044406       0.002665      -0.006613      -0.002449       0.007677      -0.008369      -0.006709      -0.003251       0.009960              1.757199       2.109804       0.159291      -0.529630       1.403120      -0.074776       1.758674           0.000145
            8              H      12.645263      11.467334      12.182364       0.118577       1.123053 0.85058869E+01  0.83987335E+02                                 1.723033                            1.659047      -1.126812       2.352863                    0.997052       3.375644       9.186116       0.511190       1.213470      -0.725315      -0.026361      -0.039966      -0.006806       0.048358       0.015392      -0.001391       0.001658       0.005535      -0.004083      -0.015294      -0.001025       0.016319              1.729903       1.710359       0.255948      -0.048339       2.020622       0.150107       1.458730          -0.000048
            9              H      11.074705      13.964788      13.869449       0.096787       1.078442 0.82487572E+01  0.82192931E+02                                 1.766478                            1.694649      -1.276798       2.251211                    0.993785       3.936107      11.366133       0.470823       1.305576      -0.700324      -0.016380       0.029445       0.015597       0.037129      -0.005782      -0.014717       0.002249      -0.006128       0.000957      -0.016708       0.000925       0.015783              1.798278       1.867469      -0.435156      -0.014257       2.066492      -0.053540       1.460873           0.000021
           10              H      10.894420      12.516775      13.295420       0.106032       0.997630 0.74275747E+01  0.70236296E+02                                 1.546101                            1.511672      -0.565653       2.604636                    0.999954       3.121173       8.061885       0.561426       1.153717      -0.741431      -0.027682      -0.028238      -0.008745       0.040499       0.010780       0.000665       0.004499       0.009507       0.003283      -0.013164       0.001067       0.012097              1.545952       1.713291       0.189788       0.203073       1.439494       0.137055       1.485072           0.000008
           11              H      10.842438      12.449530      15.614287       0.166712       0.871490 0.59946726E+01  0.54699208E+02                                 1.512927                            1.432815      -0.718728       2.558521                    0.999989       3.093377       8.321222       0.522691       1.284239      -0.709027      -0.017076      -0.001546       0.003654       0.017531       0.000511      -0.001673      -0.001000       0.008492      -0.000465      -0.004405      -0.000545       0.004950              1.556654       1.976532       0.046672      -0.423892       1.193894      -0.101366       1.499537          -0.000016
           12              H      12.092251      11.653667      15.105011       0.160276       0.945276 0.69557818E+01  0.65497195E+02                                 1.566448                            1.521577      -0.728794       2.549507                    0.999962       3.111436       8.345109       0.521142       1.248169      -0.718191       0.006875      -0.016778      -0.006835       0.019377      -0.003854       0.001587       0.000788      -0.012558       0.000286      -0.007800       0.000465       0.007335              1.573515       1.499854      -0.353639      -0.007488       1.863518      -0.066022       1.357172           0.000022
           13              H      12.267006      13.102566      15.677290       0.147335       0.934008 0.71399112E+01  0.68224089E+02                                 1.586348                            1.566680      -0.983230       2.412464                    0.998826       3.397726       9.427120       0.497236       1.289136      -0.706646       0.008681       0.010674       0.001968       0.013898       0.002307       0.005060       0.003901       0.006158       0.005457      -0.005956      -0.002634       0.008591              1.571334       1.632288       0.215457       0.207119       1.511981       0.124110       1.569734           0.000109
           14              H      15.067479      18.595957      14.653488       0.110309       1.038846 0.77144879E+01  0.75621053E+02                                 1.736290                            1.651241      -1.119742       2.333723                    0.995636       3.740452      10.725992       0.471439       1.325395      -0.697434       0.029741       0.007463      -0.013339       0.033439       0.011003       0.000571      -0.006939       0.011329      -0.027946      -0.014963      -0.002457       0.017421              1.776774       2.128513       0.035521      -0.459050       1.422066      -0.019481       1.779744           0.002330
           15              H      13.600884      19.125239      14.821497       0.104167       1.037956 0.80548433E+01  0.79761517E+02                                 1.739130                            1.692097      -0.971294       2.408335                    0.996291       3.699622      10.639819       0.464029       1.332983      -0.696899      -0.022531       0.019917      -0.013967       0.033157       0.002651       0.007256      -0.003946      -0.009449      -0.019942      -0.012823       0.003690       0.009132              1.757160       1.935092      -0.387800       0.258023       1.705592      -0.230007       1.630796           0.000284
           16              H      14.867290      19.996034      16.548834       0.126846       1.022253 0.74703970E+01  0.71129765E+02                                 1.612247                            1.547877      -0.654872       2.576807                    0.999901       3.117075       8.224333       0.534857       1.202709      -0.729771       0.008454       0.034683       0.001588       0.035734       0.004197      -0.003148       0.001395      -0.013344       0.005237      -0.009767       0.002710       0.007057              1.632756       1.406051       0.196074      -0.015916       2.154176       0.060542       1.338042          -0.000318
           17              H      15.374957      18.562604      16.947854       0.115798       0.975038 0.72345334E+01  0.69386572E+02                                 1.642919                            1.583431      -0.753653       2.519869                    0.999013       3.436541       9.566313       0.491385       1.299628      -0.704906       0.024637      -0.015169       0.014541       0.032381      -0.002934       0.000164      -0.002721       0.008823       0.012249      -0.007889       0.002796       0.005093              1.667458       2.058269      -0.330855       0.196103       1.510825      -0.132961       1.433281           0.010349
           18              H       8.330630      10.461680       0.423521       0.104795       0.963067 0.72631693E+01  0.70012215E+02                                 1.647423                            1.600902      -0.867855       2.456502                    0.997260       3.596743      10.170743       0.480202       1.323228      -0.698914       0.022016      -0.013372       0.012026       0.028428      -0.000386       0.005494       0.000508      -0.006121      -0.021097      -0.009960       0.003357       0.006604              1.671637       1.865074      -0.300459       0.236415       1.519081      -0.256467       1.630757           0.009088
           19              H       6.835278      10.855808       0.694785       0.121628       0.970365 0.69730147E+01  0.67697486E+02                                 1.758031                            1.643811      -1.484857       2.174180                    0.991696       3.988808      11.979464       0.434150       1.453164      -0.671000      -0.025703       0.000662       0.024081       0.035228       0.004391      -0.007615       0.005168       0.000662       0.000986      -0.011516       0.003590       0.007926              1.835431       2.013859       0.085298      -0.533560       1.417130      -0.147607       2.075303           0.000664
           20              H      11.900915      17.353024      15.932803       0.102322       0.978596 0.73186101E+01  0.71641047E+02                                 1.741594                            1.662734      -1.259432       2.263192                    0.992850       4.020534      11.973236       0.441697       1.416603      -0.677891      -0.027282       0.013964      -0.007852       0.031638       0.001547       0.000415      -0.001801       0.014833       0.012872      -0.009957       0.004473       0.005484              1.798500       2.257603      -0.396205       0.253121       1.567213      -0.144583       1.570684           0.000239
           21              H      12.557895      15.973269      16.298571       0.115430       0.970428 0.74541582E+01  0.72162635E+02                                 1.642403                            1.614069      -0.885892       2.452729                    0.998151       3.523849       9.914801       0.482743       1.310620      -0.702126      -0.007529      -0.032710       0.009440       0.034868       0.003074      -0.004674      -0.011482      -0.002394      -0.022884      -0.014783       0.000735       0.014048              1.636521       1.427016       0.061884      -0.064968       1.985582      -0.041435       1.496967           0.001913
           22              H      14.710227      17.947093       9.754992       0.109788       0.916743 0.68304640E+01  0.65165637E+02                                 1.616662                            1.575469      -1.004974       2.400752                    0.997313       3.607086      10.316040       0.471126       1.362702      -0.690307       0.021862       0.027950       0.002183       0.035551       0.006334      -0.004442       0.007124       0.005337      -0.034080      -0.016090       0.003534       0.012556              1.612071       1.598818       0.278921      -0.014128       1.832522       0.018100       1.404873           0.000041
           23              H      15.589518      16.140391       8.633185       0.109103       0.918786 0.66173272E+01  0.63172648E+02                                 1.668500                            1.586020      -1.282837       2.270778                    0.993158       3.820797      11.240886       0.450084       1.425496      -0.676754       0.033032       0.002521      -0.013239       0.035676       0.005729      -0.003654       0.005557       0.013538      -0.024240      -0.013185       0.000154       0.013031              1.708356       2.184180      -0.004434      -0.328123       1.398108      -0.049038       1.542779          -0.000046
           24              H      12.233821      14.063346       9.320970       0.108928       1.105778 0.84403648E+01  0.84109212E+02                                 1.766797                            1.700007      -1.215456       2.297341                    0.995662       3.658444      10.371354       0.478688       1.284019      -0.707234      -0.018666      -0.032468      -0.004343       0.037702       0.010658      -0.006437       0.000805      -0.003736      -0.030391      -0.014099      -0.002279       0.016378              1.768713       1.867586       0.318950      -0.004204       2.008369       0.074859       1.430185           0.000512
           25              H      11.370014      15.854060      10.486528       0.101719       0.996768 0.72366594E+01  0.70577102E+02                                 1.750901                            1.649314      -1.313759       2.245043                    0.992938       3.950479      11.708901       0.445534       1.409613      -0.679332      -0.028658      -0.005167       0.015794       0.033128       0.005157      -0.007082       0.003466      -0.003633      -0.037598      -0.016161       0.004343       0.011819              1.798031       2.349760       0.063655      -0.403161       1.499657      -0.012988       1.544676           0.000131
           26              H      13.938220      19.003889      11.788594       0.106116       0.932952 0.66839010E+01  0.63502487E+02                                 1.642151                            1.560903      -1.026411       2.387065                    0.996542       3.656793      10.479508       0.471620       1.366952      -0.688901       0.032791      -0.004575       0.007333       0.033911       0.000319       0.005148       0.010557       0.009919      -0.026785      -0.016728       0.004819       0.011909              1.677654       2.207180      -0.221865       0.191736       1.394125      -0.034004       1.431657           0.000051
           27              H       7.454658       5.573195      12.644387       0.123687       1.049770 0.78973981E+01  0.76644380E+02                                 1.660655                            1.612071      -0.875780       2.470564                    0.999350       3.266039       8.848713       0.511440       1.234001      -0.721347       0.022321       0.028537       0.019527       0.041157       0.005189       0.010048       0.006057       0.006340      -0.025399      -0.014108      -0.001840       0.015948              1.650122       1.629015       0.164606       0.221764       1.692748       0.259049       1.628603          -0.000009
           28              H       3.959601       4.579910      10.934551       0.106667       0.974736 0.72514286E+01  0.70461904E+02                                 1.703424                            1.636066      -1.207131       2.302974                    0.994299       3.776879      11.022225       0.455372       1.384233      -0.685285      -0.034592       0.007018      -0.007904       0.036170      -0.000433       0.007317       0.008585       0.013340      -0.013827      -0.014444       0.001623       0.012821              1.733519       2.186874      -0.179569       0.107029       1.513590      -0.102846       1.500093           0.000019
           29              H      10.445375      18.010604      10.078758       0.108459       0.959714 0.71727424E+01  0.68836636E+02                                 1.628074                            1.584278      -0.960394       2.418080                    0.998195       3.530435       9.919927       0.486366       1.312227      -0.701266      -0.021711      -0.020054      -0.017852       0.034528      -0.001486       0.008694       0.009650       0.011424      -0.025529      -0.017617       0.003800       0.013817              1.625982       1.650180       0.223651       0.189323       1.682673       0.213017       1.545094           0.000100
           30              H      10.657735      16.997487      14.170464       0.092631       0.956360 0.67251693E+01  0.64274884E+02                                 1.699868                            1.587074      -1.197299       2.312852                    0.994500       3.762698      10.971460       0.456295       1.404502      -0.681248       0.037569      -0.006713       0.022584       0.044345      -0.002562       0.006614      -0.002396       0.007795      -0.008319      -0.006691      -0.003245       0.009935              1.759276       2.112697      -0.159617       0.530737       1.404447      -0.074920       1.760684           0.000146
           31              H      12.645259       5.967513      14.068959       0.118620       1.126349 0.85374325E+01  0.84383665E+02                                 1.726932                            1.662515      -1.129425       2.351670                    0.997003       3.380378       9.206049       0.510434       1.214047      -0.725171      -0.026471       0.039922       0.006824       0.048385      -0.015404       0.001534       0.001702       0.005637      -0.003831      -0.015393      -0.000906       0.016299              1.733880       1.714179      -0.257119       0.048428       2.025955       0.150717       1.461507          -0.000046
           32              H      16.604859      18.826652      12.381874       0.097493       1.075641 0.82290199E+01  0.82023552E+02                                 1.770441                            1.698217      -1.366072       2.212880                    0.992773       3.942792      11.422038       0.467569       1.314224      -0.698518      -0.016143      -0.028744      -0.015429       0.036399       0.005638       0.014521       0.002331      -0.006174       0.000491      -0.016501       0.000941       0.015560              1.802425       1.872096       0.436873       0.014367       2.071422      -0.053789       1.463758           0.000021
           33              H      10.894411       4.918072      12.955903       0.105624       0.998795 0.74348221E+01  0.70290651E+02                                 1.543903                            1.509585      -0.572486       2.601085                    0.999954       3.123201       8.054580       0.563642       1.149412      -0.742455      -0.027577       0.028515       0.008896       0.040654      -0.010742      -0.000815       0.004548       0.009741       0.003440      -0.013189       0.001028       0.012162              1.543718       1.710490      -0.189435      -0.202615       1.437692       0.136909       1.482971           0.000010
           34              H      10.842426       4.985317      10.637036       0.167825       0.866388 0.59532139E+01  0.54238693E+02                                 1.508650                            1.429224      -0.719019       2.559673                    0.999989       3.084791       8.297811       0.522478       1.286710      -0.708530      -0.016879       0.001457      -0.003742       0.017350      -0.000481       0.001427      -0.001033       0.008500       0.000400      -0.004548      -0.000155       0.004702              1.552011       1.969340      -0.046511       0.421455       1.191339      -0.100970       1.495355          -0.000016
           35              H      12.092241       5.781180      11.146312       0.161427       0.940640 0.69145047E+01  0.65019699E+02                                 1.562269                            1.517867      -0.732550       2.548940                    0.999962       3.103708       8.322040       0.521296       1.249504      -0.717910       0.006892       0.016252       0.006821       0.018924       0.003852      -0.001695       0.000821      -0.012488      -0.000036      -0.007774       0.000417       0.007358              1.569214       1.495871       0.351595       0.007376       1.857630      -0.065825       1.354141           0.000021
           36              H      12.266992       4.332281      10.574033       0.147638       0.932828 0.71302435E+01  0.68114414E+02                                 1.585553                            1.566112      -0.984030       2.412585                    0.998840       3.396385       9.424814       0.497048       1.289949      -0.706475       0.008361      -0.010810      -0.002355       0.013868      -0.002344      -0.004923       0.003812       0.006382       0.005169      -0.005949      -0.002515       0.008464              1.570505       1.631268      -0.214705      -0.206630       1.511069       0.123626       1.569178           0.000109
           37              H       9.537322      14.195483      11.597835       0.111075       1.037277 0.77045851E+01  0.75553606E+02                                 1.739862                            1.654383      -1.138429       2.326751                    0.995589       3.744846      10.765753       0.468863       1.332153      -0.696051       0.029445      -0.007414       0.013257       0.033132      -0.010939      -0.000690      -0.007010       0.010826      -0.028544      -0.015061      -0.002284       0.017345              1.780566       2.133491      -0.035707       0.460642       1.424712      -0.019512       1.783495           0.002325
           38              H       8.070725      13.666201      11.429826       0.103740       1.038238 0.80572225E+01  0.79785591E+02                                 1.739025                            1.692004      -0.971878       2.408105                    0.996300       3.699848      10.638161       0.464214       1.332443      -0.697017      -0.022799      -0.020202       0.014321       0.033661      -0.002706      -0.007063      -0.003704      -0.009641      -0.019512      -0.012538       0.003445       0.009094              1.757049       1.935061       0.387796      -0.257874       1.705505      -0.229899       1.630581           0.000283
           39              H       9.337127      12.795406       9.702489       0.127044       1.019576 0.74465187E+01  0.70851624E+02                                 1.610219                            1.546080      -0.654695       2.577667                    0.999902       3.112654       8.211977       0.534771       1.203765      -0.729549       0.008606      -0.034559      -0.001485       0.035646      -0.004083       0.003173       0.001394      -0.013162       0.004894      -0.009610       0.002633       0.006977              1.630648       1.404521      -0.195785       0.015872       2.150773       0.060498       1.336650          -0.000319
           40              H       9.844796      14.228836       9.303469       0.116885       0.971120 0.71973671E+01  0.68935944E+02                                 1.638055                            1.579018      -0.750477       2.521556                    0.999029       3.427893       9.533318       0.492268       1.299068      -0.705037       0.024184       0.014775      -0.014356       0.031769       0.003135      -0.000304      -0.002739       0.008795       0.011878      -0.007919       0.002737       0.005182              1.662408       2.051216       0.329187      -0.195171       1.506552      -0.132361       1.429456           0.010340
           41              H       8.330642      15.825393       8.326920       0.105288       0.960359 0.72354477E+01  0.69667972E+02                                 1.643539                            1.597223      -0.864298       2.458525                    0.997355       3.588266      10.136234       0.481106       1.322200      -0.699154       0.021606       0.013068      -0.012173       0.028032       0.000565      -0.005651       0.000562      -0.005890      -0.021299      -0.010121       0.003573       0.006549              1.667641       1.860844       0.299634      -0.235640       1.515540      -0.255430       1.626540           0.009083
           42              H      17.895589      15.431265       8.055656       0.120703       0.973860 0.70042353E+01  0.68081645E+02                                 1.762515                            1.647649      -1.491272       2.170885                    0.991573       3.999624      12.022026       0.433547       1.453450      -0.670917      -0.026027      -0.000462      -0.024182       0.035530      -0.004477       0.007558       0.005287       0.000521       0.001103      -0.011608       0.003747       0.007860              1.840311       2.019241      -0.085847       0.536003       1.420218      -0.148336       2.081473           0.000671
           43              H      17.431058      15.438416      10.318520       0.102032       0.981561 0.73468193E+01  0.71996810E+02                                 1.745893                            1.666493      -1.338653       2.227619                    0.991991       4.030231      12.014438       0.440913       1.417551      -0.677680      -0.027357      -0.014256       0.007978       0.031863      -0.001740      -0.000370      -0.001847       0.014654       0.012935      -0.009934       0.004532       0.005402              1.803116       2.264257       0.398188      -0.254209       1.570921      -0.145223       1.574170           0.000240
           44              H      18.088041      16.818171       9.952752       0.115747       0.972420 0.74740469E+01  0.72409337E+02                                 1.645013                            1.616458      -0.879931       2.455099                    0.998207       3.528609       9.934574       0.482240       1.311004      -0.702017      -0.007347       0.032589      -0.009406       0.034706      -0.003187       0.004531      -0.011452      -0.002488      -0.022914      -0.014703       0.000643       0.014060              1.639127       1.428786      -0.061963       0.065181       1.989600      -0.041679       1.498996           0.001910
           45              H       9.180078      14.844347      16.496331       0.109093       0.918689 0.68432220E+01  0.65275078E+02                                 1.614467                            1.573341      -0.997451       2.402922                    0.997434       3.602840      10.280922       0.473372       1.356490      -0.691548       0.021913      -0.027989      -0.002189       0.035614      -0.006466       0.004428       0.007232       0.005310      -0.034667      -0.016314       0.003539       0.012774              1.609902       1.596664      -0.278577       0.014061       1.830024       0.018101       1.403018           0.000042
           46              H       4.529204      10.146682       0.117256       0.108327       0.919423 0.66224598E+01  0.63225335E+02                                 1.668408                            1.585971      -1.278875       2.272188                    0.993258       3.820980      11.236778       0.450434       1.424304      -0.676987       0.033240      -0.002390       0.013776       0.036061      -0.005734       0.003548       0.005682       0.013844      -0.024836      -0.013381       0.000149       0.013232              1.708268       2.183865       0.004368       0.328014       1.398181      -0.049059       1.542758          -0.000046
           47              H      17.763982      18.728094      16.930353       0.107991       1.108947 0.84695893E+01  0.84465938E+02                                 1.769364                            1.702283      -1.215409       2.296729                    0.995615       3.664081      10.388365       0.478690       1.283018      -0.707435      -0.019054       0.032588       0.004386       0.038004      -0.010739       0.006577       0.000934      -0.003693      -0.030460      -0.014302      -0.002164       0.016467              1.771314       1.870433      -0.319958       0.004156       2.011703       0.075071       1.431806           0.000511
           48              H      16.900170      16.937380      15.764795       0.101264       0.999896 0.72656515E+01  0.70945290E+02                                 1.755749                            1.653479      -1.324170       2.240375                    0.992755       3.961444      11.756362       0.444532       1.411089      -0.679015      -0.028708       0.004841      -0.015935       0.033189      -0.005371       0.006982       0.003398      -0.003760      -0.037494      -0.016082       0.004060       0.012023              1.803184       2.357779      -0.063980       0.405211       1.503202      -0.013060       1.548571           0.000132
           49              H       8.408067      13.787551      14.462729       0.107538       0.931718 0.66759127E+01  0.63434914E+02                                 1.643526                            1.562161      -1.036072       2.383638                    0.996420       3.659127      10.501631       0.470236       1.370794      -0.688122       0.032238       0.004639      -0.007060       0.033327      -0.000331      -0.005184       0.010608       0.009871      -0.026952      -0.016804       0.004848       0.011956              1.679099       2.209183       0.222081      -0.191971       1.395295      -0.034041       1.432819           0.000052
           50              H       7.454666      11.861652      13.606936       0.124298       1.048758 0.78883203E+01  0.76537226E+02                                 1.659817                            1.611323      -0.873458       2.471476                    0.999331       3.264531       8.844642       0.511453       1.234276      -0.721279       0.022108      -0.028398      -0.019609       0.040984      -0.005396      -0.009970       0.005817       0.006715      -0.025279      -0.013879      -0.002139       0.016018              1.649291       1.628234      -0.164380      -0.221496       1.691883       0.258752       1.627756          -0.000011
           51              H      15.019914      12.854937      15.316772       0.105986       0.977038 0.72753129E+01  0.70770773E+02                                 1.707869                            1.640141      -1.218373       2.298170                    0.994075       3.786196      11.064934       0.454111       1.386571      -0.684815      -0.034826      -0.007182       0.008007       0.036449       0.000295      -0.007297       0.008611       0.013090      -0.013525      -0.014346       0.001587       0.012759              1.738135       2.193345       0.180336      -0.107537       1.517313      -0.103230       1.503747           0.000018
           52              H      15.975526      14.780836      16.172565       0.108668       0.960857 0.71852834E+01  0.69002224E+02                                 1.630737                            1.586722      -0.960713       2.417796                    0.998153       3.535309       9.943991       0.485398       1.313980      -0.700879      -0.021365       0.020256       0.017597       0.034299       0.001372      -0.008750       0.009670       0.011859      -0.024920      -0.017569       0.003552       0.014017              1.628662       1.652884      -0.224366      -0.189957       1.685580       0.213760       1.547522           0.000100
           53              H       5.932756       6.067007       5.420023       0.092432       0.956635 0.67262847E+01  0.64267771E+02                                 1.697968                            1.585511      -1.184181       2.317879                    0.994627       3.758726      10.946987       0.457397       1.401504      -0.681829      -0.037694      -0.006575       0.022534       0.044406       0.002665      -0.006613      -0.002449       0.007677      -0.008369      -0.006709      -0.003251       0.009960              1.757200       2.109805       0.159291      -0.529631       1.403120      -0.074776       1.758674           0.000145
           54              H       9.475375      10.393626       5.318518       0.118578       1.123053 0.85058828E+01  0.83987262E+02                                 1.723030                            1.659045      -1.126811       2.352863                    0.997052       3.375644       9.186106       0.511192       1.213467      -0.725316       0.026361       0.039966       0.006806       0.048358       0.015392      -0.001391       0.001658       0.005535      -0.004084      -0.015295      -0.001025       0.016320              1.729900       1.710356       0.255947      -0.048339       2.020618       0.150107       1.458728          -0.000046
           55              H      11.045933       7.896172       3.631433       0.096788       1.078440 0.82487389E+01  0.82192710E+02                                 1.766476                            1.694647      -1.276798       2.251212                    0.993785       3.936103      11.366121       0.470823       1.305576      -0.700324       0.016380      -0.029445      -0.015597       0.037129      -0.005782      -0.014717       0.002249      -0.006128       0.000957      -0.016708       0.000924       0.015783              1.798276       1.867467      -0.435155      -0.014256       2.066490      -0.053540       1.460872           0.000021
           56              H      11.226218       9.344185       4.205462       0.106033       0.997628 0.74275526E+01  0.70236022E+02                                 1.546098                            1.511668      -0.565653       2.604637                    0.999954       3.121169       8.061866       0.561427       1.153715      -0.741431       0.027682       0.028238       0.008745       0.040499       0.010780       0.000665       0.004499       0.009507       0.003282      -0.013164       0.001067       0.012097              1.545949       1.713286       0.189788       0.203072       1.439491       0.137054       1.485068           0.000010
           57              H      11.278200       9.411430       1.886595       0.166714       0.871488 0.59946622E+01  0.54699097E+02                                 1.512926                            1.432814      -0.718729       2.558520                    0.999989       3.093375       8.321219       0.522690       1.284240      -0.709027       0.017076       0.001546      -0.003654       0.017531       0.000511      -0.001672      -0.001000       0.008492      -0.000465      -0.004405      -0.000545       0.004950              1.556653       1.976530       0.046672      -0.423892       1.193894      -0.101366       1.499536          -0.000017
           58              H      10.028387      10.207293       2.395871       0.160279       0.945275 0.69557748E+01  0.65497108E+02                                 1.566446                            1.521575      -0.728794       2.549507                    0.999962       3.111435       8.345103       0.521143       1.248167      -0.718191      -0.006875       0.016777       0.006835       0.019377      -0.003854       0.001587       0.000788      -0.012558       0.000286      -0.007800       0.000465       0.007335              1.573512       1.499852      -0.353638      -0.007488       1.863515      -0.066022       1.357171           0.000022
           59              H       9.853632       8.758394       1.823592       0.147337       0.934005 0.71398813E+01  0.68223747E+02                                 1.586346                            1.566678      -0.983229       2.412465                    0.998826       3.397720       9.427106       0.497235       1.289138      -0.706645      -0.008681      -0.010674      -0.001968       0.013898       0.002307       0.005060       0.003901       0.006158       0.005457      -0.005957      -0.002634       0.008591              1.571332       1.632286       0.215456       0.207118       1.511979       0.124110       1.569732           0.000109
           60              H       7.053159       3.265003       2.847394       0.110310       1.038844 0.77144719E+01  0.75620862E+02                                 1.736288                            1.651240      -1.119741       2.333724                    0.995636       3.740448      10.725980       0.471439       1.325395      -0.697434      -0.029741      -0.007463       0.013339       0.033439       0.011003       0.000571      -0.006939       0.011329      -0.027945      -0.014963      -0.002457       0.017421              1.776773       2.128511       0.035520      -0.459050       1.422065      -0.019481       1.779742           0.002329
           61              H       8.519754       2.735721       2.679385       0.104167       1.037958 0.80548597E+01  0.79761716E+02                                 1.739131                            1.692098      -0.971294       2.408335                    0.996291       3.699625      10.639828       0.464029       1.332983      -0.696899       0.022531      -0.019917       0.013967       0.033157       0.002651       0.007256      -0.003946      -0.009449      -0.019942      -0.012822       0.003690       0.009132              1.757162       1.935093      -0.387801       0.258024       1.705594      -0.230007       1.630798           0.000282
           62              H       7.253348       1.864926       0.952048       0.126846       1.022249 0.74703559E+01  0.71129274E+02                                 1.612243                            1.547873      -0.654873       2.576808                    0.999901       3.117066       8.224303       0.534858       1.202710      -0.729771      -0.008455      -0.034683      -0.001588       0.035734       0.004197      -0.003148       0.001395      -0.013343       0.005236      -0.009767       0.002710       0.007057              1.632752       1.406048       0.196073      -0.015916       2.154169       0.060542       1.338039          -0.000322
           63              H       6.745681       3.298356       0.553028       0.115797       0.975033 0.72344862E+01  0.69386002E+02                                 1.642913                            1.583426      -0.753652       2.519871                    0.999014       3.436528       9.566267       0.491386       1.299629      -0.704906      -0.024638       0.015169      -0.014541       0.032381      -0.002934       0.000164      -0.002721       0.008823       0.012249      -0.007889       0.002796       0.005094              1.667453       2.058261      -0.330853       0.196102       1.510821      -0.132960       1.433277           0.010348
           64              H      13.790008      11.399280      17.077361       0.104795       0.963062 0.72631193E+01  0.70011617E+02                                 1.647418                            1.600897      -0.867855       2.456504                    0.997260       3.596731      10.170703       0.480202       1.323229      -0.698913      -0.022016       0.013373      -0.012027       0.028428      -0.000386       0.005494       0.000508      -0.006121      -0.021097      -0.009961       0.003357       0.006604              1.671632       1.865067      -0.300457       0.236413       1.519076      -0.256466       1.630752           0.009087
           65              H      15.285360      11.005152      16.806097       0.121628       0.970361 0.69729833E+01  0.67697116E+02                                 1.758028                            1.643809      -1.484860       2.174180                    0.991696       3.988801      11.979444       0.434149       1.453167      -0.671000       0.025703      -0.000661      -0.024081       0.035228       0.004391      -0.007615       0.005168       0.000662       0.000985      -0.011516       0.003590       0.007926              1.835427       2.013855       0.085298      -0.533558       1.417128      -0.147607       2.075299           0.000664
           66              H      10.219723       4.507936       1.568079       0.102321       0.978596 0.73186103E+01  0.71641056E+02                                 1.741595                            1.662735      -1.259433       2.263191                    0.992850       4.020535      11.973243       0.441697       1.416605      -0.677891       0.027282      -0.013964       0.007852       0.031638       0.001546       0.000415      -0.001801       0.014833       0.012872      -0.009957       0.004473       0.005484              1.798501       2.257605      -0.396205       0.253121       1.567214      -0.144583       1.570685           0.000238
           67              H       9.562743       5.887691       1.202311       0.115430       0.970424 0.74541132E+01  0.72162091E+02                                 1.642399                            1.614064      -0.885888       2.452732                    0.998151       3.523838       9.914763       0.482743       1.310621      -0.702126       0.007529       0.032710      -0.009440       0.034868       0.003074      -0.004674      -0.011482      -0.002394      -0.022884      -0.014783       0.000735       0.014048              1.636517       1.427012       0.061884      -0.064968       1.985576      -0.041435       1.496962           0.001913
           68              H       7.410411       3.913867       7.745890       0.109789       0.916742 0.68304627E+01  0.65165615E+02                                 1.616661                            1.575468      -1.004972       2.400753                    0.997313       3.607085      10.316033       0.471126       1.362701      -0.690307      -0.021862      -0.027950      -0.002183       0.035551       0.006334      -0.004442       0.007124       0.005337      -0.034080      -0.016090       0.003534       0.012556              1.612070       1.598817       0.278921      -0.014128       1.832521       0.018100       1.404872           0.000041
           69              H       6.531120       5.720569       8.867697       0.109104       0.918785 0.66173176E+01  0.63172535E+02                                 1.668498                            1.586019      -1.282837       2.270778                    0.993158       3.820794      11.240876       0.450084       1.425496      -0.676754      -0.033032      -0.002521       0.013240       0.035676       0.005729      -0.003655       0.005557       0.013538      -0.024240      -0.013185       0.000154       0.013031              1.708354       2.184179      -0.004434      -0.328122       1.398107      -0.049038       1.542778          -0.000047
           70              H       9.886817       7.797614       8.179912       0.108931       1.105784 0.84404194E+01  0.84109877E+02                                 1.766800                            1.700010      -1.215463       2.297337                    0.995662       3.658455      10.371386       0.478688       1.284015      -0.707235       0.018666       0.032467       0.004343       0.037702       0.010658      -0.006437       0.000805      -0.003736      -0.030391      -0.014099      -0.002279       0.016378              1.768716       1.867590       0.318950      -0.004204       2.008372       0.074859       1.430187           0.000510
           71              H      10.750624       6.006900       7.014354       0.101720       0.996769 0.72366666E+01  0.70577188E+02                                 1.750901                            1.649314      -1.313758       2.245043                    0.992938       3.950481      11.708907       0.445534       1.409612      -0.679332       0.028658       0.005167      -0.015794       0.033128       0.005157      -0.007082       0.003466      -0.003633      -0.037598      -0.016161       0.004343       0.011819              1.798031       2.349760       0.063655      -0.403161       1.499657      -0.012988       1.544676           0.000131
           72              H       8.182418       2.857071       5.712288       0.106117       0.932952 0.66839015E+01  0.63502487E+02                                 1.642151                            1.560903      -1.026409       2.387066                    0.996542       3.656792      10.479502       0.471620       1.366951      -0.688901      -0.032791       0.004575      -0.007333       0.033911       0.000319       0.005148       0.010557       0.009919      -0.026785      -0.016728       0.004819       0.011909              1.677653       2.207179      -0.221865       0.191736       1.394124      -0.034004       1.431657           0.000051
           73              H      14.665980      16.287765       4.856495       0.123687       1.049769 0.78973954E+01  0.76644345E+02                                 1.660654                            1.612070      -0.875778       2.470565                    0.999350       3.266038       8.848709       0.511440       1.234001      -0.721347      -0.022322      -0.028537      -0.019526       0.041157       0.005189       0.010048       0.006057       0.006340      -0.025399      -0.014108      -0.001840       0.015948              1.650121       1.629015       0.164607       0.221764       1.692747       0.259049       1.628602          -0.000011
           74              H      18.161037      17.281050       6.566331       0.106668       0.974735 0.72514126E+01  0.70461709E+02                                 1.703422                            1.636064      -1.207128       2.302975                    0.994299       3.776874      11.022207       0.455372       1.384233      -0.685285       0.034592      -0.007018       0.007904       0.036170      -0.000433       0.007317       0.008585       0.013340      -0.013827      -0.014444       0.001623       0.012821              1.733517       2.186872      -0.179569       0.107029       1.513589      -0.102846       1.500092           0.000019
           75              H      11.675263       3.850356       7.422124       0.108461       0.959711 0.71727166E+01  0.68836326E+02                                 1.628070                            1.584275      -0.960389       2.418083                    0.998195       3.530428       9.919903       0.486366       1.312226      -0.701266       0.021711       0.020053       0.017853       0.034528      -0.001486       0.008694       0.009650       0.011424      -0.025529      -0.017617       0.003800       0.013817              1.625979       1.650176       0.223650       0.189323       1.682670       0.213017       1.545091           0.000100
           76              H      11.462903       4.863473       3.330418       0.092631       0.956361 0.67251759E+01  0.64274964E+02                                 1.699869                            1.587074      -1.197301       2.312852                    0.994500       3.762700      10.971467       0.456295       1.404501      -0.681248      -0.037569       0.006713      -0.022584       0.044345      -0.002562       0.006614      -0.002396       0.007795      -0.008319      -0.006691      -0.003245       0.009935              1.759277       2.112698      -0.159617       0.530738       1.404448      -0.074920       1.760685           0.000145
           77              H       9.475379      15.893447       3.431923       0.118623       1.126346 0.85373989E+01  0.84383211E+02                                 1.726924                            1.662509      -1.129423       2.351670                    0.997003       3.380372       9.206012       0.510437       1.214041      -0.725172       0.026471      -0.039922      -0.006824       0.048384      -0.015405       0.001534       0.001702       0.005637      -0.003831      -0.015393      -0.000906       0.016299              1.733872       1.714172      -0.257116       0.048427       2.025944       0.150716       1.461501          -0.000048
           78              H       5.515779       3.034308       5.119008       0.097494       1.075641 0.82290254E+01  0.82023617E+02                                 1.770441                            1.698217      -1.366073       2.212879                    0.992773       3.942793      11.422040       0.467570       1.314223      -0.698518       0.016143       0.028744       0.015429       0.036398       0.005638       0.014521       0.002331      -0.006174       0.000491      -0.016501       0.000941       0.015560              1.802425       1.872096       0.436873       0.014367       2.071421      -0.053789       1.463758           0.000021
           79              H      11.226227      16.942888       4.544979       0.105625       0.998794 0.74348076E+01  0.70290466E+02                                 1.543900                            1.509582      -0.572485       2.601085                    0.999954       3.123198       8.054565       0.563643       1.149410      -0.742455       0.027577      -0.028515      -0.008896       0.040654      -0.010742      -0.000815       0.004548       0.009741       0.003439      -0.013189       0.001028       0.012162              1.543715       1.710486      -0.189434      -0.202615       1.437690       0.136909       1.482969           0.000008
           80              H      11.278212      16.875643       6.863846       0.167824       0.866387 0.59532015E+01  0.54238564E+02                                 1.508650                            1.429224      -0.719021       2.559673                    0.999989       3.084788       8.297808       0.522477       1.286713      -0.708529       0.016879      -0.001458       0.003743       0.017350      -0.000481       0.001427      -0.001033       0.008500       0.000400      -0.004548      -0.000155       0.004702              1.552012       1.969341      -0.046511       0.421456       1.191339      -0.100970       1.495355          -0.000016
           81              H      10.028397      16.079780       6.354570       0.161425       0.940641 0.69145173E+01  0.65019838E+02                                 1.562270                            1.517868      -0.732548       2.548940                    0.999962       3.103710       8.322043       0.521296       1.249503      -0.717911      -0.006892      -0.016252      -0.006820       0.018924       0.003852      -0.001695       0.000821      -0.012488      -0.000036      -0.007774       0.000417       0.007358              1.569215       1.495872       0.351595       0.007376       1.857632      -0.065825       1.354142           0.000022
           82              H       9.853646      17.528679       6.926849       0.147639       0.932827 0.71302358E+01  0.68114320E+02                                 1.585552                            1.566111      -0.984026       2.412587                    0.998840       3.396383       9.424806       0.497049       1.289949      -0.706475      -0.008361       0.010810       0.002355       0.013868      -0.002344      -0.004924       0.003812       0.006382       0.005169      -0.005949      -0.002515       0.008464              1.570504       1.631266      -0.214705      -0.206629       1.511068       0.123626       1.569177           0.000109
           83              H      12.583316       7.665477       5.903047       0.111073       1.037282 0.77046369E+01  0.75554233E+02                                 1.739867                            1.654387      -1.138431       2.326749                    0.995589       3.744858      10.765792       0.468863       1.332151      -0.696051      -0.029445       0.007414      -0.013257       0.033132      -0.010939      -0.000690      -0.007010       0.010826      -0.028544      -0.015061      -0.002284       0.017345              1.780572       2.133498      -0.035707       0.460644       1.424716      -0.019512       1.783501           0.002325
           84              H      14.049913       8.194759       6.071056       0.103740       1.038235 0.80571890E+01  0.79785159E+02                                 1.739020                            1.692000      -0.971871       2.408108                    0.996300       3.699839      10.638121       0.464215       1.332442      -0.697017       0.022799       0.020203      -0.014321       0.033661      -0.002705      -0.007063      -0.003704      -0.009641      -0.019512      -0.012538       0.003444       0.009094              1.757044       1.935055       0.387794      -0.257873       1.705500      -0.229898       1.630577           0.000283
           85              H      12.783511       9.065554       7.798393       0.127041       1.019582 0.74465697E+01  0.70852228E+02                                 1.610225                            1.546085      -0.654693       2.577666                    0.999902       3.112664       8.212009       0.534770       1.203765      -0.729549      -0.008606       0.034559       0.001485       0.035645      -0.004082       0.003173       0.001394      -0.013162       0.004894      -0.009610       0.002633       0.006977              1.630654       1.404526      -0.195787       0.015872       2.150783       0.060499       1.336654          -0.000319
           86              H      12.275842       7.632124       8.197413       0.116884       0.971125 0.71974191E+01  0.68936553E+02                                 1.638059                            1.579023      -0.750471       2.521557                    0.999029       3.427905       9.533353       0.492269       1.299066      -0.705037      -0.024183      -0.014775       0.014356       0.031768       0.003136      -0.000304      -0.002739       0.008796       0.011879      -0.007919       0.002737       0.005182              1.662413       2.051223       0.329189      -0.195172       1.506557      -0.132362       1.429460           0.010337
           87              H      13.789996       6.035567       9.173962       0.105287       0.960363 0.72354816E+01  0.69668370E+02                                 1.643542                            1.597226      -0.864295       2.458525                    0.997355       3.588273      10.136254       0.481107       1.322198      -0.699154      -0.021605      -0.013067       0.012174       0.028031       0.000565      -0.005651       0.000562      -0.005890      -0.021298      -0.010121       0.003573       0.006549              1.667644       1.860848       0.299636      -0.235642       1.515543      -0.255431       1.626542           0.009082
           88              H       4.225049       6.429695       9.445226       0.120702       0.973862 0.70042472E+01  0.68081782E+02                                 1.762516                            1.647650      -1.491268       2.170886                    0.991573       3.999626      12.022030       0.433548       1.453449      -0.670918       0.026027       0.000463       0.024182       0.035530      -0.004477       0.007558       0.005287       0.000521       0.001103      -0.011608       0.003748       0.007860              1.840312       2.019243      -0.085847       0.536004       1.420219      -0.148336       2.081475           0.000670
           89              H       4.689580       6.422544       7.182362       0.102032       0.981561 0.73468259E+01  0.71996882E+02                                 1.745892                            1.666493      -1.338648       2.227621                    0.991991       4.030231      12.014434       0.440914       1.417550      -0.677680       0.027356       0.014256      -0.007977       0.031863      -0.001740      -0.000370      -0.001847       0.014654       0.012935      -0.009934       0.004532       0.005402              1.803116       2.264257       0.398188      -0.254209       1.570922      -0.145223       1.574170           0.000239
           90              H       4.032597       5.042789       7.548130       0.115747       0.972425 0.74740971E+01  0.72409941E+02                                 1.645017                            1.616462      -0.879934       2.455097                    0.998207       3.528621       9.934614       0.482240       1.311003      -0.702017       0.007347      -0.032589       0.009406       0.034706      -0.003187       0.004531      -0.011452      -0.002489      -0.022914      -0.014703       0.000643       0.014060              1.639132       1.428790      -0.061963       0.065181       1.989606      -0.041679       1.499001           0.001909
           91              H      12.940560       7.016613       1.004551       0.109092       0.918691 0.68432356E+01  0.65275236E+02                                 1.614468                            1.573343      -0.997452       2.402921                    0.997434       3.602844      10.280934       0.473372       1.356489      -0.691548      -0.021913       0.027989       0.002189       0.035614      -0.006466       0.004428       0.007232       0.005310      -0.034667      -0.016314       0.003539       0.012774              1.609903       1.596665      -0.278577       0.014061       1.830026       0.018101       1.403019           0.000041
           92              H      17.591434      11.714278      17.383626       0.108327       0.919423 0.66224580E+01  0.63225319E+02                                 1.668408                            1.585972      -1.278876       2.272188                    0.993258       3.820980      11.236781       0.450434       1.424305      -0.676987      -0.033240       0.002390      -0.013776       0.036061      -0.005735       0.003548       0.005682       0.013844      -0.024836      -0.013381       0.000149       0.013232              1.708268       2.183866       0.004368       0.328014       1.398181      -0.049059       1.542758          -0.000046
           93              H       4.356656       3.132866       0.570529       0.107990       1.108941 0.84695331E+01  0.84465231E+02                                 1.769359                            1.702278      -1.215401       2.296733                    0.995616       3.664068      10.388317       0.478690       1.283018      -0.707435       0.019054      -0.032588      -0.004386       0.038004      -0.010739       0.006577       0.000934      -0.003692      -0.030460      -0.014302      -0.002165       0.016467              1.771309       1.870427      -0.319957       0.004156       2.011697       0.075071       1.431802           0.000511
           94              H       5.220468       4.923580       1.736087       0.101263       0.999896 0.72656480E+01  0.70945250E+02                                 1.755749                            1.653480      -1.324168       2.240375                    0.992755       3.961443      11.756360       0.444532       1.411090      -0.679015       0.028708      -0.004841       0.015935       0.033189      -0.005371       0.006982       0.003398      -0.003760      -0.037494      -0.016082       0.004060       0.012023              1.803184       2.357779      -0.063980       0.405212       1.503202      -0.013060       1.548571           0.000132
           95              H      13.712571       8.073409       3.038153       0.107537       0.931718 0.66759188E+01  0.63434986E+02                                 1.643527                            1.562161      -1.036073       2.383638                    0.996420       3.659129      10.501637       0.470236       1.370794      -0.688122      -0.032238      -0.004639       0.007060       0.033327      -0.000330      -0.005184       0.010608       0.009871      -0.026951      -0.016804       0.004848       0.011956              1.679100       2.209184       0.222081      -0.191971       1.395295      -0.034041       1.432820           0.000052
           96              H      14.665972       9.999308       3.893946       0.124296       1.048758 0.78883197E+01  0.76537206E+02                                 1.659817                            1.611323      -0.873458       2.471476                    0.999331       3.264530       8.844634       0.511453       1.234275      -0.721279      -0.022108       0.028398       0.019609       0.040984      -0.005396      -0.009970       0.005817       0.006714      -0.025279      -0.013879      -0.002139       0.016018              1.649291       1.628233      -0.164381      -0.221496       1.691883       0.258752       1.627756          -0.000009
           97              H       7.100724       9.006023       2.184110       0.105986       0.977041 0.72753373E+01  0.70771071E+02                                 1.707872                            1.640144      -1.218375       2.298168                    0.994075       3.786203      11.064960       0.454110       1.386571      -0.684815       0.034826       0.007182      -0.008007       0.036449       0.000295      -0.007297       0.008611       0.013090      -0.013525      -0.014346       0.001587       0.012759              1.738138       2.193349       0.180337      -0.107538       1.517316      -0.103231       1.503749           0.000019
           98              H       6.145112       7.080124       1.328317       0.108668       0.960856 0.71852726E+01  0.69002096E+02                                 1.630736                            1.586721      -0.960711       2.417797                    0.998153       3.535306       9.943981       0.485398       1.313981      -0.700879       0.021365      -0.020256      -0.017597       0.034299       0.001372      -0.008750       0.009670       0.011858      -0.024920      -0.017569       0.003552       0.014017              1.628661       1.652883      -0.224365      -0.189957       1.685578       0.213760       1.547521           0.000100
           99              C      14.641646      10.991624      10.708615       0.651124      23.377370 0.25255265E+03  0.52889627E+04                                 7.778618                            5.792672      -0.329947       1.951421                    0.998987      22.771423      65.983054       0.587017       0.498238      -0.997260       0.019075      -0.036028      -0.043600       0.059689      -0.020127       0.068433      -0.008362       0.098455      -0.009949      -0.054606      -0.045863       0.100469              9.244178       6.005192      -0.419240      -2.873673      12.132295       2.515654       9.595046          -0.000112
          100              C      14.341803      12.236617      11.493354      -0.223714      44.936979 0.59192701E+03  0.15022283E+05                                11.096201                            8.218250      -0.350553       1.865614                    0.997191      31.217559      93.040080       0.564049       0.427880      -1.057711      -0.002731      -0.002027       0.001355       0.003661       0.004515      -0.007665      -0.018900       0.057377       0.077004      -0.046570       0.012017       0.034552             13.481854      10.921408      -0.815535      -3.963081      17.901456       5.545489      11.622699           0.001479
          101              C      15.195549      13.384613      11.567558       0.381930      26.252158 0.32901683E+03  0.73211378E+04                                 8.179936                            6.478248      -0.386637       1.902437                    0.998339      25.384568      74.477696       0.575463       0.478331      -1.013002       0.055460       0.002779      -0.026896       0.061700      -0.008325       0.027136      -0.020809      -0.018732       0.070622      -0.034021      -0.012553       0.046573              9.158123       8.904476       0.585319      -2.881131      10.301167       2.291238       8.268726           0.000766
          102              C      14.737323      14.447484      12.440327      -0.200623      37.951664 0.54340386E+03  0.13539169E+05                                10.037979                            7.995808      -0.390750       1.857339                    0.997519      30.769282      91.747871       0.557190       0.441198      -1.046529       0.029245       0.022236      -0.009046       0.037836       0.012520      -0.004801      -0.001733       0.011388      -0.036774      -0.013237      -0.007399       0.020636             11.338085      10.007168      -0.172998      -3.329783      13.520798       4.265170      10.486288           0.004800
          103              C      15.434787      15.652326      12.607985       0.152721      24.966374 0.34178741E+03  0.76505619E+04                                 7.721965                            6.407091      -0.208713       1.954049                    0.998678      26.440012      76.898585       0.607536       0.450399      -1.032050      -0.013455       0.006114       0.024563       0.028666      -0.034354       0.038071      -0.038511       0.049286       0.025031      -0.054700      -0.022930       0.077630              8.284729       7.885253       0.714929      -2.309458       8.941170       2.168820       8.027765          -0.000851
          104              C      14.013429      16.312858      14.247643       0.440783      26.610261 0.29655144E+03  0.64017389E+04                                 8.162406                            6.050600      -0.028202       2.032639                    0.999596      23.817603      67.861330       0.612886       0.462944      -1.025754      -0.011918      -0.009843      -0.014701       0.021332      -0.031164       0.013203      -0.029012      -0.013021      -0.001958      -0.034768      -0.016133       0.050900              9.420469       7.765302      -0.464291      -2.970475      10.062497       4.667962      10.433608           0.003050
          105              C      13.569577      14.338464      13.215091       0.319127      27.245390 0.34068542E+03  0.76074989E+04                                 8.247065                            6.480479      -0.145185       1.980085                    0.999402      25.196165      72.809114       0.593370       0.462266      -1.027012      -0.040757       0.007576       0.031029       0.051781       0.000401       0.014236      -0.016056      -0.018956      -0.037356      -0.027137       0.002870       0.024267              9.147120       8.795111       1.202699      -2.124990      10.867285       2.899301       7.778962          -0.000610
          106              C      13.185339      12.222849      12.238892       0.037220      28.622613 0.36736331E+03  0.83126249E+04                                 8.229412                            6.488348       0.146035       2.043091                    0.999821      27.313583      78.012566       0.629883       0.429738      -1.051790       0.000129       0.029403       0.022428       0.036981       0.002741       0.038392      -0.009137      -0.000117       0.049776      -0.038197      -0.006924       0.045121              9.274796       9.419839      -1.573096      -3.728918       9.792070       3.352266       8.612478           0.000142
          107              C      11.493668      13.092379      13.795070      -0.034890      24.813810 0.36475703E+03  0.82306340E+04                                 7.515231                            6.416749      -0.034345       2.006461                    0.999354      26.964953      76.655393       0.641237       0.423309      -1.056830       0.086920      -0.039944       0.060378       0.113120       0.020336      -0.044810      -0.006801       0.065257       0.004832      -0.041202      -0.026950       0.068152              8.229786       9.836041      -0.230755      -1.583660       6.262547      -1.315169       8.590769           0.000049
          108              C      11.691869      12.522949      15.172215      -0.467398      25.196669 0.41454912E+03  0.96094594E+04                                 7.210094                            6.521650       0.458752       2.115053                    0.998698      30.853132      87.438678       0.686772       0.384743      -1.087869      -0.018234       0.033427      -0.090425       0.098114      -0.003719       0.014839      -0.019369      -0.004997       0.080631      -0.021898      -0.017293       0.039191              7.550430       7.458582      -0.193766      -0.853248       6.279523      -1.764298       8.913185           0.000263
          109              C      14.277774      18.553425      15.215442      -0.103057      24.552727 0.39438679E+03  0.91301172E+04                                 7.529044                            6.727759      -0.221299       1.932089                    0.998479      28.707905      84.322906       0.614755       0.430378      -1.046074      -0.016776      -0.053622       0.071656       0.091057       0.055536       0.003993      -0.001598      -0.050951      -0.021617      -0.057850      -0.006862       0.064713              7.868417       7.295998       0.220680      -0.257878       7.754228       1.040295       8.555026           0.048171
          110              C      14.618543      19.057931      16.596436      -0.131384      23.914998 0.37385110E+03  0.84758743E+04                                 7.172640                            6.380280       0.237688       2.079947                    0.999606      27.820795      78.908459       0.661619       0.408331      -1.067909      -0.058862      -0.028218      -0.005691       0.065524       0.035054      -0.010015       0.005587       0.003152       0.121020      -0.056502       0.014506       0.041996              7.538811       8.048405       0.392168      -0.581906       6.792475       0.899380       7.775552           0.015521
          111              C       7.576318      10.963914       0.077879      -0.131569      26.094808 0.41743204E+03  0.98259007E+04                                 7.922042                            6.960226      -0.421122       1.862646                    0.997395      29.602808      88.384831       0.597898       0.435203      -1.040603       0.006580       0.054049      -0.057499       0.079188       0.033057       0.014712       0.018958      -0.044550       0.025107      -0.044410      -0.004964       0.049374              8.538309       7.351007       0.411244      -1.038297       7.359646      -0.381502      10.904272           0.015173
          112              C      12.720261      16.927606      16.231018      -0.113800      26.134520 0.40713918E+03  0.95245040E+04                                 7.948676                            6.883276      -0.385188       1.877032                    0.997735      29.252260      87.083886       0.599968       0.436394      -1.039836       0.075062       0.040825       0.010426       0.086080       0.032084      -0.033835      -0.013026       0.005793       0.079553      -0.048477      -0.009186       0.057663              8.732302       8.687211      -0.503853      -1.646302       6.659847       1.088923      10.849848           0.047081
          113              C      14.206318      17.171912       9.660837      -0.156190      31.943442 0.47612263E+03  0.11505023E+05                                 8.847303                            7.376025       0.025819       1.976110                    0.999117      30.485749      90.231086       0.591535       0.428506      -1.051647       0.000588      -0.023220      -0.016215       0.028327       0.023869       0.012724       0.002744      -0.004449      -0.032889      -0.023810      -0.008321       0.032130              9.475775      10.901349      -1.548501      -3.139120      10.373113       1.844093       7.152863           0.000682
          114              C      14.731349      16.087359       8.988803      -0.108193      30.815599 0.46409282E+03  0.11189605E+05                                 8.775866                            7.390179      -0.244556       1.896442                    0.998304      30.366615      91.016545       0.575652       0.441302      -1.039574      -0.026379       0.006946       0.006558       0.028055       0.001261       0.003863      -0.010142       0.040422       0.019538      -0.026702       0.008359       0.018343              9.293491       9.786197      -0.608698      -2.422593      11.260603       1.751331       6.833673           0.001097
          115              C      14.003801      14.921417       8.835320      -0.019666      33.462535 0.46155729E+03  0.10994862E+05                                 9.108510                            7.236562      -0.146374       1.957196                    0.999054      27.921915      80.325629       0.604327       0.425471      -1.060408      -0.020443       0.037147       0.017587       0.045903       0.001826       0.013759      -0.008133       0.021457       0.029990      -0.019617      -0.002848       0.022465             10.144030      10.783779      -1.619650      -3.130995      12.262322       2.998953       7.385989           0.002910
          116              C      12.732641      14.845333       9.404099      -0.122728      31.930582 0.46391222E+03  0.11168026E+05                                 8.905550                            7.326975      -0.146377       1.915582                    0.999447      30.693267      91.492223       0.586301       0.433955      -1.045455       0.010706       0.023517       0.002616       0.025971       0.022235       0.008403      -0.006052      -0.017209       0.014452      -0.029384       0.007947       0.021437              9.546088      11.504817      -1.469741      -2.943173      10.214344       2.178016       6.919105           0.001547
          117              C      12.209491      15.924552      10.091534      -0.168586      32.561723 0.47654647E+03  0.11534072E+05                                 8.963374                            7.371073      -0.000730       1.963017                    0.999070      30.870611      91.866762       0.591890       0.427551      -1.050752       0.024507      -0.015733      -0.008053       0.030216      -0.000680      -0.016081      -0.010184       0.031205      -0.001979      -0.022523      -0.003774       0.026297              9.555440      10.365794      -0.643766      -2.460590      11.715861       2.083073       6.584666           0.000091
          118              C      12.913480      17.108102      10.202314       0.069070      33.390871 0.43323522E+03  0.10168820E+05                                 9.145662                            7.045448      -0.112618       1.973124                    0.999421      27.086150      77.614682       0.607344       0.429660      -1.056699       0.002171      -0.008662      -0.004943       0.010207      -0.011221       0.001706       0.018228      -0.002983      -0.001220      -0.021764       0.000481       0.021283             10.260006      10.992383      -2.197138      -3.085450      13.002741       2.719662       6.784895           0.000885
          119              C      12.304170      18.311573      10.831121       0.079746      32.501867 0.43061028E+03  0.10087761E+05                                 8.991370                            7.031936      -0.137916       1.967557                    0.999327      26.901069      76.907962       0.607154       0.430622      -1.056537      -0.001915       0.008547       0.000451       0.008771      -0.000707      -0.019443       0.000499      -0.019234      -0.040349      -0.028317       0.011810       0.016507             10.048242      11.104828      -3.609367      -0.453505      11.910795       3.469965       7.129102           0.000027
          120              C      13.045654      19.191413      11.609735      -0.153318      31.006975 0.46322179E+03  0.11090002E+05                                 8.603697                            7.227636       0.186014       2.030157                    0.999560      29.963702      87.585658       0.604963       0.422897      -1.057655      -0.018386       0.020066      -0.001487       0.027256      -0.003094       0.003330      -0.007683       0.040597      -0.029017      -0.020787      -0.005027       0.025814              9.083368       9.797239      -2.336573       0.647329      10.345719       2.575728       7.107146           0.000511
          121              C       6.945883       4.990562      12.127061      -0.088082      29.107320 0.42593124E+03  0.99951551E+04                                 8.298204                            6.972280       0.100042       2.013196                    0.999664      29.010060      84.219174       0.609838       0.427998      -1.053471      -0.007905      -0.007594      -0.022123       0.024690       0.027179       0.003261      -0.010000      -0.020544       0.001194      -0.031497       0.001226       0.030271              8.791953      10.126744      -2.999130       0.160030       9.820165       2.064044       6.428948          -0.000001
          122              C       5.601615       5.277036      11.866123      -0.007203      33.189980 0.46561806E+03  0.11115417E+05                                 9.106705                            7.298187      -0.182564       1.954771                    0.998212      27.662500      79.653218       0.598107       0.428974      -1.058283       0.025534      -0.028024      -0.019199       0.042496       0.005375       0.007083      -0.012878      -0.005769       0.018804      -0.017059       0.000502       0.016557             10.227796      10.437454      -3.194717      -0.210266      12.705483       3.480096       7.540452           0.000529
          123              C       4.855707       4.396334      11.103785      -0.125609      30.389204 0.46912430E+03  0.11325400E+05                                 8.642918                            7.385869      -0.107261       1.935075                    0.999114      30.497016      91.043756       0.581827       0.436060      -1.044162       0.027348      -0.012533      -0.004227       0.030379      -0.002647       0.012100      -0.014708       0.028624      -0.000449      -0.024017       0.000094       0.023923              9.186436       9.569407      -1.717813       0.129523      10.856198       2.400207       7.133704           0.000025
          124              C      10.959017      18.596784      10.587859      -0.159284      31.299810 0.46603675E+03  0.11184415E+05                                 8.691234                            7.263634       0.117429       2.006528                    0.999213      30.205469      88.660645       0.601165       0.424540      -1.055676      -0.004172       0.022295       0.017496       0.028646       0.020856       0.010669       0.004995      -0.003911       0.003147      -0.022459      -0.002916       0.025375              9.370608      11.382511      -2.872505      -0.283810      10.376625       2.127657       6.352689           0.000414
          125              C      14.555376      13.750986       8.066507       0.572906      22.093720 0.26896141E+03  0.56890806E+04                                 7.316361                            5.888690      -0.242587       1.970029                    0.998921      23.163195      66.196964       0.598929       0.483480      -1.010588       0.040490      -0.033892      -0.053071       0.074864      -0.003145      -0.014010      -0.075914      -0.036416       0.216160      -0.068138      -0.047860       0.115998              7.963671       8.896933      -0.964238      -0.830717       8.992166       2.726123       6.001915          -0.002916
          126              C       4.968304       6.526744      12.416876       0.554817      21.779885 0.27085439E+03  0.57450671E+04                                 7.284706                            5.890015      -0.151477       1.994815                    0.999286      23.449440      67.333529       0.601200       0.480317      -1.011209      -0.018700       0.057655      -0.009616       0.061370       0.050849      -0.031259      -0.056996       0.005790       0.029322      -0.065538      -0.027811       0.093349              8.172180       6.566940      -2.272225       0.389445      10.198700       2.840438       7.750898          -0.000010
          127              C      14.641645       6.443223      15.542708       0.650093      23.399988 0.25285340E+03  0.52967069E+04                                 7.782796                            5.795776      -0.329749       1.951264                    0.999003      22.783895      66.022914       0.586926       0.498179      -0.997314       0.018843       0.036212       0.043759       0.059844       0.020139      -0.069124      -0.008739       0.096885      -0.011594      -0.054471      -0.046199       0.100670              9.249064       6.008025       0.419606       2.875412      12.138703       2.517165       9.600465          -0.000115
          128              C      19.871965      20.554823      14.757969      -0.225207      44.958854 0.59232580E+03  0.15033566E+05                                11.095423                            8.217972      -0.353236       1.864809                    0.997172      31.225491      93.039624       0.564423       0.427563      -1.058004      -0.001591       0.003054      -0.000573       0.003491      -0.003758       0.007468      -0.018776       0.057982       0.075615      -0.046558       0.012620       0.033939             13.480316      10.920920       0.813940       3.962157      17.899994       5.543559      11.620034           0.001480
          129              C       9.665408      19.406827      14.683765       0.382655      26.230940 0.32866460E+03  0.73119281E+04                                 8.178445                            6.476868      -0.389180       1.901667                    0.998334      25.376631      74.466916       0.575200       0.478639      -1.012757       0.054080      -0.002001       0.026701       0.060345       0.008565      -0.026616      -0.020266      -0.019076       0.072556      -0.033858      -0.012438       0.046296              9.156521       8.903316      -0.585023       2.880935      10.299002       2.290529       8.267246           0.000765
          130              C       9.207178      18.343956      13.810996      -0.201633      38.006558 0.54429363E+03  0.13567155E+05                                10.047594                            8.002469      -0.385554       1.858523                    0.997536      30.800181      91.865647       0.556935       0.441211      -1.046501       0.028951      -0.021516       0.008511       0.037061      -0.011718       0.004377      -0.001221       0.012384      -0.032584      -0.011854      -0.007466       0.019320             11.349581      10.017653       0.173613       3.334278      13.534337       4.270128      10.496754           0.004801
          131              C       9.904639      17.139114      13.643338       0.153396      24.945763 0.34140966E+03  0.76396807E+04                                 7.715361                            6.401107      -0.202689       1.955827                    0.998647      26.426812      76.837709       0.608192       0.450055      -1.032289      -0.013908      -0.006172      -0.023891       0.028325       0.034617      -0.038469      -0.038121       0.050945       0.024679      -0.055027      -0.023083       0.078110              8.277851       7.880231      -0.714382       2.308671       8.932465       2.166043       8.020857          -0.000850
          132              C       8.483278      16.478582      12.003680       0.443870      26.563383 0.29591972E+03  0.63853655E+04                                 8.156875                            6.046971      -0.029726       2.032396                    0.999587      23.793564      67.801494       0.612578       0.463376      -1.025408      -0.010994       0.009642       0.015065       0.020995       0.030800      -0.012405      -0.028637      -0.014506       0.000116      -0.034738      -0.015344       0.050082              9.413704       7.759828       0.463366       2.967396      10.056560       4.664002      10.424724           0.003049
          133              C      19.099731      18.452976      13.036232       0.319604      27.238009 0.34054661E+03  0.76040416E+04                                 8.247061                            6.480293      -0.146262       1.979852                    0.999394      25.196458      72.821290       0.593190       0.462428      -1.026865      -0.040740      -0.007446      -0.031368       0.051953       0.000526      -0.013985      -0.015583      -0.022101      -0.038629      -0.026896       0.001507       0.025389              9.147067       8.795707      -1.203450       2.125189      10.867156       2.898550       7.778339          -0.000608
          134              C      13.185332       5.211998      14.012431       0.038621      28.564613 0.36643856E+03  0.82863697E+04                                 8.217522                            6.479116       0.158081       2.047137                    0.999808      27.282499      77.895441       0.630495       0.429597      -1.051889       0.001004      -0.029184      -0.021900       0.036501      -0.001914      -0.037880      -0.009637       0.001323       0.048210      -0.037190      -0.007640       0.044830              9.260797       9.404310       1.567075       3.720657       9.780033       3.346626       8.598048           0.000147
          135              C      17.023824      19.699061      12.456253      -0.035752      24.812463 0.36470756E+03  0.82292858E+04                                 7.513252                            6.414469      -0.033760       2.006670                    0.999342      26.966967      76.661466       0.641624       0.423066      -1.056976       0.086128       0.040308      -0.059981       0.112429      -0.020361       0.044381      -0.006258       0.064446       0.004577      -0.041155      -0.026254       0.067409              8.227577       9.832104       0.232677       1.583458       6.262370      -1.314714       8.588256           0.000050
          136              C      11.691857       4.911898      11.079108      -0.469971      25.291438 0.41677871E+03  0.96751129E+04                                 7.233212                            6.543909       0.456174       2.113305                    0.998693      30.925562      87.737099       0.684787       0.385301      -1.087362      -0.017986      -0.033929       0.092022       0.099713       0.002702      -0.015605      -0.019669      -0.005317       0.080692      -0.023345      -0.016231       0.039576              7.574671       7.477659       0.193273       0.856636       6.297436      -1.775857       8.948918           0.000265
          137              C       8.747616      14.238015      11.035881      -0.103570      24.567205 0.39467910E+03  0.91384168E+04                                 7.529747                            6.727611      -0.215163       1.933655                    0.998463      28.720975      84.363542       0.615135       0.430040      -1.046298      -0.017556       0.053777      -0.072071       0.091621      -0.054786      -0.004980      -0.001420      -0.049582      -0.021445      -0.057052      -0.006688       0.063740              7.869606       7.297656      -0.220212       0.260953       7.754496       1.041165       8.556667           0.048182
          138              C       9.088382      13.733509       9.654887      -0.131906      23.921661 0.37400106E+03  0.84799442E+04                                 7.174366                            6.382049       0.234069       2.078656                    0.999613      27.820698      78.905826       0.661466       0.408393      -1.067890      -0.060781       0.027672       0.006632       0.067113      -0.034915       0.009603       0.006243       0.002566       0.121667      -0.056501       0.014422       0.042079              7.540730       8.049099      -0.392781       0.584509       6.792371       0.901458       7.780721           0.015521
          139              C       7.576329      15.323159       8.672562      -0.130199      26.055210 0.41656466E+03  0.97994920E+04                                 7.911435                            6.950735      -0.415014       1.864773                    0.997446      29.564650      88.217649       0.598652       0.434921      -1.040867       0.005880      -0.054937       0.057329       0.079619      -0.033615      -0.014007       0.018415      -0.044576       0.024591      -0.044715      -0.004342       0.049057              8.526896       7.343122      -0.411870       1.039426       7.348497      -0.380931      10.889067           0.015132
          140              C      18.250405      15.863834      10.020305      -0.113042      26.080425 0.40603333E+03  0.94910976E+04                                 7.932716                            6.869508      -0.375140       1.880573                    0.997775      29.210080      86.891508       0.601216       0.435834      -1.040288       0.075730      -0.041531      -0.009627       0.086905      -0.032476       0.033770      -0.012947       0.007752       0.080396      -0.048863      -0.009121       0.057983              8.714073       8.670820       0.503705       1.640242       6.650030       1.083872      10.821371           0.047118
          141              C       8.676172      15.619528      16.590486      -0.154916      31.886493 0.47494913E+03  0.11469208E+05                                 8.837563                            7.367952       0.025653       1.976540                    0.999103      30.447556      90.078996       0.591755       0.428625      -1.051609       0.000678       0.022134       0.015992       0.027316      -0.024550      -0.012795       0.002488      -0.005162      -0.032509      -0.024524      -0.008141       0.032664              9.465382      10.889631       1.546889       3.135718      10.360841       1.842325       7.145674           0.000682
          142              C       9.201206      16.704081      17.262520      -0.108198      30.844894 0.46465546E+03  0.11207281E+05                                 8.783675                            7.396778      -0.253222       1.893484                    0.998240      30.387768      91.115667       0.575111       0.441556      -1.039359      -0.024724      -0.007733      -0.007218       0.026892      -0.001167      -0.003657      -0.009929       0.040065       0.016648      -0.026052       0.007670       0.018382              9.301830       9.794827       0.609877       2.425235      11.270416       1.752346       6.840245           0.001096
          143              C      19.533961      17.870023      17.416003      -0.019481      33.464698 0.46164527E+03  0.10997543E+05                                 9.109606                            7.238105      -0.147814       1.956629                    0.999053      27.921672      80.328548       0.604152       0.425572      -1.060339      -0.019916      -0.038407      -0.018039       0.046874      -0.002289      -0.013581      -0.008066       0.018735       0.031109      -0.018932      -0.002956       0.021889             10.144693      10.786215       1.617786       3.131176      12.261452       2.997488       7.386411           0.002909
          144              C      18.262801      17.946107      16.847224      -0.121439      31.879405 0.46293756E+03  0.11137428E+05                                 8.891882                            7.315934      -0.144795       1.916233                    0.999398      30.658839      91.326175       0.587212       0.433559      -1.045814       0.010604      -0.022714      -0.001874       0.025137      -0.022758      -0.007519      -0.005472      -0.019693       0.012777      -0.029484       0.006804       0.022679              9.531162      11.486805       1.463283       2.937684      10.198572       2.173740       6.908109           0.001543
          145              C      17.739647      16.866888      16.159789      -0.166950      32.491660 0.47519662E+03  0.11492423E+05                                 8.947715                            7.358034      -0.000699       1.963658                    0.999147      30.825030      91.673813       0.592770       0.427249      -1.051013       0.024800       0.015669       0.008099       0.030433      -0.000057       0.015625      -0.010616       0.030521      -0.004882      -0.022293      -0.003652       0.025944              9.538732      10.351280       0.640207       2.457619      11.691292       2.077951       6.573625           0.000094
          146              C      18.443633      15.683338      16.049009       0.067407      33.445142 0.43410915E+03  0.10193514E+05                                 9.151161                            7.049624      -0.109652       1.973951                    0.999421      27.111623      77.679902       0.607599       0.429303      -1.057017       0.002216       0.007558       0.004462       0.009052       0.011500      -0.001788       0.018466      -0.002893       0.000540      -0.022147       0.000552       0.021594             10.266108      10.999046       2.198046       3.087377      13.010644       2.721224       6.788633           0.000889
          147              C      17.834320      14.479867      15.420202       0.080922      32.485511 0.43035391E+03  0.10080830E+05                                 8.990830                            7.031764      -0.138176       1.967416                    0.999383      26.894490      76.899972       0.606878       0.430858      -1.056332      -0.001362      -0.008762      -0.001139       0.008940       0.000259       0.018321       0.000185      -0.018899      -0.037524      -0.026755       0.011030       0.015725             10.047229      11.104558       3.607453       0.451661      11.908813       3.468954       7.128317           0.000028
          148              C      18.575800      13.600027      14.641588      -0.155694      31.054560 0.46414095E+03  0.11117722E+05                                 8.611592                            7.233656       0.185124       2.029489                    0.999520      29.997294      87.711699       0.604844       0.422763      -1.057720      -0.019413      -0.022037       0.000786       0.029379       0.003051      -0.002514      -0.008391       0.041194      -0.023905      -0.021766      -0.003349       0.025116              9.092012       9.806897       2.339443      -0.648275      10.355843       2.577829       7.113297           0.000514
          149              C      18.006193      12.444285      14.124262      -0.089390      29.143662 0.42657680E+03  0.10014101E+05                                 8.304732                            6.977158       0.095584       2.011579                    0.999645      29.034470      84.306179       0.609678       0.427948      -1.053501      -0.008017       0.007635       0.022693       0.025249      -0.027359      -0.003133      -0.009970      -0.020444       0.000933      -0.031549       0.001084       0.030465              8.799344      10.136357       3.003880      -0.159529       9.828558       2.065019       6.433115          -0.000002
          150              C      16.661924      12.157811      14.385200      -0.005526      33.159984 0.46504909E+03  0.11098546E+05                                 9.101725                            7.293880      -0.181126       1.955521                    0.998216      27.646901      79.598966       0.598259       0.428992      -1.058262       0.025543       0.028132       0.019142       0.042547      -0.005089      -0.006522      -0.012501      -0.007078       0.019086      -0.016312      -0.000093       0.016405             10.222311      10.433511       3.192174       0.209172      12.697350       3.477724       7.536073           0.000530
          151              C      15.916019      13.038513      15.147538      -0.125765      30.407944 0.46948684E+03  0.11336618E+05                                 8.646092                            7.387960      -0.110719       1.934001                    0.999096      30.513754      91.110886       0.581821       0.435970      -1.044191       0.025465       0.012794       0.004761       0.028893       0.003106      -0.011701      -0.015236       0.028882      -0.003059      -0.024445       0.000398       0.024048              9.190091       9.575428       1.718637      -0.130821      10.859139       2.400998       7.135706           0.000023
          152              C      16.489166      14.194656      15.663464      -0.159455      31.272301 0.46550493E+03  0.11167633E+05                                 8.682560                            7.256167       0.118527       2.007078                    0.999245      30.189425      88.576105       0.601932       0.424152      -1.055996      -0.004318      -0.022929      -0.017382       0.029095      -0.021067      -0.011314       0.004296      -0.003773       0.004614      -0.023263      -0.002144       0.025406              9.361109      11.371237       2.867414       0.281128      10.365773       2.125912       6.346315           0.000416
          153              C      14.555369      12.536087       0.683934       0.574249      22.032657 0.26806295E+03  0.56648593E+04                                 7.301335                            5.877576      -0.237869       1.972311                    0.998912      23.119381      66.023235       0.599740       0.483271      -1.010782       0.039975       0.034166       0.053031       0.074683       0.002784       0.012532      -0.075382      -0.037177       0.216632      -0.066780      -0.048823       0.115602              7.946663       8.878466       0.959175       0.827476       8.971885       2.719117       5.989637          -0.002918
          154              C      16.028610      10.908103      13.834447       0.551094      21.843754 0.27180592E+03  0.57702015E+04                                 7.297841                            5.899749      -0.151821       1.994109                    0.999294      23.491590      67.479496       0.600807       0.480219      -1.011279      -0.019212      -0.056862       0.011125       0.061042      -0.050645       0.031932      -0.058674       0.005967       0.029610      -0.066382      -0.028488       0.094870              8.187772       6.577856       2.278047      -0.389001      10.220732       2.847336       7.764729          -0.000011
          155              C       7.478992      10.869336       6.792267       0.651126      23.377372 0.25255261E+03  0.52889623E+04                                 7.778619                            5.792672      -0.329949       1.951420                    0.998987      22.771434      65.983108       0.587016       0.498238      -0.997260      -0.019076       0.036028       0.043599       0.059689      -0.020127       0.068432      -0.008362       0.098456      -0.009950      -0.054605      -0.045864       0.100469              9.244180       6.005193      -0.419241      -2.873675      12.132297       2.515655       9.595049          -0.000114
          156              C       7.778835       9.624343       6.007528      -0.223713      44.936997 0.59192718E+03  0.15022289E+05                                11.096204                            8.218251      -0.350554       1.865614                    0.997191      31.217567      93.040116       0.564048       0.427880      -1.057711       0.002731       0.002027      -0.001356       0.003661       0.004515      -0.007665      -0.018900       0.057376       0.077004      -0.046569       0.012017       0.034553             13.481860      10.921409      -0.815538      -3.963082      17.901468       5.545494      11.622704           0.001476
          157              C       6.925089       8.476347       5.933324       0.381930      26.252159 0.32901689E+03  0.73211393E+04                                 8.179935                            6.478249      -0.386636       1.902437                    0.998339      25.384560      74.477661       0.575463       0.478331      -1.013002      -0.055459      -0.002779       0.026896       0.061700      -0.008325       0.027136      -0.020809      -0.018732       0.070623      -0.034021      -0.012553       0.046574              9.158121       8.904476       0.585320      -2.881130      10.301165       2.291236       8.268724           0.000765
          158              C       7.383315       7.413476       5.060555      -0.200623      37.951645 0.54340367E+03  0.13539163E+05                                10.037977                            7.995807      -0.390750       1.857339                    0.997519      30.769278      91.747861       0.557190       0.441198      -1.046529      -0.029245      -0.022236       0.009045       0.037836       0.012520      -0.004801      -0.001733       0.011388      -0.036773      -0.013237      -0.007399       0.020636             11.338080      10.007164      -0.172993      -3.329778      13.520795       4.265165      10.486282           0.004799
          159              C       6.685851       6.208634       4.892897       0.152721      24.966383 0.34178759E+03  0.76505670E+04                                 7.721967                            6.407092      -0.208715       1.954049                    0.998678      26.440021      76.898618       0.607536       0.450399      -1.032050       0.013454      -0.006114      -0.024564       0.028667      -0.034354       0.038071      -0.038511       0.049286       0.025031      -0.054700      -0.022931       0.077630              8.284730       7.885255       0.714931      -2.309457       8.941171       2.168819       8.027764          -0.000851
          160              C       8.107209       5.548102       3.253239       0.440783      26.610260 0.29655147E+03  0.64017397E+04                                 8.162406                            6.050600      -0.028201       2.032639                    0.999596      23.817605      67.861337       0.612886       0.462944      -1.025754       0.011918       0.009843       0.014701       0.021332      -0.031164       0.013203      -0.029012      -0.013021      -0.001959      -0.034767      -0.016133       0.050900              9.420467       7.765302      -0.464290      -2.970474      10.062495       4.667958      10.433604           0.003051
          161              C       8.551061       7.522496       4.285791       0.319127      27.245394 0.34068552E+03  0.76075017E+04                                 8.247065                            6.480480      -0.145184       1.980086                    0.999402      25.196171      72.809136       0.593370       0.462266      -1.027012       0.040756      -0.007576      -0.031030       0.051782       0.000401       0.014236      -0.016056      -0.018956      -0.037356      -0.027137       0.002870       0.024266              9.147119       8.795111       1.202700      -2.124989      10.867286       2.899300       7.778961          -0.000609
          162              C       8.935299       9.638111       5.261990       0.037220      28.622667 0.36736414E+03  0.83126483E+04                                 8.229422                            6.488356       0.146036       2.043091                    0.999821      27.313618      78.012689       0.629883       0.429738      -1.051790      -0.000130      -0.029403      -0.022429       0.036981       0.002741       0.038392      -0.009136      -0.000117       0.049774      -0.038196      -0.006924       0.045120              9.274808       9.419850      -1.573103      -3.728925       9.792082       3.352272       8.612491           0.000141
          163              C      10.626970       8.768581       3.705812      -0.034891      24.813830 0.36475735E+03  0.82306431E+04                                 7.515236                            6.416753      -0.034347       2.006461                    0.999354      26.964962      76.655424       0.641237       0.423309      -1.056830      -0.086920       0.039944      -0.060378       0.113120       0.020336      -0.044810      -0.006801       0.065257       0.004832      -0.041202      -0.026950       0.068152              8.229792       9.836049      -0.230756      -1.583665       6.262549      -1.315172       8.590777           0.000049
          164              C      10.428769       9.338011       2.328667      -0.467398      25.196701 0.41454984E+03  0.96094806E+04                                 7.210103                            6.521658       0.458749       2.115052                    0.998698      30.853153      87.438765       0.686772       0.384743      -1.087869       0.018234      -0.033427       0.090424       0.098115      -0.003720       0.014839      -0.019369      -0.004997       0.080632      -0.021898      -0.017293       0.039191              7.550439       7.458590      -0.193766      -0.853250       6.279528      -1.764303       8.913199           0.000264
          165              C       7.842864       3.307535       2.285440      -0.103056      24.552698 0.39438620E+03  0.91300994E+04                                 7.529036                            6.727752      -0.221296       1.932091                    0.998479      28.707879      84.322787       0.614756       0.430377      -1.046074       0.016776       0.053622      -0.071655       0.091056       0.055536       0.003994      -0.001597      -0.050950      -0.021619      -0.057849      -0.006863       0.064713              7.868407       7.295991       0.220679      -0.257873       7.754222       1.040290       8.555008           0.048169
          166              C       7.502095       2.803029       0.904446      -0.131386      23.915040 0.37385212E+03  0.84759017E+04                                 7.172650                            6.380292       0.237694       2.079949                    0.999606      27.820796      78.908441       0.661618       0.408331      -1.067909       0.058860       0.028218       0.005691       0.065522       0.035055      -0.010016       0.005587       0.003156       0.121018      -0.056503       0.014506       0.041996              7.538820       8.048413       0.392171      -0.581907       6.792484       0.899383       7.775564           0.015521
          167              C      14.544320      10.897046      17.423003      -0.131572      26.094904 0.41743413E+03  0.98259606E+04                                 7.922064                            6.960247      -0.421120       1.862646                    0.997395      29.602838      88.384930       0.597897       0.435204      -1.040603      -0.006580      -0.054048       0.057499       0.079187       0.033057       0.014712       0.018957      -0.044555       0.025102      -0.044411      -0.004963       0.049374              8.538332       7.351025       0.411245      -1.038303       7.359663      -0.381502      10.904309           0.015175
          168              C       9.400377       4.933354       1.269864      -0.113798      26.134475 0.40713828E+03  0.95244765E+04                                 7.948664                            6.883266      -0.385186       1.877034                    0.997735      29.252213      87.083686       0.599969       0.436394      -1.039836      -0.075062      -0.040823      -0.010426       0.086079       0.032084      -0.033835      -0.013027       0.005793       0.079556      -0.048477      -0.009186       0.057663              8.732288       8.687203      -0.503855      -1.646300       6.659832       1.088916      10.849830           0.047082
          169              C       7.914320       4.689048       7.840045      -0.156191      31.943474 0.47612326E+03  0.11505044E+05                                 8.847312                            7.376033       0.025816       1.976109                    0.999117      30.485773      90.231202       0.591534       0.428507      -1.051647      -0.000588       0.023220       0.016217       0.028328       0.023870       0.012724       0.002743      -0.004450      -0.032889      -0.023810      -0.008320       0.032130              9.475785      10.901360      -1.548503      -3.139124      10.373123       1.844095       7.152870           0.000682
          170              C       7.389289       5.773601       8.512079      -0.108192      30.815577 0.46409242E+03  0.11189594E+05                                 8.775866                            7.390179      -0.244561       1.896441                    0.998304      30.366605      91.016539       0.575651       0.441303      -1.039574       0.026380      -0.006946      -0.006557       0.028056       0.001261       0.003863      -0.010142       0.040422       0.019538      -0.026702       0.008359       0.018343              9.293490       9.786198      -0.608696      -2.422593      11.260601       1.751330       6.833672           0.001095
          171              C       8.116837       6.939543       8.665562      -0.019668      33.462598 0.46155821E+03  0.10994890E+05                                 9.108521                            7.236569      -0.146377       1.957195                    0.999054      27.921952      80.325772       0.604326       0.425471      -1.060408       0.020443      -0.037148      -0.017588       0.045905       0.001826       0.013759      -0.008133       0.021457       0.029991      -0.019618      -0.002848       0.022466             10.144044      10.783796      -1.619655      -3.131002      12.262337       2.998959       7.385998           0.002907
          172              C       9.387997       7.015627       8.096783      -0.122728      31.930692 0.46391410E+03  0.11168084E+05                                 8.905574                            7.326993      -0.146383       1.915579                    0.999447      30.693354      91.492595       0.586300       0.433956      -1.045455      -0.010706      -0.023518      -0.002617       0.025972       0.022235       0.008403      -0.006052      -0.017208       0.014451      -0.029385       0.007947       0.021437              9.546115      11.504851      -1.469748      -2.943183      10.214371       2.178023       6.919124           0.001542
          173              C       9.911147       5.936408       7.409348      -0.168587      32.561790 0.47654758E+03  0.11534108E+05                                 8.963391                            7.371085      -0.000735       1.963015                    0.999070      30.870662      91.866995       0.591889       0.427551      -1.050752      -0.024508       0.015733       0.008053       0.030216      -0.000680      -0.016081      -0.010185       0.031206      -0.001978      -0.022524      -0.003773       0.026297              9.555459      10.365813      -0.643770      -2.460595      11.715885       2.083079       6.584678           0.000091
          174              C       9.207158       4.752858       7.298568       0.069070      33.390876 0.43323525E+03  0.10168820E+05                                 9.145662                            7.045447      -0.112616       1.973124                    0.999421      27.086154      77.614690       0.607344       0.429660      -1.056699      -0.002171       0.008662       0.004944       0.010208      -0.011222       0.001706       0.018228      -0.002984      -0.001222      -0.021764       0.000481       0.021283             10.260006      10.992380      -2.197137      -3.085449      13.002743       2.719664       6.784895           0.000886
          175              C       9.816468       3.549387       6.669761       0.079747      32.501867 0.43061022E+03  0.10087760E+05                                 8.991370                            7.031936      -0.137917       1.967556                    0.999327      26.901066      76.907954       0.607154       0.430622      -1.056537       0.001915      -0.008548      -0.000450       0.008772      -0.000707      -0.019443       0.000499      -0.019234      -0.040348      -0.028317       0.011811       0.016507             10.048243      11.104827      -3.609369      -0.453507      11.910800       3.469968       7.129103           0.000028
          176              C       9.074984       2.669547       5.891147      -0.153318      31.006976 0.46322178E+03  0.11090002E+05                                 8.603699                            7.227637       0.186013       2.030157                    0.999560      29.963700      87.585656       0.604962       0.422897      -1.057655       0.018386      -0.020067       0.001488       0.027257      -0.003094       0.003329      -0.007683       0.040596      -0.029017      -0.020787      -0.005027       0.025814              9.083370       9.797239      -2.336574       0.647328      10.345724       2.575729       7.107147           0.000512
          177              C      15.174755      16.870398       5.373821      -0.088081      29.107293 0.42593070E+03  0.99951393E+04                                 8.298200                            6.972276       0.100041       2.013196                    0.999664      29.010039      84.219097       0.609838       0.427998      -1.053471       0.007905       0.007593       0.022125       0.024691       0.027179       0.003260      -0.010000      -0.020544       0.001193      -0.031497       0.001225       0.030272              8.791948      10.126738      -2.999129       0.160029       9.820162       2.064044       6.428945          -0.000002
          178              C      16.519023      16.583924       5.634759      -0.007204      33.189990 0.46561818E+03  0.11115420E+05                                 9.106707                            7.298188      -0.182564       1.954771                    0.998212      27.662503      79.653225       0.598107       0.428974      -1.058283      -0.025534       0.028024       0.019199       0.042497       0.005376       0.007083      -0.012878      -0.005769       0.018803      -0.017059       0.000502       0.016556             10.227799      10.437456      -3.194721      -0.210268      12.705489       3.480097       7.540453           0.000529
          179              C      17.264931      17.464626       6.397097      -0.125608      30.389201 0.46912423E+03  0.11325398E+05                                 8.642917                            7.385868      -0.107260       1.935075                    0.999114      30.497008      91.043719       0.581827       0.436060      -1.044162      -0.027349       0.012533       0.004228       0.030379      -0.002647       0.012100      -0.014707       0.028624      -0.000449      -0.024017       0.000094       0.023923              9.186435       9.569404      -1.717814       0.129521      10.856199       2.400207       7.133703           0.000025
          180              C      11.161621       3.264176       6.913023      -0.159283      31.299792 0.46603642E+03  0.11184405E+05                                 8.691232                            7.263633       0.117428       2.006529                    0.999213      30.205450      88.660577       0.601165       0.424541      -1.055675       0.004172      -0.022295      -0.017496       0.028646       0.020856       0.010669       0.004994      -0.003910       0.003148      -0.022459      -0.002915       0.025375              9.370606      11.382507      -2.872507      -0.283811      10.376625       2.127657       6.352687           0.000415
          181              C       7.565262       8.109974       9.434375       0.572912      22.093730 0.26896149E+03  0.56890819E+04                                 7.316356                            5.888686      -0.242577       1.970031                    0.998921      23.163207      66.196966       0.598930       0.483479      -1.010588      -0.040489       0.033892       0.053071       0.074864      -0.003145      -0.014009      -0.075914      -0.036416       0.216163      -0.068137      -0.047861       0.115999              7.963666       8.896929      -0.964238      -0.830717       8.992159       2.726121       6.001911          -0.002917
          182              C      17.152334      15.334216       5.084006       0.554817      21.779882 0.27085432E+03  0.57450658E+04                                 7.284706                            5.890015      -0.151478       1.994815                    0.999286      23.449442      67.333544       0.601199       0.480317      -1.011209       0.018701      -0.057655       0.009616       0.061370       0.050850      -0.031260      -0.056996       0.005790       0.029321      -0.065538      -0.027812       0.093349              8.172180       6.566940      -2.272226       0.389444      10.198702       2.840438       7.750898          -0.000010
          183              C       7.478993      15.417737       1.958174       0.650094      23.399990 0.25285341E+03  0.52967070E+04                                 7.782797                            5.795776      -0.329748       1.951265                    0.999003      22.783896      66.022915       0.586926       0.498179      -0.997314      -0.018843      -0.036212      -0.043760       0.059844       0.020139      -0.069124      -0.008739       0.096884      -0.011594      -0.054471      -0.046199       0.100670              9.249066       6.008024       0.419607       2.875411      12.138708       2.517170       9.600466          -0.000115
          184              C       2.248673       1.306137       2.742913      -0.225207      44.958874 0.59232592E+03  0.15033570E+05                                11.095428                            8.217973      -0.353238       1.864808                    0.997172      31.225501      93.039672       0.564423       0.427563      -1.058003       0.001592      -0.003053       0.000572       0.003491      -0.003758       0.007468      -0.018776       0.057982       0.075615      -0.046559       0.012620       0.033939             13.480325      10.920921       0.813943       3.962158      17.900010       5.543568      11.620043           0.001479
          185              C       1.394930       2.454133       2.817117       0.382655      26.230958 0.32866484E+03  0.73119348E+04                                 8.178448                            6.476870      -0.389181       1.901667                    0.998334      25.376643      74.466958       0.575200       0.478639      -1.012757      -0.054080       0.002002      -0.026701       0.060345       0.008565      -0.026616      -0.020266      -0.019076       0.072556      -0.033858      -0.012438       0.046296              9.156525       8.903318      -0.585023       2.880936      10.299009       2.290532       8.267250           0.000764
          186              C      12.913460       3.517004       3.689886      -0.201633      38.006574 0.54429380E+03  0.13567161E+05                                10.047599                            8.002471      -0.385556       1.858523                    0.997536      30.800193      91.865703       0.556935       0.441211      -1.046501      -0.028951       0.021517      -0.008511       0.037062      -0.011718       0.004377      -0.001221       0.012384      -0.032585      -0.011855      -0.007466       0.019320             11.349588      10.017656       0.173614       3.334280      13.534349       4.270134      10.496760           0.004800
          187              C      12.215999       4.721846       3.857544       0.153395      24.945777 0.34140986E+03  0.76396864E+04                                 7.715364                            6.401109      -0.202689       1.955827                    0.998647      26.426824      76.837757       0.608192       0.450055      -1.032289       0.013908       0.006172       0.023890       0.028325       0.034617      -0.038469      -0.038121       0.050945       0.024679      -0.055027      -0.023083       0.078110              8.277855       7.880234      -0.714382       2.308672       8.932471       2.166045       8.020861          -0.000851
          188              C      13.637360       5.382378       5.497202       0.443869      26.563395 0.29591988E+03  0.63853703E+04                                 8.156880                            6.046974      -0.029729       2.032395                    0.999587      23.793574      67.801546       0.612577       0.463376      -1.025408       0.010994      -0.009642      -0.015066       0.020996       0.030800      -0.012405      -0.028638      -0.014506       0.000117      -0.034739      -0.015344       0.050083              9.413711       7.759833       0.463366       2.967398      10.056567       4.664007      10.424732           0.003048
          189              C       3.020907       3.407984       4.464650       0.319604      27.238017 0.34054669E+03  0.76040439E+04                                 8.247063                            6.480294      -0.146263       1.979852                    0.999394      25.196465      72.821317       0.593190       0.462428      -1.026865       0.040741       0.007446       0.031367       0.051953       0.000526      -0.013985      -0.015583      -0.022101      -0.038629      -0.026897       0.001507       0.025390              9.147070       8.795707      -1.203450       2.125189      10.867161       2.898553       7.778341          -0.000608
          190              C       3.405139       1.292369       3.488451       0.038620      28.564694 0.36643977E+03  0.82864041E+04                                 8.217541                            6.479129       0.158078       2.047135                    0.999808      27.282544      77.895614       0.630494       0.429598      -1.051889      -0.001004       0.029184       0.021900       0.036501      -0.001914      -0.037881      -0.009637       0.001323       0.048211      -0.037190      -0.007641       0.044830              9.260819       9.404331       1.567086       3.720669       9.780055       3.346638       8.598072           0.000144
          191              C       5.096814       2.161899       5.044629      -0.035752      24.812501 0.36470824E+03  0.82293044E+04                                 7.513258                            6.414474      -0.033759       2.006669                    0.999342      26.966991      76.661536       0.641624       0.423066      -1.056976      -0.086128      -0.040307       0.059980       0.112429      -0.020362       0.044381      -0.006258       0.064446       0.004577      -0.041155      -0.026253       0.067409              8.227584       9.832114       0.232678       1.583463       6.262375      -1.314715       8.588262           0.000049
          192              C      10.428781      16.949062       6.421774      -0.469970      25.291405 0.41677800E+03  0.96750920E+04                                 7.233205                            6.543902       0.456174       2.113305                    0.998693      30.925534      87.736992       0.684787       0.385301      -1.087362       0.017986       0.033929      -0.092021       0.099712       0.002701      -0.015605      -0.019669      -0.005318       0.080695      -0.023346      -0.016231       0.039577              7.574663       7.477652       0.193273       0.856636       6.297431      -1.775854       8.948906           0.000266
          193              C      13.373022       7.622945       6.465001      -0.103570      24.567206 0.39467907E+03  0.91384166E+04                                 7.529751                            6.727614      -0.215164       1.933654                    0.998463      28.720975      84.363566       0.615134       0.430040      -1.046297       0.017557      -0.053775       0.072072       0.091621      -0.054786      -0.004979      -0.001420      -0.049583      -0.021445      -0.057052      -0.006689       0.063740              7.869611       7.297661      -0.220214       0.260958       7.754497       1.041169       8.556676           0.048182
          194              C      13.032256       8.127451       7.845995      -0.131905      23.921580 0.37399933E+03  0.84798964E+04                                 7.174352                            6.382034       0.234071       2.078657                    0.999613      27.820653      78.905696       0.661466       0.408393      -1.067890       0.060782      -0.027672      -0.006632       0.067114      -0.034914       0.009602       0.006243       0.002564       0.121674      -0.056500       0.014420       0.042080              7.540716       8.049084      -0.392779       0.584507       6.792361       0.901454       7.780702           0.015518
          195              C      14.544309       6.537801       8.828320      -0.130198      26.055078 0.41656190E+03  0.97994119E+04                                 7.911409                            6.950712      -0.415012       1.864774                    0.997446      29.564567      88.217359       0.598653       0.434921      -1.040867      -0.005880       0.054937      -0.057328       0.079619      -0.033615      -0.014008       0.018416      -0.044576       0.024597      -0.044716      -0.004341       0.049058              8.526868       7.343103      -0.411868       1.039419       7.348475      -0.380931      10.889025           0.015128
          196              C       3.870233       5.997126       7.480577      -0.113042      26.080445 0.40603374E+03  0.94911105E+04                                 7.932723                            6.869514      -0.375140       1.880572                    0.997775      29.210105      86.891628       0.601215       0.435834      -1.040288      -0.075730       0.041532       0.009628       0.086906      -0.032476       0.033771      -0.012947       0.007750       0.080395      -0.048863      -0.009121       0.057984              8.714082       8.670826       0.503704       1.640244       6.650039       1.083875      10.821381           0.047115
          197              C       2.384166       6.241432       0.910396      -0.154916      31.886485 0.47494894E+03  0.11469203E+05                                 8.837561                            7.367951       0.025653       1.976540                    0.999103      30.447552      90.078980       0.591755       0.428625      -1.051609      -0.000678      -0.022134      -0.015992       0.027315      -0.024550      -0.012795       0.002488      -0.005162      -0.032509      -0.024524      -0.008140       0.032664              9.465381      10.889629       1.546888       3.135717      10.360840       1.842325       7.145673           0.000682
          198              C      12.919432       5.156879       0.238362      -0.108199      30.844896 0.46465551E+03  0.11207282E+05                                 8.783674                            7.396777      -0.253220       1.893484                    0.998240      30.387766      91.115645       0.575111       0.441555      -1.039359       0.024724       0.007733       0.007218       0.026892      -0.001167      -0.003657      -0.009929       0.040065       0.016648      -0.026052       0.007670       0.018382              9.301829       9.794823       0.609878       2.425234      11.270417       1.752347       6.840245           0.001096
          199              C       2.586677       3.990937       0.084879      -0.019481      33.464655 0.46164462E+03  0.10997523E+05                                 9.109597                            7.238099      -0.147811       1.956631                    0.999053      27.921646      80.328433       0.604152       0.425572      -1.060340       0.019916       0.038407       0.018039       0.046874      -0.002289      -0.013581      -0.008065       0.018736       0.031109      -0.018932      -0.002956       0.021889             10.144681      10.786197       1.617783       3.131170      12.261442       2.997485       7.386404           0.002910
          200              C       3.857837       3.914853       0.653658      -0.121439      31.879342 0.46293654E+03  0.11137396E+05                                 8.891866                            7.315924      -0.144787       1.916236                    0.999398      30.658786      91.325930       0.587213       0.433559      -1.045814      -0.010604       0.022714       0.001873       0.025137      -0.022759      -0.007520      -0.005471      -0.019692       0.012778      -0.029484       0.006805       0.022679              9.531144      11.486780       1.463280       2.937677      10.198554       2.173736       6.908098           0.001543
          201              C       4.380991       4.994072       1.341093      -0.166950      32.491631 0.47519617E+03  0.11492409E+05                                 8.947707                            7.358029      -0.000695       1.963659                    0.999147      30.825008      91.673706       0.592771       0.427249      -1.051013      -0.024800      -0.015669      -0.008100       0.030432      -0.000057       0.015624      -0.010616       0.030522      -0.004882      -0.022292      -0.003652       0.025944              9.538723      10.351270       0.640205       2.457617      11.691279       2.077947       6.573619           0.000094
          202              C       3.677005       6.177622       1.451873       0.067406      33.445130 0.43410902E+03  0.10193510E+05                                 9.151159                            7.049624      -0.109652       1.973951                    0.999421      27.111617      77.679879       0.607599       0.429303      -1.057017      -0.002216      -0.007558      -0.004462       0.009052       0.011500      -0.001788       0.018466      -0.002892       0.000541      -0.022147       0.000553       0.021594             10.266105      10.999045       2.198045       3.087377      13.010639       2.721222       6.788632           0.000889
          203              C       4.286318       7.381093       2.080680       0.080922      32.485506 0.43035388E+03  0.10080829E+05                                 8.990829                            7.031764      -0.138176       1.967416                    0.999383      26.894489      76.899966       0.606878       0.430858      -1.056332       0.001362       0.008762       0.001140       0.008940       0.000259       0.018321       0.000185      -0.018898      -0.037524      -0.026755       0.011030       0.015725             10.047227      11.104558       3.607453       0.451661      11.908809       3.468951       7.128315           0.000028
          204              C       3.544838       8.260933       2.859294      -0.155695      31.054570 0.46414121E+03  0.11117730E+05                                 8.611593                            7.233657       0.185123       2.029488                    0.999520      29.997303      87.711729       0.604844       0.422763      -1.057720       0.019413       0.022036      -0.000786       0.029379       0.003051      -0.002514      -0.008391       0.041194      -0.023904      -0.021766      -0.003349       0.025116              9.092013       9.806900       2.339443      -0.648276      10.355842       2.577827       7.113297           0.000513
          205              C       4.114445       9.416675       3.376620      -0.089389      29.143620 0.42657603E+03  0.10014078E+05                                 8.304723                            6.977151       0.095584       2.011580                    0.999645      29.034441      84.306061       0.609678       0.427948      -1.053501       0.008017      -0.007635      -0.022692       0.025249      -0.027359      -0.003134      -0.009970      -0.020444       0.000935      -0.031549       0.001085       0.030464              8.799333      10.136347       3.003875      -0.159530       9.828545       2.065015       6.433108          -0.000002
          206              C       5.458714       9.703149       3.115682      -0.005526      33.159979 0.46504910E+03  0.11098546E+05                                 9.101724                            7.293879      -0.181125       1.955521                    0.998216      27.646900      79.598959       0.598259       0.428992      -1.058262      -0.025543      -0.028132      -0.019142       0.042547      -0.005089      -0.006523      -0.012501      -0.007078       0.019086      -0.016312      -0.000093       0.016405             10.222308      10.433511       3.192173       0.209171      12.697344       3.477721       7.536071           0.000531
          207              C       6.204619       8.822447       2.353344      -0.125765      30.407972 0.46948741E+03  0.11336636E+05                                 8.646097                            7.387965      -0.110720       1.934000                    0.999096      30.513782      91.111001       0.581820       0.435970      -1.044191      -0.025465      -0.012794      -0.004761       0.028894       0.003106      -0.011700      -0.015236       0.028882      -0.003059      -0.024445       0.000398       0.024048              9.190096       9.575436       1.718641      -0.130821      10.859144       2.400997       7.135709           0.000024
          208              C       5.631472       7.666304       1.837418      -0.159455      31.272308 0.46550507E+03  0.11167637E+05                                 8.682560                            7.256168       0.118528       2.007079                    0.999245      30.189429      88.576116       0.601932       0.424152      -1.055996       0.004318       0.022929       0.017382       0.029095      -0.021067      -0.011314       0.004297      -0.003773       0.004614      -0.023263      -0.002144       0.025406              9.361109      11.371240       2.867417       0.281129      10.365773       2.125911       6.346315           0.000417
          209              C       7.565269       9.324873      16.816948       0.574246      22.032654 0.26806294E+03  0.56648593E+04                                 7.301336                            5.877578      -0.237864       1.972312                    0.998912      23.119376      66.023224       0.599739       0.483272      -1.010782      -0.039975      -0.034166      -0.053031       0.074684       0.002785       0.012533      -0.075382      -0.037177       0.216633      -0.066780      -0.048823       0.115603              7.946663       8.878464       0.959174       0.827476       8.971889       2.719118       5.989638          -0.002915
          210              C       6.092028      10.952857       3.666435       0.551094      21.843738 0.27180572E+03  0.57701959E+04                                 7.297837                            5.899746      -0.151819       1.994110                    0.999294      23.491578      67.479448       0.600807       0.480219      -1.011279       0.019211       0.056862      -0.011125       0.061042      -0.050645       0.031932      -0.058674       0.005967       0.029611      -0.066382      -0.028487       0.094869              8.187767       6.577852       2.278044      -0.389002      10.220723       2.847334       7.764727          -0.000011
          211              N       7.935779      12.392871      -0.012951      -0.134859      31.134401 0.52365569E+03  0.12544851E+05                                 8.195381                            7.364117       0.408125       2.184556                    0.998640      26.011074      68.952299       0.658354       0.388353      -1.113354       0.132231      -0.166569      -0.040356       0.216469       0.097737       0.003370      -0.036560       0.047886       0.111332      -0.125116       0.034880       0.090236              8.731603       8.952654       0.159755      -2.673517       9.610781       0.528801       7.631373           0.635779
          212              N      13.783488      17.176062      15.257094      -0.088127      34.229276 0.41490736E+03  0.94742254E+04                                 8.846850                            6.566570       0.007989       2.073710                    0.998263      24.818000      66.415319       0.688266       0.389724      -1.101043      -0.060913       0.080203       0.033795       0.106231       0.071710      -0.082184       0.025339      -0.075620      -0.001295      -0.133854       0.043890       0.089963             10.389602       8.180841      -0.706537      -4.149429      10.847939       4.551117      12.140027           0.011585
          213              N      15.094905      16.593801      13.459053      -0.383470      38.983229 0.59655057E+03  0.14858829E+05                                 9.443145                            7.829551       0.485950       2.154666                    0.998382      29.576366      81.626902       0.638133       0.385352      -1.108430      -0.080229      -0.156470      -0.034305       0.179155      -0.113577      -0.032030       0.010466       0.121432       0.232475      -0.167766       0.050471       0.117294             10.288694      10.176828      -1.255843      -4.295938       9.139480       3.178965      11.549776           0.003716
          214              N      13.199722      15.252482      14.113761      -0.457683      42.443979 0.61738986E+03  0.15511280E+05                                 9.910314                            7.944938       0.361348       2.111169                    0.997884      30.206091      83.739985       0.635865       0.383401      -1.109780       0.102067       0.008377      -0.083971       0.132435      -0.006742       0.083613       0.037049      -0.156187      -0.002188      -0.134433       0.036328       0.098104             10.752895       8.227646       0.484898      -1.012081      14.522945       5.284049       9.508094           0.006046
          215              N      12.776883      13.227422      13.049008      -0.001537      29.615472 0.35767894E+03  0.78388003E+04                                 7.919936                            6.030912       0.120847       2.134034                    0.998220      23.198106      60.035938       0.732902       0.381333      -1.111449      -0.027481      -0.028124       0.024708       0.046440       0.017197      -0.061775       0.036299       0.014673      -0.043449      -0.082194       0.017145       0.065050              9.079328      10.370762       0.489154      -3.469470       9.213526       2.178933       7.653696           0.000470
          216              N       7.935788      13.894202       8.763392      -0.136246      31.211935 0.52532601E+03  0.12595927E+05                                 8.211265                            7.377706       0.403038       2.182492                    0.998660      26.048050      69.099248       0.657445       0.388548      -1.113123       0.132060       0.166056       0.039669       0.215843      -0.097656      -0.003372      -0.036479       0.049310       0.112158      -0.125331       0.035206       0.090125              8.749104       8.969585      -0.159088       2.680170       9.629150       0.530892       7.648576           0.636495
          217              N       8.253332      15.615378      10.994229      -0.090133      34.289707 0.41579204E+03  0.94991220E+04                                 8.854890                            6.571993       0.013219       2.074798                    0.998279      24.846352      66.499360       0.688255       0.389538      -1.101216      -0.060703      -0.080949      -0.034227       0.106813      -0.071814       0.081446       0.025200      -0.075826      -0.000936      -0.133317       0.043566       0.089750             10.399545       8.189781       0.707840       4.154751      10.858379       4.556092      12.150474           0.011591
          218              N       9.564754      16.197639      12.792270      -0.385308      39.070582 0.59821547E+03  0.14911587E+05                                 9.458995                            7.841969       0.422182       2.133840                    0.997959      29.614825      81.780179       0.637406       0.385500      -1.108257      -0.078405       0.156007       0.034570       0.177991       0.114135       0.031476       0.010202       0.121104       0.232906      -0.168251       0.051307       0.116944             10.306513      10.193980       1.259298       4.303791       9.156127       3.186434      11.569434           0.003718
          219              N      18.729873      17.538958      12.137562      -0.458633      42.448162 0.61743642E+03  0.15512375E+05                                 9.909930                            7.944399       0.360952       2.111216                    0.997900      30.206264      83.733775       0.636003       0.383320      -1.109865       0.101498      -0.008112       0.083412       0.131626       0.007099      -0.083915       0.036574      -0.157962      -0.002775      -0.135299       0.037006       0.098293             10.752525       8.226913      -0.485763       1.012076      14.523926       5.283885       9.506736           0.006046
          220              N      18.307041      19.564018      13.202315      -0.001649      29.669566 0.35843117E+03  0.78602380E+04                                 7.932166                            6.039198       0.118755       2.132680                    0.998261      23.224128      60.142847       0.731968       0.381579      -1.111153      -0.028105       0.027566      -0.025250       0.046769      -0.016505       0.062524       0.035692       0.013143      -0.043171      -0.082145       0.016717       0.065428              9.093979      10.387139      -0.489088       3.476781       9.228353       2.183249       7.666447           0.000475
          221              N       8.654688       2.963722       0.012951      -0.134839      31.133780 0.52364227E+03  0.12544430E+05                                 8.195220                            7.363980       0.408157       2.184571                    0.998640      26.010809      68.950988       0.658367       0.388349      -1.113359      -0.132231       0.166570       0.040356       0.216470       0.097737       0.003366      -0.036560       0.047883       0.111326      -0.125114       0.034876       0.090238              8.731425       8.952472       0.159770      -2.673455       9.610586       0.528775       7.631217           0.635820
          222              N       8.337150       4.684898       2.243788      -0.088128      34.229297 0.41490771E+03  0.94742349E+04                                 8.846851                            6.566572       0.007990       2.073710                    0.998263      24.818010      66.415339       0.688266       0.389724      -1.101043       0.060913      -0.080203      -0.033795       0.106231       0.071710      -0.082184       0.025339      -0.075620      -0.001296      -0.133854       0.043890       0.089964             10.389602       8.180842      -0.706535      -4.149429      10.847938       4.551114      12.140025           0.011584
          223              N       7.025733       5.267159       4.041829      -0.383470      38.983238 0.59655084E+03  0.14858837E+05                                 9.443145                            7.829552       0.485950       2.154666                    0.998382      29.576374      81.626926       0.638133       0.385352      -1.108430       0.080228       0.156471       0.034304       0.179155      -0.113577      -0.032030       0.010466       0.121432       0.232475      -0.167766       0.050471       0.117295             10.288693      10.176828      -1.255841      -4.295937       9.139479       3.178962      11.549773           0.003716
          224              N       8.920916       6.608478       3.387121      -0.457683      42.443966 0.61738969E+03  0.15511275E+05                                 9.910311                            7.944937       0.361349       2.111169                    0.997884      30.206088      83.739972       0.635865       0.383401      -1.109780      -0.102067      -0.008377       0.083971       0.132435      -0.006742       0.083613       0.037049      -0.156186      -0.002188      -0.134433       0.036328       0.098104             10.752891       8.227644       0.484899      -1.012080      14.522939       5.284044       9.508088           0.006047
          225              N       9.343755       8.633538       4.451874      -0.001537      29.615495 0.35767923E+03  0.78388088E+04                                 7.919941                            6.030916       0.120845       2.134033                    0.998220      23.198118      60.035989       0.732902       0.381333      -1.111449       0.027481       0.028124      -0.024708       0.046440       0.017197      -0.061775       0.036300       0.014673      -0.043450      -0.082195       0.017145       0.065050              9.079334      10.370769       0.489154      -3.469473       9.213531       2.178934       7.653703           0.000470
          226              N      14.184850       7.966758       8.737490      -0.136257      31.212128 0.52533032E+03  0.12596071E+05                                 8.211349                            7.377778       0.402986       2.182476                    0.998660      26.048087      69.099729       0.657436       0.388553      -1.113118      -0.132064      -0.166054      -0.039662       0.215842      -0.097657      -0.003378      -0.036477       0.049312       0.112182      -0.125336       0.035217       0.090119              8.749196       8.969681      -0.159081       2.680202       9.629250       0.530904       7.648655           0.636460
          227              N      13.867306       6.245582       6.506653      -0.090132      34.289665 0.41579149E+03  0.94991054E+04                                 8.854880                            6.571986       0.013223       2.074799                    0.998279      24.846334      66.499276       0.688256       0.389537      -1.101217       0.060703       0.080949       0.034227       0.106813      -0.071814       0.081445       0.025200      -0.075826      -0.000935      -0.133316       0.043567       0.089749             10.399532       8.189772       0.707836       4.154746      10.858366       4.556086      12.150460           0.011590
          228              N      12.555884       5.663321       4.708612      -0.385307      39.070590 0.59821562E+03  0.14911592E+05                                 9.458997                            7.841970       0.422181       2.133840                    0.997959      29.614829      81.780200       0.637406       0.385500      -1.108257       0.078407      -0.156007      -0.034571       0.177991       0.114135       0.031475       0.010202       0.121103       0.232906      -0.168252       0.051307       0.116944             10.306516      10.193981       1.259298       4.303791       9.156130       3.186436      11.569437           0.003719
          229              N       3.390765       4.322002       5.363320      -0.458633      42.448206 0.61743713E+03  0.15512398E+05                                 9.909937                            7.944404       0.360951       2.111216                    0.997900      30.206283      83.733849       0.636002       0.383320      -1.109865      -0.101499       0.008113      -0.083412       0.131626       0.007099      -0.083915       0.036574      -0.157963      -0.002774      -0.135299       0.037006       0.098293             10.752534       8.226918      -0.485763       1.012078      14.523938       5.283891       9.506744           0.006046
          230              N       3.813597       2.296942       4.298567      -0.001649      29.669576 0.35843123E+03  0.78602400E+04                                 7.932169                            6.039199       0.118752       2.132679                    0.998261      23.224133      60.142873       0.731968       0.381579      -1.111153       0.028105      -0.027566       0.025250       0.046769      -0.016505       0.062524       0.035692       0.013143      -0.043171      -0.082145       0.016716       0.065429              9.093984      10.387144      -0.489087       3.476784       9.228356       2.183251       7.666451           0.000474
          231              O      14.077901       9.922886      11.029056      -0.578276      34.463130 0.53220600E+03  0.12759502E+05                                 8.363115                            7.104421       0.487668       2.190113                    0.998702      28.096592      73.715559       0.718362       0.355639      -1.141858       0.010939      -0.000035      -0.036340       0.037951       0.018282       0.053555      -0.061993       0.013539      -0.126103      -0.104909       0.039720       0.065188              9.222728       5.793302       1.585097      -0.380672      14.373179      -0.597590       7.501703           0.017572
          232              O      15.442743      11.077927       9.721915      -0.568106      44.133180 0.66827366E+03  0.17006771E+05                                10.082623                            8.121156      -0.198877       1.988083                    0.992593      28.542934      77.850969       0.650318       0.370094      -1.127434      -0.024467      -0.010239       0.022241       0.034614      -0.004229      -0.019830      -0.012316       0.073085       0.061676      -0.049818       0.006101       0.043718             11.661784       9.287625      -0.982851      -5.728937      10.471448       2.772758      15.226279           0.000340
          233              O      16.306888      13.521394      10.994754      -0.491682      37.282670 0.59151961E+03  0.14581565E+05                                 8.942059                            7.641924       0.013895       2.072935                    0.992318      27.271183      72.885021       0.671125       0.370227      -1.128856      -0.067311      -0.012649       0.027747       0.073896      -0.007721      -0.022265      -0.026228       0.078669       0.064836      -0.061074       0.012010       0.049064              9.739909      12.072940       0.561484      -4.713618       6.862712       0.451133      10.284075           0.006199
          234              O      15.809282      13.707135       7.891498      -0.584052      35.335406 0.60482785E+03  0.14946967E+05                                 8.457184                            7.614581       0.400478       2.177830                    0.994549      28.035856      74.276067       0.689435       0.359494      -1.140675      -0.043750      -0.000663      -0.042009       0.060657      -0.013794       0.008358      -0.058993       0.127755       0.004464      -0.099555       0.030056       0.069499              8.816671      12.494447      -1.886119      -1.203678       7.121570       0.057012       6.833996           0.033637
          235              O      13.755273      12.902935       7.641585      -0.532720      27.329334 0.43252064E+03  0.98417219E+04                                 7.000691                            6.311045       0.628314       2.226336                    0.999621      27.463435      70.106025       0.779498       0.345324      -1.150745       0.043212       0.026960       0.001655       0.050960       0.052939       0.015156      -0.045359      -0.008734       0.119418      -0.087313       0.019588       0.067726              7.198330       6.631943       1.878595       1.227067       8.836844       2.196817       6.126201           0.085084
          236              O      14.928878       6.895192      11.913725      -0.563927      33.800213 0.58865694E+03  0.14455183E+05                                 8.251224                            7.510874       0.356322       2.167068                    0.994011      27.818884      73.568292       0.694057       0.359377      -1.140289       0.050948       0.007149      -0.015184       0.053641      -0.025894       0.009540      -0.035212       0.028114      -0.045703      -0.047970      -0.001456       0.049426              8.700332       8.299554      -2.093458       1.412593       9.496834      -0.032633       8.304608           0.001399
          237              O       5.520878       7.136831      13.355973      -0.534546      30.813537 0.51539614E+03  0.12271989E+05                                 7.795635                            7.063328       0.575211       2.237621                    0.996427      27.494877      72.163072       0.708636       0.363002      -1.134704       0.016455       0.018039      -0.015143       0.028731       0.075196      -0.022984       0.004862      -0.043606       0.178224      -0.110673       0.043410       0.067263              8.335504       5.564544       0.517531       1.057646       9.406569       3.397380      10.035399           0.000083
          238              O      14.077902       7.511961      15.222267      -0.578293      34.458011 0.53213013E+03  0.12757178E+05                                 8.361861                            7.103717       0.486868       2.189790                    0.998703      28.096400      73.712635       0.718430       0.355619      -1.141878       0.010559      -0.000311       0.035495       0.037033      -0.017864      -0.054071      -0.062284       0.012415      -0.128375      -0.105588       0.039665       0.065923              9.221117       5.792460      -1.584321       0.380058      14.370533      -0.596622       7.500357           0.017555
          239              O      15.442743       6.356920      16.529408      -0.566905      44.023651 0.66631917E+03  0.16942848E+05                                10.062190                            8.106399      -0.194147       1.990140                    0.992650      28.506442      77.692375       0.651324       0.369832      -1.127752      -0.025155       0.010725      -0.022818       0.035616       0.003585       0.020331      -0.012558       0.072926       0.063744      -0.050032       0.005660       0.044372             11.636068       9.269216       0.979537       5.715039      10.446364       2.763691      15.192623           0.000337
          240              O      10.776747      19.270046      15.256569      -0.491379      37.323750 0.59232446E+03  0.14607516E+05                                 8.951643                            7.649506       0.008353       2.071004                    0.992258      27.282511      72.949246       0.670426       0.370458      -1.128592      -0.067403       0.012336      -0.028118       0.074068       0.008155       0.023139      -0.025894       0.078805       0.067653      -0.061467       0.011426       0.050041              9.750952      12.086412      -0.561077       4.720749       6.869262       0.452416      10.297182           0.006201
          241              O       4.748976      12.579938       0.858943      -0.584355      35.392087 0.60615425E+03  0.14988677E+05                                 8.468153                            7.624671       0.395984       2.176146                    0.994570      28.058269      74.369362       0.688709       0.359658      -1.140490      -0.044173       0.000678       0.042873       0.061561       0.013526      -0.008852      -0.058841       0.128429       0.003043      -0.099572       0.029488       0.070083              8.828130      12.509461       1.888935       1.204948       7.131320       0.057090       6.843609           0.033633
          242              O      13.755268      13.384138       1.108856      -0.533766      27.353884 0.43302784E+03  0.98561229E+04                                 7.004916                            6.314769       0.625537       2.225198                    0.999649      27.477882      70.152447       0.779265       0.345327      -1.150746       0.042405      -0.026232      -0.001609       0.049889      -0.052627      -0.015058      -0.045187      -0.008722       0.119108      -0.086882       0.019398       0.067484              7.202718       6.636580      -1.879892      -1.227876       8.841885       2.198345       6.129688           0.085066
          243              O      14.928884      10.539655      14.337598      -0.562950      33.731925 0.58710640E+03  0.14406877E+05                                 8.238171                            7.499424       0.362367       2.169285                    0.994053      27.791809      73.458495       0.694837       0.359228      -1.140465       0.051512      -0.006483       0.014592       0.053930       0.026300      -0.009676      -0.035396       0.027972      -0.044608      -0.048094      -0.001737       0.049831              8.686107       8.287978       2.090044      -1.410401       9.480162      -0.033269       8.290182           0.001398
          244              O      16.581181      10.298016      12.895350      -0.531837      30.739192 0.51375836E+03  0.12223083E+05                                 7.782994                            7.052003       0.579427       2.239536                    0.996390      27.456966      72.030926       0.709230       0.362992      -1.134728       0.015052      -0.017251       0.017182       0.028625      -0.075106       0.022116       0.005546      -0.043617       0.179619      -0.110740       0.044085       0.066655              8.321785       5.556149      -0.517308      -1.055819       9.390629       3.391370      10.018576           0.000081
          245              O       8.042737      11.938074       6.471826      -0.578279      34.463356 0.53221024E+03  0.12759631E+05                                 8.363153                            7.104450       0.487656       2.190107                    0.998702      28.096695      73.715932       0.718360       0.355639      -1.141858      -0.010939       0.000035       0.036339       0.037950       0.018282       0.053555      -0.061994       0.013542      -0.126106      -0.104910       0.039721       0.065189              9.222772       5.793325       1.585102      -0.380674      14.373252      -0.597595       7.501738           0.017577
          246              O       6.677895      10.783033       7.778967      -0.568106      44.133224 0.66827425E+03  0.17006791E+05                                10.082631                            8.121160      -0.198880       1.988082                    0.992593      28.542945      77.851019       0.650318       0.370095      -1.127434       0.024465       0.010239      -0.022242       0.034613      -0.004230      -0.019830      -0.012316       0.073085       0.061677      -0.049819       0.006101       0.043718             11.661795       9.287635      -0.982851      -5.728946      10.471455       2.772758      15.226295           0.000340
          247              O       5.813750       8.339566       6.506128      -0.491679      37.282501 0.59151632E+03  0.14581463E+05                                 8.942029                            7.641900       0.013899       2.072937                    0.992317      27.271115      72.884755       0.671127       0.370226      -1.128857       0.067310       0.012650      -0.027747       0.073895      -0.007721      -0.022266      -0.026228       0.078670       0.064836      -0.061075       0.012010       0.049064              9.739874      12.072900       0.561484      -4.713598       6.862688       0.451127      10.284035           0.006197
          248              O       6.311356       8.153825       9.609384      -0.584055      35.335509 0.60482992E+03  0.14947031E+05                                 8.457200                            7.614594       0.400477       2.177829                    0.994549      28.035903      74.276225       0.689434       0.359494      -1.140675       0.043748       0.000664       0.042011       0.060657      -0.013796       0.008356      -0.058995       0.127757       0.004470      -0.099558       0.030058       0.069499              8.816689      12.494475      -1.886124      -1.203680       7.121583       0.057012       6.834008           0.033636
          249              O       8.365365       8.958025       9.859297      -0.532727      27.329513 0.43252421E+03  0.98418204E+04                                 7.000704                            6.311055       0.628334       2.226340                    0.999621      27.463620      70.106492       0.779500       0.345322      -1.150746      -0.043212      -0.026958      -0.001652       0.050958       0.052949       0.015164      -0.045363      -0.008743       0.119438      -0.087330       0.019596       0.067734              7.198343       6.631955       1.878598       1.227070       8.836861       2.196823       6.126213           0.085063
          250              O       7.191760      14.965768       5.587157      -0.563927      33.800316 0.58865921E+03  0.14455254E+05                                 8.251244                            7.510890       0.356314       2.167065                    0.994011      27.818929      73.568476       0.694055       0.359377      -1.140289      -0.050949      -0.007149       0.015183       0.053641      -0.025894       0.009540      -0.035212       0.028114      -0.045704      -0.047970      -0.001456       0.049426              8.700355       8.299571      -2.093465       1.412594       9.496865      -0.032630       8.304627           0.001401
          251              O      16.599760      14.724129       4.144909      -0.534545      30.813514 0.51539564E+03  0.12271974E+05                                 7.795631                            7.063325       0.575209       2.237620                    0.996427      27.494865      72.163032       0.708637       0.363002      -1.134704      -0.016455      -0.018040       0.015144       0.028732       0.075196      -0.022984       0.004862      -0.043606       0.178224      -0.110673       0.043410       0.067263              8.335500       5.564542       0.517531       1.057646       9.406563       3.397378      10.035394           0.000083
          252              O       8.042736      14.348999       2.278615      -0.578292      34.458039 0.53213068E+03  0.12757194E+05                                 8.361865                            7.103721       0.486867       2.189790                    0.998703      28.096412      73.712677       0.718430       0.355619      -1.141878      -0.010559       0.000311      -0.035496       0.037035      -0.017863      -0.054073      -0.062283       0.012414      -0.128373      -0.105588       0.039664       0.065924              9.221123       5.792461      -1.584322       0.380057      14.370544      -0.596615       7.500364           0.017554
          253              O       6.677895      15.504040       0.971474      -0.566904      44.023637 0.66631898E+03  0.16942842E+05                                10.062188                            8.106397      -0.194149       1.990139                    0.992650      28.506438      77.692359       0.651324       0.369832      -1.127752       0.025155      -0.010726       0.022818       0.035616       0.003585       0.020332      -0.012558       0.072927       0.063744      -0.050033       0.005660       0.044372             11.636064       9.269211       0.979538       5.715035      10.446364       2.763694      15.192619           0.000337
          254              O      11.343891       2.590914       2.244313      -0.491378      37.323745 0.59232430E+03  0.14607511E+05                                 8.951642                            7.649505       0.008353       2.071004                    0.992258      27.282508      72.949235       0.670426       0.370457      -1.128592       0.067404      -0.012335       0.028117       0.074068       0.008156       0.023139      -0.025894       0.078805       0.067652      -0.061467       0.011425       0.050041              9.750951      12.086408      -0.561077       4.720747       6.869263       0.452418      10.297182           0.006198
          255              O      17.371662       9.281022      16.641939      -0.584353      35.392014 0.60615280E+03  0.14988632E+05                                 8.468140                            7.624661       0.395987       2.176148                    0.994570      28.058241      74.369256       0.688709       0.359658      -1.140490       0.044173      -0.000678      -0.042873       0.061562       0.013526      -0.008852      -0.058841       0.128428       0.003044      -0.099571       0.029488       0.070083              8.828115      12.509433       1.888930       1.204947       7.131311       0.057090       6.843600           0.033634
          256              O       8.365370       8.476822      16.392026      -0.533764      27.353820 0.43302655E+03  0.98560873E+04                                 7.004913                            6.314767       0.625532       2.225198                    0.999649      27.477804      70.152250       0.779264       0.345328      -1.150745      -0.042405       0.026232       0.001608       0.049889      -0.052626      -0.015056      -0.045186      -0.008720       0.119100      -0.086879       0.019398       0.067481              7.202714       6.636576      -1.879891      -1.227875       8.841882       2.198343       6.129685           0.085085
          257              O       7.191754      11.321305       3.163284      -0.562950      33.731965 0.58710738E+03  0.14406908E+05                                 8.238179                            7.499431       0.362367       2.169284                    0.994053      27.791825      73.458556       0.694836       0.359228      -1.140465      -0.051513       0.006483      -0.014593       0.053931       0.026300      -0.009676      -0.035396       0.027970      -0.044606      -0.048094      -0.001737       0.049831              8.686115       8.287983       2.090046      -1.410403       9.480168      -0.033271       8.290194           0.001399
          258              O       5.539457      11.562944       4.605532      -0.531838      30.739146 0.51375737E+03  0.12223053E+05                                 7.782986                            7.051996       0.579429       2.239537                    0.996390      27.456945      72.030847       0.709230       0.362992      -1.134728      -0.015054       0.017251      -0.017181       0.028625      -0.075105       0.022115       0.005546      -0.043616       0.179619      -0.110740       0.044085       0.066655              8.321776       5.556144      -0.517308      -1.055819       9.390616       3.391366      10.018567           0.000085

******************************************************
Auxiliary information for the entire system
The total spin magnetic moment of the unit cell is   3.981319
The total net atomic charge of the unit cell is   0.000007
Accuracy of reproducing the electrostatic potential in the unit cell:
  The inner radius (bohr) =    5.0000
  The outer radius (bohr) =   12.0000
  Valid grid points have density less than (e/(bohr^3)) =    0.0001
  The number of valid grid points were=        17616
  The rms potential error without charges in kcal/mol is=      9.92726
  The rms potential error with partial charges in kcal/mol is=      1.43483
  The RRMSE value at monopole order=      0.14453
  The rms potential error with partial charges and cloud penetration in kcal/mol is=      1.43850
  The RRMSE value at monopole order with cloud penetration is=      0.14490
  The rms potential error with partial charges and atomic dipoles in kcal/mol is=      0.42117
  The RRMSE value at dipole order=      0.04243
  The rms potential error with partial charges, atomic dipoles and cloud penetration in kcal/mol is=      0.41536
  The RRMSE value at dipole order with cloud penetration=      0.04184

******************************************************
The electron densities and ab initio electrostatic potential were computed in VASP using the PBE functional and
projector augmented wave method. See the main text of the journal article for a description of computational details.
The atomic charges, dipoles, and quadrupoles were computed with the DDEC6 method as described in
(a) T. A. Manz and N. Gabaldon Limas, RSC Adv. 6 (2016) 47771-47801 DOI: 10.1039/c6ra04656h
(b) N. Gabaldon Limas and T. A. Manz, RSC Adv. 8 (2018) 2678-2707 DOI: 10.1039/c7ra11829e.
For each atom in the material, the electron cloud parameters were fit to the spherically averaged atom-in-material
electron density using radial positions for which this density was between 10^-4 and 10^-2 electrons per cubic bohr.
The polarizabilities, dispersion coefficients, and quantum Drude oscillator (QDO) parameters were fit using the MCLF method.
The magnetic structure of the system was optimized in VASP from the default ferromagnetic initial guess using spin polarization.
The atomic spin moments (ASMs) were computed on this optimized magnetic structure using the DDEC6 partition as inputs
to the method of T. A. Manz and D. S. Sholl, J. Chem. Theory Comput. 7 (2011) 4146-4164 DOI: 10.1021/ct200539n.
The RMSE and RRMSE were computed using a uniform grid with Ewald summation.
