# Supplementary material for: A collection of forcefield precursors for metal–organic frameworks
Source: RSC Adv. 2019 Nov 13;9(63):36492–507. doi: 10.1039/c9ra07327b (PMC9075174; doi:10.1039/c9ra07327b)
Supplement: RA-009-C9RA07327B-s5348 [file RA-009-C9RA07327B-s5348.xyz]

  184
jmolscript: load "" {1 1 1} spacegroup "x,y,z" unitcell [{      6.423200     0.000000     0.000000 }, {     -2.623855    15.271533     0.000000 }, {      0.000000     0.000000    23.759400 }]
Cd     2.172312    14.810791    11.070455     0.911313
Cd     0.315105     8.096509    22.950155     0.910985
Cd     1.627033     0.460742    12.688945     0.910985
Cd     3.484240     7.175024     0.809245     0.911313
H      0.776284     1.444687     7.776452     0.154647
H     -0.617414     5.612288     6.341384     0.127508
H      3.004051     4.587569     9.724722     0.110481
H      3.072887     6.067380     6.476812     0.114913
H      2.843597     8.362691     6.122797     0.134643
H      4.805682     9.066709     9.534647     0.154925
H      5.154388     6.786669     9.791249     0.132224
H      0.761591     6.670606     5.295970     0.099233
H      0.066749     5.981859     4.067609     0.104547
H      1.485783     7.629658     3.266917     0.108373
H      2.689955     7.032541     4.074737     0.081718
H      3.595026     4.863983     3.404722     0.081844
H      3.006249     4.152330     2.135970     0.116923
H      0.986123     3.801085     3.252662     0.102363
H      2.163536     3.142881     4.055730     0.085621
H      2.182583     6.224677     1.599008     0.252460
H      4.334989     6.191079    19.656152     0.153675
H      5.728686     2.023478    18.221084     0.126467
H      2.107221     3.048198    21.604422     0.108830
H      2.038386     1.568386    18.356512     0.114574
H     -0.356180    14.544608    18.002497     0.133171
H     -2.318264    13.840590    21.414347     0.153913
H     -0.043115     0.849097    21.670949     0.132707
H      4.349682     0.965161    17.175670     0.100859
H      5.044523     1.653907    15.947309     0.102106
H      3.625489     0.006109    15.146617     0.110256
H      2.421318     0.603226    15.954437     0.082491
H      1.516247     2.771783    15.284422     0.076363
H      2.105024     3.483437    14.015670     0.115415
H      4.125149     3.834682    15.132362     0.097776
H      2.947737     4.492885    15.935430     0.079079
H      2.928690     1.411090    13.478708     0.253949
H      3.023061    13.826846    15.982948     0.153675
H      4.416759     9.659245    17.418016     0.126467
H      0.795294    10.683964    14.034678     0.108830
H      0.726458     9.204153    17.282588     0.114574
H      0.955748     6.908842    17.636603     0.133171
H     -1.006337     6.204824    14.224753     0.153912
H     -1.355043     8.484864    13.968151     0.132707
H      3.037754     8.600927    18.463430     0.100859
H      3.732596     9.289674    19.691791     0.102106
H      2.313562     7.641875    20.492483     0.110255
H      1.109390     8.238992    19.684663     0.082491
H      0.204319    10.407550    20.354678     0.076363
H      0.793096    11.119203    21.623430     0.115415
H      2.813222    11.470448    20.506738     0.097776
H      1.635809    12.128652    19.703670     0.079080
H      1.616762     9.046856    22.160392     0.253949
H     -0.535644     9.080454     4.103248     0.154646
H     -1.929341    13.248055     5.538316     0.127507
H      1.692124    12.223335     2.154978     0.110481
H      1.760959    13.703147     5.402888     0.114913
H      4.155525     0.726925     5.756903     0.134643
H      6.117609     1.430943     2.345053     0.154924
H      3.842460    14.422436     2.088451     0.132224
H     -0.550337    14.306372     6.583730     0.099233
H     -1.245178    13.617626     7.812091     0.104546
H      2.797711    -0.006109     8.612783     0.108373
H      1.378027    14.668307     7.804963     0.081718
H      2.283098    12.499750     8.474978     0.081844
H      1.694321    11.788096     9.743730     0.116923
H     -0.325804    11.436851     8.627038     0.102363
H      0.851608    10.778648     7.823970     0.085621
H      0.870655    13.860443    10.280692     0.252460
C      3.033352     2.319746    10.780353     0.612385
C      3.932226     2.841574     9.698112    -0.225992
C      5.040445     2.133739     9.112205     0.332846
C      5.784398     2.861885     8.097916    -0.058159
C      0.487830     2.286148     7.503931    -0.248857
C      1.164505     2.953514     6.529796     0.134072
C      0.748358     4.190509     6.001624     0.095275
C     -0.326155     4.776936     6.630536    -0.319551
C      5.427822     4.152177     7.693531     0.173780
C      3.693993     4.130950     9.301805    -0.011127
C      4.143994     6.211085     8.167056     0.161570
C      3.774273     8.878869     7.840602     0.312940
C      3.440445     6.672133     7.080301    -0.135818
C      3.275125     8.034354     6.878346    -0.233715
C      4.468312     8.461956     8.914527    -0.220988
C      4.662916     7.101263     9.066587    -0.139947
C      0.915695     6.110140     4.518325    -0.115575
C      1.886589     6.803468     3.580542    -0.056578
C      2.782014     4.709741     2.898409    -0.049818
C      1.788486     3.987397     3.765390    -0.131153
C      2.077920     5.316021    22.660053     0.612428
C      1.179047     4.794192    21.577812    -0.225165
C      0.070828     5.502028    20.991905     0.327858
C     -0.673126     4.773881    19.977616    -0.058351
C      4.623443     5.349618    19.383631    -0.260510
C      3.946767     4.682252    18.409496     0.123943
C      4.362915     3.445258    17.881324     0.082983
C      5.437428     2.858831    18.510236    -0.336548
C     -0.316549     3.483589    19.573231     0.173368
C      1.417279     3.504817    21.181505    -0.019778
C      0.967278     1.424681    20.046756     0.176778
C     -1.286856    14.028430    19.720302     0.262615
C      1.670828     0.963634    18.960001    -0.142832
C     -0.787708    14.872946    18.758046    -0.255942
C     -1.980895    14.445343    20.794227    -0.236953
C      0.448356     0.534504    20.946287    -0.149634
C      4.195578     1.525626    16.398025    -0.113687
C      3.224684     0.832299    15.460242    -0.055964
C      2.329258     2.926026    14.778109    -0.052708
C      3.322787     3.648369    15.645090    -0.135929
C      0.765993    12.951787    12.979047     0.612429
C     -0.132881    12.429959    14.061288    -0.225166
C     -1.241100    13.137794    14.647195     0.327856
C     -1.985053    12.409648    15.661484    -0.058351
C      3.311515    12.985385    16.255469    -0.260511
C      2.634840    12.318019    17.229604     0.123942
C      3.050987    11.081024    17.757776     0.082982
C      4.125500    10.494597    17.128864    -0.336548
C     -1.628477    11.119356    16.065869     0.173367
C      0.105352    11.140583    14.457595    -0.019781
C     -0.344649     9.060448    15.592344     0.176778
C      0.025072     6.392664    15.918798     0.262615
C      0.358900     8.599400    16.679099    -0.142831
C      0.524220     7.237179    16.881054    -0.255941
C     -0.668967     6.809577    14.844873    -0.236952
C     -0.863571     8.170270    14.692813    -0.149633
C      2.883650     9.161393    19.241075    -0.113688
C      1.912756     8.468065    20.178858    -0.055964
C      1.017331    10.561792    20.860991    -0.052708
C      2.010859    11.284136    19.994010    -0.135930
C      1.721425     9.955512     1.099347     0.612385
C      2.620298    10.477341     2.181588    -0.225993
C      3.728517     9.769505     2.767495     0.332845
C      4.472471    10.497652     3.781784    -0.058159
C     -0.824098     9.921915     4.375769    -0.248855
C     -0.147422    10.589281     5.349904     0.134070
C     -0.563570    11.826275     5.878076     0.095275
C     -1.638083    12.412702     5.249164    -0.319550
C      4.115894    11.787944     4.186169     0.173780
C      2.382066    11.766716     2.577895    -0.011126
C      2.832067    13.846852     3.712644     0.161571
C      5.086201     1.243103     4.039098     0.312941
C      2.128517    14.307899     4.799399    -0.135818
C      4.587053     0.398587     5.001354    -0.233715
C      5.780240     0.826190     2.965173    -0.220988
C      3.350989    14.737029     2.813113    -0.139947
C     -0.396233    13.745907     7.361375    -0.115575
C      0.574661    14.439234     8.299158    -0.056578
C      1.470087    12.345507     8.981291    -0.049818
C      0.476558    11.623164     8.114310    -0.131153
N      2.259091     5.988732     2.422271    -0.397809
N      1.439879     4.808853     4.951221    -0.106574
N      4.379702     4.786862     8.347628    -0.036932
N      2.852181     1.647035    14.301971    -0.394641
N      3.671393     2.826913    16.830921    -0.110210
N      0.731570     2.848904    20.227328    -0.039941
N      1.540254     9.282801    21.337129    -0.394641
N      2.359466    10.462680    18.808179    -0.110209
N     -0.580357    10.484671    15.411772    -0.039940
N      0.947164    13.624498     9.457429    -0.397809
N      0.127952    12.444620     6.928479    -0.106574
N      3.067775    12.422629     3.532072    -0.036932
Cl    -1.996872    13.718113    11.070692    -0.520687
Cl     4.484289     9.189187    22.950392    -0.527341
Cl     5.796217     1.553420    12.688708    -0.527341
Cl    -0.684944     6.082346     0.809008    -0.520687
O      2.958209     1.044878    10.944292    -0.581781
O      2.410753     3.120890    11.487195    -0.557542
O      5.402758     0.970811     9.397793    -0.481583
O      2.153063     6.590888    22.823992    -0.584317
O      2.700519     4.514876    23.366895    -0.553227
O     -0.291486     6.664955    21.277493    -0.486426
O      0.841136    14.226655    12.815108    -0.584316
O      1.388592    12.150643    12.272205    -0.553227
O     -1.603413    14.300722    14.361607    -0.486425
O      1.646282     8.680645     0.935408    -0.581781
O      1.098826    10.756657     0.392505    -0.557542
O      4.090831     8.606578     2.481907    -0.481582
F      2.325046     2.393507     6.088584     0.074427
F      3.596636    10.208104     7.664545    -0.150467
F      2.786226     5.242259    17.968284     0.069007
F     -1.109218    12.699196    19.544245     0.068130
F      1.474299    12.878026    17.670816     0.069008
F      0.202709     5.063429    16.094855     0.068131
F      1.013119    10.029274     5.791116     0.074430
F      4.908563     2.572337     4.215155    -0.150467

The following XYZ coordinates are in angstroms. Other properties are in atomic units.
The sperically averaged electron density of each atom fit to a function of the form exp(a - br)
eigen_1, eigen_2 and eigen_3 are the three eigenvalues of traceless quadrupole moment tensor
  atom number  atomic symbol              X              Y              Z     net charge C6 coefficient C8 coefficient C10 coefficient fluctuating dipole atomic polarizability isotropic forcefield polarizability              a              b squared Pearson coefficient          <r^3>          <r^4>         wp_QDO          m_QDO          q_QDO       dipole_x       dipole_y       dipole_z         dipole            Qxy            Qxz            Qyz     Q(x^2-y^2)  Q(3z^2 - R^2)        eigen_1        eigen_2        eigen_3 static polarizability      alpha(xx)      alpha(xy)      alpha(xz)      alpha(yy)      alpha(yz)      alpha(zz) atomic spin moment
            1             Cd       2.172312      14.810791      11.070455       0.911313     146.559202 0.36633398E+04  0.13500291E+06                                23.184440                           20.490116       0.638183       1.907725                    0.998762      80.080477     219.541774       0.386721       0.429777      -1.147601      -0.004450       0.045110       0.031241       0.055051      -0.001973      -0.024632      -0.006897       0.026781      -0.065522      -0.034117      -0.000894       0.035011             26.669460      28.886008       4.118047       2.042285      21.792231      -2.223710      29.330142           0.000403
            2             Cd       0.315105       8.096509      22.950155       0.910985     146.455942 0.36577773E+04  0.13476575E+06                                23.187275                           20.484528       0.640276       1.908015                    0.998772      80.119586     219.724092       0.386436       0.430196      -1.147160       0.003309      -0.046193       0.030903       0.055675      -0.002447       0.024759       0.008139       0.030117      -0.065516      -0.034685      -0.001824       0.036509             26.680957      28.906696       4.125478      -2.028040      21.820423       2.251713      29.315753           0.000596
            3             Cd       1.627033       0.460742      12.688945       0.910985     146.455927 0.36577757E+04  0.13476569E+06                                23.187277                           20.484527       0.640276       1.908014                    0.998772      80.119605     219.724168       0.386436       0.430196      -1.147159       0.003309      -0.046193      -0.030903       0.055675      -0.002448      -0.024758      -0.008139       0.030116      -0.065516      -0.034685      -0.001823       0.036509             26.680963      28.906689       4.125481       2.028027      21.820431      -2.251740      29.315768           0.000602
            4             Cd       3.484240       7.175024       0.809245       0.911313     146.559176 0.36633393E+04  0.13500290E+06                                23.184439                           20.490117       0.638182       1.907725                    0.998762      80.080472     219.541772       0.386720       0.429777      -1.147601      -0.004450       0.045110      -0.031241       0.055052      -0.001974       0.024632       0.006898       0.026781      -0.065522      -0.034117      -0.000894       0.035011             26.669455      28.886000       4.118045      -2.042297      21.792241       2.223702      29.330125           0.000396
            5              H       0.776284       1.444687       7.776452       0.154647       0.856618 0.60227663E+01  0.56144181E+02                                 1.603483                            1.522394      -1.157917       2.357061                    0.996269       3.496474      10.156144       0.455311       1.443077      -0.674864       0.008409      -0.032728       0.016485       0.037598      -0.011696      -0.000102      -0.000588      -0.012695      -0.017402      -0.010439      -0.005777       0.016217              1.643710       1.525230      -0.261338       0.014227       2.009203      -0.228769       1.396699           0.001817
            6              H      -0.617414       5.612288       6.341384       0.127508       0.978941 0.73592177E+01  0.71788509E+02                                 1.704789                            1.643748      -1.357931       2.227044                    0.995426       3.821211      11.180957       0.456050       1.376797      -0.686065      -0.010235       0.027816      -0.013975       0.032769      -0.006038      -0.003658      -0.008948      -0.010144      -0.011131      -0.012919       0.000075       0.012845              1.731406       1.651243      -0.201034      -0.145482       1.981530      -0.264430       1.561444           0.001034
            7              H       3.004051       4.587569       9.724722       0.110481       1.276593 0.10103520E+02  0.10460646E+03                                 1.903134                            1.827417      -1.301226       2.258073                    0.995557       3.676423      10.392351       0.477294       1.239464      -0.718327      -0.037319       0.017332       0.023961       0.047616      -0.010217      -0.005928       0.001315       0.006924      -0.034787      -0.013321      -0.004339       0.017660              1.908402       2.046373      -0.252696      -0.378190       1.853628       0.025916       1.825203           0.002635
            8              H       3.072887       6.067380       6.476812       0.114913       0.986153 0.71752865E+01  0.69694086E+02                                 1.723133                            1.631594      -1.326950       2.240539                    0.994882       3.867824      11.368174       0.453245       1.391285      -0.682885      -0.013078      -0.017393      -0.019611       0.029294      -0.006008       0.001285      -0.007614      -0.007979      -0.007119      -0.008281      -0.003886       0.012167              1.750683       1.666320       0.260545       0.388347       1.816819       0.331771       1.768910           0.000137
            9              H       2.843597       8.362691       6.122797       0.134643       0.952534 0.68228150E+01  0.65661592E+02                                 1.714135                            1.615580      -1.331312       2.260986                    0.993287       3.751838      11.097697       0.443643       1.434580      -0.675399      -0.010925       0.007488      -0.031329       0.034013       0.002738       0.010061      -0.002111      -0.015232       0.023597      -0.016381       0.004148       0.012233              1.752156       1.644038      -0.184871       0.411185       1.674737      -0.244886       1.937693           0.000419
           10              H       4.805682       9.066709       9.534647       0.154925       0.955472 0.65602040E+01  0.60595145E+02                                 1.548251                            1.457495      -0.797862       2.529740                    0.999785       2.985560       7.812477       0.546082       1.214306      -0.726482       0.013152       0.020089       0.027184       0.036270      -0.000101       0.013165       0.005502      -0.012443       0.008214      -0.017046       0.003046       0.014001              1.575335       1.345822       0.213136       0.212848       1.750669       0.363688       1.629516           0.000194
           11              H       5.154388       6.786669       9.791249       0.132224       0.975828 0.69472280E+01  0.64599750E+02                                 1.518565                            1.461515      -0.761366       2.531030                    0.999813       3.009126       7.705353       0.571295       1.152993      -0.741609       0.021844      -0.010828       0.030614       0.039136      -0.003604       0.013948      -0.000643      -0.014867       0.006018      -0.018383       0.005615       0.012768              1.518367       1.409323      -0.129382       0.324552       1.428321      -0.174177       1.717456           0.000392
           12              H       0.761591       6.670606       5.295970       0.099233       1.037207 0.80522497E+01  0.79588945E+02                                 1.727827                            1.684668      -0.882795       2.448790                    0.996717       3.662433      10.462720       0.468843       1.321730      -0.699611      -0.004158       0.018279       0.024969       0.031222      -0.003480      -0.001236       0.003393      -0.009652       0.011455      -0.007861       0.000320       0.007540              1.732598       1.528028       0.007797      -0.144085       1.760421       0.255828       1.909344           0.000148
           13              H       0.066749       5.981859       4.067609       0.104547       0.978587 0.76402171E+01  0.74649411E+02                                 1.670561                            1.647347      -0.908889       2.437085                    0.997116       3.646382      10.410634       0.470641       1.331975      -0.697156      -0.023577      -0.006818      -0.020773       0.032154       0.001248       0.002451      -0.001284      -0.001632      -0.020685      -0.007689       0.002751       0.004938              1.680400       2.022467       0.077257       0.259647       1.451243      -0.024496       1.567491           0.000218
           14              H       1.485783       7.629658       3.266917       0.108373       0.963190 0.70987078E+01  0.68529818E+02                                 1.690822                            1.615542      -1.080910       2.360939                    0.994367       3.730858      10.810179       0.460169       1.378759      -0.686785      -0.018009       0.028295      -0.019244       0.038669      -0.007994      -0.000468      -0.001153      -0.008708      -0.011204      -0.007499      -0.003510       0.011009              1.739745       1.527216      -0.257778       0.062622       2.132223      -0.344007       1.559796           0.000115
           15              H       2.689955       7.032541       4.074737       0.081718       1.040518 0.82184548E+01  0.82012357E+02                                 1.752441                            1.716434      -1.137995       2.323973                    0.993737       3.897261      11.350972       0.456585       1.344297      -0.693558       0.031511       0.003266       0.013193       0.034317       0.000507       0.004856       0.008395       0.016330      -0.003160      -0.013616       0.002035       0.011580              1.773630       2.000646       0.241192       0.327564       1.583450       0.088109       1.736793           0.000226
           16              H       3.595026       4.863983       3.404722       0.081844       1.116248 0.88915838E+01  0.90349023E+02                                 1.824627                            1.775544      -1.200116       2.293125                    0.993436       3.953912      11.560262       0.453364       1.329581      -0.696578       0.024287       0.010682       0.016242       0.031109       0.006396       0.009121       0.000807       0.002327      -0.020622      -0.012351      -0.000691       0.013042              1.846772       2.248873       0.051776       0.370413       1.573858       0.007055       1.717586           0.000006
           17              H       3.006249       4.152330       2.135970       0.116923       1.141631 0.88023913E+01  0.88654744E+02                                 1.830153                            1.753230      -0.918150       2.444720                    0.997032       3.559823      10.150092       0.464404       1.309509      -0.703672       0.004420      -0.022411      -0.034501       0.041377      -0.003109      -0.004406       0.008117      -0.017933      -0.006552      -0.010372      -0.004726       0.015098              1.856254       1.538770      -0.130169      -0.205542       1.737085       0.329834       2.292906          -0.000037
           18              H       0.986123       3.801085       3.252662       0.102363       1.040988 0.83353508E+01  0.82954064E+02                                 1.722321                            1.706618      -0.917129       2.433795                    0.997050       3.644226      10.385875       0.469691       1.310328      -0.702377      -0.022416       0.002048      -0.023659       0.032656      -0.003509      -0.000341       0.008614       0.005731       0.012431      -0.010835       0.000983       0.009852              1.714279       1.978577       0.189150       0.288166       1.534632       0.050423       1.629627           0.000162
           19              H       2.163536       3.142881       4.055730       0.085621       1.304822 0.10396860E+02  0.10931685E+03                                 1.982872                            1.887479      -1.306401       2.236486                    0.994269       4.047303      11.845023       0.453344       1.284971      -0.706018       0.015534      -0.026252      -0.000765       0.030513      -0.006839      -0.006509       0.007240      -0.015102       0.004907      -0.012208      -0.003320       0.015528              2.021926       1.791630      -0.376744       0.073465       2.475921      -0.423264       1.798228           0.000178
           20              H       2.182583       6.224677       1.599008       0.252460       0.622970 0.38601855E+01  0.32727962E+02                                 1.363466                            1.267681      -1.281436       2.321035                    0.997884       3.270665       9.557060       0.462756       1.561145      -0.650997      -0.010962       0.004668      -0.027511       0.029980      -0.015578       0.004915       0.002416      -0.026801       0.028491      -0.026138       0.010334       0.015804              1.438742       1.130890       0.023520      -0.027049       1.259477      -0.233387       1.925860          -0.000021
           21              H       4.334989       6.191079      19.656152       0.153675       0.864514 0.61001523E+01  0.57086716E+02                                 1.616822                            1.534759      -1.179193       2.345683                    0.995865       3.532810      10.304807       0.452002       1.448008      -0.673824      -0.009183       0.032427       0.017416       0.037936      -0.012199       0.001273       0.000979      -0.013019      -0.018156      -0.011287      -0.005567       0.016855              1.657711       1.538673      -0.263383      -0.013261       2.026382       0.230644       1.408076           0.003047
           22              H       5.728686       2.023478      18.221084       0.126467       0.990696 0.74842479E+01  0.73369846E+02                                 1.722183                            1.660489      -1.383837       2.213060                    0.995158       3.868993      11.375868       0.452253       1.381513      -0.684979       0.009317      -0.028673      -0.012953       0.032813      -0.006543       0.004413       0.009807      -0.010307      -0.010626      -0.014293       0.000728       0.013565              1.749058       1.670281      -0.203534       0.149301       1.999534       0.267245       1.577358           0.002144
           23              H       2.107221       3.048198      21.604422       0.108830       1.301817 0.10363373E+02  0.10800337E+03                                 1.927655                            1.850135      -1.328098       2.242901                    0.995180       3.726064      10.574709       0.474497       1.238616      -0.718296       0.037597      -0.016961       0.024192       0.047817      -0.010906       0.007082      -0.000285       0.006975      -0.036240      -0.014810      -0.003833       0.018643              1.933184       2.073908      -0.256423       0.385568       1.877165      -0.025127       1.848478           0.004660
           24              H       2.038386       1.568386      18.356512       0.114574       0.993245 0.72468284E+01  0.70564761E+02                                 1.730114                            1.638712      -1.334416       2.234596                    0.994890       3.892072      11.454238       0.452666       1.389595      -0.683083       0.013460       0.017250      -0.019739       0.029468      -0.005862      -0.002875       0.007897      -0.010646      -0.009948      -0.007635      -0.006074       0.013709              1.756964       1.673998       0.261708      -0.390701       1.822204      -0.332061       1.774689           0.001969
           25              H      -0.356180      14.544608      18.002497       0.133171       0.974974 0.70217674E+01  0.68108025E+02                                 1.742959                            1.640143      -1.364529       2.241220                    0.992833       3.823509      11.378326       0.439548       1.436640      -0.674716       0.012400      -0.004436      -0.033626       0.036113       0.002389      -0.012379       0.002152      -0.018742       0.024964      -0.019497       0.005478       0.014019              1.783020       1.672958      -0.191521      -0.421970       1.705377       0.252939       1.970725           0.002852
           26              H      -2.318264      13.840590      21.414347       0.153913       0.966080 0.66476768E+01  0.61647316E+02                                 1.563194                            1.469689      -0.796081       2.527922                    0.999790       3.012644       7.915999       0.542063       1.218462      -0.725385      -0.015158      -0.017442       0.030528       0.038288      -0.000276      -0.015008      -0.005532      -0.013456       0.010501      -0.019120       0.003545       0.015576              1.591534       1.357995       0.216854      -0.215752       1.771769      -0.369494       1.644837           0.001650
           27              H      -0.043115       0.849097      21.670949       0.132707       0.982686 0.70176969E+01  0.65434045E+02                                 1.525527                            1.468835      -0.764700       2.527247                    0.999819       3.028841       7.771968       0.569789       1.152876      -0.741467      -0.022108       0.011236       0.031241       0.039887      -0.004297      -0.016641       0.000534      -0.019810       0.005397      -0.022630       0.007832       0.014798              1.524693       1.415280      -0.129307      -0.325456       1.434841       0.173755       1.723959           0.002871
           28              H       4.349682       0.965161      17.175670       0.100859       1.023980 0.79235933E+01  0.78021598E+02                                 1.715375                            1.673076      -0.876283       2.453732                    0.996813       3.641696      10.392096       0.469541       1.324769      -0.699038       0.004168      -0.018289       0.025508       0.031662      -0.003432       0.001095      -0.003208      -0.009502       0.011934      -0.007850       0.000536       0.007314              1.719784       1.517949       0.008363       0.141516       1.747680      -0.252926       1.893724           0.000386
           29              H       5.044523       1.653907      15.947309       0.102106       0.991492 0.77774297E+01  0.76369851E+02                                 1.687529                            1.663753      -0.929911       2.424955                    0.996854       3.689059      10.577252       0.467356       1.334667      -0.696431       0.023007       0.005685      -0.020412       0.031278       0.000371      -0.002281       0.001414      -0.001663      -0.019767      -0.007318       0.003005       0.004314              1.697528       2.046064       0.077071      -0.263590       1.464187       0.025898       1.582331           0.000404
           30              H       3.625489       0.006109      15.146617       0.110256       0.956229 0.70335730E+01  0.67754836E+02                                 1.684108                            1.609288      -1.001152       2.398829                    0.995504       3.715666      10.759811       0.460489       1.380774      -0.686432       0.018134      -0.028711      -0.019140       0.038981      -0.008160       0.000440       0.000931      -0.008643      -0.011344      -0.007540      -0.003607       0.011147              1.732825       1.521420      -0.256272      -0.062155       2.123845       0.341995       1.553211           0.000204
           31              H       2.421318       0.603226      15.954437       0.082491       1.034880 0.81635597E+01  0.81343511E+02                                 1.747587                            1.711937      -1.134965       2.326128                    0.993739       3.889740      11.327620       0.456599       1.346255      -0.693175      -0.031336      -0.003600       0.013393       0.034268       0.000134      -0.004892      -0.008723       0.015988      -0.001685      -0.013886       0.002520       0.011366              1.768621       1.995130       0.240779      -0.326005       1.579651      -0.087837       1.731080           0.000453
           32              H       1.516247       2.771783      15.284422       0.076363       1.157745 0.93272714E+01  0.95961733E+02                                 1.869732                            1.818121      -1.247709       2.265375                    0.992868       4.057180      11.954599       0.447961       1.328991      -0.696327      -0.022332      -0.013878       0.015353       0.030447       0.007773      -0.008338      -0.001546       0.001137      -0.020174      -0.011774      -0.002026       0.013800              1.892625       2.312063       0.057371      -0.383074       1.607412      -0.008223       1.758400           0.000176
           33              H       2.105024       3.483437      14.015670       0.115415       1.156419 0.89499997E+01  0.90570489E+02                                 1.849390                            1.770425      -0.936152       2.434761                    0.996785       3.595657      10.296505       0.460871       1.313298      -0.702748      -0.003041       0.021495      -0.035608       0.041704      -0.002291       0.004399      -0.008168      -0.018182      -0.006524      -0.010602      -0.004353       0.014955              1.876338       1.552859      -0.130606       0.208918       1.754050      -0.335678       2.322105           0.000090
           34              H       4.125149       3.834682      15.132362       0.097776       1.071362 0.86633155E+01  0.87132505E+02                                 1.760017                            1.742963      -0.957327       2.410862                    0.996442       3.726302      10.707502       0.463113       1.314993      -0.701120       0.020824      -0.003816      -0.024229       0.032176      -0.004215       0.000701      -0.008891       0.005528       0.014318      -0.011319       0.000565       0.010754              1.751928       2.024114       0.193811      -0.297719       1.566978      -0.051783       1.664692           0.000650
           35              H       2.947737       4.492885      15.935430       0.079079       1.364306 0.11001539E+02  0.11737946E+03                                 2.042194                            1.940523      -1.431057       2.174827                    0.993043       4.173758      12.324795       0.447252       1.283558      -0.705861      -0.014349       0.025543      -0.000580       0.029304      -0.007206       0.006718      -0.007741      -0.015866       0.009017      -0.013221      -0.003167       0.016388              2.083859       1.840488      -0.392090      -0.075522       2.560444       0.442755       1.850644           0.000882
           36              H       2.928690       1.411090      13.478708       0.253949       0.619817 0.38364542E+01  0.32487559E+02                                 1.360890                            1.265361      -1.283555       2.321086                    0.997897       3.264065       9.542486       0.462156       1.565057      -0.650371       0.011103      -0.004882      -0.027363       0.029931      -0.015629      -0.004982      -0.002462      -0.026629       0.028200      -0.026101       0.010266       0.015835              1.435900       1.128828       0.023478       0.026943       1.257347       0.233312       1.921524          -0.000016
           37              H       3.023061      13.826846      15.982948       0.153675       0.864525 0.61002550E+01  0.57087938E+02                                 1.616837                            1.534772      -1.179214       2.345671                    0.995865       3.532847      10.304951       0.452000       1.448009      -0.673823      -0.009183       0.032427      -0.017416       0.037937      -0.012200      -0.001274      -0.000980      -0.013019      -0.018156      -0.011289      -0.005567       0.016855              1.657726       1.538687      -0.263387       0.013260       2.026402      -0.230647       1.408089           0.003049
           38              H       4.416759       9.659245      17.418016       0.126467       0.990699 0.74842752E+01  0.73370172E+02                                 1.722185                            1.660491      -1.383841       2.213057                    0.995158       3.868999      11.375886       0.452253       1.381512      -0.684979       0.009318      -0.028673       0.012953       0.032814      -0.006544      -0.004413      -0.009807      -0.010307      -0.010626      -0.014294       0.000729       0.013565              1.749060       1.670284      -0.203535      -0.149300       1.999537      -0.267245       1.577359           0.002144
           39              H       0.795294      10.683964      14.034678       0.108830       1.301829 0.10363492E+02  0.10800490E+03                                 1.927664                            1.850142      -1.328112       2.242892                    0.995180       3.726085      10.574773       0.474497       1.238612      -0.718296       0.037598      -0.016961      -0.024192       0.047818      -0.010907      -0.007083       0.000285       0.006974      -0.036241      -0.014811      -0.003833       0.018644              1.933192       2.073918      -0.256425      -0.385570       1.877172       0.025128       1.848486           0.004666
           40              H       0.726458       9.204153      17.282588       0.114574       0.993244 0.72468200E+01  0.70564661E+02                                 1.730114                            1.638711      -1.334412       2.234598                    0.994890       3.892069      11.454229       0.452666       1.389596      -0.683083       0.013460       0.017250       0.019738       0.029468      -0.005862       0.002875      -0.007896      -0.010646      -0.009948      -0.007635      -0.006074       0.013709              1.756963       1.673997       0.261708       0.390700       1.822204       0.332061       1.774688           0.001969
           41              H       0.955748       6.908842      17.636603       0.133171       0.974969 0.70217220E+01  0.68107456E+02                                 1.742952                            1.640136      -1.364518       2.241226                    0.992833       3.823492      11.378255       0.439549       1.436639      -0.674716       0.012400      -0.004436       0.033626       0.036113       0.002389       0.012378      -0.002152      -0.018741       0.024964      -0.019496       0.005478       0.014018              1.783013       1.672952      -0.191520       0.421968       1.705370      -0.252938       1.970718           0.002852
           42              H      -1.006337       6.204824      14.224753       0.153912       0.966078 0.66476595E+01  0.61647085E+02                                 1.563189                            1.469685      -0.796079       2.527923                    0.999790       3.012639       7.915969       0.542065       1.218458      -0.725386      -0.015158      -0.017442      -0.030528       0.038288      -0.000276       0.015008       0.005532      -0.013456       0.010501      -0.019120       0.003544       0.015575              1.591529       1.357992       0.216853       0.215751       1.771764       0.369493       1.644832           0.001658
           43              H      -1.355043       8.484864      13.968151       0.132707       0.982685 0.70176905E+01  0.65433957E+02                                 1.525524                            1.468833      -0.764699       2.527248                    0.999819       3.028839       7.771956       0.569790       1.152875      -0.741468      -0.022107       0.011236      -0.031240       0.039887      -0.004297       0.016641      -0.000534      -0.019809       0.005397      -0.022629       0.007831       0.014798              1.524691       1.415279      -0.129307       0.325455       1.434839      -0.173755       1.723956           0.002880
           44              H       3.037754       8.600927      18.463430       0.100859       1.023980 0.79235908E+01  0.78021573E+02                                 1.715375                            1.673076      -0.876285       2.453731                    0.996813       3.641694      10.392093       0.469540       1.324770      -0.699038       0.004168      -0.018289      -0.025508       0.031662      -0.003432      -0.001095       0.003208      -0.009502       0.011933      -0.007850       0.000536       0.007314              1.719785       1.517950       0.008364      -0.141516       1.747681       0.252926       1.893724           0.000385
           45              H       3.732596       9.289674      19.691791       0.102106       0.991492 0.77774292E+01  0.76369838E+02                                 1.687529                            1.663753      -0.929910       2.424956                    0.996854       3.689057      10.577243       0.467356       1.334666      -0.696431       0.023007       0.005685       0.020412       0.031278       0.000371       0.002281      -0.001414      -0.001663      -0.019768      -0.007318       0.003005       0.004314              1.697527       2.046063       0.077071       0.263590       1.464187      -0.025898       1.582331           0.000402
           46              H       2.313562       7.641875      20.492483       0.110255       0.956229 0.70335686E+01  0.67754775E+02                                 1.684108                            1.609287      -1.001149       2.398830                    0.995504       3.715662      10.759794       0.460489       1.380774      -0.686432       0.018134      -0.028711       0.019140       0.038981      -0.008160      -0.000440      -0.000931      -0.008643      -0.011344      -0.007540      -0.003607       0.011147              1.732825       1.521419      -0.256272       0.062155       2.123844      -0.341995       1.553211           0.000202
           47              H       1.109390       8.238992      19.684663       0.082491       1.034878 0.81635356E+01  0.81343206E+02                                 1.747584                            1.711935      -1.134961       2.326131                    0.993739       3.889732      11.327590       0.456600       1.346255      -0.693175      -0.031336      -0.003600      -0.013393       0.034268       0.000134       0.004892       0.008723       0.015988      -0.001686      -0.013886       0.002520       0.011366              1.768618       1.995127       0.240778       0.326004       1.579649       0.087837       1.731078           0.000452
           48              H       0.204319      10.407550      20.354678       0.076363       1.157745 0.93272696E+01  0.95961708E+02                                 1.869732                            1.818121      -1.247709       2.265375                    0.992868       4.057179      11.954595       0.447961       1.328991      -0.696327      -0.022332      -0.013878      -0.015353       0.030447       0.007773       0.008338       0.001546       0.001137      -0.020174      -0.011774      -0.002026       0.013800              1.892625       2.312064       0.057370       0.383074       1.607412       0.008222       1.758400           0.000173
           49              H       0.793096      11.119203      21.623430       0.115415       1.156419 0.89500023E+01  0.90570524E+02                                 1.849390                            1.770425      -0.936153       2.434760                    0.996785       3.595659      10.296512       0.460871       1.313298      -0.702748      -0.003042       0.021495       0.035608       0.041704      -0.002291      -0.004399       0.008168      -0.018182      -0.006524      -0.010602      -0.004353       0.014955              1.876338       1.552859      -0.130606      -0.208918       1.754050       0.335678       2.322105           0.000085
           50              H       2.813222      11.470448      20.506738       0.097776       1.071364 0.86633333E+01  0.87132739E+02                                 1.760020                            1.742965      -0.957331       2.410860                    0.996442       3.726307      10.707524       0.463112       1.314994      -0.701120       0.020824      -0.003816       0.024229       0.032176      -0.004215      -0.000701       0.008891       0.005528       0.014318      -0.011319       0.000565       0.010754              1.751930       2.024117       0.193810       0.297719       1.566979       0.051783       1.664694           0.000647
           51              H       1.635809      12.128652      19.703670       0.079080       1.364309 0.11001572E+02  0.11737991E+03                                 2.042197                            1.940525      -1.431064       2.174824                    0.993043       4.173766      12.324826       0.447252       1.283557      -0.705861      -0.014350       0.025543       0.000581       0.029304      -0.007206      -0.006718       0.007741      -0.015867       0.009018      -0.013221      -0.003167       0.016388              2.083862       1.840491      -0.392091       0.075522       2.560447      -0.442756       1.850647           0.000880
           52              H       1.616762       9.046856      22.160392       0.253949       0.619816 0.38364505E+01  0.32487521E+02                                 1.360890                            1.265360      -1.283555       2.321086                    0.997897       3.264064       9.542483       0.462156       1.565057      -0.650371       0.011103      -0.004882       0.027363       0.029931      -0.015629       0.004982       0.002462      -0.026629       0.028200      -0.026101       0.010266       0.015835              1.435900       1.128828       0.023478      -0.026944       1.257347      -0.233312       1.921524          -0.000017
           53              H      -0.535644       9.080454       4.103248       0.154646       0.856622 0.60228016E+01  0.56144607E+02                                 1.603489                            1.522400      -1.157927       2.357056                    0.996269       3.496488      10.156202       0.455309       1.443079      -0.674863       0.008409      -0.032728      -0.016485       0.037598      -0.011696       0.000103       0.000588      -0.012695      -0.017403      -0.010440      -0.005778       0.016217              1.643717       1.525236      -0.261340      -0.014227       2.009211       0.228770       1.396704           0.001815
           54              H      -1.929341      13.248055       5.538316       0.127507       0.978943 0.73592407E+01  0.71788787E+02                                 1.704792                            1.643750      -1.357936       2.227041                    0.995426       3.821216      11.180974       0.456050       1.376797      -0.686065      -0.010235       0.027816       0.013975       0.032769      -0.006038       0.003658       0.008948      -0.010144      -0.011132      -0.012920       0.000075       0.012845              1.731408       1.651245      -0.201034       0.145483       1.981534       0.264431       1.561446           0.001033
           55              H       1.692124      12.223335       2.154978       0.110481       1.276606 0.10103648E+02  0.10460812E+03                                 1.903145                            1.827428      -1.301241       2.258065                    0.995557       3.676446      10.392434       0.477293       1.239463      -0.718327      -0.037319       0.017332      -0.023962       0.047616      -0.010217       0.005928      -0.001315       0.006924      -0.034788      -0.013322      -0.004339       0.017661              1.908414       2.046386      -0.252699       0.378193       1.853640      -0.025916       1.825214           0.002629
           56              H       1.760959      13.703147       5.402888       0.114913       0.986153 0.71752845E+01  0.69694068E+02                                 1.723134                            1.631594      -1.326951       2.240538                    0.994882       3.867826      11.368184       0.453245       1.391286      -0.682884      -0.013078      -0.017393       0.019611       0.029294      -0.006008      -0.001285       0.007614      -0.007979      -0.007119      -0.008281      -0.003886       0.012167              1.750683       1.666321       0.260546      -0.388348       1.816819      -0.331771       1.768910           0.000137
           57              H       4.155525       0.726925       5.756903       0.134643       0.952534 0.68228165E+01  0.65661606E+02                                 1.714135                            1.615580      -1.331312       2.260986                    0.993287       3.751837      11.097692       0.443643       1.434580      -0.675399      -0.010925       0.007488       0.031329       0.034013       0.002738      -0.010061       0.002111      -0.015232       0.023597      -0.016380       0.004148       0.012233              1.752156       1.644038      -0.184871      -0.411184       1.674737       0.244886       1.937693           0.000419
           58              H       6.117609       1.430943       2.345053       0.154924       0.955472 0.65602061E+01  0.60595176E+02                                 1.548252                            1.457496      -0.797863       2.529740                    0.999785       2.985561       7.812483       0.546081       1.214307      -0.726482       0.013152       0.020089      -0.027184       0.036270      -0.000101      -0.013165      -0.005502      -0.012443       0.008214      -0.017046       0.003046       0.014001              1.575337       1.345823       0.213136      -0.212848       1.750670      -0.363688       1.629517           0.000187
           59              H       3.842460      14.422436       2.088451       0.132224       0.975829 0.69472448E+01  0.64599959E+02                                 1.518568                            1.461518      -0.761367       2.531030                    0.999813       3.009131       7.705374       0.571294       1.152994      -0.741609       0.021845      -0.010828      -0.030614       0.039136      -0.003605      -0.013949       0.000643      -0.014867       0.006018      -0.018383       0.005615       0.012768              1.518369       1.409325      -0.129382      -0.324553       1.428323       0.174177       1.717460           0.000384
           60              H      -0.550337      14.306372       6.583730       0.099233       1.037207 0.80522440E+01  0.79588874E+02                                 1.727827                            1.684668      -0.882794       2.448791                    0.996717       3.662432      10.462716       0.468843       1.321730      -0.699611      -0.004158       0.018279      -0.024969       0.031222      -0.003480       0.001236      -0.003393      -0.009652       0.011455      -0.007861       0.000320       0.007540              1.732597       1.528028       0.007797       0.144085       1.760420      -0.255828       1.909345           0.000148
           61              H      -1.245178      13.617626       7.812091       0.104546       0.978587 0.76402140E+01  0.74649371E+02                                 1.670560                            1.647347      -0.908888       2.437086                    0.997116       3.646382      10.410632       0.470641       1.331974      -0.697156      -0.023577      -0.006818       0.020773       0.032154       0.001248      -0.002451       0.001284      -0.001632      -0.020685      -0.007689       0.002751       0.004938              1.680400       2.022466       0.077257      -0.259648       1.451243       0.024495       1.567491           0.000219
           62              H       2.797711      -0.006109       8.612783       0.108373       0.963190 0.70987053E+01  0.68529794E+02                                 1.690822                            1.615542      -1.080911       2.360938                    0.994367       3.730858      10.810182       0.460169       1.378760      -0.686785      -0.018009       0.028295       0.019244       0.038669      -0.007994       0.000467       0.001153      -0.008708      -0.011204      -0.007499      -0.003510       0.011009              1.739745       1.527216      -0.257778      -0.062622       2.132223       0.344008       1.559796           0.000116
           63              H       1.378027      14.668307       7.804963       0.081718       1.040517 0.82184448E+01  0.82012232E+02                                 1.752440                            1.716433      -1.137993       2.323974                    0.993737       3.897258      11.350961       0.456585       1.344298      -0.693558       0.031511       0.003266      -0.013193       0.034317       0.000508      -0.004856      -0.008395       0.016330      -0.003160      -0.013616       0.002035       0.011580              1.773629       2.000645       0.241192      -0.327564       1.583449      -0.088109       1.736792           0.000226
           64              H       2.283098      12.499750       8.474978       0.081844       1.116247 0.88915784E+01  0.90348954E+02                                 1.824626                            1.775543      -1.200116       2.293125                    0.993436       3.953912      11.560261       0.453364       1.329581      -0.696578       0.024287       0.010682      -0.016242       0.031109       0.006396      -0.009121      -0.000807       0.002327      -0.020622      -0.012351      -0.000691       0.013042              1.846772       2.248872       0.051777      -0.370413       1.573858      -0.007055       1.717586           0.000007
           65              H       1.694321      11.788096       9.743730       0.116923       1.141631 0.88023832E+01  0.88654640E+02                                 1.830152                            1.753229      -0.918149       2.444721                    0.997032       3.559822      10.150087       0.464405       1.309508      -0.703672       0.004420      -0.022411       0.034501       0.041377      -0.003109       0.004406      -0.008117      -0.017933      -0.006552      -0.010372      -0.004726       0.015098              1.856253       1.538769      -0.130169       0.205542       1.737084      -0.329834       2.292905          -0.000032
           66              H      -0.325804      11.436851       8.627038       0.102363       1.040989 0.83353594E+01  0.82954173E+02                                 1.722322                            1.706619      -0.917130       2.433794                    0.997050       3.644229      10.385886       0.469691       1.310328      -0.702377      -0.022416       0.002048       0.023659       0.032656      -0.003509       0.000341      -0.008614       0.005731       0.012431      -0.010835       0.000983       0.009852              1.714280       1.978578       0.189150      -0.288167       1.534633      -0.050423       1.629628           0.000165
           67              H       0.851608      10.778648       7.823970       0.085621       1.304824 0.10396883E+02  0.10931715E+03                                 1.982874                            1.887481      -1.306403       2.236485                    0.994269       4.047307      11.845036       0.453344       1.284971      -0.706018       0.015534      -0.026252       0.000765       0.030513      -0.006839       0.006509      -0.007240      -0.015103       0.004907      -0.012208      -0.003320       0.015528              2.021928       1.791632      -0.376744      -0.073465       2.475922       0.423265       1.798230           0.000180
           68              H       0.870655      13.860443      10.280692       0.252460       0.622971 0.38601899E+01  0.32728006E+02                                 1.363466                            1.267682      -1.281436       2.321035                    0.997884       3.270666       9.557061       0.462756       1.561144      -0.650997      -0.010962       0.004668       0.027511       0.029980      -0.015578      -0.004915      -0.002416      -0.026801       0.028491      -0.026138       0.010334       0.015804              1.438743       1.130890       0.023520       0.027048       1.259477       0.233387       1.925861          -0.000020
           69              C       3.033352       2.319746      10.780353       0.612385      23.228920 0.25877028E+03  0.54432586E+04                                 7.700039                            5.818939      -0.178438       1.994277                    0.999405      23.064834      66.622548       0.593413       0.490687      -1.002723      -0.021002      -0.036332       0.025391       0.049049       0.002678       0.075168      -0.006515       0.078555      -0.010968      -0.061631      -0.035545       0.097176              9.103863       7.152782       1.119404      -3.927761       9.668239      -2.210476      10.490566           0.000308
           70              C       3.932226       2.841574       9.698112      -0.225992      48.989146 0.58368617E+03  0.14732900E+05                                11.626331                            8.087053      -0.148408       1.918788                    0.999012      31.266443      92.349985       0.577517       0.420177      -1.064575       0.009194       0.004134       0.018101       0.020719      -0.001732       0.010906      -0.009022      -0.055395      -0.076866      -0.033042      -0.008857       0.041899             14.625925      12.822158       0.573257      -6.661660      15.648125      -5.959421      15.407493          -0.005329
           71              C       5.040445       2.133739       9.112205       0.332846      29.457152 0.33532227E+03  0.74573558E+04                                 8.658125                            6.402240      -0.171350       1.974336                    0.999420      25.230355      72.736261       0.600829       0.458388      -1.029279       0.028335      -0.051806       0.034644       0.068461       0.021788       0.020956       0.025471       0.032533       0.032873      -0.037978      -0.009917       0.047895             10.228033       9.478943      -0.224537      -3.920392      11.506490      -3.293962       9.698666           0.041016
           72              C       5.784398       2.861885       8.097916      -0.058159      40.499913 0.46883312E+03  0.11232219E+05                                10.356694                            7.297548      -0.158168       1.945932                    0.999121      28.555986      82.872730       0.600194       0.425958      -1.058190       0.061112      -0.025602      -0.015141       0.067966      -0.021931      -0.004865       0.005185      -0.007132       0.000211      -0.022260      -0.002008       0.024269             12.802314      13.121974      -0.139080      -6.162651      12.920496      -4.224144      12.364470          -0.001162
           73              C       0.487830       2.286148       7.503931      -0.248857      38.956071 0.52247599E+03  0.12945961E+05                                10.111455                            7.752216      -0.143623       1.903600                    0.999314      32.328676      97.487875       0.573088       0.431337      -1.047955      -0.047772       0.009705       0.056566       0.074673      -0.011085       0.033496       0.006193      -0.030593      -0.000566      -0.044638       0.017542       0.027096             11.672239      13.125308      -0.525755      -5.320073      10.666485      -2.869164      11.224925           0.047080
           74              C       1.164505       2.953514       6.529796       0.134072      34.392544 0.43300511E+03  0.10153957E+05                                 9.292003                            7.088278       0.107602       2.024835                    0.999812      27.172406      77.622855       0.600266       0.435131      -1.054203       0.090863      -0.058451      -0.023736       0.110617      -0.073302      -0.079891       0.009778       0.087175      -0.083640      -0.095678      -0.038582       0.134260             10.766168      10.809289      -0.546457      -3.544784      11.245939      -4.104535      10.243277          -0.012922
           75              C       0.748358       4.190509       6.001624       0.095275      37.583204 0.42300777E+03  0.98984683E+04                                 9.888125                            6.957551      -0.143948       1.950077                    0.999541      27.607998      79.745400       0.609945       0.429137      -1.053942      -0.023228       0.056431      -0.027373       0.066883       0.002994      -0.010088      -0.005515      -0.024401       0.078851      -0.027386      -0.001978       0.029365             12.251269      11.121315       0.517070      -5.831987      11.519200      -5.136652      14.113292           0.016152
           76              C      -0.326155       4.776936       6.630536      -0.319551      43.886161 0.56939863E+03  0.14430551E+05                                10.974732                            8.103696      -0.371227       1.821987                    0.999232      33.922691     103.814505       0.558803       0.432495      -1.046142       0.011902      -0.013563      -0.006025       0.019024      -0.012981       0.001318      -0.032020      -0.010388       0.002044      -0.031855      -0.005562       0.037416             13.013655      14.607952      -0.474658      -7.697883      10.507691      -2.812025      13.925322           0.029758
           77              C       5.427822       4.152177       7.693531       0.173780      35.055750 0.38933925E+03  0.89306645E+04                                 9.569286                            6.760258      -0.049586       1.998310                    0.999707      26.293030      75.386418       0.606626       0.440179      -1.046447      -0.021846       0.028576       0.005939       0.036456      -0.021840      -0.022021       0.005512       0.043233       0.003222      -0.031732      -0.010690       0.042422             11.624907      11.854173      -1.881441      -5.625307      11.842355      -2.301573      11.178193          -0.000495
           78              C       3.693993       4.130950       9.301805      -0.011127      33.470858 0.38736521E+03  0.89179770E+04                                 9.216533                            6.687321       0.082821       2.006471                    0.999787      28.695257      83.763464       0.614533       0.432927      -1.045632       0.041351       0.006675      -0.024136       0.048342       0.008898      -0.001492       0.011025       0.070507       0.015233      -0.041552       0.007731       0.033821             11.021818       8.217154       0.944007      -3.436857      14.188320      -5.671627      10.659979           0.059685
           79              C       4.143994       6.211085       8.167056       0.161570      33.515335 0.38224005E+03  0.86807721E+04                                 9.162972                            6.624376      -0.080964       1.997585                    0.999361      25.543147      71.603060       0.626468       0.430512      -1.057947       0.010813      -0.059772       0.004144       0.060884      -0.011868      -0.008982      -0.014481      -0.082144      -0.063611      -0.039432      -0.016188       0.055621             11.016805       6.801075      -2.271260       2.538417      17.808970      -1.394628       8.440368           0.000039
           80              C       3.774273       8.878869       7.840602       0.312940      27.094585 0.34415522E+03  0.76328920E+04                                 7.986416                            6.370323       0.103122       2.051884                    0.999587      24.675085      68.927340       0.624556       0.442181      -1.048219      -0.012890       0.083293      -0.006446       0.084530      -0.017214       0.001822      -0.008628      -0.114074      -0.092572      -0.044172      -0.031561       0.075733              8.782751       5.962094      -0.709245       2.518536      12.555387      -0.065780       7.830773           0.000221
           81              C       3.440445       6.672133       7.080301      -0.135818      33.782810 0.45119201E+03  0.10780653E+05                                 9.259331                            7.234513      -0.115534       1.942070                    0.997973      30.009588      88.959872       0.589297       0.434999      -1.045401      -0.006742       0.049383      -0.016491       0.052499       0.005469      -0.018795       0.013572       0.012804      -0.016312      -0.027106       0.004636       0.022469             10.461239       7.698686      -1.706770       3.498005      14.756090      -1.640138       8.928941           0.003885
           82              C       3.275125       8.034354       6.878346      -0.233715      35.736765 0.49951305E+03  0.12228008E+05                                 9.524629                            7.561414      -0.158191       1.909719                    0.998590      31.552230      94.302763       0.582917       0.429230      -1.050155       0.002440      -0.057865      -0.022071       0.061979      -0.006267      -0.001592      -0.014556      -0.004543       0.030334      -0.016429      -0.003322       0.019751             10.590674       7.031575      -0.764459       2.971046      15.535426      -0.278888       9.205021           0.003805
           83              C       4.468312       8.461956       8.914527      -0.220988      31.511439 0.42245591E+03  0.98375422E+04                                 8.502766                            6.782642       0.146907       2.015605                    0.999661      29.497253      83.743544       0.644100       0.408364      -1.071955       0.021236      -0.050181       0.039216       0.067134       0.006087       0.003389       0.021539      -0.016841      -0.016005      -0.020207      -0.007172       0.027380              9.252770       6.071749      -0.774044       2.495383      13.429287      -0.098823       8.257273           0.002302
           84              C       4.662916       7.101263       9.066587      -0.139947      30.925764 0.41059766E+03  0.94953061E+04                                 8.450978                            6.721954       0.194532       2.036397                    0.999788      28.832076      81.619848       0.641812       0.412673      -1.068953      -0.002374       0.057246       0.004053       0.057438      -0.011207       0.014238      -0.013001       0.009804       0.030736      -0.018041      -0.009847       0.027889              9.260247       5.649091      -0.536456       2.022395      14.552666       0.671859       7.578983           0.004103
           85              C       0.915695       6.110140       4.518325      -0.115575      25.737522 0.39289133E+03  0.90868775E+04                                 7.809887                            6.696228      -0.212094       1.939832                    0.997946      28.615197      84.011211       0.618792       0.427976      -1.047537       0.064939      -0.050267      -0.023767       0.085490      -0.012706      -0.024784      -0.002140      -0.072147       0.012908      -0.051433       0.015160       0.036273              8.756172       7.633167       1.198221      -1.933518       9.575507      -2.701346       9.059842           0.000238
           86              C       1.886589       6.803468       3.580542      -0.056578      25.012077 0.38607908E+03  0.89272899E+04                                 7.748700                            6.710218      -0.378887       1.887197                    0.997977      28.669870      85.309438       0.605668       0.437349      -1.037569      -0.017661      -0.107437      -0.048068       0.119017      -0.015635      -0.014620       0.018587      -0.035500       0.010614      -0.027817      -0.009496       0.037314              8.574015       7.423676       1.153962      -1.902572       8.866880      -1.443042       9.431490           0.000400
           87              C       2.782014       4.709741       2.898409      -0.049818      24.231718 0.36773852E+03  0.84111830E+04                                 7.567740                            6.533433      -0.422018       1.875250                    0.997740      28.508185      84.723476       0.615195       0.435286      -1.037460      -0.097685       0.065166       0.005369       0.117549      -0.012794      -0.005338       0.004878      -0.070243      -0.047161      -0.030842      -0.014933       0.045776              8.289421       7.430540       0.290269      -1.502735       8.617197      -2.055337       8.820525           0.000021
           88              C       1.788486       3.987397       3.765390      -0.131153      25.364218 0.39972692E+03  0.93118583E+04                                 7.753522                            6.767920      -0.299355       1.899486                    0.998015      29.523807      87.818788       0.611864       0.429713      -1.043450       0.015283       0.082913       0.008396       0.084726      -0.033311      -0.034795       0.028202      -0.066276       0.033873      -0.060635      -0.009077       0.069713              8.436354       7.616737       0.715712      -2.284138       8.405185      -1.599373       9.287139           0.001148
           89              C       2.077920       5.316021      22.660053       0.612428      23.236334 0.25882701E+03  0.54444004E+04                                 7.701674                            5.819383      -0.179623       1.993960                    0.999400      23.057693      66.587631       0.593458       0.490654      -1.002805       0.020296       0.036675       0.025786       0.049213       0.002905      -0.075445       0.006631       0.077738      -0.011887      -0.062223      -0.034944       0.097166              9.107471       7.158093       1.125897       3.932921       9.671334       2.218359      10.492986           0.001058
           90              C       1.179047       4.794192      21.577812      -0.225165      49.025389 0.58358422E+03  0.14730341E+05                                11.629525                            8.083032      -0.143348       1.919794                    0.999047      31.287222      92.424879       0.577990       0.419833      -1.064746      -0.009845      -0.006055       0.019610       0.022762      -0.000917      -0.011276       0.009618      -0.053863      -0.077993      -0.033591      -0.007831       0.041422             14.634088      12.838345       0.574071       6.667213      15.667965       5.962207      15.395955          -0.005215
           91              C       0.070828       5.502028      20.991905       0.327858      29.615095 0.33695817E+03  0.75041263E+04                                 8.688165                            6.416065      -0.176995       1.971249                    0.999409      25.329366      73.112584       0.600329       0.458134      -1.029248      -0.030964       0.052106       0.036174       0.070586       0.021659      -0.018833      -0.024124       0.032293       0.025537      -0.036607      -0.008451       0.045058             10.271345       9.526560      -0.217582       3.946942      11.554498       3.310611       9.732977           0.059647
           92              C      -0.673126       4.773881      19.977616      -0.058351      40.838190 0.47196453E+03  0.11333585E+05                                10.427602                            7.329649      -0.182230       1.936475                    0.999102      28.712473      83.604732       0.597530       0.426863      -1.056929      -0.065230       0.023023      -0.009632       0.069841      -0.020674       0.004881      -0.003307      -0.005634      -0.010684      -0.019236      -0.004599       0.023834             12.907779      13.246392      -0.133826       6.231385      13.028121       4.260315      12.448824           0.001833
           93              C       4.623443       5.349618      19.383631      -0.260510      39.756191 0.53429415E+03  0.13323050E+05                                10.257073                            7.844656      -0.178479       1.886987                    0.999357      32.813697      99.509102       0.568701       0.431915      -1.046816       0.040207      -0.016044       0.063887       0.077172      -0.015364      -0.025803      -0.001826      -0.033755      -0.010612      -0.038832       0.011142       0.027691             11.857131      13.351656      -0.521304       5.432478      10.831367       2.917624      11.388372           0.070939
           94              C       3.946767       4.682252      18.409496       0.123943      34.955333 0.43984907E+03  0.10363087E+05                                 9.398528                            7.147022       0.087160       2.014126                    0.999818      27.498304      78.940751       0.596957       0.435490      -1.053160      -0.096382       0.055727      -0.014059       0.112217      -0.078803       0.085939      -0.007868       0.083019      -0.090483      -0.104899      -0.035923       0.140822             10.906155      10.962861      -0.565504       3.610751      11.404182       4.152724      10.351424           0.002022
           95              C       4.362915       3.445258      17.881324       0.082983      38.314708 0.43090158E+03  0.10136614E+05                                10.010813                            7.017361      -0.148561       1.943031                    0.999564      27.994518      81.251471       0.607562       0.428549      -1.053605       0.016481      -0.064092      -0.019452       0.068977       0.000187       0.016354       0.010586      -0.027965       0.091443      -0.033603      -0.003814       0.037417             12.424255      11.282603       0.522204       5.940817      11.681072       5.222159      14.309089           0.023646
           96              C       5.437428       2.858831      18.510236      -0.336548      45.030279 0.58550211E+03  0.14953619E+05                                11.166817                            8.219468      -0.402989       1.805469                    0.999338      34.545798     106.388549       0.554240       0.432703      -1.045238      -0.021754       0.008498       0.005003       0.023884      -0.018483       0.005592       0.039953      -0.012496      -0.008247      -0.044796      -0.000161       0.044957             13.261645      14.931470      -0.486046       7.884525      10.679331       2.869774      14.174133           0.051300
           97              C      -0.316549       3.483589      19.573231       0.173368      35.343391 0.39184146E+03  0.90094397E+04                                 9.637803                            6.791387      -0.064082       1.992031                    0.999702      26.441048      76.093133       0.603505       0.441406      -1.044910       0.017029      -0.031248       0.010412       0.037079      -0.021213       0.023102      -0.003142       0.048564      -0.007618      -0.032202      -0.012365       0.044566             11.722789      11.984941      -1.901596       5.694539      11.929660       2.315679      11.253766          -0.000873
           98              C       1.417279       3.504817      21.181505      -0.019778      33.885435 0.39260218E+03  0.90743593E+04                                 9.299748                            6.737024       0.058933       1.995512                    0.999779      28.972583      84.905945       0.611263       0.433526      -1.044647      -0.044497      -0.005315      -0.024543       0.051094       0.008352       0.005278      -0.007090       0.072732       0.011623      -0.040571       0.004565       0.036006             11.124687       8.305312       0.958295       3.482177      14.318614       5.724959      10.750135           0.089630
           99              C       0.967278       1.424681      20.046756       0.176778      33.391646 0.38033166E+03  0.86328195E+04                                 9.163682                            6.621039      -0.084050       1.997049                    0.999394      25.497571      71.623792       0.624302       0.432236      -1.056133      -0.010955       0.059364       0.005794       0.060644      -0.012478       0.016974       0.016767      -0.079719      -0.071577      -0.047238      -0.009048       0.056285             11.014935       6.808623      -2.280684      -2.541259      17.803868       1.391487       8.432314           0.000421
          100              C      -1.286856      14.028430      19.720302       0.262615      28.275774 0.36900528E+03  0.83235141E+04                                 8.184118                            6.582681       0.102591       2.039164                    0.999591      25.464630      71.612377       0.616634       0.440356      -1.049860       0.012839      -0.086521      -0.008914       0.087921      -0.027251      -0.011642       0.015617      -0.186237      -0.139084      -0.076833      -0.045116       0.121949              8.946882       6.151219      -0.676600      -2.623566      12.609684       0.026105       8.079744          -0.035467
          101              C       1.670828       0.963634      18.960001      -0.142832      33.889091 0.45370505E+03  0.10863870E+05                                 9.298632                            7.269110      -0.138939       1.934839                    0.997720      30.154994      89.704883       0.585700       0.436737      -1.043580       0.007429      -0.062542      -0.019852       0.066037       0.003286       0.010871      -0.012987       0.004730      -0.014530      -0.020121       0.005916       0.014205             10.495901       7.748625      -1.726208      -3.526203      14.781365       1.658681       8.957712           0.046370
          102              C      -0.787708      14.872946      18.758046      -0.255942      36.541562 0.51549308E+03  0.12730985E+05                                 9.664875                            7.680901      -0.181626       1.894290                    0.998584      32.255423      97.130527       0.577875       0.429173      -1.049196      -0.006340       0.080028      -0.017378       0.082138      -0.005137      -0.014345       0.011301      -0.003211       0.064367      -0.017767      -0.012818       0.030585             10.724979       7.182431      -0.817022      -3.063122      15.613610       0.361441       9.378896           0.053045
          103              C      -1.980895      14.445343      20.794227      -0.236953      32.046324 0.43259945E+03  0.10141879E+05                                 8.599001                            6.864265       0.142608       2.008261                    0.999663      29.976660      85.617699       0.639647       0.408445      -1.071036      -0.024103       0.072825       0.043823       0.088345       0.009972      -0.015696      -0.029042      -0.006469       0.021845      -0.026442      -0.013520       0.039962              9.344291       6.141776      -0.721663      -2.524862      13.537572       0.013304       8.353524           0.038895
          104              C       0.448356       0.534504      20.946287      -0.149634      31.233157 0.41630426E+03  0.96696001E+04                                 8.532944                            6.788904       0.149398       2.021458                    0.999696      29.049745      82.669024       0.635168       0.415164      -1.066347       0.005646      -0.069626       0.001216       0.069865      -0.011637      -0.023964       0.008537      -0.010210       0.029411      -0.027053      -0.004689       0.031742              9.342690       5.698645      -0.535630      -2.041918      14.688969      -0.694256       7.640456           0.051438
          105              C       4.195578       1.525626      16.398025      -0.113687      25.703640 0.39222561E+03  0.90698774E+04                                 7.807100                            6.692936      -0.220537       1.937491                    0.997905      28.613291      84.066049       0.618461       0.428281      -1.047092      -0.064721       0.049256      -0.022365       0.084351      -0.014267       0.024686       0.003315      -0.072308       0.018272      -0.052478       0.016572       0.035906              8.754285       7.640285       1.199730       1.925914       9.580483       2.709685       9.042086           0.000480
          106              C       3.224684       0.832299      15.460242      -0.055964      24.965064 0.38523670E+03  0.89017627E+04                                 7.738506                            6.702884      -0.376308       1.889237                    0.997927      28.603290      85.045397       0.606081       0.437348      -1.037708       0.017344       0.106773      -0.048344       0.118484      -0.015890       0.015136      -0.019702      -0.035941       0.013904      -0.028643      -0.010040       0.038683              8.563122       7.419442       1.161391       1.899865       8.869804       1.447157       9.400119           0.000670
          107              C       2.329258       2.926026      14.778109      -0.052708      24.362492 0.36993662E+03  0.84817461E+04                                 7.605624                            6.556693      -0.433976       1.868433                    0.997784      28.745579      85.784487       0.613020       0.435786      -1.036224       0.099826      -0.069548       0.003903       0.121727      -0.006783       0.005986      -0.009256      -0.070684      -0.038318      -0.031116      -0.012950       0.044067              8.337012       7.482856       0.329335       1.528322       8.650626       2.067869       8.877553           0.000338
          108              C       3.322787       3.648369      15.645090      -0.135929      25.658268 0.40473824E+03  0.94700724E+04                                 7.824488                            6.812586      -0.328270       1.884446                    0.998192      29.942804      89.633062       0.608760       0.430012      -1.041940      -0.014289      -0.083971       0.006262       0.085407      -0.036018       0.032422      -0.026607      -0.073492       0.046388      -0.065043      -0.005069       0.070112              8.523800       7.682991       0.732740       2.316381       8.507881       1.629791       9.380530           0.002614
          109              C       0.765993      12.951787      12.979047       0.612429      23.236353 0.25882722E+03  0.54444071E+04                                 7.701684                            5.819389      -0.179634       1.993956                    0.999400      23.057715      66.587758       0.593457       0.490655      -1.002804       0.020296       0.036675      -0.025786       0.049213       0.002905       0.075445      -0.006631       0.077738      -0.011887      -0.062223      -0.034944       0.097166              9.107485       7.158112       1.125898      -3.932936       9.671333      -2.218359      10.493009           0.001062
          110              C      -0.132881      12.429959      14.061288      -0.225166      49.025793 0.58358964E+03  0.14730514E+05                                11.629587                            8.083069      -0.143353       1.919789                    0.999047      31.287398      92.425569       0.577989       0.419833      -1.064745      -0.009845      -0.006056      -0.019610       0.022763      -0.000916       0.011276      -0.009619      -0.053863      -0.077992      -0.033590      -0.007832       0.041422             14.634172      12.838440       0.574073      -6.667273      15.668023      -5.962230      15.396054          -0.005212
          111              C      -1.241100      13.137794      14.647195       0.327856      29.615303 0.33696054E+03  0.75041912E+04                                 8.688186                            6.416074      -0.176988       1.971250                    0.999409      25.329497      73.112983       0.600330       0.458132      -1.029249      -0.030965       0.052109      -0.036175       0.070589       0.021657       0.018829       0.024122       0.032291       0.025532      -0.036604      -0.008448       0.045052             10.271377       9.526596      -0.217572      -3.946969      11.554517      -3.310625       9.733018           0.059659
          112              C      -1.985053      12.409648      15.661484      -0.058351      40.838521 0.47196805E+03  0.11333694E+05                                10.427662                            7.329678      -0.182239       1.936469                    0.999102      28.712627      83.605367       0.597529       0.426863      -1.056928      -0.065231       0.023022       0.009632       0.069842      -0.020673      -0.004881       0.003306      -0.005635      -0.010684      -0.019236      -0.004598       0.023834             12.907866      13.246489      -0.133816      -6.231448      13.028187      -4.260349      12.448921           0.001834
          113              C       3.311515      12.985385      16.255469      -0.260511      39.756583 0.53430000E+03  0.13323233E+05                                10.257123                            7.844685      -0.178483       1.886983                    0.999357      32.813948      99.510001       0.568702       0.431914      -1.046817       0.040205      -0.016047      -0.063886       0.077171      -0.015370       0.025796       0.001821      -0.033755      -0.010617      -0.038826       0.011130       0.027696             11.857196      13.351733      -0.521304      -5.432516      10.831416      -2.917646      11.388439           0.070952
          114              C       2.634840      12.318019      17.229604       0.123942      34.955599 0.43985261E+03  0.10363191E+05                                 9.398567                            7.147044       0.087158       2.014123                    0.999818      27.498453      78.941268       0.596957       0.435489      -1.053160      -0.096382       0.055729       0.014056       0.112218      -0.078806      -0.085942       0.007866       0.083020      -0.090488      -0.104904      -0.035922       0.140826             10.906207      10.962910      -0.565496      -3.610779      11.404228      -4.152752      10.351483           0.002026
          115              C       3.050987      11.081024      17.757776       0.082982      38.314934 0.43090407E+03  0.10136687E+05                                10.010842                            7.017375      -0.148556       1.943031                    0.999564      27.994627      81.251835       0.607562       0.428549      -1.053605       0.016482      -0.064095       0.019452       0.068980       0.000187      -0.016356      -0.010588      -0.027965       0.091443      -0.033604      -0.003815       0.037419             12.424299      11.282636       0.522217      -5.940847      11.681107      -5.222188      14.309155           0.023647
          116              C       4.125500      10.494597      17.128864      -0.336548      45.030378 0.58550352E+03  0.14953662E+05                                11.166820                            8.219467      -0.402984       1.805469                    0.999338      34.545872     106.388750       0.554241       0.432702      -1.045238      -0.021755       0.008500      -0.005003       0.023886      -0.018486      -0.005596      -0.039956      -0.012498      -0.008248      -0.044802      -0.000158       0.044959             13.261650      14.931474      -0.486044      -7.884528      10.679335      -2.869779      14.174141           0.051306
          117              C      -1.628477      11.119356      16.065869       0.173367      35.343498 0.39184266E+03  0.90094761E+04                                 9.637827                            6.791400      -0.064086       1.992029                    0.999702      26.441101      76.093369       0.603504       0.441406      -1.044910       0.017028      -0.031248      -0.010412       0.037078      -0.021213      -0.023102       0.003143       0.048564      -0.007619      -0.032201      -0.012365       0.044567             11.722822      11.984975      -1.901595      -5.694559      11.929690      -2.315693      11.253801          -0.000872
          118              C       0.105352      11.140583      14.457595      -0.019781      33.885642 0.39260548E+03  0.90744509E+04                                 9.299757                            6.737032       0.058944       1.995513                    0.999779      28.972753      84.906404       0.611266       0.433523      -1.044649      -0.044499      -0.005315       0.024544       0.051097       0.008348      -0.005285       0.007086       0.072726       0.011616      -0.040565       0.004559       0.036006             11.124693       8.305327       0.958289      -3.482184      14.318608      -5.724951      10.750143           0.089651
          119              C      -0.344649       9.060448      15.592344       0.176778      33.391596 0.38033103E+03  0.86328019E+04                                 9.163677                            6.621036      -0.084056       1.997048                    0.999394      25.497540      71.623704       0.624302       0.432237      -1.056132      -0.010954       0.059364      -0.005794       0.060644      -0.012477      -0.016973      -0.016767      -0.079717      -0.071576      -0.047237      -0.009047       0.056284             11.014928       6.808616      -2.280681       2.541254      17.803864      -1.391489       8.432305           0.000424
          120              C       0.025072       6.392664      15.918798       0.262615      28.275681 0.36900389E+03  0.83234737E+04                                 8.184101                            6.582669       0.102596       2.039167                    0.999591      25.464559      71.612110       0.616635       0.440356      -1.049860       0.012839      -0.086521       0.008914       0.087921      -0.027250       0.011642      -0.015617      -0.186236      -0.139081      -0.076832      -0.045115       0.121948              8.946863       6.151207      -0.676594       2.623560      12.609655      -0.026102       8.079727          -0.035461
          121              C       0.358900       8.599400      16.679099      -0.142831      33.889004 0.45370369E+03  0.10863830E+05                                 9.298624                            7.269105      -0.138940       1.934840                    0.997720      30.154921      89.704656       0.585699       0.436738      -1.043579       0.007429      -0.062540       0.019851       0.066034       0.003287      -0.010874       0.012986       0.004733      -0.014532      -0.020123       0.005916       0.014207             10.495892       7.748616      -1.726208       3.526197      14.781360      -1.658680       8.957701           0.046373
          122              C       0.524220       7.237179      16.881054      -0.255941      36.541347 0.51548924E+03  0.12730866E+05                                 9.664846                            7.680879      -0.181622       1.894293                    0.998584      32.255277      97.130001       0.577875       0.429174      -1.049196      -0.006340       0.080026       0.017379       0.082136      -0.005137       0.014340      -0.011302      -0.003204       0.064366      -0.017761      -0.012822       0.030583             10.724946       7.182412      -0.817018       3.063115      15.613554      -0.361436       9.378870           0.053047
          123              C      -0.668967       6.809577      14.844873      -0.236952      32.046230 0.43259770E+03  0.10141828E+05                                 8.598987                            6.864255       0.142605       2.008261                    0.999663      29.976586      85.617440       0.639647       0.408445      -1.071035      -0.024103       0.072823      -0.043822       0.088343       0.009972       0.015693       0.029041      -0.006466       0.021843      -0.026441      -0.013518       0.039960              9.344277       6.141767      -0.721661       2.524857      13.537556      -0.013303       8.353507           0.038911
          124              C      -0.863571       8.170270      14.692813      -0.149633      31.233111 0.41630344E+03  0.96695775E+04                                 8.532945                            6.788904       0.149393       2.021457                    0.999696      29.049689      82.668880       0.635167       0.415165      -1.066346       0.005645      -0.069624      -0.001217       0.069863      -0.011637       0.023960      -0.008537      -0.010203       0.029409      -0.027048      -0.004692       0.031740              9.342691       5.698645      -0.535632       2.041915      14.688980       0.694256       7.640448           0.051450
          125              C       2.883650       9.161393      19.241075      -0.113688      25.703670 0.39222601E+03  0.90698883E+04                                 7.807105                            6.692939      -0.220538       1.937491                    0.997905      28.613288      84.066034       0.618460       0.428281      -1.047092      -0.064720       0.049255       0.022365       0.084350      -0.014267      -0.024687      -0.003315      -0.072308       0.018271      -0.052478       0.016572       0.035906              8.754294       7.640285       1.199735      -1.925915       9.580500      -2.709694       9.042096           0.000477
          126              C       1.912756       8.468065      20.178858      -0.055964      24.965064 0.38523667E+03  0.89017612E+04                                 7.738505                            6.702884      -0.376307       1.889237                    0.997927      28.603275      85.045330       0.606081       0.437348      -1.037708       0.017344       0.106773       0.048344       0.118484      -0.015889      -0.015136       0.019702      -0.035941       0.013904      -0.028643      -0.010040       0.038683              8.563122       7.419438       1.161391      -1.899861       8.869806      -1.447157       9.400122           0.000667
          127              C       1.017331      10.561792      20.860991      -0.052708      24.362509 0.36993676E+03  0.84817500E+04                                 7.605629                            6.556695      -0.433976       1.868433                    0.997784      28.745576      85.784480       0.613020       0.435786      -1.036224       0.099826      -0.069548      -0.003904       0.121727      -0.006783      -0.005986       0.009256      -0.070684      -0.038318      -0.031116      -0.012950       0.044066              8.337019       7.482861       0.329335      -1.528327       8.650631      -2.067879       8.877565           0.000333
          128              C       2.010859      11.284136      19.994010      -0.135930      25.658328 0.40473928E+03  0.94701039E+04                                 7.824502                            6.812596      -0.328276       1.884444                    0.998192      29.942851      89.633265       0.608759       0.430013      -1.041939      -0.014289      -0.083971      -0.006262       0.085408      -0.036019      -0.032422       0.026607      -0.073491       0.046388      -0.065043      -0.005069       0.070113              8.523819       7.683007       0.732741      -2.316391       8.507893      -1.629801       9.380556           0.002609
          129              C       1.721425       9.955512       1.099347       0.612385      23.228911 0.25877007E+03  0.54432541E+04                                 7.700041                            5.818940      -0.178444       1.994275                    0.999405      23.064844      66.622622       0.593412       0.490687      -1.002723      -0.021002      -0.036332      -0.025391       0.049049       0.002678      -0.075167       0.006515       0.078555      -0.010968      -0.061631      -0.035545       0.097176              9.103866       7.152781       1.119407       3.927760       9.668249       2.210481      10.490569           0.000305
          130              C       2.620298      10.477341       2.181588      -0.225993      48.989392 0.58368908E+03  0.14732994E+05                                11.626370                            8.087075      -0.148412       1.918786                    0.999012      31.266552      92.350424       0.577516       0.420177      -1.064575       0.009194       0.004134      -0.018102       0.020719      -0.001731      -0.010906       0.009023      -0.055395      -0.076865      -0.033042      -0.008857       0.041899             14.625979      12.822196       0.573265       6.661685      15.648189       5.959454      15.407553          -0.005332
          131              C       3.728517       9.769505       2.767495       0.332845      29.457231 0.33532354E+03  0.74573899E+04                                 8.658129                            6.402244      -0.171345       1.974338                    0.999420      25.230415      72.736422       0.600830       0.458386      -1.029280       0.028335      -0.051807      -0.034644       0.068462       0.021787      -0.020954      -0.025469       0.032532       0.032870      -0.037976      -0.009915       0.047891             10.228036       9.478949      -0.224544       3.920391      11.506494       3.293958       9.698665           0.041005
          132              C       4.472471      10.497652       3.781784      -0.058159      40.500051 0.46883497E+03  0.11232275E+05                                10.356717                            7.297562      -0.158169       1.945931                    0.999121      28.556058      82.873011       0.600194       0.425958      -1.058190       0.061112      -0.025602       0.015141       0.067966      -0.021931       0.004865      -0.005184      -0.007133       0.000211      -0.022260      -0.002008       0.024268             12.802344      13.122013      -0.139088       6.162669      12.920523       4.224148      12.364496          -0.001165
          133              C      -0.824098       9.921915       4.375769      -0.248855      38.956171 0.52247744E+03  0.12946006E+05                                10.111463                            7.752219      -0.143624       1.903599                    0.999314      32.328751      97.488124       0.573089       0.431336      -1.047956      -0.047771       0.009706      -0.056564       0.074671      -0.011087      -0.033492      -0.006190      -0.030593      -0.000568      -0.044635       0.017541       0.027094             11.672250      13.125323      -0.525759       5.320080      10.666495       2.869164      11.224934           0.047070
          134              C      -0.147422      10.589281       5.349904       0.134070      34.392691 0.43300736E+03  0.10154021E+05                                 9.292017                            7.088288       0.107606       2.024835                    0.999812      27.172493      77.623103       0.600267       0.435130      -1.054204       0.090861      -0.058453       0.023733       0.110615      -0.073303       0.079892      -0.009777       0.087175      -0.083644      -0.095680      -0.038581       0.134261             10.766185      10.809315      -0.546461       3.544792      11.245948       4.104539      10.243293          -0.012923
          135              C      -0.563570      11.826275       5.878076       0.095275      37.583314 0.42300931E+03  0.98985129E+04                                 9.888139                            6.957560      -0.143944       1.950077                    0.999541      27.608059      79.745600       0.609945       0.429136      -1.053942      -0.023229       0.056432       0.027373       0.066884       0.002994       0.010089       0.005516      -0.024401       0.078850      -0.027387      -0.001979       0.029365             12.251288      11.121336       0.517068       5.831998      11.519212       5.136657      14.113315           0.016149
          136              C      -1.638083      12.412702       5.249164      -0.319550      43.886207 0.56939909E+03  0.14430564E+05                                10.974732                            8.103694      -0.371226       1.821987                    0.999232      33.922717     103.814566       0.558803       0.432494      -1.046142       0.011903      -0.013564       0.006025       0.019025      -0.012982      -0.001316       0.032021      -0.010389       0.002043      -0.031858      -0.005560       0.037418             13.013657      14.607954      -0.474659       7.697888      10.507689       2.812024      13.925329           0.029752
          137              C       4.115894      11.787944       4.186169       0.173780      35.055811 0.38933975E+03  0.89306799E+04                                 9.569299                            6.760263      -0.049588       1.998309                    0.999707      26.293067      75.386576       0.606625       0.440179      -1.046447      -0.021846       0.028575      -0.005939       0.036456      -0.021840       0.022020      -0.005512       0.043233       0.003221      -0.031732      -0.010690       0.042422             11.624925      11.854199      -1.881452       5.625323      11.842364       2.301567      11.178213          -0.000497
          138              C       2.382066      11.766716       2.577895      -0.011126      33.470933 0.38736597E+03  0.89179974E+04                                 9.216529                            6.687315       0.082826       2.006472                    0.999787      28.695329      83.763639       0.614535       0.432926      -1.045633       0.041352       0.006675       0.024137       0.048344       0.008896       0.001497      -0.011022       0.070503       0.015228      -0.041548       0.007729       0.033819             11.021814       8.217157       0.944006       3.436861      14.188309       5.671622      10.659977           0.059665
          139              C       2.832067      13.846852       3.712644       0.161571      33.515356 0.38224020E+03  0.86807767E+04                                 9.162976                            6.624377      -0.080966       1.997585                    0.999361      25.543160      71.603114       0.626468       0.430512      -1.057947       0.010813      -0.059772      -0.004144       0.060884      -0.011868       0.008982       0.014481      -0.082144      -0.063611      -0.039432      -0.016189       0.055621             11.016809       6.801082      -2.271260      -2.538422      17.808970       1.394621       8.440375           0.000036
          140              C       5.086201       1.243103       4.039098       0.312941      27.094560 0.34415487E+03  0.76328818E+04                                 7.986411                            6.370320       0.103124       2.051885                    0.999587      24.675068      68.927274       0.624556       0.442181      -1.048219      -0.012890       0.083293       0.006446       0.084530      -0.017214      -0.001822       0.008628      -0.114073      -0.092571      -0.044172      -0.031561       0.075733              8.782745       5.962090      -0.709247      -2.518532      12.555381       0.065781       7.830765           0.000218
          141              C       2.128517      14.307899       4.799399      -0.135818      33.782800 0.45119179E+03  0.10780646E+05                                 9.259329                            7.234511      -0.115533       1.942070                    0.997973      30.009588      88.959870       0.589297       0.434999      -1.045401      -0.006741       0.049383       0.016491       0.052499       0.005469       0.018795      -0.013572       0.012804      -0.016312      -0.027106       0.004636       0.022469             10.461236       7.698690      -1.706766      -3.498010      14.756075       1.640136       8.928943           0.003884
          142              C       4.587053       0.398587       5.001354      -0.233715      35.736741 0.49951266E+03  0.12227995E+05                                 9.524624                            7.561411      -0.158189       1.909720                    0.998590      31.552203      94.302655       0.582917       0.429230      -1.050155       0.002440      -0.057864       0.022072       0.061979      -0.006267       0.001593       0.014556      -0.004542       0.030334      -0.016429      -0.003322       0.019751             10.590670       7.031569      -0.764458      -2.971041      15.535430       0.278891       9.205011           0.003803
          143              C       5.780240       0.826190       2.965173      -0.220988      31.511425 0.42245578E+03  0.98375386E+04                                 8.502766                            6.782642       0.146907       2.015605                    0.999661      29.497240      83.743511       0.644100       0.408364      -1.071955       0.021236      -0.050180      -0.039216       0.067134       0.006087      -0.003389      -0.021539      -0.016841      -0.016005      -0.020207      -0.007172       0.027379              9.252770       6.071748      -0.774044      -2.495381      13.429291       0.098821       8.257271           0.002289
          144              C       3.350989      14.737029       2.813113      -0.139947      30.925794 0.41059808E+03  0.94953197E+04                                 8.450987                            6.721961       0.194529       2.036395                    0.999788      28.832100      81.619971       0.641811       0.412673      -1.068952      -0.002373       0.057246      -0.004053       0.057438      -0.011208      -0.014238       0.013001       0.009805       0.030735      -0.018042      -0.009847       0.027888              9.260258       5.649096      -0.536452      -2.022399      14.552681      -0.671866       7.578996           0.004092
          145              C      -0.396233      13.745907       7.361375      -0.115575      25.737471 0.39289040E+03  0.90868510E+04                                 7.809877                            6.696220      -0.212094       1.939832                    0.997946      28.615179      84.011146       0.618792       0.427976      -1.047537       0.064938      -0.050267       0.023767       0.085490      -0.012706       0.024784       0.002140      -0.072147       0.012908      -0.051433       0.015160       0.036273              8.756160       7.633159       1.198217       1.933515       9.575485       2.701339       9.059836           0.000238
          146              C       0.574661      14.439234       8.299158      -0.056578      25.012072 0.38607894E+03  0.89272858E+04                                 7.748699                            6.710216      -0.378887       1.887197                    0.997977      28.669867      85.309424       0.605668       0.437349      -1.037569      -0.017661      -0.107436       0.048069       0.119017      -0.015635       0.014620      -0.018587      -0.035500       0.010614      -0.027817      -0.009496       0.037313              8.574015       7.423675       1.153963       1.902575       8.866877       1.443045       9.431492           0.000401
          147              C       1.470087      12.345507       8.981291      -0.049818      24.231704 0.36773832E+03  0.84111777E+04                                 7.567738                            6.533431      -0.422018       1.875250                    0.997740      28.508186      84.723480       0.615196       0.435286      -1.037460      -0.097685       0.065166      -0.005369       0.117549      -0.012794       0.005338      -0.004878      -0.070243      -0.047161      -0.030842      -0.014933       0.045776              8.289418       7.430538       0.290271       1.502733       8.617189       2.055334       8.820526           0.000025
          148              C       0.476558      11.623164       8.114310      -0.131153      25.364208 0.39972676E+03  0.93118543E+04                                 7.753521                            6.767919      -0.299357       1.899485                    0.998015      29.523818      87.818838       0.611864       0.429713      -1.043450       0.015283       0.082913      -0.008396       0.084727      -0.033312       0.034795      -0.028203      -0.066276       0.033873      -0.060635      -0.009078       0.069713              8.436353       7.616735       0.715714       2.284138       8.405180       1.599371       9.287143           0.001152
          149              N       2.259091       5.988732       2.422271      -0.397809      36.489514 0.56027999E+03  0.14004899E+05                                 9.600755                            7.890072      -0.624789       1.806065                    0.997547      30.818379      90.726844       0.588089       0.416666      -1.066296      -0.011648      -0.043010       0.128474       0.135982      -0.102799      -0.018589       0.015733      -0.219769       0.162202      -0.178082       0.048508       0.129574             10.987547       6.256243      -0.595235      -1.759861      11.245777      -3.202395      15.460620           0.000035
          150              N       1.439879       4.808853       4.951221      -0.106574      35.348235 0.45912292E+03  0.10764835E+05                                 9.129917                            6.950387      -0.009956       2.047561                    0.998748      25.896545      70.484108       0.662075       0.394567      -1.096408      -0.130826      -0.005055      -0.106795       0.168956      -0.054554      -0.116265      -0.023220      -0.214941       0.160071      -0.202153       0.092795       0.109358             11.051585       7.622628       1.160096      -4.494717      11.098055      -4.123357      14.434073           0.003462
          151              N       4.379702       4.786862       8.347628      -0.036932      36.336019 0.37288626E+03  0.82846111E+04                                 9.153851                            6.180376      -0.033107       2.065317                    0.997891      24.100328      63.472534       0.717672       0.384136      -1.105797       0.004709       0.007231       0.019013       0.020879      -0.023700      -0.043402      -0.033317      -0.067119      -0.038770      -0.077472       0.021258       0.056214             11.474441       9.415056      -1.545984      -3.671617      15.836011      -3.110201       9.172255           0.011522
          152              N       2.852181       1.647035      14.301971      -0.394641      36.344551 0.55751736E+03  0.13919639E+05                                 9.581637                            7.874563      -0.632163       1.805240                    0.997489      30.740647      90.466735       0.588181       0.417086      -1.065950       0.011043       0.042191       0.128539       0.135736      -0.103352       0.018150      -0.015662      -0.220549       0.159139      -0.178197       0.047728       0.130469             10.965167       6.243864      -0.589604       1.755156      11.238868       3.212730      15.412770           0.000100
          153              N       3.671393       2.826913      16.830921      -0.110210      35.829163 0.46513046E+03  0.10953113E+05                                 9.238660                            7.013817      -0.048732       2.032620                    0.998653      26.107932      71.467556       0.655810       0.396612      -1.093800       0.130979       0.003991      -0.103407       0.166927      -0.057618       0.116576       0.022416      -0.220039       0.175081      -0.206472       0.093333       0.113139             11.198160       7.722578       1.184099       4.581716      11.228712       4.189997      14.643190           0.004888
          154              N       0.731570       2.848904      20.227328      -0.039941      36.673877 0.37603376E+03  0.83778858E+04                                 9.226545                            6.215878      -0.069817       2.051958                    0.997677      24.228142      64.042220       0.713492       0.385309      -1.104193      -0.004981      -0.006302       0.021490       0.022942      -0.024606       0.044104       0.034763      -0.067766      -0.043726      -0.079423       0.021397       0.058026             11.572548       9.514711      -1.563875       3.718144      15.961911       3.131585       9.241022           0.016526
          155              N       1.540254       9.282801      21.337129      -0.394641      36.344549 0.55751710E+03  0.13919631E+05                                 9.581637                            7.874561      -0.632163       1.805240                    0.997489      30.740640      90.466706       0.588181       0.417086      -1.065950       0.011042       0.042191      -0.128539       0.135736      -0.103352      -0.018150       0.015662      -0.220549       0.159138      -0.178197       0.047728       0.130469             10.965170       6.243862      -0.589601      -1.755157      11.238865      -3.212734      15.412782           0.000097
          156              N       2.359466      10.462680      18.808179      -0.110209      35.829230 0.46513077E+03  0.10953124E+05                                 9.238672                            7.013820      -0.048738       2.032618                    0.998653      26.107958      71.467665       0.655810       0.396612      -1.093800       0.130979       0.003992       0.103407       0.166927      -0.057618      -0.116576      -0.022416      -0.220039       0.175082      -0.206472       0.093333       0.113139             11.198181       7.722590       1.184105      -4.581732      11.228725      -4.190013      14.643229           0.004888
          157              N      -0.580357      10.484671      15.411772      -0.039940      36.673966 0.37603482E+03  0.83779162E+04                                 9.226559                            6.215887      -0.069823       2.051955                    0.997677      24.228186      64.042381       0.713491       0.385309      -1.104193      -0.004980      -0.006302      -0.021491       0.022943      -0.024607      -0.044105      -0.034763      -0.067767      -0.043728      -0.079425       0.021397       0.058027             11.572566       9.514731      -1.563878      -3.718153      15.961929      -3.131589       9.241038           0.016531
          158              N       0.947164      13.624498       9.457429      -0.397809      36.489521 0.56028014E+03  0.14004903E+05                                 9.600757                            7.890073      -0.624789       1.806065                    0.997547      30.818381      90.726851       0.588089       0.416666      -1.066296      -0.011648      -0.043010      -0.128474       0.135982      -0.102799       0.018589      -0.015733      -0.219769       0.162202      -0.178082       0.048508       0.129574             10.987550       6.256244      -0.595237       1.759860      11.245776       3.202399      15.460629           0.000037
          159              N       0.127952      12.444620       6.928479      -0.106574      35.348280 0.45912380E+03  0.10764861E+05                                 9.129927                            6.950395      -0.009961       2.047559                    0.998748      25.896564      70.484187       0.662075       0.394567      -1.096408      -0.130826      -0.005055       0.106795       0.168956      -0.054554       0.116265       0.023220      -0.214941       0.160071      -0.202153       0.092795       0.109358             11.051598       7.622635       1.160098       4.494720      11.098065       4.123362      14.434092           0.003461
          160              N       3.067775      12.422629       3.532072      -0.036932      36.336125 0.37288714E+03  0.82846369E+04                                 9.153872                            6.180385      -0.033115       2.065314                    0.997891      24.100365      63.472683       0.717671       0.384136      -1.105797       0.004708       0.007231      -0.019013       0.020879      -0.023700       0.043403       0.033317      -0.067120      -0.038771      -0.077473       0.021258       0.056215             11.474470       9.415080      -1.545989       3.671630      15.836051       3.110207       9.172278           0.011517
          161             Cl      -1.996872      13.718113      11.070692      -0.520687     141.038529 0.43450545E+04  0.16921020E+06                                18.337968                           17.844221       1.578063       2.140338                    0.998877      74.649405     219.157149       0.572326       0.274809      -1.267383       0.108664      -0.119169      -0.024911       0.163186      -0.021747       0.014817      -0.016604       0.131237      -0.075222      -0.062207      -0.022218       0.084425             19.185847      25.132281      -0.447370       2.295746      13.587849       1.329525      18.837413           0.000133
          162             Cl       4.484289       9.189187      22.950392      -0.527341     142.781925 0.44134846E+04  0.17256915E+06                                18.502703                           17.994809       1.547790       2.129757                    0.998910      75.005020     220.734376       0.569351       0.275134      -1.266853      -0.109084       0.104679      -0.017652       0.152212      -0.021887      -0.013274       0.025111       0.141222      -0.073120      -0.072902      -0.015811       0.088713             19.367779      25.406541      -0.455479      -2.334358      13.706792      -1.337780      18.990004           0.000190
          163             Cl       5.796217       1.553420      12.688708      -0.527341     142.781863 0.44134820E+04  0.17256903E+06                                18.502698                           17.994804       1.547789       2.129757                    0.998910      75.005012     220.734346       0.569351       0.275134      -1.266853      -0.109085       0.104680       0.017651       0.152213      -0.021887       0.013274      -0.025111       0.141222      -0.073122      -0.072901      -0.015811       0.088713             19.367773      25.406535      -0.455479       2.334363      13.706794       1.337773      18.989990           0.000206
          164             Cl      -0.684944       6.082346       0.809008      -0.520687     141.038494 0.43450532E+04  0.16921014E+06                                18.337964                           17.844218       1.578064       2.140338                    0.998877      74.649405     219.157138       0.572326       0.274809      -1.267383       0.108664      -0.119170       0.024911       0.163186      -0.021747      -0.014817       0.016604       0.131237      -0.075222      -0.062207      -0.022218       0.084425             19.185841      25.132270      -0.447371      -2.295742      13.587856      -1.329525      18.837398           0.000118
          165              O       2.958209       1.044878      10.944292      -0.581781      42.792347 0.69192973E+03  0.17764842E+05                                 9.850807                            8.243834      -0.185032       1.986466                    0.993479      28.900453      79.207331       0.647708       0.368322      -1.128645      -0.004995       0.023909      -0.009660       0.026266       0.010065       0.026741      -0.017737      -0.064625      -0.083108      -0.054233       0.003777       0.050456             11.196542       8.111097       1.470900      -1.986246      14.992011      -2.989819      10.486519          -0.000235
          166              O       2.410753       3.120890      11.487195      -0.557542      31.020571 0.49392978E+03  0.11639153E+05                                 7.810703                            6.876314       0.601729       2.237857                    0.997317      27.669198      72.298963       0.724057       0.358986      -1.137599       0.004333      -0.020204      -0.005323       0.021338      -0.036119       0.042499       0.041935       0.072740       0.136481      -0.096032       0.019245       0.076786              8.362615       7.144445      -1.245255      -2.888543       7.075045       1.264654      10.868355          -0.001141
          167              O       5.402758       0.970811       9.397793      -0.481583      38.161381 0.58595837E+03  0.14438288E+05                                 9.138101                            7.642179      -0.006634       2.057934                    0.995495      27.480445      73.893684       0.665056       0.373765      -1.124000      -0.026634       0.073565       0.003333       0.078309       0.018638       0.050049      -0.012406      -0.083659      -0.041762      -0.079405       0.026572       0.052833             10.191870       7.269614       0.011267      -0.449170      14.409468      -4.148032       8.896527           0.020036
          168              O       2.153063       6.590888      22.823992      -0.584317      42.874525 0.69353869E+03  0.17815437E+05                                 9.860406                            8.250591      -0.179365       1.987596                    0.993501      28.934345      79.305534       0.647813       0.368070      -1.128905       0.004559      -0.025536      -0.009009       0.027460       0.010414      -0.026287       0.017873      -0.064047      -0.083278      -0.053854       0.003535       0.050319             11.209257       8.123035       1.479143       1.993018      15.005457       3.000494      10.499280           0.000077
          169              O       2.700519       4.514876      23.366895      -0.553227      30.804135 0.48972297E+03  0.11514277E+05                                 7.771950                            6.845270       0.606171       2.240995                    0.997313      27.573381      71.945847       0.726036       0.358808      -1.137848      -0.004810       0.018562      -0.004059       0.019600      -0.036750      -0.042267      -0.042371       0.073052       0.135714      -0.096671       0.020185       0.076487              8.319167       7.113388      -1.238012       2.876769       7.034926      -1.256498      10.809188          -0.001335
          170              O      -0.291486       6.664955      21.277493      -0.486426      38.516355 0.59200341E+03  0.14627516E+05                                 9.200056                            7.684423      -0.013790       2.053523                    0.995481      27.605975      74.380088       0.662720       0.374050      -1.123571       0.026220      -0.076891       0.004850       0.081383       0.018851      -0.048357       0.014251      -0.082390      -0.047655      -0.078078       0.024517       0.053562             10.269538       7.317723       0.027538       0.463436      14.528230       4.195704       8.962661           0.029447
          171              O       0.841136      14.226655      12.815108      -0.584316      42.874535 0.69353923E+03  0.17815454E+05                                 9.860408                            8.250594      -0.179366       1.987595                    0.993501      28.934344      79.305539       0.647813       0.368070      -1.128905       0.004559      -0.025536       0.009009       0.027460       0.010414       0.026287      -0.017873      -0.064047      -0.083278      -0.053854       0.003535       0.050319             11.209259       8.123041       1.479145      -1.993021      15.005449      -3.000497      10.499288           0.000081
          172              O       1.388592      12.150643      12.272205      -0.553227      30.804167 0.48972336E+03  0.11514289E+05                                 7.771958                            6.845274       0.606168       2.240994                    0.997313      27.573387      71.945892       0.726035       0.358808      -1.137848      -0.004810       0.018562       0.004059       0.019600      -0.036751       0.042267       0.042371       0.073052       0.135713      -0.096671       0.020185       0.076486              8.319178       7.113401      -1.238013      -2.876780       7.034926       1.256500      10.809209          -0.001320
          173              O      -1.603413      14.300722      14.361607      -0.486425      38.516621 0.59200810E+03  0.14627662E+05                                 9.200101                            7.684455      -0.013799       2.053519                    0.995481      27.606072      74.380458       0.662718       0.374050      -1.123571       0.026220      -0.076894      -0.004849       0.081386       0.018850       0.048354      -0.014252      -0.082390      -0.047659      -0.078076       0.024514       0.053562             10.269591       7.317756       0.027549      -0.463445      14.528304      -4.195738       8.962713           0.029455
          174              O       1.646282       8.680645       0.935408      -0.581781      42.792337 0.69192909E+03  0.17764822E+05                                 9.850806                            8.243830      -0.185034       1.986465                    0.993479      28.900448      79.207320       0.647708       0.368322      -1.128645      -0.004995       0.023909       0.009660       0.026266       0.010065      -0.026741       0.017737      -0.064625      -0.083107      -0.054233       0.003776       0.050456             11.196542       8.111094       1.470902       1.986246      14.992017       2.989820      10.486515          -0.000237
          175              O       1.098826      10.756657       0.392505      -0.557542      31.020689 0.49393227E+03  0.11639227E+05                                 7.810728                            6.876336       0.601723       2.237855                    0.997317      27.669225      72.299110       0.724055       0.358986      -1.137598       0.004333      -0.020204       0.005323       0.021338      -0.036119      -0.042499      -0.041934       0.072740       0.136481      -0.096032       0.019245       0.076787              8.362644       7.144469      -1.245258       2.888556       7.075066      -1.264658      10.868399          -0.001154
          176              O       4.090831       8.606578       2.481907      -0.481582      38.161435 0.58595934E+03  0.14438319E+05                                 9.138111                            7.642188      -0.006642       2.057931                    0.995495      27.480471      73.893796       0.665055       0.373765      -1.124000      -0.026635       0.073566      -0.003333       0.078310       0.018637      -0.050047       0.012406      -0.083659      -0.041764      -0.079403       0.026570       0.052833             10.191880       7.269624       0.011262       0.449169      14.409481       4.148036       8.896535           0.020029
          177              F       2.325046       2.393507       6.088584       0.074427      12.434473 0.15675001E+03  0.27114073E+04                                 4.045079                            3.708377       1.468421       2.800033                    0.999505      16.405879      34.155776       1.076285       0.328997      -1.188817      -0.129715       0.069078       0.049466       0.155063      -0.060121      -0.049702       0.010265       0.090200      -0.105578      -0.067436      -0.042060       0.109496              4.276327       5.586584      -1.311283      -0.872406       3.815528       0.194898       3.426870          -0.310294
          178              F       3.596636      10.208104       7.664545      -0.150467      16.194508 0.21293165E+03  0.39825856E+04                                 4.888261                            4.353001       1.364071       2.719281                    0.998434      18.247307      39.705627       0.981324       0.333710      -1.182745       0.011189      -0.081828       0.011847       0.083435      -0.025712      -0.008517      -0.021773      -0.161867      -0.171315      -0.069696      -0.046149       0.115845              5.279458       4.092346      -0.800287       0.005774       8.329844      -0.442127       3.416183           0.000132
          179              F       2.786226       5.242259      17.968284       0.069007      12.783538 0.16205549E+03  0.28278732E+04                                 4.132868                            3.780284       1.423023       2.779437                    0.999447      16.531399      34.619085       1.061435       0.330686      -1.186763       0.133576      -0.069535       0.055043       0.160335      -0.059068       0.047577      -0.008134       0.084771      -0.103400      -0.066696      -0.038555       0.105250              4.376253       5.726700      -1.358907       0.900114       3.906505      -0.202493       3.495554          -0.308905
          180              F      -1.109218      12.699196      19.544245       0.068130      12.601647 0.15660743E+03  0.27067644E+04                                 4.094752                            3.702593       1.530564       2.828708                    0.998880      16.371133      34.005670       1.079536       0.328270      -1.190161      -0.017512       0.135276       0.017282       0.137495      -0.024508       0.003382       0.018809      -0.153873      -0.151217      -0.060385      -0.047627       0.108012              4.379264       3.481403      -0.617988      -0.002053       6.729304       0.342247       2.927087          -0.310280
          181              F       1.474299      12.878026      17.670816       0.069008      12.783587 0.16205624E+03  0.28278897E+04                                 4.132881                            3.780295       1.423010       2.779432                    0.999447      16.531409      34.619137       1.061433       0.330687      -1.186762       0.133576      -0.069536      -0.055044       0.160336      -0.059067      -0.047577       0.008133       0.084771      -0.103400      -0.066696      -0.038554       0.105250              4.376268       5.726723      -1.358913      -0.900120       3.906515       0.202495       3.495566          -0.308905
          182              F       0.202709       5.063429      16.094855       0.068131      12.601579 0.15660643E+03  0.27067425E+04                                 4.094735                            3.702579       1.530581       2.828714                    0.998880      16.371113      34.005586       1.079539       0.328269      -1.190161      -0.017512       0.135276      -0.017282       0.137495      -0.024508      -0.003382      -0.018810      -0.153873      -0.151217      -0.060385      -0.047626       0.108012              4.379245       3.481388      -0.617981       0.002052       6.729271      -0.342244       2.927076          -0.310279
          183              F       1.013119      10.029274       5.791116       0.074430      12.434468 0.15674990E+03  0.27114049E+04                                 4.045079                            3.708377       1.468414       2.800031                    0.999505      16.405866      34.155751       1.076285       0.328997      -1.188817      -0.129710       0.069073      -0.049466       0.155057      -0.060120       0.049702      -0.010265       0.090200      -0.105577      -0.067436      -0.042059       0.109496              4.276328       5.586585      -1.311284       0.872406       3.815527      -0.194898       3.426870          -0.310299
          184              F       4.908563       2.572337       4.215155      -0.150467      16.194484 0.21293116E+03  0.39825741E+04                                 4.888255                            4.352995       1.364075       2.719282                    0.998434      18.247299      39.705594       0.981325       0.333709      -1.182746       0.011190      -0.081828      -0.011847       0.083435      -0.025712       0.008517       0.021773      -0.161867      -0.171315      -0.069696      -0.046149       0.115845              5.279451       4.092342      -0.800290      -0.005775       8.329834       0.442126       3.416179           0.000130

******************************************************
Auxiliary information for the entire system
The total spin magnetic moment of the unit cell is   -0.343121
The total net atomic charge of the unit cell is   -0.000000
Accuracy of reproducing the electrostatic potential in the unit cell:
  The inner radius (bohr) =    5.0000
  The outer radius (bohr) =   12.0000
  Valid grid points have density less than (e/(bohr^3)) =    0.0001
  The number of valid grid points were=        19496
  The rms potential error without charges in kcal/mol is=      6.62832
  The rms potential error with partial charges in kcal/mol is=      1.15037
  The RRMSE value at monopole order=      0.17355
  The rms potential error with partial charges and cloud penetration in kcal/mol is=      1.16802
  The RRMSE value at monopole order with cloud penetration is=      0.17622
  The rms potential error with partial charges and atomic dipoles in kcal/mol is=      0.26889
  The RRMSE value at dipole order=      0.04057
  The rms potential error with partial charges, atomic dipoles and cloud penetration in kcal/mol is=      0.25801
  The RRMSE value at dipole order with cloud penetration=      0.03893

******************************************************
The electron densities and ab initio electrostatic potential were computed in VASP using the PBE functional and
projector augmented wave method. See the main text of the journal article for a description of computational details.
The atomic charges, dipoles, and quadrupoles were computed with the DDEC6 method as described in
(a) T. A. Manz and N. Gabaldon Limas, RSC Adv. 6 (2016) 47771-47801 DOI: 10.1039/c6ra04656h
(b) N. Gabaldon Limas and T. A. Manz, RSC Adv. 8 (2018) 2678-2707 DOI: 10.1039/c7ra11829e.
For each atom in the material, the electron cloud parameters were fit to the spherically averaged atom-in-material
electron density using radial positions for which this density was between 10^-4 and 10^-2 electrons per cubic bohr.
The polarizabilities, dispersion coefficients, and quantum Drude oscillator (QDO) parameters were fit using the MCLF method.
The magnetic structure of the system was optimized in VASP from the default ferromagnetic initial guess using spin polarization.
The atomic spin moments (ASMs) were computed on this optimized magnetic structure using the DDEC6 partition as inputs
to the method of T. A. Manz and D. S. Sholl, J. Chem. Theory Comput. 7 (2011) 4146-4164 DOI: 10.1021/ct200539n.
The RMSE and RRMSE were computed using a uniform grid with Ewald summation.
