# Supplementary material for: A collection of forcefield precursors for metal–organic frameworks
Source: RSC Adv. 2019 Nov 13;9(63):36492–507. doi: 10.1039/c9ra07327b (PMC9075174; doi:10.1039/c9ra07327b)
Supplement: RA-009-C9RA07327B-s5349 [file RA-009-C9RA07327B-s5349.xyz]

  216
jmolscript: load "" {1 1 1} spacegroup "x,y,z" unitcell [{     13.750600     0.000000     0.000000 }, {     -4.583470    17.269608     0.000000 }, {      4.583531     8.634770    14.955920 }]
Cd    12.020018     8.296226     3.405613     0.799426
Cd     2.852942     7.436020     6.068365     0.798990
Cd     7.436487    10.172132     5.481943     0.799166
Cd     1.730643    17.608152    11.550307     0.799426
Cd    10.897719    18.468358     8.887555     0.798990
Cd     6.314174    15.732246     9.473977     0.799166
H     12.905398     4.676594     7.002362     0.142944
H      9.251865     4.256946     5.470876     0.133177
H      9.623141     6.168694     4.241499     0.095293
H      5.219785    19.166661     5.813366     0.138012
H      7.287875    20.876346     8.783612     0.138267
H      7.247988    18.850618     9.917271     0.101932
H      0.441869     6.075442     2.704030     0.085584
H      1.023517     4.446058     1.180022     0.120843
H      4.461627    12.935768    14.152787     0.104933
H      2.712556    14.321655    13.765429     0.122114
H     11.220973     7.225603     0.484572     0.105024
H      3.738358    12.360705     7.404676     0.142129
H     13.835417    11.244222     8.533848     0.132356
H     14.206678     9.223681     7.492916     0.096173
H     14.386817    12.720770    10.406329     0.137912
H      2.704321    14.438239     7.440570     0.138376
H      2.664449    16.432876     8.628070     0.101823
H      5.025396     7.938820     8.342412     0.085673
H      5.607040     7.433679    10.515507     0.121959
H     -0.121864    23.058354    11.632715     0.104178
H     11.879658    22.029951    10.626181     0.122691
H     15.804482     5.441634     8.456077     0.105334
H      8.321894     8.867079     0.548882     0.141511
H      4.668365    10.403210     0.951197     0.132281
H      5.039626    10.512003     3.221505     0.096353
H      9.803303    19.921325    13.692145     0.137997
H     11.871381    16.494171    13.687658     0.138406
H     11.831509    16.525262    11.366499     0.102257
H      9.608954    11.890116     3.909477     0.084654
H     10.190614    14.024641     3.260391     0.120939
H      9.045193    15.814634     4.126338     0.104441
H      7.296112    15.457150     5.520230     0.122879
H      6.637449    13.237141     6.015271     0.104253
H      0.845263    21.227784     7.953558     0.142944
H      4.498796    21.647432     9.485044     0.133177
H      4.127520    19.735684    10.714421     0.095293
H      8.530876     6.737717     9.142554     0.138012
H      6.462786     5.028032     6.172308     0.138267
H      6.502673     7.053760     5.038649     0.101932
H     13.308792    19.828936    12.251890     0.085584
H     12.727144    21.458320    13.775898     0.120842
H      9.289034    12.968610     0.803133     0.104933
H     11.038105    11.582723     1.190491     0.122114
H      2.529688    18.678775    14.471348     0.105024
H     10.012303    13.543673     7.551244     0.142129
H     -0.084756    14.660156     6.422072     0.132356
H     -0.456017    16.680697     7.463004     0.096173
H     -0.636156    13.183608     4.549591     0.137911
H     11.046340    11.466139     7.515350     0.138376
H     11.086212     9.471502     6.327850     0.101823
H      8.725265    17.965558     6.613508     0.085673
H      8.143621    18.470699     4.440413     0.121959
H     13.872525     2.846024     3.323205     0.104178
H      1.871003     3.874427     4.329739     0.122691
H     -2.053821    20.462744     6.499843     0.105334
H      5.428767    17.037299    14.407038     0.141511
H      9.082296    15.501168    14.004723     0.132281
H      8.711035    15.392375    11.734415     0.096353
H      3.947358     5.983053     1.263775     0.137997
H      1.879280     9.410207     1.268262     0.138406
H      1.919152     9.379116     3.589421     0.102257
H      4.141707    14.014262    11.046443     0.084654
H      3.560047    11.879737    11.695529     0.120939
H      4.705468    10.089744    10.829582     0.104441
H      6.454549    10.447228     9.435690     0.122879
H      7.113212    12.667237     8.940649     0.104253
C     12.392508     6.046940     5.645860     0.114732
C     12.228870     4.946001     6.422072    -0.189294
C     11.032566     4.218087     6.351779     0.122698
C     10.068652     4.697321     5.536682    -0.181146
C     10.299668     5.850069     4.793372     0.115735
C     13.708444     6.792988     5.630904     0.529266
C      5.640545    17.943970     7.329896     0.117658
C      5.654302    19.114851     6.632951    -0.200016
C      6.306083    20.239101     7.138461     0.094044
C      6.879480    20.135480     8.397749    -0.179754
C      6.843722    18.915381     9.084226     0.111970
C      5.025890    16.697968     6.846820     0.532371
C     -0.058652     5.992550     1.923331     0.058602
C      0.313988     5.021136     1.000551    -0.137397
C      4.211367    13.562653    14.792900    -0.046510
C      3.181450    14.370871    14.568562    -0.111155
C     11.966254     6.684200     0.623662     0.100777
C      3.225455    10.500769     6.896175     0.113704
C      3.061826    11.723456     7.461508    -0.186451
C      1.865524    12.026537     8.127047     0.120104
C      0.901603    11.081026     8.119569    -0.178905
C      1.132610     9.860929     7.492916     0.116423
C      4.541388    10.114795     6.257557     0.529862
C      1.056992    14.645467    10.706943     0.118088
C      1.070740    13.456456    10.041405    -0.200645
C      1.722521    13.332117     8.815019     0.094572
C      2.295926    14.474503     8.275111    -0.179622
C      2.260177    15.679057     8.988508     0.111390
C     14.192938    14.850109    12.027551     0.532865
C      4.524871     7.304161     8.804550     0.059111
C      4.897508     6.990714    10.107211    -0.140924
C     -0.372122    23.299267    10.769758    -0.043108
C     12.348557    22.700877    10.181990    -0.113373
C      2.799165     5.832790     8.855400     0.101942
C      7.808995     9.356668     2.413885     0.114011
C      7.645365     9.234920     1.072339    -0.186322
C      6.449066     9.659754     0.477094     0.122152
C      5.485149    10.126032     1.299669    -0.178591
C      5.716156    10.193380     2.669632     0.114490
C      9.124924     8.996595     3.067459     0.529246
C     10.224073    19.219320    11.875000     0.116878
C     10.237821    19.237450    13.237485    -0.199732
C     10.889594    18.237538    13.958360     0.092701
C     11.462991    17.198773    13.238980    -0.179481
C     11.427243    17.214318    11.839106     0.110904
C      9.609427    20.260679    11.037469     0.533270
C      9.108434    12.607668     4.228039     0.060497
C      9.481081    13.892527     3.848158    -0.138918
C      8.794929    14.946836     4.349182    -0.044254
C      7.765006    14.737008     5.161288    -0.112849
C      7.382734    13.387388     5.476858     0.101772
C      1.358153    19.857438     9.310060     0.114732
C      1.521791    20.958377     8.533848    -0.189294
C      2.718095    21.686291     8.604141     0.122698
C      3.682009    21.207057     9.419238    -0.181146
C      3.450993    20.054309    10.162548     0.115735
C      0.042217    19.111390     9.325016     0.529266
C      8.110116     7.960408     7.626024     0.117658
C      8.096359     6.789527     8.322969    -0.200016
C      7.444578     5.665277     7.817459     0.094044
C      6.871181     5.768898     6.558171    -0.179754
C      6.906939     6.988997     5.871694     0.111970
C      8.724771     9.206410     8.109100     0.532371
C     13.809313    19.911828    13.032589     0.058602
C     13.436673    20.883242    13.955369    -0.137397
C      9.539294    12.341725     0.163020    -0.046510
C     10.569211    11.533507     0.387358    -0.111155
C      1.784407    19.220178    14.332258     0.100777
C     10.525206    15.403609     8.059745     0.113704
C     10.688835    14.180922     7.494412    -0.186451
C     11.885137    13.877841     6.828873     0.120104
C     12.849058    14.823352     6.836351    -0.178905
C     12.618051    16.043449     7.463004     0.116423
C      9.209273    15.789583     8.698363     0.529862
C     -1.056931    11.258911     4.248977     0.118088
C     -1.070679    12.447922     4.914515    -0.200645
C     12.028140    12.572261     6.140901     0.094572
C     11.454735    11.429875     6.680809    -0.179622
C     11.490484    10.225321     5.967412     0.111390
C     -0.442277    11.054269     2.928369     0.532865
C      9.225790    18.600217     6.151370     0.059111
C      8.853153    18.913664     4.848709    -0.140924
C     14.122783     2.605111     4.186162    -0.043108
C      1.402104     3.203501     4.773930    -0.113373
C     10.951496    20.071588     6.100520     0.101942
C      5.941666    16.547710    12.542035     0.114011
C      6.105296    16.669458    13.883581    -0.186322
C      7.301595    16.244624    14.478826     0.122152
C      8.265512    15.778346    13.656251    -0.178591
C      8.034505    15.710998    12.286288     0.114490
C      4.625737    16.907783    11.888461     0.529246
C      3.526588     6.685058     3.080920     0.116878
C      3.512840     6.666928     1.718435    -0.199732
C      2.861067     7.666840     0.997560     0.092700
C      2.287670     8.705605     1.716940    -0.179481
C      2.323418     8.690060     3.116814     0.110904
C      4.141234     5.643699     3.918451     0.533270
C      4.642227    13.296710    10.727881     0.060497
C      4.269580    12.011851    11.107762    -0.138918
C      4.955732    10.957542    10.606738    -0.044254
C      5.985655    11.167370     9.794632    -0.112849
C      6.367927    12.516990     9.479062     0.101772
N     11.431345     6.502860     4.838240    -0.245964
N      6.235943    17.837759     8.560769    -0.250825
N     12.657907     6.803358     1.748347    -0.204835
N      2.264285     9.573391     6.905148    -0.247972
N      1.652398    15.764539    10.183486    -0.250944
N      3.490825     6.747217     8.189862    -0.205437
N      6.847828     9.828127     3.212532    -0.246834
N     10.819472    18.206459    11.167585    -0.249539
N      8.074386    12.353803     5.017711    -0.205239
N      2.319316    19.401518    10.117680    -0.245964
N      7.514718     8.066619     6.395151    -0.250825
N      1.092754    19.101020    13.207573    -0.204835
N     11.486376    16.330987     8.050772    -0.247972
N     12.098263    10.139839     4.772434    -0.250944
N     10.259836    19.157161     6.766058    -0.205437
N      6.902833    16.076251    11.743388    -0.246834
N      2.931189     7.697919     3.788335    -0.249539
N      5.676275    13.550575     9.938209    -0.205239
O     13.851455     7.720367     4.793372    -0.553493
O     14.595354     6.430324     6.450488    -0.532997
O      5.225268    15.622934     7.455526    -0.569832
O      4.380990    16.791227     5.787941    -0.581876
O      4.684390     8.925784     5.873190    -0.553778
O      5.428305    11.005907     6.161839    -0.532907
O     14.392324    15.914778    12.654204    -0.570531
O     13.548030    13.886463    12.476228    -0.581720
O      9.267929     9.258227     4.289358    -0.553652
O     10.011838     8.468147     2.343593    -0.532878
O      9.808813    20.271044     9.802110    -0.570375
O      8.964526    21.131066    11.647670    -0.582044
O     -0.100794    18.184011    10.162548    -0.553493
O     -0.844693    19.474054     8.505432    -0.532997
O      8.525393    10.281444     7.500394    -0.569832
O      9.369671     9.113151     9.167979    -0.581876
O      9.066271    16.978594     9.082730    -0.553778
O      8.322356    14.898471     8.794081    -0.532907
O     -0.641663     9.989600     2.301716    -0.570531
O      0.202631    12.017915     2.479692    -0.581720
O      4.482732    16.646151    10.666562    -0.553652
O      3.738823    17.436231    12.612327    -0.532878
O      3.941848     5.633334     5.153810    -0.570375
O      4.786135     4.773312     3.308250    -0.582044

The following XYZ coordinates are in angstroms. Other properties are in atomic units.
The sperically averaged electron density of each atom fit to a function of the form exp(a - br)
eigen_1, eigen_2 and eigen_3 are the three eigenvalues of traceless quadrupole moment tensor
  atom number  atomic symbol              X              Y              Z     net charge C6 coefficient C8 coefficient C10 coefficient fluctuating dipole atomic polarizability isotropic forcefield polarizability              a              b squared Pearson coefficient          <r^3>          <r^4>         wp_QDO          m_QDO          q_QDO       dipole_x       dipole_y       dipole_z         dipole            Qxy            Qxz            Qyz     Q(x^2-y^2)  Q(3z^2 - R^2)        eigen_1        eigen_2        eigen_3 static polarizability      alpha(xx)      alpha(xy)      alpha(xz)      alpha(yy)      alpha(yz)      alpha(zz) atomic spin moment
            1             Cd      12.020018       8.296226       3.405613       0.799426     178.074320 0.46027009E+04  0.17731723E+06                                24.710235                           21.739737       1.123633       2.041098                    0.996510      80.591653     216.727029       0.412896       0.385059      -1.194625       0.009978       0.051888      -0.043888       0.068688      -0.014496       0.037365      -0.057144       0.269258      -0.024519      -0.153078       0.002565       0.150513             28.614038      27.390784      -5.126960       0.724227      32.881095       1.203642      25.570236           0.000001
            2             Cd       2.852942       7.436020       6.068365       0.798990     178.028091 0.46014476E+04  0.17727252E+06                                24.720771                           21.749338       1.118643       2.039580                    0.996550      80.619272     216.865969       0.412411       0.385504      -1.194174       0.010368      -0.063603      -0.022621       0.068297       0.039755      -0.005958      -0.024567       0.127417      -0.449528      -0.153507       0.002965       0.150541             28.626377      27.405483       3.195465       4.078283      26.368326       2.567070      32.105323           0.000001
            3             Cd       7.436487      10.172132       5.481943       0.799166     178.081118 0.46028116E+04  0.17732617E+06                                24.714173                           21.742440       1.125031       2.041384                    0.996552      80.604056     216.777616       0.412793       0.385145      -1.194533       0.009698       0.012321       0.066648       0.068468      -0.025347      -0.031460       0.081531       0.227554      -0.151746      -0.153239       0.002243       0.150997             28.619764      27.400503       1.931965      -4.803190      28.439752      -3.765032      30.019038           0.000001
            4             Cd       1.730643      17.608152      11.550307       0.799426     178.074319 0.46027009E+04  0.17731723E+06                                24.710235                           21.739737       1.123633       2.041098                    0.996510      80.591653     216.727028       0.412896       0.385059      -1.194625      -0.009978      -0.051888       0.043888       0.068688      -0.014496       0.037365      -0.057144       0.269258      -0.024519      -0.153078       0.002565       0.150513             28.614039      27.390784      -5.126959       0.724226      32.881097       1.203644      25.570237           0.000001
            5             Cd      10.897719      18.468358       8.887555       0.798990     178.028089 0.46014475E+04  0.17727251E+06                                24.720771                           21.749338       1.118643       2.039580                    0.996550      80.619271     216.865967       0.412411       0.385504      -1.194174      -0.010368       0.063603       0.022621       0.068297       0.039755      -0.005958      -0.024567       0.127417      -0.449528      -0.153507       0.002965       0.150541             28.626379      27.405484       3.195465       4.078282      26.368328       2.567070      32.105324           0.000001
            6             Cd       6.314174      15.732246       9.473977       0.799166     178.081119 0.46028117E+04  0.17732617E+06                                24.714173                           21.742440       1.125031       2.041384                    0.996552      80.604056     216.777614       0.412793       0.385145      -1.194533      -0.009698      -0.012321      -0.066648       0.068468      -0.025347      -0.031460       0.081531       0.227554      -0.151746      -0.153239       0.002243       0.150997             28.619763      27.400501       1.931965      -4.803190      28.439751      -3.765032      30.019037           0.000001
            7              H      12.905398       4.676594       7.002362       0.142944       1.006760 0.74816020E+01  0.73244831E+02                                 1.746486                            1.668025      -1.320195       2.276102                    0.993983       3.622925      10.601326       0.448624       1.394574      -0.684233       0.025061      -0.009071       0.026310       0.037451      -0.004848       0.009294      -0.004294       0.001278       0.008001      -0.008664      -0.004486       0.013150              1.791514       1.953139      -0.106106       0.314352       1.715612      -0.333630       1.705790           0.000000
            8              H       9.251865       4.256946       5.470876       0.133177       1.041648 0.76186866E+01  0.73316251E+02                                 1.656423                            1.585013      -0.870327       2.479451                    0.999243       3.226965       8.720660       0.514718       1.236564      -0.720600      -0.032342      -0.019731      -0.003860       0.038082       0.011637       0.008598      -0.007510       0.008158      -0.016593      -0.018916       0.003378       0.015537              1.681711       2.089671       0.240916      -0.019936       1.628772      -0.107908       1.326690           0.000000
            9              H       9.623141       6.168694       4.241499       0.095293       1.251538 0.89953757E+01  0.90263548E+02                                 1.877719                            1.722802      -0.927720       2.437574                    0.998193       3.458498       9.553893       0.493322       1.237322      -0.720260      -0.035475       0.014883      -0.028683       0.047986       0.003799       0.014595      -0.006564       0.011228      -0.015023      -0.018241       0.000675       0.017566              1.985262       2.227517      -0.422850       0.494708       1.804114      -0.445297       1.924156           0.000000
           10              H       5.219785      19.166661       5.813366       0.138012       1.154826 0.90871168E+01  0.91605136E+02                                 1.788664                            1.743199      -1.209226       2.320457                    0.996359       3.436742       9.580240       0.484522       1.254005      -0.716368      -0.020058       0.001456      -0.031605       0.037461      -0.004026       0.007273      -0.006714       0.001605       0.033093      -0.009658      -0.006838       0.016496              1.776199       1.637228      -0.010570       0.277942       1.772050      -0.161900       1.919320           0.000001
           11              H       7.287875      20.876346       8.783612       0.138267       1.105682 0.84903682E+01  0.85013106E+02                                 1.807007                            1.739042      -1.143334       2.355674                    0.996539       3.508242      10.077591       0.457954       1.335749      -0.697974       0.017595       0.030178       0.017436       0.039042       0.004438       0.002826       0.000797      -0.025843       0.003566      -0.014702       0.001501       0.013201              1.824053       1.758389       0.292658       0.180057       2.055621       0.067188       1.658149           0.000000
           12              H       7.247988      18.850618       9.917271       0.101932       1.097149 0.78785997E+01  0.77522685E+02                                 1.801172                            1.674329      -1.023463       2.400225                    0.996935       3.577710      10.229295       0.466511       1.334333      -0.697292       0.025669      -0.001467       0.042122       0.049349       0.003720       0.010444      -0.001453      -0.007350       0.031322      -0.014672      -0.000334       0.015006              1.883270       1.793543      -0.071008       0.468689       1.534187      -0.217082       2.322081           0.000000
           13              H       0.441869       6.075442       2.704030       0.085584       1.020289 0.72773576E+01  0.70707962E+02                                 1.748592                            1.631642      -1.161405       2.318016                    0.994651       3.821010      11.115069       0.459520       1.371852      -0.687496       0.027910       0.004246       0.036677       0.046284      -0.010087       0.013165       0.001852       0.004679       0.011433      -0.017425       0.000518       0.016907              1.823534       1.726758       0.034435       0.454860       1.427583       0.055683       2.316260           0.000001
           14              H       1.023517       4.446058       1.180022       0.120843       1.081952 0.78813486E+01  0.75718611E+02                                 1.639619                            1.567169      -0.722371       2.539566                    0.999891       3.124069       8.161130       0.545559       1.168590      -0.738296       0.029987      -0.025104       0.003382       0.039254      -0.015709       0.007283       0.007543       0.000772       0.008294      -0.021607       0.007275       0.014332              1.644340       1.760819      -0.368720       0.186567       1.662422      -0.168437       1.509778           0.000002
           15              H       4.461627      12.935768      14.152787       0.104933       1.078420 0.75283630E+01  0.71478624E+02                                 1.619605                            1.514040      -0.779046       2.502530                    0.999615       3.217067       8.345104       0.564970       1.141840      -0.742842       0.010169      -0.023405      -0.021746       0.033527      -0.010942       0.006805       0.005844       0.001029      -0.003577      -0.015816       0.004180       0.011636              1.666560       1.308301      -0.166287      -0.146189       1.687337       0.510683       2.004042           0.000001
           16              H       2.712556      14.321655      13.765429       0.122114       1.011506 0.69706551E+01  0.66606197E+02                                 1.711026                            1.578313      -0.942647       2.439042                    0.998166       3.477330       9.838535       0.478323       1.340120      -0.695648      -0.019211      -0.004763      -0.034231       0.039541      -0.007230       0.007006       0.008743       0.003496       0.030241      -0.017097       0.002397       0.014700              1.797943       1.668079      -0.050302       0.512962       1.345171       0.067647       2.380580           0.000000
           17              H      11.220973       7.225603       0.484572       0.105024       1.150702 0.81230455E+01  0.80691529E+02                                 1.866523                            1.705125      -1.100809       2.359661                    0.996488       3.672930      10.616214       0.459380       1.342224      -0.694965      -0.038983       0.026775      -0.009342       0.048206      -0.008299       0.008775       0.001349       0.003754      -0.006147      -0.012392      -0.000065       0.012457              1.951088       2.308465      -0.655505       0.120558       1.854329      -0.042531       1.690469           0.000000
           18              H       3.738358      12.360705       7.404676       0.142129       1.010263 0.75151935E+01  0.73675034E+02                                 1.752406                            1.673213      -1.331765       2.271117                    0.993792       3.632081      10.644351       0.447231       1.396992      -0.683762       0.025225       0.027624      -0.005205       0.037768       0.010401      -0.000471       0.000056      -0.005973      -0.013389      -0.008630      -0.004426       0.013056              1.797802       1.960430       0.327620      -0.065564       2.004803       0.171985       1.428175           0.000000
           19              H      13.835417      11.244222       8.533848       0.132356       1.044839 0.76482919E+01  0.73679484E+02                                 1.660596                            1.588757      -0.879483       2.475392                    0.999129       3.231590       8.740493       0.513739       1.237604      -0.720380      -0.032444       0.006717       0.019086       0.038237       0.001790      -0.014416       0.005538       0.004957      -0.026585      -0.018953       0.003367       0.015586              1.685995       2.095866      -0.138443      -0.199665       1.499040       0.185545       1.463079           0.000000
           20              H      14.206678       9.223681       7.492916       0.096173       1.256900 0.90454556E+01  0.90966036E+02                                 1.890312                            1.733189      -0.946090       2.431170                    0.997931       3.464344       9.606045       0.489063       1.245353      -0.718512      -0.035239      -0.031907       0.001527       0.047562       0.010568      -0.010533       0.004080       0.006934      -0.028408      -0.018193       0.000712       0.017481              1.999400       2.244438       0.647273       0.120239       2.297239       0.172674       1.456524           0.000000
           21              H      14.386817      12.720770      10.406329       0.137912       1.158417 0.91247988E+01  0.92091174E+02                                 1.793218                            1.747485      -1.211632       2.318989                    0.996320       3.442591       9.605816       0.483589       1.254975      -0.716144      -0.019938      -0.028422       0.014414       0.037591       0.008418      -0.000192      -0.004141      -0.016809      -0.023535      -0.009636      -0.006810       0.016446              1.780718       1.641096       0.246902      -0.130348       2.028240       0.017395       1.672819           0.000001
           22              H       2.704321      14.438239       7.440570       0.138376       1.105816 0.84925930E+01  0.85045970E+02                                 1.807601                            1.739644      -1.147229       2.354074                    0.996490       3.508750      10.081620       0.457700       1.336323      -0.697858       0.017714      -0.000122      -0.034771       0.039023       0.000432      -0.005124       0.004346      -0.016548       0.030740      -0.014560       0.001489       0.013071              1.824632       1.758949       0.009615      -0.343538       1.700012       0.138577       2.014935           0.000000
           23              H       2.664449      16.432876       8.628070       0.101823       1.098698 0.78945147E+01  0.77750580E+02                                 1.806053                            1.678466      -1.035929       2.395417                    0.996717       3.583952      10.265680       0.464726       1.338230      -0.696496       0.026022       0.037117      -0.019451       0.049327       0.007137      -0.008431      -0.004624      -0.017902       0.001033      -0.014766      -0.000368       0.015134              1.888649       1.798551       0.443487      -0.173614       2.320459      -0.233636       1.546936           0.000000
           24              H       5.025396       7.938820       8.342412       0.085673       1.023485 0.73061448E+01  0.71074038E+02                                 1.753522                            1.635780      -1.168980       2.314310                    0.994492       3.831549      11.160852       0.458448       1.373387      -0.687147       0.027678       0.029598      -0.021976       0.046099       0.016506       0.002156      -0.004293       0.000483      -0.002190      -0.017401       0.000401       0.017001              1.828947       1.731702       0.378694      -0.258569       2.052421      -0.414754       1.702719           0.000001
           25              H       5.607040       7.433679      10.515507       0.121959       1.079997 0.78671884E+01  0.75571063E+02                                 1.640216                            1.567889      -0.723487       2.540369                    0.999891       3.119203       8.155715       0.544162       1.171770      -0.737576       0.029680       0.015124       0.019649       0.038675       0.014039       0.010001      -0.005601       0.003704       0.017625      -0.021443       0.007123       0.014321              1.644900       1.761168       0.345761       0.225922       1.694481       0.150177       1.479053           0.000002
           26              H      -0.121864      23.058354      11.632715       0.104178       1.081943 0.75564267E+01  0.71810663E+02                                 1.623045                            1.516776      -0.781786       2.500823                    0.999600       3.221556       8.360118       0.564515       1.141715      -0.742875       0.010059      -0.006995       0.031398       0.033704       0.011373       0.006300      -0.002552       0.006731       0.013762      -0.015849       0.004148       0.011701              1.670332       1.310513      -0.043791       0.218176       1.485399      -0.394161       2.215085           0.000001
           27              H      11.879658      22.029951      10.626181       0.122691       1.008770 0.69515681E+01  0.66414158E+02                                 1.712148                            1.579419      -0.953942       2.435556                    0.997991       3.476472       9.852758       0.476415       1.345684      -0.694553      -0.019040      -0.027421       0.020972       0.039424       0.009544       0.002707      -0.011603      -0.001148       0.015075      -0.016957       0.002424       0.014533              1.799092       1.669141       0.469634      -0.212965       2.064451      -0.482434       1.663684           0.000000
           28              H      15.804482       5.441634       8.456077       0.105334       1.153378 0.81461417E+01  0.80996169E+02                                 1.870963                            1.708694      -1.175123       2.325770                    0.995575       3.678737      10.645558       0.458338       1.344027      -0.694579      -0.038484      -0.021432      -0.018593       0.047812       0.011919       0.002804      -0.000159       0.006102       0.000066      -0.012588      -0.000063       0.012651              1.955996       2.314922       0.433989       0.509558       1.772397       0.092702       1.780669           0.000000
           29              H       8.321894       8.867079       0.548882       0.141511       1.011470 0.75205304E+01  0.73681808E+02                                 1.747679                            1.668964      -1.310679       2.278830                    0.994129       3.627497      10.600055       0.450109       1.388918      -0.685298       0.025512      -0.018352      -0.021537       0.038099      -0.005699      -0.008863       0.004272       0.001432       0.008546      -0.008692      -0.004555       0.013247              1.792764       1.954684      -0.219651      -0.249926       1.420069       0.163026       2.003538           0.000000
           30              H       4.668365      10.403210       0.951197       0.132281       1.043033 0.76293188E+01  0.73431616E+02                                 1.656610                            1.585096      -0.867110       2.480622                    0.999265       3.228979       8.722007       0.515291       1.234970      -0.720955      -0.032511       0.013347      -0.015436       0.038385      -0.013380       0.005662       0.001910       0.018061       0.012197      -0.019011       0.003373       0.015638              1.681910       2.090151      -0.103320       0.218890       1.308778      -0.076931       1.646803           0.000000
           31              H       5.039626      10.512003       3.221505       0.096353       1.248621 0.89719583E+01  0.89980732E+02                                 1.875722                            1.721272      -0.924780       2.439272                    0.998255       3.455030       9.545524       0.493175       1.238349      -0.720024      -0.035273       0.017270       0.026941       0.047626      -0.014423      -0.004025       0.002518       0.018342       0.006301      -0.018146       0.000645       0.017501              1.982964       2.224682      -0.216454      -0.612150       1.507166       0.274043       2.217045           0.000000
           32              H       9.803303      19.921325      13.692145       0.137997       1.158832 0.91277158E+01  0.92121594E+02                                 1.792980                            1.747199      -1.212859       2.318179                    0.996329       3.443110       9.605142       0.483897       1.254163      -0.716310      -0.019767       0.026736       0.017164       0.037419      -0.004448      -0.007183       0.010883      -0.005045       0.011212      -0.009629      -0.006895       0.016524              1.780482       1.640890      -0.236427      -0.148739       1.746458       0.145373       1.954098           0.000001
           33              H      11.871381      16.494171      13.687658       0.138406       1.105537 0.84886341E+01  0.84988064E+02                                 1.806519                            1.738605      -1.142483       2.355980                    0.996575       3.507544      10.073838       0.458132       1.335351      -0.698054       0.017552      -0.029819       0.017434       0.038746      -0.004783       0.002451      -0.005269      -0.018192       0.025843      -0.014641       0.001468       0.013174              1.823531       1.757909      -0.302138       0.163287       1.815216      -0.205541       1.897468           0.000000
           34              H      11.831509      16.525262      11.366499       0.102257       1.095551 0.78646841E+01  0.77352387E+02                                 1.799595                            1.672985      -1.024330       2.400418                    0.996913       3.574834      10.219222       0.466637       1.334548      -0.697257       0.025728      -0.035603      -0.022422       0.049318      -0.010907      -0.001990       0.005913      -0.015188       0.008414      -0.014752      -0.000257       0.015008              1.881556       1.791933      -0.369885      -0.295439       1.935304       0.449090       1.917432           0.000000
           35              H       9.608954      11.890116       3.909477       0.084654       1.025186 0.73177576E+01  0.71181598E+02                                 1.752073                            1.634469      -1.156117       2.319197                    0.994700       3.828578      11.134556       0.459949       1.369010      -0.688021       0.028114      -0.034175      -0.014713       0.046635      -0.006321      -0.015424       0.002526      -0.002744      -0.010765      -0.017405       0.000422       0.016983              1.827385       1.730190      -0.412942      -0.198396       2.147583       0.358434       1.604383           0.000001
           36              H      10.190614      14.024641       3.260391       0.120939       1.083587 0.78994714E+01  0.75959533E+02                                 1.644058                            1.571285      -0.722330       2.540737                    0.999888       3.123822       8.172233       0.543474       1.172042      -0.737527       0.029995       0.009571      -0.023356       0.039202       0.001632      -0.017333      -0.001687      -0.009237      -0.021362      -0.021687       0.007302       0.014385              1.648804       1.765678       0.022764      -0.414228       1.405623       0.018284       1.775110           0.000002
           37              H       9.045193      15.814634       4.126338       0.104441       1.080100 0.75442866E+01  0.71696542E+02                                 1.624613                            1.518316      -0.787318       2.500192                    0.999575       3.218752       8.364365       0.562456       1.145875      -0.741888       0.010264       0.030635      -0.009376       0.033642      -0.000329      -0.012958      -0.003275      -0.002961      -0.015919      -0.015814       0.004101       0.011713              1.671912       1.311752       0.210926      -0.071250       2.376258      -0.118859       1.327725           0.000001
           38              H       7.296112      15.457150       5.520230       0.122879       1.011235 0.69717729E+01  0.66667579E+02                                 1.716116                            1.582549      -0.958720       2.433246                    0.997910       3.482000       9.878725       0.475480       1.347109      -0.694244      -0.018815       0.031656       0.012872       0.039010      -0.002473      -0.009673       0.002895      -0.016482      -0.030395      -0.016963       0.002386       0.014577              1.803607       1.673128      -0.421305      -0.301587       2.187813       0.416705       1.549878           0.000000
           39              H       6.637449      13.237141       6.015271       0.104253       1.150924 0.81233635E+01  0.80668227E+02                                 1.863994                            1.703081      -1.089469       2.363797                    0.996628       3.671626      10.599005       0.460652       1.338956      -0.695623      -0.039280      -0.005430       0.028204       0.048661      -0.003462      -0.011544      -0.001068       0.003823      -0.007040      -0.012275      -0.000279       0.012554              1.948329       2.304915       0.222976      -0.626463       1.692486      -0.049644       1.847586           0.000001
           40              H       0.845263      21.227784       7.953558       0.142944       1.006760 0.74816020E+01  0.73244831E+02                                 1.746486                            1.668025      -1.320195       2.276102                    0.993983       3.622925      10.601326       0.448624       1.394574      -0.684233      -0.025061       0.009071      -0.026310       0.037451      -0.004848       0.009294      -0.004294       0.001278       0.008001      -0.008664      -0.004486       0.013150              1.791514       1.953139      -0.106106       0.314352       1.715612      -0.333630       1.705790           0.000000
           41              H       4.498796      21.647432       9.485044       0.133177       1.041648 0.76186866E+01  0.73316254E+02                                 1.656424                            1.585013      -0.870327       2.479451                    0.999243       3.226965       8.720661       0.514718       1.236565      -0.720599       0.032342       0.019731       0.003860       0.038082       0.011637       0.008598      -0.007510       0.008158      -0.016593      -0.018916       0.003378       0.015537              1.681711       2.089672       0.240916      -0.019936       1.628772      -0.107908       1.326691           0.000000
           42              H       4.127520      19.735684      10.714421       0.095293       1.251538 0.89953758E+01  0.90263552E+02                                 1.877719                            1.722802      -0.927721       2.437574                    0.998193       3.458498       9.553894       0.493322       1.237322      -0.720260       0.035475      -0.014883       0.028683       0.047986       0.003799       0.014595      -0.006564       0.011228      -0.015023      -0.018241       0.000675       0.017566              1.985262       2.227517      -0.422850       0.494709       1.804114      -0.445297       1.924156           0.000000
           43              H       8.530876       6.737717       9.142554       0.138012       1.154827 0.90871221E+01  0.91605200E+02                                 1.788665                            1.743199      -1.209226       2.320457                    0.996359       3.436743       9.580242       0.484522       1.254004      -0.716368       0.020058      -0.001456       0.031605       0.037461      -0.004026       0.007273      -0.006714       0.001605       0.033093      -0.009658      -0.006838       0.016496              1.776200       1.637229      -0.010570       0.277942       1.772050      -0.161900       1.919320           0.000001
           44              H       6.462786       5.028032       6.172308       0.138267       1.105682 0.84903685E+01  0.85013108E+02                                 1.807007                            1.739042      -1.143334       2.355675                    0.996539       3.508242      10.077590       0.457954       1.335749      -0.697974      -0.017595      -0.030178      -0.017436       0.039042       0.004438       0.002826       0.000797      -0.025843       0.003566      -0.014702       0.001501       0.013201              1.824053       1.758389       0.292658       0.180057       2.055621       0.067188       1.658149           0.000000
           45              H       6.502673       7.053760       5.038649       0.101932       1.097149 0.78785997E+01  0.77522685E+02                                 1.801172                            1.674329      -1.023463       2.400225                    0.996935       3.577710      10.229295       0.466511       1.334333      -0.697292      -0.025669       0.001467      -0.042122       0.049349       0.003720       0.010444      -0.001453      -0.007350       0.031322      -0.014672      -0.000334       0.015006              1.883270       1.793543      -0.071008       0.468689       1.534187      -0.217082       2.322081           0.000000
           46              H      13.308792      19.828936      12.251890       0.085584       1.020289 0.72773576E+01  0.70707962E+02                                 1.748592                            1.631642      -1.161405       2.318016                    0.994651       3.821010      11.115069       0.459520       1.371852      -0.687496      -0.027910      -0.004246      -0.036677       0.046284      -0.010087       0.013165       0.001852       0.004679       0.011433      -0.017425       0.000518       0.016907              1.823534       1.726758       0.034435       0.454860       1.427584       0.055683       2.316261           0.000001
           47              H      12.727144      21.458320      13.775898       0.120842       1.081952 0.78813496E+01  0.75718626E+02                                 1.639619                            1.567169      -0.722371       2.539566                    0.999891       3.124069       8.161131       0.545559       1.168591      -0.738296      -0.029987       0.025104      -0.003382       0.039254      -0.015709       0.007283       0.007543       0.000772       0.008294      -0.021607       0.007275       0.014332              1.644340       1.760820      -0.368720       0.186567       1.662422      -0.168437       1.509778           0.000002
           48              H       9.289034      12.968610       0.803133       0.104933       1.078420 0.75283627E+01  0.71478618E+02                                 1.619605                            1.514039      -0.779046       2.502530                    0.999615       3.217067       8.345103       0.564970       1.141840      -0.742842      -0.010169       0.023405       0.021746       0.033527      -0.010942       0.006805       0.005844       0.001029      -0.003577      -0.015816       0.004180       0.011636              1.666560       1.308300      -0.166287      -0.146189       1.687336       0.510683       2.004042           0.000001
           49              H      11.038105      11.582723       1.190491       0.122114       1.011507 0.69706557E+01  0.66606202E+02                                 1.711025                            1.578313      -0.942647       2.439042                    0.998166       3.477330       9.838534       0.478323       1.340120      -0.695648       0.019211       0.004763       0.034231       0.039541      -0.007230       0.007006       0.008743       0.003496       0.030241      -0.017097       0.002397       0.014700              1.797943       1.668078      -0.050303       0.512963       1.345172       0.067647       2.380580           0.000000
           50              H       2.529688      18.678775      14.471348       0.105024       1.150701 0.81230399E+01  0.80691466E+02                                 1.866522                            1.705125      -1.100809       2.359661                    0.996488       3.672929      10.616213       0.459380       1.342225      -0.694964       0.038983      -0.026775       0.009342       0.048206      -0.008299       0.008775       0.001349       0.003754      -0.006147      -0.012392      -0.000065       0.012457              1.951088       2.308465      -0.655505       0.120558       1.854329      -0.042531       1.690469           0.000000
           51              H      10.012303      13.543673       7.551244       0.142129       1.010263 0.75151941E+01  0.73675040E+02                                 1.752405                            1.673213      -1.331765       2.271117                    0.993792       3.632081      10.644350       0.447231       1.396991      -0.683762      -0.025225      -0.027624       0.005205       0.037768       0.010401      -0.000471       0.000056      -0.005973      -0.013389      -0.008630      -0.004426       0.013056              1.797802       1.960429       0.327620      -0.065564       2.004802       0.171985       1.428175           0.000000
           52              H      -0.084756      14.660156       6.422072       0.132356       1.044839 0.76482919E+01  0.73679484E+02                                 1.660596                            1.588757      -0.879483       2.475392                    0.999129       3.231590       8.740493       0.513739       1.237604      -0.720380       0.032444      -0.006717      -0.019086       0.038237       0.001790      -0.014416       0.005538       0.004957      -0.026585      -0.018953       0.003367       0.015586              1.685995       2.095865      -0.138443      -0.199665       1.499040       0.185545       1.463079           0.000000
           53              H      -0.456017      16.680697       7.463004       0.096173       1.256900 0.90454530E+01  0.90966009E+02                                 1.890312                            1.733189      -0.946090       2.431170                    0.997931       3.464343       9.606044       0.489063       1.245354      -0.718512       0.035239       0.031907      -0.001527       0.047562       0.010568      -0.010533       0.004080       0.006934      -0.028408      -0.018193       0.000712       0.017481              1.999401       2.244438       0.647273       0.120239       2.297240       0.172674       1.456524           0.000000
           54              H      -0.636156      13.183608       4.549591       0.137911       1.158417 0.91248046E+01  0.92091251E+02                                 1.793219                            1.747486      -1.211632       2.318989                    0.996320       3.442592       9.605821       0.483589       1.254975      -0.716144       0.019938       0.028422      -0.014414       0.037591       0.008418      -0.000192      -0.004141      -0.016809      -0.023535      -0.009636      -0.006810       0.016446              1.780720       1.641097       0.246902      -0.130348       2.028241       0.017396       1.672820           0.000001
           55              H      11.046340      11.466139       7.515350       0.138376       1.105816 0.84925921E+01  0.85045955E+02                                 1.807601                            1.739643      -1.147229       2.354074                    0.996490       3.508750      10.081618       0.457700       1.336323      -0.697858      -0.017714       0.000122       0.034771       0.039024       0.000432      -0.005124       0.004346      -0.016548       0.030740      -0.014560       0.001489       0.013071              1.824632       1.758949       0.009615      -0.343538       1.700011       0.138577       2.014935           0.000000
           56              H      11.086212       9.471502       6.327850       0.101823       1.098698 0.78945147E+01  0.77750580E+02                                 1.806053                            1.678466      -1.035929       2.395417                    0.996717       3.583952      10.265680       0.464726       1.338230      -0.696496      -0.026022      -0.037117       0.019451       0.049327       0.007137      -0.008431      -0.004624      -0.017902       0.001033      -0.014766      -0.000368       0.015134              1.888649       1.798551       0.443487      -0.173614       2.320459      -0.233636       1.546936           0.000000
           57              H       8.725265      17.965558       6.613508       0.085673       1.023485 0.73061457E+01  0.71074046E+02                                 1.753522                            1.635780      -1.168980       2.314310                    0.994492       3.831549      11.160851       0.458448       1.373387      -0.687147      -0.027678      -0.029598       0.021976       0.046099       0.016506       0.002156      -0.004293       0.000483      -0.002190      -0.017401       0.000401       0.017001              1.828947       1.731702       0.378694      -0.258569       2.052421      -0.414754       1.702719           0.000001
           58              H       8.143621      18.470699       4.440413       0.121959       1.079997 0.78671884E+01  0.75571063E+02                                 1.640216                            1.567889      -0.723487       2.540369                    0.999891       3.119203       8.155715       0.544162       1.171770      -0.737576      -0.029680      -0.015124      -0.019649       0.038675       0.014039       0.010001      -0.005601       0.003704       0.017625      -0.021443       0.007123       0.014321              1.644900       1.761168       0.345761       0.225922       1.694481       0.150177       1.479053           0.000002
           59              H      13.872525       2.846024       3.323205       0.104178       1.081943 0.75564267E+01  0.71810663E+02                                 1.623045                            1.516776      -0.781786       2.500823                    0.999600       3.221556       8.360118       0.564515       1.141715      -0.742875      -0.010059       0.006995      -0.031398       0.033704       0.011373       0.006300      -0.002552       0.006731       0.013762      -0.015849       0.004148       0.011701              1.670332       1.310513      -0.043791       0.218176       1.485399      -0.394161       2.215085           0.000001
           60              H       1.871003       3.874427       4.329739       0.122691       1.008770 0.69515681E+01  0.66414158E+02                                 1.712148                            1.579419      -0.953942       2.435556                    0.997991       3.476472       9.852758       0.476415       1.345684      -0.694553       0.019040       0.027421      -0.020972       0.039424       0.009544       0.002707      -0.011603      -0.001148       0.015075      -0.016957       0.002424       0.014533              1.799092       1.669141       0.469634      -0.212965       2.064451      -0.482434       1.663684           0.000000
           61              H      -2.053821      20.462744       6.499843       0.105334       1.153378 0.81461417E+01  0.80996169E+02                                 1.870963                            1.708694      -1.175123       2.325770                    0.995575       3.678737      10.645558       0.458338       1.344027      -0.694579       0.038484       0.021432       0.018593       0.047812       0.011919       0.002804      -0.000159       0.006102       0.000066      -0.012588      -0.000063       0.012651              1.955996       2.314922       0.433989       0.509558       1.772397       0.092702       1.780669           0.000000
           62              H       5.428767      17.037299      14.407038       0.141511       1.011470 0.75205311E+01  0.73681814E+02                                 1.747678                            1.668964      -1.310679       2.278830                    0.994129       3.627497      10.600054       0.450109       1.388918      -0.685298      -0.025512       0.018352       0.021537       0.038099      -0.005699      -0.008863       0.004272       0.001432       0.008546      -0.008692      -0.004555       0.013247              1.792764       1.954684      -0.219651      -0.249926       1.420069       0.163026       2.003538           0.000000
           63              H       9.082296      15.501168      14.004723       0.132281       1.043033 0.76293189E+01  0.73431619E+02                                 1.656610                            1.585096      -0.867110       2.480622                    0.999265       3.228979       8.722008       0.515291       1.234970      -0.720955       0.032511      -0.013347       0.015436       0.038385      -0.013380       0.005662       0.001910       0.018061       0.012197      -0.019011       0.003373       0.015638              1.681911       2.090151      -0.103320       0.218890       1.308778      -0.076931       1.646803           0.000000
           64              H       8.711035      15.392375      11.734415       0.096353       1.248621 0.89719583E+01  0.89980732E+02                                 1.875722                            1.721272      -0.924780       2.439272                    0.998255       3.455030       9.545524       0.493175       1.238349      -0.720024       0.035273      -0.017270      -0.026941       0.047626      -0.014423      -0.004025       0.002518       0.018342       0.006301      -0.018146       0.000645       0.017501              1.982964       2.224682      -0.216454      -0.612150       1.507166       0.274043       2.217045           0.000000
           65              H       3.947358       5.983053       1.263775       0.137997       1.158833 0.91277213E+01  0.92121662E+02                                 1.792981                            1.747199      -1.212859       2.318178                    0.996329       3.443111       9.605145       0.483897       1.254162      -0.716310       0.019767      -0.026736      -0.017164       0.037419      -0.004448      -0.007183       0.010883      -0.005045       0.011212      -0.009629      -0.006895       0.016524              1.780482       1.640891      -0.236427      -0.148739       1.746458       0.145373       1.954098           0.000001
           66              H       1.879280       9.410207       1.268262       0.138406       1.105537 0.84886344E+01  0.84988065E+02                                 1.806519                            1.738605      -1.142483       2.355980                    0.996575       3.507544      10.073837       0.458132       1.335350      -0.698054      -0.017552       0.029819      -0.017434       0.038746      -0.004783       0.002451      -0.005269      -0.018192       0.025843      -0.014641       0.001468       0.013174              1.823530       1.757908      -0.302138       0.163287       1.815215      -0.205541       1.897467           0.000000
           67              H       1.919152       9.379116       3.589421       0.102257       1.095551 0.78646841E+01  0.77352387E+02                                 1.799595                            1.672985      -1.024330       2.400418                    0.996913       3.574834      10.219222       0.466637       1.334548      -0.697257      -0.025728       0.035603       0.022422       0.049318      -0.010907      -0.001990       0.005913      -0.015188       0.008414      -0.014752      -0.000257       0.015008              1.881556       1.791933      -0.369885      -0.295439       1.935304       0.449090       1.917432           0.000000
           68              H       4.141707      14.014262      11.046443       0.084654       1.025186 0.73177576E+01  0.71181598E+02                                 1.752073                            1.634469      -1.156117       2.319197                    0.994700       3.828578      11.134556       0.459949       1.369010      -0.688021      -0.028114       0.034175       0.014713       0.046635      -0.006321      -0.015424       0.002526      -0.002744      -0.010765      -0.017405       0.000422       0.016983              1.827385       1.730190      -0.412942      -0.198396       2.147583       0.358434       1.604383           0.000001
           69              H       3.560047      11.879737      11.695529       0.120939       1.083587 0.78994720E+01  0.75959543E+02                                 1.644059                            1.571285      -0.722330       2.540737                    0.999888       3.123822       8.172234       0.543474       1.172042      -0.737527      -0.029995      -0.009571       0.023356       0.039202       0.001632      -0.017333      -0.001687      -0.009237      -0.021362      -0.021687       0.007302       0.014385              1.648804       1.765679       0.022764      -0.414228       1.405623       0.018284       1.775111           0.000002
           70              H       4.705468      10.089744      10.829582       0.104441       1.080100 0.75442879E+01  0.71696560E+02                                 1.624613                            1.518316      -0.787318       2.500192                    0.999575       3.218752       8.364366       0.562456       1.145875      -0.741888      -0.010264      -0.030635       0.009376       0.033642      -0.000329      -0.012958      -0.003275      -0.002961      -0.015919      -0.015814       0.004101       0.011713              1.671912       1.311752       0.210926      -0.071250       2.376258      -0.118859       1.327726           0.000001
           71              H       6.454549      10.447228       9.435690       0.122879       1.011235 0.69717729E+01  0.66667579E+02                                 1.716116                            1.582549      -0.958720       2.433246                    0.997910       3.482000       9.878725       0.475480       1.347109      -0.694244       0.018815      -0.031656      -0.012872       0.039010      -0.002473      -0.009673       0.002895      -0.016482      -0.030395      -0.016963       0.002386       0.014577              1.803607       1.673128      -0.421305      -0.301587       2.187813       0.416705       1.549878           0.000000
           72              H       7.113212      12.667237       8.940649       0.104253       1.150924 0.81233635E+01  0.80668227E+02                                 1.863994                            1.703081      -1.089469       2.363797                    0.996628       3.671626      10.599005       0.460652       1.338956      -0.695623       0.039280       0.005430      -0.028204       0.048661      -0.003462      -0.011544      -0.001068       0.003823      -0.007040      -0.012275      -0.000279       0.012554              1.948329       2.304915       0.222976      -0.626463       1.692486      -0.049644       1.847586           0.000001
           73              C      12.392508       6.046940       5.645860       0.114732      34.476585 0.38218473E+03  0.86892263E+04                                 9.357943                            6.611926       0.030908       2.029992                    0.999440      25.998168      73.194815       0.628036       0.428957      -1.057683      -0.065515      -0.005148      -0.015878       0.067607      -0.023104      -0.008051       0.034032      -0.012891       0.078926      -0.041319      -0.011543       0.052862             12.087175      14.155254       4.216800       0.357612      13.960595      -4.915495       8.145677           0.000001
           74              C      12.228870       4.946001       6.422072      -0.189294      36.967931 0.46102601E+03  0.11058758E+05                                 9.833901                            7.279983      -0.112641       1.938912                    0.998845      30.346513      89.699237       0.592323       0.431089      -1.049318      -0.012777       0.003295       0.009237       0.016107      -0.031922      -0.001458       0.035553      -0.004319       0.099297      -0.055428      -0.000698       0.056126             12.487874      11.948094       4.446346      -0.693388      16.675510      -6.340363       8.840019           0.000000
           75              C      11.032566       4.218087       6.351779       0.122698      36.490342 0.38795258E+03  0.88354307E+04                                 9.736458                            6.643104      -0.055776       2.005889                    0.999301      25.676018      71.869559       0.630467       0.426574      -1.061317       0.006746       0.003380       0.002597       0.007980       0.008993       0.001924       0.017296      -0.016337       0.039851      -0.020011      -0.006801       0.026812             13.475417      10.708804       1.961398       0.266978      19.627480      -8.436887      10.089968           0.000000
           76              C      10.068652       4.697321       5.536682      -0.181146      32.184819 0.41940745E+03  0.97703541E+04                                 8.805259                            6.833467       0.191077       2.041009                    0.999590      29.086323      83.188518       0.629730       0.417520      -1.063687       0.000727       0.009196      -0.009001       0.012888       0.020316      -0.000064       0.023895      -0.010953      -0.010794      -0.030049      -0.003581       0.033630             10.528918      10.075121      -0.087029       0.989885      13.069510      -5.694122       8.442123          -0.000000
           77              C      10.299668       5.850069       4.793372       0.115735      25.626566 0.30680071E+03  0.66339589E+04                                 7.644226                            5.895307       0.198426       2.090570                    0.999674      25.353935      70.701008       0.666810       0.424803      -1.055235       0.036054       0.007909       0.019908       0.041938      -0.020255       0.003884       0.036150       0.007445       0.065747      -0.046516       0.001271       0.045245              8.993971       9.810907       0.677720       0.911885       9.998192      -4.111638       7.172815           0.000000
           78              C      13.708444       6.792988       5.630904       0.529266      24.655916 0.26684175E+03  0.56155041E+04                                 7.762945                            5.761552       0.098713       2.079555                    0.999720      23.139778      65.291113       0.623900       0.466505      -1.022852       0.065639       0.035445       0.005735       0.074818      -0.042190      -0.040273       0.064671      -0.052589       0.063881      -0.060960      -0.045865       0.106825              9.404780      12.025312       2.680459       1.524938       8.925376      -2.593529       7.263652           0.000000
           79              C       5.640545      17.943970       7.329896       0.117658      33.683920 0.39659375E+03  0.91202793E+04                                 9.285572                            6.782418       0.022421       2.024087                    0.999542      26.347218      75.129101       0.612335       0.434965      -1.051741       0.025400       0.043468       0.039242       0.063833      -0.027459      -0.019734       0.003009       0.091409       0.030572      -0.058501       0.001818       0.056683             11.721535       7.337628       3.690942       1.284619      19.199506      -2.130535       8.627470           0.000000
           80              C       5.654302      19.114851       6.632951      -0.200016      35.226620 0.46095612E+03  0.11060853E+05                                 9.498852                            7.262312      -0.084932       1.938481                    0.999218      30.783617      91.119478       0.594916       0.429063      -1.050156      -0.004456      -0.004215       0.006345       0.008825      -0.025844      -0.008218       0.003380       0.069282       0.030139      -0.048250       0.007494       0.040756             11.763648       7.231396       3.074308       0.535862      19.864499      -3.780358       8.195051           0.000001
           81              C       6.306083      20.239101       7.138461       0.094044      36.799491 0.42160346E+03  0.98056691E+04                                 9.797101                            6.923757      -0.118604       1.975721                    0.999261      26.464374      74.910626       0.617621       0.426394      -1.061203       0.001414      -0.004413      -0.004076       0.006171       0.001121       0.013831      -0.008162       0.011255      -0.047868      -0.023870       0.004553       0.019316             13.384275       7.333361       2.564883       0.448302      21.507153      -7.203839      11.312311          -0.000000
           82              C       6.879480      20.135480       8.397749      -0.179754      32.254258 0.46121560E+03  0.11048654E+05                                 8.941464                            7.253304      -0.007141       1.976826                    0.998353      30.038008      88.315614       0.597725       0.427759      -1.052856       0.014107      -0.015225       0.001408       0.020804       0.000173      -0.011982       0.017498       0.012169      -0.039444      -0.027654       0.007275       0.020378             10.391342       7.035959       0.415734       1.795020      13.502237      -4.584183      10.635829          -0.000000
           83              C       6.843722      18.915381       9.084226       0.111970      26.391619 0.34588953E+03  0.77392886E+04                                 7.950049                            6.382002       0.023902       2.029425                    0.999168      26.353351      75.789205       0.619919       0.441578      -1.040680      -0.001176      -0.024644      -0.032973       0.041182      -0.007982      -0.014873       0.017073       0.060808       0.007748      -0.038794      -0.000021       0.038815              9.130328       6.850257       0.896315       1.954614      11.424345      -2.644896       9.116382          -0.000000
           84              C       5.025890      16.697968       6.846820       0.532371      23.218689 0.26362675E+03  0.55381210E+04                                 7.486323                            5.761202      -0.051660       2.030602                    0.999541      23.136690      65.497543       0.617540       0.472137      -1.018487      -0.029527      -0.070021      -0.011190       0.076811      -0.017722      -0.081152       0.016297       0.091296      -0.023953      -0.065747      -0.044940       0.110687              8.581135       6.463666       1.960331       1.634932      12.302788      -0.566063       6.976951           0.000000
           85              C      -0.058652       5.992550       1.923331       0.058602      26.003633 0.36491665E+03  0.82627915E+04                                 7.803327                            6.523615       0.073703       2.031479                    0.999298      27.061723      77.912327       0.618527       0.437335      -1.044744      -0.036598       0.032299      -0.027728       0.056138       0.020379       0.016574      -0.020679       0.015466       0.030968      -0.040676       0.016284       0.024393              8.434380       8.039857      -2.191327       1.448411       6.974495       1.451632      10.288788           0.000001
           86              C       0.313988       5.021136       1.000551      -0.137397      28.427554 0.40360806E+03  0.92915040E+04                                 7.995494                            6.657294       0.349956       2.093960                    0.999768      28.409111      80.179005       0.646120       0.411782      -1.069782      -0.009065       0.006323      -0.024847       0.027195      -0.025563       0.001201       0.004482       0.011017      -0.043822      -0.021486      -0.012041       0.033527              8.571736       7.106673      -1.757299       2.025744       7.023262       1.284116      11.585271           0.000001
           87              C       4.211367      13.562653      14.792900      -0.046510      26.054803 0.35107710E+03  0.78280495E+04                                 7.601688                            6.245120       0.257368       2.076651                    0.999827      27.228801      76.352540       0.659394       0.416591      -1.063580       0.003109       0.010608       0.017499       0.020698       0.005175      -0.006868       0.003488      -0.006702      -0.023275      -0.013195       0.003147       0.010048              8.199675       7.003510      -1.897193       1.877185       6.596363       1.472916      10.999151           0.000002
           88              C       3.181450      14.370871      14.568562      -0.111155      29.547129 0.41817822E+03  0.97606878E+04                                 8.423973                            6.930602       0.156817       2.043641                    0.999093      28.567783      82.503844       0.609222       0.430737      -1.052608       0.005367       0.001456       0.011798       0.013043       0.008767       0.008235       0.006632       0.004468       0.031426      -0.014287      -0.003941       0.018229              9.197865       8.223841      -2.535942       1.705345       7.278955       1.659876      12.090800           0.000001
           89              C      11.966254       6.684200       0.623662       0.100777      26.363784 0.33740941E+03  0.74798379E+04                                 7.865377                            6.258317       0.190612       2.091795                    0.999034      25.836092      73.219696       0.634720       0.435301      -1.047624       0.032245      -0.007866       0.028826       0.043961       0.016019      -0.007714      -0.027894      -0.000346      -0.074945      -0.039820       0.000596       0.039225              8.844899       8.343270      -2.685952       1.317571       6.865203       1.776602      11.326225           0.000001
           90              C       3.225455      10.500769       6.896175       0.113704      34.507415 0.38253603E+03  0.86997230E+04                                 9.365715                            6.616416       0.026391       2.028421                    0.999447      26.012024      73.258469       0.627579       0.429145      -1.057504      -0.066077      -0.011343       0.012975       0.068288       0.004546       0.025002      -0.031999      -0.008040       0.094010      -0.042324      -0.011684       0.054008             12.098239      14.164923      -1.798859      -3.832123      13.873788       4.981792       8.256004           0.000001
           91              C       3.061826      11.723456       7.461508      -0.186451      36.862705 0.45942804E+03  0.11010673E+05                                 9.813028                            7.264835      -0.106459       1.941190                    0.998828      30.299091      89.514339       0.593259       0.430790      -1.049518      -0.012834       0.006009      -0.007228       0.015908       0.014855       0.027329      -0.037690      -0.010121       0.083409      -0.054467      -0.000489       0.054955             12.458816      11.920810      -2.808073      -3.491748      16.254200       6.543246       9.201436           0.000001
           92              C       1.865524      12.026537       8.127047       0.120104      36.592340 0.38918633E+03  0.88706025E+04                                 9.753628                            6.653388      -0.058293       2.004492                    0.999305      25.718574      72.018336       0.630015       0.426540      -1.061335       0.006716       0.001265      -0.004078       0.007958      -0.002362      -0.008343      -0.013593      -0.011970       0.061858      -0.020296      -0.007336       0.027632             13.501359      10.727947      -0.750870      -1.835532      19.821732       8.366387       9.954399           0.000000
           93              C       0.901603      11.081026       8.119569      -0.178905      32.096738 0.41795366E+03  0.97273117E+04                                 8.786816                            6.819056       0.193675       2.042374                    0.999641      29.038544      82.992455       0.630797       0.417207      -1.063966       0.000563      -0.011137      -0.003007       0.011549      -0.010441      -0.018220      -0.007549       0.018415       0.073941      -0.030430      -0.003329       0.033759             10.506397      10.054525       0.899502      -0.419729      14.498727       4.838752       6.965938          -0.000000
           94              C       1.132610       9.860929       7.492916       0.116423      25.590446 0.30623833E+03  0.66180458E+04                                 7.630876                            5.883499       0.210634       2.094198                    0.999679      25.337570      70.610385       0.668641       0.423880      -1.055923       0.038265       0.013328      -0.017704       0.044219       0.012714       0.015326      -0.033627       0.011950       0.076117      -0.045726       0.001006       0.044719              8.978774       9.796561       0.459295      -1.038745      11.420947       3.270984       5.718813           0.000000
           95              C       4.541388      10.114795       6.257557       0.529862      24.652924 0.26680717E+03  0.56146314E+04                                 7.763026                            5.761744       0.096256       2.078868                    0.999742      23.135779      65.280392       0.623793       0.466597      -1.022795       0.064579      -0.013002      -0.034263       0.074252      -0.013241       0.057017      -0.034703       0.000417       0.217662      -0.060647      -0.045967       0.106614              9.404662      12.026147      -0.019175      -3.083609       9.924812       2.015658       6.263028           0.000000
           96              C       1.056992      14.645467      10.706943       0.118088      33.662590 0.39632303E+03  0.91115984E+04                                 9.277743                            6.777115       0.029060       2.026214                    0.999531      26.337438      75.066882       0.613040       0.434582      -1.052077       0.025002       0.012259      -0.057717       0.064083      -0.002883       0.033789      -0.028055       0.046566      -0.099380      -0.058793       0.002756       0.056038             11.710709       7.330241      -0.730803      -3.833685      13.105912       5.636530      14.695975           0.000000
           97              C       1.070740      13.456456      10.041405      -0.200645      35.241540 0.46118252E+03  0.11068254E+05                                 9.502212                            7.264555      -0.087152       1.937824                    0.999230      30.797968      91.186481       0.594735       0.429118      -1.050065      -0.004262       0.007500       0.001087       0.008695       0.006276       0.026283      -0.023407       0.036569      -0.073406      -0.048635       0.007364       0.041271             11.767355       7.233011      -1.071906      -2.931028      14.392848       6.944172      13.676205           0.000001
           98              C       1.722521      13.332117       8.815019       0.094572      36.791024 0.42148569E+03  0.98027984E+04                                 9.797015                            6.923957      -0.114509       1.977252                    0.999335      26.463990      74.922841       0.617421       0.426537      -1.061054       0.000479      -0.001335       0.005759       0.005931       0.011248      -0.007451       0.012407       0.017105      -0.029083      -0.023932       0.004891       0.019041             13.382906       7.332738      -0.892408      -2.444895      20.098224       8.013311      12.717755          -0.000000
           99              C       2.295926      14.474503       8.275111      -0.179622      32.270752 0.46147777E+03  0.11056579E+05                                 8.944340                            7.255042      -0.008270       1.976413                    0.998355      30.048203      88.354089       0.597690       0.427721      -1.052873       0.014216       0.009366       0.012713       0.021247      -0.011099       0.005965      -0.002965       0.035980       0.037345      -0.027401       0.007044       0.020357             10.395516       7.037679       1.348856      -1.256934      15.332266       3.534641       8.816604          -0.000000
          100              C       2.260177      15.679057       8.988508       0.111390      26.395211 0.34593224E+03  0.77402858E+04                                 7.948013                            6.379563       0.025097       2.029500                    0.999123      26.359288      75.800172       0.620466       0.441186      -1.040937      -0.000817      -0.015561       0.037660       0.040756      -0.009186       0.014082      -0.024583       0.048803      -0.023061      -0.039562       0.000996       0.038566              9.128364       6.848598       1.246803      -1.752710      11.983713       2.319033       8.552782          -0.000000
          101              C      14.192938      14.850109      12.027551       0.532865      23.221872 0.26367284E+03  0.55395813E+04                                 7.488481                            5.762833      -0.051117       2.030404                    0.999533      23.139920      65.519252       0.617244       0.472322      -1.018342      -0.028659       0.025545       0.065618       0.076024      -0.061564       0.056170      -0.022571       0.080194      -0.059521      -0.065763      -0.045311       0.111074              8.583509       6.464547       0.435920      -2.515828       8.801365       2.590461      10.484614          -0.000000
          102              C       4.524871       7.304161       8.804550       0.059111      25.970471 0.36423461E+03  0.82431471E+04                                 7.793937                            6.514530       0.075303       2.032148                    0.999270      27.043167      77.828445       0.619410       0.436934      -1.045027      -0.035865      -0.040821      -0.014024       0.056119       0.004031      -0.025573       0.000914      -0.020963      -0.073821      -0.040309       0.016103       0.024206              8.424754       8.031076       2.349318       1.170352       8.194659      -2.158932       9.048526           0.000001
          103              C       4.897508       6.990714      10.107211      -0.140924      28.516562 0.40529894E+03  0.93404370E+04                                 8.012546                            6.671436       0.334203       2.088259                    0.999803      28.468704      80.397302       0.645386       0.411808      -1.069736      -0.009240      -0.024185       0.006687       0.026740       0.013525       0.021473       0.005292       0.027148       0.004360      -0.020954      -0.012513       0.033467              8.590274       7.119585       2.637618       0.509501       9.353913      -2.625670       9.297325           0.000001
          104              C      -0.372122      23.299267      10.769758      -0.043108      25.953851 0.34923819E+03  0.77760947E+04                                 7.579484                            6.226036       0.262200       2.079023                    0.999823      27.159595      76.081406       0.660897       0.416229      -1.063912       0.003664       0.010366      -0.018239       0.021296      -0.008198      -0.001479       0.003555       0.007940       0.018437      -0.012456       0.003104       0.009352              8.176125       6.983300       2.565098       0.704183       8.594954      -2.634570       8.950120           0.000002
          105              C      12.348557      22.700877      10.181990      -0.113373      29.615320 0.41951475E+03  0.97991464E+04                                 8.434170                            6.938862       0.159630       2.043843                    0.999087      28.611146      82.644509       0.609263       0.430388      -1.052880       0.005995       0.009796      -0.007130       0.013518       0.002995      -0.012749      -0.011353      -0.002871       0.006803      -0.015244      -0.003868       0.019112              9.209261       8.233830       2.747872       1.346537       9.461976      -2.917137       9.931976           0.000001
          106              C       2.799165       5.832790       8.855400       0.101942      26.318325 0.33664617E+03  0.74586141E+04                                 7.855563                            6.249958       0.194935       2.093430                    0.999036      25.809632      73.121047       0.635345       0.435123      -1.047742       0.032572       0.029346      -0.006654       0.044344      -0.014393      -0.010807       0.029403       0.003533      -0.063832      -0.039308       0.000358       0.038950              8.833843       8.335991       2.482267       1.667045       8.660392      -2.812928       9.505144           0.000001
          107              C       7.808995       9.356668       2.413885       0.114011      34.498418 0.38251561E+03  0.86986021E+04                                 9.361556                            6.614743       0.030972       2.029799                    0.999456      26.009142      73.232727       0.627911       0.428951      -1.057690      -0.064995       0.016787       0.003684       0.067229       0.018572      -0.016618      -0.003110      -0.067428      -0.085276      -0.042119      -0.011234       0.053353             12.091399      14.158252      -2.417717       3.474120       5.343642      -0.059279      16.772303           0.000001
          108              C       7.645365       9.234920       1.072339      -0.186322      36.828427 0.45896042E+03  0.10996136E+05                                 9.808148                            7.262874      -0.108532       1.940850                    0.998807      30.280985      89.433224       0.593155       0.430996      -1.049443      -0.012249      -0.010065      -0.002190       0.016004       0.016445      -0.027057       0.002528      -0.070256      -0.096112      -0.054821      -0.000134       0.054955             12.451473      11.912906      -1.618230       4.177093       5.295529      -0.218585      20.145983           0.000001
          109              C       6.449066       9.659754       0.477094       0.122152      36.527741 0.38843000E+03  0.88490585E+04                                 9.743421                            6.647603      -0.056704       2.005355                    0.999297      25.689664      71.919861       0.630192       0.426627      -1.061280       0.006009      -0.004045       0.000355       0.007252      -0.006553       0.007041      -0.003521      -0.041729      -0.028247      -0.020899      -0.006258       0.027157             13.485918      10.713606      -1.212091       1.565756       5.170820       0.089295      24.573330           0.000000
          110              C       5.485149      10.126032       1.299669      -0.178591      32.108250 0.41811890E+03  0.97328371E+04                                 8.792308                            6.823547       0.195313       2.042837                    0.999591      29.039892      83.023475       0.630108       0.417592      -1.063642       0.000238       0.002741       0.012672       0.012967      -0.010627       0.017860      -0.016369      -0.022438      -0.048256      -0.029924      -0.003699       0.033623             10.513022      10.058871      -0.812648      -0.566742       4.661534       0.841961      16.818660          -0.000000
          111              C       5.716156      10.193380       2.669632       0.114490      25.676838 0.30755945E+03  0.66548813E+04                                 7.655907                            5.903994       0.198575       2.090036                    0.999675      25.384619      70.824798       0.666041       0.425005      -1.055045       0.038330      -0.021456      -0.002560       0.044001       0.006684      -0.018638      -0.002360      -0.050470      -0.112248      -0.046183       0.001074       0.045109              9.008437       9.825075      -1.128985       0.134633       4.323942       0.833340      12.876294           0.000000
          112              C       9.124924       8.996595       3.067459       0.529246      24.648155 0.26677088E+03  0.56135861E+04                                 7.761715                            5.761087       0.107275       2.082733                    0.999733      23.133955      65.270164       0.623882       0.466554      -1.022835       0.066036      -0.022706       0.028417       0.075391       0.055816      -0.016734      -0.029796      -0.111508      -0.117497      -0.060474      -0.045916       0.106391              9.402576      12.022972      -2.660079       1.557416       5.431961       0.577934      10.752795           0.000000
          113              C      10.224073      19.219320      11.875000       0.116878      33.705825 0.39693806E+03  0.91297342E+04                                 9.286996                            6.783612       0.025063       2.024767                    0.999561      26.358948      75.156949       0.612548       0.434741      -1.051928       0.024919      -0.055157       0.018371       0.063252       0.031012      -0.013879       0.024468       0.043653      -0.113842      -0.058127       0.001218       0.056909             11.722577       7.337485      -2.958083       2.552509       9.426143      -3.511036      18.404102           0.000000
          114              C      10.237821      19.237450      13.237485      -0.199732      35.191202 0.46039840E+03  0.11044417E+05                                 9.492526                            7.257773      -0.086466       1.938357                    0.999238      30.772304      91.081218       0.595104       0.429046      -1.050139      -0.004214      -0.003566      -0.006897       0.008834       0.020013      -0.018878       0.019327       0.030424      -0.091958      -0.048505       0.006874       0.041631             11.754087       7.226025      -2.000769       2.390027       7.834351      -3.157196      20.201885           0.000001
          115              C      10.889594      18.237538      13.958360       0.092701      36.834881 0.42214113E+03  0.98209418E+04                                 9.800734                            6.926399      -0.106280       1.979508                    0.999317      26.483580      74.966545       0.617763       0.426176      -1.061378       0.001317       0.005894      -0.002390       0.006495      -0.012629      -0.005673      -0.003563       0.032394       0.013827      -0.023814       0.004336       0.019478             13.388451       7.335386      -1.671609       1.996443       7.625278      -0.812216      25.204691          -0.000000
          116              C      11.462991      17.198773      13.238980      -0.179481      32.252235 0.46117566E+03  0.11047923E+05                                 8.943043                            7.254584      -0.012564       1.975328                    0.998354      30.038083      88.328885       0.597450       0.427947      -1.052696       0.014225       0.006227      -0.014062       0.020949       0.010333       0.005868      -0.014538       0.006982      -0.054449      -0.027485       0.007015       0.020470             10.393072       7.037243      -1.763019      -0.538939       7.383745       1.052160      16.758228          -0.000000
          117              C      11.427243      17.214318      11.839106       0.110904      26.409752 0.34621203E+03  0.77478367E+04                                 7.951293                            6.383213       0.026527       2.029895                    0.999115      26.364284      75.812052       0.620155       0.441334      -1.040887      -0.000794       0.040626      -0.004649       0.040899       0.017364       0.000722       0.006308       0.019597      -0.113711      -0.038774      -0.000305       0.039079              9.131649       6.851031      -2.141017      -0.201331       7.403368       0.323003      13.140548          -0.000000
          118              C       9.609427      20.260679      11.037469       0.533270      23.217248 0.26361021E+03  0.55379709E+04                                 7.488177                            5.762688      -0.050647       2.030627                    0.999529      23.135135      65.505281       0.617161       0.472410      -1.018288      -0.028820       0.044323      -0.055196       0.076431       0.079286       0.024487       0.007263       0.052209      -0.141374      -0.064895      -0.045828       0.110723              8.582947       6.464175      -2.396474       0.879563       7.819782      -2.023588      11.464884          -0.000000
          119              C       9.108434      12.607668       4.228039       0.060497      25.925791 0.36339499E+03  0.82186127E+04                                 7.783378                            6.506329       0.076465       2.033098                    0.999298      27.006651      77.672842       0.619958       0.436842      -1.045183      -0.036374       0.007183       0.042175       0.056155      -0.025256       0.009085       0.020447       0.015094       0.034218      -0.041187       0.016043       0.025144              8.412897       8.019587      -0.161089      -2.615297      10.690118       0.707936       6.528986           0.000001
          120              C       9.481081      13.892527       3.848158      -0.138918      28.468794 0.40436454E+03  0.93132845E+04                                 8.002420                            6.662475       0.354018       2.094632                    0.999780      28.438076      80.279763       0.646021       0.411651      -1.069866      -0.008013       0.017280       0.017495       0.025863       0.011977      -0.022597      -0.010148       0.019411      -0.016455      -0.021132      -0.012648       0.033779              8.579539       7.113094      -0.877243      -2.537789      11.567572       1.335097       7.057952           0.000001
          121              C       8.794929      14.946836       4.349182      -0.044254      26.014870 0.35032484E+03  0.78068422E+04                                 7.592656                            6.236506       0.263119       2.078595                    0.999809      27.201246      76.245760       0.660174       0.416335      -1.063777       0.003261      -0.021204      -0.000064       0.021453       0.003261       0.007674      -0.008396       0.000382      -0.000499      -0.013148       0.003348       0.009801              8.190550       6.996434      -0.675556      -2.579471      11.161409       1.167304       6.413808           0.000002
          122              C       7.765006      14.737008       5.161288      -0.112849      29.554851 0.41830027E+03  0.97631082E+04                                 8.419540                            6.925393       0.161507       2.044753                    0.999137      28.577123      82.497521       0.610343       0.429964      -1.053204       0.005591      -0.011089      -0.004660       0.013265      -0.011559       0.003259       0.004530      -0.014208      -0.027605      -0.014230      -0.004148       0.018378              9.193934       8.220725      -0.210868      -3.048417      12.319904       1.254355       7.041172           0.000001
          123              C       7.382734      13.387388       5.476858       0.101772      26.361635 0.33734202E+03  0.74785857E+04                                 7.869358                            6.261584       0.188183       2.091195                    0.999037      25.830799      73.225556       0.633910       0.435842      -1.047212       0.031461      -0.020195      -0.021101       0.042928      -0.001027       0.017534      -0.002160       0.052290       0.082851      -0.040027       0.000853       0.039174              8.849666       8.345297       0.202683      -2.984225      11.760027       1.044539       6.443672           0.000001
          124              C       1.358153      19.857438       9.310060       0.114732      34.476585 0.38218473E+03  0.86892263E+04                                 9.357943                            6.611926       0.030908       2.029992                    0.999440      25.998168      73.194815       0.628036       0.428957      -1.057683       0.065515       0.005148       0.015878       0.067607      -0.023104      -0.008051       0.034032      -0.012891       0.078926      -0.041319      -0.011543       0.052862             12.087175      14.155254       4.216801       0.357612      13.960595      -4.915495       8.145677           0.000001
          125              C       1.521791      20.958377       8.533848      -0.189294      36.967932 0.46102603E+03  0.11058758E+05                                 9.833901                            7.279983      -0.112641       1.938912                    0.998845      30.346514      89.699239       0.592323       0.431089      -1.049318       0.012777      -0.003295      -0.009237       0.016107      -0.031922      -0.001458       0.035553      -0.004319       0.099297      -0.055428      -0.000698       0.056126             12.487874      11.948094       4.446346      -0.693388      16.675510      -6.340363       8.840019           0.000001
          126              C       2.718095      21.686291       8.604141       0.122698      36.490342 0.38795258E+03  0.88354307E+04                                 9.736458                            6.643104      -0.055776       2.005889                    0.999301      25.676018      71.869559       0.630467       0.426574      -1.061317      -0.006746      -0.003380      -0.002597       0.007980       0.008993       0.001924       0.017296      -0.016337       0.039851      -0.020011      -0.006801       0.026812             13.475417      10.708804       1.961398       0.266978      19.627480      -8.436887      10.089968           0.000000
          127              C       3.682009      21.207057       9.419238      -0.181146      32.184818 0.41940743E+03  0.97703536E+04                                 8.805259                            6.833468       0.191077       2.041009                    0.999590      29.086322      83.188517       0.629730       0.417520      -1.063687      -0.000727      -0.009196       0.009001       0.012888       0.020316      -0.000064       0.023895      -0.010953      -0.010794      -0.030049      -0.003581       0.033630             10.528918      10.075121      -0.087029       0.989885      13.069510      -5.694122       8.442123          -0.000000
          128              C       3.450993      20.054309      10.162548       0.115735      25.626565 0.30680071E+03  0.66339589E+04                                 7.644226                            5.895307       0.198426       2.090570                    0.999674      25.353935      70.701008       0.666810       0.424803      -1.055235      -0.036054      -0.007909      -0.019908       0.041938      -0.020255       0.003884       0.036150       0.007445       0.065747      -0.046516       0.001271       0.045245              8.993971       9.810907       0.677720       0.911885       9.998192      -4.111638       7.172815           0.000000
          129              C       0.042217      19.111390       9.325016       0.529266      24.655916 0.26684175E+03  0.56155041E+04                                 7.762945                            5.761552       0.098713       2.079555                    0.999720      23.139778      65.291113       0.623900       0.466505      -1.022852      -0.065639      -0.035445      -0.005735       0.074818      -0.042190      -0.040273       0.064671      -0.052589       0.063881      -0.060960      -0.045865       0.106825              9.404780      12.025312       2.680460       1.524938       8.925376      -2.593529       7.263652           0.000000
          130              C       8.110116       7.960408       7.626024       0.117658      33.683920 0.39659375E+03  0.91202793E+04                                 9.285572                            6.782418       0.022421       2.024087                    0.999542      26.347218      75.129102       0.612335       0.434965      -1.051741      -0.025400      -0.043468      -0.039242       0.063833      -0.027459      -0.019734       0.003009       0.091409       0.030572      -0.058501       0.001818       0.056683             11.721535       7.337628       3.690942       1.284619      19.199506      -2.130535       8.627470           0.000000
          131              C       8.096359       6.789527       8.322969      -0.200016      35.226617 0.46095607E+03  0.11060851E+05                                 9.498852                            7.262311      -0.084932       1.938481                    0.999218      30.783616      91.119475       0.594916       0.429063      -1.050156       0.004456       0.004215      -0.006345       0.008825      -0.025844      -0.008218       0.003380       0.069282       0.030139      -0.048250       0.007494       0.040756             11.763648       7.231395       3.074307       0.535862      19.864498      -3.780358       8.195051           0.000001
          132              C       7.444578       5.665277       7.817459       0.094044      36.799491 0.42160346E+03  0.98056691E+04                                 9.797101                            6.923757      -0.118604       1.975721                    0.999261      26.464374      74.910626       0.617621       0.426394      -1.061203      -0.001414       0.004413       0.004076       0.006171       0.001121       0.013831      -0.008162       0.011255      -0.047868      -0.023870       0.004553       0.019316             13.384275       7.333361       2.564883       0.448302      21.507153      -7.203839      11.312311          -0.000000
          133              C       6.871181       5.768898       6.558171      -0.179754      32.254257 0.46121558E+03  0.11048653E+05                                 8.941465                            7.253304      -0.007141       1.976826                    0.998353      30.038007      88.315612       0.597725       0.427759      -1.052856      -0.014107       0.015225      -0.001408       0.020804       0.000173      -0.011982       0.017498       0.012169      -0.039444      -0.027654       0.007275       0.020378             10.391342       7.035959       0.415734       1.795020      13.502237      -4.584184      10.635829          -0.000000
          134              C       6.906939       6.988997       5.871694       0.111970      26.391618 0.34588951E+03  0.77392880E+04                                 7.950049                            6.382002       0.023902       2.029425                    0.999168      26.353350      75.789202       0.619919       0.441578      -1.040680       0.001176       0.024644       0.032973       0.041182      -0.007982      -0.014873       0.017073       0.060808       0.007748      -0.038794      -0.000021       0.038815              9.130328       6.850256       0.896315       1.954614      11.424345      -2.644896       9.116382          -0.000000
          135              C       8.724771       9.206410       8.109100       0.532371      23.218689 0.26362675E+03  0.55381210E+04                                 7.486322                            5.761202      -0.051661       2.030602                    0.999541      23.136690      65.497542       0.617540       0.472137      -1.018487       0.029527       0.070021       0.011190       0.076811      -0.017722      -0.081152       0.016297       0.091296      -0.023953      -0.065747      -0.044940       0.110687              8.581135       6.463666       1.960331       1.634932      12.302788      -0.566063       6.976950          -0.000000
          136              C      13.809313      19.911828      13.032589       0.058602      26.003634 0.36491666E+03  0.82627916E+04                                 7.803327                            6.523616       0.073703       2.031479                    0.999298      27.061723      77.912329       0.618527       0.437335      -1.044744       0.036598      -0.032299       0.027728       0.056138       0.020379       0.016574      -0.020679       0.015466       0.030968      -0.040676       0.016284       0.024393              8.434382       8.039856      -2.191328       1.448412       6.974498       1.451635      10.288793           0.000001
          137              C      13.436673      20.883242      13.955369      -0.137397      28.427554 0.40360805E+03  0.92915036E+04                                 7.995493                            6.657294       0.349956       2.093960                    0.999768      28.409111      80.179004       0.646120       0.411782      -1.069782       0.009065      -0.006323       0.024847       0.027195      -0.025563       0.001201       0.004482       0.011017      -0.043822      -0.021486      -0.012041       0.033527              8.571737       7.106673      -1.757299       2.025745       7.023263       1.284116      11.585273           0.000001
          138              C       9.539294      12.341725       0.163020      -0.046510      26.054805 0.35107712E+03  0.78280502E+04                                 7.601688                            6.245120       0.257368       2.076651                    0.999827      27.228802      76.352543       0.659394       0.416591      -1.063580      -0.003109      -0.010608      -0.017499       0.020698       0.005175      -0.006868       0.003488      -0.006702      -0.023275      -0.013195       0.003147       0.010048              8.199676       7.003510      -1.897194       1.877186       6.596365       1.472916      10.999154           0.000002
          139              C      10.569211      11.533507       0.387358      -0.111155      29.547131 0.41817824E+03  0.97606884E+04                                 8.423973                            6.930602       0.156817       2.043641                    0.999093      28.567784      82.503847       0.609222       0.430737      -1.052608      -0.005367      -0.001456      -0.011798       0.013043       0.008767       0.008235       0.006632       0.004468       0.031426      -0.014287      -0.003941       0.018229              9.197870       8.223839      -2.535945       1.705349       7.278962       1.659880      12.090809           0.000001
          140              C       1.784407      19.220178      14.332258       0.100777      26.363784 0.33740943E+03  0.74798384E+04                                 7.865377                            6.258317       0.190612       2.091795                    0.999034      25.836092      73.219696       0.634720       0.435300      -1.047624      -0.032245       0.007866      -0.028826       0.043961       0.016019      -0.007714      -0.027894      -0.000346      -0.074945      -0.039820       0.000596       0.039225              8.844900       8.343270      -2.685952       1.317571       6.865204       1.776603      11.326225           0.000001
          141              C      10.525206      15.403609       8.059745       0.113704      34.507414 0.38253602E+03  0.86997230E+04                                 9.365715                            6.616416       0.026391       2.028421                    0.999447      26.012024      73.258469       0.627579       0.429145      -1.057504       0.066077       0.011343      -0.012975       0.068288       0.004546       0.025002      -0.031999      -0.008040       0.094010      -0.042324      -0.011684       0.054008             12.098237      14.164921      -1.798859      -3.832122      13.873787       4.981792       8.256004           0.000001
          142              C      10.688835      14.180922       7.494412      -0.186451      36.862706 0.45942806E+03  0.11010674E+05                                 9.813028                            7.264835      -0.106459       1.941190                    0.998828      30.299092      89.514342       0.593259       0.430790      -1.049518       0.012834      -0.006009       0.007228       0.015908       0.014855       0.027329      -0.037691      -0.010121       0.083409      -0.054467      -0.000489       0.054955             12.458815      11.920809      -2.808074      -3.491748      16.254200       6.543246       9.201436           0.000001
          143              C      11.885137      13.877841       6.828873       0.120104      36.592340 0.38918633E+03  0.88706025E+04                                 9.753628                            6.653388      -0.058293       2.004492                    0.999305      25.718574      72.018335       0.630015       0.426540      -1.061335      -0.006716      -0.001265       0.004078       0.007958      -0.002362      -0.008343      -0.013593      -0.011970       0.061858      -0.020296      -0.007336       0.027632             13.501361      10.727945      -0.750872      -1.835533      19.821735       8.366391       9.954402           0.000000
          144              C      12.849058      14.823352       6.836351      -0.178905      32.096738 0.41795364E+03  0.97273110E+04                                 8.786816                            6.819056       0.193675       2.042374                    0.999641      29.038543      82.992452       0.630797       0.417207      -1.063966      -0.000563       0.011137       0.003007       0.011549      -0.010441      -0.018220      -0.007549       0.018415       0.073941      -0.030430      -0.003329       0.033759             10.506403      10.054515       0.899497      -0.419723      14.498748       4.838766       6.965946          -0.000000
          145              C      12.618051      16.043449       7.463004       0.116423      25.590446 0.30623834E+03  0.66180459E+04                                 7.630876                            5.883498       0.210634       2.094198                    0.999679      25.337570      70.610383       0.668641       0.423880      -1.055923      -0.038265      -0.013328       0.017703       0.044219       0.012714       0.015326      -0.033627       0.011950       0.076117      -0.045726       0.001006       0.044719              8.978777       9.796554       0.459293      -1.038740      11.420961       3.270991       5.718816           0.000000
          146              C       9.209273      15.789583       8.698363       0.529862      24.652924 0.26680717E+03  0.56146314E+04                                 7.763026                            5.761745       0.096256       2.078868                    0.999742      23.135779      65.280393       0.623793       0.466597      -1.022795      -0.064579       0.013002       0.034263       0.074252      -0.013241       0.057017      -0.034703       0.000417       0.217662      -0.060647      -0.045967       0.106614              9.404662      12.026146      -0.019175      -3.083609       9.924812       2.015658       6.263028           0.000000
          147              C      -1.056931      11.258911       4.248977       0.118088      33.662591 0.39632303E+03  0.91115985E+04                                 9.277743                            6.777115       0.029060       2.026214                    0.999531      26.337438      75.066884       0.613040       0.434582      -1.052077      -0.025002      -0.012259       0.057717       0.064083      -0.002883       0.033789      -0.028055       0.046566      -0.099380      -0.058793       0.002756       0.056038             11.710710       7.330247      -0.730805      -3.833692      13.105904       5.636527      14.695980           0.000000
          148              C      -1.070679      12.447922       4.914515      -0.200645      35.241538 0.46118249E+03  0.11068253E+05                                 9.502211                            7.264554      -0.087152       1.937824                    0.999230      30.797968      91.186480       0.594735       0.429118      -1.050065       0.004262      -0.007500      -0.001087       0.008695       0.006276       0.026283      -0.023407       0.036569      -0.073406      -0.048635       0.007364       0.041271             11.767353       7.233016      -1.071908      -2.931034      14.392835       6.944166      13.676207           0.000001
          149              C      12.028140      12.572261       6.140901       0.094572      36.791025 0.42148569E+03  0.98027984E+04                                 9.797015                            6.923957      -0.114509       1.977252                    0.999335      26.463990      74.922842       0.617421       0.426537      -1.061054      -0.000479       0.001335      -0.005759       0.005931       0.011248      -0.007451       0.012407       0.017105      -0.029083      -0.023932       0.004891       0.019041             13.382910       7.332740      -0.892410      -2.444897      20.098230       8.013316      12.717761          -0.000000
          150              C      11.454735      11.429875       6.680809      -0.179622      32.270753 0.46147778E+03  0.11056579E+05                                 8.944340                            7.255042      -0.008270       1.976413                    0.998355      30.048203      88.354086       0.597690       0.427721      -1.052873      -0.014216      -0.009366      -0.012713       0.021247      -0.011099       0.005965      -0.002965       0.035980       0.037345      -0.027401       0.007044       0.020357             10.395517       7.037679       1.348856      -1.256935      15.332268       3.534641       8.816604          -0.000000
          151              C      11.490484      10.225321       5.967412       0.111390      26.395209 0.34593221E+03  0.77402852E+04                                 7.948013                            6.379563       0.025097       2.029500                    0.999123      26.359287      75.800169       0.620466       0.441186      -1.040937       0.000817       0.015561      -0.037660       0.040756      -0.009186       0.014082      -0.024583       0.048803      -0.023061      -0.039562       0.000996       0.038566              9.128365       6.848598       1.246804      -1.752710      11.983714       2.319033       8.552782          -0.000000
          152              C      -0.442277      11.054269       2.928369       0.532865      23.221872 0.26367283E+03  0.55395810E+04                                 7.488480                            5.762833      -0.051116       2.030404                    0.999533      23.139920      65.519251       0.617244       0.472322      -1.018342       0.028659      -0.025545      -0.065618       0.076024      -0.061564       0.056170      -0.022571       0.080194      -0.059521      -0.065763      -0.045311       0.111074              8.583509       6.464547       0.435920      -2.515829       8.801365       2.590461      10.484615          -0.000000
          153              C       9.225790      18.600217       6.151370       0.059111      25.970471 0.36423461E+03  0.82431471E+04                                 7.793938                            6.514531       0.075303       2.032148                    0.999270      27.043167      77.828448       0.619410       0.436934      -1.045027       0.035865       0.040821       0.014024       0.056119       0.004031      -0.025573       0.000914      -0.020963      -0.073821      -0.040309       0.016103       0.024206              8.424754       8.031076       2.349318       1.170351       8.194660      -2.158932       9.048526           0.000001
          154              C       8.853153      18.913664       4.848709      -0.140924      28.516561 0.40529892E+03  0.93404362E+04                                 8.012546                            6.671436       0.334203       2.088259                    0.999803      28.468703      80.397297       0.645387       0.411808      -1.069736       0.009240       0.024185      -0.006687       0.026740       0.013525       0.021473       0.005292       0.027148       0.004360      -0.020954      -0.012513       0.033467              8.590274       7.119585       2.637618       0.509501       9.353913      -2.625670       9.297325           0.000001
          155              C      14.122783       2.605111       4.186162      -0.043108      25.953851 0.34923819E+03  0.77760947E+04                                 7.579484                            6.226036       0.262200       2.079023                    0.999823      27.159595      76.081406       0.660897       0.416229      -1.063912      -0.003664      -0.010366       0.018239       0.021296      -0.008198      -0.001479       0.003555       0.007940       0.018437      -0.012456       0.003104       0.009352              8.176126       6.983300       2.565098       0.704185       8.594956      -2.634570       8.950121           0.000002
          156              C       1.402104       3.203501       4.773930      -0.113373      29.615322 0.41951478E+03  0.97991475E+04                                 8.434171                            6.938862       0.159629       2.043843                    0.999087      28.611147      82.644515       0.609263       0.430388      -1.052880      -0.005995      -0.009796       0.007130       0.013518       0.002995      -0.012749      -0.011353      -0.002871       0.006803      -0.015244      -0.003868       0.019112              9.209261       8.233839       2.747876       1.346531       9.461973      -2.917140       9.931973           0.000001
          157              C      10.951496      20.071588       6.100520       0.101942      26.318324 0.33664617E+03  0.74586141E+04                                 7.855563                            6.249958       0.194935       2.093430                    0.999036      25.809632      73.121048       0.635345       0.435123      -1.047742      -0.032572      -0.029346       0.006654       0.044344      -0.014393      -0.010807       0.029403       0.003533      -0.063832      -0.039308       0.000358       0.038950              8.833843       8.335985       2.482265       1.667051       8.660397      -2.812926       9.505146           0.000001
          158              C       5.941666      16.547710      12.542035       0.114011      34.498418 0.38251561E+03  0.86986022E+04                                 9.361556                            6.614743       0.030972       2.029799                    0.999456      26.009142      73.232727       0.627911       0.428951      -1.057690       0.064995      -0.016787      -0.003684       0.067229       0.018572      -0.016618      -0.003110      -0.067428      -0.085276      -0.042119      -0.011234       0.053353             12.091399      14.158252      -2.417717       3.474120       5.343642      -0.059279      16.772303           0.000001
          159              C       6.105296      16.669458      13.883581      -0.186322      36.828427 0.45896042E+03  0.10996136E+05                                 9.808148                            7.262874      -0.108532       1.940850                    0.998807      30.280985      89.433224       0.593155       0.430996      -1.049443       0.012249       0.010065       0.002190       0.016004       0.016445      -0.027057       0.002528      -0.070256      -0.096112      -0.054821      -0.000134       0.054955             12.451473      11.912906      -1.618230       4.177093       5.295530      -0.218585      20.145983           0.000001
          160              C       7.301595      16.244624      14.478826       0.122152      36.527741 0.38843001E+03  0.88490585E+04                                 9.743421                            6.647603      -0.056704       2.005355                    0.999297      25.689664      71.919861       0.630192       0.426627      -1.061280      -0.006009       0.004045      -0.000355       0.007252      -0.006553       0.007041      -0.003521      -0.041729      -0.028247      -0.020899      -0.006258       0.027157             13.485918      10.713606      -1.212091       1.565756       5.170820       0.089295      24.573329           0.000000
          161              C       8.265512      15.778346      13.656251      -0.178591      32.108249 0.41811888E+03  0.97328365E+04                                 8.792308                            6.823546       0.195313       2.042837                    0.999591      29.039891      83.023473       0.630108       0.417592      -1.063642      -0.000238      -0.002741      -0.012672       0.012967      -0.010627       0.017860      -0.016369      -0.022438      -0.048256      -0.029924      -0.003699       0.033623             10.513022      10.058872      -0.812648      -0.566741       4.661534       0.841961      16.818660          -0.000000
          162              C       8.034505      15.710998      12.286288       0.114490      25.676837 0.30755944E+03  0.66548812E+04                                 7.655906                            5.903994       0.198575       2.090036                    0.999675      25.384619      70.824796       0.666041       0.425005      -1.055045      -0.038330       0.021456       0.002560       0.044001       0.006684      -0.018638      -0.002360      -0.050470      -0.112248      -0.046183       0.001074       0.045109              9.008437       9.825075      -1.128985       0.134633       4.323942       0.833340      12.876294           0.000000
          163              C       4.625737      16.907783      11.888461       0.529246      24.648155 0.26677088E+03  0.56135861E+04                                 7.761715                            5.761087       0.107275       2.082733                    0.999733      23.133955      65.270164       0.623882       0.466554      -1.022835      -0.066036       0.022706      -0.028417       0.075391       0.055816      -0.016734      -0.029796      -0.111508      -0.117497      -0.060474      -0.045916       0.106391              9.402576      12.022972      -2.660079       1.557416       5.431961       0.577934      10.752795           0.000000
          164              C       3.526588       6.685058       3.080920       0.116878      33.705825 0.39693806E+03  0.91297342E+04                                 9.286996                            6.783612       0.025063       2.024767                    0.999561      26.358948      75.156949       0.612548       0.434741      -1.051928      -0.024919       0.055157      -0.018371       0.063252       0.031012      -0.013879       0.024468       0.043653      -0.113842      -0.058127       0.001218       0.056909             11.722577       7.337485      -2.958083       2.552508       9.426143      -3.511036      18.404102           0.000000
          165              C       3.512840       6.666928       1.718435      -0.199732      35.191199 0.46039835E+03  0.11044415E+05                                 9.492526                            7.257772      -0.086466       1.938357                    0.999238      30.772303      91.081215       0.595104       0.429046      -1.050139       0.004214       0.003566       0.006897       0.008834       0.020013      -0.018878       0.019327       0.030424      -0.091958      -0.048505       0.006874       0.041631             11.754086       7.226025      -2.000769       2.390027       7.834351      -3.157195      20.201884           0.000001
          166              C       2.861067       7.666840       0.997560       0.092700      36.834881 0.42214112E+03  0.98209415E+04                                 9.800734                            6.926399      -0.106280       1.979508                    0.999317      26.483580      74.966546       0.617763       0.426176      -1.061378      -0.001317      -0.005894       0.002390       0.006495      -0.012629      -0.005673      -0.003563       0.032394       0.013827      -0.023814       0.004336       0.019478             13.388452       7.335386      -1.671609       1.996443       7.625278      -0.812216      25.204692          -0.000000
          167              C       2.287670       8.705605       1.716940      -0.179481      32.252236 0.46117566E+03  0.11047923E+05                                 8.943043                            7.254584      -0.012564       1.975328                    0.998354      30.038083      88.328883       0.597450       0.427947      -1.052696      -0.014225      -0.006227       0.014062       0.020949       0.010333       0.005868      -0.014538       0.006982      -0.054449      -0.027485       0.007015       0.020470             10.393072       7.037243      -1.763019      -0.538939       7.383745       1.052160      16.758228          -0.000000
          168              C       2.323418       8.690060       3.116814       0.110904      26.409751 0.34621200E+03  0.77478360E+04                                 7.951293                            6.383214       0.026527       2.029895                    0.999115      26.364283      75.812051       0.620154       0.441335      -1.040887       0.000794      -0.040626       0.004649       0.040899       0.017364       0.000722       0.006308       0.019597      -0.113711      -0.038774      -0.000305       0.039079              9.131649       6.851031      -2.141017      -0.201331       7.403368       0.323003      13.140548          -0.000000
          169              C       4.141234       5.643699       3.918451       0.533270      23.217249 0.26361022E+03  0.55379712E+04                                 7.488176                            5.762688      -0.050647       2.030627                    0.999529      23.135135      65.505279       0.617161       0.472410      -1.018288       0.028820      -0.044323       0.055196       0.076431       0.079286       0.024487       0.007263       0.052209      -0.141374      -0.064895      -0.045828       0.110723              8.582947       6.464175      -2.396474       0.879563       7.819782      -2.023588      11.464884          -0.000000
          170              C       4.642227      13.296710      10.727881       0.060497      25.925791 0.36339500E+03  0.82186128E+04                                 7.783378                            6.506329       0.076465       2.033098                    0.999298      27.006651      77.672843       0.619958       0.436842      -1.045183       0.036374      -0.007183      -0.042175       0.056155      -0.025256       0.009085       0.020447       0.015095       0.034218      -0.041187       0.016043       0.025144              8.412897       8.019587      -0.161089      -2.615297      10.690118       0.707935       6.528986           0.000001
          171              C       4.269580      12.011851      11.107762      -0.138918      28.468793 0.40436451E+03  0.93132838E+04                                 8.002420                            6.662475       0.354018       2.094632                    0.999780      28.438075      80.279761       0.646021       0.411651      -1.069866       0.008013      -0.017280      -0.017495       0.025863       0.011977      -0.022597      -0.010148       0.019411      -0.016455      -0.021132      -0.012648       0.033779              8.579539       7.113094      -0.877243      -2.537789      11.567571       1.335097       7.057952           0.000001
          172              C       4.955732      10.957542      10.606738      -0.044254      26.014870 0.35032484E+03  0.78068421E+04                                 7.592656                            6.236506       0.263119       2.078595                    0.999809      27.201246      76.245761       0.660174       0.416335      -1.063777      -0.003261       0.021204       0.000064       0.021453       0.003261       0.007674      -0.008396       0.000382      -0.000499      -0.013148       0.003348       0.009801              8.190550       6.996434      -0.675557      -2.579471      11.161409       1.167304       6.413808           0.000002
          173              C       5.985655      11.167370       9.794632      -0.112849      29.554853 0.41830029E+03  0.97631090E+04                                 8.419540                            6.925393       0.161507       2.044753                    0.999137      28.577124      82.497525       0.610343       0.429964      -1.053204      -0.005591       0.011089       0.004660       0.013265      -0.011559       0.003259       0.004530      -0.014208      -0.027605      -0.014230      -0.004148       0.018378              9.193934       8.220726      -0.210868      -3.048417      12.319904       1.254355       7.041172           0.000001
          174              C       6.367927      12.516990       9.479062       0.101772      26.361636 0.33734202E+03  0.74785859E+04                                 7.869358                            6.261584       0.188183       2.091195                    0.999037      25.830799      73.225559       0.633910       0.435842      -1.047212      -0.031461       0.020195       0.021101       0.042928      -0.001027       0.017534      -0.002160       0.052290       0.082851      -0.040027       0.000853       0.039174              8.849666       8.345298       0.202683      -2.984225      11.760028       1.044539       6.443673           0.000001
          175              N      11.431345       6.502860       4.838240      -0.245964      36.612081 0.51473711E+03  0.12403420E+05                                 9.190491                            7.356386       0.127497       2.063137                    0.999079      27.922190      76.733518       0.644726       0.394253      -1.097981      -0.023381      -0.116430       0.088502       0.148105      -0.010791       0.013378       0.056654       0.095503       0.000563      -0.087355       0.035789       0.051566             10.654083      13.888555       1.491448       1.530965      10.240522      -3.392213       7.833171           0.000000
          176              N       6.235943      17.837759       8.560769      -0.250825      35.950944 0.56707615E+03  0.14007210E+05                                 9.107140                            7.740371      -0.043573       2.002890                    0.998867      28.548572      79.575989       0.625867       0.396199      -1.096024      -0.000298       0.114819      -0.062609       0.130779       0.011725       0.008086       0.050296       0.087606       0.028202      -0.077907       0.026094       0.051813             10.052266       8.075355       2.132722       1.953996      12.386610      -1.096416       9.694833           0.000000
          177              N      12.657907       6.803358       1.748347      -0.204835      33.604413 0.48418653E+03  0.11487679E+05                                 8.678952                            7.137566       0.128593       2.082836                    0.998096      27.023080      73.637296       0.654286       0.394565      -1.098000       0.043842      -0.089212      -0.106233       0.145487       0.001432       0.040137      -0.046110       0.054385      -0.073703      -0.074889       0.010518       0.064371              9.706690       9.773004      -2.948238       2.055119       7.399710       0.997460      11.947355          -0.000000
          178              N       2.264285       9.573391       6.905148      -0.247972      36.696781 0.51615282E+03  0.12446743E+05                                 9.206072                            7.367457       0.123001       2.061174                    0.999057      27.963172      76.888006       0.644081       0.394356      -1.097851      -0.021955       0.134374       0.055690       0.147105       0.017048       0.003108      -0.048853       0.107214       0.041676      -0.086829       0.036283       0.050546             10.673560      13.916697       0.583957      -2.060472      11.393470       2.743461       6.710514           0.000000
          179              N       1.652398      15.764539      10.183486      -0.250944      35.967028 0.56736763E+03  0.14017074E+05                                 9.112832                            7.744695      -0.048408       2.001447                    0.998872      28.555855      79.619890       0.625371       0.396438      -1.095791      -0.000230      -0.111683      -0.068929       0.131242       0.000778      -0.013742      -0.049534       0.088646       0.030092      -0.077723       0.026514       0.051208             10.058912       8.080155       0.626729      -2.826210      11.325370       1.714944      10.771212          -0.000000
          180              N       3.490825       6.747217       8.189862      -0.205437      33.633102 0.48469194E+03  0.11503110E+05                                 8.686118                            7.142872       0.121819       2.080603                    0.998042      27.034238      73.687931       0.653801       0.394740      -1.097836       0.043590      -0.046705       0.130401       0.145210       0.033939      -0.020728       0.028149       0.020597      -0.172342      -0.075278       0.011086       0.064191              9.715247       9.783479       3.258258       1.528248       9.955688      -2.469215       9.406573          -0.000000
          181              N       6.847828       9.828127       3.212532      -0.246834      36.634789 0.51509995E+03  0.12414990E+05                                 9.195250                            7.359756       0.123842       2.061888                    0.999061      27.935833      76.792662       0.644443       0.394336      -1.097867      -0.022616      -0.018909      -0.144229       0.147211      -0.005959      -0.016201      -0.007679       0.010355      -0.255217      -0.087577       0.036083       0.051495             10.659813      13.895844      -2.071925       0.528645       5.499415       0.653988      12.584181           0.000000
          182              N      10.819472      18.206459      11.167585      -0.249539      35.924405 0.56655832E+03  0.13991733E+05                                 9.104572                            7.738418      -0.042326       2.003348                    0.998856      28.535345      79.540955       0.625732       0.396361      -1.095872      -0.000822      -0.003495       0.131580       0.131629      -0.012812       0.005625      -0.000780       0.001059      -0.230375      -0.077065       0.025680       0.051385             10.048910       8.072196      -2.757691       0.868134       9.415526      -0.616010      12.659009          -0.000000
          183              N       8.074386      12.353803       5.017711      -0.205239      33.625034 0.48455581E+03  0.11498467E+05                                 8.682227                            7.140097       0.128450       2.082482                    0.998058      27.031438      73.663120       0.654206       0.394544      -1.098030       0.042779       0.136726      -0.023788       0.145224      -0.036120      -0.019125       0.019161       0.100492       0.070060      -0.075189       0.010552       0.064636              9.710612       9.776927      -0.305084      -3.581826      11.679548       1.471295       7.675362          -0.000000
          184              N       2.319316      19.401518      10.117680      -0.245964      36.612081 0.51473711E+03  0.12403420E+05                                 9.190491                            7.356386       0.127497       2.063137                    0.999079      27.922190      76.733518       0.644726       0.394253      -1.097981       0.023381       0.116430      -0.088502       0.148105      -0.010791       0.013378       0.056654       0.095503       0.000563      -0.087355       0.035789       0.051566             10.654083      13.888555       1.491448       1.530965      10.240522      -3.392213       7.833171           0.000000
          185              N       7.514718       8.066619       6.395151      -0.250825      35.950943 0.56707611E+03  0.14007209E+05                                 9.107140                            7.740371      -0.043573       2.002890                    0.998867      28.548571      79.575989       0.625867       0.396199      -1.096024       0.000298      -0.114819       0.062609       0.130779       0.011725       0.008086       0.050296       0.087606       0.028202      -0.077907       0.026094       0.051813             10.052266       8.075355       2.132722       1.953996      12.386610      -1.096416       9.694834          -0.000000
          186              N       1.092754      19.101020      13.207573      -0.204835      33.604413 0.48418653E+03  0.11487679E+05                                 8.678951                            7.137566       0.128593       2.082836                    0.998096      27.023080      73.637296       0.654286       0.394565      -1.098000      -0.043842       0.089212       0.106233       0.145487       0.001432       0.040137      -0.046110       0.054385      -0.073703      -0.074889       0.010518       0.064371              9.706690       9.773004      -2.948238       2.055118       7.399710       0.997460      11.947355          -0.000000
          187              N      11.486376      16.330987       8.050772      -0.247972      36.696781 0.51615283E+03  0.12446743E+05                                 9.206072                            7.367457       0.123001       2.061174                    0.999057      27.963172      76.888008       0.644081       0.394356      -1.097851       0.021955      -0.134374      -0.055690       0.147105       0.017048       0.003108      -0.048853       0.107214       0.041676      -0.086829       0.036283       0.050546             10.673560      13.916694       0.583956      -2.060472      11.393472       2.743462       6.710514           0.000000
          188              N      12.098263      10.139839       4.772434      -0.250944      35.967028 0.56736763E+03  0.14017074E+05                                 9.112832                            7.744695      -0.048408       2.001447                    0.998872      28.555855      79.619890       0.625371       0.396438      -1.095791       0.000230       0.111683       0.068929       0.131242       0.000778      -0.013742      -0.049534       0.088646       0.030092      -0.077723       0.026514       0.051208             10.058912       8.080155       0.626729      -2.826210      11.325369       1.714944      10.771212           0.000000
          189              N      10.259836      19.157161       6.766058      -0.205437      33.633102 0.48469194E+03  0.11503110E+05                                 8.686118                            7.142872       0.121819       2.080603                    0.998042      27.034238      73.687931       0.653801       0.394740      -1.097836      -0.043590       0.046705      -0.130401       0.145210       0.033939      -0.020728       0.028149       0.020597      -0.172342      -0.075278       0.011086       0.064191              9.715246       9.783478       3.258257       1.528248       9.955689      -2.469214       9.406572          -0.000000
          190              N       6.902833      16.076251      11.743388      -0.246834      36.634789 0.51509995E+03  0.12414990E+05                                 9.195250                            7.359756       0.123842       2.061888                    0.999061      27.935833      76.792662       0.644443       0.394336      -1.097867       0.022616       0.018909       0.144229       0.147211      -0.005959      -0.016201      -0.007679       0.010355      -0.255217      -0.087577       0.036083       0.051495             10.659813      13.895844      -2.071925       0.528645       5.499415       0.653988      12.584181           0.000000
          191              N       2.931189       7.697919       3.788335      -0.249539      35.924407 0.56655836E+03  0.13991734E+05                                 9.104572                            7.738418      -0.042326       2.003348                    0.998856      28.535346      79.540957       0.625732       0.396361      -1.095872       0.000822       0.003496      -0.131580       0.131629      -0.012812       0.005625      -0.000780       0.001059      -0.230375      -0.077065       0.025680       0.051385             10.048910       8.072196      -2.757691       0.868134       9.415526      -0.616011      12.659009          -0.000000
          192              N       5.676275      13.550575       9.938209      -0.205239      33.625034 0.48455580E+03  0.11498467E+05                                 8.682227                            7.140096       0.128450       2.082482                    0.998058      27.031438      73.663119       0.654206       0.394544      -1.098030      -0.042779      -0.136726       0.023788       0.145224      -0.036120      -0.019125       0.019161       0.100492       0.070060      -0.075189       0.010552       0.064636              9.710612       9.776926      -0.305084      -3.581826      11.679548       1.471295       7.675361          -0.000000
          193              O      13.851455       7.720367       4.793372      -0.553493      40.025160 0.65533286E+03  0.16560866E+05                                 9.366440                            8.036306       0.105810       2.079968                    0.994559      28.356929      76.539462       0.655847       0.369558      -1.130244      -0.003249      -0.005983       0.006605       0.009486      -0.031097      -0.020293      -0.023280      -0.090038       0.134502      -0.082658       0.023138       0.059519             10.654852       9.769143       0.771736       0.190636      11.706284      -4.152176      10.489130           0.000000
          194              O      14.595354       6.430324       6.450488      -0.532997      36.866282 0.53281795E+03  0.12780378E+05                                 8.824710                            7.169091       0.422071       2.196854                    0.995688      27.253093      71.566218       0.705928       0.361727      -1.136797       0.004753       0.025760      -0.027339       0.037863      -0.032908       0.031444       0.013831       0.074927       0.009930      -0.061290       0.001366       0.059924             10.251993      14.491973       0.342905       4.715363       7.599631      -1.366863       8.664374           0.000000
          195              O       5.225268      15.622934       7.455526      -0.569832      36.651741 0.57720457E+03  0.14121659E+05                                 8.735390                            7.457084       0.411944       2.178248                    0.996001      27.972117      74.130593       0.692964       0.361276      -1.137404      -0.012447       0.035200      -0.021399       0.043033      -0.050194      -0.014284      -0.051395       0.018189       0.057080      -0.084276       0.022332       0.061944              9.728087       7.273375       0.346318       0.063600      13.833321      -2.663867       8.077564           0.000000
          196              O       4.380990      16.791227       5.787941      -0.581876      28.345552 0.44916368E+03  0.10333971E+05                                 7.177282                            6.436796       0.603248       2.204296                    0.999546      28.350219      73.154159       0.769622       0.345912      -1.148406       0.022893      -0.019344       0.034544       0.045734      -0.042740      -0.010735      -0.021205       0.162850       0.180110      -0.124882       0.057111       0.067770              7.225159       7.354425       0.567185       2.451293       6.043638       0.222832       8.277413           0.000003
          197              O       4.684390       8.925784       5.873190      -0.553778      40.008799 0.65500828E+03  0.16550029E+05                                 9.362444                            8.033009       0.111528       2.081650                    0.994544      28.353166      76.514386       0.656165       0.369437      -1.130376      -0.002530       0.008682       0.002324       0.009337      -0.001386       0.037003       0.002422      -0.127314       0.025669      -0.082939       0.023444       0.059495             10.650196       9.765708      -0.223326      -0.764455      14.381675       2.602062       7.803204           0.000000
          198              O       5.428305      11.005907       6.161839      -0.532907      36.811388 0.53187768E+03  0.12751420E+05                                 8.813824                            7.160987       0.427906       2.198849                    0.995826      27.237690      71.493663       0.706633       0.361547      -1.137007       0.004451      -0.036575      -0.008524       0.037818       0.044808       0.012983      -0.025332       0.054640      -0.049704      -0.062006       0.001226       0.060780             10.238684      14.472758       3.907280      -2.650297       9.569781       0.221122       6.673513           0.000000
          199              O      14.392324      15.914778      12.654204      -0.570531      36.661734 0.57740180E+03  0.14127478E+05                                 8.735855                            7.457489       0.413549       2.178689                    0.995997      27.979588      74.149361       0.693077       0.361192      -1.137488      -0.012523      -0.035949      -0.018978       0.042536       0.012672       0.050723       0.009034      -0.053655      -0.161203      -0.084267       0.022778       0.061489              9.728335       7.272561      -0.117595      -0.331427      11.824242       3.824669      10.088203           0.000000
          200              O      13.548030      13.886463      12.476228      -0.581720      28.345506 0.44917515E+03  0.10334364E+05                                 7.177432                            6.437056       0.602475       2.204092                    0.999538      28.348870      73.152612       0.769570       0.345932      -1.148383       0.022937       0.039920      -0.000384       0.046042       0.012095       0.042608      -0.063547       0.015277      -0.261943      -0.125155       0.057268       0.067888              7.225129       7.353733       1.839130      -1.716933       7.526007      -1.078460       6.795646           0.000003
          201              O       9.267929       9.258227       4.289358      -0.553652      40.060928 0.65611534E+03  0.16586645E+05                                 9.374692                            8.043223       0.101238       2.078378                    0.994555      28.369039      76.601968       0.655264       0.369753      -1.130023      -0.003405      -0.002879      -0.008958       0.010006       0.033140      -0.016947       0.021402      -0.087517       0.146955      -0.083398       0.023216       0.060182             10.664692       9.781611      -0.551586       0.575725       7.202917       1.550041      15.009547           0.000000
          202              O      10.011838       8.468147       2.343593      -0.532878      36.762381 0.53105740E+03  0.12726125E+05                                 8.804014                            7.153767       0.430428       2.199863                    0.995921      27.224713      71.430648       0.707281       0.361376      -1.137206       0.004237       0.010915       0.035685       0.037556      -0.011158      -0.044509       0.011275       0.031342      -0.121827      -0.061518       0.001149       0.060369             10.226048      14.451547      -4.242232      -2.058491       7.198221       1.143470       9.028376           0.000000
          203              O       9.808813      20.271044       9.802110      -0.570375      36.591313 0.57600495E+03  0.14083279E+05                                 8.720787                            7.445120       0.419827       2.180876                    0.996124      27.956777      74.036966       0.694193       0.360868      -1.137863      -0.012817       0.001461       0.040345       0.042357       0.037308      -0.036624       0.042223       0.034823       0.102768      -0.084232       0.022676       0.061556              9.710994       7.259901      -0.227158       0.265355       7.196712      -1.157693      14.676370           0.000000
          204              O       8.964526      21.131066      11.647670      -0.582044      28.354005 0.44935981E+03  0.10339696E+05                                 7.178949                            6.438450       0.602048       2.203866                    0.999550      28.352958      73.167472       0.769472       0.345939      -1.148374       0.022833      -0.020141      -0.034141       0.045745       0.030679      -0.031790       0.085261       0.053213      -0.149876      -0.125297       0.057498       0.067798              7.226732       7.355700      -2.407319      -0.734407       7.914265       0.855467       6.410232           0.000003
          205              O      -0.100794      18.184011      10.162548      -0.553493      40.025160 0.65533286E+03  0.16560866E+05                                 9.366440                            8.036306       0.105810       2.079968                    0.994559      28.356929      76.539462       0.655847       0.369558      -1.130244       0.003249       0.005983      -0.006605       0.009486      -0.031097      -0.020293      -0.023280      -0.090038       0.134502      -0.082658       0.023138       0.059519             10.654852       9.769144       0.771736       0.190635      11.706283      -4.152175      10.489130           0.000000
          206              O      -0.844693      19.474054       8.505432      -0.532997      36.866282 0.53281795E+03  0.12780378E+05                                 8.824710                            7.169091       0.422071       2.196854                    0.995688      27.253093      71.566218       0.705928       0.361727      -1.136797      -0.004753      -0.025760       0.027339       0.037863      -0.032908       0.031444       0.013831       0.074927       0.009930      -0.061290       0.001366       0.059924             10.251993      14.491974       0.342905       4.715362       7.599631      -1.366863       8.664374           0.000000
          207              O       8.525393      10.281444       7.500394      -0.569832      36.651740 0.57720455E+03  0.14121658E+05                                 8.735390                            7.457084       0.411944       2.178248                    0.996001      27.972117      74.130591       0.692964       0.361276      -1.137404       0.012447      -0.035200       0.021399       0.043033      -0.050194      -0.014284      -0.051395       0.018189       0.057080      -0.084276       0.022332       0.061944              9.728086       7.273375       0.346318       0.063600      13.833321      -2.663866       8.077564           0.000000
          208              O       9.369671       9.113151       9.167979      -0.581876      28.345554 0.44916372E+03  0.10333972E+05                                 7.177283                            6.436796       0.603248       2.204296                    0.999546      28.350219      73.154161       0.769622       0.345912      -1.148406      -0.022893       0.019344      -0.034544       0.045734      -0.042740      -0.010735      -0.021205       0.162850       0.180111      -0.124882       0.057111       0.067770              7.225159       7.354425       0.567185       2.451293       6.043639       0.222832       8.277414           0.000003
          209              O       9.066271      16.978594       9.082730      -0.553778      40.008799 0.65500829E+03  0.16550029E+05                                 9.362444                            8.033009       0.111528       2.081650                    0.994544      28.353166      76.514386       0.656165       0.369437      -1.130376       0.002530      -0.008682      -0.002324       0.009337      -0.001386       0.037003       0.002422      -0.127314       0.025669      -0.082939       0.023444       0.059495             10.650196       9.765707      -0.223326      -0.764455      14.381675       2.602062       7.803204           0.000000
          210              O       8.322356      14.898471       8.794081      -0.532907      36.811388 0.53187768E+03  0.12751420E+05                                 8.813824                            7.160987       0.427906       2.198849                    0.995826      27.237690      71.493663       0.706633       0.361547      -1.137007      -0.004451       0.036575       0.008524       0.037818       0.044808       0.012983      -0.025332       0.054640      -0.049704      -0.062006       0.001226       0.060780             10.238683      14.472757       3.907280      -2.650296       9.569781       0.221122       6.673513           0.000000
          211              O      -0.641663       9.989600       2.301716      -0.570531      36.661732 0.57740177E+03  0.14127477E+05                                 8.735855                            7.457489       0.413549       2.178689                    0.995997      27.979587      74.149358       0.693077       0.361192      -1.137488       0.012523       0.035949       0.018978       0.042536       0.012672       0.050723       0.009034      -0.053655      -0.161203      -0.084267       0.022778       0.061489              9.728335       7.272561      -0.117595      -0.331427      11.824242       3.824668      10.088202           0.000000
          212              O       0.202631      12.017915       2.479692      -0.581720      28.345518 0.44917541E+03  0.10334372E+05                                 7.177434                            6.437059       0.602475       2.204091                    0.999538      28.348874      73.152631       0.769569       0.345932      -1.148383      -0.022937      -0.039920       0.000384       0.046042       0.012094       0.042608      -0.063547       0.015277      -0.261943      -0.125155       0.057268       0.067888              7.225132       7.353737       1.839131      -1.716934       7.526010      -1.078461       6.795650           0.000003
          213              O       4.482732      16.646151      10.666562      -0.553652      40.060928 0.65611534E+03  0.16586645E+05                                 9.374692                            8.043223       0.101238       2.078378                    0.994555      28.369039      76.601968       0.655264       0.369753      -1.130023       0.003405       0.002879       0.008958       0.010006       0.033140      -0.016947       0.021402      -0.087517       0.146955      -0.083398       0.023216       0.060182             10.664692       9.781611      -0.551586       0.575725       7.202917       1.550041      15.009547           0.000000
          214              O       3.738823      17.436231      12.612327      -0.532878      36.762380 0.53105739E+03  0.12726125E+05                                 8.804013                            7.153767       0.430428       2.199863                    0.995921      27.224713      71.430647       0.707281       0.361376      -1.137206      -0.004237      -0.010915      -0.035685       0.037556      -0.011158      -0.044509       0.011275       0.031342      -0.121827      -0.061518       0.001149       0.060369             10.226048      14.451547      -4.242232      -2.058491       7.198221       1.143470       9.028376           0.000000
          215              O       3.941848       5.633334       5.153810      -0.570375      36.591312 0.57600494E+03  0.14083279E+05                                 8.720787                            7.445120       0.419827       2.180876                    0.996124      27.956777      74.036965       0.694193       0.360868      -1.137863       0.012817      -0.001461      -0.040345       0.042357       0.037308      -0.036624       0.042223       0.034823       0.102768      -0.084232       0.022676       0.061556              9.710994       7.259901      -0.227158       0.265355       7.196712      -1.157693      14.676369           0.000000
          216              O       4.786135       4.773312       3.308250      -0.582044      28.354000 0.44935970E+03  0.10339693E+05                                 7.178948                            6.438449       0.602048       2.203866                    0.999550      28.352957      73.167465       0.769472       0.345939      -1.148374      -0.022833       0.020141       0.034141       0.045745       0.030679      -0.031790       0.085261       0.053213      -0.149876      -0.125297       0.057498       0.067798              7.226731       7.355698      -2.407318      -0.734407       7.914264       0.855467       6.410231           0.000003

******************************************************
Auxiliary information for the entire system
The total spin magnetic moment of the unit cell is   0.000113
The total net atomic charge of the unit cell is   -0.000011
Accuracy of reproducing the electrostatic potential in the unit cell:
  The inner radius (bohr) =    5.0000
  The outer radius (bohr) =   12.0000
  Valid grid points have density less than (e/(bohr^3)) =    0.0001
  The number of valid grid points were=       235532
  The rms potential error without charges in kcal/mol is=      9.75680
  The rms potential error with partial charges in kcal/mol is=      0.31405
  The RRMSE value at monopole order=      0.03219
  The rms potential error with partial charges and cloud penetration in kcal/mol is=      0.32063
  The RRMSE value at monopole order with cloud penetration is=      0.03286
  The rms potential error with partial charges and atomic dipoles in kcal/mol is=      0.23924
  The RRMSE value at dipole order=      0.02452
  The rms potential error with partial charges, atomic dipoles and cloud penetration in kcal/mol is=      0.23503
  The RRMSE value at dipole order with cloud penetration=      0.02409

******************************************************
The electron densities and ab initio electrostatic potential were computed in VASP using the PBE functional and
projector augmented wave method. See the main text of the journal article for a description of computational details.
The atomic charges, dipoles, and quadrupoles were computed with the DDEC6 method as described in
(a) T. A. Manz and N. Gabaldon Limas, RSC Adv. 6 (2016) 47771-47801 DOI: 10.1039/c6ra04656h
(b) N. Gabaldon Limas and T. A. Manz, RSC Adv. 8 (2018) 2678-2707 DOI: 10.1039/c7ra11829e.
For each atom in the material, the electron cloud parameters were fit to the spherically averaged atom-in-material
electron density using radial positions for which this density was between 10^-4 and 10^-2 electrons per cubic bohr.
The polarizabilities, dispersion coefficients, and quantum Drude oscillator (QDO) parameters were fit using the MCLF method.
The magnetic structure of the system was optimized in VASP from the default ferromagnetic initial guess using spin polarization.
The atomic spin moments (ASMs) were computed on this optimized magnetic structure using the DDEC6 partition as inputs
to the method of T. A. Manz and D. S. Sholl, J. Chem. Theory Comput. 7 (2011) 4146-4164 DOI: 10.1021/ct200539n.
The RMSE and RRMSE were computed using a uniform grid with Ewald summation.
