# Supplementary material for: A collection of forcefield precursors for metal–organic frameworks
Source: RSC Adv. 2019 Nov 13;9(63):36492–507. doi: 10.1039/c9ra07327b (PMC9075174; doi:10.1039/c9ra07327b)
Supplement: RA-009-C9RA07327B-s5350 [file RA-009-C9RA07327B-s5350.xyz]

  282
jmolscript: load "" {1 1 1} spacegroup "x,y,z" unitcell [{     12.983600     0.000000     0.000000 }, {     -1.060130    12.940247     0.000000 }, {      0.000000     0.000000    23.941000 }]
Zn     2.099075    -0.035068     9.533546     0.944264
Zn     3.862660     6.505192    21.504046     0.944265
Zn     5.755391     8.559326     2.436954     0.944259
Zn    -0.853786    10.851044    14.407454     0.944274
Zn    10.884525     0.035068    14.407454     0.944272
Zn     8.060810     6.435055     2.436954     0.944258
Zn     6.168079     4.380921    21.504046     0.944264
Zn    -0.206344     2.089203     9.533546     0.944263
Zn     2.157671     2.341667    11.495989     1.002018
Zn     3.804064     4.128456    23.466489     1.002075
Zn     8.119406     8.811791     0.474511     1.002067
Zn     9.765799    10.598580    12.445011     1.002176
Zn     0.000000     0.000000    11.970500     1.023535
Zn     5.961735     6.470123     0.000000     1.023501
H     11.352515     8.451275    10.440670     0.118856
H     11.571530     6.158264    10.232383     0.125683
H      2.939516     5.467254     9.456695     0.122393
H      4.779824     6.807864     9.145462     0.097435
H      4.583966     9.103464     9.360931     0.111658
H      2.480447    10.024809     9.607523     0.121167
H      6.532690    10.959095    22.411170     0.118759
H      7.373805     0.311860    22.202883     0.125653
H      3.022219     1.002869    21.427195     0.122399
H      0.121781    12.602507    21.115962     0.097403
H      0.317639    10.306907    21.331431     0.111608
H      2.421158     9.385561    21.578023     0.121158
H      1.534372     5.534544     1.529830     0.118759
H     12.214733     5.565600     1.738117     0.125652
H     11.170718     9.846234     2.513805     0.122390
H     -0.627012    11.789859     2.825038     0.097399
H      1.676914    11.782095     2.609569     0.111608
H      2.766939     9.760828     2.362977     0.121157
H      4.427363     0.935580    13.500330     0.118743
H      6.730602     0.904523    13.708617     0.125662
H      6.714487     9.564137    14.484305     0.122424
H      5.528617     7.620511    14.795538     0.097415
H      3.224691     7.628276    14.580069     0.111606
H      2.134666     9.649542    14.333477     0.121172
H      0.570955     4.488972    13.500330     0.118742
H      0.351940     6.781983    13.708617     0.125662
H      8.983954     7.472993    14.484305     0.122422
H      7.143646     6.132383    14.795538     0.097415
H      7.339504     3.836783    14.580069     0.111606
H      9.443023     2.915438    14.333477     0.121169
H      5.390780     1.981152     1.529830     0.118760
H      4.549665    12.628387     1.738117     0.125653
H      8.901251    11.937378     2.513805     0.122390
H     11.801689     0.337740     2.825038     0.097400
H     11.605831     2.633340     2.609569     0.111609
H      9.502312     3.554686     2.362977     0.121158
H     10.389098     7.405703    22.411170     0.118758
H     -0.291263     7.374647    22.202883     0.125652
H      0.752752     3.094013    21.427195     0.122396
H     12.550482     1.150388    21.115962     0.097403
H     10.246556     1.158152    21.331431     0.111607
H      9.156531     3.179419    21.578023     0.121156
H      7.496107    12.004667    10.440670     0.118856
H      5.192868    12.035724    10.232383     0.125684
H      5.208983     3.376110     9.456695     0.122392
H      6.394853     5.319736     9.145462     0.097436
H      8.698779     5.311971     9.360931     0.111658
H      9.788804     3.290705     9.607523     0.121165
H      0.566365     0.614662     4.862417     0.112491
H      1.117229     1.212501     2.676604     0.109221
H      4.216139     4.575671     3.174577     0.118826
H      5.166440     5.607009     4.967758     0.111183
H      4.575035     4.965173     7.127236     0.094767
H      3.058370     3.319173     7.491139     0.116169
H      5.395370     5.855462    16.832917     0.112491
H      4.844506     5.257622    14.647104     0.109208
H      1.745596     1.894452    15.145077     0.118819
H      0.795295     0.863114    16.938257     0.111184
H      1.386700     1.504951    19.097736     0.094758
H      2.903365     3.150950    19.461639     0.116167
H      6.528100     7.084785     7.108083     0.112500
H      7.078964     7.682625     9.293896     0.109224
H     10.177874    11.045795     8.795923     0.118841
H     11.128175    12.077133     7.002743     0.111206
H     10.536770    11.435296     4.843264     0.094772
H      9.020105     9.789297     4.479361     0.116159
H     11.357105    12.325585    19.078583     0.112500
H     10.806241    11.727746    21.264396     0.109216
H      7.707331     8.364576    20.766423     0.118824
H      6.757030     7.333238    18.973243     0.111191
H      7.348435     7.975074    16.813764     0.094771
H      8.865100     9.621074    16.449861     0.116185
C      0.289313     8.909360    10.308995    -0.022930
C     12.203186     8.083772    10.347300    -0.102867
C     12.332624     6.693990    10.253930    -0.085534
C      0.597395     6.115561    10.191684    -0.052055
C      1.762989     6.943737    10.208442     0.059214
C      2.905238     6.376954     9.648223    -0.092211
C      3.963678     7.181837     9.389660    -0.082437
C      3.840493     8.558679     9.483030    -0.060927
C      2.614592     9.116404     9.758352    -0.102789
C      1.604827     8.367164    10.246748     0.045647
C      0.070975    10.385842    10.318571     0.620325
C      0.650471     4.611904    10.167743     0.605089
C      4.612292    10.501010    22.279495    -0.022963
C      5.682019    11.326598    22.317800    -0.102962
C      5.552581    12.716381    22.224430    -0.085577
C      5.364340     0.354563    22.162184    -0.052062
C      3.138616    12.466634    22.178942     0.059231
C      3.056497     0.093170    21.618723    -0.092223
C      0.937927    12.228533    21.360160    -0.082491
C      1.061112    10.851691    21.453530    -0.061017
C      2.287013    10.293966    21.728852    -0.102821
C      3.296778    11.043207    22.217248     0.045659
C      4.830630     9.024528    22.289071     0.620336
C      5.311264     1.858219    22.138243     0.605091
C      1.834123     7.485933     1.661505    -0.022970
C      1.098637     6.352367     1.623200    -0.102963
C     -0.297074     6.367896     1.716570    -0.085578
C     12.008097     7.564868     1.778816    -0.052078
C     -0.245265     8.794192     1.762058     0.059241
C     12.080179     9.886349     2.322277    -0.092247
C     -0.187649    11.006974     2.580840    -0.082502
C      1.194655    10.996622     2.487470    -0.061020
C      1.850614     9.820353     2.212148    -0.102833
C      1.186324     8.752783     1.723752     0.045664
C      3.323503     7.388881     1.651929     0.620342
C     10.505128     7.494991     1.802757     0.605086
C      3.067482    11.924438    13.632005    -0.022974
C      4.863098     0.117756    13.593700    -0.102956
C      6.258809     0.102228    13.687070    -0.085602
C      5.877108    11.845502    13.749316    -0.051979
C      5.146870    10.616179    13.732558     0.059292
C      5.805026     9.524022    14.292777    -0.092045
C      5.089254     8.403396    14.551340    -0.082458
C      3.706950     8.413749    14.457970    -0.061009
C      3.050991     9.590017    14.182648    -0.102827
C      3.715281    10.657587    13.694252     0.045664
C      1.578102    12.021489    13.622429     0.620344
C      7.380077    11.915379    13.773257     0.605019
C     11.634157     4.030887    13.632005    -0.022965
C     -0.279716     4.856475    13.593700    -0.102956
C     -0.409154     6.246257    13.687070    -0.085600
C     11.326075     6.824686    13.749316    -0.051970
C     10.160481     5.996510    13.732558     0.059286
C      9.018232     6.563293    14.292777    -0.092033
C      7.959792     5.758410    14.551340    -0.082460
C      8.082977     4.381568    14.457970    -0.061009
C      9.308878     3.823843    14.182648    -0.102815
C     10.318643     4.573083    13.694252     0.045659
C     11.852495     2.554405    13.622429     0.620340
C     11.272999     8.328343    13.773257     0.605016
C      7.311178     2.439237     1.661505    -0.022972
C      6.241451     1.613649     1.623200    -0.102964
C      6.370889     0.223866     1.716570    -0.085579
C      6.559130    12.585684     1.778816    -0.052080
C      8.784854     0.473613     1.762058     0.059242
C      8.866973    12.847077     2.322277    -0.092250
C     10.985543     0.711714     2.580840    -0.082502
C     10.862358     2.088556     2.487470    -0.061022
C      9.636457     2.646281     2.212148    -0.102835
C      8.626692     1.897040     1.723752     0.045666
C      7.092840     3.915719     1.651929     0.620343
C      6.612206    11.082028     1.802757     0.605086
C     10.089347     5.454314    22.279495    -0.022956
C     10.824833     6.587880    22.317800    -0.102962
C     12.220544     6.572351    22.224430    -0.085577
C     -0.084627     5.375379    22.162184    -0.052055
C     12.168735     4.146055    22.178942     0.059225
C     -0.156709     3.053898    21.618723    -0.092213
C     12.111119     1.933273    21.360160    -0.082491
C     10.728815     1.943625    21.453530    -0.061015
C     10.072856     3.119894    21.728852    -0.102812
C     10.737146     4.187464    22.217248     0.045654
C      8.599967     5.551366    22.289071     0.620333
C      1.418342     5.445256    22.138243     0.605089
C      8.855988     1.015809    10.308995    -0.022924
C      7.060372    12.822491    10.347300    -0.102867
C      5.664661    12.838019    10.253930    -0.085534
C      6.046362     1.094745    10.191684    -0.052050
C      6.776600     2.324068    10.208442     0.059211
C      6.118444     3.416225     9.648223    -0.092204
C      6.834216     4.536851     9.389660    -0.082436
C      8.216520     4.526498     9.483030    -0.060925
C      8.872479     3.350230     9.758352    -0.102783
C      8.208189     2.282660    10.246748     0.045644
C     10.345368     0.918758    10.318571     0.620322
C      4.543393     1.024868    10.167743     0.605088
C      1.746788     1.895746     5.726687    -0.026965
C      1.187578     1.288849     4.711589    -0.126836
C      1.523819     1.653764     3.385257    -0.102833
C      2.421657     2.628164     3.131483    -0.075241
C      3.023792     3.281647     4.180099     0.062551
C      3.971708     4.310396     4.031664    -0.110780
C      4.542842     4.930234     5.097039    -0.075927
C      4.181561     4.538145     6.399429    -0.078437
C      3.281339     3.561156     6.622081    -0.132249
C      2.676819     2.905085     5.525583     0.049680
C      1.367622     1.484246     7.141600     0.626016
C      2.657741     2.884381     1.647141     0.587661
C      4.214947     4.574377    17.697187    -0.026973
C      4.774157     5.181275    16.682089    -0.126837
C      4.437916     4.816360    15.355757    -0.102851
C      3.540078     3.841959    15.101983    -0.075298
C      2.937943     3.188477    16.150599     0.062558
C      1.990027     2.159727    16.002164    -0.110820
C      1.418893     1.539889    17.067539    -0.075920
C      1.780174     1.931979    18.369929    -0.078444
C      2.680396     2.908968    18.592581    -0.132264
C      3.284916     3.565038    17.496083     0.049689
C      4.594113     4.985877    19.112100     0.626023
C      3.303994     3.585742    13.617641     0.587524
C      7.708523     8.365870     6.243813    -0.026857
C      7.149313     7.758972     7.258911    -0.126849
C      7.485554     8.123887     8.585243    -0.102581
C      8.383392     9.098288     8.839017    -0.074646
C      8.985527     9.751770     7.790401     0.062338
C      9.933443    10.780520     7.938836    -0.110284
C     10.504577    11.400358     6.873461    -0.075993
C     10.143296    11.008268     5.571071    -0.078341
C      9.243074    10.031279     5.348419    -0.132005
C      8.638554     9.375209     6.444917     0.049546
C      7.329357     7.954370     4.828900     0.625954
C      8.619476     9.354505    10.323359     0.587933
C     10.176682    11.044501    18.214313    -0.026939
C     10.735892    11.651398    19.229411    -0.126827
C     10.399651    11.286483    20.555743    -0.102826
C      9.501813    10.312083    20.809517    -0.075221
C      8.899678     9.658600    19.760901     0.062538
C      7.951762     8.629851    19.909336    -0.110757
C      7.380628     8.010013    18.843961    -0.075921
C      7.741909     8.402102    17.541571    -0.078426
C      8.642131     9.379091    17.318919    -0.132206
C      9.246651    10.035162    18.415417     0.049667
C     10.555848    11.456001    16.799400     0.626004
C      9.265729    10.055866    22.293859     0.587669
O     -0.641810    10.888053    11.170631    -0.546681
O      0.642909    11.030784     9.383436    -0.542288
O      1.672182     4.034640    10.546250    -0.559066
O     12.598600     4.017947     9.753563    -0.538144
O      2.020343     0.569371     7.646755    -0.541689
O      5.543415     8.522317    23.141131    -0.546815
O      4.258696     8.379586    21.353936    -0.542265
O      4.289553     2.435484    22.516750    -0.559062
O      6.346735     2.452177    21.724063    -0.538155
O      3.941392     5.900753    19.617255    -0.541692
O      3.882237     6.719482     0.799869    -0.546816
O      3.919592     8.011566     2.587064    -0.542274
O      9.846367     8.466157     1.424250    -0.559069
O      9.997701     6.414480     2.216937    -0.538161
O      6.364241     8.530211     4.323745    -0.541600
O      1.019368    12.690888    12.770369    -0.546795
O      0.982013    11.398805    14.557564    -0.542245
O      8.038838    10.944214    13.394750    -0.558860
O      8.947634     0.055643    14.187437    -0.538227
O     11.520964    10.880160    16.294245    -0.541669
O     12.565280     2.052194    12.770369    -0.546791
O     11.280561     1.909463    14.557564    -0.542246
O     10.251288     8.905607    13.394750    -0.558860
O     -0.675130     8.922300    14.187437    -0.538226
O      9.903127    12.370876    16.294245    -0.541669
O      6.380055     4.417930     0.799869    -0.546818
O      7.664774     4.560661     2.587064    -0.542274
O      7.633917    10.504763     1.424250    -0.559069
O      5.576735    10.488070     2.216937    -0.538162
O      7.982078     7.039494     4.323745    -0.541600
O      8.041233     6.220765    23.141131    -0.546812
O      8.003878     4.928681    21.353936    -0.542266
O      2.077103     4.474090    22.516750    -0.559063
O      1.925769     6.525767    21.724063    -0.538155
O      5.559229     4.410036    19.617255    -0.541692
O     10.904102     0.249359    11.170631    -0.546679
O     10.941457     1.541442     9.383436    -0.542288
O      3.884632     1.996033    10.546250    -0.559066
O      2.975836    12.884604     9.753563    -0.538144
O      0.402506     2.060087     7.646755    -0.541689
O      2.046067     2.220546     0.845117    -0.508730
O      3.469730     3.765612     1.350033    -0.557097
O      0.973671     1.056701    10.626931    -0.990192
O      3.915668     4.249577    12.815617    -0.508314
O      2.492005     2.704512    13.320533    -0.556986
O      4.988064     5.413423    22.597431    -0.990236
O      8.007802     8.690670    11.125383    -0.512153
O      9.431465    10.235735    10.620467    -0.558060
O      6.935406     7.526824     1.343569    -0.990235
O      9.877403    10.719701    23.095883    -0.508751
O      8.453740     9.174635    22.590967    -0.557103
O     10.949799    11.883546    13.314069    -0.990199

The following XYZ coordinates are in angstroms. Other properties are in atomic units.
The sperically averaged electron density of each atom fit to a function of the form exp(a - br)
eigen_1, eigen_2 and eigen_3 are the three eigenvalues of traceless quadrupole moment tensor
  atom number  atomic symbol              X              Y              Z     net charge C6 coefficient C8 coefficient C10 coefficient fluctuating dipole atomic polarizability isotropic forcefield polarizability              a              b squared Pearson coefficient          <r^3>          <r^4>         wp_QDO          m_QDO          q_QDO       dipole_x       dipole_y       dipole_z         dipole            Qxy            Qxz            Qyz     Q(x^2-y^2)  Q(3z^2 - R^2)        eigen_1        eigen_2        eigen_3 static polarizability      alpha(xx)      alpha(xy)      alpha(xz)      alpha(yy)      alpha(yz)      alpha(zz) atomic spin moment
            1             Zn       2.099075      -0.035068       9.533546       0.944264      85.022289 0.17998912E+04  0.57030076E+05                                16.181818                           14.167540       0.009617       1.877087                    0.998676      45.894027     127.253178       0.462247       0.418190      -1.125145       0.012851      -0.020079      -0.018007       0.029876      -0.036717      -0.050295       0.040303      -0.004840       0.088651      -0.054323      -0.035685       0.090007             18.394423      17.661663       1.216195      -0.002884      19.968650      -1.465038      17.552957           0.002023
            2             Zn       3.862660       6.505192      21.504046       0.944265      85.022828 0.17999004E+04  0.57030436E+05                                16.181869                           14.167557       0.009628       1.877089                    0.998676      45.894198     127.253692       0.462248       0.418189      -1.125146      -0.012858       0.020077      -0.018007       0.029878      -0.036714       0.050297      -0.040304      -0.004863       0.088662      -0.054328      -0.035681       0.090009             18.394553      17.661738       1.216178       0.002797      19.968870       1.464854      17.553051           0.002020
            3             Zn       5.755391       8.559326       2.436954       0.944259      85.023021 0.17999058E+04  0.57030649E+05                                16.181896                           14.167582       0.009631       1.877089                    0.998676      45.894240     127.253842       0.462248       0.418189      -1.125146      -0.021066       0.011176       0.018000       0.029878      -0.035833      -0.044269       0.046832       0.016746       0.088713      -0.054335      -0.035671       0.090007             18.394598      19.755593       1.387729       1.459674      17.875161       0.122381      17.553039           0.002070
            4             Zn      -0.853786      10.851044      14.407454       0.944274      85.024254 0.17999280E+04  0.57031606E+05                                16.182125                           14.167720       0.009556       1.877065                    0.998676      45.894517     127.255476       0.462242       0.418192      -1.125143       0.021049      -0.011192       0.018004       0.029874      -0.035820       0.044274      -0.046823       0.016808       0.088716      -0.054340      -0.035660       0.090000             18.394898      19.755909       1.387741      -1.459619      17.875333      -0.122272      17.553450           0.001975
            5             Zn      10.884525       0.035068      14.407454       0.944272      85.024304 0.17999289E+04  0.57031646E+05                                16.182134                           14.167726       0.009555       1.877064                    0.998676      45.894533     127.255550       0.462242       0.418192      -1.125142      -0.012873       0.020065       0.018004       0.029874      -0.036711      -0.050281       0.040303      -0.004924       0.088716      -0.054340      -0.035660       0.090000             18.394909      17.662022       1.216196      -0.002685      19.969240      -1.464726      17.553464           0.001974
            6             Zn       8.060810       6.435055       2.436954       0.944258      85.023042 0.17999060E+04  0.57030659E+05                                16.181900                           14.167584       0.009630       1.877088                    0.998676      45.894249     127.253882       0.462247       0.418189      -1.125146       0.012859      -0.020083       0.018000       0.029878      -0.036718       0.050291      -0.040298      -0.004859       0.088714      -0.054335      -0.035671       0.090007             18.394602      17.661844       1.216200       0.002791      19.968922       1.464790      17.553042           0.002070
            7             Zn       6.168079       4.380921      21.504046       0.944264      85.022874 0.17999021E+04  0.57030504E+05                                16.181877                           14.167565       0.009627       1.877089                    0.998676      45.894211     127.253750       0.462248       0.418189      -1.125146       0.021060      -0.011176      -0.018007       0.029878      -0.035829      -0.044277       0.046838       0.016749       0.088662      -0.054328      -0.035681       0.090009             18.394561      19.755538       1.387715       1.459736      17.875082       0.122395      17.553061           0.002020
            8             Zn      -0.206344       2.089203       9.533546       0.944263      85.022347 0.17998929E+04  0.57030146E+05                                16.181826                           14.167548       0.009616       1.877087                    0.998676      45.894044     127.253250       0.462247       0.418190      -1.125145      -0.021061       0.011169      -0.018008       0.029876      -0.035834       0.044275      -0.046836       0.016727       0.088651      -0.054323      -0.035685       0.090007             18.394433      19.755349       1.387723      -1.459913      17.874994      -0.122497      17.552957           0.002023
            9             Zn       2.157671       2.341667      11.495989       1.002018      88.730914 0.16916645E+04  0.52971059E+05                                17.281426                           14.313768      -0.082346       1.850128                    0.999100      45.415677     126.700128       0.430682       0.454177      -1.098111      -0.000457      -0.000495      -0.006873       0.006906       0.054121      -0.032908      -0.035714      -0.008868      -0.082786      -0.047923      -0.040504       0.088427             20.517375      20.101804      -1.459570       2.925695      19.862652       3.175186      21.587668           0.001658
           10             Zn       3.804064       4.128456      23.466489       1.002075      88.730157 0.16916147E+04  0.52969252E+05                                17.281761                           14.313904      -0.082432       1.850096                    0.999100      45.416181     126.702342       0.430663       0.454199      -1.098095       0.000449       0.000488      -0.006873       0.006905       0.054107       0.032897       0.035703      -0.008865      -0.082785      -0.047914      -0.040491       0.088404             20.517995      20.102329      -1.459458      -2.926097      19.863213      -3.175609      21.588443           0.001785
           11             Zn       8.119406       8.811791       0.474511       1.002067      88.730386 0.16916165E+04  0.52969354E+05                                17.281848                           14.313958      -0.082466       1.850084                    0.999100      45.416287     126.702955       0.430660       0.454202      -1.098092      -0.000452      -0.000491       0.006864       0.006897       0.054104       0.032898       0.035703      -0.008865      -0.082815      -0.047922      -0.040483       0.088405             20.518125      20.102490      -1.459489      -2.926099      19.863353      -3.175618      21.588533           0.001833
           12             Zn       9.765799      10.598580      12.445011       1.002176      88.723588 0.16914078E+04  0.52961662E+05                                17.282418                           14.314253      -0.082906       1.849942                    0.999102      45.416622     126.706224       0.430598       0.454277      -1.098037       0.000378       0.000410       0.006837       0.006859       0.054092      -0.032834      -0.035634      -0.008863      -0.083108      -0.047933      -0.040422       0.088355             20.518930      20.102899      -1.458069       2.927642      19.863989       3.177300      21.589900           0.001104
           13             Zn       0.000000       0.000000      11.970500       1.023535      78.551562 0.14508518E+04  0.44094898E+05                                17.165422                           14.163659      -0.011730       1.862521                    0.999282      46.064083     130.192108       0.388671       0.518512      -1.053292      -0.000014      -0.000016      -0.000025       0.000033       0.055834      -0.012863      -0.013960      -0.009148      -0.058135      -0.046332      -0.023421       0.069753             20.624040      22.612123       0.297633      -1.775561      22.660887      -1.926973      16.599111           0.010747
           14             Zn       5.961735       6.470123       0.000000       1.023501      78.551150 0.14508367E+04  0.44094380E+05                                17.165427                           14.163629      -0.011741       1.862513                    0.999282      46.064683     130.194258       0.388669       0.518516      -1.053290       0.000002       0.000003       0.000000       0.000003       0.055806       0.012882       0.013981      -0.009144      -0.058138      -0.046303      -0.023435       0.069738             20.624120      22.612151       0.297363       1.775607      22.660891       1.927010      16.599317           0.011161
           15              H      11.352515       8.451275      10.440670       0.118856       0.935486 0.65741631E+01  0.62402924E+02                                 1.669840                            1.566066      -1.082721       2.371649                    0.996319       3.634811      10.522064       0.461244       1.398978      -0.682718      -0.034872       0.011342       0.005254       0.037045       0.003356      -0.002221      -0.000500       0.006870      -0.037991      -0.012883       0.001539       0.011344              1.728352       2.216454      -0.409907      -0.043681       1.636428       0.016980       1.332174          -0.000046
           16              H      11.571530       6.158264      10.232383       0.125683       0.961781 0.68913595E+01  0.65289499E+02                                 1.622433                            1.546047      -0.840224       2.491102                    0.999467       3.332458       9.216392       0.497045       1.300685      -0.704844      -0.034786      -0.020818      -0.002377       0.040609       0.004479       0.001092      -0.000740       0.014922      -0.036477      -0.012291      -0.002519       0.014809              1.648527       1.909344       0.360662       0.013049       1.746835       0.017469       1.289402          -0.000099
           17              H       2.939516       5.467254       9.456695       0.122393       0.913946 0.62969172E+01  0.58817518E+02                                 1.611698                            1.509350      -0.925073       2.444815                    0.998533       3.472046       9.798823       0.483330       1.356698      -0.691641       0.006202      -0.039166      -0.006628       0.040204      -0.006777      -0.001701       0.009476      -0.005204      -0.037581      -0.016157      -0.000124       0.016282              1.662931       1.429077      -0.012526      -0.109416       2.191717       0.160020       1.367999           0.000069
           18              H       4.779824       6.807864       9.145462       0.097435       1.023106 0.67826865E+01  0.64382476E+02                                 1.721222                            1.549697      -0.909530       2.436408                    0.997714       3.602697      10.166653       0.485979       1.327770      -0.697111       0.031140      -0.013712      -0.003279       0.034183      -0.000672      -0.006106       0.002435       0.001880      -0.048822      -0.017866       0.006986       0.010880              1.825154       2.405775      -0.387336      -0.338140       1.648167       0.136337       1.421519           0.000013
           19              H       4.583966       9.103464       9.360931       0.111658       1.070477 0.74608463E+01  0.71487066E+02                                 1.688035                            1.566498      -0.771112       2.511914                    0.999758       3.305009       8.938582       0.518279       1.233397      -0.720411       0.030000       0.024166       0.000448       0.038526       0.004755      -0.000690      -0.002293      -0.004137      -0.057483      -0.019335       0.004414       0.014921              1.740818       2.158726       0.446358      -0.169945       1.739466      -0.030533       1.324263           0.000278
           20              H       2.480447      10.024809       9.607523       0.121167       1.022378 0.71773837E+01  0.68788807E+02                                 1.685603                            1.571246      -1.079820       2.365447                    0.997141       3.525924       9.852098       0.495451       1.289892      -0.705342      -0.002898       0.035794      -0.014815       0.038847       0.005569      -0.007305      -0.006516      -0.011740      -0.015175      -0.011645      -0.003054       0.014699              1.738534       1.554702      -0.208342      -0.016784       2.377537      -0.081324       1.283364           0.000428
           21              H       6.532690      10.959095      22.411170       0.118759       0.935816 0.65770301E+01  0.62436570E+02                                 1.670172                            1.566358      -1.082723       2.371572                    0.996316       3.635568      10.524592       0.461226       1.398890      -0.682733       0.034847      -0.011340       0.005242       0.037018       0.003353       0.002215       0.000504       0.006850      -0.038010      -0.012889       0.001552       0.011337              1.728707       2.216947      -0.410032       0.043688       1.636767      -0.016985       1.332408          -0.000035
           22              H       7.373805       0.311860      22.202883       0.125653       0.961910 0.68925556E+01  0.65303939E+02                                 1.622597                            1.546196      -0.840364       2.491013                    0.999465       3.332801       9.217687       0.497012       1.300709      -0.704838       0.034775       0.020824      -0.002381       0.040603       0.004481      -0.001094       0.000740       0.014915      -0.036475      -0.012290      -0.002517       0.014806              1.648698       1.909547       0.360714      -0.013051       1.747032      -0.017472       1.289517          -0.000065
           23              H       3.022219       1.002869      21.427195       0.122399       0.913926 0.62967573E+01  0.58815715E+02                                 1.611682                            1.509337      -0.925075       2.444818                    0.998533       3.472018       9.798753       0.483329       1.356710      -0.691639      -0.006201       0.039166      -0.006630       0.040205      -0.006778       0.001703      -0.009475      -0.005205      -0.037581      -0.016156      -0.000126       0.016282              1.662913       1.429068      -0.012526       0.109415       2.191682      -0.160013       1.367990           0.000067
           24              H       0.121781      12.602507      21.115962       0.097403       1.023267 0.67839363E+01  0.64396600E+02                                 1.721312                            1.549770      -0.909683       2.436307                    0.997712       3.602937      10.167145       0.486005       1.327651      -0.697134      -0.031126       0.013719      -0.003295       0.034175      -0.000672       0.006107      -0.002436       0.001872      -0.048829      -0.017869       0.006991       0.010878              1.825254       2.405912      -0.387373       0.338168       1.648260      -0.136348       1.421592           0.000019
           25              H       0.317639      10.306907      21.331431       0.111608       1.070581 0.74617237E+01  0.71497087E+02                                 1.688087                            1.566544      -0.771149       2.511852                    0.999758       3.305241       8.939111       0.518298       1.233324      -0.720426      -0.029981      -0.024170       0.000432       0.038513       0.004751       0.000688       0.002293      -0.004149      -0.057474      -0.019332       0.004414       0.014918              1.740871       2.158786       0.446372       0.169956       1.739525       0.030535       1.324303           0.000286
           26              H       2.421158       9.385561      21.578023       0.121158       1.022383 0.71774354E+01  0.68789535E+02                                 1.685621                            1.571261      -1.079840       2.365436                    0.997140       3.525959       9.852263       0.495443       1.289908      -0.705339       0.002899      -0.035793      -0.014819       0.038848       0.005569       0.007308       0.006515      -0.011740      -0.015175      -0.011648      -0.003051       0.014699              1.738555       1.554723      -0.208344       0.016785       2.377563       0.081323       1.283378           0.000424
           27              H       1.534372       5.534544       1.529830       0.118759       0.935819 0.65770635E+01  0.62437037E+02                                 1.670183                            1.566368      -1.082758       2.371557                    0.996316       3.635593      10.524716       0.461221       1.398900      -0.682731       0.014147      -0.033805      -0.005243       0.037019       0.002751       0.000321       0.002249      -0.007848      -0.038011      -0.012889       0.001552       0.011337              1.728720       1.707384      -0.451784      -0.020495       2.146360       0.042156       1.332416          -0.000028
           28              H      12.214733       5.565600       1.738117       0.125652       0.961906 0.68925251E+01  0.65303621E+02                                 1.622598                            1.546197      -0.840375       2.491010                    0.999465       3.332799       9.217699       0.497009       1.300716      -0.704836      -0.017914      -0.036361       0.002381       0.040604       0.003207       0.000827      -0.001031      -0.016173      -0.036477      -0.012291      -0.002515       0.014806              1.648700       1.689408       0.342679      -0.016349       1.967174      -0.014434       1.289517          -0.000023
           29              H      11.170718       9.846234       2.513805       0.122390       0.913965 0.62970945E+01  0.58819686E+02                                 1.611730                            1.509379      -0.925118       2.444791                    0.998533       3.472112       9.799105       0.483321       1.356712      -0.691638      -0.039541       0.002982       0.006626       0.040203      -0.006264      -0.009582       0.000924       0.007338      -0.037582      -0.016156      -0.000125       0.016281              1.662966       2.188717       0.049706      -0.168420       1.432155       0.095989       1.368026           0.000131
           30              H      -0.627012      11.789859       2.825038       0.097399       1.023272 0.67839874E+01  0.64397285E+02                                 1.721327                            1.549782      -0.909702       2.436297                    0.997712       3.602970      10.167294       0.486000       1.327662      -0.697132      -0.016213       0.029904       0.003291       0.034175      -0.000815      -0.002926       0.005887      -0.001627      -0.048832      -0.017869       0.006992       0.010878              1.825271       1.716373      -0.443868      -0.163505       2.337836       0.325910       1.421602           0.000059
           31              H       1.676914      11.782095       2.609569       0.111608       1.070587 0.74617822E+01  0.71497866E+02                                 1.688100                            1.566556      -0.771171       2.511844                    0.999758       3.305260       8.939208       0.518293       1.233334      -0.720424       0.021641       0.031856      -0.000433       0.038514       0.005025       0.002230       0.000873       0.002550      -0.057478      -0.019334       0.004414       0.014919              1.740886       1.669683       0.406305       0.016556       2.228662       0.171884       1.324313           0.000348
           32              H       2.766939       9.760828       2.362977       0.121157       1.022401 0.71775981E+01  0.68791517E+02                                 1.685643                            1.571281      -1.079903       2.365406                    0.997140       3.526004       9.852435       0.495440       1.289911      -0.705338       0.035911       0.000033       0.014818       0.038848       0.006450       0.005897       0.007817       0.009769      -0.015182      -0.011650      -0.003050       0.014700              1.738579       2.406025      -0.138608       0.079682       1.526320       0.023370       1.283391           0.000485
           33              H       4.427363       0.935580      13.500330       0.118743       0.935868 0.65774960E+01  0.62442088E+02                                 1.670231                            1.566411      -1.082768       2.371542                    0.996315       3.635691      10.525034       0.461219       1.398885      -0.682733      -0.014145       0.033803      -0.005240       0.037016       0.002752      -0.000322      -0.002248      -0.007845      -0.038017      -0.012891       0.001554       0.011337              1.728769       1.707435      -0.451802       0.020496       2.146423      -0.042157       1.332449          -0.000148
           34              H       6.730602       0.904523      13.708617       0.125662       0.961942 0.68928631E+01  0.65307643E+02                                 1.622634                            1.546230      -0.840440       2.490973                    0.999465       3.332883       9.217998       0.497006       1.300708      -0.704837       0.017914       0.036357       0.002381       0.040601       0.003205      -0.000827       0.001030      -0.016175      -0.036478      -0.012291      -0.002515       0.014806              1.648736       1.689455       0.342690       0.016350       1.967211       0.014434       1.289542          -0.000180
           35              H       6.714487       9.564137      14.484305       0.122424       0.913847 0.62960104E+01  0.58806667E+02                                 1.611559                            1.509225      -0.924909       2.444912                    0.998535       3.471698       9.797499       0.483360       1.356669      -0.691648       0.039549      -0.002996       0.006601       0.040208      -0.006270       0.009582      -0.000916       0.007344      -0.037554      -0.016150      -0.000132       0.016282              1.662785       2.188472       0.049694       0.168400       1.431992      -0.095968       1.367891           0.000086
           36              H       5.528617       7.620511      14.795538       0.097415       1.023208 0.67834330E+01  0.64390054E+02                                 1.721187                            1.549668      -0.909538       2.436378                    0.997714       3.602685      10.165998       0.486046       1.327575      -0.697151       0.016219      -0.029902       0.003278       0.034175      -0.000816       0.002921      -0.005887      -0.001623      -0.048812      -0.017862       0.006989       0.010873              1.825113       1.716231      -0.443822       0.163489       2.337605      -0.325871       1.421501          -0.000027
           37              H       3.224691       7.628276      14.580069       0.111606       1.070591 0.74617881E+01  0.71497499E+02                                 1.688059                            1.566520      -0.771168       2.511837                    0.999758       3.305231       8.938924       0.518320       1.233276      -0.720437      -0.021640      -0.031854      -0.000436       0.038512       0.005024      -0.002232      -0.000871       0.002549      -0.057471      -0.019332       0.004414       0.014917              1.740841       1.669636       0.406289      -0.016556       2.228600      -0.171880       1.324286           0.000132
           38              H       2.134666       9.649542      14.333477       0.121172       1.022427 0.71778331E+01  0.68794325E+02                                 1.685664                            1.571299      -1.079935       2.365388                    0.997139       3.526061       9.852630       0.495440       1.289899      -0.705340      -0.035910      -0.000033       0.014819       0.038848       0.006448      -0.005898      -0.007816       0.009769      -0.015180      -0.011649      -0.003050       0.014699              1.738600       2.406055      -0.138608      -0.079684       1.526339      -0.023371       1.283405           0.000361
           39              H       0.570955       4.488972      13.500330       0.118742       0.935868 0.65774953E+01  0.62442084E+02                                 1.670232                            1.566411      -1.082770       2.371542                    0.996315       3.635693      10.525043       0.461219       1.398886      -0.682733       0.034845      -0.011338      -0.005240       0.037016       0.003354      -0.002215      -0.000505       0.006844      -0.038017      -0.012891       0.001554       0.011337              1.728770       2.217031      -0.410054      -0.043690       1.636828       0.016986       1.332449          -0.000149
           40              H       0.351940       6.781983      13.708617       0.125662       0.961943 0.68928720E+01  0.65307748E+02                                 1.622635                            1.546231      -0.840441       2.490973                    0.999465       3.332884       9.218002       0.497006       1.300708      -0.704837       0.034773       0.020823       0.002381       0.040601       0.004479       0.001094      -0.000740       0.014916      -0.036478      -0.012291      -0.002515       0.014807              1.648737       1.909585       0.360725       0.013051       1.747083       0.017474       1.289543          -0.000181
           41              H       8.983954       7.472993      14.484305       0.122422       0.913852 0.62960529E+01  0.58807164E+02                                 1.611565                            1.509230      -0.924912       2.444910                    0.998535       3.471709       9.797538       0.483360       1.356669      -0.691648      -0.006216       0.039172       0.006601       0.040208      -0.006784      -0.001695       0.009475      -0.005206      -0.037555      -0.016150      -0.000132       0.016282              1.662792       1.428951      -0.012531      -0.109398       2.191529       0.160003       1.367895           0.000084
           42              H       7.143646       6.132383      14.795538       0.097415       1.023207 0.67834285E+01  0.64390008E+02                                 1.721187                            1.549668      -0.909539       2.436378                    0.997714       3.602684      10.165999       0.486046       1.327577      -0.697150      -0.031127       0.013723       0.003278       0.034175      -0.000673      -0.006106       0.002431       0.001867      -0.048812      -0.017862       0.006989       0.010873              1.825113       2.405697      -0.387338      -0.338132       1.648139       0.136335       1.421502          -0.000028
           43              H       7.339504       3.836783      14.580069       0.111606       1.070592 0.74617968E+01  0.71497609E+02                                 1.688060                            1.566522      -0.771168       2.511837                    0.999758       3.305232       8.938931       0.518319       1.233277      -0.720437      -0.029981      -0.024168      -0.000436       0.038512       0.004750      -0.000686      -0.002296      -0.004151      -0.057471      -0.019331       0.004414       0.014917              1.740842       2.158748       0.446360      -0.169954       1.739492      -0.030535       1.324287           0.000131
           44              H       9.443023       2.915438      14.333477       0.121169       1.022434 0.71778863E+01  0.68794959E+02                                 1.685671                            1.571305      -1.079941       2.365385                    0.997139       3.526072       9.852668       0.495439       1.289899      -0.705340       0.002900      -0.035793       0.014819       0.038848       0.005567      -0.007309      -0.006517      -0.011738      -0.015180      -0.011649      -0.003050       0.014699              1.738607       1.554769      -0.208351      -0.016787       2.377644      -0.081327       1.283409           0.000359
           45              H       5.390780       1.981152       1.529830       0.118760       0.935819 0.65770664E+01  0.62437066E+02                                 1.670182                            1.566367      -1.082757       2.371557                    0.996316       3.635593      10.524713       0.461222       1.398898      -0.682731      -0.034847       0.011339      -0.005243       0.037019       0.003353       0.002215       0.000504       0.006848      -0.038011      -0.012889       0.001552       0.011337              1.728719       2.216963      -0.410036       0.043688       1.636778      -0.016985       1.332415          -0.000028
           46              H       4.549665      12.628387       1.738117       0.125653       0.961904 0.68925121E+01  0.65303474E+02                                 1.622597                            1.546196      -0.840374       2.491011                    0.999465       3.332797       9.217695       0.497009       1.300717      -0.704836      -0.034776      -0.020824       0.002381       0.040604       0.004481      -0.001095       0.000740       0.014913      -0.036477      -0.012291      -0.002515       0.014806              1.648699       1.909547       0.360714      -0.013051       1.747032      -0.017473       1.289516          -0.000022
           47              H       8.901251      11.937378       2.513805       0.122390       0.913963 0.62970759E+01  0.58819471E+02                                 1.611728                            1.509377      -0.925116       2.444792                    0.998533       3.472108       9.799091       0.483321       1.356713      -0.691638       0.006201      -0.039165       0.006626       0.040203      -0.006777       0.001703      -0.009474      -0.005202      -0.037582      -0.016156      -0.000125       0.016281              1.662963       1.429107      -0.012526       0.109420       2.191758      -0.160020       1.368024           0.000132
           48              H      11.801689       0.337740       2.825038       0.097400       1.023272 0.67839867E+01  0.64397270E+02                                 1.721326                            1.549782      -0.909699       2.436298                    0.997712       3.602967      10.167282       0.486000       1.327661      -0.697132       0.031128      -0.013718       0.003291       0.034175      -0.000672       0.006107      -0.002436       0.001871      -0.048832      -0.017869       0.006992       0.010878              1.825270       2.405934      -0.387377       0.338172       1.648274      -0.136348       1.421602           0.000059
           49              H      11.605831       2.633340       2.609569       0.111609       1.070585 0.74617662E+01  0.71497665E+02                                 1.688097                            1.566553      -0.771169       2.511845                    0.999758       3.305257       8.939193       0.518294       1.233332      -0.720424       0.029982       0.024170      -0.000433       0.038514       0.004751       0.000688       0.002294      -0.004151      -0.057478      -0.019333       0.004414       0.014919              1.740883       2.158801       0.446375       0.169957       1.739536       0.030535       1.324311           0.000348
           50              H       9.502312       3.554686       2.362977       0.121158       1.022399 0.71775774E+01  0.68791267E+02                                 1.685640                            1.571278      -1.079898       2.365409                    0.997140       3.525999       9.852416       0.495440       1.289910      -0.705338      -0.002899       0.035793       0.014818       0.038848       0.005569       0.007309       0.006516      -0.011738      -0.015182      -0.011650      -0.003051       0.014700              1.738576       1.554742      -0.208349       0.016786       2.377596       0.081324       1.283390           0.000485
           51              H      10.389098       7.405703      22.411170       0.118758       0.935818 0.65770447E+01  0.62436731E+02                                 1.670173                            1.566359      -1.082720       2.371573                    0.996316       3.635570      10.524593       0.461226       1.398888      -0.682733      -0.014147       0.033804       0.005242       0.037018       0.002751       0.000321       0.002249      -0.007850      -0.038010      -0.012889       0.001551       0.011337              1.728709       1.707372      -0.451780      -0.020495       2.146345       0.042156       1.332409          -0.000036
           52              H      -0.291263       7.374647      22.202883       0.125652       0.961911 0.68925650E+01  0.65304031E+02                                 1.622596                            1.546195      -0.840360       2.491014                    0.999465       3.332801       9.217678       0.497013       1.300706      -0.704838       0.017915       0.036359      -0.002381       0.040603       0.003207       0.000827      -0.001030      -0.016175      -0.036474      -0.012290      -0.002517       0.014807              1.648698       1.689406       0.342679      -0.016349       1.967172      -0.014434       1.289516          -0.000066
           53              H       0.752752       3.094013      21.427195       0.122396       0.913927 0.62967664E+01  0.58815801E+02                                 1.611681                            1.509337      -0.925065       2.444822                    0.998533       3.472016       9.798736       0.483330       1.356707      -0.691639       0.039542      -0.002983      -0.006630       0.040205      -0.006264      -0.009582       0.000923       0.007342      -0.037581      -0.016156      -0.000126       0.016282              1.662913       2.188637       0.049702      -0.168412       1.432114       0.095984       1.367989           0.000066
           54              H      12.550482       1.150388      21.115962       0.097403       1.023268 0.67839469E+01  0.64396714E+02                                 1.721312                            1.549770      -0.909681       2.436307                    0.997712       3.602939      10.167146       0.486006       1.327649      -0.697135       0.016215      -0.029902      -0.003295       0.034174      -0.000816      -0.002926       0.005887      -0.001629      -0.048829      -0.017869       0.006990       0.010878              1.825255       1.716358      -0.443865      -0.163504       2.337815       0.325907       1.421592           0.000018
           55              H      10.246556       1.158152      21.331431       0.111607       1.070581 0.74617213E+01  0.71497034E+02                                 1.688084                            1.566542      -0.771144       2.511854                    0.999758       3.305239       8.939094       0.518300       1.233321      -0.720427      -0.021641      -0.031854       0.000432       0.038512       0.005026       0.002229       0.000873       0.002547      -0.057473      -0.019332       0.004413       0.014918              1.740869       1.669667       0.406301       0.016556       2.228638       0.171881       1.324302           0.000284
           56              H       9.156531       3.179419      21.578023       0.121156       1.022381 0.71774163E+01  0.68789285E+02                                 1.685617                            1.571258      -1.079825       2.365443                    0.997140       3.525951       9.852226       0.495445       1.289907      -0.705339      -0.035910      -0.000034      -0.014819       0.038848       0.006450       0.005897       0.007815       0.009771      -0.015174      -0.011647      -0.003051       0.014698              1.738551       2.405981      -0.138604       0.079681       1.526296       0.023369       1.283375           0.000422
           57              H       7.496107      12.004667      10.440670       0.118856       0.935486 0.65741620E+01  0.62402919E+02                                 1.669841                            1.566067      -1.082722       2.371649                    0.996319       3.634811      10.522069       0.461244       1.398979      -0.682718       0.014152      -0.033830       0.005254       0.037045       0.002752      -0.000317      -0.002254      -0.007871      -0.037991      -0.012883       0.001539       0.011344              1.728353       1.707011      -0.451644       0.020490       2.145872      -0.042149       1.332175          -0.000047
           58              H       5.192868      12.035724      10.232383       0.125684       0.961780 0.68913529E+01  0.65289428E+02                                 1.622432                            1.546047      -0.840224       2.491103                    0.999467       3.332457       9.216392       0.497045       1.300685      -0.704844      -0.017908      -0.036370      -0.002377       0.040609       0.003205      -0.000827       0.001028      -0.016181      -0.036478      -0.012291      -0.002519       0.014809              1.648527       1.689218       0.342628       0.016345       1.966961       0.014432       1.289401          -0.000100
           59              H       5.208983       3.376110       9.456695       0.122392       0.913949 0.62969439E+01  0.58817840E+02                                 1.611703                            1.509354      -0.925077       2.444812                    0.998533       3.472055       9.798860       0.483329       1.356700      -0.691641      -0.039542       0.002983      -0.006628       0.040204      -0.006263       0.009583      -0.000922       0.007341      -0.037582      -0.016157      -0.000124       0.016282              1.662936       2.188679       0.049704       0.168421       1.432126      -0.095985       1.368002           0.000068
           60              H       6.394853       5.319736       9.145462       0.097436       1.023106 0.67826888E+01  0.64382507E+02                                 1.721222                            1.549697      -0.909532       2.436407                    0.997714       3.602699      10.166661       0.485979       1.327770      -0.697111      -0.016209       0.029916      -0.003279       0.034183      -0.000816       0.002926      -0.005887      -0.001636      -0.048823      -0.017866       0.006986       0.010880              1.825154       1.716259      -0.443824       0.163491       2.337683      -0.325878       1.421519           0.000012
           61              H       8.698779       5.311971       9.360931       0.111658       1.070478 0.74608559E+01  0.71487185E+02                                 1.688037                            1.566499      -0.771114       2.511913                    0.999758       3.305012       8.938593       0.518279       1.233397      -0.720411       0.021636       0.031873       0.000448       0.038526       0.005028      -0.002229      -0.000875       0.002534      -0.057483      -0.019335       0.004414       0.014921              1.740819       1.669613       0.406287      -0.016554       2.228582      -0.171871       1.324264           0.000277
           62              H       9.788804       3.290705       9.607523       0.121165       1.022383 0.71774235E+01  0.68789284E+02                                 1.685608                            1.571250      -1.079826       2.365443                    0.997140       3.525933       9.852130       0.495451       1.289892      -0.705342       0.035911       0.000034      -0.014815       0.038847       0.006451      -0.005898      -0.007813       0.009770      -0.015175      -0.011645      -0.003054       0.014699              1.738540       2.405971      -0.138604      -0.079683       1.526283      -0.023368       1.283367           0.000426
           63              H       0.566365       0.614662       4.862417       0.112491       1.002421 0.69033732E+01  0.65612929E+02                                 1.683817                            1.556433      -0.804595       2.496789                    0.999325       3.450864       9.645848       0.489719       1.315924      -0.700854      -0.022474      -0.024391       0.009953       0.034628       0.012907      -0.003972      -0.004310      -0.002115       0.017518      -0.015870       0.001711       0.014160              1.748527       1.798795       0.548146      -0.066830       1.888609      -0.072528       1.558178           0.000017
           64              H       1.117229       1.212501       2.676604       0.109221       1.097965 0.78399175E+01  0.77202088E+02                                 1.800806                            1.666016      -1.223527       2.295160                    0.994532       3.749337      10.794756       0.468501       1.327634      -0.696769      -0.015608      -0.016939      -0.028966       0.037008       0.008630       0.006542       0.007100      -0.001414      -0.001715      -0.008373      -0.006577       0.014949              1.876655       1.760841       0.305112       0.269078       1.810834       0.292024       2.058289           0.000344
           65              H       4.216139       4.575671       3.174577       0.118826       0.912104 0.63272319E+01  0.59493277E+02                                 1.639890                            1.534855      -1.019075       2.396761                    0.997045       3.624717      10.446949       0.466551       1.396215      -0.682982       0.012906       0.014007      -0.034556       0.039457       0.010668      -0.006807      -0.007388      -0.001748       0.000855      -0.010846      -0.005861       0.016706              1.702365       1.421319       0.105423      -0.167636       1.438593      -0.181931       2.247183           0.000207
           66              H       5.166440       5.607009       4.967758       0.111183       0.974635 0.67098296E+01  0.63275478E+02                                 1.644881                            1.529359      -0.785022       2.506027                    0.999441       3.425810       9.515671       0.496871       1.307189      -0.702534       0.026084       0.028308      -0.007365       0.039192       0.015533      -0.000414      -0.000449      -0.002545       0.022715      -0.019371       0.007485       0.011886              1.692893       1.767280       0.565208      -0.075831       1.859889      -0.082298       1.451510          -0.000002
           67              H       4.575035       4.965173       7.127236       0.094767       1.011980 0.69003700E+01  0.65686303E+02                                 1.698631                            1.557401      -0.888334       2.446635                    0.997932       3.583430      10.078730       0.488140       1.318134      -0.699397       0.013010       0.014120       0.028411       0.034290       0.014876       0.000044       0.000048      -0.002437       0.045449      -0.022501       0.007350       0.015150              1.775042       1.554247       0.248598       0.370575       1.594980       0.402177       2.175898           0.000035
           68              H       3.058370       3.319173       7.491139       0.116169       0.946571 0.65845641E+01  0.62268278E+02                                 1.658287                            1.549735      -0.991547       2.414471                    0.997227       3.541098      10.094324       0.473530       1.367789      -0.689422      -0.006392      -0.006937       0.036262       0.037469       0.007428       0.000111       0.000120      -0.001217       0.040038      -0.014126       0.000778       0.013348              1.719210       1.421481       0.151116      -0.176338       1.446241      -0.191376       2.289909           0.000026
           69              H       5.395370       5.855462      16.832917       0.112491       1.002435 0.69034991E+01  0.65614530E+02                                 1.683842                            1.556455      -0.804632       2.496772                    0.999325       3.450911       9.646060       0.489711       1.315937      -0.700852       0.022475       0.024392       0.009957       0.034630       0.012910       0.003974       0.004313      -0.002115       0.017521      -0.015873       0.001709       0.014164              1.748555       1.798825       0.548161       0.066828       1.888641       0.072527       1.558198          -0.000108
           70              H       4.844506       5.257622      14.647104       0.109208       1.097654 0.78371481E+01  0.77167937E+02                                 1.800506                            1.665760      -1.223075       2.295420                    0.994536       3.748587      10.792087       0.468521       1.327694      -0.696762       0.015610       0.016941      -0.028980       0.037020       0.008630      -0.006543      -0.007100      -0.001414      -0.001624      -0.008388      -0.006560       0.014948              1.876328       1.760544       0.305026      -0.269016       1.810522      -0.291956       2.057920           0.000276
           71              H       1.745596       1.894452      15.145077       0.118819       0.912069 0.63269288E+01  0.59489695E+02                                 1.639852                            1.534823      -1.019025       2.396793                    0.997045       3.624622      10.446599       0.466555       1.396223      -0.682982      -0.012905      -0.014006      -0.034558       0.039458       0.010669       0.006805       0.007385      -0.001748       0.000880      -0.010852      -0.005852       0.016704              1.702326       1.421290       0.105420       0.167633       1.438563       0.181928       2.247123           0.000095
           72              H       0.795295       0.863114      16.938257       0.111184       0.974623 0.67097239E+01  0.63274207E+02                                 1.644865                            1.529345      -0.785012       2.506033                    0.999441       3.425788       9.515577       0.496875       1.307186      -0.702535      -0.026085      -0.028309      -0.007364       0.039193       0.015533       0.000413       0.000449      -0.002545       0.022716      -0.019371       0.007486       0.011885              1.692877       1.767262       0.565199       0.075834       1.859870       0.082301       1.451498          -0.000133
           73              H       1.386700       1.504951      19.097736       0.094758       1.011955 0.69001440E+01  0.65683470E+02                                 1.698590                            1.557366      -0.888259       2.446670                    0.997932       3.583363      10.078417       0.488150       1.318119      -0.699401      -0.013010      -0.014119       0.028411       0.034290       0.014875      -0.000044      -0.000048      -0.002437       0.045448      -0.022500       0.007350       0.015150              1.774997       1.554210       0.248586      -0.370560       1.594941      -0.402160       2.175841          -0.000031
           74              H       2.903365       3.150950      19.461639       0.116167       0.946566 0.65845244E+01  0.62267805E+02                                 1.658282                            1.549730      -0.991552       2.414470                    0.997227       3.541092      10.094297       0.473530       1.367789      -0.689422       0.006391       0.006936       0.036263       0.037469       0.007429      -0.000111      -0.000121      -0.001217       0.040041      -0.014128       0.000778       0.013349              1.719206       1.421476       0.151114       0.176339       1.446236       0.191376       2.289905          -0.000039
           75              H       6.528100       7.084785       7.108083       0.112500       1.002406 0.69032751E+01  0.65611870E+02                                 1.683814                            1.556432      -0.804641       2.496777                    0.999325       3.450838       9.645817       0.489714       1.315940      -0.700851      -0.022473      -0.024389      -0.009942       0.034622       0.012901       0.003967       0.004306      -0.002114       0.017501      -0.015861       0.001712       0.014150              1.748523       1.798790       0.548147       0.066842       1.888604       0.072542       1.558176           0.000005
           76              H       7.078964       7.682625       9.293896       0.109224       1.098672 0.78461028E+01  0.77277148E+02                                 1.801360                            1.666493      -1.224979       2.294373                    0.994526       3.750912      10.799785       0.468517       1.327346      -0.696817      -0.015601      -0.016932       0.028953       0.036991       0.008625      -0.006557      -0.007117      -0.001413      -0.002049      -0.008313      -0.006663       0.014976              1.877255       1.761367       0.305259      -0.269189       1.811383      -0.292144       2.059013          -0.000131
           77              H      10.177874      11.045795       8.795923       0.118841       0.912217 0.63281167E+01  0.59503639E+02                                 1.640000                            1.534941      -1.019209       2.396671                    0.997046       3.624950      10.447778       0.466549       1.396176      -0.682988       0.012906       0.014007       0.034554       0.039456       0.010655       0.006821       0.007403      -0.001746       0.000751      -0.010816      -0.005903       0.016719              1.702486       1.421388       0.105433       0.167665       1.438663       0.181963       2.247408           0.000005
           78              H      11.128175      12.077133       7.002743       0.111206       0.974590 0.67094735E+01  0.63271317E+02                                 1.644837                            1.529323      -0.785074       2.506016                    0.999441       3.425695       9.515309       0.496874       1.307197      -0.702533       0.026084       0.028308       0.007369       0.039192       0.015534       0.000414       0.000449      -0.002545       0.022714      -0.019371       0.007485       0.011886              1.692844       1.767230       0.565185       0.075825       1.859836       0.082291       1.451468           0.000007
           79              H      10.536770      11.435296       4.843264       0.094772       1.011912 0.68997463E+01  0.65678694E+02                                 1.698541                            1.557321      -0.888250       2.446687                    0.997933       3.583220      10.077917       0.488158       1.318119      -0.699401       0.013013       0.014123      -0.028414       0.034295       0.014874      -0.000048      -0.000052      -0.002437       0.045436      -0.022496       0.007350       0.015146              1.774949       1.554166       0.248578      -0.370555       1.594896      -0.402155       2.175785           0.000082
           80              H       9.020105       9.789297       4.479361       0.116159       0.946533 0.65841392E+01  0.62262869E+02                                 1.658210                            1.549660      -0.991375       2.414558                    0.997229       3.540881      10.093388       0.473556       1.367745      -0.689432      -0.006396      -0.006941      -0.036264       0.037472       0.007419      -0.000106      -0.000115      -0.001216       0.040022      -0.014114       0.000772       0.013343              1.719132       1.421407       0.151100       0.176333       1.446165       0.191370       2.289825           0.000039
           81              H      11.357105      12.325585      19.078583       0.112500       1.002375 0.69029820E+01  0.65608301E+02                                 1.683770                            1.556393      -0.804586       2.496803                    0.999325       3.450769       9.645525       0.489723       1.315932      -0.700853       0.022476       0.024393      -0.009955       0.034631       0.012908      -0.003972      -0.004311      -0.002115       0.017513      -0.015870       0.001709       0.014161              1.748478       1.798743       0.548123      -0.066827       1.888553      -0.072525       1.558136          -0.000067
           82              H      10.806241      11.727746      21.264396       0.109216       1.098001 0.78402219E+01  0.77205714E+02                                 1.800831                            1.666038      -1.223573       2.295134                    0.994532       3.749389      10.794895       0.468503       1.327616      -0.696773       0.015609       0.016940       0.028965       0.037008       0.008629       0.006543       0.007100      -0.001414      -0.001720      -0.008372      -0.006578       0.014950              1.876682       1.760865       0.305119       0.269085       1.810859       0.292032       2.058322           0.000333
           83              H       7.707331       8.364576      20.766423       0.118824       0.912106 0.63272391E+01  0.59493337E+02                                 1.639890                            1.534854      -1.019068       2.396764                    0.997045       3.624710      10.446914       0.466553       1.396212      -0.682983      -0.012907      -0.014007       0.034556       0.039457       0.010668      -0.006808      -0.007388      -0.001748       0.000855      -0.010846      -0.005861       0.016707              1.702367       1.421319       0.105423      -0.167639       1.438592      -0.181934       2.247189           0.000189
           84              H       6.757030       7.333238      18.973243       0.111191       0.974598 0.67095170E+01  0.63271813E+02                                 1.644844                            1.529327      -0.785017       2.506037                    0.999441       3.425731       9.515407       0.496874       1.307196      -0.702533      -0.026086      -0.028310       0.007364       0.039194       0.015533      -0.000413      -0.000448      -0.002545       0.022713      -0.019371       0.007485       0.011886              1.692855       1.767239       0.565189      -0.075831       1.859845      -0.082298       1.451480          -0.000087
           85              H       7.348435       7.975074      16.813764       0.094771       1.011977 0.69003481E+01  0.65686162E+02                                 1.698639                            1.557409      -0.888365       2.446624                    0.997931       3.583432      10.078801       0.488133       1.318152      -0.699394      -0.013010      -0.014119      -0.028412       0.034291       0.014878       0.000044       0.000047      -0.002438       0.045455      -0.022504       0.007352       0.015152              1.775051       1.554255       0.248599       0.370576       1.594988       0.402177       2.175911          -0.000006
           86              H       8.865100       9.621074      16.449861       0.116185       0.946527 0.65841936E+01  0.62264048E+02                                 1.658257                            1.549708      -0.991582       2.414471                    0.997227       3.541001      10.094068       0.473525       1.367817      -0.689417       0.006392       0.006937      -0.036267       0.037474       0.007428       0.000110       0.000120      -0.001217       0.040041      -0.014127       0.000778       0.013349              1.719180       1.421456       0.151111      -0.176336       1.446216      -0.191373       2.289868           0.000039
           87              C       0.289313       8.909360      10.308995      -0.022930      37.679852 0.43849050E+03  0.10267567E+05                                 9.774647                            6.994883       0.061006       2.030482                    0.999286      27.048145      76.057669       0.625125       0.418439      -1.069481       0.010912      -0.030119      -0.012858       0.034519       0.003425      -0.021674      -0.000532       0.000952       0.183082      -0.036744      -0.029196       0.065940             11.956328      13.072755      -1.653558      -1.160917      17.761617       0.673413       5.034614           0.038854
           88              C      12.203186       8.083772      10.347300      -0.102867      32.634402 0.42404005E+03  0.99555382E+04                                 9.040137                            6.992184       0.079804       2.013908                    0.998986      28.997940      84.642886       0.603390       0.432365      -1.049131       0.008016      -0.030549      -0.004556       0.031910      -0.001837      -0.002547      -0.002985       0.025608       0.064633      -0.023928       0.001892       0.022035             10.355189      10.665330      -0.382008      -0.511713      15.570741       0.224601       4.829495           0.011031
           89              C      12.332624       6.693990      10.253930      -0.085534      32.269485 0.42027593E+03  0.98203539E+04                                 8.897219                            6.908711       0.069131       2.001702                    0.999712      28.856308      83.338874       0.615492       0.425884      -1.055763       0.000657       0.030041      -0.011428       0.032148       0.006490       0.003599       0.001164       0.026659       0.066226      -0.025866       0.003042       0.022824             10.166687      10.337951      -1.861277      -0.435382      15.391153       0.355520       4.770958           0.017482
           90              C       0.597395       6.115561      10.191684      -0.052055      38.880342 0.45744917E+03  0.10795726E+05                                 9.884726                            7.076430       0.073567       2.025596                    0.999403      27.501069      76.940629       0.632237       0.410503      -1.077571       0.005331       0.031045      -0.011667       0.033591      -0.010565       0.003193       0.000833       0.014929       0.118149      -0.032695      -0.006885       0.039581             12.051884      12.317601      -0.245136      -0.992113      18.757460      -0.357307       5.080590           0.039664
           91              C       1.762989       6.943737      10.208442       0.059214      33.853595 0.41488389E+03  0.96095435E+04                                 9.161948                            6.864060      -0.087732       1.983320                    0.999040      26.655236      75.265237       0.620959       0.425860      -1.061664       0.007100       0.003015       0.002463       0.008098       0.005547       0.003134      -0.017125       0.038099      -0.024631      -0.029775       0.005809       0.023965             10.654593      12.781291       0.214066      -2.414623      13.885073       0.385928       5.297415          -0.004417
           92              C       2.905238       6.376954       9.648223      -0.092211      32.704208 0.41817794E+03  0.97735185E+04                                 9.018152                            6.941475       0.049643       2.005510                    0.999561      28.677149      83.230740       0.606516       0.432089      -1.050401       0.003946       0.011000       0.010403       0.015646      -0.022366       0.040465      -0.016130      -0.019306       0.022781      -0.046138      -0.007553       0.053691             10.095893      13.022156       0.781108      -3.112779      11.387250       0.521477       5.878271           0.043280
           93              C       3.963678       7.181837       9.389660      -0.082437      31.704423 0.40017453E+03  0.92263663E+04                                 8.743317                            6.701434       0.267561       2.073767                    0.999732      28.227628      80.681625       0.631259       0.420840      -1.060108      -0.018732       0.009153       0.019981       0.028877      -0.013582       0.005684      -0.001169       0.014079      -0.029623      -0.012539      -0.008660       0.021200              9.796292      12.330694       0.248637      -2.513006      11.697441       0.448101       5.360740           0.006211
           94              C       3.840493       8.558679       9.483030      -0.060927      29.972408 0.37989365E+03  0.86247219E+04                                 8.345920                            6.480167       0.301979       2.088816                    0.999838      27.572872      77.588802       0.650851       0.414516      -1.066707      -0.022988      -0.011626       0.007652       0.026873       0.004660       0.010988      -0.019298       0.001108      -0.025506      -0.026918       0.008368       0.018551              9.260466      12.058382      -0.678044      -2.003897      10.886564       0.813567       4.836451           0.018698
           95              C       2.614592       9.116404       9.758352      -0.102789      32.150487 0.40789602E+03  0.94788008E+04                                 8.901941                            6.848406       0.012941       1.990386                    0.999596      28.742360      83.317489       0.611282       0.431182      -1.050429       0.001158      -0.022925      -0.031135       0.038682       0.008257       0.033940       0.009406      -0.023275       0.064210      -0.041032      -0.002393       0.043425              9.931624      13.518814      -1.071150      -2.511394      11.088016      -0.126903       5.188042           0.042321
           96              C       1.604827       8.367164      10.246748       0.045647      33.262676 0.40279282E+03  0.92663483E+04                                 9.027675                            6.748049      -0.029977       2.002823                    0.999376      26.595581      74.989828       0.628020       0.423942      -1.062222      -0.003107      -0.002436      -0.005070       0.006426      -0.003375      -0.005606       0.004253       0.028484      -0.012099      -0.014065      -0.004262       0.018327             10.506059      13.506906      -0.966717      -2.157168      13.016790       0.042867       4.994479          -0.003917
           97              C       0.070975      10.385842      10.318571       0.620325      22.217021 0.23678068E+03  0.48575096E+04                                 7.418324                            5.553259      -0.080216       2.047222                    0.999401      21.916635      61.940068       0.611305       0.488406      -1.006751      -0.009192       0.051731      -0.013394       0.054222       0.020881       0.074235       0.010508       0.141634      -0.008648      -0.072391      -0.048351       0.120743              8.748108       6.685897      -1.471904      -2.379296      12.654330       0.391892       6.904098          -0.000983
           98              C       0.650471       4.611904      10.167743       0.605089      23.039621 0.25012634E+03  0.51930562E+04                                 7.546207                            5.666160      -0.102145       2.025485                    0.999492      22.433808      63.419949       0.612905       0.481337      -1.012190       0.001786      -0.053153      -0.006372       0.053563       0.002386      -0.052385      -0.000740       0.076099       0.227878      -0.076111      -0.026605       0.102716              8.888430       8.204793      -0.283490       1.353017      13.629973      -0.088508       4.830525          -0.000233
           99              C       4.612292      10.501010      22.279495      -0.022963      37.680597 0.43849622E+03  0.10267743E+05                                 9.774786                            6.994930       0.060967       2.030466                    0.999286      27.048444      76.058859       0.625122       0.418439      -1.069480      -0.010926       0.030131      -0.012871       0.034538       0.003430       0.021667       0.000526       0.000912       0.183105      -0.036760      -0.029183       0.065943             11.956558      13.073020      -1.653455       1.160928      17.761964      -0.673444       5.034689           0.038823
          100              C       5.682019      11.326598      22.317800      -0.102962      32.638744 0.42410023E+03  0.99573315E+04                                 9.040844                            6.992601       0.079927       2.013891                    0.998988      29.001022      84.654258       0.603381       0.432355      -1.049134      -0.008029       0.030549      -0.004583       0.031917      -0.001862       0.002539       0.002983       0.025617       0.064548      -0.023922       0.001917       0.022005             10.356101      10.666185      -0.382117       0.511717      15.572274      -0.224621       4.829844           0.011045
          101              C       5.552581      12.716381      22.224430      -0.085577      32.272102 0.42030988E+03  0.98213837E+04                                 8.897752                            6.909020       0.068952       2.001625                    0.999712      28.857894      83.345512       0.615472       0.425887      -1.055757      -0.000679      -0.030038      -0.011445       0.032152       0.006518      -0.003609      -0.001158       0.026619       0.066233      -0.025861       0.003032       0.022829             10.167393      10.338557      -1.861424       0.435390      15.392408      -0.355514       4.771213           0.017466
          102              C       5.364340       0.354563      22.162184      -0.052062      38.880117 0.45744261E+03  0.10795541E+05                                 9.884725                            7.076397       0.073588       2.025607                    0.999403      27.500876      76.940177       0.632236       0.410506      -1.077568      -0.005332      -0.031048      -0.011672       0.033595      -0.010567      -0.003196      -0.000830       0.014922       0.118144      -0.032694      -0.006885       0.039579             12.051928      12.317734      -0.245282       0.992102      18.757459       0.357338       5.080593           0.039597
          103              C       3.138616      12.466634      22.178942       0.059231      33.853302 0.41487910E+03  0.96094180E+04                                 9.161953                            6.864058      -0.087754       1.983320                    0.999040      26.655021      75.264915       0.620953       0.425865      -1.061659      -0.007096      -0.003013       0.002454       0.008090       0.005546      -0.003129       0.017131       0.038091      -0.024614      -0.029776       0.005819       0.023958             10.654612      12.781400       0.214047       2.414641      13.885007      -0.385897       5.297429          -0.004305
          104              C       3.056497       0.093170      21.618723      -0.092223      32.705210 0.41819294E+03  0.97739890E+04                                 9.018450                            6.941689       0.049506       2.005466                    0.999561      28.677703      83.233754       0.606493       0.432101      -1.050391      -0.003936      -0.011005       0.010377       0.015629      -0.022369      -0.040439       0.016141      -0.019330       0.022795      -0.046121      -0.007559       0.053680             10.096241      13.022621       0.781127       3.112929      11.387614      -0.521426       5.878487           0.043203
          105              C       0.937927      12.228533      21.360160      -0.082491      31.706770 0.40020664E+03  0.92272977E+04                                 8.743666                            6.701652       0.267473       2.073704                    0.999732      28.229351      80.687558       0.631256       0.420834      -1.060111       0.018773      -0.009146       0.019907       0.028850      -0.013606      -0.005650       0.001167       0.014050      -0.029643      -0.012529      -0.008677       0.021206              9.796710      12.331127       0.248520       2.513180      11.698018      -0.448102       5.360986           0.006226
          106              C       1.061112      10.851691      21.453530      -0.061017      29.975452 0.37993831E+03  0.86259883E+04                                 8.346368                            6.480468       0.301884       2.088739                    0.999838      27.575058      77.596054       0.650848       0.414506      -1.066714       0.023025       0.011616       0.007577       0.026879       0.004685      -0.010953       0.019306       0.001064      -0.025561      -0.026920       0.008372       0.018547              9.260983      12.058934      -0.678121       2.004073      10.887287      -0.813614       4.836729           0.018681
          107              C       2.287013      10.293966      21.728852      -0.102821      32.151733 0.40791291E+03  0.94793143E+04                                 8.902229                            6.848594       0.012837       1.990347                    0.999596      28.743088      83.320788       0.611266       0.431188      -1.050422      -0.001149       0.022933      -0.031166       0.038712       0.008256      -0.033911      -0.009407      -0.023300       0.064220      -0.041019      -0.002384       0.043403              9.931970      13.519271      -1.071222       2.511518      11.088419       0.126879       5.188221           0.042200
          108              C       3.296778      11.043207      22.217248       0.045659      33.262261 0.40278558E+03  0.92661515E+04                                 9.027650                            6.748021      -0.030006       2.002819                    0.999376      26.595318      74.989265       0.628016       0.423946      -1.062218       0.003115       0.002435      -0.005081       0.006438      -0.003375       0.005612      -0.004256       0.028489      -0.012083      -0.014071      -0.004260       0.018330             10.506044      13.506972      -0.966699       2.157182      13.016678      -0.042854       4.994482          -0.003822
          109              C       4.830630       9.024528      22.289071       0.620336      22.216932 0.23677839E+03  0.48574508E+04                                 7.418305                            5.553230      -0.080219       2.047219                    0.999401      21.916566      61.939799       0.611307       0.488406      -1.006752       0.009170      -0.051744      -0.013365       0.054223       0.020880      -0.074240      -0.010522       0.141608      -0.008610      -0.072384      -0.048354       0.120738              8.748124       6.685816      -1.471879       2.379261      12.654444      -0.391938       6.904112          -0.000919
          110              C       5.311264       1.858219      22.138243       0.605091      23.039536 0.25012417E+03  0.51930007E+04                                 7.546187                            5.666130      -0.102107       2.025499                    0.999492      22.433762      63.419787       0.612907       0.481336      -1.012191      -0.001782       0.053149      -0.006374       0.053560       0.002387       0.052383       0.000743       0.076093       0.227885      -0.076109      -0.026606       0.102715              8.888438       8.204804      -0.283565      -1.353037      13.629976       0.088538       4.830535          -0.000211
          111              C       1.834123       7.485933       1.661505      -0.022970      37.681064 0.43850252E+03  0.10267915E+05                                 9.774795                            6.994930       0.061006       2.030476                    0.999286      27.048706      76.059386       0.625130       0.418433      -1.069485      -0.030919       0.008435       0.012868       0.034535       0.003310      -0.001242       0.021637      -0.002014       0.183037      -0.036749      -0.029171       0.065921             11.956574      17.999820      -1.249844      -0.765989      12.835212       1.102070       5.034691           0.038867
          112              C       1.098637       6.352367       1.623200      -0.102963      32.639105 0.42410538E+03  0.99574797E+04                                 9.040884                            6.992623       0.079924       2.013886                    0.998988      29.001264      84.654996       0.603382       0.432352      -1.049136      -0.031110       0.005505       0.004579       0.031924      -0.003922       0.002766       0.002775      -0.024670       0.064519      -0.023917       0.001921       0.021996             10.356151      15.601832       0.022211      -0.265655      10.636763       0.491672       4.829859           0.011124
          113              C      -0.297074       6.367896       1.716570      -0.085578      32.272378 0.42031349E+03  0.98214824E+04                                 8.897762                            6.909020       0.068974       2.001628                    0.999712      28.858094      83.345968       0.615477       0.425883      -1.055760       0.029890       0.003125       0.011440       0.032157       0.004266      -0.000861      -0.003693      -0.028389       0.066193      -0.025856       0.003039       0.022817             10.167410      15.661706      -1.425337      -0.389879      10.069309       0.404909       4.771214           0.017630
          114              C      12.008097       7.564868       1.778816      -0.052078      38.880835 0.45745202E+03  0.10795801E+05                                 9.884747                            7.076400       0.073621       2.025612                    0.999403      27.501278      76.941010       0.632246       0.410497      -1.077576       0.030508       0.007857       0.011660       0.033592      -0.011640      -0.000567      -0.003257      -0.011280       0.118055      -0.032679      -0.006871       0.039550             12.051969      18.754522       0.282049       0.275138      12.320784       1.017968       5.080601           0.039710
          115              C      -0.245265       8.794192       1.762058       0.059241      33.853447 0.41488008E+03  0.96094523E+04                                 9.162005                            6.864086      -0.087808       1.983301                    0.999040      26.655070      75.265254       0.620949       0.425867      -1.061657       0.002420       0.007319      -0.002464       0.008093       0.002372       0.017332      -0.001722      -0.039389      -0.024620      -0.029780       0.005821       0.023959             10.654686      13.842901       0.301005      -0.581769      12.823704       2.375089       5.297453          -0.004251
          116              C      12.080179       9.886349       2.322277      -0.092247      32.705924 0.41820275E+03  0.97742558E+04                                 9.018450                            6.941667       0.049600       2.005485                    0.999561      28.678280      83.235044       0.606509       0.432088      -1.050401       0.010644       0.004821      -0.010395       0.015640      -0.020490       0.019383      -0.038972       0.026367       0.022724      -0.046112      -0.007547       0.053658             10.096252      11.271425       0.637688      -0.773850      13.138868       3.059947       5.878464           0.043360
          117              C      -0.187649      11.006974       2.580840      -0.082502      31.707627 0.40021874E+03  0.92276505E+04                                 8.743814                            6.701746       0.267461       2.073691                    0.999732      28.229914      80.689610       0.631252       0.420833      -1.060111       0.010657      -0.017955      -0.019923       0.028860      -0.014571       0.001625      -0.005532      -0.009443      -0.029682      -0.012532      -0.008683       0.021215              9.796887      11.661994       0.193711      -0.651807      12.367607       2.468250       5.361061           0.006354
          118              C       1.194655      10.996622       2.487470      -0.061020      29.976129 0.37994813E+03  0.86262702E+04                                 8.346484                            6.480545       0.301857       2.088724                    0.999838      27.575499      77.597654       0.650845       0.414505      -1.066714      -0.009707      -0.023890      -0.007585       0.026879       0.004537       0.020141      -0.009337      -0.002577      -0.025616      -0.026931       0.008381       0.018549              9.261121      11.005631      -0.764448      -0.974545      11.940947       1.930982       4.836786           0.018860
          119              C       1.850614       9.820353       2.212148      -0.102833      32.152348 0.40792171E+03  0.94795584E+04                                 8.902259                            6.848603       0.012874       1.990353                    0.999596      28.743559      83.321998       0.611275       0.431180      -1.050429      -0.022950      -0.000732       0.031159       0.038705       0.010037      -0.006598      -0.034551       0.020311       0.064144      -0.041005      -0.002366       0.043372              9.932013      11.279030      -1.254782      -0.078614      13.328780       2.513501       5.188230           0.042370
          120              C       1.186324       8.752783       1.723752       0.045664      33.262442 0.40278709E+03  0.92662019E+04                                 9.027709                            6.748052      -0.030039       2.002807                    0.999376      26.595402      74.989744       0.628011       0.423948      -1.062216      -0.002169      -0.003303       0.005073       0.006430      -0.005650      -0.004700       0.005244      -0.027006      -0.012081      -0.014069      -0.004259       0.018328             10.506123      13.177371      -0.993724      -0.218850      13.346490       2.146502       4.994509          -0.003776
          121              C       3.323503       7.388881       1.651929       0.620342      22.216961 0.23677859E+03  0.48574598E+04                                 7.418331                            5.553247      -0.080240       2.047211                    0.999401      21.916616      61.940128       0.611303       0.488408      -1.006749       0.052317      -0.004911       0.013366       0.054220       0.009078      -0.004425      -0.074851      -0.146521      -0.008613      -0.072386      -0.048353       0.120739              8.748158      12.854262      -0.966550      -0.584907       6.486079       2.339325       6.904131          -0.000898
          122              C      10.505128       7.494991       1.802757       0.605086      23.039781 0.25012674E+03  0.51930669E+04                                 7.546227                            5.666151      -0.102113       2.025492                    0.999492      22.433920      63.420295       0.612907       0.481335      -1.012191      -0.053115      -0.002567       0.006365       0.053556      -0.003834      -0.003535       0.052267      -0.075864       0.227879      -0.076112      -0.026601       0.102713              8.888496      13.640056       0.161730       0.198714       8.194874      -1.341299       4.830557          -0.000120
          123              C       3.067482      11.924438      13.632005      -0.022974      37.681738 0.43851245E+03  0.10268197E+05                                 9.774852                            6.994974       0.061008       2.030468                    0.999286      27.049087      76.060426       0.625133       0.418429      -1.069488       0.030924      -0.008438       0.012876       0.034544       0.003312       0.001241      -0.021634      -0.002004       0.183021      -0.036750      -0.029165       0.065915             11.956617      17.999977      -1.249640       0.765953      12.835172      -1.102041       5.034703           0.038048
          124              C       4.863098       0.117756      13.593700      -0.102956      32.639528 0.42410986E+03  0.99576006E+04                                 9.040880                            6.992596       0.079987       2.013897                    0.998988      29.001622      84.655808       0.603393       0.432344      -1.049142       0.031111      -0.005507       0.004589       0.031927      -0.003924      -0.002769      -0.002772      -0.024682       0.064489      -0.023919       0.001933       0.021986             10.356156      15.601970       0.022329       0.265642      10.636651      -0.491649       4.829847           0.010615
          125              C       6.258809       0.102228      13.687070      -0.085602      32.273323 0.42032796E+03  0.98219014E+04                                 8.897900                            6.909112       0.068980       2.001622                    0.999712      28.858688      83.347927       0.615476       0.425880      -1.055762      -0.029886      -0.003124       0.011441       0.032153       0.004260       0.000856       0.003702      -0.028371       0.066167      -0.025841       0.003030       0.022811             10.167581      15.662198      -1.425299       0.389867      10.069278      -0.404879       4.771267           0.016945
          126              C       5.877108      11.845502      13.749316      -0.051979      38.877900 0.45741724E+03  0.10794781E+05                                 9.884355                            7.076205       0.073638       2.025634                    0.999403      27.499980      76.936820       0.632245       0.410506      -1.077569      -0.030485      -0.007857       0.011629       0.033561      -0.011644       0.000556       0.003296      -0.011303       0.118170      -0.032707      -0.006886       0.039593             12.051409      18.753770       0.281964      -0.275133      12.320052      -1.017824       5.080405           0.038994
          127              C       5.146870      10.616179      13.732558       0.059292      33.849927 0.41483731E+03  0.96081810E+04                                 9.161368                            6.863739      -0.087566       1.983413                    0.999040      26.653169      75.257940       0.620966       0.425868      -1.061660      -0.002395      -0.007347      -0.002544       0.008136       0.002347      -0.017376       0.001758      -0.039374      -0.024606      -0.029818       0.005870       0.023949             10.653833      13.841953       0.301010       0.581661      12.822458      -2.374759       5.297087          -0.004319
          128              C       5.805026       9.524022      14.292777      -0.092045      32.697960 0.41808805E+03  0.97708736E+04                                 9.017125                            6.940829       0.049736       2.005607                    0.999561      28.673199      83.216442       0.606533       0.432102      -1.050396      -0.010605      -0.004878      -0.010539       0.015726      -0.020528      -0.019465       0.039017       0.026337       0.022950      -0.046142      -0.007639       0.053781             10.094649      11.269765       0.637504       0.773698      13.136481      -3.059341       5.877702           0.042659
          129              C       5.089254       8.403396      14.551340      -0.082458      31.703903 0.40016813E+03  0.92261267E+04                                 8.742996                            6.701241       0.267793       2.073827                    0.999732      28.227584      80.679521       0.631292       0.420823      -1.060125      -0.010628       0.017932      -0.020002       0.028889      -0.014574      -0.001675       0.005539      -0.009385      -0.029605      -0.012496      -0.008713       0.021208              9.795886      11.660946       0.193623       0.651707      12.366071      -2.467946       5.360640           0.006014
          130              C       3.706950       8.413749      14.457970      -0.061009      29.975389 0.37993816E+03  0.86259529E+04                                 8.346223                            6.480380       0.301952       2.088751                    0.999838      27.575148      77.595254       0.650868       0.414495      -1.066725       0.009701       0.023886      -0.007610       0.026881       0.004526      -0.020161       0.009342      -0.002577      -0.025598      -0.026944       0.008371       0.018573              9.260797      11.005215      -0.764493       0.974495      11.940505      -1.930927       4.836669           0.018204
          131              C       3.050991       9.590017      14.182648      -0.102827      32.152790 0.40792878E+03  0.94797611E+04                                 8.902318                            6.848657       0.012850       1.990338                    0.999596      28.743859      83.322962       0.611273       0.431179      -1.050429       0.022952       0.000727       0.031153       0.038702       0.010031       0.006581       0.034562       0.020300       0.064162      -0.041012      -0.002364       0.043376              9.932053      11.279047      -1.254739       0.078585      13.328841      -2.513524       5.188271           0.041455
          132              C       3.715281      10.657587      13.694252       0.045664      33.262159 0.40278603E+03  0.92661422E+04                                 9.027536                            6.747964      -0.029907       2.002844                    0.999376      26.595348      74.988678       0.628028       0.423938      -1.062225       0.002170       0.003301       0.005064       0.006422      -0.005657       0.004674      -0.005237      -0.027018      -0.012111      -0.014056      -0.004277       0.018333             10.505859      13.177048      -0.993542       0.218755      13.346119      -2.146420       4.994411          -0.003880
          133              C       1.578102      12.021489      13.622429       0.620344      22.217205 0.23678145E+03  0.48575342E+04                                 7.418378                            5.553277      -0.080278       2.047196                    0.999401      21.916795      61.940783       0.611302       0.488407      -1.006750      -0.052323       0.004911       0.013358       0.054224       0.009076       0.004428       0.074853      -0.146523      -0.008621      -0.072386      -0.048356       0.120742              8.748209      12.854379      -0.966491       0.584901       6.486084      -2.339330       6.904165          -0.001037
          134              C       7.380077      11.915379      13.773257       0.605019      23.040186 0.25013235E+03  0.51931938E+04                                 7.546192                            5.666130      -0.101764       2.025605                    0.999493      22.434110      63.420141       0.612925       0.481321      -1.012203       0.053086       0.002605       0.006342       0.053527      -0.003816       0.003534      -0.052230      -0.075842       0.227938      -0.076109      -0.026584       0.102694              8.888431      13.639860       0.161562      -0.198766       8.194860       1.341381       4.830572          -0.000176
          135              C      11.634157       4.030887      13.632005      -0.022965      37.681639 0.43851100E+03  0.10268155E+05                                 9.774838                            6.994964       0.061007       2.030468                    0.999286      27.049034      76.060259       0.625133       0.418429      -1.069488      -0.010934       0.030132       0.012876       0.034544       0.003431      -0.021663      -0.000530       0.000899       0.183023      -0.036750      -0.029165       0.065915             11.956601      13.072975      -1.653292      -1.160900      17.762130       0.673413       5.034696           0.038066
          136              C      -0.279716       4.856475      13.593700      -0.102956      32.639518 0.42410982E+03  0.99575992E+04                                 9.040878                            6.992595       0.079988       2.013897                    0.998988      29.001625      84.655814       0.603393       0.432344      -1.049142      -0.008029       0.030558       0.004589       0.031926      -0.001863      -0.002536      -0.002986       0.025631       0.064490      -0.023919       0.001933       0.021986             10.356152      10.666117      -0.382040      -0.511697      15.572495       0.224611       4.829846           0.010619
          137              C      -0.409154       6.246257      13.687070      -0.085600      32.273260 0.42032700E+03  0.98218727E+04                                 8.897886                            6.909102       0.068984       2.001624                    0.999712      28.858656      83.347793       0.615477       0.425880      -1.055763      -0.000673      -0.030041       0.011441       0.032153       0.006512       0.003620       0.001155       0.026606       0.066168      -0.025841       0.003030       0.022812             10.167563      10.338529      -1.861434      -0.435359      15.392901       0.355506       4.771259           0.016953
          138              C      11.326075       6.824686      13.749316      -0.051970      38.877797 0.45741622E+03  0.10794752E+05                                 9.884342                            7.076200       0.073637       2.025634                    0.999403      27.499930      76.936668       0.632245       0.410506      -1.077569      -0.005342      -0.031025       0.011629       0.033561      -0.010569       0.003240       0.000823       0.014942       0.118172      -0.032707      -0.006886       0.039594             12.051390      12.317034      -0.245366      -0.991958      18.756736      -0.357320       5.080400           0.039012
          139              C      10.160481       5.996510      13.732558       0.059286      33.850042 0.41483899E+03  0.96082298E+04                                 9.161389                            6.863753      -0.087568       1.983411                    0.999040      26.653226      75.258140       0.620965       0.425868      -1.061660      -0.007127      -0.002988      -0.002544       0.008136       0.005520       0.003171      -0.017175       0.038085      -0.024606      -0.029818       0.005870       0.023949             10.653858      12.780289       0.214018      -2.414329      13.884186       0.385820       5.297098          -0.004324
          140              C       9.018232       6.563293      14.292777      -0.092033      32.697686 0.41808359E+03  0.97707413E+04                                 9.017067                            6.940784       0.049748       2.005612                    0.999561      28.673045      83.215813       0.606536       0.432101      -1.050397      -0.003996      -0.010967      -0.010539       0.015726      -0.022397       0.040476      -0.016214      -0.019304       0.022951      -0.046142      -0.007639       0.053781             10.094584      13.020175       0.780902      -3.112272      11.385913       0.521318       5.877664           0.042677
          141              C       7.959792       5.758410      14.551340      -0.082460      31.703984 0.40016937E+03  0.92261629E+04                                 8.743012                            6.701253       0.267791       2.073825                    0.999732      28.227626      80.679686       0.631291       0.420823      -1.060125       0.018740      -0.009129      -0.020002       0.028889      -0.013615       0.005657      -0.001218       0.014004      -0.029604      -0.012496      -0.008713       0.021208              9.795904      12.329874       0.248426      -2.512921      11.697191       0.448021       5.360648           0.006015
          142              C       8.082977       4.381568      14.457970      -0.061009      29.975419 0.37993867E+03  0.86259676E+04                                 8.346230                            6.480386       0.301952       2.088751                    0.999838      27.575159      77.595300       0.650867       0.414495      -1.066725       0.023014       0.011619      -0.007610       0.026880       0.004675       0.010957      -0.019331       0.001069      -0.025597      -0.026944       0.008371       0.018573              9.260805      12.058700      -0.678184      -2.004048      10.887041       0.813579       4.836672           0.018211
          143              C       9.308878       3.823843      14.182648      -0.102815      32.152514 0.40792448E+03  0.94796341E+04                                 8.902259                            6.848614       0.012863       1.990343                    0.999596      28.743706      83.322338       0.611276       0.431178      -1.050430      -0.001150       0.022935       0.031153       0.038702       0.008245       0.033909       0.009381      -0.023294       0.064162      -0.041012      -0.002364       0.043376              9.931987      13.519290      -1.071190      -2.511527      11.088433      -0.126914       5.188238           0.041473
          144              C      10.318643       4.573083      13.694252       0.045659      33.262258 0.40278726E+03  0.92661779E+04                                 9.027554                            6.747975      -0.029908       2.002843                    0.999376      26.595403      74.988874       0.628028       0.423938      -1.062225       0.003113       0.002432       0.005064       0.006422      -0.003383      -0.005601       0.004231       0.028498      -0.012111      -0.014055      -0.004278       0.018333             10.505882      13.506726      -0.966547      -2.157120      13.016501       0.042768       4.994419          -0.003886
          145              C      11.852495       2.554405      13.622429       0.620340      22.217258 0.23678209E+03  0.48575504E+04                                 7.418388                            5.553284      -0.080278       2.047195                    0.999401      21.916825      61.940881       0.611302       0.488407      -1.006750       0.009167      -0.051747       0.013358       0.054224       0.020879       0.074242       0.010525       0.141615      -0.008621      -0.072386      -0.048357       0.120742              8.748223       6.685856      -1.471855      -2.379280      12.654640       0.391942       6.904172          -0.001041
          146              C      11.272999       8.328343      13.773257       0.605016      23.040207 0.25013277E+03  0.51932046E+04                                 7.546196                            5.666134      -0.101764       2.025604                    0.999493      22.434133      63.420221       0.612924       0.481321      -1.012203      -0.001738       0.053121       0.006342       0.053527       0.002407      -0.052345      -0.000742       0.076073       0.227938      -0.076110      -0.026585       0.102694              8.888434       8.204875      -0.283702       1.353135      13.629850      -0.088577       4.830576          -0.000178
          147              C       7.311178       2.439237       1.661505      -0.022972      37.681080 0.43850259E+03  0.10267917E+05                                 9.774801                            6.994933       0.061005       2.030476                    0.999286      27.048702      76.059390       0.625129       0.418433      -1.069485       0.010931      -0.030127       0.012867       0.034535       0.003430       0.021666       0.000528       0.000910       0.183041      -0.036750      -0.029172       0.065922             11.956584      13.073063      -1.653473       1.160935      17.761995      -0.673447       5.034695           0.038861
          148              C       6.241451       1.613649       1.623200      -0.102964      32.639111 0.42410555E+03  0.99574854E+04                                 9.040887                            6.992627       0.079921       2.013885                    0.998988      29.001269      84.655031       0.603382       0.432353      -1.049135       0.008027      -0.030556       0.004580       0.031923      -0.001862       0.002540       0.002983       0.025618       0.064520      -0.023918       0.001921       0.021996             10.356155      10.666248      -0.382128       0.511721      15.572357      -0.224621       4.829861           0.011123
          149              C       6.370889       0.223866       1.716570      -0.085579      32.272398 0.42031406E+03  0.98214994E+04                                 8.897768                            6.909026       0.068971       2.001627                    0.999712      28.858109      83.346037       0.615476       0.425884      -1.055760       0.000674       0.030045       0.011440       0.032157       0.006520      -0.003610      -0.001160       0.026622       0.066193      -0.025856       0.003039       0.022817             10.167415      10.338581      -1.861431       0.435391      15.392447      -0.355515       4.771218           0.017629
          150              C       6.559130      12.585684       1.778816      -0.052080      38.880853 0.45745236E+03  0.10795811E+05                                 9.884754                            7.076405       0.073620       2.025612                    0.999403      27.501279      76.941033       0.632246       0.410498      -1.077575       0.005340       0.031047       0.011661       0.033592      -0.010567      -0.003200      -0.000831       0.014918       0.118058      -0.032679      -0.006872       0.039551             12.051977      12.317779      -0.245278       0.992105      18.757547       0.357339       5.080604           0.039705
          151              C       8.784854       0.473613       1.762058       0.059242      33.853375 0.41487903E+03  0.96094215E+04                                 9.161990                            6.864075      -0.087804       1.983303                    0.999040      26.655042      75.265138       0.620950       0.425867      -1.061657       0.007097       0.003010      -0.002464       0.008093       0.005546      -0.003132       0.017134       0.038092      -0.024621      -0.029780       0.005821       0.023959             10.654667      12.781478       0.214048       2.414655      13.885080      -0.385898       5.297445          -0.004250
          152              C       8.866973      12.847077       2.322277      -0.092250      32.705964 0.41820370E+03  0.97742848E+04                                 9.018464                            6.941681       0.049593       2.005483                    0.999561      28.678303      83.235171       0.606508       0.432088      -1.050401       0.003936       0.011002      -0.010395       0.015640      -0.022363      -0.040426       0.016136      -0.019345       0.022726      -0.046112      -0.007547       0.053659             10.096267      13.022643       0.781151       3.112920      11.387684      -0.521419       5.878474           0.043355
          153              C      10.985543       0.711714       2.580840      -0.082502      31.707606 0.40021852E+03  0.92276437E+04                                 8.743809                            6.701744       0.267463       2.073692                    0.999732      28.229888      80.689512       0.631252       0.420833      -1.060111      -0.018766       0.009155      -0.019923       0.028860      -0.013608      -0.005646       0.001168       0.014060      -0.029681      -0.012532      -0.008683       0.021215              9.796882      12.331358       0.248538       2.513224      11.698231      -0.448097       5.361057           0.006353
          154              C      10.862358       2.088556       2.487470      -0.061022      29.976135 0.37994810E+03  0.86262701E+04                                 8.346489                            6.480548       0.301854       2.088724                    0.999838      27.575504      77.597697       0.650844       0.414506      -1.066714      -0.023018      -0.011625      -0.007585       0.026879       0.004686      -0.010951       0.019312       0.001066      -0.025614      -0.026930       0.008381       0.018549              9.261126      12.059133      -0.678146       2.004108      10.887458      -0.813625       4.836788           0.018857
          155              C       9.636457       2.646281       2.212148      -0.102835      32.152363 0.40792195E+03  0.94795663E+04                                 8.902268                            6.848609       0.012869       1.990351                    0.999596      28.743560      83.322040       0.611274       0.431180      -1.050428       0.001145      -0.022933       0.031159       0.038705       0.008250      -0.033898      -0.009398      -0.023307       0.064148      -0.041006      -0.002367       0.043373              9.932023      13.519350      -1.071247       2.511530      11.088483       0.126878       5.188235           0.042364
          156              C       8.626692       1.897040       1.723752       0.045666      33.262384 0.40278627E+03  0.92661776E+04                                 9.027697                            6.748044      -0.030034       2.002809                    0.999376      26.595367      74.989603       0.628012       0.423948      -1.062216      -0.003114      -0.002432       0.005073       0.006430      -0.003376       0.005610      -0.004256       0.028485      -0.012080      -0.014069      -0.004258       0.018328             10.506109      13.507074      -0.966712       2.157201      13.016750      -0.042855       4.994503          -0.003776
          157              C       7.092840       3.915719       1.651929       0.620343      22.216941 0.23677825E+03  0.48574508E+04                                 7.418326                            5.553243      -0.080240       2.047211                    0.999401      21.916601      61.940068       0.611303       0.488408      -1.006750      -0.009166       0.051742       0.013366       0.054220       0.020880      -0.074240      -0.010521       0.141612      -0.008613      -0.072386      -0.048353       0.120739              8.748152       6.685842      -1.471895       2.379269      12.654489      -0.391943       6.904127          -0.000898
          158              C       6.612206      11.082028       1.802757       0.605086      23.039764 0.25012648E+03  0.51930604E+04                                 7.546223                            5.666148      -0.102113       2.025492                    0.999492      22.433914      63.420274       0.612908       0.481335      -1.012191       0.001778      -0.053147       0.006365       0.053557       0.002391       0.052381       0.000745       0.076100       0.227879      -0.076112      -0.026601       0.102713              8.888492       8.204848      -0.283553      -1.353045      13.630071       0.088535       4.830556          -0.000119
          159              C      10.089347       5.454314      22.279495      -0.022956      37.680304 0.43849246E+03  0.10267637E+05                                 9.774759                            6.994917       0.060952       2.030463                    0.999286      27.048301      76.058478       0.625120       0.418441      -1.069478       0.030923      -0.008428      -0.012870       0.034538       0.003310      -0.001246       0.021638      -0.002017       0.183128      -0.036763      -0.029186       0.065950             11.956519      17.999739      -1.249815      -0.765982      12.835142       1.102060       5.034677           0.038828
          160              C      10.824833       6.587880      22.317800      -0.102962      32.638611 0.42409813E+03  0.99572705E+04                                 9.040826                            6.992588       0.079924       2.013891                    0.998988      29.000932      84.653956       0.603381       0.432355      -1.049133       0.031100      -0.005509      -0.004582       0.031915      -0.003922       0.002766       0.002773      -0.024669       0.064559      -0.023923       0.001915       0.022009             10.356079      15.601718       0.022222      -0.265653      10.636683       0.491667       4.829835           0.011045
          161              C      12.220544       6.572351      22.224430      -0.085577      32.271974 0.42030772E+03  0.98213216E+04                                 8.897739                            6.909010       0.068946       2.001624                    0.999712      28.857796      83.345212       0.615472       0.425888      -1.055756      -0.029880      -0.003130      -0.011446       0.032150       0.004264      -0.000859      -0.003692      -0.028385       0.066248      -0.025863       0.003029       0.022833             10.167378      15.661650      -1.425331      -0.389877      10.069277       0.404907       4.771206           0.017467
          162              C      -0.084627       5.375379      22.162184      -0.052055      38.879795 0.45743823E+03  0.10795416E+05                                 9.884694                            7.076379       0.073574       2.025605                    0.999403      27.500716      76.939736       0.632234       0.410507      -1.077567      -0.030509      -0.007847      -0.011673       0.033595      -0.011640      -0.000566      -0.003253      -0.011284       0.118169      -0.032698      -0.006889       0.039587             12.051886      18.754369       0.282035       0.275134      12.320710       1.017963       5.080579           0.039602
          163              C      12.168735       4.146055      22.178942       0.059225      33.853266 0.41487892E+03  0.96094100E+04                                 9.161940                            6.864052      -0.087743       1.983324                    0.999040      26.654993      75.264751       0.620954       0.425864      -1.061660      -0.002425      -0.007318       0.002453       0.008091       0.002372       0.017329      -0.001719      -0.039389      -0.024612      -0.029776       0.005819       0.023958             10.654595      13.842775       0.300999      -0.581766      12.823585       2.375067       5.297423          -0.004310
          164              C      -0.156709       3.053898      21.618723      -0.092213      32.704929 0.41818823E+03  0.97738541E+04                                 9.018420                            6.941666       0.049496       2.005465                    0.999561      28.677507      83.233163       0.606492       0.432103      -1.050390      -0.010647      -0.004823       0.010376       0.015629      -0.020499       0.019392      -0.038991       0.026351       0.022811      -0.046125      -0.007563       0.053688             10.096207      11.271334       0.637658      -0.773855      13.138819       3.059950       5.878468           0.043207
          165              C      12.111119       1.933273      21.360160      -0.082491      31.706620 0.40020433E+03  0.92272303E+04                                 8.743638                            6.701632       0.267478       2.073707                    0.999732      28.229267      80.687235       0.631257       0.420834      -1.060111      -0.010646       0.017964       0.019907       0.028850      -0.014568       0.001626      -0.005536      -0.009433      -0.029638      -0.012528      -0.008677       0.021206              9.796679      11.661739       0.193692      -0.651804      12.367326       2.468194       5.360971           0.006224
          166              C      10.728815       1.943625      21.453530      -0.061015      29.975298 0.37993620E+03  0.86259281E+04                                 8.346348                            6.480457       0.301883       2.088740                    0.999838      27.574939      77.595662       0.650847       0.414507      -1.066714       0.009695       0.023897       0.007577       0.026879       0.004536       0.020136      -0.009341      -0.002575      -0.025546      -0.026917       0.008370       0.018548              9.260960      11.005437      -0.764420      -0.974529      11.940723       1.930942       4.836719           0.018681
          167              C      10.072856       3.119894      21.728852      -0.102812      32.151398 0.40790776E+03  0.94791669E+04                                 8.902188                            6.848567       0.012829       1.990347                    0.999596      28.742855      83.320049       0.611265       0.431190      -1.050421       0.022950       0.000725      -0.031167       0.038712       0.010043      -0.006609      -0.034571       0.020299       0.064240      -0.041023      -0.002389       0.043412              9.931923      11.278917      -1.254749      -0.078610      13.328651       2.513478       5.188199           0.042203
          168              C      10.737146       4.187464      22.217248       0.045654      33.262187 0.40278485E+03  0.92661280E+04                                 9.027630                            6.748010      -0.029995       2.002824                    0.999376      26.595278      74.989059       0.628017       0.423945      -1.062219       0.002174       0.003304      -0.005082       0.006439      -0.005648      -0.004700       0.005246      -0.027011      -0.012082      -0.014071      -0.004260       0.018331             10.506016      13.177239      -0.993704      -0.218846      13.346338       2.146474       4.994472          -0.003827
          169              C       8.599967       5.551366      22.289071       0.620333      22.216923 0.23677848E+03  0.48574525E+04                                 7.418301                            5.553230      -0.080217       2.047220                    0.999401      21.916555      61.939742       0.611307       0.488405      -1.006752      -0.052320       0.004914      -0.013365       0.054223       0.009078      -0.004425      -0.074851      -0.146516      -0.008609      -0.072385      -0.048353       0.120738              8.748117      12.854192      -0.966531      -0.584899       6.486048       2.339315       6.904110          -0.000923
          170              C       1.418342       5.445256      22.138243       0.605089      23.039502 0.25012391E+03  0.51929938E+04                                 7.546180                            5.666128      -0.102107       2.025500                    0.999492      22.433736      63.419692       0.612907       0.481337      -1.012191       0.053118       0.002564      -0.006374       0.053560      -0.003838      -0.003536       0.052269      -0.075855       0.227887      -0.076109      -0.026606       0.102715              8.888428      13.639932       0.161710       0.198716       8.194821      -1.341290       4.830531          -0.000214
          171              C       8.855988       1.015809      10.308995      -0.022924      37.679784 0.43848974E+03  0.10267545E+05                                 9.774634                            6.994875       0.061008       2.030483                    0.999286      27.048125      76.057591       0.625125       0.418439      -1.069481      -0.030910       0.008416      -0.012858       0.034519       0.003301       0.001239      -0.021645      -0.002054       0.183078      -0.036743      -0.029195       0.065938             11.956310      17.999457      -1.249921       0.765950      12.834866      -1.102052       5.034607           0.038865
          172              C       7.060372      12.822491      10.347300      -0.102867      32.634458 0.42404091E+03  0.99555631E+04                                 9.040146                            6.992190       0.079804       2.013908                    0.998986      28.997962      84.642965       0.603390       0.432364      -1.049131      -0.031102       0.005495      -0.004556       0.031910      -0.003897      -0.002767      -0.002783      -0.024668       0.064632      -0.023927       0.001893       0.022035             10.355200      15.600228       0.022283       0.265632      10.635873      -0.491667       4.829500           0.011034
          173              C       5.664661      12.838019      10.253930      -0.085534      32.269514 0.42027640E+03  0.98203673E+04                                 8.897223                            6.908714       0.069134       2.001702                    0.999712      28.856322      83.338915       0.615492       0.425883      -1.055763       0.029887       0.003107      -0.011428       0.032148       0.004234       0.000866       0.003682      -0.028417       0.066224      -0.025865       0.003042       0.022823             10.166693      15.660410      -1.425237       0.389882      10.068708      -0.404900       4.770960           0.017487
          174              C       6.046362       1.094745      10.191684      -0.052050      38.880306 0.45744833E+03  0.10795702E+05                                 9.884717                            7.076421       0.073568       2.025596                    0.999403      27.501058      76.940584       0.632238       0.410503      -1.077571       0.030506       0.007848      -0.011666       0.033591      -0.011639       0.000570       0.003251      -0.011291       0.118146      -0.032695      -0.006885       0.039579             12.051875      18.754416       0.282205      -0.275107      12.320623      -1.017973       5.080586           0.039675
          175              C       6.776600       2.324068      10.208442       0.059211      33.853694 0.41488524E+03  0.96095832E+04                                 9.161968                            6.864073      -0.087736       1.983318                    0.999040      26.655282      75.265418       0.620958       0.425860      -1.061664       0.002426       0.007322       0.002463       0.008098       0.002373      -0.017324       0.001725      -0.039397      -0.024631      -0.029775       0.005809       0.023965             10.654618      13.842908       0.301047       0.581795      12.823521      -2.375054       5.297425          -0.004421
          176              C       6.118444       3.416225       9.648223      -0.092204      32.704074 0.41817586E+03  0.97734555E+04                                 9.018118                            6.941449       0.049653       2.005514                    0.999561      28.677084      83.230433       0.606519       0.432088      -1.050402       0.010641       0.004830       0.010403       0.015646      -0.020497      -0.019379       0.039012       0.026329       0.022778      -0.046137      -0.007552       0.053689             10.095853      11.270974       0.637646       0.773896      13.138336      -3.059792       5.878249           0.043291
          177              C       6.834216       4.536851       9.389660      -0.082436      31.704455 0.40017513E+03  0.92263829E+04                                 8.743322                            6.701439       0.267562       2.073767                    0.999732      28.227645      80.681675       0.631259       0.420840      -1.060108       0.010652      -0.017921       0.019981       0.028877      -0.014547      -0.001629       0.005570      -0.009470      -0.029624      -0.012539      -0.008660       0.021200              9.796298      11.661197       0.193791       0.651794      12.366952      -2.468029       5.360744           0.006212
          178              C       8.216520       4.526498       9.483030      -0.060925      29.972416 0.37989377E+03  0.86247250E+04                                 8.345920                            6.480166       0.301981       2.088816                    0.999838      27.572884      77.588827       0.650851       0.414516      -1.066708      -0.009710      -0.023860       0.007652       0.026873       0.004508      -0.020131       0.009375      -0.002610      -0.025508      -0.026919       0.008368       0.018551              9.260465      11.004725      -0.764371       0.974472      11.940220      -1.930779       4.836451           0.018702
          179              C       8.872479       3.350230       9.758352      -0.102783      32.150397 0.40789439E+03  0.94787521E+04                                 8.901916                            6.848385       0.012949       1.990389                    0.999596      28.742313      83.317265       0.611284       0.431181      -1.050429      -0.022943      -0.000718      -0.031135       0.038682       0.010040       0.006603       0.034593       0.020277       0.064206      -0.041031      -0.002392       0.043423              9.931597      11.278537      -1.254680       0.078578      13.328228      -2.513361       5.188028           0.042332
          180              C       8.208189       2.282660      10.246748       0.045644      33.262788 0.40279453E+03  0.92663979E+04                                 9.027698                            6.748065      -0.029980       2.002821                    0.999376      26.595630      74.990018       0.628019       0.423942      -1.062222      -0.002174      -0.003295      -0.005070       0.006426      -0.005648       0.004696      -0.005240      -0.027005      -0.012099      -0.014065      -0.004262       0.018327             10.506085      13.177436      -0.993703       0.218858      13.346330      -2.146470       4.994490          -0.003922
          181              C      10.345368       0.918758      10.318571       0.620322      22.217062 0.23678121E+03  0.48575232E+04                                 7.418333                            5.553265      -0.080217       2.047221                    0.999401      21.916664      61.940173       0.611304       0.488406      -1.006751       0.052309      -0.004937      -0.013394       0.054222       0.009077       0.004412       0.074846      -0.146543      -0.008648      -0.072391      -0.048352       0.120743              8.748119      12.854120      -0.966571       0.584855       6.486131      -2.339356       6.904107          -0.000985
          182              C       4.543393       1.024868      10.167743       0.605088      23.039665 0.25012677E+03  0.51930674E+04                                 7.546216                            5.666165      -0.102145       2.025485                    0.999492      22.433829      63.420025       0.612905       0.481337      -1.012190      -0.053121      -0.002560      -0.006372       0.053563      -0.003839       0.003540      -0.052271      -0.075861       0.227878      -0.076111      -0.026605       0.102716              8.888444      13.639977       0.161788      -0.198689       8.194825       1.341271       4.830529          -0.000235
          183              C       1.746788       1.895746       5.726687      -0.026965      39.713719 0.41685102E+03  0.96394142E+04                                10.072248                            6.784949      -0.120826       1.971697                    0.998978      26.950730      75.343227       0.639577       0.414137      -1.072106       0.006568       0.007128      -0.025340       0.027131      -0.051664      -0.005962      -0.006471       0.008465      -0.098836      -0.043036      -0.025273       0.068309             12.752791       8.872800       4.379466      -1.238091       9.590375      -1.343671      19.795197           0.005303
          184              C       1.187578       1.288849       4.711589      -0.126836      35.383017 0.41466326E+03  0.96755092E+04                                 9.480474                            6.870017       0.185336       2.040281                    0.999291      29.173176      84.731497       0.615002       0.426827      -1.053128       0.015233       0.016531      -0.020447       0.030388      -0.006174      -0.011627      -0.012618       0.001012      -0.048935      -0.026614       0.012264       0.014350             11.283169       8.034708       3.520755       0.151536       8.611585       0.164457      17.203214           0.001723
          185              C       1.523819       1.653764       3.385257      -0.102833      36.529941 0.44453143E+03  0.10571035E+05                                 9.756129                            7.162317      -0.093473       1.941797                    0.999552      29.828013      87.910653       0.595189       0.432749      -1.047852       0.002481       0.002693       0.032777       0.032981      -0.026323       0.013050       0.014163       0.004313      -0.007752      -0.036164       0.008461       0.027703             11.535294       9.292163       4.447901      -1.479384      10.020949      -1.605539      15.292770           0.003302
          186              C       2.421657       2.628164       3.131483      -0.075241      39.353412 0.44499148E+03  0.10442944E+05                                 9.930128                            6.963605       0.106960       2.031010                    0.999402      27.660220      77.494738       0.638685       0.408647      -1.077402       0.000230       0.000250       0.028121       0.028123      -0.010694      -0.009629      -0.010450       0.001752      -0.080564      -0.032578       0.008421       0.024158             12.155170       8.878363       4.216527      -0.854777       9.569240      -0.927667      18.017906           0.009464
          187              C       3.023792       3.281647       4.180099       0.062551      34.428886 0.40253077E+03  0.92527550E+04                                 9.212379                            6.738666      -0.117873       1.974663                    0.999112      26.479692      74.473159       0.629875       0.423039      -1.063484       0.002900       0.003147      -0.007421       0.008566       0.014120       0.001655       0.001796      -0.002314      -0.019147      -0.010976      -0.006631       0.017607             10.749549       8.574178       4.497607       0.349944       9.311110       0.379786      14.363358           0.000108
          188              C       3.971708       4.310396       4.031664      -0.110780      33.635123 0.44169163E+03  0.10467174E+05                                 9.196526                            7.143587       0.054697       2.000615                    0.999362      29.256434      85.554699       0.596556       0.433256      -1.049498      -0.008975      -0.009740       0.017618       0.022042      -0.018306      -0.012475      -0.013539       0.002999       0.006259      -0.029980       0.012656       0.017324             10.205680       8.463715       4.080424       0.706118       9.132292       0.766334      13.021032           0.007674
          189              C       4.542842       4.930234       5.097039      -0.075927      31.174689 0.39893194E+03  0.91824976E+04                                 8.614668                            6.676984       0.272934       2.076224                    0.999767      28.111993      80.054529       0.634967       0.419076      -1.062154      -0.013046      -0.014159       0.011809       0.022586       0.013398      -0.008550      -0.009279      -0.002195      -0.014011      -0.011107      -0.010687       0.021794              9.563609       7.445793       3.404411       0.134611       8.003605       0.146092      13.241428           0.001401
          190              C       4.181561       4.538145       6.399429      -0.078437      31.602572 0.40585583E+03  0.93859892E+04                                 8.682120                            6.726883       0.217398       2.051341                    0.999760      28.471741      81.379091       0.633447       0.418107      -1.062334      -0.006962      -0.007556      -0.031763       0.033383       0.008072       0.009013       0.009782      -0.001323       0.046475      -0.015845      -0.007381       0.023227              9.608651       7.653079       3.551301      -0.148868       8.234962      -0.161560      12.937913           0.003277
          191              C       3.281339       3.561156       6.622081      -0.132249      33.393493 0.43462716E+03  0.10238986E+05                                 9.040662                            7.004025       0.147117       2.021892                    0.999645      29.394666      85.178228       0.614266       0.423262      -1.057633       0.000787       0.000854      -0.017086       0.017125      -0.025675      -0.005776      -0.006269       0.004207       0.067340      -0.038183       0.014538       0.023645              9.995085       8.435336       4.350112       0.537707       9.148105       0.583560      12.401813           0.006853
          192              C       2.676819       2.905085       5.525583       0.049680      35.216068 0.40920535E+03  0.94340747E+04                                 9.350012                            6.779772      -0.067449       1.991468                    0.999505      26.558155      74.523990       0.630707       0.421231      -1.065849       0.006347       0.006888      -0.002357       0.009658       0.012679       0.011607       0.012596      -0.002077      -0.049983      -0.023279      -0.004391       0.027670             10.992348       8.837725       4.899395      -0.074397       9.640491      -0.080742      14.498828          -0.000281
          193              C       1.367622       1.484246       7.141600       0.626016      23.058142 0.24336544E+03  0.50131836E+04                                 7.593845                            5.614047      -0.167936       2.013757                    0.999122      21.891998      61.445061       0.612247       0.485651      -1.010944      -0.020538      -0.022289       0.040421       0.050522       0.074109       0.049126       0.053315      -0.012143      -0.126262      -0.073251      -0.053314       0.126565              9.128653       6.972838      -1.013422      -2.382756       6.806791      -2.585950      13.606331          -0.000168
          194              C       2.657741       2.884381       1.647141       0.587661      21.812641 0.23735491E+03  0.48546791E+04                                 7.203134                            5.472711       0.044229       2.076669                    0.999585      22.103285      61.642467       0.632857       0.473193      -1.018418       0.023188       0.025165      -0.044367       0.056031      -0.066946       0.000140       0.000152       0.010969      -0.188492      -0.062832      -0.035753       0.098586              8.380699       6.525922       2.397193      -1.209214       6.918702      -1.312329      11.697474          -0.000963
          195              C       4.214947       4.574377      17.697187      -0.026973      39.713280 0.41684880E+03  0.96393449E+04                                10.072148                            6.784919      -0.120821       1.971700                    0.998978      26.950644      75.342781       0.639580       0.414135      -1.072108      -0.006568      -0.007128      -0.025333       0.027124      -0.051664       0.005961       0.006470       0.008465      -0.098841      -0.043035      -0.025275       0.068310             12.752604       8.872761       4.379473       1.238064       9.590339       1.343637      19.794714           0.004116
          196              C       4.774157       5.181275      16.682089      -0.126837      35.383235 0.41467029E+03  0.96757263E+04                                 9.480557                            6.870118       0.185199       2.040236                    0.999291      29.173413      84.732757       0.614991       0.426832      -1.053123      -0.015236      -0.016536      -0.020452       0.030395      -0.006165       0.011634       0.012626       0.001010      -0.048890      -0.026612       0.012278       0.014334             11.283210       8.034842       3.520854      -0.151548       8.611738      -0.164472      17.203050           0.001002
          197              C       4.437916       4.816360      15.355757      -0.102851      36.528077 0.44451286E+03  0.10570422E+05                                 9.755661                            7.162080      -0.093256       1.941882                    0.999552      29.826747      87.904542       0.595214       0.432738      -1.047864      -0.002472      -0.002682       0.032790       0.032992      -0.026299      -0.013073      -0.014188       0.004309      -0.007605      -0.036181       0.008527       0.027654             11.534630       9.291742       4.447657       1.479317      10.020490       1.605468      15.291658           0.002571
          198              C       3.540078       3.841959      15.101983      -0.075298      39.352790 0.44499439E+03  0.10442998E+05                                 9.929923                            6.963570       0.107116       2.031057                    0.999402      27.660249      77.493993       0.638697       0.408640      -1.077410      -0.000252      -0.000273       0.028113       0.028115      -0.010632       0.009649       0.010472       0.001742      -0.080377      -0.032542       0.008478       0.024064             12.154788       8.878208       4.216423       0.854801       9.569068       0.927695      18.017088           0.008340
          199              C       2.937943       3.188477      16.150599       0.062558      34.428467 0.40252870E+03  0.92526965E+04                                 9.212316                            6.738663      -0.117964       1.974632                    0.999112      26.479621      74.472945       0.629873       0.423040      -1.063483      -0.002891      -0.003138      -0.007420       0.008560       0.014129      -0.001659      -0.001800      -0.002315      -0.019139      -0.010987      -0.006630       0.017616             10.749429       8.574138       4.497585      -0.349847       9.311068      -0.379680      14.363082          -0.000098
          200              C       1.990027       2.159727      16.002164      -0.110820      33.635624 0.44170255E+03  0.10467473E+05                                 9.196509                            7.143599       0.054813       2.000646                    0.999362      29.256805      85.555284       0.596566       0.433247      -1.049506       0.008972       0.009738       0.017619       0.022040      -0.018282       0.012478       0.013542       0.002995       0.006343      -0.029970       0.012684       0.017286             10.205642       8.463719       4.080428      -0.706038       9.132298      -0.766246      13.020910           0.006049
          201              C       1.418893       1.539889      17.067539      -0.075920      31.174624 0.39893212E+03  0.91825010E+04                                 8.614653                            6.676990       0.272888       2.076207                    0.999767      28.111991      80.054467       0.634966       0.419077      -1.062154       0.013047       0.014160       0.011811       0.022588       0.013400       0.008549       0.009279      -0.002196      -0.014024      -0.011108      -0.010688       0.021796              9.563587       7.445788       3.404406      -0.134542       8.003600      -0.146015      13.241374           0.000701
          202              C       1.780174       1.931979      18.369929      -0.078444      31.602194 0.40585077E+03  0.93858207E+04                                 8.681970                            6.726785       0.217473       2.051363                    0.999760      28.471559      81.377720       0.633462       0.418100      -1.062341       0.006959       0.007553      -0.031763       0.033382       0.008076      -0.009016      -0.009784      -0.001323       0.046489      -0.015852      -0.007382       0.023234              9.608484       7.652946       3.551222       0.148931       8.234816       0.161631      12.937690           0.002504
          203              C       2.680396       2.908968      18.592581      -0.132264      33.393367 0.43462671E+03  0.10238953E+05                                 9.040561                            7.003966       0.147132       2.021894                    0.999645      29.394687      85.177665       0.614277       0.423256      -1.057639      -0.000784      -0.000851      -0.017087       0.017126      -0.025668       0.005774       0.006267       0.004206       0.067362      -0.038179       0.014527       0.023652              9.994963       8.435232       4.350040      -0.537652       9.147986      -0.583501      12.401672           0.005424
          204              C       3.284916       3.565038      17.496083       0.049689      35.215351 0.40919740E+03  0.94338386E+04                                 9.349873                            6.779699      -0.067507       1.991454                    0.999505      26.557863      74.522784       0.630712       0.421230      -1.065850      -0.006351      -0.006892      -0.002355       0.009664       0.012677      -0.011603      -0.012592      -0.002077      -0.049986      -0.023276      -0.004388       0.027664             10.992158       8.837620       4.899338       0.074451       9.640375       0.080800      14.498478          -0.000524
          205              C       4.594113       4.985877      19.112100       0.626023      23.057959 0.24336404E+03  0.50131490E+04                                 7.593823                            5.614047      -0.167970       2.013747                    0.999122      21.891898      61.444806       0.612245       0.485654      -1.010942       0.020537       0.022289       0.040418       0.050519       0.074110      -0.049127      -0.053316      -0.012143      -0.126266      -0.073253      -0.053314       0.126567              9.128607       6.972827      -1.013429       2.382729       6.806781       2.585916      13.606212          -0.000273
          206              C       3.303994       3.585742      13.617641       0.587524      21.810737 0.23733224E+03  0.48540758E+04                                 7.202795                            5.472519       0.044223       2.076716                    0.999585      22.100937      61.634046       0.632859       0.473205      -1.018416      -0.023191      -0.025169      -0.044345       0.056016      -0.066890      -0.000146      -0.000159       0.010960      -0.188435      -0.062813      -0.035707       0.098520              8.380242       6.525611       2.397066       1.209067       6.918368       1.312171      11.696748          -0.001151
          207              C       7.708523       8.365870       6.243813      -0.026857      39.712622 0.41683541E+03  0.96389795E+04                                10.072173                            6.784902      -0.121021       1.971637                    0.998978      26.950162      75.341773       0.639567       0.414146      -1.072098       0.006565       0.007125       0.025390       0.027176      -0.051700       0.005968       0.006477       0.008471      -0.098962      -0.043071      -0.025295       0.068367             12.752743       8.872636       4.379309       1.238065       9.590185       1.343638      19.795409           0.002528
          208              C       7.149313       7.758972       7.258911      -0.126849      35.382087 0.41464569E+03  0.96749430E+04                                 9.480107                            6.869703       0.185786       2.040422                    0.999293      29.172388      84.726978       0.615042       0.426806      -1.053147       0.015208       0.016505       0.020376       0.030313      -0.006250       0.011594       0.012583       0.001024      -0.049134      -0.026632       0.012172       0.014460             11.282814       8.034230       3.520447      -0.151492       8.611059      -0.164412      17.203154           0.000610
          209              C       7.485554       8.123887       8.585243      -0.102581      36.526389 0.44446389E+03  0.10569140E+05                                 9.756041                            7.162149      -0.094264       1.941576                    0.999553      29.825888      87.906241       0.595143       0.432794      -1.047813       0.002539       0.002755      -0.032636       0.032850      -0.026498      -0.012930      -0.014033       0.004341      -0.008239      -0.036122       0.008163       0.027960             11.535360       9.291657       4.447550       1.479490      10.020387       1.605655      15.294036           0.001441
          210              C       8.383392       9.098288       8.839017      -0.074646      39.335251 0.44473296E+03  0.10435322E+05                                 9.927373                            6.961714       0.106643       2.031037                    0.999401      27.650850      77.461757       0.638756       0.408662      -1.077396       0.000107       0.000116      -0.028121       0.028121      -0.011041       0.009488       0.010297       0.001809      -0.081626      -0.032764       0.008082       0.024682             12.151868       8.875595       4.214993       0.854098       9.566220       0.926933      18.013789           0.002219
          211              C       8.985527       9.751770       7.790401       0.062338      34.432747 0.40257971E+03  0.92540850E+04                                 9.212811                            6.738908      -0.117396       1.974796                    0.999113      26.480929      74.475458       0.629892       0.423018      -1.063506       0.002945       0.003196       0.007407       0.008588       0.014078      -0.001627      -0.001766      -0.002307      -0.019164      -0.010931      -0.006629       0.017560             10.750162       8.574402       4.497685      -0.349971       9.311347      -0.379815      14.364737          -0.000043
          212              C       9.933443      10.780520       7.938836      -0.110284      33.623550 0.44149978E+03  0.10461546E+05                                 9.194870                            7.142344       0.054163       2.000539                    0.999362      29.249276      85.530811       0.596566       0.433294      -1.049470      -0.008983      -0.009749      -0.017614       0.022046      -0.018487       0.012448       0.013509       0.003029       0.005731      -0.030060       0.012465       0.017594             10.203826       8.462019       4.079451      -0.705998       9.130437      -0.766202      13.019022           0.003167
          213              C      10.504577      11.400358       6.873461      -0.075993      31.173424 0.39891611E+03  0.91819799E+04                                 8.614288                            6.676739       0.273302       2.076359                    0.999767      28.110950      80.049114       0.634999       0.419062      -1.062171      -0.013034      -0.014146      -0.011783       0.022558       0.013363       0.008546       0.009274      -0.002190      -0.013985      -0.011077      -0.010681       0.021758              9.563179       7.445443       3.404209      -0.134733       8.003223      -0.146221      13.240869           0.000562
          214              C      10.143296      11.008268       5.571071      -0.078341      31.598395 0.40579291E+03  0.93841248E+04                                 8.681338                            6.726350       0.217559       2.051431                    0.999760      28.468856      81.367782       0.633477       0.418105      -1.062340      -0.006979      -0.007574       0.031732       0.033361       0.008024      -0.009004      -0.009772      -0.001315       0.046313      -0.015770      -0.007399       0.023169              9.607770       7.652400       3.550924       0.148786       8.234220       0.161474      12.936689           0.001818
          215              C       9.243074      10.031279       5.348419      -0.132005      33.386090 0.43450746E+03  0.10235432E+05                                 9.039411                            7.003117       0.147260       2.021999                    0.999645      29.389891      85.160548       0.614300       0.423269      -1.057632       0.000814       0.000883       0.017061       0.017103      -0.025786       0.005781       0.006274       0.004225       0.067050      -0.038249       0.014697       0.023551              9.993704       8.434103       4.349342      -0.537706       9.146742      -0.583558      12.400268           0.003329
          216              C       8.638554       9.375209       6.444917       0.049546      35.218958 0.40924516E+03  0.94351700E+04                                 9.350246                            6.779925      -0.067130       1.991532                    0.999506      26.559681      74.527633       0.630728       0.421209      -1.065868       0.006322       0.006861       0.002376       0.009627       0.012677      -0.011629      -0.012621      -0.002077      -0.050008      -0.023308      -0.004385       0.027693             10.992659       8.837853       4.899413       0.074418       9.640619       0.080764      14.499506          -0.000202
          217              C       7.329357       7.954370       4.828900       0.625954      23.059141 0.24337757E+03  0.50134774E+04                                 7.593958                            5.614118      -0.167781       2.013798                    0.999123      21.892319      61.445484       0.612257       0.485639      -1.010954      -0.020550      -0.022302      -0.040434       0.050543       0.074115      -0.049136      -0.053327      -0.012144      -0.126270      -0.073264      -0.053318       0.126582              9.128844       6.972916      -1.013451       2.382793       6.806865       2.585985      13.606753           0.000010
          218              C       8.619476       9.354505      10.323359       0.587933      21.812481 0.23735084E+03  0.48546517E+04                                 7.202852                            5.472437       0.044594       2.076669                    0.999585      22.107961      61.659043       0.632902       0.473154      -1.018423       0.023179       0.025155       0.044464       0.056099      -0.067189      -0.000093      -0.000101       0.011009      -0.188693      -0.062898      -0.035964       0.098863              8.380367       6.525747       2.397127       1.209101       6.918513       1.312207      11.696841           0.000129
          219              C      10.176682      11.044501      18.214313      -0.026939      39.713263 0.41684507E+03  0.96392469E+04                                10.072206                            6.784921      -0.120833       1.971699                    0.998978      26.950481      75.342532       0.639575       0.414139      -1.072104      -0.006568      -0.007128       0.025342       0.027132      -0.051668      -0.005959      -0.006468       0.008466      -0.098860      -0.043036      -0.025282       0.068318             12.752769       8.872752       4.379423      -1.238105       9.590318      -1.343686      19.795236           0.005204
          220              C      10.735892      11.651398      19.229411      -0.126827      35.382453 0.41465565E+03  0.96752847E+04                                 9.480395                            6.869969       0.185339       2.040290                    0.999291      29.172755      84.729990       0.615002       0.426828      -1.053127      -0.015231      -0.016530       0.020444       0.030384      -0.006180      -0.011628      -0.012619       0.001013      -0.048944      -0.026619       0.012261       0.014358             11.283090       8.034629       3.520701       0.151551       8.611495       0.164473      17.203147           0.001548
          221              C      10.399651      11.286483      20.555743      -0.102826      36.529736 0.44452863E+03  0.10570948E+05                                 9.756083                            7.162289      -0.093460       1.941801                    0.999552      29.827917      87.910185       0.595192       0.432748      -1.047853      -0.002482      -0.002693      -0.032779       0.032983      -0.026324       0.013049       0.014162       0.004313      -0.007782      -0.036163       0.008453       0.027709             11.535243       9.292112       4.447870      -1.479344      10.020889      -1.605496      15.292727           0.003231
          222              C       9.501813      10.312083      20.809517      -0.075221      39.352510 0.44498099E+03  0.10442622E+05                                 9.929932                            6.963491       0.107002       2.031029                    0.999402      27.659859      77.493081       0.638696       0.408643      -1.077406      -0.000229      -0.000249      -0.028126       0.028128      -0.010701      -0.009629      -0.010450       0.001753      -0.080579      -0.032584       0.008417       0.024166             12.154920       8.878192       4.216431      -0.854752       9.569050      -0.927640      18.017518           0.009429
          223              C       8.899678       9.658600      19.760901       0.062538      34.429171 0.40253471E+03  0.92528695E+04                                 9.212439                            6.738708      -0.117858       1.974665                    0.999112      26.479808      74.473618       0.629871       0.423040      -1.063483      -0.002898      -0.003145       0.007421       0.008566       0.014119       0.001655       0.001796      -0.002314      -0.019155      -0.010974      -0.006634       0.017608             10.749632       8.574225       4.497627       0.349915       9.311159       0.379754      14.363513           0.000045
          224              C       7.951762       8.629851      19.909336      -0.110757      33.634428 0.44168070E+03  0.10466845E+05                                 9.196390                            7.143490       0.054726       2.000630                    0.999362      29.256023      85.553072       0.596561       0.433255      -1.049499       0.008973       0.009738      -0.017620       0.022041      -0.018307      -0.012475      -0.013538       0.003000       0.006241      -0.029980       0.012651       0.017329             10.205527       8.463581       4.080344       0.706062       9.132142       0.766273      13.020859           0.007568
          225              C       7.380628       8.010013      18.843961      -0.075921      31.174299 0.39892624E+03  0.91823326E+04                                 8.614617                            6.676953       0.272975       2.076244                    0.999767      28.111657      80.053388       0.634966       0.419078      -1.062153       0.013043       0.014155      -0.011807       0.022581       0.013391      -0.008547      -0.009276      -0.002194      -0.014020      -0.011100      -0.010686       0.021786              9.563560       7.445747       3.404380       0.134577       8.003553       0.146055      13.241379           0.001198
          226              C       7.741909       8.402102      17.541571      -0.078426      31.602364 0.40585246E+03  0.93859018E+04                                 8.682136                            6.726893       0.217357       2.051335                    0.999760      28.471520      81.378706       0.633441       0.418112      -1.062330       0.006962       0.007556       0.031758       0.033378       0.008074       0.009006       0.009774      -0.001323       0.046469      -0.015846      -0.007370       0.023217              9.608682       7.653093       3.551306      -0.148903       8.234976      -0.161598      12.937976           0.003114
          227              C       8.642131       9.379091      17.318919      -0.132206      33.392390 0.43460988E+03  0.10238492E+05                                 9.040565                            7.003957       0.147074       2.021897                    0.999645      29.393832      85.175860       0.614258       0.423271      -1.057626      -0.000788      -0.000855       0.017081       0.017121      -0.025686      -0.005773      -0.006265       0.004209       0.067308      -0.038187       0.014554       0.023633              9.994985       8.435231       4.350039       0.537669       9.147986       0.583519      12.401738           0.006761
          228              C       9.246651      10.035162      18.415417       0.049667      35.216168 0.40920706E+03  0.94341289E+04                                 9.350052                            6.779802      -0.067418       1.991479                    0.999505      26.558178      74.524237       0.630703       0.421233      -1.065847      -0.006346      -0.006887       0.002355       0.009657       0.012675       0.011606       0.012596      -0.002077      -0.049976      -0.023277      -0.004388       0.027665             10.992407       8.837749       4.899398      -0.074434       9.640515      -0.080782      14.498957          -0.000361
          229              C      10.555848      11.456001      16.799400       0.626004      23.058149 0.24336509E+03  0.50131773E+04                                 7.593861                            5.614051      -0.167912       2.013767                    0.999122      21.892018      61.445223       0.612246       0.485653      -1.010943       0.020534       0.022285      -0.040426       0.050522       0.074113       0.049129       0.053318      -0.012143      -0.126232      -0.073246      -0.053323       0.126568              9.128700       6.972851      -1.013433      -2.382752       6.806802      -2.585946      13.606447          -0.000220
          230              C       9.265729      10.055866      22.293859       0.587669      21.812727 0.23735631E+03  0.48547098E+04                                 7.203127                            5.472712       0.044306       2.076692                    0.999585      22.103301      61.642314       0.632860       0.473190      -1.018420      -0.023184      -0.025161       0.044375       0.056033      -0.066959       0.000143       0.000156       0.010971      -0.188526      -0.062844      -0.035760       0.098604              8.380692       6.525916       2.397191      -1.209215       6.918693      -1.312330      11.697468          -0.000982
          231              O      -0.641810      10.888053      11.170631      -0.546681      42.722169 0.63671132E+03  0.15990952E+05                                 9.834281                            7.932268       0.076831       2.074794                    0.994434      28.130388      75.944461       0.658099       0.370581      -1.128317       0.000226      -0.002042      -0.023848       0.023937      -0.017701       0.027108       0.042456       0.114909       0.072324      -0.091057       0.026316       0.064741             11.450770      10.776752      -3.582701      -4.200298      12.599439       4.542284      10.976120           0.015418
          232              O       0.642909      11.030784       9.383436      -0.542288      31.260710 0.46691023E+03  0.10828639E+05                                 7.792713                            6.615688       0.530942       2.245786                    0.996851      26.497142      68.271323       0.751308       0.351518      -1.145722      -0.004639      -0.013289       0.005411       0.015080       0.037201      -0.011405      -0.052077       0.052028       0.017568      -0.072767       0.005445       0.067322              8.601934       6.520102       1.660035      -1.373302      11.939589      -2.792111       7.346112           0.003543
          233              O       1.672182       4.034640      10.546250      -0.559066      40.134708 0.59511264E+03  0.14689407E+05                                 9.348881                            7.597639       0.109659       2.093056                    0.994687      27.718626      74.080760       0.682200       0.363739      -1.134085       0.000793       0.026152      -0.019134       0.032414      -0.042432      -0.022158      -0.023383       0.076587       0.105307      -0.082606       0.030769       0.051836             10.766529      11.004382      -4.603664       2.264503      13.705192      -3.174745       7.590012           0.002150
          234              O      12.598600       4.017947       9.753563      -0.538144      31.741263 0.47673094E+03  0.11117753E+05                                 7.887274                            6.694093       0.490094       2.223305                    0.997344      26.747408      69.181569       0.745111       0.352486      -1.144557       0.011318       0.010487      -0.003229       0.015764       0.054879       0.004608       0.035159       0.024939       0.054290      -0.072440       0.009118       0.063323              8.705857       8.910061       3.056378       1.325167      11.645455       1.807856       5.562057           0.006625
          235              O       2.020343       0.569371       7.646755      -0.541689      31.421471 0.45577353E+03  0.10528160E+05                                 7.864583                            6.561096       0.535954       2.237942                    0.996913      26.764155      69.280625       0.748631       0.354189      -1.141231      -0.011601      -0.003832      -0.007735       0.014460       0.001595       0.064583      -0.019183      -0.058666      -0.109489      -0.091426       0.034228       0.057198              8.817013       6.077295      -1.739299       1.861084       8.716844      -4.441904      11.656901           0.001741
          236              O       5.543415       8.522317      23.141131      -0.546815      42.724728 0.63675427E+03  0.15992253E+05                                 9.834506                            7.932399       0.077189       2.074884                    0.994435      28.131588      75.947488       0.658112       0.370569      -1.128331      -0.000315       0.002015      -0.023836       0.023923      -0.017706      -0.027127      -0.042471       0.114931       0.072347      -0.091082       0.026315       0.064767             11.451125      10.776792      -3.582911       4.200438      12.600024      -4.542586      10.976558           0.015579
          237              O       4.258696       8.379586      21.353936      -0.542265      31.260480 0.46690495E+03  0.10828492E+05                                 7.792716                            6.615682       0.530842       2.245763                    0.996850      26.496837      68.270598       0.751302       0.351522      -1.145718       0.004629       0.013284       0.005402       0.015069       0.037197       0.011402       0.052072       0.052023       0.017628      -0.072763       0.005449       0.067314              8.601960       6.520096       1.660025       1.373270      11.939658       2.792086       7.346126           0.003487
          238              O       4.289553       2.435484      22.516750      -0.559062      40.136446 0.59514080E+03  0.14690300E+05                                 9.349222                            7.597868       0.109536       2.093010                    0.994687      27.719084      74.082895       0.682182       0.363743      -1.134080      -0.000798      -0.026148      -0.019125       0.032406      -0.042435       0.022166       0.023381       0.076589       0.105349      -0.082614       0.030765       0.051850             10.767006      11.004868      -4.603946      -2.264705      13.705792       3.174945       7.590358           0.002195
          239              O       6.346735       2.452177      21.724063      -0.538155      31.741899 0.47674142E+03  0.11118058E+05                                 7.887373                            6.694159       0.490101       2.223302                    0.997344      26.747661      69.182387       0.745109       0.352485      -1.144558      -0.011328      -0.010486      -0.003230       0.015771       0.054882      -0.004611      -0.035159       0.024928       0.054288      -0.072440       0.009113       0.063327              8.705995       8.910184       3.056403      -1.325206      11.645665      -1.807897       5.562136           0.006559
          240              O       3.941392       5.900753      19.617255      -0.541692      31.421248 0.45577057E+03  0.10528069E+05                                 7.864519                            6.561054       0.535971       2.237946                    0.996913      26.764164      69.280452       0.748637       0.354187      -1.141233       0.011601       0.003830      -0.007736       0.014461       0.001597      -0.064584       0.019182      -0.058667      -0.109483      -0.091426       0.034230       0.057196              8.816935       6.077269      -1.739289      -1.861083       8.716775       4.441821      11.656759           0.001176
          241              O       3.882237       6.719482       0.799869      -0.546816      42.725087 0.63676012E+03  0.15992440E+05                                 9.834562                            7.932437       0.077172       2.074877                    0.994435      28.131707      75.947951       0.658110       0.370569      -1.128330      -0.002035       0.000148       0.023831       0.023918      -0.026821      -0.040119      -0.030506      -0.107643       0.072344      -0.091088       0.026315       0.064772             11.451197      13.171105      -3.386805      -4.870427      10.205871       3.815536      10.976615           0.015577
          242              O       3.919592       8.011566       2.587064      -0.542274      31.260695 0.46690914E+03  0.10828615E+05                                 7.792746                            6.615708       0.530832       2.245758                    0.996850      26.496965      68.271018       0.751301       0.351521      -1.145719      -0.012866      -0.005698      -0.005409       0.015075       0.032468       0.050967       0.015614      -0.063436       0.017619      -0.072762       0.005449       0.067313              8.601992      11.633379       2.078925       2.670639       6.826442       1.596667       7.346155           0.003671
          243              O       9.846367       8.466157       1.424250      -0.559069      40.137023 0.59514986E+03  0.14690588E+05                                 9.349328                            7.597938       0.109495       2.092993                    0.994687      27.719276      74.083702       0.682177       0.363745      -1.134078       0.026003       0.002929       0.019112       0.032403      -0.048098       0.021495       0.023999      -0.061755       0.105335      -0.082610       0.030765       0.051845             10.767144      14.437331      -4.322808       3.349307      10.273671      -1.997929       7.590429           0.002269
          244              O       9.997701       6.414480       2.216937      -0.538161      31.741963 0.47674138E+03  0.11118056E+05                                 7.887379                            6.694155       0.490085       2.223297                    0.997344      26.747697      69.182472       0.745110       0.352484      -1.144558       0.009531       0.012139       0.003219       0.015766       0.052120      -0.034667      -0.007467      -0.042459       0.054278      -0.072437       0.009110       0.063327              8.706011      11.129990       3.238283      -1.693657       9.425904      -1.468406       5.562139           0.006777
          245              O       6.364241       8.530211       4.323745      -0.541600      31.418940 0.45572844E+03  0.10526854E+05                                 7.864175                            6.560782       0.535952       2.237960                    0.996913      26.762956      69.276543       0.748647       0.354190      -1.141230      -0.002877      -0.011876       0.007742       0.014466       0.006332       0.024373      -0.062783       0.057354      -0.109475      -0.091397       0.034214       0.057183              8.816557       8.981821      -1.501232       4.578720       5.811567      -1.492159      11.656285           0.001061
          246              O       1.019368      12.690888      12.770369      -0.546795      42.724883 0.63675674E+03  0.15992332E+05                                 9.834522                            7.932412       0.077157       2.074873                    0.994435      28.131649      75.947729       0.658112       0.370568      -1.128331       0.002033      -0.000160       0.023842       0.023929      -0.026822       0.040114       0.030502      -0.107634       0.072340      -0.091080       0.026315       0.064765             11.451117      13.171061      -3.386740       4.870412      10.205717      -3.815499      10.976572           0.015108
          247              O       0.982013      11.398805      14.557564      -0.542245      31.260718 0.46690819E+03  0.10828599E+05                                 7.792802                            6.615741       0.530722       2.245729                    0.996849      26.496772      68.270793       0.751292       0.351525      -1.145714       0.012858       0.005690      -0.005399       0.015062       0.032466      -0.050968      -0.015612      -0.063449       0.017648      -0.072768       0.005456       0.067312              8.602068      11.633516       2.078988      -2.670663       6.826491      -1.596681       7.346197           0.003261
          248              O       8.038838      10.944214      13.394750      -0.558860      40.130990 0.59504337E+03  0.14687297E+05                                 9.348487                            7.597331       0.109273       2.092972                    0.994689      27.716478      74.074471       0.682194       0.363751      -1.134073      -0.026020      -0.003006       0.018975       0.032344      -0.048080      -0.021456      -0.023971      -0.061828       0.105460      -0.082607       0.030755       0.051852             10.766084      14.435258      -4.322534      -3.348973      10.273017       1.998099       7.589978           0.001428
          249              O       8.947634       0.055643      14.187437      -0.538227      31.745498 0.47680680E+03  0.11119977E+05                                 7.887954                            6.694615       0.490096       2.223263                    0.997345      26.749408      69.188404       0.745083       0.352485      -1.144557      -0.009523      -0.012189       0.003208       0.015797       0.052141       0.034671       0.007479      -0.042423       0.054269      -0.072444       0.009093       0.063351              8.706659      11.130948       3.238484       1.693818       9.426500       1.468542       5.562528           0.006225
          250              O      11.520964      10.880160      16.294245      -0.541669      31.421688 0.45577638E+03  0.10528252E+05                                 7.864663                            6.561149       0.535912       2.237933                    0.996912      26.764037      69.280599       0.748622       0.354192      -1.141227       0.002861       0.011872       0.007721       0.014448       0.006351      -0.024387       0.062806       0.057370      -0.109490      -0.091431       0.034235       0.057196              8.817134       8.982399      -1.501340      -4.579071       5.811883       1.492250      11.657119           0.001514
          251              O      12.565280       2.052194      12.770369      -0.546791      42.724772 0.63675458E+03  0.15992264E+05                                 9.834503                            7.932397       0.077161       2.074875                    0.994435      28.131609      75.947572       0.658112       0.370568      -1.128331      -0.000326       0.002013       0.023843       0.023930      -0.017705       0.027125       0.042471       0.114930       0.072341      -0.091080       0.026315       0.064765             11.451093      10.776686      -3.582891      -4.200426      12.600044       4.542598      10.976550           0.015114
          252              O      11.280561       1.909463      14.557564      -0.542246      31.260739 0.46690863E+03  0.10828612E+05                                 7.792807                            6.615746       0.530719       2.245728                    0.996849      26.496777      68.270822       0.751291       0.351526      -1.145714       0.004621       0.013280      -0.005399       0.015062       0.037196      -0.011398      -0.052072       0.052035       0.017649      -0.072768       0.005456       0.067312              8.602074       6.520173       1.660079      -1.373287      11.939849      -2.792118       7.346199           0.003260
          253              O      10.251288       8.905607      13.394750      -0.558860      40.131000 0.59504355E+03  0.14687303E+05                                 9.348490                            7.597334       0.109271       2.092971                    0.994689      27.716484      74.074504       0.682194       0.363752      -1.134073      -0.000871      -0.026179       0.018975       0.032344      -0.042408      -0.022139      -0.023342       0.076654       0.105461      -0.082607       0.030755       0.051852             10.766086      11.004299      -4.603617       2.264878      13.703981      -3.174642       7.589980           0.001428
          254              O      -0.675130       8.922300      14.187437      -0.538226      31.745462 0.47680624E+03  0.11119960E+05                                 7.887947                            6.694611       0.490098       2.223264                    0.997345      26.749398      69.188370       0.745083       0.352485      -1.144557      -0.011371      -0.010487       0.003208       0.015797       0.054898       0.004623       0.035166       0.024884       0.054270      -0.072444       0.009093       0.063351              8.706649       8.910772       3.056591       1.325336      11.646652       1.808068       5.562524           0.006227
          255              O       9.903127      12.370876      16.294245      -0.541669      31.421678 0.45577609E+03  0.10528244E+05                                 7.864662                            6.561147       0.535912       2.237933                    0.996912      26.764032      69.280583       0.748622       0.354192      -1.141227       0.011599       0.003821       0.007721       0.014448       0.001597       0.064587      -0.019178      -0.058673      -0.109490      -0.091431       0.034235       0.057196              8.817132       6.077374      -1.739334       1.861155       8.716905      -4.441937      11.657117           0.001513
          256              O       6.380055       4.417930       0.799869      -0.546818      42.725134 0.63676089E+03  0.15992464E+05                                 9.834571                            7.932443       0.077172       2.074876                    0.994435      28.131725      75.948021       0.658110       0.370569      -1.128330       0.000313      -0.002016       0.023831       0.023918      -0.017704      -0.027129      -0.042476       0.114939       0.072345      -0.091087       0.026315       0.064772             11.451209      10.776873      -3.582956       4.200477      12.600127      -4.542627      10.976625           0.015575
          257              O       7.664774       4.560661       2.587064      -0.542274      31.260688 0.46690887E+03  0.10828606E+05                                 7.792744                            6.615706       0.530833       2.245758                    0.996850      26.496960      68.270995       0.751301       0.351521      -1.145719      -0.004628      -0.013288      -0.005409       0.015075       0.037198       0.011401       0.052072       0.052021       0.017619      -0.072762       0.005449       0.067313              8.601991       6.520127       1.660024       1.373275      11.939693       2.792093       7.346154           0.003670
          258              O       7.633917      10.504763       1.424250      -0.559069      40.137007 0.59514933E+03  0.14690572E+05                                 9.349325                            7.597934       0.109496       2.092994                    0.994687      27.719272      74.083685       0.682177       0.363744      -1.134078       0.000796       0.026155       0.019112       0.032404      -0.042431       0.022164       0.023382       0.076588       0.105335      -0.082610       0.030765       0.051845             10.767141      11.004996      -4.604005      -2.264735      13.706000       3.174991       7.590427           0.002270
          259              O       5.576735      10.488070       2.216937      -0.538162      31.741992 0.47674203E+03  0.11118075E+05                                 7.887385                            6.694160       0.490084       2.223296                    0.997344      26.747709      69.182521       0.745109       0.352485      -1.144558       0.011321       0.010490       0.003219       0.015766       0.054880      -0.004612      -0.035160       0.024927       0.054278      -0.072437       0.009110       0.063327              8.706017       8.910217       3.056428      -1.325215      11.645691      -1.807901       5.562144           0.006778
          260              O       7.982078       7.039494       4.323745      -0.541600      31.418940 0.45572850E+03  0.10526855E+05                                 7.864174                            6.560783       0.535952       2.237960                    0.996913      26.762954      69.276535       0.748647       0.354190      -1.141230      -0.011602      -0.003837       0.007742       0.014466       0.001580      -0.064564       0.019165      -0.058651      -0.109475      -0.091397       0.034214       0.057183              8.816557       6.077038      -1.739206      -1.861034       8.716351       4.441593      11.656282           0.001061
          261              O       8.041233       6.220765      23.141131      -0.546812      42.724603 0.63675232E+03  0.15992191E+05                                 9.834488                            7.932388       0.077194       2.074886                    0.994435      28.131544      75.947338       0.658112       0.370569      -1.128330       0.002034      -0.000149      -0.023837       0.023924      -0.026823      -0.040113      -0.030504      -0.107632       0.072347      -0.091080       0.026314       0.064766             11.451100      13.170979      -3.386754      -4.870375      10.205785       3.815495      10.976537           0.015581
          262              O       8.003878       4.928681      21.353936      -0.542266      31.260423 0.46690416E+03  0.10828469E+05                                 7.792704                            6.615675       0.530847       2.245765                    0.996850      26.496827      68.270541       0.751303       0.351521      -1.145719       0.012862       0.005699       0.005402       0.015069       0.032468       0.050967       0.015616      -0.063437       0.017629      -0.072762       0.005448       0.067314              8.601945      11.633315       2.078924       2.670626       6.826403       1.596661       7.346116           0.003484
          263              O       2.077103       4.474090      22.516750      -0.559063      40.136451 0.59514139E+03  0.14690318E+05                                 9.349221                            7.597871       0.109540       2.093011                    0.994687      27.719092      74.082912       0.682182       0.363743      -1.134080      -0.025996      -0.002930      -0.019125       0.032406      -0.048102       0.021493       0.024001      -0.061755       0.105349      -0.082615       0.030765       0.051850             10.767003      14.437094      -4.322756       3.349253      10.273557      -1.997903       7.590356           0.002194
          264              O       1.925769       6.525767      21.724063      -0.538155      31.741852 0.47674064E+03  0.11118034E+05                                 7.887363                            6.694152       0.490108       2.223305                    0.997344      26.747647      69.182322       0.745109       0.352485      -1.144558      -0.009526      -0.012147      -0.003230       0.015771       0.052122      -0.034665      -0.007466      -0.042460       0.054290      -0.072440       0.009114       0.063326              8.705983      11.129953       3.238253      -1.693652       9.425866      -1.468396       5.562130           0.006559
          265              O       5.559229       4.410036      19.617255      -0.541692      31.421242 0.45577046E+03  0.10528067E+05                                 7.864519                            6.561054       0.535971       2.237946                    0.996913      26.764163      69.280454       0.748637       0.354187      -1.141233       0.002870       0.011875      -0.007736       0.014461       0.006350       0.024391      -0.062802       0.057365      -0.109483      -0.091426       0.034230       0.057196              8.816934       8.982254      -1.501299       4.578948       5.811787      -1.492190      11.656761           0.001176
          266              O      10.904102       0.249359      11.170631      -0.546679      42.722093 0.63671004E+03  0.15990911E+05                                 9.834268                            7.932258       0.076832       2.074795                    0.994434      28.130362      75.944356       0.658099       0.370581      -1.128318      -0.002054       0.000059      -0.023849       0.023937      -0.026816       0.040101       0.030484      -0.107615       0.072324      -0.091057       0.026316       0.064741             11.450753      13.170376      -3.386595       4.870069      10.205777      -3.815384      10.976106           0.015421
          267              O      10.941457       1.541442       9.383436      -0.542288      31.260716 0.46691024E+03  0.10828640E+05                                 7.792716                            6.615689       0.530940       2.245785                    0.996851      26.497143      68.271342       0.751307       0.351518      -1.145722      -0.012865      -0.005709       0.005411       0.015080       0.032471      -0.050972      -0.015619      -0.063444       0.017568      -0.072767       0.005445       0.067322              8.601937      11.633278       2.078932      -2.670657       6.826419      -1.596697       7.346115           0.003542
          268              O       3.884632       1.996033      10.546250      -0.559066      40.134722 0.59511290E+03  0.14689415E+05                                 9.348884                            7.597642       0.109658       2.093056                    0.994687      27.718630      74.080782       0.682200       0.363739      -1.134085       0.026000       0.002926      -0.019134       0.032414      -0.048099      -0.021496      -0.023993      -0.061754       0.105307      -0.082606       0.030769       0.051837             10.766533      14.436480      -4.322492      -3.349047      10.273105       1.997718       7.590015           0.002150
          269              O       2.975836      12.884604       9.753563      -0.538144      31.741260 0.47673083E+03  0.11117750E+05                                 7.887273                            6.694092       0.490094       2.223305                    0.997344      26.747403      69.181550       0.745111       0.352486      -1.144557       0.009528       0.012136      -0.003228       0.015764       0.052118       0.034665       0.007464      -0.042471       0.054290      -0.072440       0.009118       0.063323              8.705857      11.129775       3.238229       1.693619       9.425741       1.468354       5.562056           0.006626
          270              O       0.402506       2.060087       7.646755      -0.541689      31.421459 0.45577340E+03  0.10528157E+05                                 7.864581                            6.561094       0.535955       2.237942                    0.996913      26.764150      69.280603       0.748631       0.354189      -1.141231      -0.002871      -0.011876      -0.007735       0.014460       0.006348      -0.024392       0.062801       0.057364      -0.109489      -0.091426       0.034228       0.057198              8.817010       8.982329      -1.501304      -4.579031       5.811807       1.492181      11.656894           0.001741
          271              O       2.046067       2.220546       0.845117      -0.508730      28.031797 0.43127159E+03  0.97830251E+04                                 7.144145                            6.334825       0.932623       2.356651                    0.999632      26.297753      66.510534       0.773810       0.348939      -1.150473       0.012886       0.013985       0.004701       0.019589      -0.033505       0.023679       0.025698       0.005490      -0.058989      -0.056729       0.013280       0.043448              7.551368       6.505384       1.474079       1.405841       6.746914       1.525726       9.401806           0.060465
          272              O       3.469730       3.765612       1.350033      -0.557097      39.890602 0.59555182E+03  0.14694430E+05                                 9.276886                            7.575259       0.058292       2.085251                    0.993448      27.426301      73.146221       0.687015       0.361332      -1.136628      -0.020709      -0.022475       0.025305       0.039678       0.012795      -0.009630      -0.010452      -0.002096      -0.094950      -0.034831       0.002987       0.031844             10.606182       9.471709       2.882373      -3.033534       9.943983      -3.292217      12.402852           0.010413
          273              O       0.973671       1.056701      10.626931      -0.990192      61.270141 0.12294761E+04  0.36279965E+05                                12.061957                           10.544641      -0.278498       1.846412                    0.997493      37.145250     107.538084       0.612047       0.339137      -1.157412      -0.008025      -0.008710       0.020355       0.023550      -0.017477       0.007450       0.008085       0.002864       0.041416      -0.027373       0.010633       0.016740             13.684083      13.693555      -0.342162      -0.345380      13.637489      -0.374831      13.721205           0.004905
          274              O       3.915668       4.249577      12.815617      -0.508314      28.012916 0.43090480E+03  0.97727090E+04                                 7.141680                            6.332745       0.932240       2.356745                    0.999632      26.285016      66.473383       0.773817       0.349007      -1.150407      -0.012886      -0.013984       0.004800       0.019612      -0.033103      -0.023347      -0.025338       0.005424      -0.058324      -0.055981       0.013046       0.042935              7.548687       6.503208       1.473475      -1.405448       6.744637      -1.525298       9.398218           0.063551
          275              O       2.492005       2.704512      13.320533      -0.556986      39.883260 0.59542498E+03  0.14690554E+05                                 9.276020                            7.574664       0.057956       2.085205                    0.993444      27.423024      73.136212       0.687012       0.361352      -1.136609       0.020657       0.022419       0.025364       0.039657       0.012856       0.009589       0.010407      -0.002107      -0.094960      -0.034806       0.002928       0.031878             10.605094       9.470755       2.881921       3.033171       9.942949       3.291823      12.401577           0.010965
          276              O       4.988064       5.413423      22.597431      -0.990236      61.271766 0.12295092E+04  0.36281204E+05                                12.062209                           10.544809      -0.278441       1.846419                    0.997493      37.146039     107.540922       0.612039       0.339138      -1.157410       0.008019       0.008703       0.020364       0.023553      -0.017492      -0.007444      -0.008078       0.002866       0.041429      -0.027385       0.010646       0.016739             13.684457      13.693916      -0.342184       0.345298      13.637860       0.374738      13.721595           0.005048
          277              O       8.007802       8.690670      11.125383      -0.512153      28.117409 0.43293641E+03  0.98300434E+04                                 7.156391                            6.345180       0.933399       2.355957                    0.999635      26.351765      66.673860       0.773535       0.348735      -1.150666       0.012763       0.013852      -0.004224       0.019303      -0.035135      -0.025103      -0.027243       0.005757      -0.062147      -0.059909       0.014299       0.045610              7.564618       6.516371       1.477290      -1.407898       6.758424      -1.527956       9.419059          -0.006200
          278              O       9.431465      10.235735      10.620467      -0.558060      39.926108 0.59618654E+03  0.14713886E+05                                 9.281321                            7.578509       0.060037       2.085490                    0.993469      27.442179      73.196009       0.686980       0.361257      -1.136696      -0.020974      -0.022762      -0.025034       0.039808       0.012576       0.009755       0.010587      -0.002061      -0.094744      -0.034857       0.003172       0.031685             10.611465       9.476490       2.884645       3.035053       9.949129       3.293864      12.408776          -0.001401
          279              O       6.935406       7.526824       1.343569      -0.990235      61.271742 0.12295072E+04  0.36281135E+05                                12.062210                           10.544803      -0.278442       1.846419                    0.997493      37.146005     107.540825       0.612039       0.339139      -1.157409      -0.008022      -0.008706      -0.020378       0.023567      -0.017503      -0.007447      -0.008082       0.002868       0.041419      -0.027396       0.010658       0.016738             13.684470      13.693949      -0.342187       0.345289      13.637886       0.374727      13.721576           0.005057
          280              O       9.877403      10.719701      23.095883      -0.508751      28.031659 0.43126901E+03  0.97829246E+04                                 7.143994                            6.334700       0.932727       2.356689                    0.999632      26.298153      66.510800       0.773839       0.348927      -1.150485      -0.012879      -0.013978      -0.004689       0.019576      -0.033549       0.023731       0.025755       0.005497      -0.059086      -0.056836       0.013327       0.043509              7.551203       6.505253       1.474043       1.405810       6.746774       1.525691       9.401583           0.060530
          281              O       8.453740       9.174635      22.590967      -0.557103      39.890648 0.59555318E+03  0.14694469E+05                                 9.276882                            7.575262       0.058275       2.085246                    0.993448      27.426345      73.146307       0.687016       0.361332      -1.136629       0.020707       0.022472      -0.025301       0.039673       0.012783      -0.009637      -0.010459      -0.002095      -0.094969      -0.034842       0.003002       0.031840             10.606178       9.471701       2.882364      -3.033535       9.943970      -3.292217      12.402863           0.010411
          282              O      10.949799      11.883546      13.314069      -0.990199      61.271813 0.12294993E+04  0.36280791E+05                                12.062116                           10.544662      -0.278395       1.846436                    0.997494      37.145640     107.539120       0.612053       0.339132      -1.157417       0.007989       0.008670      -0.020388       0.023551      -0.017526       0.007415       0.008047       0.002872       0.041500      -0.027405       0.010668       0.016737             13.684405      13.693849      -0.342012      -0.345028      13.637807      -0.374445      13.721558           0.004601

******************************************************
Auxiliary information for the entire system
The total spin magnetic moment of the unit cell is   2.285687
The total net atomic charge of the unit cell is   -0.000004
Accuracy of reproducing the electrostatic potential in the unit cell:
  The inner radius (bohr) =    5.0000
  The outer radius (bohr) =   12.0000
  Valid grid points have density less than (e/(bohr^3)) =    0.0001
  The number of valid grid points were=       127556
  The rms potential error without charges in kcal/mol is=      2.54278
  The rms potential error with partial charges in kcal/mol is=      0.37041
  The RRMSE value at monopole order=      0.14567
  The rms potential error with partial charges and cloud penetration in kcal/mol is=      0.36098
  The RRMSE value at monopole order with cloud penetration is=      0.14196
  The rms potential error with partial charges and atomic dipoles in kcal/mol is=      0.32455
  The RRMSE value at dipole order=      0.12764
  The rms potential error with partial charges, atomic dipoles and cloud penetration in kcal/mol is=      0.30687
  The RRMSE value at dipole order with cloud penetration=      0.12068

******************************************************
The electron densities and ab initio electrostatic potential were computed in VASP using the PBE functional and
projector augmented wave method. See the main text of the journal article for a description of computational details.
The atomic charges, dipoles, and quadrupoles were computed with the DDEC6 method as described in
(a) T. A. Manz and N. Gabaldon Limas, RSC Adv. 6 (2016) 47771-47801 DOI: 10.1039/c6ra04656h
(b) N. Gabaldon Limas and T. A. Manz, RSC Adv. 8 (2018) 2678-2707 DOI: 10.1039/c7ra11829e.
For each atom in the material, the electron cloud parameters were fit to the spherically averaged atom-in-material
electron density using radial positions for which this density was between 10^-4 and 10^-2 electrons per cubic bohr.
The polarizabilities, dispersion coefficients, and quantum Drude oscillator (QDO) parameters were fit using the MCLF method.
The magnetic structure of the system was optimized in VASP from the default ferromagnetic initial guess using spin polarization.
The atomic spin moments (ASMs) were computed on this optimized magnetic structure using the DDEC6 partition as inputs
to the method of T. A. Manz and D. S. Sholl, J. Chem. Theory Comput. 7 (2011) 4146-4164 DOI: 10.1021/ct200539n.
The RMSE and RRMSE were computed using a uniform grid with Ewald summation.
