# Supplementary material for: A collection of forcefield precursors for metal–organic frameworks
Source: RSC Adv. 2019 Nov 13;9(63):36492–507. doi: 10.1039/c9ra07327b (PMC9075174; doi:10.1039/c9ra07327b)
Supplement: RA-009-C9RA07327B-s5351 [file RA-009-C9RA07327B-s5351.xyz]

   23
jmolscript: load "" {1 1 1} spacegroup "x,y,z" unitcell [{      5.487300     0.000000     0.000000 }, {     -0.025950     7.929558     0.000000 }, {     -0.025950    -2.276763     7.595672 }]
Co     2.743650     0.000000     0.000000     1.029687
Co    -0.025950     6.664076     0.941787     1.059016
Co    -0.025950    -1.011281     6.653885     1.058612
H      4.611432     0.966628     1.298860     0.568605
H      0.823968     4.686167     6.296812     0.568605
C      3.587903     6.536235     3.301839     0.193667
C      2.316515    -0.825286     2.910965     0.189018
C      1.847497     4.366692     0.386620     0.193666
C      3.118885     2.627441     7.550402     0.189018
C      1.847497    -0.883440     4.293833     0.193669
C      3.118885     6.478081     4.684707     0.189028
C      3.587903     1.286103     7.209052     0.193670
C      2.316515     3.025354     0.045270     0.189028
O      4.643970     6.194906     2.736645    -0.429860
O      1.791601    -0.440352     1.825696    -0.469926
O      0.791430     4.810084     0.875857    -0.429859
O      3.643799     3.777537     7.493282    -0.469927
O      0.791430    -0.542111     4.859027    -0.429791
O      3.643799     6.093147     5.769976    -0.469895
O      4.643970     0.842711     6.719815    -0.429789
O      1.791601     1.875258     0.102390    -0.469895
O      4.534976     0.568106     0.763365    -1.108174
O      0.900424     5.084689     6.832307    -1.108174

The following XYZ coordinates are in angstroms. Other properties are in atomic units.
The sperically averaged electron density of each atom fit to a function of the form exp(a - br)
eigen_1, eigen_2 and eigen_3 are the three eigenvalues of traceless quadrupole moment tensor
  atom number  atomic symbol              X              Y              Z     net charge C6 coefficient C8 coefficient C10 coefficient fluctuating dipole atomic polarizability isotropic forcefield polarizability              a              b squared Pearson coefficient          <r^3>          <r^4>         wp_QDO          m_QDO          q_QDO       dipole_x       dipole_y       dipole_z         dipole            Qxy            Qxz            Qyz     Q(x^2-y^2)  Q(3z^2 - R^2)        eigen_1        eigen_2        eigen_3 static polarizability      alpha(xx)      alpha(xy)      alpha(xz)      alpha(yy)      alpha(yz)      alpha(zz) atomic spin moment
            1             Co       2.743650       0.000000       0.000000       1.029687      82.193087 0.15994782E+04  0.48467241E+05                                15.423172                           13.050576       0.760451       2.141416                    0.995469      43.208554     111.512920       0.506202       0.399312      -1.155566       0.000000       0.000001      -0.000000       0.000001       0.027085       0.036396       0.015407       0.140026      -0.121564      -0.061221      -0.044343       0.105564             17.935252      18.117181      -0.435724      -0.585485      19.167355      -4.413993      16.521221           2.795465
            2             Co      -0.025950       6.664076       0.941787       1.059016      85.401686 0.17251229E+04  0.53084241E+05                                15.462575                           13.318935       0.755410       2.145537                    0.996476      42.670808     109.701019       0.516191       0.385612      -1.169823       0.000000       0.039648      -0.029507       0.049424      -0.020914      -0.028103      -0.055799      -0.002190      -0.064713      -0.077218       0.023811       0.053407             17.371257      21.071891      -0.276518      -0.371557      15.956123      -1.451841      15.085758           2.797403
            3             Co      -0.025950      -1.011281       6.653885       1.058612      85.408555 0.17253007E+04  0.53091725E+05                                15.464461                           13.320480       0.755112       2.145387                    0.996478      42.675559     109.719677       0.516105       0.385661      -1.169771       0.000000      -0.039651       0.029508       0.049426      -0.020911      -0.028097      -0.055798      -0.002218      -0.064681      -0.077206       0.023791       0.053415             17.373439      21.074775      -0.276526      -0.371573      15.958018      -1.452063      15.087524           2.797071
            4              H       4.611432       0.966628       1.298860       0.568605       0.177764 0.84066293E+00  0.48617827E+01                                 0.608253                            0.610150      -1.501206       2.520210                    0.999897       1.364301       3.276706       0.637749       1.660668      -0.641962       0.002240       0.013336       0.017919       0.022449       0.000757       0.001016       0.009547      -0.005116       0.016563      -0.007307      -0.005408       0.012715              0.607328       0.586841       0.005633       0.007569       0.612267       0.017694       0.622875           0.001359
            5              H       0.823968       4.686167       6.296812       0.568605       0.177764 0.84066359E+00  0.48617870E+01                                 0.608253                            0.610150      -1.501204       2.520210                    0.999897       1.364301       3.276705       0.637749       1.660666      -0.641962      -0.002240      -0.013335      -0.017920       0.022449       0.000756       0.001017       0.009547      -0.005117       0.016562      -0.007307      -0.005408       0.012715              0.607328       0.586841       0.005633       0.007569       0.612267       0.017694       0.622875           0.001359
            6              C       3.587903       6.536235       3.301839       0.193667      35.607475 0.36031998E+03  0.80539909E+04                                 9.299537                            6.385808       0.273719       2.107605                    0.999597      25.517765      70.706285       0.645667       0.424399      -1.062928       0.117993      -0.035384      -0.048634       0.132437       0.049964       0.056705      -0.007632      -0.144990      -0.086400      -0.112061       0.008814       0.103247             11.156083      14.558107      -2.431629      -4.524730       5.226423       0.436051      13.683718           0.003331
            7              C       2.316515      -0.825286       2.910965       0.189018      38.610099 0.36994002E+03  0.83323654E+04                                 9.863273                            6.489180       0.185493       2.074605                    0.999541      25.811311      72.038350       0.637073       0.426854      -1.060289      -0.066707       0.055071      -0.117105       0.145589       0.028111      -0.029069       0.034144      -0.097329      -0.242865      -0.100349      -0.000146       0.100495             12.307118      10.318587      -1.987201       3.432269       5.881792      -3.058707      20.720974           0.006066
            8              C       1.847497       4.366692       0.386620       0.193666      35.607521 0.36032057E+03  0.80540076E+04                                 9.299547                            6.385815       0.273709       2.107603                    0.999597      25.517783      70.706358       0.645667       0.424399      -1.062928      -0.117993       0.036426       0.047857       0.132436       0.039971       0.064141      -0.038194      -0.043030       0.219470      -0.112060       0.008815       0.103245             11.156095      14.558124      -3.636038      -3.628405      12.746653       2.690203       6.163508           0.003339
            9              C       3.118885       2.627441       7.550402       0.189018      38.609995 0.36993910E+03  0.83323381E+04                                 9.863251                            6.489168       0.185496       2.074607                    0.999541      25.811272      72.038174       0.637075       0.426854      -1.060289       0.066707       0.127987      -0.019127       0.145589      -0.035916       0.018581      -0.018269       0.077526       0.281704      -0.100349      -0.000146       0.100495             12.307088      10.318566       3.858312      -0.918041      21.180068       1.526886       5.422629           0.006062
           10              C       1.847497      -0.883440       4.293833       0.193669      35.607961 0.36032591E+03  0.80541555E+04                                 9.299625                            6.385862       0.273732       2.107605                    0.999597      25.517939      70.706874       0.645664       0.424399      -1.062928      -0.117984       0.035386       0.048634       0.132430       0.049973       0.056705      -0.007634      -0.144987      -0.086384      -0.112064       0.008816       0.103248             11.156195      14.558232      -2.431638      -4.524800       5.226458       0.436049      13.683896           0.003334
           11              C       3.118885       6.478081       4.684707       0.189028      38.609877 0.36993773E+03  0.83322953E+04                                 9.863224                            6.489151       0.185517       2.074614                    0.999541      25.811171      72.037721       0.637077       0.426853      -1.060290       0.066706      -0.055060       0.117106       0.145585       0.028110      -0.029069       0.034145      -0.097324      -0.242862      -0.100349      -0.000144       0.100492             12.307061      10.318536      -1.987187       3.432260       5.881760      -3.058688      20.720887           0.006068
           12              C       3.587903       1.286103       7.209052       0.193670      35.608011 0.36032656E+03  0.80541741E+04                                 9.299637                            6.385870       0.273719       2.107601                    0.999597      25.517958      70.706962       0.645663       0.424400      -1.062928       0.117984      -0.036425      -0.047859       0.132429       0.039969       0.064149      -0.038193      -0.043037       0.219456      -0.112063       0.008817       0.103246             11.156210      14.558252      -3.636102      -3.628434      12.746822       2.690241       6.163555           0.003339
           13              C       2.316515       3.025354       0.045270       0.189028      38.609844 0.36993759E+03  0.83322902E+04                                 9.863213                            6.489146       0.185516       2.074613                    0.999541      25.811165      72.037665       0.637078       0.426853      -1.060291      -0.066707      -0.127984       0.019117       0.145585      -0.035916       0.018579      -0.018267       0.077528       0.281695      -0.100348      -0.000144       0.100492             12.307045      10.318527       3.858303      -0.918032      21.180000       1.526889       5.422608           0.006061
           14              O       4.643970       6.194906       2.736645      -0.429860      34.758886 0.46604482E+03  0.10834067E+05                                 8.488962                            6.744933       0.318983       2.171146                    0.997923      26.325804      68.538289       0.719753       0.366066      -1.130972      -0.077989       0.013650       0.069976       0.105666       0.013099      -0.046741       0.027755      -0.001993      -0.117859      -0.075105       0.030169       0.044937              9.580388      12.815699      -1.274560      -5.080748       5.264637       0.968200      10.660830           0.039046
           15              O       1.791601      -0.440352       1.825696      -0.469926      42.091311 0.55146967E+03  0.13362910E+05                                 9.667343                            7.325213       0.173345       2.105195                    0.998862      27.365657      72.597697       0.692750       0.364880      -1.132561       0.039040      -0.001327       0.106795       0.113715      -0.002573       0.048060      -0.011477      -0.073339       0.092476      -0.074160       0.017569       0.056591             11.514853       9.331906      -0.496021       3.892386       7.013247      -3.487927      18.199406           0.053654
           16              O       0.791430       4.810084       0.875857      -0.429859      34.758797 0.46604328E+03  0.10834022E+05                                 8.488950                            6.744923       0.318969       2.171143                    0.997922      26.325762      68.538155       0.719753       0.366066      -1.130971       0.077990      -0.063109      -0.033167       0.105666      -0.048534      -0.000872       0.006696       0.068262       0.092899      -0.075106       0.030169       0.044937              9.580373      12.815678      -4.500852      -2.679690       9.683377       2.292694       6.242065           0.039045
           17              O       3.643799       3.777537       7.493282      -0.469927      42.091289 0.55146952E+03  0.13362906E+05                                 9.667343                            7.325215       0.173336       2.105193                    0.998862      27.365645      72.597678       0.692749       0.364880      -1.132561      -0.039039      -0.102679      -0.029393       0.113714       0.046775       0.011334      -0.006953      -0.088431       0.047201      -0.074160       0.017569       0.056590             11.514852       9.331909       3.870911       0.642461      19.195810       0.163733       6.016838           0.053654
           18              O       0.791430      -0.542111       4.859027      -0.429791      34.757065 0.46601595E+03  0.10833214E+05                                 8.488611                            6.744671       0.319089       2.171190                    0.997922      26.325228      68.535935       0.719776       0.366060      -1.130977       0.077994      -0.013663      -0.069958       0.105659       0.013110      -0.046751       0.027762      -0.001971      -0.117826      -0.075113       0.030162       0.044950              9.579975      12.815121      -1.274490      -5.080498       5.264450       0.968149      10.660354           0.039044
           19              O       3.643799       6.093147       5.769976      -0.469895      42.089648 0.55144320E+03  0.13362101E+05                                 9.667085                            7.325028       0.173333       2.105204                    0.998862      27.365019      72.595433       0.692760       0.364879      -1.132563      -0.039033       0.001341      -0.106788       0.113706      -0.002569       0.048062      -0.011480      -0.073326       0.092472      -0.074156       0.017563       0.056593             11.514540       9.331678      -0.496002       3.892284       7.013070      -3.487809      18.198871           0.053652
           20              O       4.643970       0.842711       6.719815      -0.429789      34.756973 0.46601442E+03  0.10833169E+05                                 8.488595                            6.744659       0.319078       2.171187                    0.997922      26.325193      68.535808       0.719777       0.366060      -1.130977      -0.077995       0.063089       0.033174       0.105660      -0.048547      -0.000864       0.006711       0.068262       0.092868      -0.075114       0.030163       0.044951              9.579957      12.815097      -4.500630      -2.679551       9.682947       2.292570       6.241825           0.039044
           21              O       1.791601       1.875258       0.102390      -0.469895      42.089674 0.55144376E+03  0.13362119E+05                                 9.667092                            7.325034       0.173324       2.105201                    0.998862      27.365025      72.595477       0.692760       0.364879      -1.132562       0.039032       0.102677       0.029377       0.113706       0.046776       0.011339      -0.006955      -0.088424       0.047176      -0.074155       0.017563       0.056592             11.514547       9.331688       3.870811       0.642450      19.195253       0.163732       6.016700           0.053653
           22              O       4.534976       0.568106       0.763365      -1.108174      44.113126 0.88892331E+03  0.24416686E+05                                10.310541                            9.534979      -0.431700       1.833884                    0.997989      34.824246     100.308340       0.581403       0.383536      -1.111835      -0.006569      -0.036864      -0.049550       0.062107      -0.011339      -0.015244       0.068770      -0.020682       0.103140      -0.058028      -0.030638       0.088666             11.035714      11.864062       0.268741       0.361041      11.167313      -1.820800      10.075766           0.099159
           23              O       0.900424       5.084689       6.832307      -1.108174      44.113039 0.88892111E+03  0.24416611E+05                                10.310530                            9.534969      -0.431703       1.833884                    0.997989      34.824203     100.308190       0.581403       0.383536      -1.111835       0.006569       0.036880       0.049539       0.062108      -0.011346      -0.015239       0.068770      -0.020685       0.103135      -0.058027      -0.030638       0.088665             11.035701      11.864047       0.268680       0.361086      11.167301      -1.820796      10.075755           0.099159

******************************************************
Auxiliary information for the entire system
The total spin magnetic moment of the unit cell is   8.999365
The total net atomic charge of the unit cell is   -0.000001
Accuracy of reproducing the electrostatic potential in the unit cell:
  The inner radius (bohr) =    5.0000
  The outer radius (bohr) =   12.0000
  Valid grid points have density less than (e/(bohr^3)) =    0.0001
  The number of valid grid points were=         6330
  The rms potential error without charges in kcal/mol is=      2.88880
  The rms potential error with partial charges in kcal/mol is=      0.74226
  The RRMSE value at monopole order=      0.25695
  The rms potential error with partial charges and cloud penetration in kcal/mol is=      0.73112
  The RRMSE value at monopole order with cloud penetration is=      0.25309
  The rms potential error with partial charges and atomic dipoles in kcal/mol is=      0.56840
  The RRMSE value at dipole order=      0.19676
  The rms potential error with partial charges, atomic dipoles and cloud penetration in kcal/mol is=      0.55304
  The RRMSE value at dipole order with cloud penetration=      0.19144

******************************************************
The electron densities and ab initio electrostatic potential were computed in VASP using the PBE functional and
projector augmented wave method. See the main text of the journal article for a description of computational details.
The atomic charges, dipoles, and quadrupoles were computed with the DDEC6 method as described in
(a) T. A. Manz and N. Gabaldon Limas, RSC Adv. 6 (2016) 47771-47801 DOI: 10.1039/c6ra04656h
(b) N. Gabaldon Limas and T. A. Manz, RSC Adv. 8 (2018) 2678-2707 DOI: 10.1039/c7ra11829e.
For each atom in the material, the electron cloud parameters were fit to the spherically averaged atom-in-material
electron density using radial positions for which this density was between 10^-4 and 10^-2 electrons per cubic bohr.
The polarizabilities, dispersion coefficients, and quantum Drude oscillator (QDO) parameters were fit using the MCLF method.
The magnetic structure of the system was optimized in VASP from the default ferromagnetic initial guess using spin polarization.
The atomic spin moments (ASMs) were computed on this optimized magnetic structure using the DDEC6 partition as inputs
to the method of T. A. Manz and D. S. Sholl, J. Chem. Theory Comput. 7 (2011) 4146-4164 DOI: 10.1021/ct200539n.
The RMSE and RRMSE were computed using a uniform grid with Ewald summation.
