# Supplementary material for: A collection of forcefield precursors for metal–organic frameworks
Source: RSC Adv. 2019 Nov 13;9(63):36492–507. doi: 10.1039/c9ra07327b (PMC9075174; doi:10.1039/c9ra07327b)
Supplement: RA-009-C9RA07327B-s5352 [file RA-009-C9RA07327B-s5352.xyz]

   72
jmolscript: load "" {1 1 1} spacegroup "x,y,z" unitcell [{      6.099700     0.000000     0.000000 }, {      0.000000     7.652800     0.000000 }, {     -0.631517     0.000000    22.524149 }]
Ce     2.785810     3.839486    19.233596     1.916184
Ce     2.366615     0.013086    14.552627     1.915995
Ce     2.682373     3.813314     3.290553     1.916125
Ce     3.101568    -0.013086     7.971522     1.916156
H      2.125796     0.956600    19.904590     0.448294
H      1.373587     1.744838    16.710666     0.377260
H      0.215564     0.492840    19.701873     0.107630
H     -0.242559     7.484438    17.571089     0.109681
H      3.026628     4.783000    13.881633     0.448296
H      3.778838     5.571238    17.075557     0.377271
H      4.936860     4.319240    14.084350     0.107649
H      5.394983     3.658038    16.215135     0.109677
H      3.342387     6.696200     2.619559     0.448299
H      4.094596     5.907962     5.813483     0.377229
H      5.252619     7.159960     2.822276     0.107614
H      5.710742     0.168362     4.953060     0.109679
H      2.441555     2.869800     8.642516     0.448314
H      1.689345     2.081562     5.448592     0.377258
H      0.531323     3.333560     8.439799     0.107640
H      0.073200     3.994762     6.309014     0.109681
C     -0.245078     2.339461    18.922763     0.628501
C      0.579417     1.066035    18.994615     0.051739
C      0.624446     0.271674    17.693170     0.059810
C      1.704518     6.842368    17.765022     0.608351
C      3.549795     3.246318     0.029957     0.508797
C      5.397502     6.165861    14.863461     0.628442
C      4.573007     4.892435    14.791609     0.051712
C      4.527979     4.098074    16.093054     0.059833
C      3.447907     3.015968    16.021202     0.608274
C      2.234146     7.072718    11.232117     0.508792
C      5.713261     5.313339     3.601386     0.628552
C      4.888766     6.586765     3.529534     0.051726
C      4.843737     7.381126     4.830979     0.059853
C      3.763665     0.810432     4.759127     0.608211
C      2.549905     4.406482    -0.029957     0.508890
C      0.070681     1.486939     7.660688     0.628605
C      0.895176     2.760365     7.732540     0.051839
C      0.940204     3.554726     6.431095     0.059806
C      2.020276     4.636832     6.502947     0.608503
C      3.234037     0.580082    11.292032     0.508982
O      4.635285     2.213955    18.770725    -0.608572
O      0.354282     3.423097    19.040114    -0.600014
O      1.897245     1.423421    19.332252    -0.605875
O      0.879788     1.073688    16.548492    -0.591389
O      1.613340     6.021223    18.689187    -0.582583
O      2.644412     6.872214    16.875543    -0.629858
O      3.432686     2.826944    21.480830    -0.612111
O      3.769256     2.816996     1.165850    -0.585663
O      0.517139     6.040355    15.015499    -0.608531
O      4.798142     7.249497    14.746110    -0.599850
O      3.255179     5.249821    14.453972    -0.605851
O      4.272636     4.900088    17.237731    -0.591564
O      3.539085     2.194823    15.097036    -0.582397
O      2.508013     3.045814    16.910681    -0.629773
O      1.719738     6.653344    12.305393    -0.612085
O      2.014686     6.643396    10.096225    -0.585724
O      0.832898     5.438845     3.753424    -0.608571
O      5.113901     4.229703     3.484035    -0.600105
O      3.570938     6.229379     3.191897    -0.605859
O      4.588395     6.579112     5.975657    -0.591392
O      3.854843     1.631577     3.834962    -0.582692
O      2.823771     0.780586     5.648606    -0.629576
O      2.035497     4.825856     1.043319    -0.612221
O      1.698927     4.835804    21.358299    -0.585839
O      4.951044     1.612445     7.508650    -0.608729
O      0.670041     0.403303     7.778039    -0.600298
O      2.213004     2.402979     8.070177    -0.605957
O      1.195547     2.752712     5.286418    -0.591340
O      1.929098     5.457977     7.427113    -0.582723
O      2.960170     4.606986     5.613468    -0.629622
O      3.748445     0.999456    10.218756    -0.612340
O      3.453497     1.009404    12.427924    -0.586047

The following XYZ coordinates are in angstroms. Other properties are in atomic units.
The sperically averaged electron density of each atom fit to a function of the form exp(a - br)
eigen_1, eigen_2 and eigen_3 are the three eigenvalues of traceless quadrupole moment tensor
  atom number  atomic symbol              X              Y              Z     net charge C6 coefficient C8 coefficient C10 coefficient fluctuating dipole atomic polarizability isotropic forcefield polarizability              a              b squared Pearson coefficient          <r^3>          <r^4>         wp_QDO          m_QDO          q_QDO       dipole_x       dipole_y       dipole_z         dipole            Qxy            Qxz            Qyz     Q(x^2-y^2)  Q(3z^2 - R^2)        eigen_1        eigen_2        eigen_3 static polarizability      alpha(xx)      alpha(xy)      alpha(xz)      alpha(yy)      alpha(yz)      alpha(zz) atomic spin moment
            1             Ce       2.785810       3.839486      19.233596       1.916184     200.762092 0.57866758E+04  0.23340969E+06                                22.856968                           20.866208       1.871232       2.196557                    0.997449      98.133207     260.255958       0.538180       0.282156      -1.305851      -0.030435      -0.013263       0.006766       0.033882       0.008137       0.096397       0.073699       0.034050      -0.373033      -0.181957       0.048029       0.133928             24.757120      23.553937      -1.324202      -2.499535      21.208639      -0.805645      29.508783           1.026272
            2             Ce       2.366615       0.013086      14.552627       1.915995     200.715596 0.57852669E+04  0.23335897E+06                                22.867775                           20.876297       1.866836       2.195470                    0.997453      98.045124     260.099732       0.537515       0.282498      -1.305342       0.029479      -0.012546      -0.006465       0.032683      -0.008272       0.099471      -0.068209       0.041533      -0.389384      -0.184922       0.047358       0.137564             24.768645      23.563721       1.324533      -2.500578      21.218709       0.805579      29.523506           1.025439
            3             Ce       2.682373       3.813314       3.290553       1.916125     200.736047 0.57858886E+04  0.23337996E+06                                22.862059                           20.871037       1.868983       2.196003                    0.997451      98.088903     260.175886       0.537853       0.282325      -1.305600       0.029723       0.012443      -0.006587       0.032889       0.012182       0.087055       0.076546       0.030298      -0.364444      -0.175379       0.045078       0.130301             24.762573      23.558508      -1.324111      -2.499445      21.213489      -0.805539      29.515720           1.026225
            4             Ce       3.101568      -0.013086       7.971522       1.916156     200.916655 0.57918065E+04  0.23363622E+06                                22.845400                           20.854940       1.876367       2.197716                    0.997444      98.294668     260.577823       0.539194       0.281602      -1.306673      -0.030267       0.012779       0.006196       0.033433      -0.012346       0.080080      -0.081409       0.025655      -0.340524      -0.168601       0.043065       0.125536             24.745262      23.545613       1.325657      -2.497693      21.199206       0.805241      29.490968           1.027248
            5              H       2.125796       0.956600      19.904590       0.448294       0.336235 0.19073959E+01  0.13368338E+02                                 0.878790                            0.875981      -1.283704       2.496447                    0.999815       1.856887       4.710917       0.579281       1.508621      -0.665927       0.010209      -0.019743       0.021786       0.031123      -0.001356       0.007362      -0.015605       0.009679       0.007086      -0.018544       0.000949       0.017595              0.878458       0.883644      -0.032146       0.100258       0.842449      -0.055503       0.909280          -0.000011
            6              H       1.373587       1.744838      16.710666       0.377260       0.451826 0.27430453E+01  0.21591334E+02                                 1.154223                            1.110242      -1.363294       2.356058                    0.996975       2.777768       8.110125       0.461770       1.685131      -0.631614       0.004188       0.014957       0.004638       0.016210       0.000283       0.000862      -0.007529      -0.006624       0.030822      -0.008593      -0.005309       0.013902              1.184773       1.196275       0.273534      -0.023575       1.375767      -0.023589       0.982278           0.000054
            7              H       0.215564       0.492840      19.701873       0.107630       1.206261 0.97841340E+01  0.99959056E+02                                 1.827900                            1.794522      -0.742135       2.527693                    0.999165       3.399643       9.382545       0.485735       1.234260      -0.722899      -0.017790      -0.030002       0.039362       0.052592       0.010029       0.001248      -0.004040       0.014931       0.023551      -0.017125       0.007874       0.009250              1.826653       1.693344       0.145326      -0.232839       1.850465      -0.302489       1.936151           0.000164
            8              H      -0.242559       7.484438      17.571089       0.109681       0.986348 0.74556600E+01  0.72541966E+02                                 1.696040                            1.639228      -0.999299       2.411253                    0.995699       3.608346      10.345463       0.465778       1.351524      -0.693283      -0.045960      -0.017222      -0.010080       0.050105       0.008396       0.001547      -0.007050       0.005482       0.008311      -0.013055       0.003694       0.009361              1.734041       2.093029       0.361993       0.151177       1.684043       0.130101       1.425052           0.000053
            9              H       3.026628       4.783000      13.881633       0.448296       0.336261 0.19075673E+01  0.13369766E+02                                 0.878811                            0.876002      -1.283731       2.496422                    0.999815       1.856913       4.710937       0.579296       1.508556      -0.665938      -0.010208      -0.019739      -0.021788       0.031122       0.001356       0.007361       0.015610       0.009679       0.007097      -0.018547       0.000948       0.017599              0.878479       0.883662       0.032150       0.100265       0.842467       0.055510       0.909307          -0.000003
           10              H       3.778838       5.571238      17.075557       0.377271       0.451862 0.27434658E+01  0.21596065E+02                                 1.154405                            1.110423      -1.363674       2.355888                    0.996970       2.778284       8.112627       0.461660       1.685421      -0.631569      -0.004188       0.014967      -0.004650       0.016223      -0.000282       0.000866       0.007536      -0.006624       0.030772      -0.008586      -0.005310       0.013896              1.184960       1.196464      -0.273563      -0.023593       1.375971       0.023611       0.982446           0.000056
           11              H       4.936860       4.319240      14.084350       0.107649       1.206321 0.97847290E+01  0.99966426E+02                                 1.827937                            1.794557      -0.742250       2.527637                    0.999164       3.399695       9.382679       0.485740       1.234232      -0.722904       0.017792      -0.029997      -0.039366       0.052593      -0.010037       0.001249       0.004041       0.014931       0.023560      -0.017132       0.007877       0.009255              1.826689       1.693376      -0.145331      -0.232851       1.850488       0.302498       1.936202           0.000143
           12              H       5.394983       3.658038      16.215135       0.109677       0.986371 0.74558753E+01  0.72544546E+02                                 1.696062                            1.639248      -0.999323       2.411241                    0.995699       3.608372      10.345554       0.465777       1.351519      -0.693284       0.045960      -0.017215       0.010083       0.050103      -0.008396       0.001549       0.007051       0.005486       0.008343      -0.013060       0.003700       0.009360              1.734064       2.093062      -0.362005       0.151179       1.684062      -0.130101       1.425069           0.000051
           13              H       3.342387       6.696200       2.619559       0.448299       0.336240 0.19073991E+01  0.13368210E+02                                 0.878752                            0.875944      -1.283705       2.496449                    0.999815       1.856834       4.710575       0.579338       1.508490      -0.665950      -0.010207       0.019746      -0.021784       0.031123      -0.001357       0.007362      -0.015606       0.009675       0.007082      -0.018542       0.000947       0.017595              0.878420       0.883603      -0.032146       0.100253       0.842414      -0.055503       0.909243          -0.000011
           14              H       4.094596       5.907962       5.813483       0.377229       0.451906 0.27439044E+01  0.21600968E+02                                 1.154611                            1.110618      -1.363013       2.356160                    0.996980       2.778737       8.114941       0.461541       1.685745      -0.631522      -0.004180      -0.014956      -0.004639       0.016207       0.000290       0.000861      -0.007530      -0.006639       0.030809      -0.008600      -0.005301       0.013901              1.185177       1.196683       0.273625      -0.023606       1.376228      -0.023628       0.982619           0.000049
           15              H       5.252619       7.159960       2.822276       0.107614       1.206242 0.97839156E+01  0.99956247E+02                                 1.827891                            1.794512      -0.742087       2.527723                    0.999165       3.399570       9.382310       0.485733       1.234274      -0.722897       0.017789       0.030006      -0.039362       0.052594       0.010027       0.001249      -0.004039       0.014930       0.023543      -0.017122       0.007874       0.009248              1.826644       1.693331       0.145330      -0.232846       1.850448      -0.302496       1.936152           0.000146
           16              H       5.710742       0.168362       4.953060       0.109679       0.986216 0.74543483E+01  0.72525696E+02                                 1.695873                            1.639074      -0.999032       2.411395                    0.995703       3.607979      10.344013       0.465806       1.351508      -0.693288       0.045962       0.017226       0.010087       0.050110       0.008391       0.001551      -0.007048       0.005493       0.008359      -0.013058       0.003706       0.009353              1.733871       2.092816       0.361953       0.151152       1.683872       0.130076       1.424924           0.000042
           17              H       2.441555       2.869800       8.642516       0.448314       0.336157 0.19068454E+01  0.13363678E+02                                 0.878703                            0.875896      -1.283812       2.496459                    0.999815       1.856731       4.710567       0.579262       1.508762      -0.665904       0.010210       0.019745       0.021799       0.031134       0.001363       0.007358       0.015597       0.009684       0.007117      -0.018534       0.000941       0.017593              0.878372       0.883558       0.032142       0.100240       0.842372       0.055494       0.909186           0.000001
           18              H       1.689345       2.081562       5.448592       0.377258       0.451795 0.27428492E+01  0.21589804E+02                                 1.154263                            1.110277      -1.362905       2.356250                    0.996979       2.777839       8.110824       0.461708       1.685356      -0.631581       0.004181      -0.014951       0.004632       0.016201      -0.000283       0.000855       0.007528      -0.006628       0.030849      -0.008598      -0.005310       0.013908              1.184820       1.196319      -0.273551      -0.023578       1.375828       0.023592       0.982314           0.000049
           19              H       0.531323       3.333560       8.439799       0.107640       1.206030 0.97818623E+01  0.99931490E+02                                 1.827794                            1.794420      -0.741770       2.527895                    0.999168       3.399385       9.382071       0.485699       1.234406      -0.722867      -0.017775       0.029996       0.039373       0.052592      -0.010009       0.001257       0.004032       0.014919       0.023553      -0.017105       0.007877       0.009228              1.826550       1.693247      -0.145311      -0.232813       1.850383       0.302471       1.936020           0.000136
           20              H       0.073200       3.994762       6.309014       0.109681       0.986226 0.74544895E+01  0.72527800E+02                                 1.695914                            1.639112      -0.999099       2.411354                    0.995702       3.608134      10.344690       0.465789       1.351545      -0.693280      -0.045963       0.017212      -0.010074       0.050103      -0.008382       0.001549       0.007048       0.005487       0.008309      -0.013045       0.003696       0.009349              1.733914       2.092861      -0.361950       0.151158       1.683924      -0.130083       1.424958           0.000038
           21              C      -0.245078       2.339461      18.922763       0.628501      20.918726 0.23256259E+03  0.47461302E+04                                 7.075666                            5.492200      -0.037608       2.063060                    0.999479      21.720921      61.081548       0.617053       0.486389      -1.008527      -0.041468       0.055875      -0.004888       0.069753       0.003872      -0.013572      -0.009435      -0.007458       0.353115      -0.064698      -0.054563       0.119261              8.029797      11.347490      -0.714448       0.533279       8.629352       0.400904       4.112548           0.000465
           22              C       0.579417       1.066035      18.994615       0.051739      23.722875 0.34830278E+03  0.77110145E+04                                 7.092060                            6.106087       0.064889       2.061207                    0.998932      25.206502      69.256163       0.689210       0.401421      -1.079028       0.129080      -0.003978      -0.002752       0.129171       0.064765       0.017592      -0.006500       0.126346       0.014360      -0.094539       0.004246       0.090293              7.765419       8.067893      -1.390130      -0.000734       8.591099       1.192234       6.637265          -0.000090
           23              C       0.624446       0.271674      17.693170       0.059810      24.979633 0.38311651E+03  0.87506304E+04                                 7.620365                            6.626119      -0.276185       1.952248                    0.996850      26.264557      75.089571       0.623992       0.429753      -1.052974      -0.005037       0.110894      -0.076821       0.134997       0.045808       0.001327      -0.041379      -0.023397       0.142973      -0.077194       0.004195       0.072998              8.357676       7.637038      -1.105112      -0.229380       9.890030       0.958456       7.545959          -0.000147
           24              C       1.704518       6.842368      17.765022       0.608351      21.514838 0.25789193E+03  0.53964951E+04                                 7.199619                            5.765130      -0.086037       2.030364                    0.999350      22.498777      63.897491       0.605648       0.483294      -1.010952       0.053124      -0.053926      -0.004603       0.075838       0.065209       0.040953       0.060586       0.009731      -0.005402      -0.072507      -0.039134       0.111641              8.038765       7.455373      -2.221141      -1.673202       9.315798      -1.618313       7.345123           0.000715
           25              C       3.549795       3.246318       0.029957       0.508797      24.433676 0.26805172E+03  0.56173495E+04                                 7.525210                            5.703458       0.027511       2.051669                    0.999240      22.982068      63.594053       0.642250       0.455081      -1.034708       0.100987      -0.104974       0.000161       0.145664       0.115056       0.029767       0.020195       0.042774      -0.275506      -0.097230      -0.070651       0.167881              8.534229       5.863103      -2.019125      -0.635630       6.267071       0.045110      13.472514           0.000582
           26              C       5.397502       6.165861      14.863461       0.628442      20.919294 0.23257441E+03  0.47463549E+04                                 7.075446                            5.492110      -0.037164       2.063187                    0.999480      21.720299      61.076459       0.617106       0.486349      -1.008564       0.041467       0.055853       0.004862       0.069733      -0.003850      -0.013584       0.009422      -0.007423       0.353067      -0.064664      -0.054581       0.119245              8.029473      11.346991       0.714326       0.533248       8.628996      -0.400948       4.112431           0.000466
           27              C       4.573007       4.892435      14.791609       0.051712      23.723358 0.34831680E+03  0.77114139E+04                                 7.092180                            6.106252       0.064785       2.061163                    0.998932      25.207125      69.258611       0.689192       0.401427      -1.079023      -0.129075      -0.003969       0.002758       0.129166      -0.064769       0.017585       0.006494       0.126352       0.014470      -0.094559       0.004279       0.090280              7.765465       8.067905       1.389982      -0.000760       8.590830      -1.192279       6.637659          -0.000094
           28              C       4.527979       4.098074      16.093054       0.059833      24.978651 0.38310281E+03  0.87503214E+04                                 7.620346                            6.626139      -0.276373       1.952190                    0.996848      26.265131      75.093527       0.623965       0.429771      -1.052954       0.005040       0.110914       0.076835       0.135022      -0.045805       0.001340       0.041368      -0.023384       0.142943      -0.077187       0.004210       0.072977              8.357581       7.637017       1.104933      -0.229409       9.889636      -0.958441       7.546089          -0.000147
           29              C       3.447907       3.015968      16.021202       0.608274      21.515411 0.25790224E+03  0.53967237E+04                                 7.199541                            5.765105      -0.085560       2.030503                    0.999350      22.498651      63.895613       0.605676       0.483271      -1.010973      -0.053124      -0.053902       0.004616       0.075821      -0.065210       0.040972      -0.060582       0.009694      -0.005377      -0.072492      -0.039159       0.111650              8.038642       7.455159       2.221095      -1.673056       9.315705       1.618445       7.345061           0.000713
           30              C       2.234146       7.072718      11.232117       0.508792      24.430958 0.26801335E+03  0.56163467E+04                                 7.524704                            5.703068       0.028281       2.051950                    0.999240      22.980405      63.588420       0.642269       0.455084      -1.034706      -0.100984      -0.104927      -0.000189       0.145628      -0.115013       0.029758      -0.020236       0.042766      -0.275352      -0.097177      -0.070642       0.167819              8.533674       5.862742       2.018947      -0.635665       6.266638      -0.045210      13.471643           0.000560
           31              C       5.713261       5.313339       3.601386       0.628552      20.918080 0.23255738E+03  0.47459766E+04                                 7.075485                            5.492135      -0.037647       2.063052                    0.999479      21.720147      61.078198       0.617060       0.486389      -1.008531       0.041478      -0.055885       0.004882       0.069767       0.003870      -0.013579      -0.009426      -0.007489       0.353158      -0.064717      -0.054558       0.119274              8.029563      11.347210      -0.714342       0.533234       8.628996       0.400957       4.112483           0.000442
           32              C       4.888766       6.586765       3.529534       0.051726      23.722436 0.34830070E+03  0.77109247E+04                                 7.091833                            6.105991       0.064908       2.061218                    0.998932      25.206184      69.254146       0.689231       0.401411      -1.079040      -0.129083       0.003987       0.002743       0.129173       0.064756       0.017597      -0.006500       0.126344       0.014277      -0.094519       0.004219       0.090300              7.765083       8.067435      -1.389948      -0.000833       8.590509       1.192150       6.637304          -0.000101
           33              C       4.843737       7.381126       4.830979       0.059853      24.976335 0.38306013E+03  0.87490787E+04                                 7.619834                            6.625735      -0.275530       1.952485                    0.996853      26.263247      75.086318       0.623991       0.429766      -1.052959       0.005040      -0.110860       0.076827       0.134973       0.045804       0.001326      -0.041388      -0.023444       0.143139      -0.077218       0.004177       0.073041              8.357046       7.636596      -1.104927      -0.229414       9.889073       0.958302       7.545470          -0.000168
           34              C       3.763665       0.810432       4.759127       0.608211      21.513361 0.25787225E+03  0.53959621E+04                                 7.199079                            5.764756      -0.084965       2.030743                    0.999352      22.498195      63.894408       0.605694       0.483269      -1.010969      -0.053082       0.053954       0.004593       0.075828       0.065150       0.040936       0.060538       0.009798      -0.005138      -0.072475      -0.039074       0.111549              8.038143       7.454637      -2.220904      -1.672792       9.315286      -1.618419       7.344507           0.000779
           35              C       2.549905       4.406482      -0.029957       0.508890      24.431951 0.26802727E+03  0.56167298E+04                                 7.524998                            5.703294       0.027215       2.051605                    0.999240      22.981153      63.591686       0.642240       0.455097      -1.034695      -0.101030       0.104989      -0.000171       0.145705       0.115047       0.029777       0.020202       0.042798      -0.275662      -0.097282      -0.070620       0.167902              8.533994       5.862949      -2.019047      -0.635642       6.266891       0.045147      13.472142           0.000586
           36              C       0.070681       1.486939       7.660688       0.628605      20.916123 0.23252000E+03  0.47451925E+04                                 7.075708                            5.492099      -0.038241       2.062907                    0.999477      21.721493      61.088974       0.616971       0.486461      -1.008458      -0.041458      -0.055870      -0.004870       0.069742      -0.003897      -0.013504       0.009459      -0.007436       0.353250      -0.064719      -0.054579       0.119297              8.030052      11.347926       0.714548       0.533236       8.629598      -0.400873       4.112633           0.000456
           37              C       0.895176       2.760365       7.732540       0.051839      23.720520 0.34825054E+03  0.77095430E+04                                 7.091610                            6.105615       0.065534       2.061469                    0.998933      25.203924      69.246910       0.689241       0.401419      -1.079033       0.129095       0.003946      -0.002718       0.129183      -0.064753       0.017605       0.006459       0.126248       0.014452      -0.094503       0.004258       0.090245              7.765122       8.067729       1.390424      -0.000759       8.591205      -1.192019       6.636434          -0.000118
           38              C       0.940204       3.554726       6.431095       0.059806      24.978530 0.38308873E+03  0.87498191E+04                                 7.620192                            6.625895      -0.275562       1.952473                    0.996852      26.263039      75.083956       0.624001       0.429755      -1.052975      -0.005037      -0.110888      -0.076816       0.134990      -0.045797       0.001323       0.041377      -0.023382       0.143010      -0.077186       0.004186       0.073000              8.357680       7.636940       1.105430      -0.229306       9.890679      -0.958105       7.545423          -0.000153
           39              C       2.020276       4.636832       6.502947       0.608503      21.510850 0.25782924E+03  0.53949290E+04                                 7.198945                            5.764527      -0.085461       2.030599                    0.999351      22.497481      63.895149       0.605656       0.483311      -1.010930       0.053107       0.053901      -0.004570       0.075806      -0.065243       0.040977      -0.060597       0.009781      -0.005111      -0.072562      -0.039118       0.111680              8.038131       7.454857       2.220939      -1.673012       9.315256       1.618168       7.344279           0.000593
           40              C       3.234037       0.580082      11.292032       0.508982      24.426366 0.26795331E+03  0.56147796E+04                                 7.523930                            5.702559       0.028281       2.052035                    0.999242      22.977597      63.579104       0.642275       0.455105      -1.034693       0.101016       0.105011       0.000151       0.145711      -0.114998       0.029805      -0.020163       0.042776      -0.275580      -0.097268      -0.070571       0.167839              8.532716       5.862163       2.018731      -0.635381       6.266075      -0.044857      13.469910           0.000572
           41              O       4.635285       2.213955      18.770725      -0.608572      40.585743 0.58865387E+03  0.14461273E+05                                 9.377101                            7.548051       0.269371       2.137953                    0.994271      28.049161      74.296809       0.686940       0.362945      -1.136990       0.040189      -0.015757      -0.014937       0.045679       0.020720      -0.003198      -0.003759       0.110099       0.180108      -0.088903       0.028342       0.060561             10.730992      19.184311      -0.880605       0.604671       6.711095       0.130640       6.297569          -0.002615
           42              O       0.354282       3.423097      19.040114      -0.600014      36.961569 0.59762692E+03  0.14754612E+05                                 8.797832                            7.632864       0.254728       2.127889                    0.995027      28.269625      75.354153       0.678629       0.365575      -1.133611      -0.054356       0.001226      -0.008067       0.054965       0.065739      -0.007285       0.001468      -0.066012       0.170110      -0.102217       0.044671       0.057546              9.453026      10.521761       3.488312       0.869354      11.787992       0.742134       6.049325          -0.002373
           43              O       1.897245       1.423421      19.332252      -0.605875      29.754744 0.51426958E+03  0.12369870E+05                                 8.002296                            7.329413      -0.433265       1.931403                    0.995377      27.498061      75.113121       0.650059       0.391723      -1.101481      -0.123293      -0.035523      -0.070175       0.146245       0.016423       0.076945      -0.042467       0.170204      -0.042796      -0.113071      -0.019621       0.132692              8.468846      11.002380       1.452975       2.243005       7.465056       0.580907       6.939103          -0.000866
           44              O       0.879788       1.073688      16.548492      -0.591389      30.730323 0.56852876E+03  0.14010788E+05                                 8.027624                            7.555285      -0.271189       1.954633                    0.997127      28.622835      78.928893       0.660109       0.376513      -1.113349      -0.053784      -0.071566       0.141817       0.167709       0.073103      -0.024003      -0.093989      -0.107658       0.091044      -0.110696      -0.040320       0.151015              8.349986       7.138350       1.427925      -0.580401       9.966182      -1.279767       7.945425          -0.001065
           45              O       1.613340       6.021223      18.689187      -0.582583      37.804929 0.55985715E+03  0.13578584E+05                                 8.904206                            7.341869       0.345657       2.167073                    0.994684      27.673625      72.765933       0.699458       0.361050      -1.138803      -0.041207       0.022984      -0.013026       0.048949       0.067161       0.029939      -0.011852      -0.054847       0.096581      -0.096359       0.037549       0.058810              9.915058       6.002256      -0.520470      -0.170436      13.687248      -5.123417      10.055671          -0.002278
           46              O       2.644412       6.872214      16.875543      -0.629858      39.845700 0.67664115E+03  0.17209391E+05                                 9.290533                            8.125478       0.016535       2.048521                    0.994462      28.835833      77.679064       0.658155       0.365907      -1.134849       0.009152      -0.024277       0.056310       0.061999       0.027162      -0.030103       0.044090       0.071163       0.016292      -0.079309       0.027059       0.052249             10.024830      11.696784      -2.033027      -3.918292       8.340929       0.210328      10.036776          -0.002802
           47              O       3.432686       2.826944      21.480830      -0.612111      36.542771 0.52545463E+03  0.12528977E+05                                 8.609102                            7.003641       0.583431       2.209800                    0.999238      28.364098      73.665180       0.733807       0.350061      -1.148989       0.019420      -0.032143       0.096605       0.103648       0.069188      -0.029441       0.048031       0.039625       0.117731      -0.112358       0.049839       0.062518              9.741923       6.912260      -1.156499      -2.811553       6.204264       2.545621      16.109246          -0.003503
           48              O       3.769256       2.816996       1.165850      -0.585663      37.288697 0.52010473E+03  0.12393978E+05                                 8.777779                            7.012522       0.349585       2.136151                    0.998510      28.290283      73.922886       0.724932       0.354559      -1.143086       0.055815      -0.015105      -0.075955       0.095460       0.092096       0.024443      -0.012585       0.023535       0.143581      -0.120675       0.047218       0.073457             10.040744       5.810992      -0.723172       1.271057       6.700913      -2.375749      17.610328          -0.003252
           49              O       0.517139       6.040355      15.015499      -0.608531      40.574374 0.58846958E+03  0.14455514E+05                                 9.375151                            7.546708       0.269304       2.138012                    0.994260      28.045540      74.282384       0.687028       0.362930      -1.137010      -0.040203      -0.015694       0.014847       0.045641      -0.020662      -0.003258       0.003693       0.110066       0.180132      -0.088868       0.028292       0.060576             10.728542      19.179509       0.880462       0.604501       6.709661      -0.130612       6.296456          -0.002643
           50              O       4.798142       7.249497      14.746110      -0.599850      36.942825 0.59725564E+03  0.14743006E+05                                 8.794610                            7.630292       0.254830       2.128070                    0.995016      28.262148      75.325506       0.678777       0.365556      -1.133638       0.054283       0.001236       0.008057       0.054892      -0.065808      -0.007353      -0.001452      -0.065849       0.169746      -0.102186       0.044727       0.057460              9.449380      10.517068      -3.486732       0.868923      11.783676      -0.741906       6.047397          -0.002521
           51              O       3.255179       5.249821      14.453972      -0.605851      29.752339 0.51421959E+03  0.12368352E+05                                 8.001772                            7.328984      -0.433400       1.931381                    0.995373      27.497069      75.109159       0.650089       0.391715      -1.101488       0.123310      -0.035512       0.070145       0.146242      -0.016425       0.076982       0.042435       0.170236      -0.042737      -0.113065      -0.019666       0.132731              8.468228      11.001432      -1.452883       2.242904       7.464377      -0.580820       6.938874          -0.000906
           52              O       4.272636       4.900088      17.237731      -0.591564      30.745538 0.56891520E+03  0.14022931E+05                                 8.030719                            7.558224      -0.271649       1.954336                    0.997135      28.631553      78.964680       0.659921       0.376550      -1.113302       0.053824      -0.071548      -0.141916       0.167798      -0.073077      -0.023952       0.093970      -0.107647       0.090409      -0.110594      -0.040353       0.150948              8.353209       7.141153      -1.428242      -0.580678       9.969884       1.280212       7.948591          -0.001034
           53              O       3.539085       2.194823      15.097036      -0.582397      37.786596 0.55952862E+03  0.13568493E+05                                 8.901101                            7.339505       0.345187       2.167071                    0.994669      27.666757      72.739885       0.699607       0.361029      -1.138830       0.041166       0.022891       0.013058       0.048879      -0.067111       0.029936       0.011854      -0.055073       0.096318      -0.096321       0.037502       0.058819              9.911422       6.000250       0.520175      -0.170356      13.681702       5.121356      10.052312          -0.002369
           54              O       2.508013       3.045814      16.910681      -0.629773      39.849406 0.67672822E+03  0.17212380E+05                                 9.291724                            8.126554       0.015192       2.048114                    0.994454      28.836411      77.685623       0.658036       0.365957      -1.134796      -0.009071      -0.024240      -0.056191       0.061865      -0.027105      -0.030034      -0.044053       0.071151       0.016844      -0.079238       0.027061       0.052177             10.026114      11.698406       2.033405      -3.918729       8.342048      -0.210434      10.037889          -0.002739
           55              O       1.719738       6.653344      12.305393      -0.612085      36.529838 0.52521323E+03  0.12521643E+05                                 8.606767                            7.001711       0.583407       2.209870                    0.999235      28.359405      73.645675       0.733967       0.350029      -1.149028      -0.019427      -0.032107      -0.096576       0.103611      -0.069223      -0.029501      -0.048016       0.039659       0.118176      -0.112454       0.049880       0.062575              9.739346       6.910305       1.156013      -2.810703       6.202575      -2.544829      16.105159          -0.003539
           56              O       2.014686       6.643396      10.096225      -0.585724      37.312900 0.52050626E+03  0.12406224E+05                                 8.782619                            7.016130       0.350325       2.136350                    0.998517      28.295540      73.950127       0.724589       0.354651      -1.142986      -0.055877      -0.014978       0.075898       0.095430      -0.091822       0.024498       0.012434       0.023387       0.143178      -0.120316       0.046959       0.073357             10.046482       5.813967       0.723688       1.271848       6.704452       2.377168      17.621027          -0.003296
           57              O       0.832898       5.438845       3.753424      -0.608571      40.576001 0.58849290E+03  0.14456147E+05                                 9.375077                            7.546596       0.270844       2.138450                    0.994277      28.046771      74.284397       0.687073       0.362904      -1.137036      -0.040212       0.015804       0.014959       0.045722       0.020765      -0.003113      -0.003858       0.109989       0.180082      -0.088868       0.028327       0.060541             10.728565      19.179688      -0.880175       0.604520       6.709595       0.130674       6.296412          -0.002689
           58              O       5.113901       4.229703       3.484035      -0.600105      36.961111 0.59762728E+03  0.14754522E+05                                 8.797362                            7.632562       0.255474       2.128089                    0.995034      28.270621      75.354863       0.678687       0.365546      -1.133642       0.054459      -0.001218       0.008011       0.055059       0.065677      -0.007231       0.001524      -0.066127       0.170374      -0.102230       0.044635       0.057594              9.452478      10.520959       3.487966       0.869261      11.787372       0.742168       6.049104          -0.002390
           59              O       3.570938       6.229379       3.191897      -0.605859      29.753234 0.51424197E+03  0.12368982E+05                                 8.001828                            7.329078      -0.433685       1.931312                    0.995367      27.497584      75.109995       0.650096       0.391708      -1.101496       0.123309       0.035549       0.070187       0.146270       0.016420       0.076926      -0.042466       0.170184      -0.042787      -0.113058      -0.019610       0.132668              8.468297      11.001474       1.452793       2.242895       7.464504       0.580888       6.938912          -0.000849
           60              O       4.588395       6.579112       5.975657      -0.591392      30.747453 0.56898432E+03  0.14025440E+05                                 8.032260                            7.559724      -0.273022       1.954036                    0.997111      28.630516      78.971073       0.659701       0.376654      -1.113195       0.053749       0.071641      -0.141802       0.167717       0.073017      -0.024123      -0.093864      -0.107721       0.090423      -0.110472      -0.040436       0.150908              8.354869       7.142749       1.428459      -0.580692       9.972036      -1.280373       7.949821          -0.001100
           61              O       3.854843       1.631577       3.834962      -0.582692      37.798327 0.55973588E+03  0.13574653E+05                                 8.902313                            7.340365       0.348004       2.167779                    0.994700      27.673224      72.757778       0.699644       0.360980      -1.138879       0.041240      -0.023127       0.012991       0.049034       0.067173       0.029947      -0.011849      -0.054405       0.096766      -0.096314       0.037557       0.058757              9.912892       6.000990      -0.520100      -0.170511      13.683919      -5.122329      10.053766          -0.002275
           62              O       2.823771       0.780586       5.648606      -0.629576      39.866895 0.67711296E+03  0.17225223E+05                                 9.295983                            8.130167       0.011767       2.047008                    0.994440      28.840896      77.713594       0.657708       0.366074      -1.134665      -0.008908       0.024300      -0.056073       0.061758       0.026838      -0.029801       0.043982       0.071377       0.017662      -0.079042       0.027004       0.052038             10.030889      11.704142      -2.034622      -3.920547       8.346299       0.210353      10.042226          -0.002877
           63              O       2.035497       4.825856       1.043319      -0.612221      36.544735 0.52548590E+03  0.12529839E+05                                 8.609057                            7.003553       0.583924       2.209893                    0.999241      28.366213      73.669677       0.733862       0.350031      -1.149019      -0.019449       0.032188      -0.096749       0.103801       0.069173      -0.029399       0.048087       0.039727       0.117540      -0.112351       0.049822       0.062529              9.741926       6.912167      -1.156459      -2.811518       6.204179       2.545591      16.109431          -0.003519
           64              O       1.698927       4.835804      21.358299      -0.585839      37.299306 0.52028700E+03  0.12399381E+05                                 8.779158                            7.013539       0.351014       2.136452                    0.998528      28.295734      73.939764       0.724914       0.354538      -1.143106      -0.055985       0.015200       0.076039       0.095642       0.092057       0.024574      -0.012633       0.023587       0.143009      -0.120588       0.047055       0.073533             10.042396       5.811829      -0.723317       1.271250       6.701892      -2.376144      17.613468          -0.003228
           65              O       4.951044       1.612445       7.508650      -0.608729      40.621950 0.58925572E+03  0.14480213E+05                                 9.383752                            7.552804       0.266852       2.136973                    0.994272      28.059871      74.343487       0.686580       0.363031      -1.136887       0.040236       0.015796      -0.015017       0.045760      -0.020741      -0.003048       0.003941       0.110135       0.179902      -0.088902       0.028426       0.060476             10.739318      19.200594       0.881446       0.605093       6.715883      -0.130852       6.301478          -0.002592
           66              O       0.670041       0.403303       7.778039      -0.600298      36.998772 0.59835616E+03  0.14777350E+05                                 8.804019                            7.637716       0.255386       2.127758                    0.995062      28.284630      75.410056       0.678377       0.365594      -1.133579      -0.054458      -0.001152      -0.007853       0.055033      -0.065407      -0.007008      -0.001590      -0.066391       0.170852      -0.102115       0.044456       0.057659              9.460195      10.531177      -3.491672       0.870133      11.796432      -0.742680       6.052977          -0.002679
           67              O       2.213004       2.402979       8.070177      -0.605957      29.759469 0.51436294E+03  0.12372431E+05                                 8.002319                            7.329372      -0.430796       1.932063                    0.995418      27.500873      75.116867       0.650168       0.391647      -1.101556      -0.123336       0.035499      -0.070106       0.146242      -0.016260       0.076831       0.042451       0.170108      -0.042573      -0.112931      -0.019624       0.132555              8.469043      11.002942      -1.452898       2.242913       7.465365      -0.580858       6.938822          -0.000917
           68              O       1.195547       2.752712       5.286418      -0.591340      30.729811 0.56851841E+03  0.14010573E+05                                 8.027925                            7.555517      -0.271707       1.954527                    0.997119      28.621687      78.927767       0.660054       0.376543      -1.113318      -0.053719       0.071599       0.141785       0.167676      -0.073050      -0.024130       0.093955      -0.107758       0.090890      -0.110593      -0.040434       0.151027              8.350427       7.138793      -1.428133      -0.580387       9.967026       1.279810       7.945462          -0.001021
           69              O       1.929098       5.457977       7.427113      -0.582723      37.850080 0.56064981E+03  0.13603230E+05                                 8.912995                            7.348472       0.341777       2.165637                    0.994673      27.686861      72.825929       0.698911       0.361188      -1.138643      -0.041241      -0.023125      -0.012898       0.049009      -0.067190       0.029906       0.011942      -0.054446       0.096687      -0.096333       0.037609       0.058725              9.925490       6.007843       0.521363      -0.170597      13.703379       5.129555      10.065246          -0.002329
           70              O       2.960170       4.606986       5.613468      -0.629622      39.842218 0.67656214E+03  0.17207067E+05                                 9.290711                            8.125555       0.015118       2.048185                    0.994445      28.832337      77.671702       0.658078       0.365957      -1.134798       0.009032       0.024244       0.056119       0.061795      -0.027077      -0.029938      -0.044099       0.071243       0.017070      -0.079258       0.027139       0.052119             10.025128      11.697075       2.032799      -3.918579       8.341206      -0.209945      10.037104          -0.002749
           71              O       3.748445       0.999456      10.218756      -0.612340      36.561533 0.52579641E+03  0.12539209E+05                                 8.611978                            7.005941       0.586366       2.210559                    0.999256      28.372112      73.692958       0.733681       0.350063      -1.148983       0.019395       0.032283       0.096782       0.103852      -0.068974      -0.029221      -0.048050       0.039428       0.116435      -0.111940       0.049592       0.062348              9.745167       6.914558       1.157008      -2.812588       6.206164      -2.546373      16.114778          -0.003571
           72              O       3.453497       1.009404      12.427924      -0.586047      37.292732 0.52017689E+03  0.12395875E+05                                 8.777238                            7.012046       0.351840       2.136627                    0.998536      28.296487      73.934702       0.725121       0.354462      -1.143188       0.056097       0.015270      -0.076189       0.095837      -0.092045       0.024660       0.012652       0.023572       0.142818      -0.120567       0.046988       0.073580             10.040162       5.810592       0.723081       1.270828       6.700449       2.375609      17.609444          -0.003258

******************************************************
Auxiliary information for the entire system
The total spin magnetic moment of the unit cell is   4.036204
The total net atomic charge of the unit cell is   -0.000001
Accuracy of reproducing the electrostatic potential in the unit cell:
  The inner radius (bohr) =    5.0000
  The outer radius (bohr) =   12.0000
  Valid grid points have density less than (e/(bohr^3)) =    0.0001
  The number of valid grid points were=        11241
  The rms potential error without charges in kcal/mol is=      6.55572
  The rms potential error with partial charges in kcal/mol is=      1.39665
  The RRMSE value at monopole order=      0.21304
  The rms potential error with partial charges and cloud penetration in kcal/mol is=      1.40705
  The RRMSE value at monopole order with cloud penetration is=      0.21463
  The rms potential error with partial charges and atomic dipoles in kcal/mol is=      0.85429
  The RRMSE value at dipole order=      0.13031
  The rms potential error with partial charges, atomic dipoles and cloud penetration in kcal/mol is=      0.82810
  The RRMSE value at dipole order with cloud penetration=      0.12632

******************************************************
The electron densities and ab initio electrostatic potential were computed in VASP using the PBE functional and
projector augmented wave method. See the main text of the journal article for a description of computational details.
The atomic charges, dipoles, and quadrupoles were computed with the DDEC6 method as described in
(a) T. A. Manz and N. Gabaldon Limas, RSC Adv. 6 (2016) 47771-47801 DOI: 10.1039/c6ra04656h
(b) N. Gabaldon Limas and T. A. Manz, RSC Adv. 8 (2018) 2678-2707 DOI: 10.1039/c7ra11829e.
For each atom in the material, the electron cloud parameters were fit to the spherically averaged atom-in-material
electron density using radial positions for which this density was between 10^-4 and 10^-2 electrons per cubic bohr.
The polarizabilities, dispersion coefficients, and quantum Drude oscillator (QDO) parameters were fit using the MCLF method.
The magnetic structure of the system was optimized in VASP from the default ferromagnetic initial guess using spin polarization.
The atomic spin moments (ASMs) were computed on this optimized magnetic structure using the DDEC6 partition as inputs
to the method of T. A. Manz and D. S. Sholl, J. Chem. Theory Comput. 7 (2011) 4146-4164 DOI: 10.1021/ct200539n.
The RMSE and RRMSE were computed using a uniform grid with Ewald summation.
