# Supplementary material for: A collection of forcefield precursors for metal–organic frameworks
Source: RSC Adv. 2019 Nov 13;9(63):36492–507. doi: 10.1039/c9ra07327b (PMC9075174; doi:10.1039/c9ra07327b)
Supplement: RA-009-C9RA07327B-s5353 [file RA-009-C9RA07327B-s5353.xyz]

  147
jmolscript: load "" {1 1 1} spacegroup "x,y,z" unitcell [{     12.214800     0.000000     0.000000 }, {     -4.071495    16.474339     0.000000 }, {      4.071581     8.237116    14.267202 }]
Tb     0.000028     7.969197     4.601030     2.082379
Tb     4.071627     8.237151     5.065142     2.081891
Tb     8.143231     8.505107     4.601030     2.081871
H     12.784408     5.017229     8.196508     0.121632
H      8.877794    19.546768     9.427767     0.104937
H     10.012532    18.078899    10.885875     0.115949
H     10.976267    17.767526    13.014542     0.112890
H      6.814285     9.416728     1.021532     0.114520
H      4.696218     6.028781     0.766149     0.118881
H      8.870415    14.359810    12.762012     0.112348
H      4.641269    12.826899     5.823872     0.121781
H      4.806177    14.865594     6.892485     0.104907
H      5.940942    16.862282     7.434639     0.115803
H      6.904706    18.861446     6.639956     0.113301
H     10.885830     4.413454     5.601304     0.113636
H      8.767778     5.886249     8.663045     0.119714
H      4.798869    20.346596     9.717391     0.112912
H      8.712859     6.867327     0.246823     0.121500
H     12.949351    15.010548    12.214152     0.104985
H      1.869313    14.481729    10.213890     0.115665
H      2.833056    12.793938     8.879907     0.113130
H      2.742661    10.881272     7.644367     0.114387
H      0.624641    12.796425     4.838008     0.118828
H      0.727251    14.716504     6.055001     0.112498
H      7.573615    11.457048     8.196508     0.121781
H      7.408722    13.401839     9.427767     0.104902
H      6.273969    14.869698    10.885875     0.115785
H      5.310212    15.181055    13.014542     0.113307
H      1.329010     7.057603     1.021532     0.113638
H      3.447079    10.445552     0.766149     0.119723
H      7.416067    18.588773    12.762012     0.112917
H      3.501977     3.647397     5.823872     0.121492
H     -0.734436    18.083032     6.892485     0.104992
H     10.345594    16.086340     7.434639     0.115687
H      9.381837    14.087182     6.639956     0.113134
H      9.472219    12.060843     5.601304     0.114391
H     11.590241    10.588025     8.663045     0.118832
H     11.487644    12.602009     9.717391     0.112497
H     -0.569557     9.607010     0.246823     0.121633
H      3.337136    17.938038    12.214152     0.104941
H      2.202395    18.466872    10.213890     0.115943
H      1.238665    20.154673     8.879907     0.112883
H      5.400568     5.593009     7.644367     0.114528
H      7.518616     3.677878     4.838008     0.118863
H      3.344498    18.232128     6.055001     0.112342
H     10.179035    14.082636    10.892295     0.114160
H      6.107466    18.865960    10.892295     0.114388
H      2.035871    16.474314     6.749813     0.114184
C      9.321207    20.831030     7.958388    -0.101513
C      9.392042    19.645123     8.659906    -0.148222
C     10.080932    17.276765    10.421335    -0.208646
C     10.084586    16.090857    11.132840     0.093965
C      9.972202    16.083438    12.610923     0.082795
C     10.537749    17.051632    13.414166    -0.148200
C      6.405087     8.755697     0.511194    -0.080084
C      5.728377     7.704467     1.142660    -0.025862
C      5.144508     6.733308     0.359676    -0.084575
C      9.280834    15.023065    13.268213    -0.154683
C      5.535376     7.712370     2.606190     0.621563
C      5.249564    12.950948     6.514975    -0.099902
C      5.320414    14.151430     7.191240    -0.147572
C      6.009340    16.861043     8.361579    -0.209667
C      6.013009    18.070174     9.032851     0.093572
C      5.900644    19.353940     8.300230     0.082024
C      6.466197    19.565475     7.060125    -0.148821
C     10.476629     4.302002     6.428944    -0.080108
C      9.799933     5.374480     7.023601    -0.020995
C      9.216058     5.181972     8.256144    -0.087863
C      5.209291    20.453353     8.889894    -0.154359
C      9.606951     6.637982     6.284988     0.619665
C     13.392743    15.640932    14.061041    -0.101828
C     13.463596    15.626357    12.683257    -0.147439
C      1.937723    15.285102     9.751490    -0.208385
C      1.941394    15.261879     8.368713     0.093518
C      1.829014    13.985532     7.623251     0.081284
C      2.394549    12.805803     8.060113    -0.148042
C      2.333472    11.653755     7.327064    -0.081095
C      1.656778    11.632508     6.100941    -0.023263
C      1.072920    12.796175     5.651381    -0.085919
C      1.137662    13.946493     6.376298    -0.153401
C      1.463779    10.361103     5.376024     0.617337
C      6.965323    12.117588     7.958388    -0.099894
C      6.894482    13.303490     8.659906    -0.147598
C      6.205573    15.671835    10.421335    -0.209615
C      6.201913    16.857737    11.132840     0.093599
C      6.314282    16.865145    12.610923     0.082019
C      5.748726    15.896945    13.414166    -0.148829
C      1.738213     7.718638     0.511194    -0.080115
C      2.414916     8.769863     1.142660    -0.020990
C      2.998794     9.741028     0.359676    -0.087882
C      7.005643    17.925514    13.268213    -0.154352
C      2.607903     8.761950     2.606190     0.619675
C     -1.177819    19.997681     6.514975    -0.101827
C     -1.248676    18.797194     7.191240    -0.147442
C     10.277186    16.087573     8.361579    -0.208625
C     10.273511    14.878436     9.032851     0.093507
C     10.385882    13.594676     8.300230     0.081343
C      9.820342    13.383150     7.060125    -0.148065
C      9.881411    12.172288     6.428944    -0.081079
C     10.558102    11.099807     7.023601    -0.023276
C     11.141964    11.292305     8.256144    -0.085899
C     11.077230    12.495259     8.889894    -0.153434
C     10.751091     9.836310     6.284988     0.617346
C      2.893726    17.307641    14.061041    -0.101492
C      2.822887    17.322226    12.683257    -0.148226
C      2.133989    17.663503     9.751490    -0.208488
C      2.130332    17.686737     8.368713     0.093909
C      2.242720    18.963089     7.623251     0.082801
C      1.677180    20.142815     8.060113    -0.148183
C      5.809760     4.820529     7.327064    -0.080139
C      6.486466     4.841785     6.100941    -0.025857
C      7.070329     3.678122     5.651381    -0.084561
C      2.934084    19.002138     6.376298    -0.154676
C      6.679472     6.113195     5.376024     0.621515
C      2.035807     5.851827     6.132899     0.644792
C      2.035794     4.531488     6.895196    -0.033638
C     10.179077    18.625362     8.269556     0.082802
C     10.179065    17.307001     9.030711     0.097854
C     10.179043    14.887739    10.427470    -0.219983
C      6.107437    10.622466     6.132899     0.643869
C      6.107442    11.942799     6.895196    -0.038344
C      6.107450    14.323254     8.269556     0.083164
C      6.107454    15.641610     9.030711     0.097389
C      6.107463    18.060861    10.427470    -0.219036
C     10.179042     8.237162     2.001403     0.644759
C     10.179050     8.237168     0.476810    -0.033637
C      2.035845    16.474294    11.995293     0.082784
C      2.035853    16.474300    10.472982     0.097776
C      2.035867    16.474310     7.679464    -0.220108
O      0.984442     6.524639     6.144884    -0.670402
O      6.145141     8.589873     3.326541    -0.774792
O      4.705984     6.935685     3.130509    -0.586515
O      5.056069    10.296441     5.544235    -0.669050
O     10.216721     6.823075     5.164870    -0.774795
O      8.777569     7.480396     6.695455    -0.585722
O      9.127669     7.890375     2.578083    -0.669834
O      2.073533     9.298507     5.775791    -0.774089
O      0.634399    10.295374     4.441237    -0.583882
O      7.158801     9.949654     6.144884    -0.669064
O      1.998131     7.884441     3.326541    -0.774794
O      3.437290     9.538631     3.130509    -0.585743
O      3.087180     6.177856     5.544235    -0.669874
O     10.141333     9.651225     5.164870    -0.774067
O     11.580468     8.993893     6.695455    -0.583884
O     -0.984390     8.583945     2.578083    -0.670385
O      6.069714     7.175789     5.775791    -0.774809
O      7.508862     6.178931     4.441237    -0.586473

The following XYZ coordinates are in angstroms. Other properties are in atomic units.
The sperically averaged electron density of each atom fit to a function of the form exp(a - br)
eigen_1, eigen_2 and eigen_3 are the three eigenvalues of traceless quadrupole moment tensor
  atom number  atomic symbol              X              Y              Z     net charge C6 coefficient C8 coefficient C10 coefficient fluctuating dipole atomic polarizability isotropic forcefield polarizability              a              b squared Pearson coefficient          <r^3>          <r^4>         wp_QDO          m_QDO          q_QDO       dipole_x       dipole_y       dipole_z         dipole            Qxy            Qxz            Qyz     Q(x^2-y^2)  Q(3z^2 - R^2)        eigen_1        eigen_2        eigen_3 static polarizability      alpha(xx)      alpha(xy)      alpha(xz)      alpha(yy)      alpha(yz)      alpha(zz) atomic spin moment
            1             Tb       0.000028       7.969197       4.601030       2.082379     121.337390 0.26429555E+04  0.86601422E+05                                16.209995                           13.785645       2.383715       2.492731                    0.999693      73.377804     168.707885       0.693227       0.269647      -1.336555       0.000007      -0.018261      -0.010544       0.021087       0.001939      -0.003357       0.064281      -0.136826      -0.011559      -0.067063      -0.040397       0.107460             20.390144      25.505875       1.716663      -2.973297      16.979354      -1.477335      18.685202          -0.000002
            2             Tb       4.071627       8.237151       5.065142       2.081891     121.457832 0.26462504E+04  0.86737221E+05                                16.220641                           13.794420       2.383002       2.492154                    0.999671      73.409208     168.812403       0.692986       0.269654      -1.336533       0.000398      -0.000059       0.022235       0.022238      -0.004001      -0.000025      -0.000260      -0.025905       0.323204      -0.067424      -0.040312       0.107735             20.404043      25.522853      -3.435508      -0.000458      19.554165       0.001528      16.135110          -0.000002
            3             Tb       8.143231       8.505107       4.601030       2.081871     121.463288 0.26463923E+04  0.86743132E+05                                16.221221                           13.794875       2.383006       2.492152                    0.999671      73.410024     168.816123       0.692967       0.269658      -1.336527      -0.000391       0.019233      -0.011164       0.022242       0.002032       0.003459      -0.064488      -0.137091      -0.010622      -0.067384      -0.040317       0.107701             20.404833      25.523985       1.718212       2.975103      16.991755       1.481348      18.698758          -0.000002
            4              H      12.784408       5.017229       8.196508       0.121632       1.208488 0.89958008E+01  0.90240521E+02                                 1.829771                            1.722516      -1.035365       2.396979                    0.997173       3.412157       9.414786       0.493658       1.236853      -0.720555      -0.028589       0.028504       0.009900       0.041567      -0.008654      -0.014220       0.000383      -0.011430      -0.006744      -0.019192       0.003478       0.015714              1.886970       2.055350      -0.488618      -0.122553       2.134432      -0.036805       1.471129           0.000001
            5              H       8.877794      19.546768       9.427767       0.104937       1.179083 0.88218443E+01  0.88331401E+02                                 1.810425                            1.711598      -1.018262       2.389772                    0.997045       3.547912       9.877423       0.491219       1.245305      -0.717156      -0.020142      -0.000660       0.028337       0.034772      -0.009348      -0.012524      -0.000652      -0.008187       0.014631      -0.018119       0.003311       0.014807              1.861720       1.889860       0.067356      -0.443599       1.636232      -0.332826       2.059070           0.000000
            6              H      10.012532      18.078899      10.885875       0.115949       1.126922 0.88903370E+01  0.89243828E+02                                 1.761688                            1.723877      -1.090624       2.360145                    0.997045       3.529491       9.858233       0.486767       1.253503      -0.715544      -0.001983       0.028948       0.016759       0.033508      -0.000291      -0.001821       0.005343      -0.022645       0.008511      -0.012956       0.000131       0.012825              1.759043       1.471781      -0.091221      -0.016363       1.923450       0.107119       1.881897           0.000000
            7              H      10.976267      17.767526      13.014542       0.112890       1.115793 0.84678449E+01  0.83114089E+02                                 1.692439                            1.638614      -0.813596       2.490573                    0.999393       3.274775       8.745449       0.524799       1.189082      -0.732549       0.019216       0.028313      -0.012148       0.036310       0.013871      -0.000632       0.000501      -0.014757       0.009895      -0.017392       0.003328       0.014063              1.705251       1.651301       0.260654      -0.174195       1.643278      -0.272814       1.821173           0.000001
            8              H       6.814285       9.416728       1.021532       0.114520       1.214139 0.92394044E+01  0.92900169E+02                                 1.808597                            1.725548      -0.992824       2.410904                    0.997956       3.374510       9.190159       0.504072       1.208485      -0.727908       0.016939       0.029252       0.020014       0.039283       0.013175      -0.002677       0.003817      -0.017319      -0.005756      -0.016048      -0.000915       0.016963              1.853656       1.749330       0.257210       0.257976       1.707414       0.363507       2.104226           0.000000
            9              H       4.696218       6.028781       0.766149       0.118881       1.093091 0.80777246E+01  0.77957283E+02                                 1.635219                            1.572887      -0.855173       2.478869                    0.999282       3.172972       8.263626       0.552587       1.148517      -0.742709      -0.020238      -0.031441       0.017126       0.041127       0.014189       0.000857      -0.002951      -0.016144      -0.002310      -0.016262      -0.000703       0.016965              1.653880       1.525634       0.252662      -0.200304       1.669875      -0.301797       1.766130           0.000003
           10              H       8.870415      14.359810      12.762012       0.112348       1.127521 0.83657457E+01  0.81828513E+02                                 1.696983                            1.621825      -0.851177       2.472185                    0.999195       3.292234       8.764702       0.531094       1.179056      -0.734414      -0.019329      -0.026947      -0.016435       0.037012       0.015253       0.001034       0.001156      -0.014070       0.010767      -0.018595       0.003390       0.015205              1.726244       1.577811       0.215871       0.179632       1.627181       0.335945       1.973740           0.000002
           11              H       4.641269      12.826899       5.823872       0.121781       1.211258 0.90213581E+01  0.90573534E+02                                 1.833984                            1.726092      -1.043879       2.393493                    0.997039       3.413591       9.426955       0.492595       1.238475      -0.720220      -0.028610      -0.005751      -0.029269       0.041331      -0.008055       0.014489       0.003750      -0.004476       0.015539      -0.019215       0.003517       0.015698              1.891500       2.060669       0.138826       0.486644       1.672239       0.306779       1.941592           0.000001
           12              H       4.806177      14.865594       6.892485       0.104907       1.179740 0.88263411E+01  0.88369707E+02                                 1.809242                            1.710564      -1.012290       2.391736                    0.997151       3.548576       9.872333       0.492101       1.243166      -0.717610      -0.020060       0.024986      -0.013427       0.034742      -0.006203       0.014389      -0.001056      -0.011340       0.005421      -0.018210       0.003401       0.014809              1.860442       1.888486      -0.417374       0.163290       2.239924      -0.016701       1.452916           0.000000
           13              H       5.940942      16.862282       7.434639       0.115803       1.123690 0.88564770E+01  0.88803060E+02                                 1.756923                            1.719481      -1.081777       2.364005                    0.997190       3.524649       9.833298       0.487949       1.251887      -0.715905      -0.001999      -0.000065      -0.033695       0.033754      -0.001576       0.001122       0.000513      -0.012251       0.038041      -0.012720      -0.000026       0.012746              1.754293       1.468505       0.031338       0.086714       1.794934      -0.035372       1.999439           0.000000
           14              H       6.904706      18.861446       6.639956       0.113301       1.113187 0.84449719E+01  0.82852968E+02                                 1.691991                            1.638181      -0.817522       2.490153                    0.999346       3.270015       8.737494       0.523889       1.191672      -0.731979       0.019188      -0.024545      -0.018212       0.036088      -0.007465      -0.011664       0.000827      -0.012314       0.016379      -0.017271       0.003249       0.014022              1.704813       1.650933      -0.281066      -0.138581       2.012296       0.059398       1.451210           0.000001
           15              H      10.885830       4.413454       5.601304       0.113636       1.211483 0.92086256E+01  0.92454718E+02                                 1.800213                            1.718062      -0.965176       2.421049                    0.998163       3.373360       9.161243       0.507526       1.202026      -0.729347       0.017166       0.002338      -0.035562       0.039558      -0.008833      -0.010200       0.002825      -0.005449       0.030733      -0.016215      -0.000779       0.016994              1.844771       1.741333       0.094018      -0.348940       1.682523      -0.350740       2.110457           0.000000
           16              H       8.767778       5.886249       8.663045       0.119714       1.090280 0.80518648E+01  0.77638539E+02                                 1.631470                            1.569598      -0.851400       2.480089                    0.999225       3.170039       8.249915       0.553622       1.147391      -0.742957      -0.019620       0.030228       0.018705       0.040602      -0.006511      -0.012766       0.005391      -0.011586       0.010248      -0.016263      -0.000721       0.016984              1.649973       1.522267      -0.298390      -0.118083       1.998046       0.108589       1.429607           0.000003
           17              H       4.798869      20.346596       9.717391       0.112912       1.129386 0.83844233E+01  0.82075903E+02                                 1.700794                            1.625177      -0.862345       2.467381                    0.999069       3.293511       8.778182       0.529668       1.181299      -0.733895      -0.019043      -0.000355       0.031202       0.036556      -0.006646      -0.013861       0.000116      -0.011680       0.017493      -0.018622       0.003325       0.015297              1.730260       1.581191       0.047819      -0.277878       1.599660      -0.319386       2.009929           0.000002
           18              H       8.712859       6.867327       0.246823       0.121500       1.212685 0.90361860E+01  0.90771806E+02                                 1.836479                            1.728334      -1.042789       2.394125                    0.997055       3.416926       9.442860       0.491857       1.239657      -0.719952      -0.028644      -0.022934       0.019608       0.041604       0.016554      -0.000450      -0.004191      -0.005425       0.012978      -0.019180       0.003485       0.015696              1.894200       2.063595       0.352563      -0.364151       1.610553      -0.270425       2.008453           0.000001
           19              H      12.949351      15.010548      12.214152       0.104985       1.174342 0.87755911E+01  0.87721249E+02                                 1.802619                            1.704813      -1.002824       2.395994                    0.997267       3.540304       9.836404       0.493366       1.241962      -0.717897      -0.020127      -0.024183      -0.014771       0.034758       0.015422      -0.001732       0.001783      -0.010024       0.009154      -0.018027       0.003320       0.014706              1.853367       1.881226       0.347852       0.277897       1.658220       0.346949       2.020657           0.000000
           20              H       1.869313      14.481729      10.213890       0.115665       1.126231 0.88823489E+01  0.89133380E+02                                 1.760083                            1.722392      -1.086873       2.361567                    0.997104       3.528332       9.849632       0.487333       1.252470      -0.715774      -0.002130      -0.029247       0.016863       0.033827       0.001861       0.000818      -0.005808      -0.021309       0.010126      -0.012623      -0.000046       0.012669              1.757443       1.470685       0.059680      -0.070692       1.983065      -0.071319       1.818580           0.000000
           21              H       2.833056      12.793938       8.879907       0.113130       1.114330 0.84568390E+01  0.83009933E+02                                 1.694437                            1.640413      -0.827115       2.486475                    0.999300       3.270628       8.745191       0.522943       1.193244      -0.731637       0.019567      -0.003646       0.030302       0.036255      -0.006299       0.012026      -0.001423      -0.013187       0.014363      -0.017049       0.003138       0.013911              1.707340       1.653270       0.020580       0.313445       1.542255       0.213850       1.926495           0.000001
           22              H       2.742661      10.881272       7.644367       0.114387       1.207710 0.91765763E+01  0.92084315E+02                                 1.799797                            1.717793      -0.977513       2.417524                    0.998126       3.366536       9.150564       0.506185       1.205847      -0.728518       0.017212      -0.031918       0.015516       0.039443      -0.004164       0.012813      -0.006859      -0.011847       0.009960      -0.016062      -0.000825       0.016887              1.844323       1.740952      -0.348810       0.092957       2.306424      -0.009731       1.485592           0.000000
           23              H       0.624641      12.796425       4.838008       0.118828       1.091981 0.80662763E+01  0.77801875E+02                                 1.632101                            1.570130      -0.850558       2.479966                    0.999269       3.173174       8.255761       0.554064       1.146118      -0.743263      -0.020252       0.001112      -0.035814       0.041158      -0.007805       0.011864      -0.002478      -0.006502       0.026504      -0.016246      -0.000763       0.017009              1.650624       1.522848       0.046941       0.317767       1.478090       0.191901       1.950936           0.000003
           24              H       0.727251      14.716504       6.055001       0.112498       1.128776 0.83763907E+01  0.81953607E+02                                 1.697726                            1.622423      -0.850179       2.472140                    0.999180       3.293270       8.766807       0.531242       1.178427      -0.734557      -0.019322       0.027526      -0.015046       0.036843      -0.008520       0.012771      -0.001307      -0.014045       0.011417      -0.018715       0.003450       0.015265              1.727021       1.578459      -0.263847       0.097244       2.179247      -0.018073       1.423358           0.000002
           25              H       7.573615      11.457048       8.196508       0.121781       1.211192 0.90207433E+01  0.90565606E+02                                 1.833899                            1.726019      -1.043792       2.393527                    0.997042       3.413501       9.426543       0.492612       1.238454      -0.720224       0.028608      -0.028231       0.009655       0.041336      -0.008522       0.014221      -0.000522      -0.011875      -0.006666      -0.019217       0.003516       0.015702              1.891408       2.060557      -0.490818       0.123082       2.139827       0.036759       1.473841           0.000001
           26              H       7.408722      13.401839       9.427767       0.104902       1.179916 0.88280350E+01  0.88391371E+02                                 1.809450                            1.710748      -1.012542       2.391604                    0.997148       3.548934       9.873762       0.492064       1.243195      -0.717602       0.020055       0.000862       0.028346       0.034734      -0.009362       0.012559       0.000750      -0.008207       0.014807      -0.018204       0.003400       0.014804              1.860665       1.888715       0.067285       0.443181       1.635392       0.332501       2.057887           0.000000
           27              H       6.273969      14.869698      10.885875       0.115785       1.123908 0.88587271E+01  0.88831681E+02                                 1.757171                            1.719715      -1.082060       2.363856                    0.997185       3.525085       9.835001       0.487906       1.251910      -0.715898       0.001998      -0.029214       0.016795       0.033757      -0.000183       0.001921      -0.005327      -0.022371       0.007705      -0.012723      -0.000024       0.012747              1.754544       1.468686      -0.090785       0.016221       1.917968      -0.106254       1.876978           0.000000
           28              H       5.310212      15.181055      13.014542       0.113307       1.113278 0.84459065E+01  0.82864986E+02                                 1.692136                            1.638313      -0.817533       2.490148                    0.999346       3.270143       8.738178       0.523845       1.191732      -0.731965      -0.019189      -0.028045      -0.012149       0.036088       0.013835       0.000632      -0.000467      -0.014553       0.009667      -0.017273       0.003252       0.014021              1.704962       1.651077       0.260586       0.174149       1.643055       0.272695       1.820756           0.000001
           29              H       1.329010       7.057603       1.021532       0.113638       1.211466 0.92085076E+01  0.92453380E+02                                 1.800209                            1.718062      -0.965162       2.421055                    0.998163       3.373343       9.161235       0.507520       1.202042      -0.729344      -0.017167      -0.029632       0.019804       0.039560       0.013249       0.002551      -0.004062      -0.017377      -0.005049      -0.016215      -0.000778       0.016993              1.844766       1.741332       0.255177      -0.255887       1.699718      -0.360664       2.093248           0.000000
           30              H       3.447079      10.445552       0.766149       0.119723       1.090334 0.80524265E+01  0.77645747E+02                                 1.631566                            1.569686      -0.851409       2.480088                    0.999224       3.170112       8.250352       0.553586       1.147441      -0.742945       0.019617       0.031313       0.016829       0.040602       0.014309      -0.000747       0.002983      -0.015751      -0.002276      -0.016258      -0.000727       0.016984              1.650072       1.522357       0.251480       0.199391       1.665852       0.300461       1.762008           0.000003
           31              H       7.416067      18.588773      12.762012       0.112917       1.129351 0.83840935E+01  0.82071837E+02                                 1.700758                            1.625145      -0.862338       2.467387                    0.999069       3.293449       8.777961       0.529674       1.181297      -0.733896       0.019043       0.026845      -0.015908       0.036556       0.015324      -0.001176      -0.001199      -0.013961       0.010648      -0.018619       0.003324       0.015295              1.730223       1.581160       0.216733      -0.180346       1.630734      -0.337336       1.978774           0.000002
           32              H       3.501977       3.647397       5.823872       0.121492       1.212692 0.90362033E+01  0.90771749E+02                                 1.836458                            1.728314      -1.042873       2.394076                    0.997055       3.416948       9.442816       0.491871       1.239625      -0.719958       0.028646       0.005518      -0.029664       0.041605      -0.007888      -0.014562      -0.003731      -0.004627       0.015369      -0.019182       0.003485       0.015697              1.894179       2.063570       0.139083      -0.487400       1.674765      -0.307503       1.944201           0.000001
           33              H      -0.734436      18.083032       6.892485       0.104992       1.174191 0.87741330E+01  0.87702554E+02                                 1.802434                            1.704650      -1.002613       2.396108                    0.997269       3.539980       9.835098       0.493402       1.241931      -0.717905       0.020126      -0.024890      -0.013556       0.034761      -0.006217      -0.014223       0.001084      -0.011248       0.005480      -0.018030       0.003319       0.014711              1.853169       1.881018      -0.414522      -0.162277       2.230255       0.016542       1.448234           0.000000
           34              H      10.345594      16.086340       7.434639       0.115687       1.126089 0.88808900E+01  0.89114675E+02                                 1.759905                            1.722226      -1.086768       2.361624                    0.997107       3.528068       9.848524       0.487369       1.252435      -0.715782       0.002136      -0.000017      -0.033755       0.033822      -0.001640      -0.001204      -0.000483      -0.012090       0.037799      -0.012626      -0.000044       0.012670              1.757264       1.470560       0.031377      -0.087012       1.797752       0.035556       2.003481           0.000000
           35              H       9.381837      14.087182       6.639956       0.113134       1.114234 0.84558916E+01  0.82997925E+02                                 1.694300                            1.640289      -0.827107       2.486479                    0.999300       3.270512       8.744606       0.522980       1.193199      -0.731648      -0.019570       0.024422      -0.018311       0.036258      -0.007262       0.011469      -0.000972      -0.012401       0.016738      -0.017048       0.003135       0.013913              1.707198       1.653136      -0.281695       0.138878       2.015444      -0.059443       1.453014           0.000001
           36              H       9.472219      12.060843       5.601304       0.114391       1.207754 0.91769788E+01  0.92089503E+02                                 1.799853                            1.717839      -0.977539       2.417513                    0.998126       3.366582       9.150791       0.506173       1.205859      -0.728515      -0.017212      -0.002521      -0.035394       0.039438      -0.009016       0.010012      -0.003021      -0.005202       0.029901      -0.016063      -0.000823       0.016887              1.844384       1.741008       0.093909       0.348583       1.682419       0.350585       2.109726           0.000000
           37              H      11.590241      10.588025       8.663045       0.118832       1.091848 0.80649931E+01  0.77785999E+02                                 1.631930                            1.569974      -0.850473       2.480010                    0.999270       3.172989       8.254954       0.554110       1.146073      -0.743274       0.020251      -0.030462       0.018869       0.041159      -0.006372       0.012692      -0.005569      -0.011859       0.010436      -0.016247      -0.000762       0.017009              1.650449       1.522692      -0.298612       0.118209       1.998685      -0.108777       1.429969           0.000003
           38              H      11.487644      12.602009       9.717391       0.112497       1.128933 0.83779377E+01  0.81973174E+02                                 1.697936                            1.622614      -0.850371       2.472046                    0.999179       3.293551       8.768018       0.531186       1.178486      -0.734542       0.019319       0.000727       0.031358       0.036838      -0.006804       0.013755      -0.000088      -0.011927       0.017759      -0.018708       0.003449       0.015259              1.727241       1.578650       0.047713       0.277169       1.596880       0.318338       2.006192           0.000002
           39              H      -0.569557       9.607010       0.246823       0.121633       1.208568 0.89965569E+01  0.90250368E+02                                 1.829886                            1.722616      -1.035327       2.396999                    0.997173       3.412250       9.415285       0.493630       1.236892      -0.720546       0.028587       0.022825       0.019733       0.041564       0.016637       0.000381       0.004123      -0.004946       0.012711      -0.019189       0.003482       0.015707              1.887094       2.055499       0.350480       0.361922       1.605172       0.268842       2.000613           0.000001
           40              H       3.337136      17.938038      12.214152       0.104941       1.179058 0.88216163E+01  0.88328558E+02                                 1.810401                            1.711578      -1.018302       2.389754                    0.997041       3.547868       9.877273       0.491221       1.245308      -0.717155       0.020146       0.024212      -0.014740       0.034775       0.015525       0.001836      -0.001725      -0.010035       0.009062      -0.018121       0.003308       0.014814              1.861694       1.889836       0.350484      -0.280124       1.665108      -0.349501       2.030139           0.000000
           41              H       2.202395      18.466872      10.213890       0.115943       1.126892 0.88899865E+01  0.89239324E+02                                 1.761653                            1.723841      -1.090500       2.360211                    0.997046       3.529392       9.857864       0.486773       1.253501      -0.715545       0.001983       0.028989       0.016693       0.033511       0.001717      -0.000654       0.005738      -0.021963       0.010509      -0.012947       0.000119       0.012828              1.759006       1.471749       0.059785       0.070819       1.985024       0.071564       1.820245           0.000000
           42              H       1.238665      20.154673       8.879907       0.112883       1.115811 0.84680120E+01  0.83116143E+02                                 1.692461                            1.638633      -0.813583       2.490575                    0.999394       3.274789       8.745509       0.524794       1.189085      -0.732549      -0.019224       0.003634       0.030591       0.036312      -0.006388      -0.012320       0.001302      -0.013365       0.014058      -0.017384       0.003328       0.014056              1.705274       1.651320       0.020533      -0.312839       1.540457      -0.213446       1.924044           0.000001
           43              H       5.400568       5.593009       7.644367       0.114528       1.214033 0.92383803E+01  0.92887033E+02                                 1.808468                            1.725433      -0.992716       2.410959                    0.997956       3.374376       9.189568       0.504098       1.208458      -0.727914      -0.016938       0.031956       0.015324       0.039279      -0.004271      -0.012746       0.006907      -0.011977       0.010287      -0.016048      -0.000916       0.016965              1.853518       1.749200      -0.351970      -0.093753       2.319634       0.009932       1.491719           0.000000
           44              H       7.518616       3.677878       4.838008       0.118863       1.093121 0.80779681E+01  0.77959979E+02                                 1.635221                            1.572888      -0.855204       2.478845                    0.999281       3.173053       8.263772       0.552601       1.148484      -0.742716       0.020239      -0.000887      -0.035793       0.041128      -0.007836      -0.011861       0.002520      -0.006666       0.026124      -0.016262      -0.000705       0.016967              1.653881       1.525636       0.047137      -0.318963       1.480705      -0.192576       1.955303           0.000003
           45              H       3.344498      18.232128       6.055001       0.112342       1.127334 0.83639116E+01  0.81805310E+02                                 1.696727                            1.621594      -0.850996       2.472275                    0.999196       3.291946       8.763381       0.531163       1.178979      -0.734433       0.019331      -0.027715      -0.015119       0.037019      -0.008532      -0.012691       0.001292      -0.013841       0.011471      -0.018601       0.003392       0.015208              1.725976       1.577579      -0.263436      -0.097112       2.177656       0.017914       1.422693           0.000002
           46              H      10.179035      14.082636      10.892295       0.114160       1.130140 0.88537433E+01  0.88623150E+02                                 1.746744                            1.704497      -1.155469       2.324211                    0.996710       3.554592       9.855309       0.497266       1.230544      -0.720171      -0.000098      -0.030109       0.017395       0.034773       0.000223       0.000551      -0.005744      -0.020817       0.007150      -0.011633      -0.000851       0.012484              1.745907       1.465696      -0.040395      -0.069978       1.921227      -0.060993       1.850797           0.000001
           47              H       6.107466      18.865960      10.892295       0.114388       1.136440 0.89213184E+01  0.89513029E+02                                 1.756922                            1.713934      -1.180810       2.313540                    0.996404       3.565916       9.914269       0.494377       1.234782      -0.719202       0.000001       0.029853       0.017236       0.034472       0.000268      -0.000464       0.005841      -0.020782       0.007291      -0.011633      -0.000914       0.012547              1.756155       1.472969      -0.040774       0.070626       1.933387       0.061725       1.862108           0.000001
           48              H       2.035871      16.474314       6.749813       0.114184       1.129946 0.88517482E+01  0.88597873E+02                                 1.746534                            1.704299      -1.155181       2.324363                    0.996713       3.554155       9.853688       0.497300       1.230535      -0.720175       0.000101       0.000013      -0.034763       0.034763      -0.000590       0.000084       0.000088      -0.010718       0.037422      -0.011629      -0.000846       0.012475              1.745692       1.465537       0.080780      -0.000004       1.815331      -0.000002       1.956209           0.000001
           49              C       9.321207      20.831030       7.958388      -0.101513      33.100593 0.41442156E+03  0.96691684E+04                                 9.067329                            6.856455      -0.044781       1.960287                    0.999555      29.307381      85.138563       0.617122       0.425391      -1.053938       0.000764      -0.024525      -0.007889       0.025774      -0.014105      -0.007906       0.017020      -0.011513      -0.028530      -0.019247      -0.009723       0.028970             11.155525       9.224904      -1.012702      -2.216591      14.854191      -5.619800       9.387479          -0.000001
           50              C       9.392042      19.645123       8.659906      -0.148222      34.098167 0.42484092E+03  0.99853398E+04                                 9.265638                            6.948477      -0.025792       1.963182                    0.999375      29.864681      87.400675       0.611484       0.426171      -1.052258      -0.000816       0.020453      -0.026199       0.033248       0.004424      -0.014188      -0.000016       0.037116       0.066672      -0.030247      -0.000674       0.030920             11.459051       8.770518      -2.410363      -1.510830      16.279702      -5.469067       9.326934           0.000000
           51              C      10.080932      17.276765      10.421335      -0.208646      34.662924 0.47696912E+03  0.11537495E+05                                 9.395776                            7.375980      -0.013219       1.957523                    0.999006      31.140071      92.396095       0.591976       0.427741      -1.051488      -0.001795      -0.012783      -0.006482       0.014444      -0.000881       0.006346       0.034005       0.001252      -0.077689      -0.046379       0.013838       0.032542             11.322133       5.723792      -0.211974      -0.789132      10.947855      -4.415402      17.294750           0.000000
           52              C      10.084586      16.090857      11.132840       0.093965      39.014676 0.42521368E+03  0.99384786E+04                                10.243226                            6.991321      -0.178453       1.954350                    0.999354      26.880572      76.975959       0.607926       0.431065      -1.055363      -0.000106       0.000502      -0.011510       0.011522       0.014954      -0.000815       0.002354      -0.005691       0.030570      -0.020465       0.008938       0.011528             14.284556       6.191287      -0.382022      -1.374953      10.635125       0.593030      26.027256          -0.000001
           53              C       9.972202      16.083438      12.610923       0.082795      38.107623 0.43828204E+03  0.10298654E+05                                10.085947                            7.088379      -0.194606       1.951455                    0.999183      26.828903      76.471548       0.606328       0.429904      -1.058442      -0.000565      -0.000279       0.004838       0.004879      -0.008713       0.000245      -0.008300      -0.017892       0.035166      -0.018650       0.001133       0.017516             14.057460       7.822503       1.749664      -1.095229       7.194379       0.609719      27.155497          -0.000001
           54              C      10.537749      17.051632      13.414166      -0.148200      32.682433 0.42699472E+03  0.10025017E+05                                 8.974037                            6.937323       0.057738       1.992393                    0.999457      29.586794      85.876934       0.617236       0.422661      -1.056922       0.002396      -0.008285       0.025965       0.027360       0.012946      -0.005989      -0.015861      -0.020025      -0.065102      -0.027068      -0.005412       0.032480             11.154741       7.259859       1.587338       0.074235       6.377322       0.624242      19.827044          -0.000001
           55              C       6.405087       8.755697       0.511194      -0.080084      31.999119 0.41748037E+03  0.97673909E+04                                 8.946786                            6.933710      -0.115211       1.946108                    0.999170      29.092191      84.883123       0.606229       0.431844      -1.049018      -0.004655      -0.014194      -0.016040       0.021919      -0.000776      -0.005760       0.019214      -0.008919      -0.076807      -0.033577       0.008490       0.025088             11.104339       7.674313       1.808654      -1.070317       6.363186      -0.461412      19.275518          -0.000001
           56              C       5.728377       7.704467       1.142660      -0.025862      37.581906 0.44450526E+03  0.10467750E+05                                 9.916958                            7.084175      -0.105931       1.984608                    0.998280      27.248539      77.413507       0.614323       0.423382      -1.063917       0.003649       0.001353      -0.045771       0.045936       0.002054       0.005414      -0.000374      -0.001086      -0.041836      -0.015327       0.005759       0.009568             13.687304       8.078640       1.936842      -1.699242       7.049476      -0.070204      25.933796          -0.000001
           57              C       5.144508       6.733308       0.359676      -0.084575      31.075120 0.39993561E+03  0.92381653E+04                                 8.690269                            6.735998      -0.069820       1.956502                    0.999536      28.809393      82.968570       0.623254       0.425447      -1.055088       0.001556       0.019731      -0.012528       0.023424       0.007306      -0.000348      -0.018382      -0.010940      -0.074161      -0.031692       0.004606       0.027086             10.651765       6.505534       1.501622      -0.201268       6.539690       0.373415      18.910071           0.000001
           58              C       9.280834      15.023065      13.268213      -0.154683      33.823235 0.44464578E+03  0.10529908E+05                                 9.156147                            7.070287       0.053515       1.985310                    0.999487      29.906026      86.753620       0.613486       0.421591      -1.059177      -0.007377       0.012062       0.021411       0.025659       0.018929       0.004009       0.021764      -0.012332      -0.039651      -0.027193      -0.007909       0.035102             11.318505       7.165403       1.674164      -1.307085       6.681323      -0.363729      20.108790           0.000001
           59              C       5.535376       7.712370       2.606190       0.621563      24.278607 0.26056604E+03  0.54947997E+04                                 7.988484                            5.837329      -0.348798       1.934956                    0.999235      23.233141      67.364290       0.592284       0.490390      -1.002093       0.004380       0.006886       0.059610       0.060167      -0.055617       0.030148      -0.018912      -0.051798      -0.262432      -0.095612      -0.014752       0.110364             10.671368       7.943474       1.609476      -1.068613       5.692848      -0.299920      18.377781          -0.000001
           60              C       5.249564      12.950948       6.514975      -0.099902      33.029360 0.41331186E+03  0.96366795E+04                                 9.052346                            6.845073      -0.043654       1.961122                    0.999609      29.275223      85.012142       0.617941       0.425118      -1.054122       0.002280       0.004571       0.025908       0.026407      -0.000089       0.016438       0.000359       0.017846       0.060978      -0.019094      -0.010109       0.029203             11.136278       9.210856      -1.408190       1.985183      15.589250       5.166527       8.608727          -0.000000
           61              C       5.320414      14.151430       7.191240      -0.147572      34.076078 0.42440863E+03  0.99727236E+04                                 9.264239                            6.946756      -0.031338       1.962002                    0.999407      29.844476      87.333160       0.611316       0.426394      -1.052112      -0.000153      -0.032612      -0.004280       0.032892      -0.014053       0.003805      -0.022200      -0.000990      -0.048568      -0.029663      -0.000715       0.030378             11.459140       8.768107      -0.101403       2.842666      15.803257       5.747608       9.806056           0.000000
           62              C       6.009340      16.861043       8.361579      -0.209667      34.759276 0.47848610E+03  0.11585003E+05                                 9.420949                            7.393946      -0.020293       1.954996                    0.998967      31.186427      92.619188       0.590425       0.428464      -1.050897      -0.001712       0.000427       0.013402       0.013517       0.006520      -0.002269      -0.000942       0.060285       0.095719      -0.046799       0.014566       0.032233             11.356302       5.739402      -0.579600       0.579270      19.601722      -0.543705       8.727781           0.000000
           63              C       6.013009      18.070174       9.032851       0.093572      38.995205 0.42506603E+03  0.99327608E+04                                10.233704                            6.986113      -0.177207       1.954488                    0.999401      26.872669      76.909029       0.608760       0.430572      -1.055814       0.000065      -0.011064       0.004026       0.011774      -0.007950      -0.011979      -0.006332      -0.012870       0.006765      -0.019706       0.008967       0.010739             14.268708       6.185528      -0.998034       1.017104      21.640011      -6.948582      14.980584          -0.000001
           64              C       5.900644      19.353940       8.300230       0.082024      38.126692 0.43858970E+03  0.10307341E+05                                10.087057                            7.089820      -0.193145       1.951848                    0.999205      26.839022      76.497313       0.606422       0.429777      -1.058556      -0.000251       0.004020      -0.001502       0.004299       0.005501       0.007677       0.000227      -0.031868      -0.004656      -0.019291       0.001532       0.017759             14.058110       7.823482      -1.824645      -0.967449      21.640164      -8.946675      12.710683          -0.000001
           65              C       6.466197      19.565475       7.060125      -0.148821      32.710077 0.42751940E+03  0.10040577E+05                                 8.978323                            6.941029       0.056973       1.991889                    0.999461      29.605296      85.948945       0.617135       0.422594      -1.056948       0.002231       0.025960      -0.005530       0.026636      -0.010696      -0.008644       0.025430      -0.002787      -0.009953      -0.025777      -0.005757       0.031534             11.159430       7.264113      -0.731621      -1.411375      15.932137      -6.136757      10.282039          -0.000001
           66              C      10.476629       4.302002       6.428944      -0.080108      32.004769 0.41756116E+03  0.97704389E+04                                 8.953988                            6.939850      -0.114837       1.946411                    0.999132      29.085165      84.887097       0.605203       0.432525      -1.048532      -0.003745      -0.007821       0.019187       0.021056      -0.004532       0.003009       0.007862       0.038418       0.071102      -0.032767       0.007642       0.025125             11.114042       7.680571      -1.835937      -1.028185      16.467528      -5.365248       9.194027          -0.000001
           67              C       9.799933       5.374480       7.023601      -0.020995      37.453658 0.44256573E+03  0.10414074E+05                                 9.911291                            7.079957      -0.139265       1.975681                    0.998697      27.183114      77.280034       0.612842       0.424732      -1.062726       0.003568      -0.041037       0.022486       0.046930       0.002547      -0.005283       0.008797       0.011582       0.006689      -0.013610       0.003622       0.009988             13.680295       8.072626      -2.436625      -0.826350      21.263947      -8.140232      11.704312          -0.000001
           68              C       9.216058       5.181972       8.256144      -0.087863      31.152740 0.40117973E+03  0.92739178E+04                                 8.703903                            6.746161      -0.072136       1.955484                    0.999546      28.851894      83.117027       0.622839       0.425408      -1.055133       0.000655      -0.020569      -0.010351       0.023036      -0.004414      -0.005524       0.027428       0.006288      -0.025727      -0.031622       0.004977       0.026645             10.670245       6.514460      -0.923395      -1.201007      15.521698      -5.559516       9.974576           0.000001
           69              C       5.209291      20.453353       8.889894      -0.154359      33.798306 0.44423697E+03  0.10517749E+05                                 9.149786                            7.065240       0.056873       1.986368                    0.999457      29.898581      86.720200       0.613942       0.421377      -1.059318      -0.007495       0.011714      -0.022082       0.026096      -0.005894      -0.018222       0.001298       0.026040       0.073784      -0.026755      -0.007948       0.034703             11.309812       7.160308      -1.965468      -0.798120      17.049336      -5.627935       9.719792           0.000001
           70              C       9.606951       6.637982       6.284988       0.619665      24.324013 0.26112987E+03  0.55095493E+04                                 7.998015                            5.843030      -0.346556       1.935104                    0.999240      23.256592      67.445110       0.592101       0.490288      -1.002167       0.004631       0.048450      -0.037191       0.061253       0.053117       0.033102       0.077518       0.048461       0.041697      -0.094935      -0.014971       0.109907             10.686401       7.952478      -1.731935      -0.860196      15.490785      -5.353129       8.615939          -0.000001
           71              C      13.392743      15.640932      14.061041      -0.101828      33.113977 0.41460256E+03  0.96749878E+04                                 9.069231                            6.857063      -0.040796       1.961366                    0.999560      29.322128      85.203973       0.617180       0.425281      -1.053947       0.000060       0.018801      -0.017659       0.025793       0.013838      -0.008358      -0.017715      -0.011318      -0.026125      -0.019383      -0.009860       0.029243             11.157956       9.228747       2.428020       0.223412       5.889176       0.437666      18.355946          -0.000000
           72              C      13.463596      15.626357      12.683257      -0.147439      34.109738 0.42496558E+03  0.99894921E+04                                 9.273037                            6.953804      -0.030961       1.961813                    0.999377      29.858626      87.402296       0.610652       0.426700      -1.051881       0.000250       0.012810       0.030218       0.032822       0.010398       0.010809       0.022130      -0.001200      -0.049353      -0.029808      -0.000959       0.030767             11.469923       8.776113       2.513202      -1.342304       6.331405      -0.282687      19.302250           0.000000
           73              C       1.937723      15.285102       9.751490      -0.208385      34.691525 0.47740498E+03  0.11551340E+05                                 9.404091                            7.381869      -0.015683       1.956701                    0.999012      31.153098      92.465332       0.591403       0.428033      -1.051248      -0.002022       0.011761      -0.008078       0.014411      -0.005119      -0.004157      -0.033189       0.000187      -0.079373      -0.045943       0.013649       0.032294             11.333415       5.729008       0.789988       0.211153      11.894935       4.963804      16.376301           0.000000
           74              C       1.941394      15.261879       8.368713       0.093518      38.999670 0.42502553E+03  0.99325058E+04                                10.238795                            6.988532      -0.177256       1.954751                    0.999334      26.873694      76.938115       0.608239       0.430912      -1.055507       0.000166       0.008644       0.006530       0.010834      -0.007336       0.013342       0.004878      -0.016754      -0.003998      -0.020822       0.009017       0.011805             14.277909       6.188813       1.381049       0.355986      22.682325       6.364254      13.962589          -0.000001
           75              C       1.829014      13.985532       7.623251       0.081284      38.132161 0.43864872E+03  0.10308435E+05                                10.085721                            7.088293      -0.190447       1.952712                    0.999189      26.839960      76.483388       0.606782       0.429534      -1.058771      -0.001325      -0.003899      -0.003256       0.005250       0.004476      -0.008212       0.007842      -0.017077       0.036523      -0.018989       0.001582       0.017407             14.057167       7.822015       0.073947       2.062912      22.692776       8.338636      11.656710          -0.000001
           76              C       2.394549      12.805803       8.060113      -0.148042      32.711012 0.42745677E+03  0.10039263E+05                                 8.979510                            6.940958       0.052128       1.990380                    0.999460      29.608040      85.972268       0.617047       0.422647      -1.056859       0.001650      -0.017364      -0.020212       0.026698      -0.001607       0.013539      -0.010199       0.023551       0.074064      -0.026218      -0.006130       0.032348             11.161854       7.264697      -0.855872       1.340307      17.012894       5.517022       9.207971          -0.000001
           77              C       2.333472      11.653755       7.327064      -0.081095      32.074548 0.41865819E+03  0.98028088E+04                                 8.966810                            6.948596      -0.116035       1.945468                    0.999118      29.125421      85.041390       0.604852       0.432480      -1.048530      -0.004018       0.020948      -0.002799       0.021513       0.005515       0.002246      -0.028045       0.004147      -0.031400      -0.033178       0.007486       0.025692             11.132054       7.691613       0.030224       2.107941      15.684719       5.845901      10.019830          -0.000001
           78              C       1.656778      11.632508       6.100941      -0.023263      37.499572 0.44324962E+03  0.10431978E+05                                 9.908139                            7.077583      -0.114077       1.982600                    0.998280      27.210578      77.311166       0.614094       0.423792      -1.063540       0.003758       0.038807       0.024413       0.046002      -0.005937       0.000012      -0.008425       0.015538       0.008290      -0.014840       0.004747       0.010093             13.675181       8.070381       0.503875       2.523795      21.133725       8.206204      11.821438          -0.000001
           79              C       1.072920      12.796175       5.651381      -0.085919      31.109226 0.40050834E+03  0.92549430E+04                                 8.698697                            6.742911      -0.072804       1.955535                    0.999542      28.824842      83.035944       0.622629       0.425711      -1.054898       0.001509      -0.000431       0.022705       0.022759      -0.003677       0.006148      -0.009449       0.038232       0.068516      -0.032329       0.005517       0.026812             10.662460       6.511283      -0.577902       1.400438      16.160866       5.175974       9.315231           0.000001
           80              C       1.137662      13.946493       6.376298      -0.153401      33.771942 0.44384582E+03  0.10506118E+05                                 9.146716                            7.063759       0.056264       1.986431                    0.999492      29.879802      86.654463       0.613797       0.421571      -1.059201      -0.007112      -0.025316      -0.000461       0.026300      -0.012679       0.014614      -0.021647      -0.011798      -0.035312      -0.026498      -0.008082       0.034580             11.305152       7.158308       0.292570       2.100839      16.416972       5.985303      10.340175           0.000001
           81              C       1.463779      10.361103       5.376024       0.617337      24.369399 0.26166454E+03  0.55235654E+04                                 8.006021                            5.847968      -0.343851       1.935560                    0.999233      23.285229      67.541351       0.592018       0.490113      -1.002272       0.006102      -0.055744      -0.022984       0.060605       0.001691      -0.063937      -0.058461       0.082394       0.142399      -0.095809      -0.015429       0.111237             10.698071       7.960691       0.121641       1.932425      14.987503       5.661189       9.146019          -0.000001
           82              C       6.965323      12.117588       7.958388      -0.099894      33.029357 0.41330901E+03  0.96365998E+04                                 9.052388                            6.845077      -0.043590       1.961143                    0.999610      29.275050      85.011674       0.617937       0.425121      -1.054119      -0.002267       0.024735      -0.008993       0.026416      -0.014194       0.008294      -0.016891      -0.012015      -0.028596      -0.019092      -0.010112       0.029204             11.136386       9.210830      -1.014894       2.212225      14.828298       5.606154       9.370029          -0.000000
           83              C       6.894482      13.303490       8.659906      -0.147598      34.077958 0.42443448E+03  0.99735185E+04                                 9.264631                            6.946999      -0.031479       1.961945                    0.999406      29.845773      87.338798       0.611298       0.426398      -1.052106       0.000145      -0.020025      -0.026106       0.032902       0.003742       0.014070      -0.000380       0.036829       0.064834      -0.029666      -0.000706       0.030372             11.459681       8.768465      -2.411016       1.509333      16.283607       5.471105       9.326972           0.000000
           84              C       6.205573      15.671835      10.421335      -0.209615      34.758675 0.47847604E+03  0.11584736E+05                                 9.420896                            7.393899      -0.020397       1.954959                    0.998967      31.186453      92.620164       0.590421       0.428468      -1.050891       0.001723       0.011821      -0.006328       0.013519      -0.001263      -0.006772      -0.034244       0.002622      -0.077392      -0.046805       0.014575       0.032230             11.356227       5.739349      -0.211853       0.791617      10.975455       4.436546      17.353876           0.000000
           85              C       6.201913      16.857737      11.132840       0.093599      38.994392 0.42505657E+03  0.99325015E+04                                10.233646                            6.986094      -0.177151       1.954514                    0.999401      26.872338      76.908357       0.608753       0.430580      -1.055807      -0.000057      -0.002008      -0.011591       0.011764       0.014359       0.000912      -0.001862      -0.005089       0.030145      -0.019728       0.008971       0.010757             14.268583       6.185489      -0.381809       1.372879      10.627894      -0.590729      25.992366          -0.000001
           86              C       6.314282      16.865145      12.610923       0.082019      38.126674 0.43859184E+03  0.10307404E+05                                10.087064                            7.089847      -0.193006       1.951892                    0.999206      26.839021      76.497369       0.606419       0.429778      -1.058555       0.000235       0.000710       0.004250       0.004315      -0.009403      -0.000914       0.008023      -0.018365       0.035811      -0.019290       0.001537       0.017753             14.058097       7.823525       1.750174       1.096497       7.195023      -0.606801      27.155742          -0.000001
           87              C       5.748726      15.896945      13.414166      -0.148829      32.709716 0.42751389E+03  0.10040418E+05                                 8.978220                            6.940945       0.056984       1.991896                    0.999461      29.605272      85.948860       0.617144       0.422589      -1.056951      -0.002223       0.008198       0.025261       0.026651       0.012830       0.004927       0.015485      -0.020042      -0.061687      -0.025783      -0.005754       0.031537             11.159285       7.264069       1.588119      -0.071982       6.379935      -0.621726      19.833853          -0.000001
           88              C       1.738213       7.718638       0.511194      -0.080115      32.005839 0.41757788E+03  0.97709434E+04                                 8.954239                            6.940025      -0.114900       1.946387                    0.999132      29.085758      84.889759       0.605189       0.432530      -1.048527       0.003748       0.012695      -0.016364       0.021048      -0.000348       0.005426      -0.019776      -0.009461      -0.072510      -0.032756       0.007635       0.025121             11.114383       7.680830       1.808453       1.076016       6.366096       0.466963      19.296224          -0.000001
           89              C       2.414916       8.769863       1.142660      -0.020990      37.454291 0.44257372E+03  0.10414328E+05                                 9.911443                            7.080046      -0.139317       1.975658                    0.998697      27.183433      77.281617       0.612834       0.424735      -1.062722      -0.003555      -0.001028      -0.046789       0.046935       0.003299      -0.004857       0.000440      -0.002884      -0.036739      -0.013620       0.003630       0.009990             13.680530       8.072809       1.934006       1.697119       7.044677       0.069310      25.924104          -0.000001
           90              C       2.998794       9.741028       0.359676      -0.087882      31.153515 0.40119220E+03  0.92743008E+04                                 8.704100                            6.746302      -0.072230       1.955453                    0.999547      28.852431      83.119655       0.622826       0.425413      -1.055128      -0.000650      -0.019247      -0.012647       0.023039       0.007005       0.001041       0.017903      -0.010192      -0.075110      -0.031608       0.004966       0.026642             10.670490       6.514634       1.501857       0.199244       6.546821      -0.377783      18.950015           0.000001
           91              C       7.005643      17.925514      13.268213      -0.154352      33.798035 0.44423260E+03  0.10517616E+05                                 9.149744                            7.065206       0.056951       1.986396                    0.999457      29.898333      86.719279       0.613944       0.421377      -1.059318       0.007490      -0.013271       0.021180       0.026092       0.018719      -0.004021      -0.020966      -0.012514      -0.041900      -0.026751      -0.007952       0.034704             11.309759       7.160294       1.673913       1.303127       6.678204       0.359806      20.090779           0.000001
           92              C       2.607903       8.761950       2.606190       0.619675      24.324020 0.26113002E+03  0.55095640E+04                                 7.998063                            5.843059      -0.346573       1.935094                    0.999239      23.256725      67.446003       0.592094       0.490292      -1.002163      -0.004617      -0.007974       0.060563       0.061260      -0.055203      -0.029442       0.019262      -0.052490      -0.261135      -0.094936      -0.014958       0.109894             10.686483       7.952555       1.610918       1.069844       5.698731       0.300307      18.408163          -0.000001
           93              C      -1.177819      19.997681       6.514975      -0.101827      33.113694 0.41460020E+03  0.96749050E+04                                 9.069119                            6.857011      -0.040796       1.961360                    0.999560      29.322101      85.203372       0.617188       0.425277      -1.053951      -0.000056      -0.005892       0.025119       0.025801       0.000315      -0.016170      -0.000752       0.018078       0.062019      -0.019390      -0.009860       0.029250             11.157773       9.228626      -1.407338      -1.991080      15.617950      -5.179315       8.626743          -0.000000
           94              C      -1.248676      18.797194       7.191240      -0.147442      34.108675 0.42495137E+03  0.99890378E+04                                 9.272768                            6.953642      -0.030861       1.961851                    0.999377      29.857846      87.398442       0.610668       0.426694      -1.051888      -0.000244       0.032569      -0.004010       0.032816      -0.014571      -0.003593       0.022015      -0.001414      -0.049988      -0.029816      -0.000962       0.030778             11.469561       8.775795      -0.093969      -2.847599      15.814210      -5.757727       9.818679           0.000000
           95              C      10.277186      16.087573       8.361579      -0.208625      34.696625 0.47748978E+03  0.11553845E+05                                 9.404759                            7.382353      -0.015450       1.956734                    0.999012      31.156068      92.474398       0.591408       0.428013      -1.051266       0.002030      -0.001124       0.014192       0.014381       0.006145       0.002346       0.000529       0.058527       0.096018      -0.045906       0.013589       0.032317             11.334288       5.729403      -0.577844      -0.578588      19.556493       0.541520       8.716967           0.000000
           96              C      10.273511      14.878436       9.032851       0.093507      39.000984 0.42504036E+03  0.99329443E+04                                10.238974                            6.988610      -0.177259       1.954739                    0.999334      26.874402      76.940629       0.608241       0.430906      -1.055510      -0.000193       0.010003       0.004206       0.010853      -0.007891       0.013012       0.006958      -0.013150       0.006672      -0.020815       0.009002       0.011813             14.278237       6.188900      -0.998767      -1.018004      21.654607       6.958208      14.991205          -0.000001
           97              C      10.385882      13.594676       8.300230       0.081343      38.130907 0.43862834E+03  0.10307859E+05                                10.085594                            7.088181      -0.190516       1.952696                    0.999188      26.839420      76.482059       0.606778       0.429541      -1.058765       0.001344      -0.004789      -0.001798       0.005289       0.004905      -0.007946      -0.000311      -0.031160      -0.005822      -0.018958       0.001523       0.017435             14.057025       7.821905      -1.823400       0.967458      21.636837       8.948073      12.712333          -0.000001
           98              C       9.820342      13.383150       7.060125      -0.148065      32.712561 0.42748106E+03  0.10039981E+05                                 8.979846                            6.941206       0.052064       1.990351                    0.999459      29.608738      85.975072       0.617029       0.422653      -1.056855      -0.001664      -0.026172      -0.004978       0.026693      -0.010894       0.008154      -0.026229      -0.004212      -0.009408      -0.026231      -0.006091       0.032322             11.162321       7.264956      -0.732664       1.411467      15.937608       6.138613      10.284399          -0.000001
           99              C       9.881411      12.172288       6.428944      -0.081079      32.073606 0.41864353E+03  0.98023777E+04                                 8.966617                            6.948460      -0.115951       1.945497                    0.999119      29.124961      85.039611       0.604860       0.432478      -1.048531       0.004045       0.008038       0.019542       0.021514      -0.004688      -0.003654      -0.008134       0.038677       0.072114      -0.033187       0.007494       0.025693             11.131786       7.691427      -1.840456       1.027856      16.498145       5.375865       9.205787          -0.000001
          100              C      10.558102      11.099807       7.023601      -0.023276      37.499157 0.44324468E+03  0.10431798E+05                                 9.907945                            7.077457      -0.113744       1.982707                    0.998280      27.210379      77.309520       0.614113       0.423782      -1.063550      -0.003773       0.040536       0.021404       0.045995       0.002966       0.005136      -0.009376       0.013919       0.003367      -0.014850       0.004765       0.010085             13.674908       8.070177      -2.437408       0.825554      21.255743       8.135392      11.698805          -0.000001
          101              C      11.141964      11.292305       8.256144      -0.085899      31.108786 0.40049911E+03  0.92546716E+04                                 8.698668                            6.742871      -0.072754       1.955561                    0.999542      28.824261      83.033871       0.622626       0.425715      -1.054895      -0.001509       0.019440      -0.011740       0.022760      -0.003481       0.006257      -0.027831       0.006385      -0.027047      -0.032327       0.005523       0.026804             10.662477       6.511226      -0.923717       1.200713      15.509098       5.552452       9.967107           0.000001
          102              C      11.077230      12.495259       8.889894      -0.153434      33.774416 0.44388338E+03  0.10507278E+05                                 9.147254                            7.064121       0.056113       1.986368                    0.999492      29.881344      86.661359       0.613771       0.421579      -1.059192       0.007123      -0.013077      -0.021702       0.026320      -0.006328       0.018277      -0.000627       0.024623       0.073944      -0.026509      -0.008068       0.034577             11.305888       7.158714      -1.965693       0.797143      17.043808       5.624554       9.715143           0.000001
          103              C      10.751091       9.836310       6.284988       0.617346      24.369214 0.26166211E+03  0.55234898E+04                                 8.005941                            5.847918      -0.343755       1.935593                    0.999232      23.284920      67.539836       0.592026       0.490109      -1.002276      -0.006101      -0.047783      -0.036773       0.060603       0.054529      -0.033449      -0.077901       0.048750       0.041434      -0.095816      -0.015436       0.111253             10.697955       7.960600      -1.734280       0.860886      15.508885       5.360004       8.624379          -0.000001
          104              C       2.893726      17.307641      14.061041      -0.101492      33.099561 0.41440662E+03  0.96687358E+04                                 9.067142                            6.856324      -0.044803       1.960285                    0.999555      29.306854      85.136756       0.617129       0.425390      -1.053938      -0.000764      -0.019093      -0.017287       0.025767       0.013897       0.008253       0.017177      -0.011239      -0.027709      -0.019246      -0.009718       0.028963             11.155256       9.224793       2.425969      -0.231115       5.887174      -0.442705      18.353802          -0.000000
          105              C       2.822887      17.322226      12.683257      -0.148226      34.098148 0.42484260E+03  0.99853806E+04                                 9.265606                            6.948469      -0.025738       1.963197                    0.999375      29.864695      87.400474       0.611488       0.426169      -1.052261       0.000816      -0.012457       0.030815       0.033248       0.010069      -0.010929      -0.022471      -0.001794      -0.050051      -0.030242      -0.000671       0.030913             11.458979       8.770568       2.513618       1.332133       6.328763       0.276107      19.277606           0.000000
          106              C       2.133989      17.663503       9.751490      -0.208488      34.657758 0.47688341E+03  0.11534906E+05                                 9.394953                            7.375392      -0.013290       1.957543                    0.999005      31.136871      92.384594       0.591991       0.427749      -1.051483       0.001799      -0.011988      -0.007837       0.014435      -0.005062       0.003926       0.033546       0.000561      -0.080122      -0.046400       0.013891       0.032509             11.321056       5.723320       0.789346      -0.210961      11.883174      -4.955464      16.356674           0.000000
          107              C       2.130332      17.686737       8.368713       0.093909      39.016140 0.42523369E+03  0.99390311E+04                                10.243372                            6.991423      -0.178334       1.954377                    0.999355      26.881035      76.976801       0.607932       0.431057      -1.055371       0.000097      -0.009690       0.006193       0.011501      -0.006793      -0.013349      -0.004228      -0.016986      -0.003442      -0.020453       0.008953       0.011500             14.284768       6.191390       1.381844      -0.356656      22.693194      -6.368740      13.969721          -0.000001
          108              C       2.242720      18.963089       7.623251       0.082801      38.106994 0.43827431E+03  0.10298411E+05                                10.085778                            7.088280      -0.194507       1.951484                    0.999183      26.828647      76.470207       0.606338       0.429900      -1.058446       0.000543       0.004041      -0.002664       0.004870       0.004128       0.007660      -0.007884      -0.017221       0.037259      -0.018645       0.001139       0.017506             14.057177       7.822342       0.073732      -2.062835      22.692798      -8.338385      11.656392          -0.000001
          109              C       1.677180      20.142815       8.060113      -0.148183      32.682266 0.42699218E+03  0.10024948E+05                                 8.974009                            6.937309       0.057801       1.992407                    0.999457      29.586777      85.876974       0.617235       0.422662      -1.056921      -0.002398       0.018382      -0.020173       0.027397      -0.001280      -0.014206       0.010487       0.025575       0.071906      -0.027040      -0.005438       0.032479             11.154691       7.259816      -0.857857      -1.337609      17.005106      -5.511761       9.199150          -0.000001
          110              C       5.809760       4.820529       7.327064      -0.080139      31.999906 0.41749310E+03  0.97677549E+04                                 8.946924                            6.933820      -0.115282       1.946087                    0.999169      29.092575      84.884301       0.606225       0.431844      -1.049019       0.004655      -0.020969      -0.004298       0.021905       0.005381      -0.002213       0.028186       0.006611      -0.030335      -0.033607       0.008509       0.025098             11.104528       7.674405       0.022734      -2.101576      15.648082      -5.822102       9.991097          -0.000001
          111              C       6.486466       4.841785       6.100941      -0.025857      37.581384 0.44449754E+03  0.10467527E+05                                 9.916875                            7.084120      -0.105950       1.984607                    0.998280      27.248365      77.412965       0.614324       0.423383      -1.063916      -0.003642      -0.038945       0.024066       0.045925      -0.005705       0.000910       0.009095       0.015352       0.007371      -0.015313       0.005740       0.009573             13.687172       8.078543       0.503240      -2.526976      21.151729      -8.212167      11.831244          -0.000001
          112              C       7.070329       3.678122       5.651381      -0.084561      31.075551 0.39994418E+03  0.92384225E+04                                 8.690372                            6.736100      -0.069856       1.956483                    0.999536      28.809749      82.970154       0.623245       0.425450      -1.055085      -0.001558      -0.001007       0.023324       0.023398      -0.003358      -0.006513       0.009248       0.036862       0.069257      -0.031671       0.004595       0.027076             10.651861       6.505615      -0.576451      -1.401133      16.140951      -5.169845       9.309018           0.000001
          113              C       2.934084      19.002138       6.376298      -0.154676      33.822574 0.44463699E+03  0.10529629E+05                                 9.156046                            7.070247       0.053659       1.985361                    0.999487      29.905404      86.751019       0.613485       0.421594      -1.059177       0.007373       0.024567      -0.000240       0.025651      -0.012941      -0.014398       0.022159      -0.011733      -0.037831      -0.027235      -0.007903       0.035138             11.318354       7.165311       0.295017      -2.103417      16.436598      -5.996108      10.353153           0.000001
          114              C       6.679472       6.113195       5.376024       0.621515      24.279650 0.26057868E+03  0.54951250E+04                                 7.988647                            5.837426      -0.348891       1.934921                    0.999235      23.233738      67.366064       0.592287       0.490383      -1.002099      -0.004429       0.055087      -0.023820       0.060180       0.001716       0.063252       0.058563       0.082387       0.140268      -0.095591      -0.014787       0.110378             10.671611       7.943603       0.120759      -1.928210      14.947238      -5.642860       9.123993          -0.000001
          115              C       2.035807       5.851827       6.132899       0.644792      25.708313 0.23765763E+03  0.48650791E+04                                 8.034775                            5.472183      -0.058734       2.039400                    0.999139      21.990967      61.465441       0.633238       0.472499      -1.018235      -0.000531       0.059672      -0.034485       0.068922       0.002780       0.005199       0.101618      -0.004371       0.238421      -0.096300      -0.042114       0.138414             10.765929      10.879157      -0.862106      -1.492575      13.794507      -5.343189       7.624124          -0.000001
          116              C       2.035794       4.531488       6.895196      -0.033638      38.872967 0.43912098E+03  0.10261040E+05                                 9.951126                            6.928599       0.092227       2.037528                    0.999343      27.094760      75.507624       0.639383       0.409957      -1.077588       0.000216      -0.043832       0.025016       0.050469       0.001448       0.002276      -0.006140       0.031832      -0.045517      -0.018951      -0.004723       0.023674             13.636890       9.939961      -1.422890      -2.467158      19.975113      -7.777618      10.995596          -0.000001
          117              C      10.179077      18.625362       8.269556       0.082802      35.779238 0.39198681E+03  0.89612846E+04                                 9.601938                            6.670589      -0.044755       2.004813                    0.999433      26.187058      73.730778       0.629389       0.425685      -1.060584      -0.000245       0.000412       0.000695       0.000844       0.006841       0.011868      -0.005520      -0.027471       0.013978      -0.023540       0.009037       0.014503             12.893704       8.861821      -1.377736      -2.388914      19.013175      -7.108020      10.806117          -0.000001
          118              C      10.179065      17.307001       9.030711       0.097854      38.608271 0.43125087E+03  0.10089204E+05                                10.136955                            7.023407      -0.106102       1.978821                    0.999365      26.662860      75.750162       0.610355       0.428940      -1.059387      -0.000215      -0.006600       0.003242       0.007356      -0.009552      -0.016322      -0.009031      -0.007163      -0.012096      -0.024826       0.011008       0.013818             13.781100       5.987758      -0.444792      -0.771132      20.997767      -5.750222      14.357776          -0.000001
          119              C      10.179043      14.887739      10.427470      -0.219983      37.251620 0.49728700E+03  0.12146477E+05                                 9.867370                            7.528620      -0.029811       1.946544                    0.999137      31.534093      93.804073       0.586689       0.427420      -1.052430      -0.000030       0.011444      -0.007927       0.013921       0.000420       0.000995      -0.034257      -0.005712      -0.069843      -0.043534       0.008806       0.034728             12.367129       6.064694      -0.706720      -1.224411      12.131210       5.865240      18.905482           0.000000
          120              C       6.107437      10.622466       6.132899       0.643869      25.698845 0.23753370E+03  0.48618364E+04                                 8.032200                            5.470257      -0.060265       2.039178                    0.999139      21.986402      61.445270       0.633446       0.472413      -1.018296       0.000000      -0.057537      -0.033216       0.066436       0.003354      -0.005824      -0.101517      -0.004095       0.238536      -0.096320      -0.042054       0.138374             10.762644      10.874343      -0.861358       1.491994      13.791084       5.342218       7.622506          -0.000001
          121              C       6.107442      11.942799       6.895196      -0.038344      39.103109 0.44194811E+03  0.10345149E+05                                 9.992290                            6.952918       0.091183       2.036145                    0.999299      27.190630      75.876071       0.637891       0.410199      -1.077276       0.000000       0.043133       0.024908       0.049808       0.001966      -0.003399       0.005732       0.033015      -0.046279      -0.019088      -0.005488       0.024577             13.700677       9.980439      -1.429342       2.475963      20.076935       7.822382      11.044656          -0.000001
          122              C       6.107450      14.323254       8.269556       0.083164      35.789941 0.39205893E+03  0.89634329E+04                                 9.605062                            6.671848      -0.042883       2.005183                    0.999393      26.187248      73.735715       0.629232       0.425767      -1.060523       0.000013       0.000973       0.000560       0.001123       0.006694      -0.011582       0.006528      -0.028479       0.013453      -0.023787       0.008015       0.015772             12.900301       8.864607      -1.379439       2.389376      19.024632       7.112758      10.811664          -0.000001
          123              C       6.107454      15.641610       9.030711       0.097389      38.599272 0.43111972E+03  0.10084921E+05                                10.132414                            7.019863      -0.101401       1.980503                    0.999328      26.662400      75.733298       0.610859       0.428638      -1.059621       0.000006       0.007786       0.004490       0.008988      -0.009251       0.016033       0.008329      -0.005764      -0.013395      -0.023973       0.009933       0.014041             13.775611       5.985483      -0.444707       0.770316      20.989676       5.748670      14.351675          -0.000001
          124              C       6.107463      18.060861      10.427470      -0.219036      37.162317 0.49599560E+03  0.12105932E+05                                 9.844031                            7.512980      -0.023949       1.948534                    0.999138      31.500690      93.641346       0.588041       0.426754      -1.052938      -0.000000      -0.013132      -0.007603       0.015174       0.000347      -0.000567       0.033918      -0.006784      -0.071478      -0.043425       0.008530       0.034896             12.332422       6.049133      -0.704083       1.219509      12.104518      -5.836427      18.843614           0.000000
          125              C      10.179042       8.237162       2.001403       0.644759      25.709962 0.23767376E+03  0.48655040E+04                                 8.035154                            5.472396      -0.058825       2.039356                    0.999140      21.991878      61.469094       0.633220       0.472504      -1.018230       0.000555      -0.000040       0.068896       0.068898      -0.005903       0.000199       0.000126      -0.180152      -0.288898      -0.096300      -0.042119       0.138419             10.766494      10.879706       1.723750       0.000370       4.539568       0.000231      16.880206          -0.000001
          126              C      10.179050       8.237168       0.476810      -0.033637      38.873368 0.43912420E+03  0.10261138E+05                                 9.951206                            6.928627       0.092213       2.037525                    0.999343      27.094840      75.508023       0.639381       0.409957      -1.077587      -0.000218      -0.000256      -0.050476       0.050477      -0.002697      -0.000109      -0.000112       0.042269      -0.014149      -0.018949      -0.004716       0.023665             13.637028       9.940086       2.848107      -0.001143       6.504906      -0.000554      24.466092          -0.000001
          127              C       2.035845      16.474294      11.995293       0.082784      35.779976 0.39199870E+03  0.89616293E+04                                 9.602047                            6.670678      -0.044746       2.004806                    0.999433      26.187565      73.732633       0.629386       0.425683      -1.060585       0.000237       0.000813       0.000022       0.000847      -0.013697       0.000004       0.000163      -0.017632       0.043530      -0.023544       0.009030       0.014514             12.893800       8.862023       2.757820      -0.001235       6.702243      -0.000294      23.117133          -0.000001
          128              C       2.035853      16.474300      10.472982       0.097776      38.609844 0.43127455E+03  0.10089901E+05                                10.137260                            7.023629      -0.106186       1.978797                    0.999366      26.663433      75.752453       0.610341       0.428944      -1.059384       0.000211      -0.000439      -0.007278       0.007295       0.018915       0.000123      -0.000395       0.007897       0.032959      -0.024820       0.010982       0.013838             13.781508       5.987946       0.890293      -0.000324      11.038292      -0.000015      24.318285          -0.000001
          129              C       2.035867      16.474310       7.679464      -0.220108      37.250732 0.49727656E+03  0.12146030E+05                                 9.866825                            7.528268      -0.029256       1.946728                    0.999137      31.533337      93.797842       0.586741       0.427389      -1.052460       0.000035      -0.001100       0.013851       0.013895      -0.001006       0.000149      -0.000751       0.052150       0.104153      -0.043461       0.008735       0.034726             12.366337       6.064401       1.413706      -0.000161      22.289817      -0.000771       8.744794           0.000000
          130              O       0.984442       6.524639       6.144884      -0.670402      46.603942 0.63537211E+03  0.15934953E+05                                10.360026                            7.852816       0.169192       2.076225                    0.996231      29.500321      79.359643       0.671011       0.363960      -1.134408       0.039198      -0.021124       0.096475       0.106255      -0.029823       0.011642       0.076908       0.027983       0.077668      -0.092210       0.010590       0.081620             13.257485      16.478554      -6.896083       1.177587      15.906170      -3.784174       7.387732          -0.000001
          131              O       6.145141       8.589873       3.326541      -0.774792      49.657909 0.81058718E+03  0.21668000E+05                                10.892480                            8.897540      -0.152342       1.927445                    0.998434      32.831714      92.046953       0.625627       0.366245      -1.129370      -0.061695       0.015379      -0.086068       0.107007      -0.033059       0.052143       0.032079      -0.123729      -0.156210      -0.107498       0.008641       0.098857             13.654310      13.933046       2.131053       5.266455       8.677435       3.377439      18.352450          -0.000001
          132              O       4.705984       6.935685       3.130509      -0.586515      33.459104 0.54393879E+03  0.13158833E+05                                 8.386602                            7.311064       0.142600       2.096401                    0.994691      28.145009      75.043472       0.687063       0.368504      -1.127737       0.019916      -0.054722      -0.041042       0.071243      -0.013803      -0.008630      -0.060447       0.039565      -0.225985      -0.106223       0.042945       0.063279              9.921750      10.417950       1.653140      -3.313879       7.173544      -2.761505      12.173757          -0.000001
          133              O       5.056069      10.296441       5.544235      -0.669050      46.585298 0.63502535E+03  0.15924361E+05                                10.358739                            7.851671       0.171472       2.077172                    0.996207      29.488568      79.327819       0.670920       0.364053      -1.134316       0.040350       0.094385      -0.029536       0.106813       0.025205       0.020378      -0.060867       0.056660       0.157355      -0.092529       0.011623       0.080906             13.256784      16.473356       4.469963       5.383196      12.797043       5.582939      10.499953          -0.000001
          134              O      10.216721       6.823075       5.164870      -0.774795      49.646427 0.81034474E+03  0.21660111E+05                                10.891619                            8.896423      -0.153845       1.926977                    0.998444      32.830062      92.042276       0.625638       0.366262      -1.129345      -0.061743      -0.081902       0.029833       0.106818       0.061331       0.002793       0.044873       0.009733       0.242507      -0.107306       0.008139       0.099167             13.653711      13.931902       3.496354      -4.477807      13.008886      -5.878558      14.020345          -0.000001
          135              O       8.777569       7.480396       6.695455      -0.585722      33.363537 0.54201604E+03  0.13099601E+05                                 8.367437                            7.295258       0.152774       2.099981                    0.994814      28.113635      74.902639       0.688271       0.368214      -1.128055       0.020179      -0.008622       0.067632       0.071103      -0.000272       0.016256       0.070246       0.056941      -0.174157      -0.106009       0.042590       0.063419              9.897302      10.391833      -3.686591       0.224192      13.281258      -0.780346       6.018816          -0.000001
          136              O       9.127669       7.890375       2.578083      -0.669834      46.626493 0.63570478E+03  0.15945858E+05                                10.364825                            7.856066       0.169112       2.076145                    0.996204      29.501747      79.377573       0.670699       0.364071      -1.134288       0.039320      -0.072609      -0.066549       0.106052       0.005369      -0.031930      -0.016119      -0.078289      -0.239637      -0.092052       0.010378       0.081674             13.264813      16.485773       2.428972      -6.565252       6.242579      -1.797322      17.066088          -0.000001
          137              O       2.073533       9.298507       5.775791      -0.774089      49.603917 0.80940353E+03  0.21628430E+05                                10.884673                            8.890786      -0.152108       1.927541                    0.998362      32.815665      91.984721       0.625892       0.366224      -1.129388      -0.062234       0.067693       0.056547       0.107949      -0.028735      -0.054846      -0.076718      -0.046883       0.072783      -0.107722       0.009058       0.098664             13.644278      13.921117      -5.623143      -0.787850      18.846491       2.498722       8.165227          -0.000001
          138              O       0.634399      10.295374       4.441237      -0.583882      33.371294 0.54212950E+03  0.13103892E+05                                 8.371602                            7.298517       0.147433       2.098375                    0.994749      28.107284      74.906259       0.687720       0.368466      -1.127788       0.021384       0.063044      -0.024309       0.070871       0.014372      -0.006561      -0.009366       0.162093       0.144050      -0.106815       0.044581       0.062235              9.902555      10.397951       2.038724       3.082665       8.514145       3.537190      10.795569          -0.000001
          139              O       7.158801       9.949654       6.144884      -0.669064      46.584440 0.63501241E+03  0.15923937E+05                                10.358544                            7.851538       0.171564       2.077199                    0.996208      29.488538      79.327202       0.670933       0.364048      -1.134321      -0.040363       0.021604       0.096513       0.106821      -0.030235      -0.011635      -0.076775       0.029115       0.074711      -0.092525       0.011616       0.080909             13.256488      16.472950      -6.896762      -1.179499      15.908791       3.786100       7.387721          -0.000001
          140              O       1.998131       7.884441       3.326541      -0.774794      49.646811 0.81035252E+03  0.21660382E+05                                10.891701                            8.896485      -0.153786       1.926997                    0.998444      32.830098      92.042663       0.625633       0.366264      -1.129344       0.061744      -0.015120      -0.085845       0.106819      -0.033080      -0.051716      -0.032182      -0.123701      -0.157868      -0.107304       0.008142       0.099163             13.653824      13.932050       2.129737      -5.266886       8.676585      -3.377278      18.352837          -0.000001
          141              O       3.437290       9.538631       3.130509      -0.585743      33.365418 0.54205414E+03  0.13100775E+05                                 8.367837                            7.295583       0.152673       2.099944                    0.994814      28.114118      74.905081       0.688245       0.368221      -1.128048      -0.020168       0.054256      -0.041279       0.071094      -0.013940       0.008366       0.060497       0.040064      -0.224728      -0.105992       0.042585       0.063407              9.897835      10.392412       1.649190       3.304990       7.158910       2.754699      12.142183          -0.000001
          142              O       3.087180       6.177856       5.544235      -0.669874      46.627957 0.63573089E+03  0.15946675E+05                                10.365032                            7.856226       0.168962       2.076090                    0.996202      29.502331      79.379528       0.670692       0.364071      -1.134288      -0.039303      -0.093943      -0.029619       0.106053       0.024976      -0.020596       0.060757       0.054890       0.159888      -0.092038       0.010385       0.081653             13.265093      16.486060       4.471288      -5.386271      12.804030      -5.585536      10.505191          -0.000001
          143              O      10.141333       9.651225       5.164870      -0.774067      49.604501 0.80941392E+03  0.21628773E+05                                10.884754                            8.890841      -0.152001       1.927565                    0.998363      32.815806      91.985213       0.625891       0.366224      -1.129388       0.062230       0.082819       0.030354       0.107949       0.061882      -0.002534      -0.043982       0.009818       0.242919      -0.107734       0.009069       0.098665             13.644422      13.921306       3.493917       4.475924      12.999561       5.874579      14.012400          -0.000001
          144              O      11.580468       8.993893       6.695455      -0.583884      33.369043 0.54208434E+03  0.13102492E+05                                 8.371110                            7.298120       0.147526       2.098412                    0.994749      28.106697      74.903167       0.687753       0.368457      -1.127798      -0.021383       0.010460       0.066766       0.070882      -0.001506      -0.015728      -0.070981       0.055414      -0.176040      -0.106835       0.044591       0.062244              9.901903      10.397243      -3.688748      -0.224226      13.287573       0.780623       6.020893          -0.000001
          145              O      -0.984390       8.583945       2.578083      -0.670385      46.605313 0.63539049E+03  0.15935560E+05                                10.360316                            7.852994       0.169004       2.076167                    0.996230      29.500447      79.360833       0.670994       0.363966      -1.134401      -0.039184       0.072990      -0.066528       0.106249       0.004832       0.031656       0.015577      -0.078248      -0.240991      -0.092211       0.010589       0.081621             13.257925      16.479146       2.428291       6.561277       6.240298       1.796557      17.054331          -0.000001
          146              O       6.069714       7.175789       5.775791      -0.774809      49.656520 0.81056055E+03  0.21667093E+05                                10.892230                            8.897357      -0.152461       1.927418                    0.998435      32.831482      92.045654       0.625638       0.366242      -1.129373       0.061714      -0.066837       0.056351       0.107010      -0.028597       0.054699       0.076652      -0.046539       0.075407      -0.107478       0.008606       0.098872             13.653942      13.932568      -5.626205       0.787618      18.858217      -2.500559       8.171040          -0.000001
          147              O       7.508862       6.178931       4.441237      -0.586473      33.458332 0.54392239E+03  0.13158335E+05                                 8.386461                            7.310944       0.142838       2.096470                    0.994691      28.144739      75.042430       0.687070       0.368503      -1.127738      -0.019927      -0.062926      -0.026834       0.071252       0.014384       0.007648       0.010114       0.161800       0.140796      -0.106214       0.042937       0.063277              9.921569      10.417759       2.043304      -3.088557       8.532030      -3.545843      10.814917          -0.000001

******************************************************
Auxiliary information for the entire system
The total spin magnetic moment of the unit cell is   -0.000014
The total net atomic charge of the unit cell is   0.000006
Accuracy of reproducing the electrostatic potential in the unit cell:
  The inner radius (bohr) =    5.0000
  The outer radius (bohr) =   12.0000
  Valid grid points have density less than (e/(bohr^3)) =    0.0001
  The number of valid grid points were=       289795
  The rms potential error without charges in kcal/mol is=      2.76888
  The rms potential error with partial charges in kcal/mol is=      0.46764
  The RRMSE value at monopole order=      0.16889
  The rms potential error with partial charges and cloud penetration in kcal/mol is=      0.47246
  The RRMSE value at monopole order with cloud penetration is=      0.17063
  The rms potential error with partial charges and atomic dipoles in kcal/mol is=      0.29271
  The RRMSE value at dipole order=      0.10571
  The rms potential error with partial charges, atomic dipoles and cloud penetration in kcal/mol is=      0.28500
  The RRMSE value at dipole order with cloud penetration=      0.10293

******************************************************
The electron densities and ab initio electrostatic potential were computed in VASP using the PBE functional and
projector augmented wave method. See the main text of the journal article for a description of computational details.
The atomic charges, dipoles, and quadrupoles were computed with the DDEC6 method as described in
(a) T. A. Manz and N. Gabaldon Limas, RSC Adv. 6 (2016) 47771-47801 DOI: 10.1039/c6ra04656h
(b) N. Gabaldon Limas and T. A. Manz, RSC Adv. 8 (2018) 2678-2707 DOI: 10.1039/c7ra11829e.
For each atom in the material, the electron cloud parameters were fit to the spherically averaged atom-in-material
electron density using radial positions for which this density was between 10^-4 and 10^-2 electrons per cubic bohr.
The polarizabilities, dispersion coefficients, and quantum Drude oscillator (QDO) parameters were fit using the MCLF method.
The magnetic structure of the system was optimized in VASP from the default ferromagnetic initial guess using spin polarization.
The atomic spin moments (ASMs) were computed on this optimized magnetic structure using the DDEC6 partition as inputs
to the method of T. A. Manz and D. S. Sholl, J. Chem. Theory Comput. 7 (2011) 4146-4164 DOI: 10.1021/ct200539n.
The RMSE and RRMSE were computed using a uniform grid with Ewald summation.
