# Supplementary material for: A collection of forcefield precursors for metal–organic frameworks
Source: RSC Adv. 2019 Nov 13;9(63):36492–507. doi: 10.1039/c9ra07327b (PMC9075174; doi:10.1039/c9ra07327b)
Supplement: RA-009-C9RA07327B-s5354 [file RA-009-C9RA07327B-s5354.xyz]

   94
jmolscript: load "" {1 1 1} spacegroup "x,y,z" unitcell [{      6.685000     0.000000     0.000000 }, {      0.000000     9.905000     0.000000 }, {     -0.688790     0.000000    20.654518 }]
Cu     1.686921     2.929998    14.895419     0.542949
Cu     3.964894     7.882498    16.086358     0.542875
Cu     4.309289     6.975002     5.759099     0.542862
Cu     2.031316     2.022502     4.568160     0.542874
Cu     0.000000     0.000000     0.000000     0.449714
Cu    -0.344395     4.952500    10.327259     0.449726
H      5.480461     0.543784    15.212053     0.316462
H      5.953047     2.261311    19.543305     0.324639
H      0.596393     1.692764    19.301647     0.323355
H      2.392257     7.496104    13.580346     0.315814
H      0.192349     1.651163    13.315968     0.315957
H      1.404470     1.993876    12.570340     0.320915
H      0.171354     5.496284    15.769724     0.316469
H     -0.301232     7.213811    11.438472     0.324640
H      5.055422     6.645264    11.680130     0.323348
H      3.259558     2.543604    17.401431     0.315804
H      5.459466     6.603663    17.665809     0.315954
H      4.247345     6.946376    18.411437     0.320904
H      0.515749     9.361215     5.442465     0.316476
H      0.043163     7.643688     1.111213     0.324645
H      5.399817     8.212235     1.352871     0.323362
H      3.603953     2.408896     7.074172     0.315815
H      5.803861     8.253836     7.338550     0.315930
H      4.591740     7.911123     8.084178     0.320890
H      5.824856     4.408715     4.884794     0.316463
H      6.297442     2.691188     9.216046     0.324665
H      0.940788     3.259735     8.974388     0.323378
H      2.736652     7.361396     3.253087     0.315812
H      0.536744     3.301336     2.988709     0.315940
H      1.748865     2.958623     2.243081     0.320886
C      5.319805     9.681147    18.085096     0.476157
C     -0.573907     1.475845    16.808647     0.529368
C      2.389633     0.309036    14.821682     0.486119
C      1.582299     9.153211    12.971037     0.533445
C      0.332010     4.728647    12.896681     0.476187
C     -0.459278     6.428345    14.173130     0.529323
C      3.262182     5.261536    16.160095     0.486149
C      4.069516     4.200710    18.010740     0.533438
C      0.676405     0.223853     2.569422     0.476159
C     -0.114883     8.429155     3.845871     0.529366
C      3.606577     9.595964     5.832836     0.486139
C      4.413911     0.751789     7.683481     0.533446
C      5.664200     5.176353     7.757837     0.476175
C     -0.229512     3.476655     6.481388     0.529362
C      2.734028     4.643464     4.494423     0.486134
C      1.926694     5.704289     2.643778     0.533440
N      5.527348     0.517041    16.071280    -0.284310
N      5.003092     9.374092    16.837563    -0.339591
N      5.951862     0.990500    18.095423    -0.074351
N     -0.284179     1.511503    19.326432    -0.500750
N      2.281516     8.330105    13.753844    -0.309036
N      2.819742     8.956101    14.893973    -0.348065
N      1.637832     0.438791    13.671225    -0.087135
N      1.090035     1.695736    13.359342    -0.509712
N      0.124467     5.469541    14.910497    -0.284406
N      0.648723     4.421592    14.144214    -0.339589
N     -0.300047     5.943000    12.886354    -0.074248
N      5.935994     6.464003    11.655345    -0.500893
N      3.370299     3.377605    17.227933    -0.309044
N      2.832073     4.003601    16.087804    -0.348084
N      4.013983     5.391291    17.310552    -0.087138
N      4.561780     6.648236    17.622435    -0.509812
N      0.468862     9.387959     4.583238    -0.284310
N      0.993118     0.530908     3.816955    -0.339583
N      0.044348     8.914500     2.559095    -0.074347
N      6.280389     8.393497     1.328086    -0.500754
N      3.714694     1.574895     6.900674    -0.309073
N      3.176468     0.948899     5.760545    -0.348061
N      4.358378     9.466208     6.983293    -0.087138
N      4.906175     8.209264     7.295176    -0.509802
N      5.871743     4.435459     5.744021    -0.284307
N      5.347487     5.483408     6.510304    -0.339596
N      6.296257     3.962000     7.768164    -0.074310
N      0.060216     3.440997     8.999173    -0.500872
N      2.625911     6.527395     3.426585    -0.309075
N      3.164137     5.901399     4.566714    -0.348044
N      1.982227     4.513708     3.343966    -0.087129
N      1.434430     3.256764     3.032083    -0.509829
O      5.104072     9.017512    19.141781    -0.565632
O     -0.030437     2.533699    16.468467    -0.561040
O      2.585201     1.294583    15.572474    -0.546569
O      1.021070     8.946196    11.899274    -0.583630
O      0.547743     4.065012    11.839996    -0.565620
O      5.682252     7.486199    14.513310    -0.561089
O      3.066614     6.247083    15.409303    -0.546575
O      4.630745     3.993696    19.082503    -0.583639
O      0.892138     0.887488     1.512737    -0.565625
O      6.026647     7.371301     4.186051    -0.561009
O      3.411009     8.610416     5.082044    -0.546543
O      4.975140     0.958804     8.755244    -0.583649
O      5.448467     5.839988     8.814522    -0.565683
O      0.313958     2.418801     6.141208    -0.561041
O      2.929596     3.657916     5.245215    -0.546540
O      1.365465     5.911304     1.572015    -0.583651

The following XYZ coordinates are in angstroms. Other properties are in atomic units.
The sperically averaged electron density of each atom fit to a function of the form exp(a - br)
eigen_1, eigen_2 and eigen_3 are the three eigenvalues of traceless quadrupole moment tensor
  atom number  atomic symbol              X              Y              Z     net charge C6 coefficient C8 coefficient C10 coefficient fluctuating dipole atomic polarizability isotropic forcefield polarizability              a              b squared Pearson coefficient          <r^3>          <r^4>         wp_QDO          m_QDO          q_QDO       dipole_x       dipole_y       dipole_z         dipole            Qxy            Qxz            Qyz     Q(x^2-y^2)  Q(3z^2 - R^2)        eigen_1        eigen_2        eigen_3 static polarizability      alpha(xx)      alpha(xy)      alpha(xz)      alpha(yy)      alpha(yz)      alpha(zz) atomic spin moment
            1             Cu       1.686921       2.929998      14.895419       0.542949      77.438763 0.13301383E+04  0.38934551E+05                                15.880831                           12.764220       0.696936       2.078693                    0.995817      47.437327     124.926801       0.455559       0.459328      -1.103071      -0.044127      -0.055229       0.092841       0.116692      -0.046048       0.041050       0.009925      -0.100643       0.095449      -0.097672       0.042458       0.055214             19.088983      16.151197      -1.778780       3.700026      27.948941       0.407881      13.166810           0.374526
            2             Cu       3.964894       7.882498      16.086358       0.542875      77.449863 0.13303830E+04  0.38943371E+05                                15.881774                           12.764983       0.696993       2.078674                    0.995820      47.442460     124.941567       0.455569       0.459299      -1.103092       0.044146      -0.055242      -0.092842       0.116705       0.046014       0.040788      -0.009864      -0.100411       0.095632      -0.097438       0.042368       0.055070             19.090050      16.152253       1.778471       3.700323      27.949967      -0.408087      13.167928          -0.341260
            3             Cu       4.309289       6.975002       5.759099       0.542862      77.450500 0.13303728E+04  0.38943361E+05                                15.882694                           12.765574       0.696820       2.078621                    0.995820      47.440227     124.939929       0.455520       0.459345      -1.103054       0.044155       0.055268      -0.092816       0.116700      -0.046103       0.041034       0.009916      -0.100647       0.095418      -0.097691       0.042437       0.055254             19.091427      16.153106      -1.778695       3.700622      27.952735       0.408316      13.168442          -0.341048
            4             Cu       2.031316       2.022502       4.568160       0.542874      77.450061 0.13303754E+04  0.38943131E+05                                15.881914                           12.765021       0.696985       2.078674                    0.995820      47.441981     124.940685       0.455564       0.459304      -1.103088      -0.044148       0.055244       0.092828       0.116696       0.046036       0.040804      -0.009869      -0.100438       0.095611      -0.097468       0.042373       0.055094             19.090400      16.152360       1.778401       3.700423      27.950888      -0.408362      13.167954          -0.341439
            5             Cu       0.000000       0.000000       0.000000       0.449714      89.481449 0.14229420E+04  0.42489829E+05                                17.782952                           13.361572       0.511089       2.000485                    0.998548      49.330300     132.539528       0.435963       0.470499      -1.093094       0.000002      -0.000002      -0.000000       0.000003       0.096525       0.062136      -0.014235      -0.135603       0.274104      -0.177838       0.066135       0.111702             23.146349      10.886075       0.968523       5.078257      13.125213      -4.480149      45.427759          -0.183411
            6             Cu      -0.344395       4.952500      10.327259       0.449726      89.474557 0.14228742E+04  0.42486322E+05                                17.779769                           13.359498       0.511246       2.000530                    0.998550      49.336289     132.543386       0.436092       0.470376      -1.093191      -0.000013       0.000027      -0.000000       0.000030      -0.095972       0.061865       0.014120      -0.134720       0.272681      -0.176836       0.065666       0.111170             23.141905      10.884080      -0.968309       5.076552      13.123359       4.480487      45.418277          -0.181152
            7              H       5.480461       0.543784      15.212053       0.316462       0.530699 0.33116503E+01  0.26570605E+02                                 1.180979                            1.146753      -1.095688       2.500757                    0.999590       2.412654       6.491111       0.512652       1.489109      -0.669917      -0.004803       0.000441      -0.043194       0.043463       0.013354       0.001152      -0.005897      -0.020581       0.055503      -0.026409       0.005856       0.020552              1.186859       1.070501       0.018813      -0.004432       1.029540       0.007536       1.460535          -0.000049
            8              H       5.953047       2.261311      19.543305       0.324639       0.571825 0.37421694E+01  0.31301123E+02                                 1.290003                            1.253235      -1.118689       2.471611                    0.999831       2.695828       7.678332       0.465261       1.573885      -0.653431      -0.008070       0.021701       0.014014       0.027064       0.003002       0.010612       0.018090       0.004944       0.007380      -0.020081      -0.002492       0.022573              1.297285       1.247752      -0.255019      -0.034808       1.438846       0.109534       1.205257          -0.000073
            9              H       0.596393       1.692764      19.301647       0.323355       0.545094 0.34921161E+01  0.28143033E+02                                 1.171449                            1.151460      -0.960649       2.568669                    0.999936       2.301480       6.029264       0.533806       1.423772      -0.683484       0.035088       0.007215       0.003233       0.035967       0.001582      -0.000805       0.020553       0.023347      -0.003735      -0.027354       0.012327       0.015028              1.173176       1.445605       0.066330       0.029721       1.002889       0.009496       1.071035          -0.000096
           10              H       2.392257       7.496104      13.580346       0.315814       0.585474 0.36231560E+01  0.29902297E+02                                 1.284268                            1.216044      -1.138222       2.465499                    0.999844       2.587527       7.194573       0.484893       1.530533      -0.661518       0.005003      -0.038082      -0.008778       0.039400      -0.004014       0.011620       0.015304      -0.022885       0.008093      -0.023018       0.000357       0.022661              1.318420       1.143683      -0.097554       0.020734       1.711081       0.051902       1.100495           0.000028
           11              H       0.192349       1.651163      13.315968       0.315957       0.614529 0.41498170E+01  0.35179468E+02                                 1.307902                            1.286056      -1.028877       2.530646                    0.999778       2.498178       6.878010       0.483419       1.494591      -0.670216      -0.036321      -0.000243       0.001851       0.036369      -0.000630      -0.002830      -0.014013       0.019508      -0.043579      -0.023939       0.006642       0.017297              1.315109       1.611666      -0.058099      -0.044584       1.194466      -0.053031       1.139195           0.000091
           12              H       1.404470       1.993876      12.570340       0.320915       0.635680 0.42562978E+01  0.36402851E+02                                 1.343421                            1.305707      -1.083375       2.493604                    0.999960       2.588854       7.218326       0.476773       1.502073      -0.667698       0.017517       0.007161      -0.027456       0.033346      -0.009088      -0.015320      -0.005802       0.022774       0.010233      -0.021682      -0.000853       0.022535              1.357003       1.193852       0.024518      -0.137772       1.375790      -0.271240       1.501367           0.000184
           13              H       0.171354       5.496284      15.769724       0.316469       0.530636 0.33111515E+01  0.26565597E+02                                 1.180891                            1.146672      -1.095678       2.500784                    0.999590       2.412487       6.490535       0.512666       1.489124      -0.669915       0.004801       0.000447       0.043196       0.043465      -0.013350       0.001150       0.005901      -0.020581       0.055515      -0.026407       0.005849       0.020558              1.186769       1.070430      -0.018811      -0.004433       1.029471      -0.007535       1.460407           0.000066
           14              H      -0.301232       7.213811      11.438472       0.324640       0.571927 0.37430609E+01  0.31310582E+02                                 1.290165                            1.253388      -1.118864       2.471503                    0.999829       2.696201       7.679750       0.465229       1.573893      -0.653427       0.008084       0.021684      -0.014040       0.027068      -0.002982       0.010632      -0.018111       0.004954       0.007423      -0.020114      -0.002482       0.022596              1.297449       1.247915       0.255064      -0.034812       1.439022      -0.109550       1.205410          -0.000006
           15              H       5.055422       6.645264      11.680130       0.323348       0.545231 0.34933355E+01  0.28155740E+02                                 1.171702                            1.151703      -0.960736       2.568569                    0.999936       2.301976       6.031168       0.533713       1.423875      -0.683461      -0.035086       0.007185      -0.003260       0.035962      -0.001571      -0.000796      -0.020580       0.023391      -0.003689      -0.027391       0.012340       0.015051              1.173431       1.445941      -0.066349       0.029734       1.003088      -0.009500       1.071265          -0.000024
           16              H       3.259558       2.543604      17.401431       0.315804       0.585482 0.36231749E+01  0.29902325E+02                                 1.284253                            1.216025      -1.138185       2.465509                    0.999844       2.587484       7.194307       0.484913       1.530477      -0.661528      -0.005005      -0.038083       0.008781       0.039401       0.004015       0.011616      -0.015304      -0.022885       0.008086      -0.023015       0.000356       0.022660              1.318406       1.143662       0.097555       0.020732       1.711080      -0.051905       1.100476          -0.000014
           17              H       5.459466       6.603663      17.665809       0.315954       0.614694 0.41513415E+01  0.35196099E+02                                 1.308189                            1.286331      -1.028953       2.530571                    0.999777       2.498721       6.880171       0.483339       1.494681      -0.670197       0.036316      -0.000231      -0.001868       0.036364       0.000632      -0.002844       0.014024       0.019504      -0.043631      -0.023959       0.006653       0.017306              1.315401       1.612050       0.058124      -0.044605       1.194725       0.053052       1.139429          -0.000041
           18              H       4.247345       6.946376      18.411437       0.320904       0.635883 0.42580921E+01  0.36422317E+02                                 1.343726                            1.305993      -1.083649       2.493433                    0.999959       2.589460       7.220607       0.476712       1.502096      -0.667690      -0.017527       0.007179       0.027430       0.033334       0.009092      -0.015336       0.005808       0.022755       0.010151      -0.021686      -0.000858       0.022544              1.357316       1.194108      -0.024522      -0.137816       1.376124       0.271339       1.501717          -0.000201
           19              H       0.515749       9.361215       5.442465       0.316476       0.530674 0.33114663E+01  0.26568872E+02                                 1.180961                            1.146736      -1.095730       2.500747                    0.999590       2.412638       6.491127       0.512643       1.489149      -0.669909       0.004803      -0.000443       0.043192       0.043461       0.013355       0.001151      -0.005897      -0.020579       0.055487      -0.026405       0.005858       0.020548              1.186840       1.070488       0.018814      -0.004435       1.029526       0.007533       1.460505          -0.000027
           20              H       0.043163       7.643688       1.111213       0.324645       0.571811 0.37420573E+01  0.31299964E+02                                 1.289985                            1.253218      -1.118691       2.471615                    0.999831       2.695795       7.678221       0.465263       1.573890      -0.653430       0.008071      -0.021701      -0.014014       0.027065       0.003001       0.010612       0.018091       0.004946       0.007385      -0.020083      -0.002491       0.022574              1.297267       1.247736      -0.255014      -0.034807       1.438826       0.109530       1.205239          -0.000071
           21              H       5.399817       8.212235       1.352871       0.323362       0.545098 0.34921599E+01  0.28143521E+02                                 1.171461                            1.151472      -0.960662       2.568663                    0.999936       2.301503       6.029372       0.533799       1.423783      -0.683481      -0.035087      -0.007215      -0.003232       0.035966       0.001582      -0.000805       0.020553       0.023348      -0.003731      -0.027355       0.012327       0.015028              1.173189       1.445621       0.066332       0.029722       1.002899       0.009496       1.071046          -0.000098
           22              H       3.603953       2.408896       7.074172       0.315815       0.585473 0.36231344E+01  0.29902007E+02                                 1.284255                            1.216030      -1.138189       2.465510                    0.999844       2.587508       7.194454       0.484903       1.530508      -0.661522      -0.005003       0.038082       0.008780       0.039400      -0.004015       0.011618       0.015305      -0.022885       0.008091      -0.023017       0.000356       0.022661              1.318408       1.143672      -0.097554       0.020733       1.711069       0.051900       1.100483          -0.000009
           23              H       5.803861       8.253836       7.338550       0.315930       0.614766 0.41519964E+01  0.35203185E+02                                 1.308309                            1.286446      -1.028979       2.530539                    0.999777       2.498947       6.881036       0.483307       1.494713      -0.670190       0.036311       0.000234      -0.001867       0.036360      -0.000635      -0.002846      -0.014019       0.019497      -0.043615      -0.023951       0.006651       0.017300              1.315524       1.612209      -0.058137      -0.044610       1.194837      -0.053061       1.139527          -0.000045
           24              H       4.591740       7.911123       8.084178       0.320890       0.635880 0.42580646E+01  0.36422024E+02                                 1.343721                            1.305989      -1.083555       2.493465                    0.999959       2.589487       7.220677       0.476712       1.502097      -0.667690      -0.017528      -0.007170       0.027433       0.033335      -0.009089      -0.015334      -0.005804       0.022756       0.010171      -0.021681      -0.000861       0.022542              1.357312       1.194110       0.024522      -0.137815       1.376122      -0.271335       1.501705          -0.000214
           25              H       5.824856       4.408715       4.884794       0.316463       0.530685 0.33115586E+01  0.26569798E+02                                 1.180979                            1.146753      -1.095711       2.500750                    0.999590       2.412674       6.491246       0.512639       1.489151      -0.669909      -0.004804      -0.000441      -0.043193       0.043461      -0.013354       0.001151       0.005896      -0.020578       0.055490      -0.026405       0.005857       0.020548              1.186858       1.070502      -0.018814      -0.004435       1.029539      -0.007533       1.460532          -0.000036
           26              H       6.297442       2.691188       9.216046       0.324665       0.571863 0.37424918E+01  0.31304434E+02                                 1.290041                            1.253270      -1.118804       2.471547                    0.999830       2.695927       7.678641       0.465266       1.573837      -0.653437      -0.008078      -0.021692       0.014028       0.027067      -0.002993       0.010625      -0.018104       0.004952       0.007406      -0.020102      -0.002488       0.022590              1.297324       1.247793       0.255031      -0.034809       1.438888      -0.109537       1.205291          -0.000040
           27              H       0.940788       3.259735       8.974388       0.323378       0.545170 0.34927901E+01  0.28150011E+02                                 1.171578                            1.151583      -0.960704       2.568609                    0.999936       2.301733       6.030224       0.533766       1.423801      -0.683476       0.035086      -0.007198       0.003245       0.035963      -0.001576      -0.000803      -0.020571       0.023368      -0.003713      -0.027377       0.012334       0.015043              1.173306       1.445779      -0.066343       0.029728       1.002991      -0.009498       1.071150          -0.000056
           28              H       2.736652       7.361396       3.253087       0.315812       0.585478 0.36231587E+01  0.29902220E+02                                 1.284255                            1.216029      -1.138191       2.465508                    0.999844       2.587502       7.194409       0.484907       1.530495      -0.661525       0.005005       0.038081      -0.008780       0.039400       0.004015       0.011616      -0.015305      -0.022882       0.008090      -0.023015       0.000354       0.022660              1.318409       1.143669       0.097555       0.020733       1.711078      -0.051902       1.100481          -0.000025
           29              H       0.536744       3.301336       2.988709       0.315940       0.614800 0.41523144E+01  0.35206742E+02                                 1.308380                            1.286514      -1.029022       2.530517                    0.999777       2.499063       6.881559       0.483282       1.494756      -0.670182      -0.036310       0.000231       0.001871       0.036359       0.000636      -0.002848       0.014024       0.019496      -0.043631      -0.023959       0.006656       0.017303              1.315597       1.612309       0.058142      -0.044616       1.194899       0.053066       1.139583          -0.000060
           30              H       1.748865       2.958623       2.243081       0.320886       0.635940 0.42586087E+01  0.36428054E+02                                 1.343834                            1.306094      -1.083644       2.493420                    0.999959       2.589668       7.221455       0.476678       1.502147      -0.667681       0.017531      -0.007178      -0.027427       0.033333       0.009091      -0.015338       0.005808       0.022752       0.010145      -0.021685      -0.000860       0.022545              1.357429       1.194203      -0.024524      -0.137833       1.376245       0.271374       1.501838          -0.000236
           31              C       5.319805       9.681147      18.085096       0.476157      25.779927 0.27356880E+03  0.58002342E+04                                 7.982249                            5.821167       0.181215       2.093626                    0.999704      23.702957      67.404036       0.621931       0.464499      -1.022680      -0.014028      -0.030490       0.046746       0.057546      -0.022078      -0.015268       0.001346       0.020826      -0.124406      -0.044738      -0.002520       0.047257              9.371568       5.306682       2.300712       0.516500       8.996829      -1.385056      13.811193          -0.000576
           32              C      -0.573907       1.475845      16.808647       0.529368      24.305026 0.25786295E+03  0.53588541E+04                                 7.576636                            5.607229       0.304102       2.153819                    0.999877      22.382419      61.944976       0.644591       0.457234      -1.032114       0.011466       0.021630      -0.013903       0.028154      -0.023396       0.008664       0.009233       0.031866       0.005346      -0.033452       0.005561       0.027891              8.917039       6.747707       4.096115      -1.379040      11.355223      -2.379819       8.648188          -0.000562
           33              C       2.389633       0.309036      14.821682       0.486119      25.986520 0.27013675E+03  0.57055509E+04                                 7.976142                            5.755497       0.094086       2.065146                    0.999839      23.596550      66.824847       0.630636       0.459847      -1.025952       0.011375       0.038339       0.037768       0.055006       0.013323      -0.017380      -0.008002       0.070006       0.028695      -0.042704      -0.000321       0.043025              9.487404       6.335483      -1.543512       1.941542      14.421113       2.586632       7.705616           0.001391
           34              C       1.582299       9.153211      12.971037       0.533445      23.760878 0.25551985E+03  0.52896412E+04                                 7.405415                            5.560091       0.271493       2.138266                    0.999812      22.347662      61.409487       0.652130       0.453702      -1.035763      -0.009248      -0.009075      -0.018218       0.022356       0.008223      -0.026263      -0.016438       0.008495      -0.070425      -0.039377       0.002484       0.036893              8.327266       6.215351      -0.263180       3.425756       8.691814       1.587867      10.074632           0.000222
           35              C       0.332010       4.728647      12.896681       0.476187      25.779871 0.27356865E+03  0.58002238E+04                                 7.982274                            5.821206       0.181055       2.093580                    0.999704      23.702520      67.402505       0.621923       0.464506      -1.022678       0.014002      -0.030449      -0.046689       0.057472       0.022073      -0.015302      -0.001320       0.020880      -0.124240      -0.044703      -0.002541       0.047244              9.371573       5.306723      -2.300769       0.516460       8.996891       1.385115      13.811104          -0.000364
           36              C      -0.459278       6.428345      14.173130       0.529323      24.306195 0.25787678E+03  0.53592393E+04                                 7.576916                            5.607407       0.303957       2.153760                    0.999877      22.383577      61.949718       0.644573       0.457239      -1.032107      -0.011463       0.021619       0.013905       0.028144       0.023430       0.008654      -0.009199       0.031905       0.005287      -0.033459       0.005519       0.027940              8.917388       6.748001      -4.096285      -1.379125      11.355522       2.379927       8.648642           0.000269
           37              C       3.262182       5.261536      16.160095       0.486149      25.986009 0.27013114E+03  0.57054014E+04                                 7.976030                            5.755433       0.094012       2.065126                    0.999839      23.596298      66.823901       0.630641       0.459846      -1.025952      -0.011360       0.038340      -0.037729       0.054977      -0.013327      -0.017407       0.008001       0.069998       0.028590      -0.042683      -0.000368       0.043051              9.487246       6.335439       1.543538       1.941557      14.420765      -2.586487       7.705533          -0.001163
           38              C       4.069516       4.200710      18.010740       0.533438      23.760892 0.25552028E+03  0.52896436E+04                                 7.405359                            5.560060       0.271491       2.138259                    0.999812      22.347701      61.409225       0.652139       0.453696      -1.035768       0.009241      -0.009085       0.018226       0.022363      -0.008237      -0.026272       0.016443       0.008545      -0.070435      -0.039383       0.002462       0.036921              8.327182       6.215229       0.263231       3.425628       8.691911      -1.587868      10.074407          -0.000146
           39              C       0.676405       0.223853       2.569422       0.476159      25.779895 0.27356863E+03  0.58002395E+04                                 7.982284                            5.821194       0.181161       2.093609                    0.999704      23.703031      67.404677       0.621924       0.464504      -1.022676       0.014028       0.030491      -0.046745       0.057546      -0.022076      -0.015270       0.001345       0.020833      -0.124397      -0.044736      -0.002520       0.047256              9.371605       5.306715       2.300755       0.516478       8.996952      -1.385095      13.811147          -0.000594
           40              C      -0.114883       8.429155       3.845871       0.529366      24.304864 0.25786108E+03  0.53588120E+04                                 7.576633                            5.607229       0.304097       2.153822                    0.999877      22.382390      61.945125       0.644587       0.457238      -1.032111      -0.011461      -0.021625       0.013910       0.028151      -0.023398       0.008659       0.009229       0.031879       0.005379      -0.033457       0.005567       0.027890              8.917057       6.747747       4.096151      -1.379085      11.355249      -2.379860       8.648175          -0.000163
           41              C       3.606577       9.595964       5.832836       0.486139      25.986381 0.27013381E+03  0.57054939E+04                                 7.976225                            5.755534       0.093930       2.065100                    0.999839      23.596535      66.825618       0.630621       0.459858      -1.025942      -0.011372      -0.038328      -0.037748       0.054985       0.013319      -0.017372      -0.007999       0.069992       0.028627      -0.042684      -0.000330       0.043014              9.487559       6.335618      -1.543641       1.941615      14.421385       2.586517       7.705674          -0.001690
           42              C       4.413911       0.751789       7.683481       0.533446      23.761640 0.25552850E+03  0.52898882E+04                                 7.405662                            5.560246       0.271391       2.138226                    0.999812      22.348266      61.412414       0.652107       0.453712      -1.035752       0.009254       0.009076       0.018224       0.022363       0.008232      -0.026268      -0.016446       0.008515      -0.070432      -0.039383       0.002473       0.036910              8.327560       6.215501      -0.263252       3.425797       8.692359       1.587938      10.074820          -0.000537
           43              C       5.664200       5.176353       7.757837       0.476175      25.780646 0.27357784E+03  0.58004716E+04                                 7.982346                            5.821239       0.181147       2.093599                    0.999704      23.703434      67.405583       0.621931       0.464495      -1.022682      -0.013996       0.030458       0.046757       0.057531       0.022119      -0.015278      -0.001345       0.020853      -0.124325      -0.044718      -0.002572       0.047289              9.371668       5.306771      -2.300819       0.516441       8.997094       1.385163      13.811139          -0.000568
           44              C      -0.229512       3.476655       6.481388       0.529362      24.305386 0.25786678E+03  0.53589701E+04                                 7.576741                            5.607290       0.304021       2.153787                    0.999877      22.382901      61.947145       0.644582       0.457237      -1.032109       0.011462      -0.021618      -0.013923       0.028153       0.023410       0.008653      -0.009214       0.031886       0.005312      -0.033450       0.005538       0.027913              8.917202       6.747867      -4.096238      -1.379105      11.355422       2.379888       8.648318          -0.000149
           45              C       2.734028       4.643464       4.494423       0.486134      25.986502 0.27013580E+03  0.57055412E+04                                 7.976213                            5.755533       0.093943       2.065104                    0.999839      23.596621      66.825701       0.630625       0.459854      -1.025945       0.011359      -0.038335       0.037737       0.054979      -0.013326      -0.017383       0.007993       0.069996       0.028605      -0.042683      -0.000344       0.043028              9.487526       6.335624       1.543651       1.941631      14.421281      -2.586476       7.705673          -0.001694
           46              C       1.926694       5.704289       2.643778       0.533440      23.761561 0.25552749E+03  0.52898524E+04                                 7.405581                            5.560193       0.271400       2.138226                    0.999812      22.348234      61.411874       0.652119       0.453705      -1.035758      -0.009248       0.009082      -0.018222       0.022362      -0.008239      -0.026275       0.016441       0.008534      -0.070421      -0.039381       0.002460       0.036920              8.327453       6.215412       0.263262       3.425730       8.692276      -1.587927      10.074670          -0.000571
           47              N       5.527348       0.517041      16.071280      -0.284310      29.648469 0.41736528E+03  0.96491873E+04                                 8.158949                            6.720233      -0.227212       1.971000                    0.997258      27.416977      76.506238       0.652902       0.405773      -1.078157      -0.060709      -0.103265       0.056907       0.132618       0.071163      -0.002976      -0.037123      -0.104137       0.118656      -0.109360       0.017723       0.091637              8.987219       7.045704       3.221566       0.163234      10.205115       0.140553       9.710838          -0.001097
           48              N       5.003092       9.374092      16.837563      -0.339591      45.716460 0.60373547E+03  0.15133629E+05                                10.600602                            7.868990       0.006497       1.987873                    0.999394      30.096790      84.247048       0.635312       0.384612      -1.105243       0.064565       0.133436      -0.069392       0.163674       0.044302      -0.027575      -0.105452      -0.091786       0.257050      -0.108495      -0.058123       0.166618             12.787355       9.162424       5.268587       2.376676      15.188266       2.542234      14.011376          -0.015330
           49              N       5.951862       0.990500      18.095423      -0.074351      30.836159 0.36672490E+03  0.81070912E+04                                 8.154245                            6.098572       0.378673       2.203603                    0.999231      24.060551      63.037663       0.728508       0.380318      -1.109486       0.055285       0.061929       0.135898       0.159247       0.060804       0.039687       0.044801      -0.044642       0.210057      -0.100114      -0.012692       0.112805              9.538599       5.589593       2.444823       0.884907       8.930430       0.019546      14.095774          -0.000573
           50              N      -0.284179       1.511503      19.326432      -0.500750      31.459551 0.49467958E+03  0.11918391E+05                                 8.504008                            7.295010      -0.302791       1.928508                    0.995193      29.740850      84.382079       0.630164       0.403421      -1.081050      -0.029163      -0.033625      -0.111511       0.120065       0.038242       0.067500       0.134682       0.057257       0.161020      -0.146495      -0.031836       0.178331              9.263849       7.073173       0.435223       1.513488       7.729790       0.854424      12.988585          -0.007311
           51              N       2.281516       8.330105      13.753844      -0.309036      32.034770 0.43201774E+03  0.10098861E+05                                 8.622691                            6.851567      -0.386308       1.904469                    0.997621      28.321031      80.096698       0.643022       0.407483      -1.074423       0.052765       0.047624       0.119316       0.138883      -0.004623       0.074068       0.040634      -0.073664       0.121719      -0.101849       0.006541       0.095307              9.627609       7.564039      -1.862274       2.943877      12.789804      -0.054316       8.528983          -0.000079
           52              N       2.819742       8.956101      14.893973      -0.348065      47.638513 0.61390797E+03  0.15453176E+05                                10.879457                            7.938562       0.011111       1.988224                    0.999327      30.322176      85.058327       0.632091       0.384957      -1.104986      -0.064829      -0.044102      -0.140571       0.160959       0.024400       0.072515       0.120598      -0.117262      -0.013471      -0.128428      -0.042932       0.171360             13.242637      11.055630      -4.747329       4.214306      18.597717      -0.814740      10.074563          -0.013651
           53              N       1.637832       0.438791      13.671225      -0.087135      31.429263 0.36346967E+03  0.80027114E+04                                 8.208101                            6.030974       0.429936       2.218023                    0.999338      24.011092      62.410246       0.741309       0.375265      -1.115223      -0.058054       0.139073      -0.044313       0.157084      -0.064633       0.045903      -0.022452      -0.122332      -0.069743      -0.094733      -0.017477       0.112209              9.693310       6.583967      -2.957521       2.181359      14.853876       0.438694       7.642087          -0.000137
           54              N       1.090035       1.695736      13.359342      -0.509712      33.146712 0.50551138E+03  0.12257739E+05                                 8.779614                            7.340495      -0.345966       1.898781                    0.996703      30.430613      86.899710       0.631940       0.399716      -1.082465       0.041773      -0.123197       0.019647       0.131562      -0.077217      -0.025484      -0.079906       0.009680      -0.186794      -0.133393       0.015876       0.117517              9.852390       7.884354      -3.009641       0.788145      14.072799      -1.961609       7.600017           0.014375
           55              N       0.124467       5.469541      14.910497      -0.284406      29.649526 0.41738405E+03  0.96497293E+04                                 8.159140                            6.720383      -0.227237       1.970987                    0.997259      27.417536      76.508208       0.652895       0.405773      -1.078157       0.060712      -0.103245      -0.056890       0.132597      -0.071134      -0.002972       0.037123      -0.104146       0.118669      -0.109341       0.017719       0.091622              8.987449       7.046002      -3.221789       0.163256      10.205472      -0.140588       9.710872           0.000576
           56              N       0.648723       4.421592      14.144214      -0.339589      45.715547 0.60372167E+03  0.15133268E+05                                10.600722                            7.869093       0.006255       1.987794                    0.999395      30.096293      84.246925       0.635282       0.384631      -1.105225      -0.064715       0.133450       0.069367       0.163734      -0.044374      -0.027565       0.105421      -0.091917       0.257275      -0.108624      -0.058032       0.166656             12.787497       9.162708      -5.268845       2.376747      15.188643      -2.542332      14.011140           0.016290
           57              N      -0.300047       5.943000      12.886354      -0.074248      30.835599 0.36671233E+03  0.81067484E+04                                 8.154138                            6.098453       0.378410       2.203516                    0.999230      24.060245      63.036732       0.728517       0.380316      -1.109487      -0.055276       0.061901      -0.135927       0.159258      -0.060766       0.039673      -0.044795      -0.044635       0.210097      -0.100083      -0.012704       0.112787              9.538518       5.589560      -2.444811       0.884979       8.930234      -0.019663      14.095759           0.000596
           58              N       5.935994       6.464003      11.655345      -0.500893      31.466439 0.49481278E+03  0.11922427E+05                                 8.505110                            7.295859      -0.302921       1.928399                    0.995193      29.745824      84.399699       0.630143       0.403407      -1.081058       0.029139      -0.033523       0.111522       0.120042      -0.038125       0.067601      -0.134874       0.057534       0.161468      -0.146784      -0.031753       0.178537              9.265155       7.074054      -0.435312       1.513724       7.730666      -0.854406      12.990744          -0.006338
           59              N       3.370299       3.377605      17.227933      -0.309044      32.032978 0.43198594E+03  0.10097856E+05                                 8.622101                            6.851106      -0.386074       1.904542                    0.997623      28.320033      80.090874       0.643078       0.407458      -1.074448      -0.052772       0.047642      -0.119303       0.138881       0.004628       0.074047      -0.040643      -0.073648       0.121690      -0.101828       0.006535       0.095293              9.626942       7.563396       1.862189       2.943550      12.789163       0.054309       8.528267           0.000139
           60              N       2.832073       4.003601      16.087804      -0.348084      47.637793 0.61389842E+03  0.15452856E+05                                10.879351                            7.938507       0.011155       1.988229                    0.999327      30.321844      85.056822       0.632094       0.384957      -1.104987       0.064786      -0.044116       0.140566       0.160942      -0.024392       0.072520      -0.120574      -0.117249      -0.013451      -0.128419      -0.042914       0.171333             13.242489      11.055445       4.747296       4.214208      18.597639       0.814772      10.074383           0.015086
           61              N       4.013983       5.391291      17.310552      -0.087138      31.430832 0.36348496E+03  0.80031571E+04                                 8.208446                            6.031142       0.429830       2.217980                    0.999338      24.011688      62.412851       0.741288       0.375270      -1.115216       0.058026       0.139092       0.044271       0.157078       0.064609       0.045856       0.022425      -0.122313      -0.069802      -0.094682      -0.017487       0.112169              9.693788       6.584275       2.957821       2.181484      14.854727      -0.438585       7.642361           0.000294
           62              N       4.561780       6.648236      17.622435      -0.509812      33.152241 0.50561408E+03  0.12260962E+05                                 8.780644                            7.341252      -0.346334       1.898603                    0.996703      30.435053      86.917521       0.631900       0.399717      -1.082454      -0.041752      -0.123204      -0.019630       0.131559       0.077266      -0.025576       0.080003       0.009631      -0.187080      -0.133572       0.015959       0.117613              9.853619       7.885300       3.010102       0.788304      14.074583       1.961957       7.600974          -0.013005
           63              N       0.468862       9.387959       4.583238      -0.284310      29.648540 0.41736736E+03  0.96492681E+04                                 8.159052                            6.720317      -0.227299       1.970979                    0.997257      27.416959      76.506852       0.652887       0.405782      -1.078149       0.060705       0.103256      -0.056904       0.132608       0.071168      -0.002981      -0.037127      -0.104138       0.118632      -0.109360       0.017715       0.091645              8.987353       7.045858       3.221677       0.163178      10.205319       0.140473       9.710883          -0.001077
           64              N       0.993118       0.530908       3.816955      -0.339583      45.716477 0.60373516E+03  0.15133640E+05                                10.600663                            7.869027       0.006492       1.987871                    0.999394      30.096747      84.247369       0.635305       0.384616      -1.105239      -0.064539      -0.133432       0.069396       0.163661       0.044322      -0.027574      -0.105449      -0.091764       0.257066      -0.108509      -0.058110       0.166618             12.787457       9.162527       5.268709       2.376647      15.188541       2.542145      14.011302          -0.015566
           65              N       0.044348       8.914500       2.559095      -0.074347      30.836230 0.36672603E+03  0.81071295E+04                                 8.154280                            6.098598       0.378660       2.203598                    0.999231      24.060583      63.037984       0.728503       0.380320      -1.109484      -0.055284      -0.061928      -0.135900       0.159249       0.060804       0.039689       0.044800      -0.044650       0.210057      -0.100115      -0.012692       0.112807              9.538636       5.589628       2.444863       0.884876       8.930529       0.019496      14.095752          -0.000564
           66              N       6.280389       8.393497       1.328086      -0.500754      31.459735 0.49468437E+03  0.11918540E+05                                 8.504052                            7.295056      -0.302806       1.928502                    0.995193      29.740967      84.382631       0.630160       0.403423      -1.081049       0.029165       0.033621       0.111515       0.120069       0.038240       0.067500       0.134684       0.057261       0.161031      -0.146499      -0.031834       0.178333              9.263882       7.073217       0.435237       1.513487       7.729845       0.854397      12.988585          -0.007316
           67              N       3.714694       1.574895       6.900674      -0.309073      32.035492 0.43202674E+03  0.10099114E+05                                 8.622765                            6.851588      -0.386219       1.904485                    0.997622      28.321456      80.097812       0.643029       0.407477      -1.074428      -0.052764      -0.047626      -0.119316       0.138884      -0.004630       0.074056       0.040641      -0.073655       0.121687      -0.101839       0.006542       0.095296              9.627749       7.564091      -1.862417       2.943873      12.790207      -0.054417       8.528950          -0.001086
           68              N       3.176468       0.948899       5.760545      -0.348061      47.639033 0.61390994E+03  0.15453253E+05                                10.879595                            7.938599       0.011110       1.988219                    0.999327      30.322212      85.058769       0.632087       0.384959      -1.104983       0.064822       0.044087       0.140594       0.160973       0.024378       0.072548       0.120612      -0.117267      -0.013509      -0.128477      -0.042898       0.171374             13.242931      11.055851      -4.747621       4.214409      18.598300      -0.814986      10.074642          -0.014677
           69              N       4.358378       9.466208       6.983293      -0.087138      31.431471 0.36348920E+03  0.80033051E+04                                 8.208674                            6.031241       0.429830       2.217985                    0.999338      24.011819      62.414200       0.741268       0.375278      -1.115206       0.058037      -0.139088       0.044292       0.157084      -0.064610       0.045876      -0.022434      -0.122327      -0.069734      -0.094704      -0.017470       0.112174              9.694159       6.584500      -2.958034       2.181545      14.855468       0.438551       7.642507          -0.001156
           70              N       4.906175       8.209264       7.295176      -0.509802      33.152982 0.50562392E+03  0.12261353E+05                                 8.781060                            7.341536      -0.346462       1.898550                    0.996706      30.435540      86.921605       0.631856       0.399740      -1.082430      -0.041754       0.123203      -0.019622       0.131558      -0.077249      -0.025569      -0.079934       0.009593      -0.186968      -0.133488       0.015927       0.117561              9.854182       7.885723      -3.010363       0.788383      14.075602      -1.962024       7.601221          -0.013506
           71              N       5.871743       4.435459       5.744021      -0.284307      29.648265 0.41736097E+03  0.96490806E+04                                 8.158975                            6.720238      -0.227236       1.971002                    0.997257      27.416832      76.506267       0.652895       0.405778      -1.078152      -0.060699       0.103252       0.056910       0.132605      -0.071154      -0.002973       0.037124      -0.104131       0.118640      -0.109349       0.017719       0.091630              8.987281       7.045813      -3.221695       0.163194      10.205257      -0.140491       9.710771          -0.001077
           72              N       5.347487       5.483408       6.510304      -0.339596      45.717815 0.60375438E+03  0.15134278E+05                                10.600938                            7.869208       0.006571       1.987879                    0.999395      30.097282      84.249939       0.635289       0.384621      -1.105233       0.064532      -0.133390      -0.069428       0.163639      -0.044320      -0.027562       0.105423      -0.091763       0.257007      -0.108497      -0.058084       0.166581             12.787810       9.162852      -5.268995       2.376737      15.189129      -2.542260      14.011449          -0.015529
           73              N       6.296257       3.962000       7.768164      -0.074310      30.837275 0.36673725E+03  0.81074549E+04                                 8.154479                            6.098711       0.378523       2.203542                    0.999230      24.061120      63.040079       0.728491       0.380323      -1.109480       0.055272      -0.061887       0.135910       0.159237      -0.060770       0.039680      -0.044794      -0.044591       0.210119      -0.100082      -0.012711       0.112793              9.538891       5.589786      -2.444976       0.884924       8.930791      -0.019533      14.096097          -0.000539
           74              N       0.060216       3.440997       8.999173      -0.500872      31.463927 0.49476539E+03  0.11920907E+05                                 8.504423                            7.295338      -0.302616       1.928522                    0.995191      29.744126      84.391387       0.630193       0.403388      -1.081079      -0.029169       0.033609      -0.111527       0.120078      -0.038178       0.067554      -0.134851       0.057421       0.161057      -0.146716      -0.031749       0.178465              9.264313       7.073546      -0.435294       1.513555       7.730191      -0.854403      12.989201          -0.007120
           75              N       2.625911       6.527395       3.426585      -0.309075      32.034563 0.43201062E+03  0.10098610E+05                                 8.622482                            6.851370      -0.386151       1.904509                    0.997623      28.320922      80.094944       0.643054       0.407466      -1.074439       0.052768      -0.047628       0.119308       0.138879       0.004635       0.074043      -0.040637      -0.073638       0.121686      -0.101823       0.006539       0.095284              9.627416       7.563797       1.862360       2.943743      12.789800       0.054402       8.528649          -0.001123
           76              N       3.164137       5.901399       4.566714      -0.348044      47.638117 0.61389612E+03  0.15452829E+05                                10.879510                            7.938550       0.011152       1.988229                    0.999327      30.321780      85.057532       0.632083       0.384963      -1.104980      -0.064786       0.044115      -0.140566       0.160942      -0.024371       0.072548      -0.120594      -0.117260      -0.013505      -0.128469      -0.042885       0.171354             13.242803      11.055736       4.747575       4.214367      18.598120       0.814998      10.074554          -0.014668
           77              N       1.982227       4.513708       3.343966      -0.087129      31.431986 0.36349505E+03  0.80034715E+04                                 8.208780                            6.031302       0.429747       2.217952                    0.999338      24.012052      62.415094       0.741261       0.375280      -1.115204      -0.058030      -0.139087      -0.044275       0.157076       0.064610       0.045863       0.022432      -0.122331      -0.069761      -0.094694      -0.017480       0.112174              9.694288       6.584596       2.958115       2.181593      14.855664      -0.438511       7.642604          -0.001169
           78              N       1.434430       3.256764       3.032083      -0.509829      33.154152 0.50564605E+03  0.12262026E+05                                 8.781176                            7.341611      -0.346532       1.898522                    0.996704      30.436561      86.925045       0.631863       0.399731      -1.082437       0.041751       0.123209       0.019612       0.131560       0.077262      -0.025596       0.079989       0.009587      -0.187109      -0.133569       0.015964       0.117605              9.854319       7.885850       3.010411       0.788392      14.075748       1.962123       7.601359          -0.013565
           79              O       5.104072       9.017512      19.141781      -0.565632      38.655490 0.53977712E+03  0.13002250E+05                                 9.057166                            7.162049       0.294381       2.130774                    0.998257      28.059565      74.079538       0.713527       0.356362      -1.139922       0.012443       0.018419      -0.032470       0.039349       0.014925       0.006814      -0.045345      -0.066856       0.196005      -0.071584      -0.017133       0.088717             10.423799       5.838775       1.289961       0.617090       8.316891      -2.121195      17.115730          -0.006309
           80              O      -0.030437       2.533699      16.468467      -0.561040      38.859247 0.54675796E+03  0.13167152E+05                                 9.060338                            7.229599       0.552311       2.224168                    0.997397      27.637555      72.136568       0.709488       0.358480      -1.142179      -0.003836      -0.007224      -0.008769       0.011991       0.015568      -0.031381      -0.045400      -0.019292      -0.235550      -0.098135       0.021100       0.077034             10.560640      10.093752       4.744113      -3.378460      13.631909      -4.115470       7.956258          -0.000478
           81              O       2.585201       1.294583      15.572474      -0.546569      43.355976 0.60520500E+03  0.15042957E+05                                 9.966236                            7.744883      -0.118131       2.007817                    0.995800      28.313281      76.622416       0.663005       0.371671      -1.124873      -0.013230      -0.008732      -0.016410       0.022816      -0.005274      -0.000254       0.064369      -0.088114      -0.068011      -0.059131      -0.032688       0.091819             11.731444       8.053176      -0.235717       1.429185      18.440380       4.843588       8.700776           0.016378
           82              O       1.021070       8.946196      11.899274      -0.583630      30.358545 0.43234278E+03  0.98119007E+04                                 7.500508                            6.286105       0.716671       2.265892                    0.998613      27.340972      69.130405       0.787435       0.342741      -1.155816       0.011428      -0.003224       0.025312       0.027959       0.064132       0.040159       0.018324       0.075114       0.144390      -0.098509       0.005308       0.093201              8.059916       6.712976       1.286014       3.316258       6.100055       1.668099      11.366718          -0.000207
           83              O       0.547743       4.065012      11.839996      -0.565620      38.646490 0.53963505E+03  0.12997802E+05                                 9.055223                            7.160678       0.294767       2.130934                    0.998255      28.058031      74.069404       0.713669       0.356319      -1.139971      -0.012371       0.018393       0.032436       0.039286      -0.014876       0.006712       0.045375      -0.067029       0.195728      -0.071560      -0.017137       0.088697             10.421407       5.837618      -1.289603       0.616675       8.315172       2.121111      17.111430          -0.006877
           84              O       5.682252       7.486199      14.513310      -0.561089      38.868732 0.54691885E+03  0.13172091E+05                                 9.062018                            7.230854       0.551720       2.223920                    0.997398      27.640505      72.148908       0.709393       0.358499      -1.142156       0.003838      -0.007249       0.008855       0.012070      -0.015559      -0.031403       0.045437      -0.019252      -0.235727      -0.098212       0.021146       0.077066             10.562694      10.095841      -4.745169      -3.379377      13.634317       4.116448       7.957923           0.000368
           85              O       3.066614       6.247083      15.409303      -0.546575      43.357027 0.60522947E+03  0.15043686E+05                                 9.966236                            7.744933      -0.118064       2.007832                    0.995799      28.314037      76.624246       0.663018       0.371661      -1.124883       0.013226      -0.008699       0.016412       0.022802       0.005237      -0.000277      -0.064412      -0.088020      -0.067958      -0.059160      -0.032655       0.091815             11.731371       8.053263       0.235690       1.429236      18.440001      -4.843582       8.700849          -0.014841
           86              O       4.630745       3.993696      19.082503      -0.583639      30.359305 0.43235809E+03  0.98123413E+04                                 7.500625                            6.286229       0.716578       2.265851                    0.998613      27.341404      69.131971       0.787425       0.342743      -1.155814      -0.011425      -0.003215      -0.025322       0.027966      -0.064164       0.040142      -0.018305       0.075200       0.144387      -0.098558       0.005355       0.093202              8.059998       6.712989      -1.286023       3.316233       6.100208      -1.668201      11.366796           0.000226
           87              O       0.892138       0.887488       1.512737      -0.565625      38.656796 0.53979883E+03  0.13002922E+05                                 9.057422                            7.162237       0.294361       2.130764                    0.998257      28.059843      74.081031       0.713511       0.356366      -1.139917      -0.012439      -0.018426       0.032475       0.039356       0.014928       0.006817      -0.045342      -0.066845       0.196006      -0.071582      -0.017132       0.088714             10.424100       5.838925       1.290033       0.617127       8.317191      -2.121207      17.116185          -0.006368
           88              O       6.026647       7.371301       4.186051      -0.561009      38.859873 0.54676893E+03  0.13167504E+05                                 9.060511                            7.229734       0.552253       2.224153                    0.997397      27.637460      72.136954       0.709471       0.358486      -1.142172       0.003824       0.007233       0.008804       0.012019       0.015565      -0.031386      -0.045397      -0.019278      -0.235522      -0.098128       0.021102       0.077026             10.560879      10.094044       4.744260      -3.378606      13.632160      -4.115569       7.956434          -0.000437
           89              O       3.411009       8.610416       5.082044      -0.546543      43.356255 0.60521135E+03  0.15043173E+05                                 9.966308                            7.744947      -0.118106       2.007825                    0.995800      28.313269      76.622851       0.662999       0.371673      -1.124870       0.013235       0.008706       0.016453       0.022840      -0.005272      -0.000243       0.064344      -0.088128      -0.067955      -0.059098      -0.032702       0.091800             11.731553       8.053287      -0.235693       1.429254      18.440522       4.843609       8.700851          -0.014614
           90              O       4.975140       0.958804       8.755244      -0.583649      30.360710 0.43238250E+03  0.98130377E+04                                 7.500847                            6.286386       0.716476       2.265802                    0.998613      27.342162      69.134477       0.787418       0.342740      -1.155816      -0.011432       0.003219      -0.025339       0.027985       0.064158       0.040154       0.018324       0.075135       0.144429      -0.098543       0.005329       0.093213              8.060260       6.713199       1.286085       3.316375       6.100401       1.668253      11.367181          -0.000547
           91              O       5.448467       5.839988       8.814522      -0.565683      38.654726 0.53976831E+03  0.13001885E+05                                 9.056665                            7.161699       0.294612       2.130839                    0.998256      28.060588      74.079940       0.713594       0.356333      -1.139954       0.012413      -0.018358      -0.032452       0.039297      -0.014862       0.006716       0.045442      -0.066873       0.195807      -0.071508      -0.017246       0.088754             10.423185       5.838446      -1.289875       0.616928       8.316509       2.121284      17.114599          -0.006194
           92              O       0.313958       2.418801       6.141208      -0.561041      38.864593 0.54684790E+03  0.13169929E+05                                 9.061360                            7.230360       0.551889       2.224010                    0.997397      27.638890      72.142979       0.709422       0.358496      -1.142160      -0.003829       0.007236      -0.008812       0.012028      -0.015558      -0.031395       0.045401      -0.019274      -0.235649      -0.098169       0.021130       0.077040             10.561933      10.095089      -4.744809      -3.379042      13.633478       4.116062       7.957233          -0.000411
           93              O       2.929596       3.657916       5.245215      -0.546540      43.356416 0.60521678E+03  0.15043313E+05                                 9.966230                            7.744910      -0.118122       2.007822                    0.995799      28.313564      76.623173       0.663011       0.371666      -1.124878      -0.013217       0.008716      -0.016418       0.022808       0.005245      -0.000261      -0.064373      -0.088065      -0.067908      -0.059115      -0.032682       0.091797             11.731431       8.053249       0.235667       1.429250      18.440242      -4.843584       8.700803          -0.014625
           94              O       1.365465       5.911304       1.572015      -0.583651      30.361371 0.43239400E+03  0.98133718E+04                                 7.500983                            6.286505       0.716447       2.265792                    0.998613      27.342286      69.135233       0.787403       0.342744      -1.155812       0.011432       0.003230       0.025334       0.027981      -0.064173       0.040142      -0.018317       0.075190       0.144406      -0.098566       0.005354       0.093212              8.060387       6.713292      -1.286109       3.316421       6.100513      -1.668328      11.367355          -0.000666

******************************************************
Auxiliary information for the entire system
The total spin magnetic moment of the unit cell is   -1.197241
The total net atomic charge of the unit cell is   0.000001
Accuracy of reproducing the electrostatic potential in the unit cell:
  The inner radius (bohr) =    5.0000
  The outer radius (bohr) =   12.0000
  Valid grid points have density less than (e/(bohr^3)) =    0.0001
  The number of valid grid points were=        17584
  The rms potential error without charges in kcal/mol is=      4.30359
  The rms potential error with partial charges in kcal/mol is=      1.69687
  The RRMSE value at monopole order=      0.39429
  The rms potential error with partial charges and cloud penetration in kcal/mol is=      1.69615
  The RRMSE value at monopole order with cloud penetration is=      0.39412
  The rms potential error with partial charges and atomic dipoles in kcal/mol is=      0.68409
  The RRMSE value at dipole order=      0.15896
  The rms potential error with partial charges, atomic dipoles and cloud penetration in kcal/mol is=      0.68432
  The RRMSE value at dipole order with cloud penetration=      0.15901

******************************************************
The electron densities and ab initio electrostatic potential were computed in VASP using the PBE functional and
projector augmented wave method. See the main text of the journal article for a description of computational details.
The atomic charges, dipoles, and quadrupoles were computed with the DDEC6 method as described in
(a) T. A. Manz and N. Gabaldon Limas, RSC Adv. 6 (2016) 47771-47801 DOI: 10.1039/c6ra04656h
(b) N. Gabaldon Limas and T. A. Manz, RSC Adv. 8 (2018) 2678-2707 DOI: 10.1039/c7ra11829e.
For each atom in the material, the electron cloud parameters were fit to the spherically averaged atom-in-material
electron density using radial positions for which this density was between 10^-4 and 10^-2 electrons per cubic bohr.
The polarizabilities, dispersion coefficients, and quantum Drude oscillator (QDO) parameters were fit using the MCLF method.
The magnetic structure of the system was optimized in VASP from the default ferromagnetic initial guess using spin polarization.
The atomic spin moments (ASMs) were computed on this optimized magnetic structure using the DDEC6 partition as inputs
to the method of T. A. Manz and D. S. Sholl, J. Chem. Theory Comput. 7 (2011) 4146-4164 DOI: 10.1021/ct200539n.
The RMSE and RRMSE were computed using a uniform grid with Ewald summation.
