# Supplementary material for: A collection of forcefield precursors for metal–organic frameworks
Source: RSC Adv. 2019 Nov 13;9(63):36492–507. doi: 10.1039/c9ra07327b (PMC9075174; doi:10.1039/c9ra07327b)
Supplement: RA-009-C9RA07327B-s5355 [file RA-009-C9RA07327B-s5355.xyz]

  144
jmolscript: load "" {1 1 1} spacegroup "x,y,z" unitcell [{     13.013300     0.000000     0.000000 }, {     -0.289197    13.010086     0.000000 }, {     -3.924464    -4.012669    12.740454 }]
Zn    -1.211695     7.799423    11.041132     0.863475
Zn    -0.987018     8.029151     8.069549     0.863476
Zn    10.011334     1.197994     1.699322     0.863475
Zn     9.786657     0.968266     4.670905     0.863476
H      3.045474     7.933278    11.959464     0.114875
H      5.316719     7.881819    12.118720     0.115292
H      3.253598     8.010360     7.930933     0.119761
H      7.547228     7.743469    10.975901     0.116676
H     -3.567106     8.021892    12.698411     0.093917
H     -0.590673    11.251504     1.890683     0.130961
H      2.927510     9.505158     2.813092     0.137632
H      4.841941    11.151262     0.643393     0.183115
H      4.781220     9.716019     1.350488     0.170735
H      0.471474     5.849624    12.544251     0.187874
H      7.778796     8.030803     6.961384     0.113738
H      5.456853     8.083648     6.822513     0.114954
H     -1.026232     3.770058     7.151217     0.114875
H     -0.924311     1.500518     6.991961     0.115289
H     -1.098669     3.560273    11.179748     0.119760
H     -0.736426    -0.726366     8.134780     0.116674
H     -1.261777    10.379036     6.412270     0.093916
H     -0.499981    11.344234     4.479544     0.130961
H      1.324119     7.865729     3.557135     0.137631
H     -0.279034     5.915189     5.726834     0.183115
H      1.154505     6.007792     5.019739     0.170735
H      0.999705     6.389727     6.566430     0.187875
H     -1.018543    -0.964262    12.149297     0.113738
H     -1.122976     1.355932    12.288168     0.114954
H      5.754165     1.064139     0.780990     0.114875
H      3.482920     1.115598     0.621734     0.115292
H      5.546041     0.987057     4.809521     0.119761
H      1.252411     1.253948     1.764553     0.116676
H     12.366745     0.975525     0.042043     0.093916
H      9.390312    -2.254087    10.849771     0.130961
H      5.872129    -0.507741     9.927362     0.137632
H      3.957698    -2.153845    12.097061     0.183115
H      4.018419    -0.718602    11.389966     0.170735
H      8.328165     3.147793     0.196203     0.187874
H      1.020843     0.966614     5.779070     0.113737
H      3.342786     0.913769     5.917941     0.114954
H      9.825871     5.227359     5.589237     0.114874
H      9.723950     7.496899     5.748493     0.115289
H      9.898308     5.437144     1.560706     0.119760
H      9.536065     9.723783     4.605674     0.116673
H     10.061416    -1.381619     6.328184     0.093916
H      9.299620    -2.346817     8.260910     0.130961
H      7.475520     1.131688     9.183319     0.137631
H      9.078673     3.082228     7.013620     0.183115
H      7.645134     2.989625     7.720715     0.170735
H      7.799934     2.607690     6.174024     0.187875
H      9.818182     9.961679     0.591157     0.113737
H      9.922615     7.641485     0.452286     0.114954
C      1.430060     7.963407     9.819068     0.595719
C      2.920299     7.959636     9.909525    -0.020699
C      3.568858     7.930872    11.165734    -0.105404
C      4.907209     7.896874    11.261287    -0.142840
C      3.682441     7.972495     8.778173    -0.164064
C      5.715472     7.885038    10.096810     0.081088
C      7.113762     7.840475    10.135031    -0.170975
C      0.888437    11.513114     0.547840     0.111270
C      0.316992    11.053900     1.691932    -0.184074
C      1.078890    10.289452     2.565927     0.130524
C      2.389672    10.033001     2.235950    -0.265723
C      2.930571    10.543478     1.061280     0.356510
C      4.362211    10.296171     0.681614    -0.548516
C      7.878102     7.930093     9.003679    -0.026986
C      9.378107     7.941630     9.099232     0.592649
C      7.255284     7.998484     7.753840    -0.116736
C      5.873415     8.017258     7.673575    -0.152443
C      5.074010     7.937026     8.832957     0.083857
C     -1.092253     5.384403     9.291613     0.595718
C     -1.055365     3.894616     9.201156    -0.020700
C     -1.012195     3.246857     7.944947    -0.105407
C     -0.948463     1.909592     7.849394    -0.142823
C     -1.051284     3.132377    10.332508    -0.164067
C     -0.918668     1.101792     9.013871     0.081064
C     -0.843041    -0.295163     8.975650    -0.170957
C     -0.728656     9.859676     5.822387     0.111270
C     -0.282255    10.441185     4.678295    -0.184074
C      0.498937     9.696463     3.804300     0.130523
C      0.784454     8.391704     4.134277    -0.265723
C      0.286124     7.839595     5.308947     0.356510
C      0.565185     6.413805     5.688613    -0.548516
C     -0.915651    -1.061305    10.107002    -0.026990
C     -0.893851    -2.561196    10.011449     0.592648
C     -0.997866    -0.440161    11.356841    -0.116738
C     -1.047346     0.940949    11.437106    -0.152446
C     -0.984899     1.741940    10.277724     0.083871
C      7.369579     1.034010     2.921386     0.595719
C      5.879340     1.037781     2.830929    -0.020699
C      5.230781     1.066545     1.574720    -0.105404
C      3.892430     1.100543     1.479167    -0.142840
C      5.117198     1.024922     3.962281    -0.164064
C      3.084167     1.112379     2.643644     0.081088
C      1.685877     1.156942     2.605423    -0.170974
C      7.911202    -2.515697    12.192614     0.111270
C      8.482647    -2.056483    11.048522    -0.184074
C      7.720749    -1.292035    10.174527     0.130524
C      6.409967    -1.035584    10.504504    -0.265723
C      5.869068    -1.546061    11.679174     0.356510
C      4.437428    -1.298754    12.058840    -0.548516
C      0.921537     1.067324     3.736775    -0.026986
C     -0.578468     1.055787     3.641222     0.592649
C      1.544355     0.998933     4.986614    -0.116737
C      2.926224     0.980159     5.066879    -0.152444
C      3.725629     1.060391     3.907497     0.083856
C      9.891892     3.613014     3.448841     0.595718
C      9.855004     5.102801     3.539298    -0.020700
C      9.811834     5.750560     4.795507    -0.105407
C      9.748102     7.087825     4.891060    -0.142823
C      9.850923     5.865040     2.407946    -0.164067
C      9.718307     7.895625     3.726583     0.081064
C      9.642680     9.292580     3.764804    -0.170956
C      9.528295    -0.862259     6.918067     0.111270
C      9.081894    -1.443768     8.062159    -0.184074
C      8.300702    -0.699046     8.936154     0.130523
C      8.015185     0.605713     8.606177    -0.265723
C      8.513515     1.157822     7.431507     0.356510
C      8.234454     2.583612     7.051841    -0.548516
C      9.715290    10.058722     2.633452    -0.026990
C      9.693490    11.558613     2.729005     0.592648
C      9.797505     9.437578     1.383613    -0.116738
C      9.846985     8.056468     1.303348    -0.152446
C      9.784538     7.255477     2.462730     0.083871
N      2.172581    11.266682     0.202573    -0.277932
N     -0.453747     8.581326     6.167654    -0.277932
N      6.627058    -2.269265    12.537881    -0.277932
N      9.253386     0.416091     6.572800    -0.277932
O      0.768194     8.135308    10.887992    -0.551177
O      0.929697     7.779121     8.677523    -0.563316
O     10.002848     8.266929     8.050693    -0.552189
O     -3.110052     7.656277    10.207652    -0.571549
O     -1.278821     6.042285     8.222689    -0.551178
O     -0.919132     5.888738    10.433158    -0.563312
O     -1.205185    -3.193013    11.059988    -0.552191
O     -0.886095     9.930219     8.903029    -0.571547
O      8.031445     0.862109     1.852462    -0.551177
O      7.869942     1.218296     4.062931    -0.563316
O     -1.203209     0.730488     4.689761    -0.552189
O     11.909691     1.341140     2.532802    -0.571549
O     10.078460     2.955132     4.517765    -0.551178
O      9.718771     3.108679     2.307296    -0.563312
O     10.004824    12.190430     1.680466    -0.552190
O      9.685734    -0.932802     3.837425    -0.571547

The following XYZ coordinates are in angstroms. Other properties are in atomic units.
The sperically averaged electron density of each atom fit to a function of the form exp(a - br)
eigen_1, eigen_2 and eigen_3 are the three eigenvalues of traceless quadrupole moment tensor
  atom number  atomic symbol              X              Y              Z     net charge C6 coefficient C8 coefficient C10 coefficient fluctuating dipole atomic polarizability isotropic forcefield polarizability              a              b squared Pearson coefficient          <r^3>          <r^4>         wp_QDO          m_QDO          q_QDO       dipole_x       dipole_y       dipole_z         dipole            Qxy            Qxz            Qyz     Q(x^2-y^2)  Q(3z^2 - R^2)        eigen_1        eigen_2        eigen_3 static polarizability      alpha(xx)      alpha(xy)      alpha(xz)      alpha(yy)      alpha(yz)      alpha(zz) atomic spin moment
            1             Zn      -1.211695       7.799423      11.041132       0.863475      93.229481 0.17524734E+04  0.55115930E+05                                17.997234                           14.684868       0.244135       1.937578                    0.996347      46.839402     129.068163       0.422047       0.461445      -1.098640       0.000653      -0.000525       0.010715       0.010748      -0.003758       0.028533       0.018962       0.038779      -0.269790      -0.098059       0.028594       0.069466             22.151106      21.580745       0.391493      -1.829894      22.780963      -1.074618      22.091609           0.000010
            2             Zn      -0.987018       8.029151       8.069549       0.863476      93.229376 0.17524713E+04  0.55115845E+05                                17.997220                           14.684859       0.244135       1.937579                    0.996347      46.839365     129.068022       0.422047       0.461445      -1.098640       0.000542      -0.000643      -0.010715       0.010748      -0.004616       0.018322       0.028948      -0.038406      -0.269793      -0.098060       0.028594       0.069466             22.151086      22.762955       0.417773      -1.033690      21.598703      -1.853315      22.091600           0.000010
            3             Zn      10.011334       1.197994       1.699322       0.863475      93.229483 0.17524734E+04  0.55115931E+05                                17.997234                           14.684868       0.244135       1.937578                    0.996347      46.839403     129.068164       0.422047       0.461445      -1.098640      -0.000654       0.000525      -0.010715       0.010748      -0.003758       0.028533       0.018962       0.038779      -0.269790      -0.098059       0.028594       0.069466             22.151106      21.580745       0.391493      -1.829894      22.780963      -1.074618      22.091609           0.000010
            4             Zn       9.786657       0.968266       4.670905       0.863476      93.229375 0.17524713E+04  0.55115845E+05                                17.997219                           14.684859       0.244135       1.937579                    0.996347      46.839365     129.068022       0.422047       0.461445      -1.098640      -0.000542       0.000643       0.010715       0.010748      -0.004616       0.018322       0.028948      -0.038406      -0.269793      -0.098060       0.028594       0.069466             22.151086      22.762955       0.417773      -1.033690      21.598703      -1.853315      22.091600           0.000010
            5              H       3.045474       7.933278      11.959464       0.114875       1.069238 0.77080636E+01  0.75383920E+02                                 1.759580                            1.645625      -1.063863       2.372886                    0.996863       3.609386      10.267565       0.475363       1.317491      -0.699946      -0.017365      -0.000890       0.035183       0.039245       0.001507      -0.001810      -0.002595       0.012429       0.046036      -0.014258      -0.001534       0.015792              1.821179       2.043944       0.035994      -0.436735       1.370876       0.012332       2.048718           0.000002
            6              H       5.316719       7.881819      12.118720       0.115292       1.006004 0.69819220E+01  0.67315667E+02                                 1.747193                            1.607515      -1.277035       2.268057                    0.993752       3.833089      11.203412       0.457719       1.387925      -0.683690       0.011726       0.000164       0.033677       0.035661      -0.002382      -0.004344      -0.000166       0.025892       0.013759      -0.015472       0.002407       0.013065              1.839689       1.727207      -0.018495       0.414944       1.422845      -0.080532       2.369015           0.000001
            7              H       3.253598       8.010360       7.930933       0.119761       1.148754 0.85088696E+01  0.84137291E+02                                 1.753546                            1.659337      -1.102907       2.353023                    0.997306       3.462039       9.469507       0.510459       1.213469      -0.724340      -0.016933       0.001491      -0.032950       0.037076      -0.002259       0.003287      -0.000982       0.007403       0.040587      -0.011101      -0.003134       0.014235              1.791127       1.994362       0.009809       0.409078       1.317896      -0.008969       2.061122           0.000006
            8              H       7.547228       7.743469      10.975901       0.116676       1.117283 0.84297581E+01  0.84563504E+02                                 1.829771                            1.735550      -1.252325       2.284178                    0.994282       3.765467      10.956505       0.455667       1.339956      -0.694883       0.014843      -0.009147       0.032797       0.037143      -0.000291       0.002043      -0.004899       0.008028       0.044192      -0.012269      -0.003572       0.015841              1.881708       1.958451      -0.041429       0.341393       1.465163      -0.077708       2.221511           0.000003
            9              H      -3.567106       8.021892      12.698411       0.093917       1.023891 0.70256170E+01  0.67569288E+02                                 1.749706                            1.599290      -1.015760       2.389549                    0.996552       3.717502      10.709920       0.466488       1.365215      -0.689294      -0.029053       0.025717      -0.027488       0.047550      -0.006770      -0.000803      -0.011072       0.012826      -0.018524      -0.016922       0.003560       0.013363              1.849757       1.769814      -0.335739       0.375379       1.722083      -0.439517       2.057373           0.000001
           10              H      -0.590673      11.251504       1.890683       0.130961       0.935056 0.66723692E+01  0.63908709E+02                                 1.696294                            1.599478      -1.323307       2.259367                    0.993207       3.790041      11.213779       0.444753       1.437830      -0.674468      -0.033829       0.009610       0.007597       0.035979      -0.005040      -0.004928      -0.006282       0.011306       0.014177      -0.013230       0.004050       0.009180              1.746199       2.293013      -0.134060      -0.249217       1.417739      -0.035192       1.527845           0.000002
           11              H       2.927510       9.505158       2.813092       0.137632       1.111153 0.83637834E+01  0.81634883E+02                                 1.663830                            1.609012      -1.089430       2.368112                    0.997902       3.241841       8.563077       0.540612       1.160772      -0.738821       0.018694      -0.016108       0.020559       0.032119      -0.007206       0.002728      -0.007678       0.011274       0.004826      -0.012551       0.000453       0.012098              1.657815       1.677844      -0.176683       0.136673       1.564800      -0.337032       1.730800           0.000007
           12              H       4.841941      11.151262       0.643393       0.183115       0.948232 0.69593052E+01  0.66547982E+02                                 1.652407                            1.583151      -1.173712       2.343870                    0.997385       3.398719       9.656350       0.474271       1.350549      -0.693495       0.008464       0.014421      -0.002715       0.016940       0.002492       0.000695      -0.000053       0.001191      -0.020874      -0.007006       0.000945       0.006061              1.686408       1.721902       0.436865      -0.055155       1.945962      -0.018029       1.391362           0.000001
           13              H       4.781220       9.716019       1.350488       0.170735       0.920362 0.64837284E+01  0.58869990E+02                                 1.426897                            1.380477      -0.808684       2.509411                    0.999837       2.862854       7.090152       0.612029       1.102211      -0.754952       0.004415      -0.006324       0.008398       0.011402      -0.001613      -0.001722      -0.003631       0.004899       0.004309      -0.005835       0.002044       0.003791              1.430705       1.417080      -0.180574       0.188807       1.383473      -0.257201       1.491563           0.000007
           14              H       0.471474       5.849624      12.544251       0.187874       1.055081 0.77890374E+01  0.75857814E+02                                 1.718027                            1.632878      -1.193074       2.339041                    0.998024       3.270906       9.081398       0.489931       1.283674      -0.709315       0.001075      -0.006729      -0.018240       0.019471      -0.002281      -0.003463       0.004356       0.003503       0.003311      -0.005279      -0.001749       0.007028              1.759033       1.462039      -0.006349      -0.036186       1.579446       0.382815       2.235615           0.000003
           15              H       7.778796       8.030803       6.961384       0.113738       1.101962 0.77635411E+01  0.75722631E+02                                 1.762302                            1.625210      -1.094457       2.353822                    0.997020       3.579315      10.020582       0.492210       1.275822      -0.708761       0.019648       0.000471      -0.034494       0.039700      -0.001776      -0.000608      -0.005806       0.013761       0.044714      -0.015672      -0.000347       0.016019              1.845098       1.979992      -0.014197      -0.571498       1.375295       0.041697       2.180007           0.000003
           16              H       5.456853       8.083648       6.822513       0.114954       1.160688 0.85389462E+01  0.83300466E+02                                 1.677102                            1.597413      -0.874094       2.459875                    0.998784       3.231514       8.375827       0.560275       1.120628      -0.749619      -0.014161       0.003437      -0.033941       0.036937      -0.000287      -0.001384      -0.003035       0.029545       0.038676      -0.021492       0.007979       0.013513              1.684379       1.689252      -0.018212       0.308365       1.298976      -0.040061       2.064910           0.000012
           17              H      -1.026232       3.770058       7.151217       0.114875       1.069242 0.77080952E+01  0.75384288E+02                                 1.759582                            1.645626      -1.063861       2.372886                    0.996863       3.609391      10.267575       0.475363       1.317488      -0.699946       0.000504       0.017381      -0.035183       0.039245       0.001230      -0.002554      -0.001868      -0.012551       0.046037      -0.014258      -0.001534       0.015792              1.821181       1.369610       0.021004       0.022035       2.045213      -0.436353       2.048721           0.000002
           18              H      -0.924311       1.500518       6.991961       0.115289       1.006010 0.69819702E+01  0.67316192E+02                                 1.747195                            1.607515      -1.277011       2.268065                    0.993752       3.833092      11.203396       0.457721       1.387917      -0.683692       0.000097      -0.011726      -0.033678       0.035661      -0.002955      -0.000069      -0.004347      -0.025655       0.013762      -0.015473       0.002408       0.013065              1.839691       1.423818      -0.025239      -0.089734       1.726236       0.413053       2.369018           0.000001
           19              H      -1.098669       3.560273      11.179748       0.119760       1.148761 0.85089279E+01  0.84138014E+02                                 1.753552                            1.659342      -1.102909       2.353021                    0.997306       3.462050       9.469546       0.510458       1.213468      -0.724340      -0.001867       0.016896       0.032950       0.037076      -0.002421      -0.001055       0.003264      -0.007195       0.040588      -0.011101      -0.003135       0.014235              1.791133       1.317798      -0.005229      -0.018057       1.994472       0.408780       2.061131           0.000006
           20              H      -0.736426      -0.726366       8.134780       0.116674       1.117287 0.84297832E+01  0.84563775E+02                                 1.829770                            1.735549      -1.252301       2.284186                    0.994282       3.765470      10.956496       0.455669       1.339951      -0.694884       0.009474      -0.014637      -0.032797       0.037143      -0.000469      -0.004944       0.001934      -0.007996       0.044194      -0.012270      -0.003572       0.015842              1.881708       1.467247      -0.052348      -0.085276       1.956365       0.339581       2.221511           0.000003
           21              H      -1.261777      10.379036       6.412270       0.093916       1.023893 0.70256380E+01  0.67569539E+02                                 1.749709                            1.599292      -1.015762       2.389547                    0.996552       3.717507      10.709937       0.466488       1.365214      -0.689294      -0.026356       0.028474       0.027488       0.047550      -0.007048      -0.011052      -0.001049      -0.012211      -0.018524      -0.016922       0.003560       0.013363              1.849760       1.737029      -0.336469      -0.447752       1.754875       0.365520       2.057376           0.000001
           22              H      -0.499981      11.344234       4.479544       0.130961       0.935056 0.66723733E+01  0.63908760E+02                                 1.696294                            1.599478      -1.323307       2.259367                    0.993207       3.790043      11.213787       0.444753       1.437830      -0.674468      -0.010359       0.033607      -0.007597       0.035979      -0.005286      -0.006171      -0.005067      -0.010847       0.014177      -0.013230       0.004050       0.009180              1.746200       1.424129      -0.153373      -0.029645       2.286624      -0.249938       1.527846           0.000002
           23              H       1.324119       7.865729       3.557135       0.137631       1.111155 0.83637992E+01  0.81635083E+02                                 1.663833                            1.609014      -1.089431       2.368112                    0.997902       3.241843       8.563087       0.540612       1.160773      -0.738821       0.016519      -0.018331      -0.020560       0.032119      -0.007449      -0.007737       0.002556      -0.010623       0.004826      -0.012551       0.000453       0.012098              1.657817       1.572709      -0.179020      -0.339986       1.669940       0.129150       1.730803           0.000007
           24              H      -0.279034       5.915189       5.726834       0.183115       0.948233 0.69593151E+01  0.66548102E+02                                 1.652408                            1.583153      -1.173713       2.343870                    0.997385       3.398720       9.656355       0.474271       1.350549      -0.693495      -0.014230      -0.008782       0.002715       0.016940       0.002463      -0.000069       0.000694      -0.001411      -0.020874      -0.007006       0.000945       0.006061              1.686410       1.926440       0.441413      -0.016799       1.741427      -0.055542       1.391363           0.000001
           25              H       1.154505       6.007792       5.019739       0.170735       0.920362 0.64837302E+01  0.58870014E+02                                 1.426898                            1.380477      -0.808685       2.509411                    0.999837       2.862854       7.090154       0.612029       1.102211      -0.754952       0.006421      -0.004274      -0.008398       0.011402      -0.001720      -0.003592      -0.001803      -0.004751       0.004309      -0.005835       0.002044       0.003791              1.430706       1.391514      -0.181143      -0.261333       1.409041       0.183045       1.491563           0.000007
           26              H       0.999705       6.389727       6.566430       0.187875       1.055081 0.77890321E+01  0.75857760E+02                                 1.718027                            1.632878      -1.193072       2.339043                    0.998024       3.270905       9.081399       0.489930       1.283675      -0.709315       0.006752      -0.000925       0.018240       0.019471      -0.002356       0.004432      -0.003365      -0.003297       0.003312      -0.005279      -0.001749       0.007028              1.759033       1.579670      -0.003735       0.383525       1.461815      -0.027671       2.235616           0.000003
           27              H      -1.018543      -0.964262      12.149297       0.113738       1.101961 0.77635351E+01  0.75722559E+02                                 1.762302                            1.625209      -1.094454       2.353823                    0.997020       3.579313      10.020576       0.492210       1.275823      -0.708761      -0.000034      -0.019654       0.034495       0.039701      -0.002080      -0.005791      -0.000737      -0.013589       0.044714      -0.015672      -0.000347       0.016020              1.845098       1.376224      -0.027618       0.054387       1.979063      -0.570430       2.180007           0.000003
           28              H      -1.122976       1.355932      12.288168       0.114954       1.160692 0.85389814E+01  0.83300886E+02                                 1.677105                            1.597415      -0.874095       2.459874                    0.998784       3.231521       8.375846       0.560276       1.120626      -0.749620      -0.003751       0.014081       0.033941       0.036937      -0.000943      -0.003003      -0.001451      -0.029490       0.038677      -0.021492       0.007979       0.013513              1.684382       1.299979      -0.026864      -0.046904       1.688253       0.307400       2.064914           0.000012
           29              H       5.754165       1.064139       0.780990       0.114875       1.069239 0.77080642E+01  0.75383930E+02                                 1.759580                            1.645625      -1.063863       2.372886                    0.996863       3.609386      10.267566       0.475362       1.317491      -0.699945       0.017365       0.000890      -0.035183       0.039245       0.001507      -0.001810      -0.002595       0.012429       0.046036      -0.014258      -0.001534       0.015792              1.821180       2.043944       0.035994      -0.436735       1.370876       0.012332       2.048719           0.000002
           30              H       3.482920       1.115598       0.621734       0.115292       1.006004 0.69819230E+01  0.67315676E+02                                 1.747193                            1.607514      -1.277035       2.268057                    0.993752       3.833089      11.203411       0.457719       1.387925      -0.683690      -0.011726      -0.000164      -0.033677       0.035661      -0.002382      -0.004344      -0.000166       0.025892       0.013759      -0.015472       0.002407       0.013065              1.839689       1.727207      -0.018495       0.414944       1.422845      -0.080532       2.369015           0.000001
           31              H       5.546041       0.987057       4.809521       0.119761       1.148754 0.85088684E+01  0.84137274E+02                                 1.753545                            1.659337      -1.102907       2.353023                    0.997306       3.462039       9.469506       0.510459       1.213468      -0.724340       0.016933      -0.001491       0.032950       0.037076      -0.002259       0.003287      -0.000982       0.007403       0.040587      -0.011101      -0.003134       0.014235              1.791126       1.994361       0.009809       0.409077       1.317896      -0.008969       2.061121           0.000006
           32              H       1.252411       1.253948       1.764553       0.116676       1.117284 0.84297627E+01  0.84563565E+02                                 1.829772                            1.735551      -1.252326       2.284177                    0.994282       3.765468      10.956510       0.455667       1.339956      -0.694883      -0.014843       0.009147      -0.032797       0.037143      -0.000291       0.002043      -0.004899       0.008028       0.044192      -0.012269      -0.003572       0.015841              1.881709       1.958452      -0.041429       0.341393       1.465164      -0.077708       2.221512           0.000003
           33              H      12.366745       0.975525       0.042043       0.093916       1.023891 0.70256182E+01  0.67569304E+02                                 1.749707                            1.599290      -1.015761       2.389548                    0.996552       3.717503      10.709924       0.466488       1.365215      -0.689294       0.029053      -0.025717       0.027488       0.047550      -0.006770      -0.000803      -0.011072       0.012826      -0.018524      -0.016922       0.003560       0.013363              1.849757       1.769815      -0.335739       0.375379       1.722084      -0.439517       2.057374           0.000001
           34              H       9.390312      -2.254087      10.849771       0.130961       0.935056 0.66723692E+01  0.63908709E+02                                 1.696294                            1.599478      -1.323307       2.259367                    0.993207       3.790041      11.213779       0.444753       1.437830      -0.674468       0.033829      -0.009610      -0.007597       0.035979      -0.005040      -0.004928      -0.006282       0.011306       0.014177      -0.013230       0.004050       0.009180              1.746199       2.293013      -0.134060      -0.249217       1.417739      -0.035192       1.527845           0.000002
           35              H       5.872129      -0.507741       9.927362       0.137632       1.111153 0.83637821E+01  0.81634869E+02                                 1.663830                            1.609012      -1.089429       2.368112                    0.997902       3.241841       8.563077       0.540612       1.160772      -0.738821      -0.018694       0.016108      -0.020559       0.032119      -0.007206       0.002728      -0.007678       0.011274       0.004826      -0.012551       0.000453       0.012098              1.657815       1.677844      -0.176683       0.136673       1.564800      -0.337032       1.730800           0.000007
           36              H       3.957698      -2.153845      12.097061       0.183115       0.948231 0.69592996E+01  0.66547921E+02                                 1.652407                            1.583151      -1.173712       2.343870                    0.997385       3.398718       9.656349       0.474271       1.350550      -0.693495      -0.008464      -0.014421       0.002715       0.016940       0.002492       0.000695      -0.000053       0.001191      -0.020874      -0.007006       0.000945       0.006061              1.686408       1.721901       0.436865      -0.055155       1.945962      -0.018029       1.391362           0.000001
           37              H       4.018419      -0.718602      11.389966       0.170735       0.920362 0.64837261E+01  0.58869967E+02                                 1.426898                            1.380477      -0.808684       2.509411                    0.999837       2.862853       7.090151       0.612029       1.102211      -0.754952      -0.004415       0.006324      -0.008398       0.011402      -0.001613      -0.001722      -0.003631       0.004899       0.004309      -0.005835       0.002044       0.003791              1.430706       1.417081      -0.180574       0.188808       1.383474      -0.257201       1.491563           0.000007
           38              H       8.328165       3.147793       0.196203       0.187874       1.055081 0.77890360E+01  0.75857798E+02                                 1.718027                            1.632877      -1.193073       2.339041                    0.998024       3.270906       9.081398       0.489931       1.283674      -0.709315      -0.001075       0.006729       0.018240       0.019471      -0.002281      -0.003463       0.004356       0.003503       0.003311      -0.005279      -0.001749       0.007028              1.759033       1.462039      -0.006349      -0.036186       1.579446       0.382815       2.235615           0.000003
           39              H       1.020843       0.966614       5.779070       0.113737       1.101962 0.77635410E+01  0.75722632E+02                                 1.762303                            1.625210      -1.094457       2.353822                    0.997020       3.579315      10.020583       0.492209       1.275823      -0.708761      -0.019648      -0.000471       0.034494       0.039700      -0.001776      -0.000608      -0.005806       0.013761       0.044714      -0.015672      -0.000347       0.016019              1.845099       1.979993      -0.014197      -0.571498       1.375296       0.041697       2.180008           0.000003
           40              H       3.342786       0.913769       5.917941       0.114954       1.160687 0.85389458E+01  0.83300465E+02                                 1.677102                            1.597413      -0.874094       2.459875                    0.998784       3.231514       8.375828       0.560275       1.120628      -0.749619       0.014161      -0.003437       0.033941       0.036937      -0.000287      -0.001384      -0.003035       0.029545       0.038676      -0.021492       0.007979       0.013513              1.684379       1.689252      -0.018212       0.308365       1.298976      -0.040061       2.064910           0.000012
           41              H       9.825871       5.227359       5.589237       0.114874       1.069242 0.77080943E+01  0.75384282E+02                                 1.759582                            1.645627      -1.063861       2.372885                    0.996863       3.609391      10.267577       0.475363       1.317489      -0.699946      -0.000504      -0.017381       0.035183       0.039245       0.001230      -0.002554      -0.001868      -0.012551       0.046037      -0.014258      -0.001534       0.015792              1.821182       1.369610       0.021004       0.022035       2.045214      -0.436354       2.048722           0.000002
           42              H       9.723950       7.496899       5.748493       0.115289       1.006010 0.69819711E+01  0.67316201E+02                                 1.747194                            1.607515      -1.277011       2.268065                    0.993752       3.833092      11.203395       0.457721       1.387917      -0.683692      -0.000097       0.011726       0.033678       0.035661      -0.002955      -0.000069      -0.004347      -0.025655       0.013762      -0.015473       0.002408       0.013065              1.839691       1.423818      -0.025239      -0.089734       1.726236       0.413053       2.369018           0.000001
           43              H       9.898308       5.437144       1.560706       0.119760       1.148761 0.85089279E+01  0.84138016E+02                                 1.753552                            1.659343      -1.102909       2.353021                    0.997306       3.462050       9.469547       0.510458       1.213469      -0.724340       0.001867      -0.016896      -0.032950       0.037076      -0.002421      -0.001055       0.003264      -0.007195       0.040588      -0.011101      -0.003135       0.014235              1.791134       1.317798      -0.005229      -0.018057       1.994472       0.408780       2.061131           0.000006
           44              H       9.536065       9.723783       4.605674       0.116673       1.117287 0.84297882E+01  0.84563836E+02                                 1.829771                            1.735550      -1.252302       2.284186                    0.994282       3.765471      10.956499       0.455669       1.339951      -0.694884      -0.009474       0.014637       0.032797       0.037143      -0.000469      -0.004944       0.001934      -0.007996       0.044194      -0.012270      -0.003572       0.015842              1.881708       1.467247      -0.052348      -0.085276       1.956366       0.339582       2.221512           0.000003
           45              H      10.061416      -1.381619       6.328184       0.093916       1.023893 0.70256366E+01  0.67569527E+02                                 1.749710                            1.599292      -1.015763       2.389547                    0.996552       3.717507      10.709940       0.466487       1.365215      -0.689294       0.026356      -0.028474      -0.027488       0.047550      -0.007048      -0.011052      -0.001049      -0.012211      -0.018524      -0.016922       0.003560       0.013363              1.849760       1.737029      -0.336469      -0.447752       1.754875       0.365520       2.057377           0.000001
           46              H       9.299620      -2.346817       8.260910       0.130961       0.935056 0.66723742E+01  0.63908769E+02                                 1.696294                            1.599478      -1.323307       2.259367                    0.993207       3.790043      11.213786       0.444753       1.437830      -0.674468       0.010359      -0.033607       0.007597       0.035979      -0.005286      -0.006171      -0.005067      -0.010847       0.014177      -0.013230       0.004050       0.009180              1.746200       1.424129      -0.153373      -0.029645       2.286624      -0.249938       1.527846           0.000002
           47              H       7.475520       1.131688       9.183319       0.137631       1.111154 0.83637980E+01  0.81635068E+02                                 1.663833                            1.609014      -1.089431       2.368112                    0.997902       3.241843       8.563087       0.540612       1.160773      -0.738821      -0.016519       0.018331       0.020560       0.032119      -0.007449      -0.007737       0.002556      -0.010623       0.004826      -0.012551       0.000453       0.012098              1.657817       1.572709      -0.179020      -0.339986       1.669939       0.129150       1.730803           0.000007
           48              H       9.078673       3.082228       7.013620       0.183115       0.948233 0.69593151E+01  0.66548102E+02                                 1.652408                            1.583153      -1.173713       2.343870                    0.997385       3.398720       9.656355       0.474271       1.350549      -0.693495       0.014230       0.008782      -0.002715       0.016940       0.002463      -0.000069       0.000694      -0.001411      -0.020874      -0.007006       0.000945       0.006061              1.686410       1.926440       0.441413      -0.016799       1.741427      -0.055542       1.391363           0.000001
           49              H       7.645134       2.989625       7.720715       0.170735       0.920362 0.64837310E+01  0.58870024E+02                                 1.426898                            1.380478      -0.808685       2.509411                    0.999837       2.862854       7.090155       0.612029       1.102212      -0.754951      -0.006421       0.004273       0.008398       0.011402      -0.001720      -0.003592      -0.001803      -0.004751       0.004309      -0.005835       0.002044       0.003791              1.430706       1.391514      -0.181143      -0.261333       1.409041       0.183045       1.491564           0.000007
           50              H       7.799934       2.607690       6.174024       0.187875       1.055081 0.77890322E+01  0.75857760E+02                                 1.718027                            1.632878      -1.193072       2.339043                    0.998024       3.270905       9.081398       0.489931       1.283675      -0.709315      -0.006752       0.000925      -0.018240       0.019471      -0.002356       0.004432      -0.003365      -0.003297       0.003312      -0.005279      -0.001749       0.007028              1.759033       1.579670      -0.003735       0.383524       1.461815      -0.027671       2.235615           0.000003
           51              H       9.818182       9.961679       0.591157       0.113737       1.101962 0.77635392E+01  0.75722607E+02                                 1.762302                            1.625210      -1.094454       2.353823                    0.997020       3.579314      10.020578       0.492210       1.275822      -0.708761       0.000034       0.019654      -0.034495       0.039701      -0.002080      -0.005791      -0.000737      -0.013589       0.044714      -0.015672      -0.000347       0.016020              1.845098       1.376225      -0.027618       0.054387       1.979063      -0.570430       2.180007           0.000003
           52              H       9.922615       7.641485       0.452286       0.114954       1.160691 0.85389805E+01  0.83300873E+02                                 1.677104                            1.597415      -0.874095       2.459874                    0.998784       3.231521       8.375845       0.560276       1.120626      -0.749620       0.003751      -0.014081      -0.033941       0.036937      -0.000943      -0.003003      -0.001451      -0.029490       0.038676      -0.021492       0.007979       0.013513              1.684382       1.299979      -0.026864      -0.046904       1.688252       0.307400       2.064913           0.000012
           53              C       1.430060       7.963407       9.819068       0.595719      25.565403 0.25372088E+03  0.52699310E+04                                 8.039655                            5.638013      -0.037450       2.041352                    0.999511      22.403808      62.702024       0.627668       0.469815      -1.021543      -0.063896       0.000844      -0.004126       0.064034      -0.002436      -0.002934      -0.025224      -0.185531      -0.088674      -0.078254      -0.033803       0.112057             10.437327      17.734116       0.325094       0.890424       4.469183       0.631652       9.108683           0.000006
           54              C       2.920299       7.959636       9.909525      -0.020699      40.841383 0.42815421E+03  0.99355473E+04                                10.242454                            6.809927       0.029340       2.011486                    0.999245      27.013008      74.866907       0.649828       0.406178      -1.080756       0.043076      -0.004007       0.013771       0.045401       0.000132       0.003820       0.004758      -0.026570       0.011516      -0.015965       0.002183       0.013782             14.008159      25.968926       0.494566       1.145800       5.076719       0.137114      10.978831           0.000005
           55              C       3.568858       7.930872      11.165734      -0.105404      35.434143 0.42975687E+03  0.10100913E+05                                 9.450609                            6.955468       0.128855       2.014340                    0.999762      29.328741      85.030543       0.617316       0.422144      -1.057794       0.002845       0.001585      -0.027804       0.027994       0.007588      -0.008349       0.001068      -0.027288       0.062237      -0.027433       0.005176       0.022257             11.569447      19.033548       0.290209       1.823546       4.907133       0.166493      10.767659           0.000005
           56              C       4.907209       7.896874      11.261287      -0.142840      37.745908 0.45821033E+03  0.10956824E+05                                 9.908512                            7.231991      -0.013964       1.970303                    0.998794      29.934484      87.881562       0.598417       0.428038      -1.052869      -0.005367       0.003691      -0.016589       0.017822      -0.006353       0.006632      -0.000988      -0.011325       0.047194      -0.017362      -0.000090       0.017452             12.111246      18.580562       0.147157      -0.946520       5.312701      -0.101045      12.440476           0.000007
           57              C       3.682441       7.972495       8.778173      -0.164064      38.805621 0.44886545E+03  0.10654225E+05                                10.004293                            7.086765       0.006249       1.960972                    0.999609      30.227877      87.767834       0.615020       0.419577      -1.060520       0.007845      -0.003696       0.009004       0.012501       0.001299       0.021999      -0.000427      -0.057374       0.039269      -0.043775       0.021596       0.022179             12.610591      22.948730       0.185721      -1.615589       4.929276      -0.006552       9.953765           0.000011
           58              C       5.715472       7.885038      10.096810       0.081088      35.335436 0.40327070E+03  0.92886793E+04                                 9.508402                            6.780860      -0.090823       1.987586                    0.999456      26.432179      74.800246       0.621934       0.427567      -1.058983       0.003920      -0.000909       0.010734       0.011464      -0.001198      -0.012267      -0.001786       0.034015      -0.009700      -0.016012      -0.008117       0.024128             11.979931      20.014247       0.102525      -2.594981       4.820416       0.033918      11.105129           0.000005
           59              C       7.113762       7.840475      10.135031      -0.170975      38.935074 0.47674885E+03  0.11525387E+05                                10.102628                            7.363661      -0.057084       1.939708                    0.999617      30.937439      91.626302       0.594034       0.426510      -1.052743      -0.010901      -0.011072      -0.015640       0.022046      -0.009712       0.018302      -0.009241      -0.062061       0.049501      -0.045419       0.011109       0.034311             12.586695      21.107651       0.059508      -3.183965       5.474671      -0.229865      11.177762           0.000010
           60              C       0.888437      11.513114       0.547840       0.111270      28.453274 0.34222177E+03  0.76202424E+04                                 8.307547                            6.306733       0.183350       2.081122                    0.999486      26.074252      74.275441       0.631121       0.435845      -1.046359       0.052818      -0.022755      -0.004269       0.057669       0.000848       0.017147       0.026445      -0.024627      -0.062573      -0.039563       0.002518       0.037045              9.827456      10.339749      -0.772587      -2.424231       6.542274      -3.202604      12.600345           0.000005
           61              C       0.316992      11.053900       1.691932      -0.184074      34.588137 0.46476092E+03  0.11152776E+05                                 9.369956                            7.296518      -0.028630       1.972255                    0.997806      29.977475      88.158261       0.594182       0.429569      -1.051947       0.004853       0.003174      -0.000766       0.005849      -0.007482       0.000430       0.016671      -0.000353      -0.022987      -0.020437       0.002161       0.018275             10.969208      10.797199      -0.388949      -2.690835       7.923300      -4.495318      14.187124           0.000006
           62              C       1.078890      10.289452       2.565927       0.130524      35.304062 0.39621270E+03  0.90819415E+04                                 9.573526                            6.752150      -0.128558       1.980551                    0.999245      25.920696      73.070632       0.619254       0.431506      -1.057020       0.008657       0.005596      -0.000538       0.010323       0.001428      -0.002106       0.014544      -0.036396      -0.007242      -0.017779      -0.008899       0.026678             12.332477      11.605124       0.921728      -5.061384       8.540343      -6.003178      16.851964           0.000001
           63              C       2.389672      10.033001       2.235950      -0.265723      34.705632 0.45543398E+03  0.10801097E+05                                 9.132442                            7.036215       0.302624       2.065775                    0.999807      30.161668      86.270590       0.633548       0.407647      -1.072979      -0.007276      -0.001385       0.025610       0.026659      -0.003839       0.026270       0.015484      -0.013574      -0.037732      -0.037699       0.012264       0.025435             10.619538      12.284998       0.423382      -4.925218       6.559429      -3.297796      13.014186           0.000007
           64              C       2.930571      10.543478       1.061280       0.356510      27.970413 0.33616551E+03  0.74203457E+04                                 8.354523                            6.360460      -0.083375       2.016162                    0.999193      23.782920      66.520487       0.614865       0.451289      -1.041722       0.029814       0.011816      -0.034036       0.046764      -0.004618       0.004378       0.023384       0.023526      -0.054121      -0.035688       0.014031       0.021657              9.820949      12.439633      -0.606295      -3.391537       5.914428      -2.392954      11.108786           0.000004
           65              C       4.362211      10.296171       0.681614      -0.548516      29.409119 0.46382668E+03  0.11064077E+05                                 8.054056                            6.942772       0.165002       2.011031                    0.998158      32.441937      93.436895       0.658878       0.389710      -1.083783      -0.033599       0.006996       0.004949       0.034675      -0.012961      -0.014235      -0.003079       0.063372      -0.025868      -0.031555      -0.010549       0.042104              8.695326      11.260778      -0.157663      -1.254324       6.750755       0.188422       8.074444           0.000013
           66              C       7.878102       7.930093       9.003679      -0.026986      38.221575 0.44383282E+03  0.10430388E+05                                 9.857397                            7.003909      -0.025261       1.992786                    0.999350      27.556099      77.777807       0.628828       0.414470      -1.071393      -0.046993      -0.007365      -0.012709       0.049235      -0.006496      -0.002379      -0.006367      -0.024468       0.004301      -0.015503       0.000047       0.015456             12.445391      20.938542       0.130092      -1.423786       5.220696      -0.107469      11.176935           0.000005
           67              C       9.378107       7.941630       9.099232       0.592649      23.815946 0.25537556E+03  0.53273522E+04                                 7.699605                            5.698187      -0.062241       2.035144                    0.999516      22.630307      64.038089       0.615813       0.476788      -1.015032       0.065712      -0.010098      -0.001635       0.066504      -0.002205      -0.003665       0.038441      -0.168781      -0.061826      -0.074337      -0.032054       0.106391              9.359397      14.378921      -0.232579      -0.182763       4.836451      -1.034397       8.862819           0.000006
           68              C       7.255284       7.998484       7.753840      -0.116736      35.136864 0.45534118E+03  0.10849170E+05                                 9.378893                            7.165900       0.043232       1.977761                    0.999678      29.901310      87.049719       0.607870       0.422898      -1.058191      -0.005691      -0.007209       0.024759       0.026407      -0.006236      -0.016888      -0.004867      -0.010696       0.066118      -0.025612      -0.002964       0.028576             10.858231      16.778074       0.050145      -0.601375       4.986036       0.151640      10.810583           0.000010
           69              C       5.873415       8.017258       7.673575      -0.152443      35.389506 0.44140884E+03  0.10395288E+05                                 9.278523                            6.953814       0.146148       2.006238                    0.999790      29.774042      85.086814       0.633103       0.410806      -1.070050       0.009182      -0.002126       0.015115       0.017813      -0.003114       0.018547      -0.005992       0.027485       0.082145      -0.028136      -0.009320       0.037457             10.802210      17.221739       0.125168      -2.213095       4.732038      -0.133330      10.452855           0.000014
           70              C       5.074010       7.937026       8.832957       0.083857      36.229105 0.39799467E+03  0.91209292E+04                                 9.603865                            6.694760      -0.140483       1.968705                    0.999333      26.335566      73.911857       0.632878       0.422303      -1.064142      -0.005165      -0.003627      -0.009296       0.011236      -0.000218      -0.011619      -0.000453       0.035853      -0.013264      -0.015754      -0.009010       0.024763             12.211459      21.283270       0.265012      -2.298236       4.699279      -0.065241      10.651829           0.000007
           71              C      -1.092253       5.384403       9.291613       0.595718      25.565429 0.25372129E+03  0.52699413E+04                                 8.039658                            5.638016      -0.037451       2.041351                    0.999511      22.403827      62.702082       0.627668       0.469815      -1.021544      -0.002264       0.063862       0.004126       0.064035       0.001688      -0.025152      -0.003494       0.185563      -0.088674      -0.078253      -0.033803       0.112056             10.437329       4.461290       0.030056       0.611710      17.742010       0.904246       9.108687           0.000006
           72              C      -1.055365       3.894616       9.201156      -0.020700      40.841365 0.42815423E+03  0.99355476E+04                                10.242448                            6.809926       0.029343       2.011486                    0.999245      27.013017      74.866918       0.649828       0.406177      -1.080756       0.004963      -0.042975      -0.013772       0.045400       0.000722       0.004672       0.003925       0.026531       0.011520      -0.015965       0.002184       0.013781             14.008145       5.065058       0.029900       0.111616      25.980542       1.148559      10.978834           0.000005
           73              C      -1.012195       3.246857       7.944947      -0.105407      35.434099 0.42975638E+03  0.10100897E+05                                 9.450595                            6.955459       0.128861       2.014343                    0.999762      29.328723      85.030429       0.617317       0.422144      -1.057794      -0.001522      -0.002874       0.027805       0.027995       0.008187       0.001253      -0.008324       0.026583       0.062243      -0.027433       0.005174       0.022260             11.569427       4.901207      -0.023935       0.125927      19.039424       1.826795      10.767650           0.000005
           74              C      -0.948463       1.909592       7.849394      -0.142823      37.745489 0.45820393E+03  0.10956639E+05                                 9.908479                            7.231970      -0.014005       1.970295                    0.998794      29.934242      87.880908       0.598414       0.428041      -1.052866      -0.003809       0.005282       0.016597       0.017829      -0.006096      -0.001135       0.006602       0.011864       0.047215      -0.017358      -0.000097       0.017455             12.111203       5.312698      -0.147769      -0.079987      18.580472      -0.948520      12.440438           0.000007
           75              C      -1.051284       3.132377      10.332508      -0.164067      38.805573 0.44886496E+03  0.10654209E+05                                10.004280                            7.086757       0.006250       1.960972                    0.999609      30.227867      87.767761       0.615021       0.419576      -1.060520       0.003869      -0.007757      -0.009004       0.012499       0.002573      -0.000916       0.021983       0.057201       0.039277      -0.043775       0.021597       0.022177             12.610570       4.929916      -0.214810       0.029353      22.948035      -1.615329       9.953760           0.000011
           76              C      -0.918668       1.101792       9.013871       0.081064      35.335524 0.40327262E+03  0.92887255E+04                                 9.508379                            6.780849      -0.090794       1.987595                    0.999456      26.432234      74.800172       0.621939       0.427564      -1.058986       0.000995      -0.003899      -0.010733       0.011463      -0.001952      -0.001512      -0.012304      -0.033875      -0.009702      -0.016011      -0.008118       0.024128             11.979896       4.823354      -0.235148       0.091576      20.011228      -2.593578      11.105105           0.000005
           77              C      -0.843041      -0.295163       8.975650      -0.170957      38.934664 0.47674283E+03  0.11525212E+05                                10.102601                            7.363646      -0.057127       1.939699                    0.999617      30.937190      91.625641       0.594030       0.426514      -1.052740       0.010825       0.011152       0.015643       0.022051      -0.008325      -0.009646       0.018091       0.062837       0.049493      -0.045406       0.011102       0.034305             12.586654       5.479734      -0.287880      -0.159051      21.102486      -3.188276      11.177743           0.000010
           78              C      -0.728656       9.859676       5.822387       0.111270      28.453269 0.34222165E+03  0.76202386E+04                                 8.307542                            6.306729       0.183346       2.081120                    0.999486      26.074252      74.275415       0.631121       0.435845      -1.046360       0.023923      -0.052299       0.004269       0.057669       0.001394       0.026057       0.017730       0.024526      -0.062573      -0.039563       0.002518       0.037044              9.827450       6.578477      -0.856198      -3.147935      10.303539      -2.494802      12.600333           0.000005
           79              C      -0.282255      10.441185       4.678295      -0.184074      34.588154 0.46476133E+03  0.11152789E+05                                 9.369960                            7.296521      -0.028633       1.972254                    0.997806      29.977489      88.158320       0.594182       0.429569      -1.051947      -0.003064      -0.004923       0.000766       0.005849      -0.007467       0.016657       0.000800       0.001016      -0.022986      -0.020436       0.002161       0.018275             10.969212       7.942004      -0.452415      -4.434408      10.778504      -2.790077      14.187127           0.000006
           80              C       0.498937       9.696463       3.804300       0.130523      35.304090 0.39621305E+03  0.90819514E+04                                 9.573531                            6.752153      -0.128560       1.980550                    0.999245      25.920703      73.070656       0.619254       0.431506      -1.057020      -0.005403      -0.008779       0.000538       0.010322       0.002235       0.014587      -0.001782       0.036232      -0.007241      -0.017779      -0.008899       0.026678             12.332485       8.500897       0.852727      -5.889211      11.644586      -5.193559      16.851971           0.000001
           81              C       0.784454       8.391704       4.134277      -0.265723      34.705640 0.45543385E+03  0.10801094E+05                                 9.132444                            7.036215       0.302622       2.065774                    0.999807      30.161673      86.270620       0.633548       0.407647      -1.072979       0.001223       0.007305      -0.025610       0.026659      -0.003533       0.014896       0.026607       0.013902      -0.037731      -0.037699       0.012264       0.025435             10.619542       6.543443       0.295754      -3.187527      12.300989      -4.997291      13.014192           0.000007
           82              C       0.286124       7.839595       5.308947       0.356510      27.970434 0.33616559E+03  0.74203481E+04                                 8.354528                            6.360461      -0.083376       2.016161                    0.999193      23.782928      66.520520       0.614865       0.451290      -1.041722      -0.011150      -0.030069       0.034036       0.046764      -0.005136       0.023281       0.004897      -0.023093      -0.054120      -0.035688       0.014031       0.021658              9.820956       5.944594      -0.750672      -2.316994      12.409478      -3.443884      11.108796           0.000004
           83              C       0.565185       6.413805       5.688613      -0.548516      29.409134 0.46382674E+03  0.11064079E+05                                 8.054058                            6.942772       0.165002       2.011031                    0.998158      32.441935      93.436889       0.658879       0.389710      -1.083783      -0.007741       0.033435      -0.004949       0.034675      -0.014356      -0.002762      -0.014299      -0.062158      -0.025867      -0.031555      -0.010548       0.042104              8.695330       6.759985      -0.257709       0.216250      11.251558      -1.249836       8.074448           0.000013
           84              C      -0.915651      -1.061305      10.107002      -0.026990      38.221561 0.44383280E+03  0.10430386E+05                                 9.857388                            7.003904      -0.025255       1.992789                    0.999350      27.556097      77.777757       0.628829       0.414469      -1.071394       0.006319       0.047142       0.012713       0.049233      -0.005946      -0.006313      -0.002519       0.025017       0.004301      -0.015501       0.000047       0.015454             12.445376       5.222673      -0.219248      -0.075802      20.936523      -1.425820      11.176932           0.000005
           85              C      -0.893851      -2.561196      10.011449       0.592648      23.815984 0.25537607E+03  0.53273656E+04                                 7.699614                            5.698193      -0.062242       2.035143                    0.999516      22.630329      64.038172       0.615812       0.476788      -1.015032       0.011556      -0.065473       0.001635       0.066505       0.001547       0.038513      -0.002808       0.168811      -0.061825      -0.074337      -0.032054       0.106391              9.359408       4.851502      -0.444362      -1.030078      14.363897      -0.205704       8.862823           0.000006
           86              C      -0.997866      -0.440161      11.356841      -0.116738      35.136847 0.45534084E+03  0.10849159E+05                                 9.378888                            7.165895       0.043237       1.977763                    0.999678      29.901303      87.049667       0.607870       0.422898      -1.058191       0.007081       0.005849      -0.024757       0.026406      -0.005992      -0.004490      -0.016992       0.011237       0.066117      -0.025611      -0.002965       0.028576             10.858225       4.989628      -0.211900       0.164967      16.774471      -0.597850      10.810576           0.000010
           87              C      -1.047346       0.940949      11.437106      -0.152446      35.389459 0.44140811E+03  0.10395266E+05                                 9.278511                            6.953806       0.146150       2.006239                    0.999790      29.774024      85.086714       0.633104       0.410805      -1.070050       0.002329      -0.009135      -0.015112       0.017812      -0.003721      -0.006403       0.018410      -0.027185       0.082146      -0.028139      -0.009320       0.037458             10.802196       4.732638      -0.152450      -0.084114      17.221110      -2.215505      10.452841           0.000014
           88              C      -0.984899       1.741940      10.277724       0.083871      36.228766 0.39799014E+03  0.91208037E+04                                 9.603838                            6.694745      -0.140519       1.968698                    0.999332      26.335375      73.911352       0.632875       0.422306      -1.064140       0.003511       0.005241       0.009291       0.011230      -0.001014      -0.000196      -0.011622      -0.035811      -0.013239      -0.015764      -0.008999       0.024763             12.211423       4.695682      -0.103706      -0.014152      21.286789      -2.299112      10.651799           0.000008
           89              C       7.369579       1.034010       2.921386       0.595719      25.565403 0.25372088E+03  0.52699310E+04                                 8.039655                            5.638013      -0.037450       2.041352                    0.999511      22.403808      62.702022       0.627668       0.469815      -1.021543       0.063896      -0.000844       0.004126       0.064034      -0.002436      -0.002934      -0.025224      -0.185531      -0.088674      -0.078254      -0.033803       0.112057             10.437327      17.734115       0.325094       0.890424       4.469183       0.631652       9.108683           0.000006
           90              C       5.879340       1.037781       2.830929      -0.020699      40.841384 0.42815423E+03  0.99355480E+04                                10.242454                            6.809927       0.029340       2.011486                    0.999245      27.013009      74.866908       0.649828       0.406178      -1.080756      -0.043076       0.004007      -0.013771       0.045401       0.000132       0.003820       0.004758      -0.026570       0.011516      -0.015965       0.002183       0.013782             14.008159      25.968926       0.494566       1.145799       5.076719       0.137114      10.978831           0.000006
           91              C       5.230781       1.066545       1.574720      -0.105404      35.434139 0.42975681E+03  0.10100911E+05                                 9.450608                            6.955467       0.128856       2.014340                    0.999762      29.328739      85.030534       0.617316       0.422144      -1.057794      -0.002845      -0.001585       0.027804       0.027994       0.007588      -0.008349       0.001068      -0.027288       0.062237      -0.027433       0.005176       0.022257             11.569445      19.033545       0.290209       1.823545       4.907133       0.166493      10.767658           0.000005
           92              C       3.892430       1.100543       1.479167      -0.142840      37.745907 0.45821033E+03  0.10956824E+05                                 9.908512                            7.231991      -0.013964       1.970303                    0.998794      29.934484      87.881562       0.598417       0.428038      -1.052869       0.005367      -0.003691       0.016589       0.017822      -0.006353       0.006632      -0.000988      -0.011325       0.047194      -0.017362      -0.000090       0.017452             12.111246      18.580562       0.147157      -0.946520       5.312701      -0.101045      12.440476           0.000007
           93              C       5.117198       1.024922       3.962281      -0.164064      38.805623 0.44886547E+03  0.10654225E+05                                10.004294                            7.086766       0.006249       1.960972                    0.999609      30.227877      87.767836       0.615020       0.419577      -1.060520      -0.007845       0.003696      -0.009004       0.012501       0.001299       0.021999      -0.000427      -0.057375       0.039269      -0.043775       0.021596       0.022179             12.610592      22.948733       0.185721      -1.615589       4.929277      -0.006552       9.953766           0.000011
           94              C       3.084167       1.112379       2.643644       0.081088      35.335438 0.40327074E+03  0.92886802E+04                                 9.508402                            6.780861      -0.090823       1.987586                    0.999456      26.432180      74.800248       0.621934       0.427567      -1.058983      -0.003920       0.000909      -0.010734       0.011464      -0.001198      -0.012267      -0.001786       0.034015      -0.009700      -0.016012      -0.008117       0.024128             11.979931      20.014247       0.102525      -2.594981       4.820416       0.033918      11.105129           0.000005
           95              C       1.685877       1.156942       2.605423      -0.170974      38.935062 0.47674869E+03  0.11525382E+05                                10.102626                            7.363659      -0.057083       1.939708                    0.999617      30.937434      91.626281       0.594034       0.426510      -1.052743       0.010901       0.011072       0.015640       0.022046      -0.009712       0.018302      -0.009241      -0.062061       0.049501      -0.045419       0.011109       0.034311             12.586691      21.107644       0.059507      -3.183963       5.474669      -0.229865      11.177760           0.000010
           96              C       7.911202      -2.515697      12.192614       0.111270      28.453267 0.34222166E+03  0.76202395E+04                                 8.307546                            6.306732       0.183351       2.081122                    0.999486      26.074248      74.275428       0.631121       0.435845      -1.046359      -0.052818       0.022755       0.004269       0.057669       0.000848       0.017147       0.026445      -0.024627      -0.062573      -0.039563       0.002518       0.037045              9.827455      10.339747      -0.772587      -2.424230       6.542274      -3.202603      12.600343           0.000005
           97              C       8.482647      -2.056483      11.048522      -0.184074      34.588146 0.46476107E+03  0.11152781E+05                                 9.369958                            7.296519      -0.028630       1.972255                    0.997806      29.977480      88.158282       0.594182       0.429569      -1.051947      -0.004853      -0.003174       0.000766       0.005849      -0.007482       0.000430       0.016671      -0.000353      -0.022987      -0.020437       0.002161       0.018275             10.969210      10.797201      -0.388949      -2.690836       7.923302      -4.495320      14.187127           0.000006
           98              C       7.720749      -1.292035      10.174527       0.130524      35.304059 0.39621266E+03  0.90819404E+04                                 9.573525                            6.752150      -0.128558       1.980551                    0.999245      25.920695      73.070629       0.619254       0.431506      -1.057020      -0.008657      -0.005596       0.000538       0.010323       0.001428      -0.002106       0.014544      -0.036396      -0.007242      -0.017779      -0.008899       0.026678             12.332477      11.605124       0.921728      -5.061384       8.540343      -6.003178      16.851964           0.000001
           99              C       6.409967      -1.035584      10.504504      -0.265723      34.705642 0.45543414E+03  0.10801102E+05                                 9.132444                            7.036217       0.302623       2.065775                    0.999807      30.161673      86.270612       0.633548       0.407647      -1.072979       0.007276       0.001385      -0.025610       0.026659      -0.003839       0.026270       0.015484      -0.013574      -0.037732      -0.037699       0.012264       0.025435             10.619541      12.285001       0.423383      -4.925219       6.559431      -3.297797      13.014190           0.000008
          100              C       5.869068      -1.546061      11.679174       0.356510      27.970413 0.33616550E+03  0.74203454E+04                                 8.354523                            6.360460      -0.083375       2.016162                    0.999193      23.782920      66.520485       0.614865       0.451289      -1.041722      -0.029814      -0.011816       0.034036       0.046764      -0.004618       0.004378       0.023384       0.023526      -0.054121      -0.035688       0.014031       0.021657              9.820949      12.439633      -0.606295      -3.391537       5.914428      -2.392954      11.108785           0.000004
          101              C       4.437428      -1.298754      12.058840      -0.548516      29.409120 0.46382671E+03  0.11064078E+05                                 8.054056                            6.942772       0.165002       2.011031                    0.998158      32.441937      93.436896       0.658878       0.389710      -1.083783       0.033599      -0.006996      -0.004949       0.034675      -0.012961      -0.014235      -0.003079       0.063372      -0.025868      -0.031555      -0.010549       0.042104              8.695326      11.260778      -0.157663      -1.254324       6.750755       0.188421       8.074444           0.000013
          102              C       0.921537       1.067324       3.736775      -0.026986      38.221575 0.44383282E+03  0.10430388E+05                                 9.857397                            7.003909      -0.025261       1.992786                    0.999350      27.556099      77.777803       0.628829       0.414470      -1.071393       0.046993       0.007365       0.012709       0.049235      -0.006496      -0.002379      -0.006367      -0.024468       0.004301      -0.015503       0.000047       0.015456             12.445390      20.938540       0.130092      -1.423785       5.220695      -0.107469      11.176935           0.000005
          103              C      -0.578468       1.055787       3.641222       0.592649      23.815945 0.25537556E+03  0.53273521E+04                                 7.699605                            5.698187      -0.062241       2.035144                    0.999516      22.630307      64.038091       0.615813       0.476788      -1.015032      -0.065712       0.010098       0.001635       0.066504      -0.002205      -0.003665       0.038441      -0.168781      -0.061826      -0.074337      -0.032054       0.106391              9.359397      14.378921      -0.232579      -0.182763       4.836451      -1.034397       8.862819           0.000006
          104              C       1.544355       0.998933       4.986614      -0.116737      35.136864 0.45534117E+03  0.10849170E+05                                 9.378894                            7.165900       0.043232       1.977761                    0.999678      29.901310      87.049721       0.607870       0.422898      -1.058191       0.005691       0.007209      -0.024759       0.026407      -0.006236      -0.016888      -0.004867      -0.010696       0.066118      -0.025612      -0.002964       0.028576             10.858232      16.778075       0.050145      -0.601375       4.986036       0.151640      10.810583           0.000010
          105              C       2.926224       0.980159       5.066879      -0.152444      35.389519 0.44140901E+03  0.10395293E+05                                 9.278526                            6.953816       0.146148       2.006238                    0.999790      29.774048      85.086840       0.633103       0.410806      -1.070050      -0.009182       0.002126      -0.015115       0.017813      -0.003114       0.018547      -0.005992       0.027485       0.082145      -0.028136      -0.009320       0.037457             10.802214      17.221745       0.125168      -2.213096       4.732039      -0.133330      10.452858           0.000014
          106              C       3.725629       1.060391       3.907497       0.083856      36.229106 0.39799466E+03  0.91209289E+04                                 9.603865                            6.694761      -0.140483       1.968705                    0.999333      26.335566      73.911860       0.632878       0.422303      -1.064142       0.005165       0.003627       0.009296       0.011236      -0.000218      -0.011619      -0.000453       0.035854      -0.013264      -0.015754      -0.009010       0.024763             12.211460      21.283272       0.265012      -2.298237       4.699279      -0.065241      10.651830           0.000008
          107              C       9.891892       3.613014       3.448841       0.595718      25.565429 0.25372128E+03  0.52699412E+04                                 8.039658                            5.638016      -0.037451       2.041351                    0.999511      22.403827      62.702083       0.627668       0.469815      -1.021544       0.002264      -0.063862      -0.004126       0.064035       0.001688      -0.025152      -0.003494       0.185563      -0.088674      -0.078254      -0.033803       0.112056             10.437329       4.461290       0.030056       0.611710      17.742010       0.904246       9.108687           0.000006
          108              C       9.855004       5.102801       3.539298      -0.020700      40.841370 0.42815429E+03  0.99355492E+04                                10.242449                            6.809926       0.029343       2.011486                    0.999245      27.013019      74.866926       0.649828       0.406177      -1.080756      -0.004963       0.042975       0.013772       0.045400       0.000722       0.004672       0.003925       0.026531       0.011520      -0.015965       0.002184       0.013781             14.008146       5.065058       0.029900       0.111616      25.980544       1.148559      10.978835           0.000005
          109              C       9.811834       5.750560       4.795507      -0.105407      35.434099 0.42975638E+03  0.10100897E+05                                 9.450594                            6.955459       0.128861       2.014343                    0.999762      29.328723      85.030430       0.617317       0.422144      -1.057794       0.001522       0.002874      -0.027805       0.027995       0.008187       0.001253      -0.008324       0.026583       0.062243      -0.027433       0.005173       0.022260             11.569427       4.901207      -0.023935       0.125927      19.039423       1.826794      10.767650           0.000005
          110              C       9.748102       7.087825       4.891060      -0.142823      37.745490 0.45820396E+03  0.10956640E+05                                 9.908479                            7.231970      -0.014005       1.970295                    0.998794      29.934243      87.880912       0.598414       0.428041      -1.052866       0.003809      -0.005282      -0.016597       0.017829      -0.006096      -0.001135       0.006602       0.011864       0.047215      -0.017358      -0.000097       0.017455             12.111203       5.312698      -0.147769      -0.079987      18.580473      -0.948520      12.440438           0.000007
          111              C       9.850923       5.865040       2.407946      -0.164067      38.805577 0.44886502E+03  0.10654211E+05                                10.004280                            7.086757       0.006250       1.960972                    0.999609      30.227869      87.767769       0.615021       0.419576      -1.060520      -0.003869       0.007757       0.009004       0.012499       0.002573      -0.000916       0.021983       0.057201       0.039276      -0.043775       0.021597       0.022177             12.610571       4.929917      -0.214810       0.029353      22.948036      -1.615329       9.953760           0.000011
          112              C       9.718307       7.895625       3.726583       0.081064      35.335524 0.40327263E+03  0.92887258E+04                                 9.508379                            6.780849      -0.090794       1.987595                    0.999456      26.432234      74.800171       0.621939       0.427564      -1.058986      -0.000995       0.003899       0.010733       0.011463      -0.001952      -0.001512      -0.012304      -0.033875      -0.009702      -0.016011      -0.008118       0.024128             11.979896       4.823354      -0.235148       0.091576      20.011229      -2.593578      11.105105           0.000005
          113              C       9.642680       9.292580       3.764804      -0.170956      38.934652 0.47674266E+03  0.11525207E+05                                10.102598                            7.363644      -0.057126       1.939699                    0.999617      30.937185      91.625618       0.594030       0.426514      -1.052741      -0.010825      -0.011152      -0.015643       0.022051      -0.008325      -0.009646       0.018091       0.062837       0.049493      -0.045406       0.011102       0.034305             12.586650       5.479733      -0.287880      -0.159052      21.102479      -3.188274      11.177740           0.000010
          114              C       9.528295      -0.862259       6.918067       0.111270      28.453261 0.34222154E+03  0.76202354E+04                                 8.307540                            6.306727       0.183346       2.081120                    0.999486      26.074247      74.275396       0.631122       0.435845      -1.046360      -0.023923       0.052299      -0.004269       0.057669       0.001394       0.026057       0.017730       0.024526      -0.062573      -0.039563       0.002518       0.037044              9.827447       6.578475      -0.856198      -3.147935      10.303537      -2.494801      12.600330           0.000005
          115              C       9.081894      -1.443768       8.062159      -0.184074      34.588156 0.46476137E+03  0.11152790E+05                                 9.369960                            7.296522      -0.028633       1.972254                    0.997806      29.977490      88.158325       0.594182       0.429569      -1.051947       0.003065       0.004923      -0.000766       0.005849      -0.007467       0.016657       0.000800       0.001016      -0.022986      -0.020436       0.002161       0.018275             10.969212       7.942005      -0.452415      -4.434408      10.778504      -2.790077      14.187129           0.000006
          116              C       8.300702      -0.699046       8.936154       0.130523      35.304088 0.39621301E+03  0.90819504E+04                                 9.573530                            6.752153      -0.128560       1.980550                    0.999245      25.920702      73.070653       0.619254       0.431506      -1.057020       0.005403       0.008779      -0.000538       0.010322       0.002235       0.014587      -0.001782       0.036232      -0.007241      -0.017779      -0.008899       0.026678             12.332484       8.500896       0.852727      -5.889211      11.644586      -5.193559      16.851970           0.000001
          117              C       8.015185       0.605713       8.606177      -0.265723      34.705649 0.45543399E+03  0.10801098E+05                                 9.132446                            7.036216       0.302622       2.065774                    0.999807      30.161677      86.270640       0.633548       0.407647      -1.072979      -0.001223      -0.007305       0.025610       0.026659      -0.003533       0.014896       0.026607       0.013902      -0.037731      -0.037699       0.012264       0.025435             10.619544       6.543445       0.295754      -3.187528      12.300993      -4.997293      13.014196           0.000007
          118              C       8.513515       1.157822       7.431507       0.356510      27.970430 0.33616553E+03  0.74203465E+04                                 8.354527                            6.360461      -0.083376       2.016161                    0.999193      23.782926      66.520513       0.614865       0.451290      -1.041722       0.011150       0.030069      -0.034036       0.046764      -0.005136       0.023281       0.004897      -0.023093      -0.054120      -0.035688       0.014031       0.021658              9.820955       5.944594      -0.750672      -2.316994      12.409478      -3.443884      11.108795           0.000004
          119              C       8.234454       2.583612       7.051841      -0.548516      29.409133 0.46382674E+03  0.11064078E+05                                 8.054058                            6.942772       0.165002       2.011031                    0.998158      32.441935      93.436887       0.658879       0.389710      -1.083783       0.007741      -0.033435       0.004949       0.034675      -0.014356      -0.002762      -0.014299      -0.062158      -0.025867      -0.031555      -0.010549       0.042104              8.695330       6.759984      -0.257709       0.216250      11.251557      -1.249836       8.074448           0.000013
          120              C       9.715290      10.058722       2.633452      -0.026990      38.221561 0.44383281E+03  0.10430386E+05                                 9.857388                            7.003904      -0.025254       1.992789                    0.999350      27.556097      77.777754       0.628830       0.414469      -1.071394      -0.006319      -0.047142      -0.012713       0.049233      -0.005946      -0.006313      -0.002519       0.025017       0.004301      -0.015501       0.000047       0.015454             12.445375       5.222672      -0.219248      -0.075802      20.936522      -1.425820      11.176932           0.000005
          121              C       9.693490      11.558613       2.729005       0.592648      23.815985 0.25537610E+03  0.53273662E+04                                 7.699614                            5.698193      -0.062242       2.035143                    0.999516      22.630330      64.038174       0.615812       0.476788      -1.015032      -0.011556       0.065473      -0.001635       0.066505       0.001547       0.038513      -0.002808       0.168811      -0.061825      -0.074337      -0.032054       0.106391              9.359408       4.851502      -0.444362      -1.030078      14.363897      -0.205704       8.862824           0.000006
          122              C       9.797505       9.437578       1.383613      -0.116738      35.136843 0.45534076E+03  0.10849157E+05                                 9.378888                            7.165895       0.043237       1.977763                    0.999678      29.901301      87.049660       0.607870       0.422898      -1.058191      -0.007081      -0.005849       0.024757       0.026406      -0.005992      -0.004490      -0.016992       0.011237       0.066117      -0.025611      -0.002965       0.028576             10.858224       4.989628      -0.211900       0.164967      16.774469      -0.597850      10.810575           0.000010
          123              C       9.846985       8.056468       1.303348      -0.152446      35.389463 0.44140818E+03  0.10395268E+05                                 9.278512                            6.953806       0.146150       2.006239                    0.999790      29.774026      85.086720       0.633104       0.410805      -1.070050      -0.002329       0.009135       0.015112       0.017812      -0.003721      -0.006403       0.018410      -0.027185       0.082146      -0.028138      -0.009320       0.037458             10.802197       4.732639      -0.152450      -0.084114      17.221112      -2.215505      10.452841           0.000014
          124              C       9.784538       7.255477       2.462730       0.083871      36.228761 0.39799006E+03  0.91208015E+04                                 9.603837                            6.694744      -0.140519       1.968698                    0.999332      26.335372      73.911343       0.632875       0.422306      -1.064140      -0.003511      -0.005241      -0.009291       0.011230      -0.001014      -0.000196      -0.011622      -0.035811      -0.013240      -0.015764      -0.008999       0.024763             12.211422       4.695682      -0.103706      -0.014152      21.286787      -2.299112      10.651798           0.000007
          125              N       2.172581      11.266682       0.202573      -0.277932      37.626204 0.52708267E+03  0.12763793E+05                                 9.373288                            7.427554      -0.036754       2.032221                    0.994745      27.712474      76.099965       0.644408       0.392504      -1.100287      -0.070174      -0.037398       0.087418       0.118173      -0.028880       0.027168       0.036119       0.041907      -0.153983      -0.080055       0.018003       0.062052             10.904257      12.163745      -1.756277      -1.752755       7.097387      -2.508723      13.451639           0.000002
          126              N      -0.453747       8.581326       6.167654      -0.277932      37.626257 0.52708346E+03  0.12763816E+05                                 9.373294                            7.427557      -0.036748       2.032222                    0.994746      27.712497      76.100027       0.644408       0.392504      -1.100287       0.035830       0.070988      -0.087418       0.118173      -0.029783       0.035505       0.027965      -0.039299      -0.153983      -0.080055       0.018003       0.062052             10.904265       7.177935      -1.867109      -2.469153      12.083211      -1.808076      13.451649           0.000002
          127              N       6.627058      -2.269265      12.537881      -0.277932      37.626204 0.52708268E+03  0.12763793E+05                                 9.373288                            7.427554      -0.036754       2.032221                    0.994745      27.712474      76.099966       0.644408       0.392504      -1.100287       0.070174       0.037398      -0.087418       0.118173      -0.028880       0.027168       0.036119       0.041907      -0.153983      -0.080055       0.018003       0.062052             10.904258      12.163745      -1.756277      -1.752755       7.097387      -2.508723      13.451640           0.000002
          128              N       9.253386       0.416091       6.572800      -0.277932      37.626259 0.52708350E+03  0.12763817E+05                                 9.373294                            7.427557      -0.036748       2.032222                    0.994746      27.712498      76.100028       0.644408       0.392504      -1.100287      -0.035830      -0.070988       0.087418       0.118173      -0.029783       0.035505       0.027965      -0.039299      -0.153983      -0.080055       0.018003       0.062052             10.904265       7.177935      -1.867109      -2.469153      12.083211      -1.808076      13.451649           0.000002
          129              O       0.768194       8.135308      10.887992      -0.551177      37.990881 0.57233597E+03  0.13969385E+05                                 9.009724                            7.421159       0.244425       2.134812                    0.996508      27.557406      72.884671       0.695434       0.360848      -1.138030      -0.000411      -0.000713      -0.026306       0.026318      -0.013256      -0.070650      -0.008194      -0.062276      -0.038804      -0.091510       0.038776       0.052735             10.529971      15.268284      -0.017404      -4.015616       5.949018       0.404171      10.372610           0.000003
          130              O       0.929697       7.779121       8.677523      -0.563316      40.094224 0.58035917E+03  0.14224077E+05                                 9.362361                            7.468929       0.131797       2.086616                    0.997380      27.970595      74.292652       0.693310       0.360455      -1.137581       0.002104       0.004376       0.026994       0.027427       0.012557       0.056947      -0.007657      -0.092922       0.000378      -0.086364       0.038299       0.048066             11.246775      14.975560       0.634143       5.991824       5.960374       0.824689      12.804390           0.000005
          131              O      10.002848       8.266929       8.050693      -0.552189      38.855666 0.58868549E+03  0.14456157E+05                                 9.125785                            7.516433       0.258613       2.143218                    0.995532      27.477050      72.666589       0.693051       0.359891      -1.139874       0.000155      -0.015516       0.019743       0.025111       0.020300      -0.051795       0.011149      -0.063529      -0.015539      -0.075111       0.033428       0.041683             10.661874      13.837605       0.446365      -4.157364       6.719170      -0.728847      11.428847           0.000005
          132              O      -3.110052       7.656277      10.207652      -0.571549      39.284343 0.59807802E+03  0.14807896E+05                                 9.278093                            7.656686       0.089132       2.070056                    0.996307      28.455681      76.621549       0.673001       0.367583      -1.129051      -0.003737      -0.007152      -0.022329       0.023742      -0.018409       0.057964       0.013721      -0.103434       0.043310      -0.094569       0.044047       0.050522             10.611669      12.991832      -1.537773       4.536277       6.619073      -1.391175      12.224102           0.000005
          133              O      -1.278821       6.042285       8.222689      -0.551178      37.990942 0.57233738E+03  0.13969428E+05                                 9.009732                            7.421167       0.244433       2.134813                    0.996509      27.557445      72.884795       0.695434       0.360847      -1.138030       0.000704       0.000427       0.026306       0.026318      -0.011860      -0.006622      -0.070814       0.063393      -0.038805      -0.091510       0.038776       0.052734             10.529978       5.954400      -0.224441       0.493314      15.262915      -4.005640      10.372619           0.000003
          134              O      -0.919132       5.888738      10.433158      -0.563312      40.094021 0.58035549E+03  0.14223965E+05                                 9.362337                            7.468912       0.131739       2.086602                    0.997379      27.970489      74.292335       0.693310       0.360456      -1.137581      -0.004328      -0.002198      -0.026994       0.027427       0.014609      -0.008920       0.056767       0.091707       0.000377      -0.086365       0.038303       0.048062             11.246744       5.936635       0.433222       0.691329      14.999241       6.008654      12.804356           0.000005
          135              O      -1.205185      -3.193013      11.059988      -0.552191      38.855906 0.58869008E+03  0.14456301E+05                                 9.125829                            7.516468       0.258613       2.143216                    0.995533      27.477138      72.666950       0.693048       0.359892      -1.139873       0.015515       0.000191      -0.019742       0.025110       0.021692       0.012298      -0.051535       0.061667      -0.015533      -0.075112       0.033429       0.041683             10.661927       6.702880       0.287764      -0.636275      13.854002      -4.172556      11.428900           0.000005
          136              O      -0.886095       9.930219       8.903029      -0.571547      39.284220 0.59807582E+03  0.14807827E+05                                 9.278074                            7.656673       0.089138       2.070059                    0.996307      28.455625      76.621354       0.673001       0.367583      -1.129051       0.007067       0.003893       0.022329       0.023742      -0.016093       0.012429       0.058257       0.104966       0.043311      -0.094570       0.044048       0.050522             10.611646       6.690540      -1.677838      -1.491640      12.920317       4.504232      12.224081           0.000005
          137              O       8.031445       0.862109       1.852462      -0.551177      37.990884 0.57233603E+03  0.13969387E+05                                 9.009724                            7.421160       0.244425       2.134812                    0.996508      27.557408      72.884676       0.695434       0.360848      -1.138030       0.000411       0.000713       0.026306       0.026318      -0.013256      -0.070650      -0.008194      -0.062276      -0.038804      -0.091510       0.038776       0.052735             10.529971      15.268284      -0.017404      -4.015616       5.949018       0.404171      10.372610           0.000003
          138              O       7.869942       1.218296       4.062931      -0.563316      40.094220 0.58035910E+03  0.14224075E+05                                 9.362360                            7.468929       0.131797       2.086616                    0.997380      27.970594      74.292647       0.693310       0.360455      -1.137581      -0.002104      -0.004376      -0.026994       0.027427       0.012557       0.056947      -0.007657      -0.092922       0.000378      -0.086364       0.038299       0.048066             11.246774      14.975559       0.634143       5.991823       5.960374       0.824689      12.804389           0.000005
          139              O      -1.203209       0.730488       4.689761      -0.552189      38.855668 0.58868553E+03  0.14456159E+05                                 9.125785                            7.516433       0.258613       2.143218                    0.995532      27.477051      72.666592       0.693051       0.359891      -1.139874      -0.000154       0.015516      -0.019743       0.025111       0.020300      -0.051795       0.011149      -0.063529      -0.015539      -0.075111       0.033428       0.041683             10.661874      13.837605       0.446365      -4.157363       6.719170      -0.728847      11.428847           0.000005
          140              O      11.909691       1.341140       2.532802      -0.571549      39.284346 0.59807808E+03  0.14807898E+05                                 9.278093                            7.656687       0.089132       2.070056                    0.996307      28.455682      76.621554       0.673001       0.367583      -1.129051       0.003737       0.007152       0.022329       0.023742      -0.018409       0.057964       0.013721      -0.103434       0.043310      -0.094569       0.044047       0.050522             10.611670      12.991833      -1.537773       4.536278       6.619074      -1.391176      12.224103           0.000005
          141              O      10.078460       2.955132       4.517765      -0.551178      37.990943 0.57233739E+03  0.13969428E+05                                 9.009733                            7.421168       0.244433       2.134813                    0.996509      27.557445      72.884796       0.695434       0.360847      -1.138030      -0.000704      -0.000427      -0.026306       0.026318      -0.011860      -0.006622      -0.070814       0.063393      -0.038805      -0.091510       0.038776       0.052734             10.529978       5.954400      -0.224441       0.493314      15.262916      -4.005640      10.372619           0.000003
          142              O       9.718771       3.108679       2.307296      -0.563312      40.094025 0.58035556E+03  0.14223967E+05                                 9.362338                            7.468913       0.131739       2.086601                    0.997379      27.970490      74.292341       0.693310       0.360456      -1.137581       0.004328       0.002198       0.026994       0.027427       0.014609      -0.008920       0.056767       0.091707       0.000377      -0.086365       0.038303       0.048062             11.246745       5.936636       0.433222       0.691329      14.999243       6.008655      12.804358           0.000005
          143              O      10.004824      12.190430       1.680466      -0.552190      38.855905 0.58869007E+03  0.14456301E+05                                 9.125829                            7.516467       0.258613       2.143216                    0.995533      27.477138      72.666949       0.693048       0.359892      -1.139873      -0.015516      -0.000191       0.019742       0.025110       0.021692       0.012298      -0.051535       0.061667      -0.015533      -0.075112       0.033429       0.041683             10.661927       6.702880       0.287764      -0.636275      13.854002      -4.172556      11.428899           0.000005
          144              O       9.685734      -0.932802       3.837425      -0.571547      39.284218 0.59807578E+03  0.14807826E+05                                 9.278074                            7.656672       0.089138       2.070059                    0.996307      28.455625      76.621352       0.673001       0.367583      -1.129051      -0.007067      -0.003893      -0.022329       0.023742      -0.016093       0.012429       0.058257       0.104966       0.043311      -0.094570       0.044048       0.050522             10.611645       6.690540      -1.677838      -1.491640      12.920315       4.504231      12.224080           0.000005

******************************************************
Auxiliary information for the entire system
The total spin magnetic moment of the unit cell is   0.000818
The total net atomic charge of the unit cell is   -0.000003
Accuracy of reproducing the electrostatic potential in the unit cell:
  The inner radius (bohr) =    5.0000
  The outer radius (bohr) =   12.0000
  Valid grid points have density less than (e/(bohr^3)) =    0.0001
  The number of valid grid points were=        81954
  The rms potential error without charges in kcal/mol is=      3.80285
  The rms potential error with partial charges in kcal/mol is=      0.55966
  The RRMSE value at monopole order=      0.14717
  The rms potential error with partial charges and cloud penetration in kcal/mol is=      0.55486
  The RRMSE value at monopole order with cloud penetration is=      0.14591
  The rms potential error with partial charges and atomic dipoles in kcal/mol is=      0.44916
  The RRMSE value at dipole order=      0.11811
  The rms potential error with partial charges, atomic dipoles and cloud penetration in kcal/mol is=      0.42661
  The RRMSE value at dipole order with cloud penetration=      0.11218

******************************************************
The electron densities and ab initio electrostatic potential were computed in VASP using the PBE functional and
projector augmented wave method. See the main text of the journal article for a description of computational details.
The atomic charges, dipoles, and quadrupoles were computed with the DDEC6 method as described in
(a) T. A. Manz and N. Gabaldon Limas, RSC Adv. 6 (2016) 47771-47801 DOI: 10.1039/c6ra04656h
(b) N. Gabaldon Limas and T. A. Manz, RSC Adv. 8 (2018) 2678-2707 DOI: 10.1039/c7ra11829e.
For each atom in the material, the electron cloud parameters were fit to the spherically averaged atom-in-material
electron density using radial positions for which this density was between 10^-4 and 10^-2 electrons per cubic bohr.
The polarizabilities, dispersion coefficients, and quantum Drude oscillator (QDO) parameters were fit using the MCLF method.
The magnetic structure of the system was optimized in VASP from the default ferromagnetic initial guess using spin polarization.
The atomic spin moments (ASMs) were computed on this optimized magnetic structure using the DDEC6 partition as inputs
to the method of T. A. Manz and D. S. Sholl, J. Chem. Theory Comput. 7 (2011) 4146-4164 DOI: 10.1021/ct200539n.
The RMSE and RRMSE were computed using a uniform grid with Ewald summation.
