# Supplementary material for: A collection of forcefield precursors for metal–organic frameworks
Source: RSC Adv. 2019 Nov 13;9(63):36492–507. doi: 10.1039/c9ra07327b (PMC9075174; doi:10.1039/c9ra07327b)
Supplement: RA-009-C9RA07327B-s5356 [file RA-009-C9RA07327B-s5356.xyz]

   65
jmolscript: load "" {1 1 1} spacegroup "x,y,z" unitcell [{      7.291800     0.000000     0.000000 }, {      2.785885     8.914844     0.000000 }, {      1.118136     1.245169    14.029539 }]
La     5.152764     3.287705     8.361044     1.948574
La     6.043057     6.872308     5.668495     1.948668
Ni     5.038843     4.457422     0.000000     0.684495
H      7.608591     4.801042     0.054715     0.310409
H      7.023937     6.122910     0.092595     0.338337
H      4.730419     8.515456    12.656047     0.107263
H      4.845619     8.740276    10.307502     0.328148
H      9.404178     5.000922    12.049971     0.133666
H      9.450390     7.348824     8.782491     0.136571
H      7.913284     8.721227    12.232355     0.135650
H      3.587230     5.358971    13.974824     0.310420
H      4.171884     4.037103    13.936944     0.338332
H      6.465402     1.644557     1.373492     0.107289
H      6.350202     1.419737     3.722037     0.328177
H      1.791643     5.159091     1.979568     0.133679
H      1.745431     2.811189     5.247048     0.136582
H      3.282537     1.438786     1.797184     0.135658
C      5.011611     7.863085    12.055583     0.198512
C      5.540513     6.876086    10.165804     0.026287
C      5.747424     6.010112    11.216616    -0.021422
C      6.297821     4.620862    11.373747     0.613205
C      5.830508     6.846166     8.713747     0.583790
C      2.963627     4.925007     9.537281     0.562264
C      8.577160     6.820324    12.360024     0.267732
C      9.202892     5.809317    11.636100    -0.224265
C      9.529205     6.003189    10.294876     0.017688
C      9.237510     7.216217     9.678979    -0.155691
C      8.308348     8.034243    11.744127    -0.239709
C      8.623939     8.232305    10.409918     0.008211
C      8.292630     9.534869     9.728082     0.575665
C      6.184210     2.296928     1.973956     0.198508
C      5.655308     3.283927     3.863735     0.026291
C      5.448397     4.149901     2.812923    -0.021422
C      4.898000     5.539151     2.655792     0.613200
C      5.365313     3.313847     5.315792     0.583782
C      8.232194     5.235006     4.492258     0.562239
C      2.618661     3.339689     1.669515     0.267729
C      1.992929     4.350696     2.393439    -0.224255
C      1.666616     4.156824     3.734663     0.017706
C      1.958311     2.943796     4.350560    -0.155697
C      2.887473     2.125770     2.285412    -0.239694
C      2.571882     1.927708     3.619621     0.008225
C      2.903191     0.625144     4.301457     0.575635
N      8.122325     6.581523    13.687218    -0.633787
N      5.407703     6.654179    12.396501    -0.317391
N      5.068581     8.027374    10.732597    -0.231804
N      3.073496     3.578490     0.342321    -0.633775
N      5.788118     3.505834     1.633038    -0.317375
N      6.127240     2.132639     3.296942    -0.231831
O      6.562713     4.293938    12.571870    -0.531237
O      6.487362     3.901533    10.380456    -0.597981
O      5.852221     7.937414     8.111879    -0.567261
O      6.026043     5.740259     8.125909    -0.662191
O      3.185657     5.039050     8.311099    -0.606203
O      3.397542     3.937714    10.185445    -0.609426
O      5.971671     0.854260     8.580466    -0.633060
O      4.782385     1.457989    10.310308    -0.602930
O      4.633108     5.866075     1.457669    -0.531219
O      4.708459     6.258480     3.649083    -0.598001
O      5.343600     2.222599     5.917660    -0.567247
O      5.169778     4.419754     5.903630    -0.662184
O      8.010164     5.120963     5.718440    -0.606163
O      7.798279     6.222299     3.844094    -0.609421
O      5.224150     9.305753     5.449073    -0.633024
O      6.413436     8.702024     3.719231    -0.602923

The following XYZ coordinates are in angstroms. Other properties are in atomic units.
The sperically averaged electron density of each atom fit to a function of the form exp(a - br)
eigen_1, eigen_2 and eigen_3 are the three eigenvalues of traceless quadrupole moment tensor
  atom number  atomic symbol              X              Y              Z     net charge C6 coefficient C8 coefficient C10 coefficient fluctuating dipole atomic polarizability isotropic forcefield polarizability              a              b squared Pearson coefficient          <r^3>          <r^4>         wp_QDO          m_QDO          q_QDO       dipole_x       dipole_y       dipole_z         dipole            Qxy            Qxz            Qyz     Q(x^2-y^2)  Q(3z^2 - R^2)        eigen_1        eigen_2        eigen_3 static polarizability      alpha(xx)      alpha(xy)      alpha(xz)      alpha(yy)      alpha(yz)      alpha(zz) atomic spin moment
            1             La       5.152764       3.287705       8.361044       1.948574     183.798542 0.54697791E+04  0.21911956E+06                                23.043313                           21.520206       1.768720       2.149584                    0.998498     101.253461     274.000019       0.481549       0.317508      -1.258754       0.028521      -0.013421      -0.006263       0.032137       0.147313       0.038655       0.008468       0.407969      -0.444266      -0.178118      -0.150795       0.328913             24.666620      16.931794      -0.948852      -0.035638      28.352373       0.658012      28.715691           0.001291
            2             La       6.043057       6.872308       5.668495       1.948668     183.787771 0.54693441E+04  0.21909737E+06                                23.042182                           21.519133       1.769051       2.149682                    0.998498     101.251776     273.990816       0.481569       0.317501      -1.258762      -0.028525       0.013402       0.006292       0.032138       0.147308       0.038650       0.008465       0.407961      -0.444275      -0.178110      -0.150797       0.328907             24.665446      16.930997      -0.948773      -0.035600      28.350969       0.657963      28.714372           0.001300
            3             Ni       5.038843       4.457422       0.000000       0.684495     107.133796 0.19685251E+04  0.62534367E+05                                17.916125                           14.077487       1.036667       2.195301                    0.993766      46.888739     122.021890       0.510726       0.377521      -1.177391       0.000005       0.000003       0.000000       0.000006       0.022534      -0.046859       0.063758      -0.008760       0.021195      -0.089611       0.016475       0.073136             22.289481      17.281400       1.764003      -0.673641      11.599420      -4.615191      37.987623           1.743925
            4              H       7.608591       4.801042       0.054715       0.310409       0.524247 0.33798144E+01  0.27675913E+02                                 1.234573                            1.203862      -1.189411       2.431431                    0.998802       2.760930       7.888510       0.465163       1.608022      -0.647201       0.015487      -0.018566       0.007214       0.025231      -0.010729       0.003009       0.006966      -0.009642       0.001818      -0.014774       0.001685       0.013089              1.250589       1.274031      -0.183514       0.155511       1.182454      -0.187783       1.295283           0.000175
            5              H       7.023937       6.122910       0.092595       0.338337       0.526515 0.34552564E+01  0.27970377E+02                                 1.176141                            1.170985      -1.042101       2.537427                    0.999879       2.340150       6.288619       0.508433       1.488175      -0.671177      -0.002074       0.029845       0.012879       0.032572      -0.001538       0.005520       0.003898      -0.027043       0.009343      -0.016849       0.003403       0.013446              1.172164       1.041968      -0.048934      -0.033791       1.253296       0.127309       1.221227          -0.000112
            6              H       4.730419       8.515456      12.656047       0.107263       1.060069 0.73349268E+01  0.69100535E+02                                 1.602437                            1.500267      -0.720017       2.542750                    0.999773       3.077906       7.919364       0.564999       1.150728      -0.742367      -0.014271       0.038781       0.041935       0.058875      -0.012324      -0.004493       0.002920      -0.033137       0.037050      -0.027111       0.009286       0.017826              1.623952       1.427573      -0.213500      -0.195332       1.758881       0.422921       1.685402          -0.000077
            7              H       4.845619       8.740276      10.307502       0.328148       0.541432 0.33227200E+01  0.26504503E+02                                 1.168334                            1.127666      -1.096727       2.508628                    0.999741       2.299939       6.037035       0.535034       1.435155      -0.680646      -0.012323       0.038044      -0.018979       0.044265      -0.015118       0.001812      -0.002403      -0.033484       0.002405      -0.022988       0.000445       0.022543              1.177025       1.067813      -0.110643       0.061713       1.345422      -0.208574       1.117839           0.000343
            8              H       9.404178       5.000922      12.049971       0.133666       1.005246 0.77729241E+01  0.76287208E+02                                 1.704722                            1.670703      -1.034340       2.401026                    0.997073       3.505304      10.036107       0.463440       1.346621      -0.695129       0.003678      -0.035273       0.010151       0.036889      -0.003666      -0.002033      -0.007996      -0.015621       0.017068      -0.012391      -0.000989       0.013380              1.700838       1.562447      -0.178470       0.065074       1.851384      -0.246092       1.688683           0.000118
            9              H       9.450390       7.348824       8.782491       0.136571       1.067340 0.82434842E+01  0.82184584E+02                                 1.779161                            1.724503      -1.178997       2.334819                    0.996556       3.580304      10.365073       0.454128       1.352846      -0.693640       0.006799       0.005731      -0.038504       0.039518       0.000213      -0.004373      -0.002102       0.000918       0.035978      -0.006901      -0.006344       0.013246              1.784915       1.570652      -0.056624      -0.174868       1.585274      -0.100367       2.198818           0.000099
           10              H       7.913284       8.721227      12.232355       0.135650       1.026380 0.78506768E+01  0.76611388E+02                                 1.674612                            1.636675      -1.070973       2.385113                    0.997349       3.390445       9.423701       0.490536       1.279526      -0.709866      -0.013497       0.027578       0.017910       0.035546      -0.002594      -0.007887       0.006042      -0.016716       0.034544      -0.016389      -0.000366       0.016755              1.669403       1.518959      -0.214151      -0.145348       1.877764       0.192091       1.611486           0.000006
           11              H       3.587230       5.358971      13.974824       0.310420       0.524228 0.33796649E+01  0.27674406E+02                                 1.234550                            1.203840      -1.189430       2.431430                    0.998802       2.760870       7.888320       0.465164       1.608033      -0.647200      -0.015487       0.018565      -0.007217       0.025231      -0.010728       0.003009       0.006967      -0.009642       0.001819      -0.014774       0.001685       0.013089              1.250565       1.274007      -0.183510       0.155508       1.182433      -0.187777       1.295256           0.000176
           12              H       4.171884       4.037103      13.936944       0.338332       0.526498 0.34551140E+01  0.27968967E+02                                 1.176126                            1.170971      -1.042119       2.537430                    0.999879       2.340100       6.288479       0.508430       1.488198      -0.671173       0.002074      -0.029845      -0.012883       0.032573      -0.001537       0.005521       0.003898      -0.027044       0.009345      -0.016850       0.003403       0.013446              1.172148       1.041955      -0.048933      -0.033790       1.253280       0.127308       1.221210          -0.000109
           13              H       6.465402       1.644557       1.373492       0.107289       1.060032 0.73346157E+01  0.69096824E+02                                 1.602391                            1.500228      -0.720003       2.542760                    0.999773       3.077851       7.919160       0.565011       1.150716      -0.742369       0.014270      -0.038779      -0.041940       0.058876      -0.012323      -0.004494       0.002922      -0.033139       0.037050      -0.027112       0.009284       0.017827              1.623905       1.427535      -0.213489      -0.195323       1.758827       0.422901       1.685352          -0.000081
           14              H       6.350202       1.419737       3.722037       0.328177       0.541457 0.33229256E+01  0.26506585E+02                                 1.168364                            1.127695      -1.096715       2.508619                    0.999741       2.300033       6.037356       0.535031       1.435139      -0.680647       0.012322      -0.038041       0.018978       0.044261      -0.015118       0.001812      -0.002402      -0.033484       0.002404      -0.022987       0.000445       0.022542              1.177054       1.067841      -0.110645       0.061714       1.345455      -0.208578       1.117867           0.000340
           15              H       1.791643       5.159091       1.979568       0.133679       1.005261 0.77730813E+01  0.76289119E+02                                 1.704733                            1.670713      -1.034352       2.401017                    0.997072       3.505342      10.036233       0.463441       1.346611      -0.695131      -0.003679       0.035271      -0.010154       0.036888      -0.003666      -0.002034      -0.007997      -0.015621       0.017071      -0.012393      -0.000989       0.013382              1.700849       1.562457      -0.178472       0.065075       1.851397      -0.246095       1.688693           0.000122
           16              H       1.745431       2.811189       5.247048       0.136582       1.067248 0.82425743E+01  0.82173082E+02                                 1.779049                            1.724401      -1.178864       2.334889                    0.996558       3.580110      10.364291       0.454145       1.352835      -0.693643      -0.006798      -0.005730       0.038509       0.039522       0.000213      -0.004373      -0.002103       0.000920       0.035990      -0.006904      -0.006345       0.013250              1.784800       1.570562      -0.056618      -0.174848       1.585182      -0.100356       2.198658           0.000100
           17              H       3.282537       1.438786       1.797184       0.135658       1.026377 0.78506481E+01  0.76611019E+02                                 1.674605                            1.636668      -1.070931       2.385130                    0.997350       3.390443       9.423682       0.490539       1.279520      -0.709867       0.013498      -0.027577      -0.017914       0.035547      -0.002595      -0.007887       0.006043      -0.016717       0.034551      -0.016390      -0.000367       0.016758              1.669396       1.518953      -0.214150      -0.145346       1.877757       0.192090       1.611478           0.000010
           18              C       5.011611       7.863085      12.055583       0.198512      20.767072 0.27835108E+03  0.58655499E+04                                 6.588533                            5.614010       0.502124       2.204110                    0.999852      24.081151      65.975672       0.684551       0.424605      -1.056901       0.018024      -0.028057      -0.040421       0.052402      -0.003496       0.002743       0.005886      -0.018442       0.070771      -0.021977      -0.002960       0.024937              6.872841       4.906501      -1.553614      -0.591029       7.335464       0.499472       8.376559          -0.001263
           19              C       5.540513       6.876086      10.165804       0.026287      33.996289 0.44592740E+03  0.10575207E+05                                 9.394997                            7.254600      -0.215303       1.941875                    0.998537      27.759563      80.767119       0.583562       0.442582      -1.045661      -0.022984       0.065073       0.040318       0.079927      -0.030909      -0.006615       0.029586      -0.078615      -0.076073      -0.039538      -0.032474       0.072012             10.912452       6.224195      -0.932094      -1.200480       8.047929      -0.658774      18.465232           0.000423
           20              C       5.747424       6.010112      11.216616      -0.021422      32.550977 0.47214592E+03  0.11370022E+05                                 9.116236                            7.496083      -0.227891       1.916058                    0.999162      29.117163      85.663340       0.569898       0.446297      -1.042381      -0.023022       0.042010       0.052582       0.071132       0.012141      -0.023967       0.031883       0.028161       0.051695      -0.049758       0.007488       0.042270             10.013153       6.513435      -2.466736       0.572427      11.828574      -1.882804      11.697450          -0.000959
           21              C       6.297821       4.620862      11.373747       0.613205      21.956046 0.25882114E+03  0.54383772E+04                                 7.328855                            5.830161      -0.276207       1.968786                    0.998770      22.853225      65.729407       0.591894       0.492485      -1.002953       0.029518      -0.078308       0.011785       0.084513       0.043760      -0.028744      -0.008465       0.100721      -0.154167      -0.057618      -0.040760       0.098377              8.000101       5.009176      -1.109013       0.679633       8.499351       1.513521      10.491775          -0.001508
           22              C       5.830508       6.846166       8.713747       0.583790      22.248046 0.25749606E+03  0.53918068E+04                                 7.331068                            5.729663      -0.026051       2.042320                    0.999571      22.972645      65.489526       0.611820       0.478100      -1.012622       0.026048      -0.009836      -0.052622       0.059534      -0.008896       0.029586       0.008011       0.127315      -0.228347      -0.082448      -0.024486       0.106934              8.266844       4.562162       0.191386      -1.116352       8.150956       0.305322      12.087415           0.000297
           23              C       2.963627       4.925007       9.537281       0.562264      22.126159 0.26648524E+03  0.56121831E+04                                 7.261378                            5.786074      -0.087354       2.013100                    0.999545      23.183077      65.668834       0.617336       0.471114      -1.019240      -0.010356      -0.046006      -0.030325       0.056066       0.076698       0.034859      -0.017042       0.070476      -0.093739      -0.088675      -0.014524       0.103199              8.109030       6.900525      -3.065525      -1.818363       8.388063       1.257321       9.038501          -0.000174
           24              C       8.577160       6.820324      12.360024       0.267732      28.035537 0.35863641E+03  0.80561201E+04                                 8.243707                            6.470647      -0.057397       2.000007                    0.999039      25.179830      71.354670       0.622820       0.437796      -1.048268      -0.064779      -0.027561       0.078708       0.105598      -0.013120      -0.042460      -0.014863      -0.044001       0.201483      -0.073529      -0.008046       0.081575              9.353485       6.778159      -1.189567      -2.716393       8.471276      -1.907842      12.811021          -0.005425
           25              C       9.202892       5.809317      11.636100      -0.224265      32.420544 0.50345480E+03  0.12348964E+05                                 8.981884                            7.618653      -0.212017       1.898855                    0.997618      31.401819      93.951811       0.577576       0.432342      -1.048242      -0.008500      -0.033018      -0.043788       0.055496       0.015853       0.006637      -0.027207       0.000176      -0.036555      -0.036911       0.007270       0.029641              9.661748       8.492655      -2.170380      -3.270854       8.231959       0.468254      12.260631           0.007666
           26              C       9.529205       6.003189      10.294876       0.017688      34.113536 0.45462296E+03  0.10796369E+05                                 9.290426                            7.220482      -0.193812       1.950750                    0.998589      27.502600      79.179449       0.599746       0.430043      -1.056834      -0.038309       0.016518       0.024666       0.048465       0.014378       0.013648      -0.014950      -0.008016       0.034479      -0.030247       0.008383       0.021865             10.642573       8.957761      -4.079822      -3.157901      11.642979       1.045959      11.326980          -0.004345
           27              C       9.237510       7.216217       9.678979      -0.155691      31.859634 0.48154644E+03  0.11716591E+05                                 8.968828                            7.519310      -0.275733       1.880740                    0.998593      31.037479      93.412910       0.571734       0.440300      -1.040297      -0.015384      -0.006701       0.005616       0.017695       0.028463       0.008354       0.003168       0.039887       0.019418      -0.038016       0.003671       0.034344              9.678760       7.778687      -3.694954      -1.070638      12.458707      -0.437631       8.798885           0.008603
           28              C       8.308348       8.034243      11.744127      -0.239709      32.824195 0.49996599E+03  0.12238188E+05                                 9.026111                            7.572099      -0.268698       1.871295                    0.998229      31.762116      94.833331       0.581843       0.430054      -1.049968      -0.016431       0.020296      -0.029618       0.039485       0.014726      -0.017080       0.032879       0.003609       0.024619      -0.044268       0.008956       0.035312              9.708678       6.336152      -1.034446      -1.204509      11.102025      -3.379151      11.687858           0.007642
           29              C       8.623939       8.232305      10.409918       0.008211      35.311553 0.45091630E+03  0.10670020E+05                                 9.452347                            7.141459      -0.154457       1.957854                    0.999011      27.533807      78.730654       0.610278       0.424140      -1.062125       0.000559      -0.035807       0.023835       0.043018       0.005436      -0.015501       0.015525       0.015669       0.026225      -0.025956       0.001831       0.024125             11.090006       7.100978      -3.168077      -0.949690      15.342614      -3.258581      10.826426          -0.004235
           30              C       8.292630       9.534869       9.728082       0.575665      23.522149 0.26623106E+03  0.56053808E+04                                 7.609469                            5.798389      -0.155608       1.993895                    0.999440      23.064225      65.319478       0.614289       0.473573      -1.017934      -0.006465       0.033022      -0.028795       0.044288       0.052982       0.041875       0.053955       0.092082      -0.010349      -0.085561      -0.021327       0.106888              8.815819       5.720573      -2.161596      -0.747820      12.838798      -2.715526       7.888086          -0.000136
           31              C       6.184210       2.296928       1.973956       0.198508      20.767295 0.27835535E+03  0.58656621E+04                                 6.588569                            5.614046       0.502158       2.204118                    0.999852      24.081362      65.976371       0.684550       0.424604      -1.056902      -0.018026       0.028062       0.040416       0.052401      -0.003492       0.002740       0.005889      -0.018438       0.070814      -0.021980      -0.002972       0.024952              6.872878       4.906527      -1.553616      -0.591021       7.335505       0.499439       8.376601          -0.001269
           32              C       5.655308       3.283927       3.863735       0.026291      33.996508 0.44593095E+03  0.10575322E+05                                 9.395047                            7.254639      -0.215312       1.941867                    0.998537      27.759873      80.768358       0.583559       0.442584      -1.045660       0.022985      -0.065074      -0.040321       0.079929      -0.030910      -0.006616       0.029588      -0.078614      -0.076069      -0.039538      -0.032475       0.072013             10.912505       6.224229      -0.932112      -1.200494       8.048017      -0.658783      18.465268           0.000419
           33              C       5.448397       4.149901       2.812923      -0.021422      32.551102 0.47214665E+03  0.11370046E+05                                 9.116261                            7.496089      -0.227881       1.916060                    0.999162      29.117277      85.663753       0.569898       0.446297      -1.042380       0.023022      -0.042006      -0.052583       0.071130       0.012140      -0.023968       0.031882       0.028155       0.051699      -0.049756       0.007485       0.042271             10.013191       6.513450      -2.466774       0.572426      11.828714      -1.882822      11.697409          -0.000964
           34              C       4.898000       5.539151       2.655792       0.613200      21.956417 0.25882619E+03  0.54385181E+04                                 7.328948                            5.830223      -0.276252       1.968764                    0.998770      22.853675      65.731234       0.591889       0.492485      -1.002951      -0.029512       0.078303      -0.011781       0.084505       0.043765      -0.028746      -0.008464       0.100725      -0.154150      -0.057614      -0.040766       0.098380              8.000210       5.009242      -1.109032       0.679648       8.499492       1.513536      10.491896          -0.001508
           35              C       5.365313       3.313847       5.315792       0.583782      22.248141 0.25749753E+03  0.53918397E+04                                 7.331049                            5.729650      -0.025980       2.042341                    0.999571      22.972695      65.489459       0.611826       0.478095      -1.012626      -0.026047       0.009837       0.052627       0.059538      -0.008896       0.029586       0.008010       0.127331      -0.228304      -0.082435      -0.024500       0.106935              8.266820       4.562150       0.191383      -1.116357       8.150932       0.305330      12.087380           0.000295
           36              C       8.232194       5.235006       4.492258       0.562239      22.126784 0.26649399E+03  0.56124180E+04                                 7.261518                            5.786171      -0.087350       2.013093                    0.999545      23.183571      65.670703       0.617330       0.471114      -1.019239       0.010350       0.046006       0.030320       0.056062       0.076695       0.034863      -0.017043       0.070484      -0.093734      -0.088677      -0.014522       0.103199              8.109203       6.900685      -3.065619      -1.818414       8.388257       1.257368       9.038666          -0.000167
           37              C       2.618661       3.339689       1.669515       0.267729      28.035559 0.35863706E+03  0.80561418E+04                                 8.243729                            6.470669      -0.057389       2.000008                    0.999039      25.179857      71.354879       0.622816       0.437799      -1.048266       0.064774       0.027559      -0.078703       0.105591      -0.013120      -0.042451      -0.014859      -0.043993       0.201467      -0.073518      -0.008047       0.081565              9.353508       6.778186      -1.189579      -2.716389       8.471330      -1.907851      12.811009          -0.005408
           38              C       1.992929       4.350696       2.393439      -0.224255      32.420693 0.50345842E+03  0.12349071E+05                                 8.981883                            7.618658      -0.212003       1.898857                    0.997618      31.401972      93.952237       0.577578       0.432339      -1.048244       0.008497       0.033011       0.043781       0.055486       0.015846       0.006638      -0.027213       0.000178      -0.036525      -0.036911       0.007273       0.029638              9.661745       8.492672      -2.170398      -3.270836       8.231996       0.468253      12.260569           0.007668
           39              C       1.666616       4.156824       3.734663       0.017706      34.113722 0.45462506E+03  0.10796433E+05                                 9.290450                            7.220488      -0.193802       1.950752                    0.998589      27.502713      79.179875       0.599747       0.430042      -1.056834       0.038309      -0.016524      -0.024666       0.048466       0.014369       0.013647      -0.014949      -0.008016       0.034487      -0.030240       0.008374       0.021866             10.642623       8.957831      -4.079899      -3.157908      11.643108       1.046000      11.326929          -0.004351
           40              C       1.958311       2.943796       4.350560      -0.155697      31.860107 0.48155516E+03  0.11716855E+05                                 8.968942                            7.519403      -0.275737       1.880736                    0.998593      31.037638      93.413565       0.571728       0.440303      -1.040296       0.015392       0.006706      -0.005614       0.017703       0.028459       0.008355       0.003166       0.039903       0.019457      -0.038024       0.003683       0.034341              9.678907       7.778837      -3.695086      -1.070612      12.459029      -0.437621       8.798853           0.008609
           41              C       2.887473       2.125770       2.285412      -0.239694      32.824265 0.49996766E+03  0.12238229E+05                                 9.026076                            7.572073      -0.268643       1.871311                    0.998229      31.762222      94.833403       0.581849       0.430050      -1.049971       0.016437      -0.020287       0.029614       0.039481       0.014713      -0.017081       0.032887       0.003599       0.024670      -0.044265       0.008935       0.035331              9.708643       6.336134      -1.034453      -1.204486      11.102037      -3.379152      11.687759           0.007640
           42              C       2.571882       1.927708       3.619621       0.008225      35.312351 0.45092651E+03  0.10670326E+05                                 9.452472                            7.141524      -0.154474       1.957842                    0.999011      27.534219      78.732171       0.610277       0.424138      -1.062126      -0.000549       0.035817      -0.023830       0.043024       0.005424      -0.015502       0.015519       0.015653       0.026242      -0.025942       0.001814       0.024128             11.090197       7.101084      -3.168180      -0.949656      15.343021      -3.258689      10.826485          -0.004240
           43              C       2.903191       0.625144       4.301457       0.575635      23.523193 0.26624403E+03  0.56057310E+04                                 7.609702                            5.798535      -0.155668       1.993862                    0.999440      23.064999      65.322451       0.614279       0.473574      -1.017932       0.006479      -0.033020       0.028798       0.044291       0.052981       0.041874       0.053959       0.092071      -0.010331      -0.085562      -0.021325       0.106887              8.816126       5.720738      -2.161690      -0.747823      12.839336      -2.715656       7.888305          -0.000128
           44              N       8.122325       6.581523      13.687218      -0.633787      35.098254 0.55832353E+03  0.13825139E+05                                 9.053252                            7.640608      -0.302877       1.905605                    0.996312      31.276078      89.118782       0.630843       0.392104      -1.091908      -0.008790       0.001419      -0.078119       0.078624      -0.050645       0.004547       0.018984      -0.117225       0.153824      -0.103871       0.035770       0.068101             10.148424       9.021557       0.714571      -2.421525       6.526284      -2.119013      14.897430           0.036629
           45              N       5.407703       6.654179      12.396501      -0.317391      38.013513 0.59705897E+03  0.14970398E+05                                 9.487166                            7.917704      -0.042931       1.980120                    0.999264      29.972146      84.751459       0.620408       0.393743      -1.095427       0.006858       0.026721      -0.115232       0.118488      -0.013295      -0.005091       0.050315      -0.049631      -0.104266      -0.059655      -0.010009       0.069664             10.636850       7.136803      -1.852806       0.726745       9.691433      -2.564291      15.082314           0.035419
           46              N       5.068581       8.027374      10.732597      -0.231804      25.304876 0.38694359E+03  0.87985166E+04                                 7.411345                            6.534791      -0.314041       1.951887                    0.996349      26.619573      74.225542       0.650875       0.413854      -1.070377       0.026095      -0.054406       0.016655       0.062597      -0.047606      -0.013954       0.009536      -0.111137       0.085461      -0.088244       0.023919       0.064325              7.714148       5.591855      -1.477988      -0.188435       8.278646      -0.819423       9.271942           0.001265
           47              N       3.073496       3.578490       0.342321      -0.633775      35.097651 0.55831228E+03  0.13824781E+05                                 9.053129                            7.640518      -0.302907       1.905605                    0.996312      31.275640      89.117055       0.630849       0.392103      -1.091909       0.008790      -0.001421       0.078104       0.078610      -0.050638       0.004541       0.018983      -0.117216       0.153861      -0.103868       0.035767       0.068101             10.148272       9.021430       0.714557      -2.421471       6.526208      -2.118968      14.897179           0.036631
           48              N       5.788118       3.505834       1.633038      -0.317375      38.013105 0.59705045E+03  0.14970141E+05                                 9.487132                            7.917671      -0.042975       1.980110                    0.999264      29.971932      84.750905       0.620406       0.393745      -1.095424      -0.006852      -0.026721       0.115226       0.118482      -0.013294      -0.005098       0.050317      -0.049634      -0.104263      -0.059656      -0.010012       0.069668             10.636815       7.136765      -1.852796       0.726738       9.691422      -2.564315      15.082258           0.035415
           49              N       6.127240       2.132639       3.296942      -0.231831      25.306304 0.38697200E+03  0.87993516E+04                                 7.411688                            6.535084      -0.314114       1.951841                    0.996349      26.620779      74.230460       0.650850       0.413861      -1.070369      -0.026097       0.054413      -0.016656       0.062604      -0.047604      -0.013953       0.009536      -0.111136       0.085470      -0.088244       0.023922       0.064322              7.714511       5.592125      -1.478069      -0.188448       8.279061      -0.819470       9.272348           0.001262
           50              O       6.562713       4.293938      12.571870      -0.531237      32.089907 0.49826253E+03  0.11755519E+05                                 7.940006                            6.876401       0.476946       2.204008                    0.998557      27.254374      71.033095       0.729503       0.355873      -1.141183      -0.005738       0.014426      -0.028793       0.032712       0.037566       0.002903       0.020294       0.096912       0.175549      -0.092785       0.029337       0.063447              8.552726       5.843229      -0.170823       0.942167       6.085967      -0.334400      13.728983           0.043919
           51              O       6.487362       3.901533      10.380456      -0.597981      36.015627 0.56113158E+03  0.13651584E+05                                 8.655747                            7.376087       0.286894       2.136421                    0.995810      28.221182      74.934529       0.692419       0.363596      -1.133944       0.036055       0.007308       0.070074       0.079144       0.048728      -0.034774       0.036897       0.071441       0.048989      -0.090931       0.030650       0.060282              9.363429       6.347724       0.158498       0.403277      10.208865       4.695754      11.533698           0.003398
           52              O       5.852221       7.937414       8.111879      -0.567261      31.279405 0.49108184E+03  0.11509012E+05                                 7.762025                            6.794710       0.776061       2.310360                    0.997007      27.038960      69.541209       0.741315       0.352549      -1.147355       0.001807       0.017578       0.041499       0.045105       0.010301       0.023440      -0.054807       0.035165      -0.173871      -0.092804       0.041080       0.051725              8.332462       5.300555       0.722019      -0.265986       9.841296      -3.257120       9.855534           0.000429
           53              O       6.026043       5.740259       8.125909      -0.662191      42.372729 0.70949923E+03  0.18294363E+05                                 9.704052                            8.340575       0.066542       2.043149                    0.995138      29.870337      81.514748       0.646055       0.367681      -1.131366       0.029796       0.030072       0.032931       0.053634      -0.021408       0.020356       0.065046       0.045714      -0.159471      -0.101209       0.042673       0.058536             10.609815       6.699990       0.277972      -0.686554      12.217142       4.362928      12.912313           0.000211
           54              O       3.185657       5.039050       8.311099      -0.606203      33.163045 0.54761262E+03  0.13190888E+05                                 8.058451                            7.181446       0.662581       2.247072                    0.998353      28.141833      73.425260       0.719986       0.353168      -1.146623      -0.059135       0.030248       0.010898       0.067310       0.057156      -0.010996       0.000347       0.084968       0.133082      -0.093597       0.036881       0.056716              8.589105       7.118488      -0.694843      -1.793435       5.717005       1.102897      12.931822          -0.000265
           55              O       3.397542       3.937714      10.185445      -0.609426      32.613786 0.54766385E+03  0.13210229E+05                                 7.999812                            7.201869       0.472124       2.181768                    0.997863      28.377929      74.419073       0.714994       0.355147      -1.143480      -0.046389       0.006446       0.029880       0.055554      -0.003416       0.053028      -0.053247       0.011128      -0.158090      -0.097255       0.022577       0.074678              8.419555       7.848015      -3.060372       0.483784      10.878659      -1.186808       6.531991          -0.000314
           56              O       5.971671       0.854260       8.580466      -0.633060      32.825890 0.52549416E+03  0.12530654E+05                                 7.982659                            6.988443       0.631184       2.228917                    0.998480      28.392901      73.751727       0.737015       0.348517      -1.150213      -0.004855      -0.063003       0.016407       0.065285       0.045785      -0.001709      -0.007678       0.046224       0.162705      -0.078645       0.023212       0.055433              8.536725       5.897089       0.249290      -1.452590       8.861225      -3.141343      10.851860          -0.000152
           57              O       4.782385       1.457989      10.310308      -0.602930      35.250253 0.55567229E+03  0.13450464E+05                                 8.491441                            7.264700       0.503191       2.192710                    0.997438      28.385300      74.538739       0.710460       0.356162      -1.142806       0.013469      -0.016904       0.027902       0.035294      -0.020921       0.013484       0.078998       0.029851      -0.150865      -0.108198       0.039972       0.068226              9.373137       7.471710      -3.123246      -1.001731      14.450534       0.889290       6.197167          -0.000408
           58              O       4.633108       5.866075       1.457669      -0.531219      32.090232 0.49826762E+03  0.11755672E+05                                 7.940066                            6.876439       0.476913       2.203996                    0.998557      27.254466      71.033505       0.729500       0.355874      -1.141183       0.005748      -0.014432       0.028774       0.032700       0.037569       0.002907       0.020280       0.096924       0.175574      -0.092792       0.029341       0.063451              8.552801       5.843266      -0.170826       0.942177       6.086003      -0.334392      13.729133           0.043911
           59              O       4.708459       6.258480       3.649083      -0.598001      36.018544 0.56118816E+03  0.13653327E+05                                 8.656248                            7.376490       0.286818       2.136376                    0.995811      28.222366      74.939081       0.692395       0.363599      -1.133939      -0.036042      -0.007326      -0.070073       0.079139       0.048737      -0.034774       0.036897       0.071445       0.049004      -0.090941       0.030654       0.060286              9.363993       6.348081       0.158527       0.403333      10.209526       4.696081      11.534372           0.003388
           60              O       5.343600       2.222599       5.917660      -0.567247      31.279260 0.49107908E+03  0.11508932E+05                                 7.762007                            6.794697       0.776047       2.310358                    0.997007      27.038848      69.540893       0.741314       0.352549      -1.147354      -0.001810      -0.017559      -0.041466       0.045067       0.010308       0.023441      -0.054815       0.035190      -0.173844      -0.092809       0.041077       0.051731              8.332441       5.300541       0.722019      -0.265990       9.841261      -3.257104       9.855520           0.000424
           61              O       5.169778       4.419754       5.903630      -0.662184      42.372641 0.70949749E+03  0.18294310E+05                                 9.704048                            8.340574       0.066517       2.043142                    0.995139      29.870295      81.514660       0.646054       0.367682      -1.131365      -0.029798      -0.030083      -0.032907       0.053626      -0.021406       0.020355       0.065044       0.045714      -0.159458      -0.101204       0.042673       0.058531             10.609812       6.699985       0.277963      -0.686563      12.217125       4.362915      12.912325           0.000205
           62              O       8.010164       5.120963       5.718440      -0.606163      33.161899 0.54758796E+03  0.13190150E+05                                 8.058298                            7.181312       0.662543       2.247076                    0.998352      28.141143      73.423143       0.719988       0.353171      -1.146620       0.059133      -0.030256      -0.010876       0.067309       0.057153      -0.010993       0.000338       0.084962       0.133127      -0.093600       0.036884       0.056715              8.588939       7.118338      -0.694812      -1.793386       5.716895       1.102852      12.931583          -0.000272
           63              O       7.798279       6.222299       3.844094      -0.609421      32.615290 0.54769502E+03  0.13211179E+05                                 8.000075                            7.202087       0.472092       2.181748                    0.997863      28.378568      74.421495       0.714980       0.355148      -1.143478       0.046373      -0.006467      -0.029877       0.055542      -0.003426       0.053029      -0.053249       0.011131      -0.158068      -0.097249       0.022563       0.074687              8.419857       7.848316      -3.060535       0.483792      10.879089      -1.186831       6.532167          -0.000322
           64              O       5.224150       9.305753       5.449073      -0.633024      32.825460 0.52548479E+03  0.12530383E+05                                 7.982625                            6.988409       0.631171       2.228923                    0.998480      28.392533      73.750795       0.737011       0.348520      -1.150210       0.004869       0.063015      -0.016377       0.065291       0.045783      -0.001720      -0.007665       0.046213       0.162760      -0.078648       0.023198       0.055450              8.536687       5.897069       0.249295      -1.452595       8.861164      -3.141319      10.851827          -0.000164
           65              O       6.413436       8.702024       3.719231      -0.602923      35.252145 0.55570714E+03  0.13451532E+05                                 8.491770                            7.264945       0.503113       2.192674                    0.997438      28.386010      74.541489       0.710445       0.356164      -1.142803      -0.013476       0.016909      -0.027895       0.035293      -0.020921       0.013480       0.079001       0.029825      -0.150845      -0.108193       0.039958       0.068235              9.373548       7.471988      -3.123410      -1.001757      14.451295       0.889308       6.197360          -0.000419

******************************************************
Auxiliary information for the entire system
The total spin magnetic moment of the unit cell is   2.000998
The total net atomic charge of the unit cell is   -0.000002
Accuracy of reproducing the electrostatic potential in the unit cell:
  The inner radius (bohr) =    5.0000
  The outer radius (bohr) =   12.0000
  Valid grid points have density less than (e/(bohr^3)) =    0.0001
  The number of valid grid points were=         2706
  The rms potential error without charges in kcal/mol is=      5.97620
  The rms potential error with partial charges in kcal/mol is=      0.81057
  The RRMSE value at monopole order=      0.13563
  The rms potential error with partial charges and cloud penetration in kcal/mol is=      0.79946
  The RRMSE value at monopole order with cloud penetration is=      0.13377
  The rms potential error with partial charges and atomic dipoles in kcal/mol is=      1.54404
  The RRMSE value at dipole order=      0.25836
  The rms potential error with partial charges, atomic dipoles and cloud penetration in kcal/mol is=      1.52209
  The RRMSE value at dipole order with cloud penetration=      0.25469

******************************************************
The electron densities and ab initio electrostatic potential were computed in VASP using the PBE functional and
projector augmented wave method. See the main text of the journal article for a description of computational details.
The atomic charges, dipoles, and quadrupoles were computed with the DDEC6 method as described in
(a) T. A. Manz and N. Gabaldon Limas, RSC Adv. 6 (2016) 47771-47801 DOI: 10.1039/c6ra04656h
(b) N. Gabaldon Limas and T. A. Manz, RSC Adv. 8 (2018) 2678-2707 DOI: 10.1039/c7ra11829e.
For each atom in the material, the electron cloud parameters were fit to the spherically averaged atom-in-material
electron density using radial positions for which this density was between 10^-4 and 10^-2 electrons per cubic bohr.
The polarizabilities, dispersion coefficients, and quantum Drude oscillator (QDO) parameters were fit using the MCLF method.
The magnetic structure of the system was optimized in VASP from the default ferromagnetic initial guess using spin polarization.
The atomic spin moments (ASMs) were computed on this optimized magnetic structure using the DDEC6 partition as inputs
to the method of T. A. Manz and D. S. Sholl, J. Chem. Theory Comput. 7 (2011) 4146-4164 DOI: 10.1021/ct200539n.
The RMSE and RRMSE were computed using a uniform grid with Ewald summation.
