# Supplementary material for: A collection of forcefield precursors for metal–organic frameworks
Source: RSC Adv. 2019 Nov 13;9(63):36492–507. doi: 10.1039/c9ra07327b (PMC9075174; doi:10.1039/c9ra07327b)
Supplement: RA-009-C9RA07327B-s5357 [file RA-009-C9RA07327B-s5357.xyz]

   65
jmolscript: load "" {1 1 1} spacegroup "x,y,z" unitcell [{      7.290400     0.000000     0.000000 }, {      2.756321     8.820781     0.000000 }, {      1.124395     1.212412    13.916105 }]
Nd     6.593275     7.386738    12.587256     2.083919
Nd     4.577841     2.646455     1.328849     2.083932
Ni     5.585558     5.016597     6.958052     0.688514
H      3.424175     3.458356     6.770185     0.341460
H      3.060018     4.777574     6.988668     0.305327
H      6.884724     1.950200    10.609638     0.332469
H      2.319935     5.705348     8.950839     0.133511
H      3.855276     2.020969     8.749055     0.137861
H      2.293441     3.364506    12.203032     0.136697
H      7.039716     2.218987     8.328789     0.105484
H      7.746941     6.574837     7.145920     0.341458
H      8.111098     5.255619     6.927437     0.305329
H      4.286392     8.082993     3.306467     0.332475
H      8.851181     4.327845     4.965266     0.133514
H      7.315840     8.012224     5.167050     0.137864
H      8.877675     6.668687     1.713073     0.136700
H      4.131400     7.814206     5.587316     0.105486
C      8.745350     5.767124    11.441822     0.569729
C      2.206165     4.705632    10.698702     0.023704
C      2.532174     4.899854     9.364147    -0.227319
C      3.170310     3.907098     8.640510     0.269954
C      3.453714     2.699867     9.241685    -0.231580
C      3.141128     2.491896    10.580415     0.006057
C      2.509862     3.501014    11.309619    -0.143891
C      3.478770     1.186675    11.241430     0.586522
C      5.922621     3.887863    12.267047     0.600068
C      6.208760     3.858834    10.810030     0.028811
C      5.998062     4.714164     9.753798    -0.021324
C      6.743778     2.865002     8.929965     0.196916
C      5.454141     6.096881     9.607679     0.625038
C      2.425766     4.266069     2.474283     0.569729
C      8.964951     5.327561     3.217403     0.023704
C      8.638942     5.133339     4.551958    -0.227320
C      8.000806     6.126095     5.275595     0.269956
C      7.717402     7.333326     4.674420    -0.231580
C      8.029988     7.541297     3.335690     0.006058
C      8.661254     6.532179     2.606486    -0.143891
C      7.692346     8.846518     2.674675     0.586520
C      5.248495     6.145330     1.649058     0.600066
C      4.962356     6.174359     3.106075     0.028813
C      5.173054     5.319029     4.162307    -0.021324
C      4.427338     7.168191     4.986140     0.196916
C      5.716975     3.936312     4.308426     0.625037
N      3.615093     4.152271     7.293431    -0.646412
N      6.679476     2.693627    10.253386    -0.236408
N      6.334255     4.062389     8.590412    -0.313480
N      7.556023     5.880922     6.622674    -0.646411
N      4.491640     7.339566     3.662719    -0.236413
N      4.836861     5.970804     5.325693    -0.313478
O      8.287052     6.747067    10.793331    -0.637774
O      8.524197     5.654818    12.663656    -0.625909
O      6.978407     9.193261    10.663911    -0.618240
O      5.758763     9.752399    12.383942    -0.667707
O      5.712196     4.988005    12.836215    -0.706076
O      5.903549     2.801719    12.871006    -0.591952
O      5.270032     6.822557    10.606855    -0.634005
O      5.187905     6.430852     8.419244    -0.525725
O      2.884064     3.286126     3.122774    -0.637775
O      2.646919     4.378375     1.252449    -0.625905
O      4.192709     0.839932     3.252194    -0.618239
O      5.412353     0.280794     1.532163    -0.667703
O      5.458920     5.045188     1.079890    -0.706075
O      5.267567     7.231474     1.045099    -0.591951
O      5.901084     3.210636     3.309250    -0.634008
O      5.983211     3.602341     5.496861    -0.525723

The following XYZ coordinates are in angstroms. Other properties are in atomic units.
The sperically averaged electron density of each atom fit to a function of the form exp(a - br)
eigen_1, eigen_2 and eigen_3 are the three eigenvalues of traceless quadrupole moment tensor
  atom number  atomic symbol              X              Y              Z     net charge C6 coefficient C8 coefficient C10 coefficient fluctuating dipole atomic polarizability isotropic forcefield polarizability              a              b squared Pearson coefficient          <r^3>          <r^4>         wp_QDO          m_QDO          q_QDO       dipole_x       dipole_y       dipole_z         dipole            Qxy            Qxz            Qyz     Q(x^2-y^2)  Q(3z^2 - R^2)        eigen_1        eigen_2        eigen_3 static polarizability      alpha(xx)      alpha(xy)      alpha(xz)      alpha(yy)      alpha(yz)      alpha(zz) atomic spin moment
            1             Nd       6.593275       7.386738      12.587256       2.083919     131.361030 0.34836698E+04  0.12273313E+06                                16.765069                           15.687846       2.725416       2.502114                    0.999773      85.053996     205.078111       0.656236       0.264924      -1.337835      -0.029383       0.003244      -0.005126       0.030003       0.134785       0.029997      -0.001546       0.336313      -0.365348      -0.158353      -0.119978       0.278331             17.923917      12.453392      -0.811947      -0.008654      20.496628       0.482824      20.821730           0.001271
            2             Nd       4.577841       2.646455       1.328849       2.083932     131.359185 0.34836064E+04  0.12273031E+06                                16.764877                           15.687670       2.725418       2.502115                    0.999773      85.053830     205.077074       0.656242       0.264923      -1.337836       0.029384      -0.003242       0.005124       0.030003       0.134785       0.029996      -0.001546       0.336314      -0.365352      -0.158352      -0.119979       0.278331             17.923710      12.453259      -0.811932      -0.008651      20.496374       0.482818      20.821498           0.001266
            3             Ni       5.585558       5.016597       6.958052       0.688514     107.264526 0.19731033E+04  0.62689637E+05                                17.895894                           14.069391       1.040396       2.197586                    0.993841      46.780616     121.581619       0.512422       0.376212      -1.178913      -0.000001      -0.000001      -0.000000       0.000001       0.024050      -0.049834       0.066718      -0.000194       0.018449      -0.095050       0.019855       0.075195             22.256217      17.348641       1.711865      -0.484596      11.488858      -4.526295      37.931152           1.745693
            4              H       3.424175       3.458356       6.770185       0.341460       0.507206 0.32542414E+01  0.25883480E+02                                 1.134879                            1.126931      -1.021773       2.551544                    0.999856       2.271724       5.999692       0.526207       1.463445      -0.675762      -0.003207      -0.025891      -0.018389       0.031919       0.001698       0.006137       0.003631      -0.024904       0.011476      -0.016253       0.003477       0.012776              1.131923       0.998132      -0.002940       0.016573       1.188335       0.146710       1.209303           0.000382
            5              H       3.060018       4.777574       6.988668       0.305327       0.538319 0.35492597E+01  0.29382742E+02                                 1.247498                            1.225977      -1.219266       2.411241                    0.998336       2.808063       8.032875       0.465900       1.588029      -0.650075      -0.013829       0.019199      -0.004014       0.023999      -0.010118       0.003809       0.006565      -0.013953       0.002507      -0.015355       0.001991       0.013364              1.258119       1.250077      -0.169453       0.105278       1.245763      -0.166826       1.278517          -0.000027
            6              H       6.884724       1.950200      10.609638       0.332469       0.518576 0.31371190E+01  0.24624930E+02                                 1.127196                            1.089619      -1.097903       2.513737                    0.999713       2.240598       5.801752       0.549809       1.419221      -0.683714       0.011024      -0.041122       0.013715       0.044729      -0.015323       0.000190      -0.001962      -0.035065       0.002545      -0.023720       0.000695       0.023024              1.134720       1.025610      -0.098452       0.047716       1.322769      -0.184668       1.055780           0.000311
            7              H       2.319935       5.705348       8.950839       0.133511       0.992582 0.76434753E+01  0.74705821E+02                                 1.690950                            1.657117      -1.037580       2.401237                    0.997079       3.488870       9.969808       0.465153       1.347245      -0.695017      -0.004400       0.034526      -0.009355       0.036040      -0.004224      -0.001241      -0.007592      -0.015044       0.013947      -0.011670      -0.001070       0.012739              1.687294       1.551353      -0.185804       0.061995       1.830867      -0.241973       1.679661           0.000106
            8              H       3.855276       2.020969       8.749055       0.137861       1.001151 0.75969780E+01  0.73525877E+02                                 1.647837                            1.610844      -1.017504       2.411716                    0.997826       3.343408       9.253250       0.494094       1.280847      -0.709716       0.014200      -0.027357      -0.019259       0.036345      -0.002926      -0.007736       0.005673      -0.016791       0.035930      -0.016587      -0.000210       0.016797              1.642515       1.504749      -0.214290      -0.145027       1.839874       0.192293       1.582922           0.000001
            9              H       2.293441       3.364506      12.203032       0.136697       1.039438 0.79700870E+01  0.78784144E+02                                 1.749333                            1.697040      -1.139644       2.356922                    0.996780       3.526382      10.162328       0.457276       1.355041      -0.693426      -0.008535      -0.005242       0.039156       0.040416       0.000218      -0.004373      -0.003343      -0.001540       0.032228      -0.007360      -0.005088       0.012447              1.753797       1.546617      -0.055434      -0.171530       1.559158      -0.102244       2.155617           0.000074
           10              H       7.039716       2.218987       8.328789       0.105484       1.062911 0.73571954E+01  0.69345698E+02                                 1.602963                            1.500423      -0.718904       2.540954                    0.999765       3.088181       7.941404       0.566307       1.147484      -0.743075       0.016088      -0.038021      -0.041966       0.058869      -0.012625      -0.004682       0.002565      -0.032009       0.037467      -0.026957       0.009482       0.017476              1.624823       1.435279      -0.221500      -0.206412       1.752087       0.419407       1.687103          -0.000050
           11              H       7.746941       6.574837       7.145920       0.341458       0.507203 0.32542186E+01  0.25883262E+02                                 1.134877                            1.126930      -1.021777       2.551544                    0.999856       2.271716       5.999673       0.526206       1.463451      -0.675761       0.003208       0.025891       0.018390       0.031919       0.001698       0.006137       0.003631      -0.024904       0.011476      -0.016253       0.003477       0.012777              1.131922       0.998131      -0.002940       0.016573       1.188334       0.146710       1.209301           0.000383
           12              H       8.111098       5.255619       6.927437       0.305329       0.538318 0.35492470E+01  0.29382612E+02                                 1.247495                            1.225975      -1.219268       2.411241                    0.998336       2.808058       8.032858       0.465901       1.588029      -0.650075       0.013829      -0.019199       0.004014       0.023999      -0.010118       0.003809       0.006565      -0.013952       0.002507      -0.015355       0.001991       0.013364              1.258117       1.250075      -0.169453       0.105278       1.245761      -0.166826       1.278515          -0.000027
           13              H       4.286392       8.082993       3.306467       0.332475       0.518577 0.31371336E+01  0.24625077E+02                                 1.127198                            1.089621      -1.097903       2.513736                    0.999713       2.240606       5.801780       0.549810       1.419218      -0.683714      -0.011024       0.041122      -0.013715       0.044728      -0.015323       0.000190      -0.001962      -0.035065       0.002545      -0.023720       0.000695       0.023024              1.134721       1.025611      -0.098452       0.047716       1.322770      -0.184668       1.055781           0.000311
           14              H       8.851181       4.327845       4.965266       0.133514       0.992577 0.76434337E+01  0.74705335E+02                                 1.690947                            1.657114      -1.037583       2.401237                    0.997079       3.488863       9.969792       0.465153       1.347248      -0.695017       0.004400      -0.034526       0.009355       0.036040      -0.004224      -0.001241      -0.007592      -0.015044       0.013948      -0.011670      -0.001070       0.012739              1.687290       1.551350      -0.185803       0.061995       1.830863      -0.241972       1.679658           0.000105
           15              H       7.315840       8.012224       5.167050       0.137864       1.001143 0.75968966E+01  0.73524912E+02                                 1.647830                            1.610837      -1.017496       2.411721                    0.997826       3.343392       9.253203       0.494094       1.280850      -0.709716      -0.014200       0.027357       0.019260       0.036346      -0.002926      -0.007736       0.005673      -0.016791       0.035931      -0.016587      -0.000210       0.016797              1.642508       1.504743      -0.214289      -0.145026       1.839866       0.192291       1.582915           0.000000
           16              H       8.877675       6.668687       1.713073       0.136700       1.039419 0.79699044E+01  0.78781880E+02                                 1.749312                            1.697021      -1.139628       2.356933                    0.996780       3.526343      10.162183       0.457278       1.355041      -0.693426       0.008535       0.005242      -0.039156       0.040417       0.000218      -0.004373      -0.003344      -0.001540       0.032230      -0.007360      -0.005088       0.012448              1.753777       1.546601      -0.055432      -0.171526       1.559141      -0.102242       2.155588           0.000073
           17              H       4.131400       7.814206       5.587316       0.105486       1.062908 0.73571752E+01  0.69345466E+02                                 1.602961                            1.500422      -0.718902       2.540956                    0.999765       3.088177       7.941394       0.566307       1.147484      -0.743075      -0.016087       0.038021       0.041966       0.058869      -0.012625      -0.004682       0.002565      -0.032008       0.037468      -0.026957       0.009481       0.017476              1.624821       1.435277      -0.221500      -0.206412       1.752085       0.419406       1.687102          -0.000050
           18              C       8.745350       5.767124      11.441822       0.569729      21.963492 0.26240375E+03  0.55127066E+04                                 7.248908                            5.753886      -0.091235       2.012077                    0.999531      23.185224      65.897136       0.616208       0.473134      -1.016717       0.013035       0.044127       0.027377       0.053540       0.083572       0.039176      -0.021876       0.065202      -0.087480      -0.098921      -0.008498       0.107419              8.120266       7.083385      -3.173034      -1.836199       8.318306       1.250613       8.959107          -0.000142
           19              C       2.206165       4.705632      10.698702       0.023704      33.659526 0.44138807E+03  0.10404025E+05                                 9.207372                            7.111600      -0.169480       1.962738                    0.998705      27.185520      77.952497       0.604756       0.429680      -1.057149       0.037813      -0.012095      -0.024900       0.046863       0.015867       0.017013      -0.016012      -0.009069       0.037459      -0.034308       0.009921       0.024387             10.592999       9.089993      -4.200355      -3.182584      11.491609       1.017051      11.197396          -0.003727
           20              C       2.532174       4.899854       9.364147      -0.227319      32.352041 0.49777671E+03  0.12171302E+05                                 8.949757                            7.560421      -0.185176       1.907203                    0.997792      31.310511      93.435541       0.581721       0.430615      -1.049620       0.007423       0.031849       0.048203       0.058249       0.014402       0.011866      -0.025714      -0.002379      -0.057950      -0.040369       0.011911       0.028458              9.650140       8.539419      -2.217480      -3.337564       8.146756       0.461179      12.264244           0.006754
           21              C       3.170310       3.907098       8.640510       0.269954      27.988485 0.35734363E+03  0.80196119E+04                                 8.238738                            6.461613      -0.064441       1.998911                    0.999037      25.118611      71.141557       0.622891       0.438154      -1.048083       0.066030       0.028062      -0.082462       0.109304      -0.012393      -0.043977      -0.013603      -0.048160       0.210178      -0.076524      -0.008018       0.084542              9.355923       6.777194      -1.257932      -2.600047       8.531819      -2.025496      12.758755          -0.004654
           22              C       3.453714       2.699867       9.241685      -0.231580      32.303636 0.49026785E+03  0.11937140E+05                                 8.928599                            7.495313      -0.254277       1.879721                    0.998249      31.415259      93.419934       0.585412       0.429712      -1.050619       0.017313      -0.024632       0.029267       0.041988       0.014185      -0.017551       0.031558       0.007538       0.040976      -0.043886       0.007289       0.036598              9.605079       6.317725      -1.134858      -1.109264      11.068911      -3.358634      11.428603           0.006576
           23              C       3.141128       2.491896      10.580415       0.006057      35.462811 0.45008609E+03  0.10638361E+05                                 9.472077                            7.126795      -0.126660       1.968264                    0.999057      27.412150      78.167833       0.612354       0.423179      -1.063438      -0.000152       0.036078      -0.020685       0.041587       0.008623      -0.015511       0.012952       0.015927       0.033356      -0.026583       0.002859       0.023724             11.165656       7.188153      -3.331703      -0.883551      15.606701      -3.321035      10.702112          -0.003860
           24              C       2.509862       3.501014      11.309619      -0.143891      31.363500 0.46948240E+03  0.11343840E+05                                 8.871856                            7.420767      -0.213446       1.905706                    0.998442      30.573379      91.512133       0.576310       0.439855      -1.041202       0.015352       0.001986      -0.000641       0.015493       0.030785       0.008686       0.001990       0.032804       0.010769      -0.036870       0.001517       0.035354              9.600586       7.806390      -3.785098      -1.037959      12.339688      -0.460748       8.655681           0.007491
           25              C       3.478770       1.186675      11.241430       0.586522      23.220854 0.26103659E+03  0.54785247E+04                                 7.575396                            5.759944      -0.184801       1.985754                    0.999451      23.042949      65.526438       0.612319       0.476614      -1.014541       0.004535      -0.030174       0.025215       0.039584       0.056418       0.041038       0.061745       0.099135       0.008483      -0.096759      -0.015813       0.112572              8.790012       5.764051      -2.191193      -0.747841      12.847239      -2.715807       7.758745          -0.000135
           26              C       5.922621       3.887863      12.267047       0.600068      21.637495 0.24863242E+03  0.51769275E+04                                 7.254870                            5.667705      -0.096360       2.022698                    0.999484      22.947806      65.902128       0.607161       0.484494      -1.006124      -0.023392       0.007701       0.050726       0.056388      -0.008548       0.028750       0.009836       0.131715      -0.253382      -0.090468      -0.022185       0.112654              8.183319       4.522191       0.180318      -1.098438       8.118397       0.250800      11.909371           0.000291
           27              C       6.208760       3.858834      10.810030       0.028811      34.160946 0.44549781E+03  0.10559809E+05                                 9.437961                            7.259089      -0.220258       1.942356                    0.998268      27.668178      80.415050       0.582567       0.443557      -1.045350       0.022277      -0.064549      -0.041793       0.080059      -0.033390      -0.011780       0.033674      -0.081655      -0.075628      -0.040155      -0.037558       0.077713             10.997614       6.214008      -0.899781      -1.161285       8.077466      -0.616414      18.701368           0.000424
           28              C       5.998062       4.714164       9.753798      -0.021324      32.146540 0.46126496E+03  0.11049865E+05                                 9.064425                            7.429873      -0.232005       1.915785                    0.999063      29.014326      85.299249       0.569713       0.448790      -1.040324       0.025443      -0.040952      -0.049529       0.069120       0.013852      -0.022970       0.031099       0.033148       0.050542      -0.050890       0.010218       0.040672              9.971105       6.446824      -2.434260       0.556318      11.787950      -1.757918      11.678541          -0.001057
           29              C       6.743778       2.865002       8.929965       0.196916      20.657483 0.27717987E+03  0.58340783E+04                                 6.561421                            5.596944       0.511327       2.207065                    0.999859      24.062716      65.863319       0.686632       0.423810      -1.057512      -0.019554       0.025429       0.040637       0.051772      -0.000893       0.003380       0.008292      -0.019803       0.067368      -0.021515      -0.003735       0.025250              6.844042       4.925798      -1.593040      -0.639726       7.307624       0.474074       8.298704          -0.001230
           30              C       5.454141       6.096881       9.607679       0.625038      21.574455 0.25290370E+03  0.52860315E+04                                 7.254459                            5.769565      -0.288664       1.968564                    0.998714      22.650929      65.081366       0.593703       0.493585      -1.001894      -0.028203       0.082138      -0.007996       0.087212       0.042582      -0.032272      -0.008733       0.099656      -0.165816      -0.062741      -0.037569       0.100310              7.922190       4.956847      -1.082221       0.738194       8.462390       1.470086      10.347332          -0.001516
           31              C       2.425766       4.266069       2.474283       0.569729      21.963520 0.26240410E+03  0.55127165E+04                                 7.248915                            5.753891      -0.091233       2.012078                    0.999531      23.185250      65.897248       0.616208       0.473134      -1.016717      -0.013034      -0.044127      -0.027376       0.053539       0.083571       0.039176      -0.021875       0.065203      -0.087479      -0.098921      -0.008497       0.107418              8.120275       7.083394      -3.173038      -1.836201       8.318315       1.250615       8.959118          -0.000144
           32              C       8.964951       5.327561       3.217403       0.023704      33.659525 0.44138803E+03  0.10404024E+05                                 9.207372                            7.111599      -0.169480       1.962738                    0.998705      27.185521      77.952501       0.604756       0.429680      -1.057149      -0.037813       0.012095       0.024900       0.046863       0.015866       0.017014      -0.016013      -0.009068       0.037460      -0.034308       0.009920       0.024388             10.593000       9.089998      -4.200362      -3.182584      11.491619       1.017057      11.197385          -0.003726
           33              C       8.638942       5.133339       4.551958      -0.227320      32.352058 0.49777729E+03  0.12171320E+05                                 8.949763                            7.560429      -0.185180       1.907203                    0.997792      31.310520      93.435598       0.581721       0.430615      -1.049620      -0.007423      -0.031849      -0.048202       0.058249       0.014402       0.011866      -0.025714      -0.002376      -0.057947      -0.040369       0.011912       0.028457              9.650147       8.539430      -2.217483      -3.337566       8.146763       0.461182      12.264246           0.006755
           34              C       8.000806       6.126095       5.275595       0.269956      27.988429 0.35734288E+03  0.80195896E+04                                 8.238724                            6.461603      -0.064433       1.998914                    0.999037      25.118575      71.141396       0.622891       0.438154      -1.048083      -0.066029      -0.028062       0.082463       0.109304      -0.012393      -0.043976      -0.013603      -0.048160       0.210174      -0.076523      -0.008017       0.084540              9.355905       6.777183      -1.257930      -2.600040       8.531807      -2.025492      12.758725          -0.004649
           35              C       7.717402       7.333326       4.674420      -0.231580      32.303625 0.49026784E+03  0.11937139E+05                                 8.928596                            7.495312      -0.254274       1.879722                    0.998249      31.415241      93.419848       0.585412       0.429712      -1.050620      -0.017314       0.024632      -0.029267       0.041988       0.014185      -0.017550       0.031558       0.007539       0.040982      -0.043886       0.007287       0.036599              9.605076       6.317723      -1.134857      -1.109260      11.068912      -3.358637      11.428592           0.006575
           36              C       8.029988       7.541297       3.335690       0.006058      35.462875 0.45008695E+03  0.10638386E+05                                 9.472085                            7.126799      -0.126661       1.968263                    0.999057      27.412182      78.167935       0.612354       0.423179      -1.063438       0.000150      -0.036078       0.020684       0.041587       0.008621      -0.015511       0.012952       0.015926       0.033359      -0.026582       0.002857       0.023725             11.165669       7.188160      -3.331713      -0.883545      15.606737      -3.321045      10.702109          -0.003858
           37              C       8.661254       6.532179       2.606486      -0.143891      31.363511 0.46948271E+03  0.11343847E+05                                 8.871854                            7.420767      -0.213442       1.905707                    0.998442      30.573350      91.511971       0.576310       0.439855      -1.041202      -0.015353      -0.001986       0.000641       0.015494       0.030784       0.008686       0.001989       0.032805       0.010773      -0.036870       0.001518       0.035352              9.600586       7.806394      -3.785106      -1.037952      12.339703      -0.460746       8.655661           0.007494
           38              C       7.692346       8.846518       2.674675       0.586520      23.220933 0.26103755E+03  0.54785508E+04                                 7.575414                            5.759955      -0.184804       1.985752                    0.999451      23.043012      65.526687       0.612318       0.476614      -1.014541      -0.004537       0.030173      -0.025216       0.039583       0.056418       0.041037       0.061745       0.099133       0.008486      -0.096758      -0.015813       0.112571              8.790036       5.764064      -2.191200      -0.747842      12.847280      -2.715816       7.758763          -0.000136
           39              C       5.248495       6.145330       1.649058       0.600066      21.637496 0.24863245E+03  0.51769275E+04                                 7.254866                            5.667702      -0.096351       2.022701                    0.999484      22.947801      65.902077       0.607162       0.484493      -1.006124       0.023392      -0.007702      -0.050727       0.056389      -0.008547       0.028750       0.009836       0.131717      -0.253378      -0.090467      -0.022187       0.112654              8.183315       4.522188       0.180318      -1.098439       8.118390       0.250800      11.909366           0.000290
           40              C       4.962356       6.174359       3.106075       0.028813      34.160934 0.44549760E+03  0.10559803E+05                                 9.437960                            7.259088      -0.220260       1.942355                    0.998268      27.668188      80.415101       0.582567       0.443558      -1.045350      -0.022277       0.064550       0.041793       0.080060      -0.033390      -0.011780       0.033674      -0.081655      -0.075628      -0.040155      -0.037558       0.077713             10.997613       6.214008      -0.899782      -1.161286       8.077471      -0.616416      18.701360           0.000424
           41              C       5.173054       5.319029       4.162307      -0.021324      32.146537 0.46126468E+03  0.11049857E+05                                 9.064424                            7.429870      -0.232003       1.915786                    0.999063      29.014316      85.299203       0.569713       0.448790      -1.040324      -0.025443       0.040952       0.049529       0.069119       0.013852      -0.022970       0.031099       0.033147       0.050542      -0.050890       0.010218       0.040672              9.971105       6.446822      -2.434263       0.556317      11.787962      -1.757920      11.678532          -0.001056
           42              C       4.427338       7.168191       4.986140       0.196916      20.657489 0.27717995E+03  0.58340805E+04                                 6.561422                            5.596944       0.511332       2.207067                    0.999859      24.062722      65.863345       0.686632       0.423810      -1.057512       0.019554      -0.025430      -0.040637       0.051772      -0.000892       0.003379       0.008292      -0.019801       0.067373      -0.021515      -0.003737       0.025252              6.844044       4.925798      -1.593041      -0.639726       7.307628       0.474072       8.298705          -0.001230
           43              C       5.716975       3.936312       4.308426       0.625037      21.574483 0.25290406E+03  0.52860424E+04                                 7.254469                            5.769571      -0.288670       1.968561                    0.998714      22.650978      65.081583       0.593702       0.493586      -1.001894       0.028202      -0.082137       0.007996       0.087211       0.042583      -0.032272      -0.008733       0.099658      -0.165814      -0.062741      -0.037570       0.100311              7.922201       4.956854      -1.082223       0.738196       8.462405       1.470086      10.347345          -0.001516
           44              N       3.615093       4.152271       7.293431      -0.646412      35.151500 0.56282068E+03  0.13966880E+05                                 9.088362                            7.692328      -0.319988       1.898570                    0.996261      31.433679      89.715850       0.626037       0.394255      -1.090228       0.025899      -0.025654       0.083188       0.090825      -0.040950       0.011156       0.010911      -0.151147       0.150183      -0.112111       0.046853       0.065258             10.183225       8.983400       0.881971      -2.294660       6.499031      -2.071875      15.067244           0.036393
           45              N       6.679476       2.693627      10.253386      -0.236408      25.149839 0.38670529E+03  0.87870963E+04                                 7.381276                            6.538733      -0.304547       1.956582                    0.996390      26.536485      73.840948       0.650133       0.414609      -1.070455      -0.030465       0.058719      -0.002546       0.066201      -0.045185      -0.014622       0.006393      -0.105126       0.113983      -0.089355       0.032284       0.057071              7.668143       5.546774      -1.428790      -0.273347       8.437241      -0.706864       9.020413           0.001260
           46              N       6.334255       4.062389       8.590412      -0.313480      37.643535 0.58714632E+03  0.14667296E+05                                 9.430583                            7.855786      -0.056390       1.976689                    0.999322      29.875928      84.453012       0.622068       0.394152      -1.094624      -0.008774      -0.027353       0.116682       0.120166      -0.012546      -0.006158       0.052791      -0.044508      -0.110291      -0.063521      -0.006514       0.070035             10.575647       7.092019      -1.877488       0.706663       9.648480      -2.446250      14.986441           0.035530
           47              N       7.556023       5.880922       6.622674      -0.646411      35.151404 0.56281893E+03  0.13966824E+05                                 9.088341                            7.692312      -0.319990       1.898571                    0.996261      31.433614      89.715581       0.626038       0.394254      -1.090228      -0.025899       0.025654      -0.083186       0.090823      -0.040950       0.011155       0.010911      -0.151147       0.150188      -0.112111       0.046853       0.065258             10.183199       8.983380       0.881968      -2.294649       6.499018      -2.071866      15.067198           0.036393
           48              N       4.491640       7.339566       3.662719      -0.236413      25.150036 0.38670927E+03  0.87872131E+04                                 7.381326                            6.538776      -0.304555       1.956577                    0.996390      26.536644      73.841610       0.650130       0.414610      -1.070454       0.030466      -0.058720       0.002547       0.066202      -0.045184      -0.014622       0.006393      -0.105124       0.113983      -0.089354       0.032284       0.057070              7.668196       5.546812      -1.428800      -0.273351       8.437300      -0.706868       9.020474           0.001259
           49              N       4.836861       5.970804       5.325693      -0.313478      37.643444 0.58714438E+03  0.14667235E+05                                 9.430571                            7.855775      -0.056392       1.976689                    0.999322      29.875876      84.452834       0.622069       0.394153      -1.094624       0.008773       0.027352      -0.116681       0.120165      -0.012546      -0.006159       0.052791      -0.044508      -0.110292      -0.063521      -0.006514       0.070035             10.575633       7.092008      -1.877487       0.706663       9.648472      -2.446252      14.986419           0.035530
           50              O       8.287052       6.747067      10.793331      -0.637774      34.589526 0.58781745E+03  0.14439685E+05                                 8.350289                            7.482607       0.423768       2.153411                    0.998275      29.109884      77.175106       0.698066       0.357186      -1.141222       0.054822      -0.002974      -0.047378       0.072519       0.000430       0.060081      -0.063911       0.010330      -0.157805      -0.109609       0.026774       0.082836              8.829994       8.368005      -3.352986       0.558817      11.332583      -1.220983       6.789392          -0.000268
           51              O       8.524197       5.654818      12.663656      -0.625909      34.751476 0.58197143E+03  0.14256557E+05                                 8.375617                            7.454327       0.545617       2.200185                    0.998138      28.781740      76.132551       0.698307       0.358052      -1.140838       0.066919      -0.042634      -0.003050       0.079404       0.069130      -0.006436      -0.004728       0.094757       0.143342      -0.107707       0.043897       0.063810              8.930253       7.473490      -0.750519      -1.898809       5.905030       1.169792      13.412240          -0.000240
           52              O       6.978407       9.193261      10.663911      -0.618240      36.348363 0.57618247E+03  0.14084047E+05                                 8.692861                            7.418649       0.478026       2.177951                    0.997593      28.783771      76.135119       0.699548       0.358196      -1.140356      -0.011517       0.015932      -0.041475       0.045898      -0.017096       0.012928       0.092212       0.042733      -0.155926      -0.122623       0.048357       0.074266              9.608907       7.759622      -3.240642      -1.066538      14.766519       0.891008       6.300580          -0.000367
           53              O       5.758763       9.752399      12.383942      -0.667707      35.596671 0.57955120E+03  0.14183214E+05                                 8.489680                            7.389822       0.493407       2.168744                    0.998388      29.400503      77.743842       0.708298       0.353352      -1.144555      -0.005721       0.080280      -0.007795       0.080860       0.045874      -0.005306       0.001334       0.064011       0.190909      -0.087841       0.023700       0.064141              9.114785       6.225264       0.256328      -1.528130       9.658062      -3.497103      11.461030          -0.000158
           54              O       5.712196       4.988005      12.836215      -0.706076      45.823095 0.78016199E+03  0.20649359E+05                                10.299074                            8.809434      -0.056496       1.982053                    0.996172      31.267961      87.136036       0.620357       0.373029      -1.124571      -0.039757      -0.029240      -0.036633       0.061462      -0.027957       0.029014       0.069614       0.073975      -0.174899      -0.115834       0.039927       0.075907             11.304230       7.089578       0.301026      -0.783706      13.035330       4.655858      13.787782           0.000229
           55              O       5.903549       2.801719      12.871006      -0.591952      33.545387 0.53217855E+03  0.12746374E+05                                 8.194210                            7.123567       0.666619       2.263179                    0.996818      27.778799      72.616907       0.715168       0.357576      -1.141408       0.004162      -0.034286      -0.052797       0.063091       0.006142       0.028516      -0.055877       0.031071      -0.208999      -0.101896       0.042734       0.059162              8.828991       5.509358       0.753345      -0.259768      10.474296      -3.502843      10.503318           0.000424
           56              O       5.270032       6.822557      10.606855      -0.634005      38.164736 0.60519333E+03  0.15012966E+05                                 9.019433                            7.684369       0.249683       2.109042                    0.996443      29.096176      78.158369       0.674808       0.365893      -1.131517      -0.044697      -0.003947      -0.079875       0.091616       0.047833      -0.037920       0.028217       0.067629       0.022736      -0.083008       0.018248       0.064761              9.769904       6.603154       0.242321       0.543488      10.721704       4.897851      11.984854           0.003507
           57              O       5.187905       6.430852       8.419244      -0.525725      31.615688 0.48823784E+03  0.11458195E+05                                 7.852706                            6.800143       0.487479       2.210743                    0.998580      27.060771      70.293382       0.734827       0.355170      -1.141990       0.010494      -0.010803       0.029801       0.033390       0.040664       0.001538       0.021475       0.091920       0.168034      -0.091963       0.030508       0.061455              8.458399       5.766522      -0.176318       1.036907       6.047343      -0.343382      13.561331           0.043568
           58              O       2.884064       3.286126       3.122774      -0.637775      34.589781 0.58782285E+03  0.14439853E+05                                 8.350337                            7.482648       0.423760       2.153407                    0.998275      29.109972      77.175485       0.698063       0.357187      -1.141221      -0.054819       0.002976       0.047378       0.072516       0.000428       0.060082      -0.063910       0.010330      -0.157803      -0.109609       0.026772       0.082837              8.830049       8.368060      -3.353014       0.558819      11.332658      -1.220989       6.789427          -0.000271
           59              O       2.646919       4.378375       1.252449      -0.625905      34.751331 0.58196823E+03  0.14256460E+05                                 8.375601                            7.454312       0.545610       2.200185                    0.998138      28.781646      76.132272       0.698307       0.358053      -1.140838      -0.066918       0.042634       0.003047       0.079404       0.069130      -0.006435      -0.004729       0.094756       0.143346      -0.107707       0.043897       0.063809              8.930235       7.473472      -0.750513      -1.898803       5.905016       1.169784      13.412218          -0.000241
           60              O       4.192709       0.839932       3.252194      -0.618239      36.348610 0.57618706E+03  0.14084190E+05                                 8.692909                            7.418686       0.478014       2.177946                    0.997593      28.783842      76.135445       0.699546       0.358197      -1.140356       0.011518      -0.015932       0.041474       0.045897      -0.017096       0.012928       0.092213       0.042729      -0.155924      -0.122622       0.048355       0.074267              9.608966       7.759663      -3.240664      -1.066543      14.766626       0.891013       6.300609          -0.000370
           61              O       5.412353       0.280794       1.532163      -0.667703      35.596591 0.57954948E+03  0.14183164E+05                                 8.489675                            7.389817       0.493404       2.168745                    0.998388      29.400435      77.743667       0.708297       0.353353      -1.144554       0.005719      -0.080281       0.007790       0.080861       0.045874      -0.005307       0.001336       0.064008       0.190916      -0.087841       0.023698       0.064143              9.114779       6.225261       0.256330      -1.528133       9.658048      -3.497097      11.461027          -0.000160
           62              O       5.458920       5.045188       1.079890      -0.706075      45.823069 0.78016151E+03  0.20649344E+05                                10.299072                            8.809433      -0.056500       1.982052                    0.996172      31.267945      87.135991       0.620357       0.373029      -1.124571       0.039757       0.029241       0.036631       0.061461      -0.027957       0.029014       0.069614       0.073975      -0.174897      -0.115833       0.039927       0.075907             11.304227       7.089576       0.301024      -0.783708      13.035319       4.655853      13.787787           0.000228
           63              O       5.267567       7.231474       1.045099      -0.591951      33.545355 0.53217793E+03  0.12746356E+05                                 8.194206                            7.123564       0.666618       2.263179                    0.996818      27.778782      72.616853       0.715168       0.357577      -1.141408      -0.004162       0.034284       0.052794       0.063086       0.006143       0.028516      -0.055877       0.031074      -0.208996      -0.101896       0.042735       0.059161              8.828985       5.509354       0.753344      -0.259769      10.474287      -3.502838      10.503315           0.000424
           64              O       5.901084       3.210636       3.309250      -0.634008      38.165173 0.60520201E+03  0.15013239E+05                                 9.019509                            7.684430       0.249672       2.109036                    0.996443      29.096338      78.159021       0.674804       0.365893      -1.131516       0.044695       0.003949       0.079874       0.091614       0.047835      -0.037921       0.028218       0.067630       0.022738      -0.083011       0.018248       0.064762              9.769989       6.603209       0.242326       0.543497      10.721803       4.897899      11.984956           0.003504
           65              O       5.983211       3.602341       5.496861      -0.525723      31.615772 0.48823936E+03  0.11458241E+05                                 7.852723                            6.800156       0.487473       2.210741                    0.998580      27.060792      70.293491       0.734826       0.355170      -1.141990      -0.010495       0.010804      -0.029798       0.033389       0.040664       0.001539       0.021473       0.091922       0.168039      -0.091964       0.030508       0.061456              8.458419       5.766533      -0.176319       1.036910       6.047355      -0.343381      13.561368           0.043566

******************************************************
Auxiliary information for the entire system
The total spin magnetic moment of the unit cell is   2.000001
The total net atomic charge of the unit cell is   0.000000
Accuracy of reproducing the electrostatic potential in the unit cell:
  The inner radius (bohr) =    5.0000
  The outer radius (bohr) =   12.0000
  Valid grid points have density less than (e/(bohr^3)) =    0.0001
  The number of valid grid points were=         1970
  The rms potential error without charges in kcal/mol is=      5.99288
  The rms potential error with partial charges in kcal/mol is=      1.12983
  The RRMSE value at monopole order=      0.18853
  The rms potential error with partial charges and cloud penetration in kcal/mol is=      1.12392
  The RRMSE value at monopole order with cloud penetration is=      0.18754
  The rms potential error with partial charges and atomic dipoles in kcal/mol is=      1.32856
  The RRMSE value at dipole order=      0.22169
  The rms potential error with partial charges, atomic dipoles and cloud penetration in kcal/mol is=      1.31364
  The RRMSE value at dipole order with cloud penetration=      0.21920

******************************************************
The electron densities and ab initio electrostatic potential were computed in VASP using the PBE functional and
projector augmented wave method. See the main text of the journal article for a description of computational details.
The atomic charges, dipoles, and quadrupoles were computed with the DDEC6 method as described in
(a) T. A. Manz and N. Gabaldon Limas, RSC Adv. 6 (2016) 47771-47801 DOI: 10.1039/c6ra04656h
(b) N. Gabaldon Limas and T. A. Manz, RSC Adv. 8 (2018) 2678-2707 DOI: 10.1039/c7ra11829e.
For each atom in the material, the electron cloud parameters were fit to the spherically averaged atom-in-material
electron density using radial positions for which this density was between 10^-4 and 10^-2 electrons per cubic bohr.
The polarizabilities, dispersion coefficients, and quantum Drude oscillator (QDO) parameters were fit using the MCLF method.
The magnetic structure of the system was optimized in VASP from the default ferromagnetic initial guess using spin polarization.
The atomic spin moments (ASMs) were computed on this optimized magnetic structure using the DDEC6 partition as inputs
to the method of T. A. Manz and D. S. Sholl, J. Chem. Theory Comput. 7 (2011) 4146-4164 DOI: 10.1021/ct200539n.
The RMSE and RRMSE were computed using a uniform grid with Ewald summation.
