# Supplementary material for: A collection of forcefield precursors for metal–organic frameworks
Source: RSC Adv. 2019 Nov 13;9(63):36492–507. doi: 10.1039/c9ra07327b (PMC9075174; doi:10.1039/c9ra07327b)
Supplement: RA-009-C9RA07327B-s5358 [file RA-009-C9RA07327B-s5358.xyz]

  112
jmolscript: load "" {1 1 1} spacegroup "x,y,z" unitcell [{     10.524000     0.000000     0.000000 }, {     -0.312356    11.302685     0.000000 }, {     -4.383708    -5.296878    12.556833 }]
Gd    -0.960548     0.979285    11.538097     1.954111
Gd    -0.499415     0.949384     7.600023     2.004679
Gd     6.788484     5.026522     1.018736     1.954111
Gd     6.327351     5.056423     4.956810     2.004681
H      9.029240     6.872027     0.300108     0.362719
H      7.561582     6.848972     0.043949     0.304902
H     -1.105926     7.392808     6.396451     0.343774
H     -0.799991    -2.560097     7.025548     0.336333
H      4.269456    -1.469752     5.150813     0.331870
H      3.191895    -0.935789     6.028536     0.337198
H      2.848767     0.585970     8.085345     0.109723
H      5.031297     0.440026     7.399742     0.120908
H      6.231049     1.287746    11.124098     0.140397
H     -0.195381    -3.521189    11.517127     0.123176
H     -0.343661     5.472182    11.530940     0.124796
H     -1.052635     5.439611     7.594373     0.129514
H     -0.988764     9.442379     3.627669     0.113088
H     -0.223040     8.390827     1.731587     0.118872
H      3.518648     8.651501     3.198225     0.137878
H     -3.201304    -0.866220    12.256725     0.362719
H     -1.733646    -0.843165    12.512884     0.304902
H      6.933862    -1.387001     6.160382     0.343775
H      6.627927     8.565904     5.531285     0.336333
H      1.558480     7.475559     7.406020     0.331870
H      2.636041     6.941596     6.528297     0.337198
H      2.979169     5.419837     4.471488     0.109724
H      0.796639     5.565781     5.157091     0.120908
H     -0.403113     4.718061     1.432735     0.140397
H      6.023317     9.526996     1.039706     0.123176
H      6.171597     0.533625     1.025893     0.124797
H      6.880571     0.566196     4.962460     0.129515
H      6.816700    -3.436572     8.929164     0.113089
H      6.050976    -2.385020    10.825246     0.118872
H      2.309288    -2.645694     9.358608     0.137878
C      1.764160     1.036120    10.418404     0.681909
C      3.195231     1.028098    10.014074    -0.164087
C      3.530942     0.733319     8.700630    -0.077232
C      4.830136     0.650874     8.282487    -0.140199
C      5.844892     0.888781     9.202903     0.008635
C      7.288727     0.854162     8.797317     0.648668
C      5.540150     1.162014    10.513836    -0.219644
C      4.226044     1.255199    10.952070     0.345863
C     -0.695997    -1.792421     9.616023     0.675490
C     -0.578086    -3.281414     9.560773    -0.179023
C     -0.318134    -3.990047    10.723535    -0.071771
C     -0.547767     5.922975    10.743626    -0.157744
C     -0.777502     5.223468     9.567051    -0.001482
C     -0.798604     3.708483     9.551983     0.672163
C     -0.957024     5.916911     8.386709    -0.258286
C     -1.000242     7.309256     8.341504     0.333748
C      0.527825    -0.801253     5.669410     0.593230
C      1.084484    -1.577930     4.541806    -0.165376
C     -0.075280     9.295540     3.530981    -0.073108
C      0.367874     8.666114     2.394588    -0.163184
C      1.747908     8.454141     2.272787     0.014531
C      2.320066     7.813897     1.033427     0.573184
C      2.610633     8.835213     3.279845    -0.237832
C      2.460692    -1.819186     4.403681     0.329272
C      4.063776     4.969687     2.138429     0.681909
C      2.632705     4.977709     2.542759    -0.164087
C      2.296994     5.272488     3.856203    -0.077233
C      0.997800     5.354933     4.274346    -0.140198
C     -0.016956     5.117026     3.353930     0.008635
C     -1.460791     5.151645     3.759516     0.648669
C      0.287786     4.843793     2.042997    -0.219645
C      1.601892     4.750608     1.604763     0.345863
C      6.523933     7.798228     2.940810     0.675490
C      6.406022     9.287221     2.996060    -0.179022
C      6.146070     9.995854     1.833298    -0.071771
C      6.375703     0.082832     1.813207    -0.157744
C      6.605438     0.782339     2.989782    -0.001482
C      6.626540     2.297324     3.004850     0.672163
C      6.784960     0.088896     4.170124    -0.258287
C      6.828178    -1.303449     4.215329     0.333748
C      5.300111     6.807060     6.887423     0.593230
C      4.743452     7.583737     8.015027    -0.165376
C      5.903216    -3.289733     9.025852    -0.073108
C      5.460062    -2.660307    10.162245    -0.163184
C      4.080028    -2.448334    10.284046     0.014531
C      3.507870    -1.808090    11.523406     0.573184
C      3.217303    -2.829406     9.276988    -0.237832
C      3.367244     7.824993     8.153152     0.329272
N      3.985710     1.490819    12.311975    -0.747614
N     -1.083254     7.886841     7.100889    -0.685624
N      3.434113    -1.347067     5.312796    -0.706716
N      1.842226     4.514988     0.244858    -0.747614
N      6.911190    -1.881034     5.455944    -0.685625
N      2.393823     7.352874     7.244037    -0.706716
O      1.466271     1.098197    11.656508    -0.670150
O      0.851321     0.985808     9.557006    -0.711950
O     -2.347537     0.924856     9.680063    -0.721390
O      7.587773     0.809006     7.578049    -0.619369
O     -0.744025    -1.251085    10.754927    -0.650369
O     -0.748848    -1.167033     8.527345    -0.659003
O     -0.683206     3.136959    10.646939    -0.623881
O     -0.961507     3.133277     8.434425    -0.716515
O     -0.700346    -0.512751     5.679456    -0.646657
O      1.275811    -0.409345     6.599871    -0.649375
O      3.545586     7.585754     0.979433    -0.608317
O      1.546178     7.462712     0.084131    -0.644737
O      4.361665     4.907610     0.900325    -0.670150
O      4.976615     5.019999     2.999827    -0.711950
O      8.175473     5.080951     2.876770    -0.721390
O     -1.759837     5.196801     4.978784    -0.619369
O      6.571961     7.256892     1.801906    -0.650370
O      6.576784     7.172840     4.029488    -0.659003
O      6.511142     2.868848     1.909894    -0.623881
O      6.789443     2.872530     4.122408    -0.716515
O      6.528282     6.518558     6.877377    -0.646657
O      4.552125     6.415152     5.956962    -0.649375
O      2.282350    -1.579947    11.577400    -0.608317
O      4.281758    -1.456905    12.472702    -0.644737

The following XYZ coordinates are in angstroms. Other properties are in atomic units.
The sperically averaged electron density of each atom fit to a function of the form exp(a - br)
eigen_1, eigen_2 and eigen_3 are the three eigenvalues of traceless quadrupole moment tensor
  atom number  atomic symbol              X              Y              Z     net charge C6 coefficient C8 coefficient C10 coefficient fluctuating dipole atomic polarizability isotropic forcefield polarizability              a              b squared Pearson coefficient          <r^3>          <r^4>         wp_QDO          m_QDO          q_QDO       dipole_x       dipole_y       dipole_z         dipole            Qxy            Qxz            Qyz     Q(x^2-y^2)  Q(3z^2 - R^2)        eigen_1        eigen_2        eigen_3 static polarizability      alpha(xx)      alpha(xy)      alpha(xz)      alpha(yy)      alpha(yz)      alpha(zz) atomic spin moment
            1             Gd      -0.960548       0.979285      11.538097       1.954111     162.103218 0.38398302E+04  0.13948753E+06                                21.384021                           18.277557       1.479853       2.176976                    0.997309      82.111731     205.208716       0.516806       0.326254      -1.262014       0.021548       0.035066      -0.018008       0.044925       0.009321       0.054984      -0.034093       0.004606      -0.115045      -0.082757       0.025750       0.057007             24.787291      23.328256      -1.687059      -2.424193      23.550530       0.698310      27.483088          -0.000021
            2             Gd      -0.499415       0.949384       7.600023       2.004679     138.205524 0.33154132E+04  0.11602246E+06                                18.092834                           15.906518       1.649953       2.242940                    0.997951      79.801789     195.341372       0.611586       0.286183      -1.304870      -0.002196       0.013512      -0.007501       0.015610       0.059261       0.043143      -0.175292      -0.016068       0.078597      -0.195827       0.008927       0.186900             20.127601      17.819914      -3.081389      -1.778477      23.126955       4.287615      19.435935           0.000008
            3             Gd       6.788484       5.026522       1.018736       1.954111     162.103221 0.38398303E+04  0.13948753E+06                                21.384020                           18.277557       1.479854       2.176977                    0.997309      82.111730     205.208708       0.516806       0.326254      -1.262014      -0.021548      -0.035066       0.018008       0.044925       0.009321       0.054984      -0.034093       0.004606      -0.115045      -0.082757       0.025750       0.057007             24.787291      23.328256      -1.687060      -2.424192      23.550530       0.698311      27.483086          -0.000021
            4             Gd       6.327351       5.056423       4.956810       2.004681     138.205239 0.33154046E+04  0.11602208E+06                                18.092803                           15.906493       1.649961       2.242943                    0.997951      79.801746     195.341158       0.611587       0.286183      -1.304871       0.002196      -0.013512       0.007500       0.015609       0.059261       0.043143      -0.175291      -0.016068       0.078596      -0.195826       0.008927       0.186899             20.127567      17.819884      -3.081383      -1.778474      23.126916       4.287607      19.435900           0.000008
            5              H       9.029240       6.872027       0.300108       0.362719       0.424049 0.24854585E+01  0.18869457E+02                                 1.083073                            1.044385      -1.220553       2.466063                    0.999708       2.363156       6.526604       0.490238       1.645682      -0.642703       0.022492       0.006231       0.012441       0.026448      -0.003973      -0.001365       0.005903       0.024598       0.030511      -0.019096       0.006746       0.012349              1.102604       1.222603       0.044161       0.202006       0.922543       0.068428       1.162666           0.000000
            6              H       7.561582       6.848972       0.043949       0.304902       0.589745 0.36188177E+01  0.29975851E+02                                 1.283454                            1.203139      -1.457309       2.258475                    0.998116       2.967575       8.373851       0.492953       1.500017      -0.662233      -0.014042       0.015701      -0.000570       0.021071      -0.003017       0.003416       0.000993       0.014370       0.025146      -0.012120       0.002073       0.010047              1.334155       1.621049      -0.044936      -0.211027       1.068431       0.080989       1.312984          -0.000002
            7              H      -1.105926       7.392808       6.396451       0.343774       0.470268 0.28214534E+01  0.22008072E+02                                 1.134556                            1.091631      -1.171769       2.463298                    0.999908       2.470905       6.813375       0.495777       1.583836      -0.651898      -0.003725      -0.012823      -0.018274       0.022633      -0.002693       0.001667      -0.003876      -0.031242       0.036583      -0.022001       0.006810       0.015191              1.154581       0.989547       0.005899       0.022343       1.120829       0.182818       1.353368          -0.000000
            8              H      -0.799991      -2.560097       7.025548       0.336333       0.470129 0.28531752E+01  0.22420184E+02                                 1.143928                            1.103013      -1.284046       2.381893                    0.999439       2.680873       7.531407       0.487451       1.599057      -0.647372      -0.001978       0.017467      -0.002907       0.017817       0.000535       0.001561      -0.003682      -0.016600       0.037780      -0.014720       0.000910       0.013810              1.161179       0.977449      -0.001956      -0.000921       1.440118      -0.055000       1.065972          -0.000002
            9              H       4.269456      -1.469752       5.150813       0.331870       0.486239 0.29705750E+01  0.23504564E+02                                 1.158112                            1.117671      -1.233126       2.412095                    0.999832       2.633063       7.346211       0.490881       1.576952      -0.651692       0.016079      -0.005349      -0.006382       0.018107       0.001903      -0.000107       0.019414       0.011551       0.025585      -0.022392       0.001583       0.020808              1.169780       1.522228      -0.022869      -0.079007       0.953350       0.039329       1.033763           0.000002
           10              H       3.191895      -0.935789       6.028536       0.337198       0.501163 0.30802087E+01  0.24592456E+02                                 1.183506                            1.138996      -1.155816       2.452925                    0.999950       2.623328       7.350700       0.485723       1.579411      -0.651475      -0.003949       0.008520       0.020270       0.022340       0.003958       0.007439       0.015887       0.022443       0.018028      -0.022944       0.002440       0.020504              1.198574       1.120785      -0.054807      -0.097576       1.081548       0.239126       1.393389           0.000002
           11              H       2.848767       0.585970       8.085345       0.109723       1.115538 0.80518763E+01  0.79963037E+02                                 1.829913                            1.696652      -1.277721       2.266930                    0.994420       3.818384      11.104969       0.460038       1.340663      -0.693826      -0.023035      -0.012715      -0.025972       0.036971       0.002743      -0.002169       0.004217       0.005966       0.025911      -0.009593      -0.000287       0.009880              1.891455       2.178006       0.153048       0.498115       1.477605       0.207810       2.018755           0.000002
           12              H       5.031297       0.440026       7.399742       0.120908       0.985066 0.69611899E+01  0.66366214E+02                                 1.670631                            1.570241      -0.830966       2.490500                    0.999240       3.434962       9.647320       0.483684       1.328252      -0.698531       0.006602      -0.011627      -0.036649       0.039012       0.000526       0.001011       0.009012       0.017987       0.038159      -0.018000       0.002539       0.015461              1.712806       1.535401      -0.013233      -0.199928       1.374765       0.239783       2.228253           0.000004
           13              H       6.231049       1.287746      11.124098       0.140397       0.926462 0.64512150E+01  0.61108149E+02                                 1.668547                            1.557467      -1.354542       2.249963                    0.993714       3.693660      10.773475       0.458586       1.410027      -0.679586       0.021613       0.009422       0.022471       0.032570       0.002012      -0.003702       0.000374       0.001277       0.022430      -0.006356      -0.002292       0.008648              1.728129       2.036778       0.131667       0.420291       1.327049       0.137162       1.820560           0.000000
           14              H      -0.195381      -3.521189      11.517127       0.123176       1.016958 0.73108982E+01  0.70114243E+02                                 1.668879                            1.581445      -0.848767       2.487280                    0.999268       3.338080       9.210541       0.497854       1.282830      -0.709109       0.008050       0.020098       0.037626       0.043410       0.000107       0.004703       0.003846      -0.012432       0.048118      -0.014967      -0.002541       0.017508              1.692987       1.367944       0.038651       0.131262       1.747018       0.338631       1.963999           0.000001
           15              H      -0.343661       5.472182      11.530940       0.124796       0.992378 0.69360157E+01  0.65550428E+02                                 1.626310                            1.526615      -0.854620       2.478023                    0.999333       3.327772       9.070219       0.514352       1.260028      -0.713371       0.009404      -0.018846       0.033798       0.039824      -0.001914       0.007845      -0.002981      -0.017242       0.036009      -0.016821       0.001758       0.015063              1.666227       1.306565      -0.082922       0.202872       1.705422      -0.413910       1.986694           0.000003
           16              H      -1.052635       5.439611       7.594373       0.129514       1.001157 0.73570389E+01  0.72089874E+02                                 1.765406                            1.671205      -1.369126       2.237540                    0.993003       3.838967      11.427051       0.439083       1.423599      -0.677261      -0.006440      -0.016012      -0.026243       0.031409       0.000917       0.002067      -0.002602      -0.013297       0.022084      -0.010677       0.001988       0.008689              1.801053       1.416912       0.034507       0.098792       1.849064       0.226740       2.137182           0.000004
           17              H      -0.988764       9.442379       3.627669       0.113088       0.982411 0.69965032E+01  0.67032808E+02                                 1.684923                            1.585834      -1.042494       2.387331                    0.996968       3.575308      10.187662       0.474279       1.347925      -0.693419      -0.038280       0.006885       0.002771       0.038993       0.001829       0.001776       0.004253       0.014279       0.003040      -0.009452       0.001673       0.007780              1.724336       2.358032      -0.179601      -0.102512       1.357534       0.096287       1.457441          -0.000001
           18              H      -0.223040       8.390827       1.731587       0.118872       1.021037 0.73485691E+01  0.70746506E+02                                 1.686253                            1.594785      -0.852191       2.476046                    0.999060       3.427182       9.553894       0.490197       1.297875      -0.705243      -0.025526      -0.008149      -0.026756       0.037866       0.001423       0.005859       0.008893       0.027148       0.005172      -0.018410       0.002297       0.016113              1.717594       1.785250       0.173102       0.397489       1.463624       0.300959       1.903907          -0.000001
           19              H       3.518648       8.651501       3.198225       0.137878       0.854163 0.61583132E+01  0.57712974E+02                                 1.591752                            1.533765      -1.131664       2.356751                    0.996260       3.593616      10.457092       0.456255       1.432475      -0.676286       0.030178      -0.010007      -0.001460       0.031827      -0.007125       0.005578       0.004194       0.008588       0.003504      -0.012084       0.002973       0.009111              1.608183       2.077034      -0.090020      -0.088797       1.321577       0.107895       1.425940          -0.000002
           20              H      -3.201304      -0.866220      12.256725       0.362719       0.424050 0.24854608E+01  0.18869478E+02                                 1.083073                            1.044385      -1.220553       2.466063                    0.999708       2.363157       6.526606       0.490239       1.645681      -0.642703      -0.022492      -0.006231      -0.012441       0.026448      -0.003973      -0.001365       0.005903       0.024598       0.030511      -0.019096       0.006746       0.012349              1.102604       1.222603       0.044161       0.202006       0.922543       0.068428       1.162667           0.000000
           21              H      -1.733646      -0.843165      12.512884       0.304902       0.589745 0.36188162E+01  0.29975834E+02                                 1.283454                            1.203139      -1.457308       2.258476                    0.998116       2.967574       8.373847       0.492953       1.500017      -0.662233       0.014042      -0.015701       0.000570       0.021071      -0.003017       0.003416       0.000993       0.014370       0.025146      -0.012120       0.002073       0.010047              1.334154       1.621048      -0.044936      -0.211027       1.068430       0.080989       1.312984          -0.000002
           22              H       6.933862      -1.387001       6.160382       0.343775       0.470267 0.28214513E+01  0.22008053E+02                                 1.134556                            1.091631      -1.171769       2.463298                    0.999908       2.470904       6.813372       0.495778       1.583836      -0.651898       0.003725       0.012823       0.018274       0.022633      -0.002693       0.001667      -0.003876      -0.031242       0.036583      -0.022001       0.006810       0.015191              1.154581       0.989547       0.005899       0.022343       1.120829       0.182818       1.353367          -0.000000
           23              H       6.627927       8.565904       5.531285       0.336333       0.470129 0.28531725E+01  0.22420159E+02                                 1.143928                            1.103013      -1.284046       2.381894                    0.999439       2.680872       7.531405       0.487451       1.599058      -0.647371       0.001978      -0.017467       0.002907       0.017817       0.000535       0.001561      -0.003682      -0.016600       0.037780      -0.014720       0.000910       0.013810              1.161179       0.977449      -0.001956      -0.000921       1.440117      -0.055000       1.065971          -0.000002
           24              H       1.558480       7.475559       7.406020       0.331870       0.486239 0.29705711E+01  0.23504529E+02                                 1.158112                            1.117671      -1.233126       2.412095                    0.999832       2.633062       7.346211       0.490880       1.576954      -0.651691      -0.016079       0.005349       0.006382       0.018107       0.001903      -0.000107       0.019414       0.011551       0.025585      -0.022392       0.001583       0.020808              1.169780       1.522228      -0.022869      -0.079007       0.953350       0.039329       1.033763           0.000002
           25              H       2.636041       6.941596       6.528297       0.337198       0.501163 0.30802087E+01  0.24592456E+02                                 1.183506                            1.138996      -1.155816       2.452925                    0.999950       2.623328       7.350700       0.485723       1.579411      -0.651475       0.003949      -0.008520      -0.020270       0.022340       0.003958       0.007439       0.015887       0.022443       0.018028      -0.022944       0.002440       0.020504              1.198574       1.120785      -0.054807      -0.097576       1.081548       0.239126       1.393389           0.000002
           26              H       2.979169       5.419837       4.471488       0.109724       1.115537 0.80518726E+01  0.79962996E+02                                 1.829913                            1.696652      -1.277721       2.266931                    0.994420       3.818383      11.104968       0.460038       1.340664      -0.693826       0.023035       0.012715       0.025972       0.036971       0.002743      -0.002169       0.004217       0.005966       0.025911      -0.009593      -0.000287       0.009880              1.891455       2.178006       0.153048       0.498115       1.477605       0.207810       2.018755           0.000002
           27              H       0.796639       5.565781       5.157091       0.120908       0.985066 0.69611870E+01  0.66366175E+02                                 1.670630                            1.570240      -0.830966       2.490500                    0.999240       3.434961       9.647315       0.483685       1.328251      -0.698531      -0.006602       0.011627       0.036649       0.039012       0.000526       0.001011       0.009012       0.017987       0.038159      -0.018000       0.002539       0.015461              1.712806       1.535400      -0.013233      -0.199928       1.374764       0.239783       2.228252           0.000004
           28              H      -0.403113       4.718061       1.432735       0.140397       0.926461 0.64512124E+01  0.61108123E+02                                 1.668548                            1.557467      -1.354541       2.249963                    0.993714       3.693660      10.773478       0.458586       1.410028      -0.679585      -0.021613      -0.009422      -0.022471       0.032570       0.002012      -0.003702       0.000374       0.001277       0.022430      -0.006356      -0.002292       0.008648              1.728129       2.036778       0.131667       0.420291       1.327049       0.137162       1.820560           0.000000
           29              H       6.023317       9.526996       1.039706       0.123176       1.016958 0.73108972E+01  0.70114230E+02                                 1.668879                            1.581445      -0.848767       2.487280                    0.999268       3.338080       9.210540       0.497854       1.282829      -0.709109      -0.008050      -0.020098      -0.037626       0.043410       0.000107       0.004703       0.003846      -0.012432       0.048118      -0.014967      -0.002541       0.017508              1.692987       1.367944       0.038651       0.131262       1.747018       0.338630       1.963998           0.000001
           30              H       6.171597       0.533625       1.025893       0.124797       0.992377 0.69360119E+01  0.65550385E+02                                 1.626309                            1.526615      -0.854620       2.478024                    0.999333       3.327771       9.070217       0.514352       1.260028      -0.713371      -0.009404       0.018846      -0.033798       0.039824      -0.001914       0.007845      -0.002981      -0.017242       0.036009      -0.016821       0.001758       0.015063              1.666227       1.306564      -0.082922       0.202872       1.705422      -0.413910       1.986694           0.000003
           31              H       6.880571       0.566196       4.962460       0.129515       1.001156 0.73570373E+01  0.72089852E+02                                 1.765405                            1.671205      -1.369126       2.237540                    0.993003       3.838966      11.427046       0.439084       1.423599      -0.677261       0.006440       0.016012       0.026243       0.031409       0.000917       0.002067      -0.002602      -0.013297       0.022084      -0.010677       0.001988       0.008689              1.801052       1.416911       0.034507       0.098792       1.849063       0.226740       2.137181           0.000004
           32              H       6.816700      -3.436572       8.929164       0.113089       0.982411 0.69965013E+01  0.67032783E+02                                 1.684923                            1.585833      -1.042494       2.387331                    0.996968       3.575307      10.187657       0.474280       1.347924      -0.693419       0.038280      -0.006885      -0.002771       0.038993       0.001829       0.001776       0.004253       0.014279       0.003040      -0.009452       0.001673       0.007780              1.724335       2.358030      -0.179601      -0.102512       1.357533       0.096287       1.457441          -0.000001
           33              H       6.050976      -2.385020      10.825246       0.118872       1.021037 0.73485671E+01  0.70746480E+02                                 1.686253                            1.594785      -0.852191       2.476046                    0.999060       3.427182       9.553893       0.490197       1.297875      -0.705243       0.025526       0.008149       0.026756       0.037866       0.001423       0.005859       0.008893       0.027148       0.005172      -0.018410       0.002297       0.016113              1.717593       1.785250       0.173102       0.397488       1.463624       0.300959       1.903906          -0.000001
           34              H       2.309288      -2.645694       9.358608       0.137878       0.854163 0.61583115E+01  0.57712957E+02                                 1.591752                            1.533765      -1.131665       2.356751                    0.996260       3.593616      10.457094       0.456254       1.432476      -0.676286      -0.030178       0.010007       0.001460       0.031827      -0.007125       0.005578       0.004194       0.008588       0.003504      -0.012084       0.002973       0.009111              1.608184       2.077034      -0.090020      -0.088797       1.321577       0.107895       1.425940          -0.000002
           35              C       1.764160       1.036120      10.418404       0.681909      21.630489 0.23028072E+03  0.47126564E+04                                 7.332823                            5.500950      -0.229970       1.995401                    0.999166      21.982022      62.972047       0.607364       0.492775      -0.999982      -0.066630       0.005010       0.013051       0.068081       0.003403       0.011809       0.022917      -0.211800      -0.085285      -0.093821      -0.029871       0.123692              8.593715      12.702363      -0.482962      -0.254129       4.304490       0.226406       8.774291          -0.000002
           36              C       3.195231       1.028098      10.014074      -0.164087      39.196587 0.49721287E+03  0.12014113E+05                                 9.973684                            7.398791      -0.008402       1.994310                    0.998167      28.895051      82.535028       0.613969       0.412867      -1.073080       0.015550      -0.014564      -0.042768       0.047781      -0.007553      -0.012055       0.015659      -0.029011       0.019216      -0.022740      -0.005978       0.028718             11.877346      17.804463      -0.094383      -1.687007       5.469661       1.432704      12.357915           0.000001
           37              C       3.530942       0.733319       8.700630      -0.077232      33.295814 0.43597220E+03  0.10355405E+05                                 9.254326                            7.162319      -0.256450       1.894583                    0.998930      29.922662      89.208051       0.584410       0.441245      -1.038926       0.012644      -0.014417       0.033336       0.038458       0.014145       0.009155       0.007421      -0.028919       0.001720      -0.022113      -0.002419       0.024531             10.443422      14.606274       0.004790      -1.817858       5.257349       1.450447      11.466644           0.000009
           38              C       4.830136       0.650874       8.282487      -0.140199      33.776451 0.44609723E+03  0.10607762E+05                                 9.215362                            7.153323       0.006615       1.975344                    0.999375      29.940510      87.973323       0.598818       0.430147      -1.050406      -0.007913      -0.012477       0.022834       0.027197       0.006864       0.000510       0.019666       0.000850       0.058713      -0.022668      -0.007002       0.029670             10.408724      15.409153       0.584080      -0.492877       5.248323       1.339078      10.568695           0.000013
           39              C       5.844892       0.888781       9.202903       0.008635      35.717581 0.42351846E+03  0.98264989E+04                                 9.406563                            6.831125       0.020596       2.016194                    0.999268      26.796580      74.887951       0.638905       0.413184      -1.073381      -0.046676       0.003910       0.020966       0.051318       0.005702       0.006709       0.003556      -0.014627       0.020568      -0.014089       0.001565       0.012525             11.354377      18.064568       0.675524      -1.485239       5.067030       1.212001      10.931533           0.000003
           40              C       7.288727       0.854162       8.797317       0.648668      22.529981 0.23469562E+03  0.48073606E+04                                 7.474459                            5.507904      -0.185920       2.007190                    0.999153      21.974048      62.192418       0.616887       0.484729      -1.007971       0.067601       0.001493      -0.009401       0.068268      -0.002889       0.023700       0.006940      -0.227245      -0.094510      -0.105567      -0.024122       0.129689              8.851712      13.329174       0.228003      -0.738909       4.260568       0.408816       8.965396           0.000003
           41              C       5.540150       1.162014      10.513836      -0.219644      36.210964 0.46766509E+03  0.11243546E+05                                 9.651943                            7.325238      -0.160285       1.929943                    0.997320      30.328984      89.368839       0.592104       0.430269      -1.051184       0.014678       0.007026      -0.013519       0.021156       0.015664       0.016588       0.003078      -0.078094       0.037497      -0.052161       0.014622       0.037538             11.161717      15.926499       0.160976      -2.822648       5.252926       1.407931      12.305726           0.000004
           42              C       4.226044       1.255199      10.952070       0.345863      28.427371 0.33259466E+03  0.73350575E+04                                 8.383070                            6.293858      -0.139417       1.991330                    0.998736      24.121275      67.832270       0.621825       0.446632      -1.042561      -0.008645       0.029997       0.094048       0.099094      -0.009418      -0.005790       0.037092       0.016167       0.133586      -0.046933      -0.013928       0.060862              9.755457      12.594799       0.159589      -1.475847       4.708746       1.446253      11.962826           0.000001
           43              C      -0.695997      -1.792421       9.616023       0.675490      21.083764 0.22642045E+03  0.45945015E+04                                 7.106339                            5.391495      -0.037385       2.060007                    0.999346      21.584088      60.719515       0.626974       0.481431      -1.010115      -0.000214       0.064799       0.003483       0.064893       0.012743       0.012953      -0.004505       0.183139      -0.039919      -0.086202      -0.014303       0.100504              8.189925       4.408883      -0.689631      -0.158502      11.230164       1.037094       8.930727          -0.000005
           44              C      -0.578086      -3.281414       9.560773      -0.179023      40.606700 0.51327534E+03  0.12462074E+05                                10.097441                            7.462261       0.238218       2.069948                    0.999201      28.848848      81.760115       0.620075       0.406838      -1.080415       0.009096      -0.031176       0.033936       0.046972       0.003959       0.004157      -0.022512      -0.014734       0.043072      -0.021166      -0.009730       0.030896             11.951359       5.814474      -1.007865       1.056807      18.367542       0.675733      11.672062           0.000001
           45              C      -0.318134      -3.990047      10.723535      -0.071771      32.551976 0.42028864E+03  0.98182967E+04                                 8.883005                            6.878790       0.021024       1.978807                    0.999602      29.027728      83.756209       0.621026       0.422190      -1.058327       0.000429      -0.005440      -0.029646       0.030144       0.004808       0.006176       0.018014       0.020198       0.042096      -0.025473       0.000540       0.024933             10.021167       5.067027      -0.473051       1.129019      15.504320      -1.154743       9.492156           0.000008
           46              C      -0.547767       5.922975      10.743626      -0.157744      33.937391 0.44393142E+03  0.10487093E+05                                 9.055610                            7.013314       0.087318       1.990326                    0.999627      29.817019      85.808196       0.624029       0.415491      -1.065240      -0.005855       0.009716      -0.020194       0.023163       0.002514       0.013867      -0.017223      -0.024738       0.072022      -0.029890      -0.005315       0.035205             10.155564       4.893637      -0.060042       1.270615      15.746708      -0.443466       9.826348           0.000013
           47              C      -0.777502       5.223468       9.567051      -0.001482      38.161877 0.42701396E+03  0.99094914E+04                                 9.779726                            6.811698       0.067571       2.024207                    0.999236      26.956527      74.884745       0.647734       0.407474      -1.079132      -0.012266       0.053022       0.000903       0.054430       0.000958       0.004162      -0.003022       0.012059       0.030776      -0.011770      -0.000341       0.012111             12.342210       5.039510       0.166455       1.047676      21.107059      -2.385710      10.880062           0.000014
           48              C      -0.798604       3.708483       9.551983       0.672163      22.566383 0.23221404E+03  0.47324810E+04                                 7.480805                            5.469093      -0.182173       2.013331                    0.999082      21.552558      60.367751       0.622203       0.483029      -1.011292      -0.017895      -0.075404      -0.004996       0.077659      -0.000073      -0.001460       0.001236       0.228272      -0.087480      -0.099577      -0.029152       0.128729              9.065240       4.138875       0.115482       0.502691      14.612560      -1.612393       8.444284           0.000008
           49              C      -0.957024       5.916911       8.386709      -0.258286      40.745707 0.51664529E+03  0.12757436E+05                                10.455489                            7.709091      -0.245475       1.881417                    0.998164      31.965510      96.025340       0.575029       0.431365      -1.048610      -0.016536      -0.019081       0.015513       0.029634       0.010513       0.008015       0.006001       0.029594       0.114498      -0.037382      -0.003085       0.040466             12.498066       5.796924      -0.532601       1.121429      19.351440      -4.102057      12.345835           0.000014
           50              C      -1.000242       7.309256       8.341504       0.333748      28.833621 0.33989198E+03  0.75453491E+04                                 8.467922                            6.376381      -0.057996       2.013811                    0.999284      24.434513      69.195475       0.615076       0.448579      -1.040244      -0.022569       0.034223      -0.073672       0.084310      -0.003273       0.021564      -0.028329      -0.056526       0.107552      -0.051755      -0.006249       0.058004              9.831641       4.958363      -0.103249       0.742091      12.845392      -1.145289      11.691169           0.000003
           51              C       0.527825      -0.801253       5.669410       0.593230      23.293004 0.25571485E+03  0.53373636E+04                                 7.500281                            5.658038      -0.137603       1.997045                    0.999547      23.001003      65.151308       0.625069       0.469469      -1.018743      -0.016988       0.004589       0.033931       0.038222       0.042655       0.016674      -0.082985      -0.001469      -0.032517      -0.101855       0.014987       0.086868              8.616177       9.305328      -1.439738      -1.043675       6.202738       3.337421      10.340465          -0.000000
           52              C       1.084484      -1.577930       4.541806      -0.165376      39.943425 0.49471167E+03  0.11939023E+05                                10.062149                            7.386433       0.026735       2.003049                    0.998658      28.936968      82.613292       0.613678       0.413570      -1.072587      -0.022965      -0.006755      -0.033486       0.041162       0.007238       0.020297       0.015954       0.022585       0.050424      -0.025693      -0.010885       0.036578             11.775637      12.873147      -1.767642      -1.744738       7.913794       5.301791      14.539970          -0.000001
           53              C      -0.075280       9.295540       3.530981      -0.073108      31.842112 0.41742767E+03  0.97526270E+04                                 8.798492                            6.875173       0.098116       2.006131                    0.999688      29.068039      84.379612       0.617374       0.424636      -1.054870       0.029593       0.012850       0.003803       0.032486       0.001060      -0.004218      -0.009533       0.017912      -0.060099      -0.023998       0.004315       0.019683              9.796689      10.228034      -0.843079      -0.448929       6.786523       4.219834      12.375509          -0.000003
           54              C       0.367874       8.666114       2.394588      -0.163184      32.988590 0.45364139E+03  0.10808108E+05                                 8.956789                            7.144746       0.091713       1.991320                    0.999749      30.277369      88.396822       0.609224       0.421980      -1.057831       0.014485       0.016312       0.006665       0.022810       0.003380       0.016465       0.009528       0.047442       0.016041      -0.029065      -0.003463       0.032528              9.837425      11.161175      -1.258444      -1.281604       6.884993       3.869147      11.466107          -0.000006
           55              C       1.747908       8.454141       2.272787       0.014531      34.910070 0.43922650E+03  0.10302635E+05                                 9.310598                            7.008405      -0.122452       1.968170                    0.999118      27.222837      76.944585       0.622680       0.419354      -1.067494      -0.012353       0.028280       0.036945       0.048138       0.002151       0.006197      -0.007185       0.008482      -0.010480      -0.012220       0.002981       0.009239             10.892119      11.184552      -1.322557      -1.657913       7.375502       4.950426      14.116302          -0.000002
           56              C       2.320066       7.813897       1.033427       0.573184      22.839202 0.26378708E+03  0.55481319E+04                                 7.447709                            5.768696      -0.151277       1.994962                    0.999321      23.138637      65.766629       0.615573       0.473078      -1.016916       0.021814       0.010811      -0.055379       0.060494       0.030395       0.022073      -0.079046      -0.068988      -0.127905      -0.100072      -0.001941       0.102013              8.568490       8.602799      -0.925735      -1.031435       6.013718       3.304770      11.088953          -0.000001
           57              C       2.610633       8.835213       3.279845      -0.237832      35.278923 0.48529616E+03  0.11782227E+05                                 9.468958                            7.460966      -0.095429       1.940276                    0.998388      30.935301      91.764289       0.586504       0.430145      -1.050693       0.003124      -0.007155      -0.022738       0.024041      -0.001189       0.019790      -0.022109       0.017156      -0.079868      -0.042669       0.010309       0.032360             10.638591      10.016428      -0.285299       0.118250       7.551467       5.076195      14.347879          -0.000003
           58              C       2.460692      -1.819186       4.403681       0.329272      28.306926 0.34196825E+03  0.75936363E+04                                 8.320761                            6.369754      -0.110374       1.992410                    0.998894      24.512032      69.145909       0.619942       0.444929      -1.043658       0.058341       0.029262       0.050260       0.082377       0.000822       0.033950       0.034615       0.059138       0.064993      -0.058420      -0.002698       0.061118              9.394373      11.045825      -0.307257       0.323492       6.119695       3.640794      11.017597           0.000001
           59              C       4.063776       4.969687       2.138429       0.681909      21.630486 0.23028069E+03  0.47126556E+04                                 7.332822                            5.500949      -0.229970       1.995401                    0.999166      21.982020      62.972037       0.607364       0.492775      -0.999982       0.066630      -0.005010      -0.013051       0.068081       0.003403       0.011809       0.022917      -0.211800      -0.085285      -0.093821      -0.029871       0.123692              8.593713      12.702362      -0.482962      -0.254129       4.304489       0.226406       8.774289          -0.000002
           60              C       2.632705       4.977709       2.542759      -0.164087      39.196581 0.49721278E+03  0.12014110E+05                                 9.973683                            7.398790      -0.008402       1.994310                    0.998167      28.895048      82.535020       0.613969       0.412867      -1.073080      -0.015550       0.014564       0.042768       0.047781      -0.007554      -0.012055       0.015659      -0.029011       0.019216      -0.022740      -0.005978       0.028718             11.877346      17.804462      -0.094383      -1.687006       5.469660       1.432704      12.357914           0.000002
           61              C       2.296994       5.272488       3.856203      -0.077233      33.295814 0.43597224E+03  0.10355406E+05                                 9.254326                            7.162320      -0.256449       1.894583                    0.998930      29.922662      89.208048       0.584410       0.441245      -1.038926      -0.012644       0.014417      -0.033336       0.038458       0.014145       0.009155       0.007421      -0.028919       0.001719      -0.022112      -0.002419       0.024531             10.443422      14.606273       0.004790      -1.817857       5.257349       1.450448      11.466644           0.000009
           62              C       0.997800       5.354933       4.274346      -0.140198      33.776435 0.44609698E+03  0.10607754E+05                                 9.215359                            7.153320       0.006615       1.975344                    0.999375      29.940500      87.973283       0.598818       0.430147      -1.050406       0.007913       0.012477      -0.022834       0.027197       0.006864       0.000510       0.019666       0.000850       0.058713      -0.022668      -0.007002       0.029670             10.408720      15.409146       0.584080      -0.492876       5.248322       1.339077      10.568692           0.000013
           63              C      -0.016956       5.117026       3.353930       0.008635      35.717578 0.42351843E+03  0.98264981E+04                                 9.406563                            6.831125       0.020597       2.016195                    0.999268      26.796579      74.887946       0.638905       0.413184      -1.073381       0.046676      -0.003910      -0.020966       0.051318       0.005702       0.006709       0.003556      -0.014627       0.020568      -0.014089       0.001565       0.012525             11.354376      18.064566       0.675524      -1.485240       5.067030       1.212001      10.931532           0.000003
           64              C      -1.460791       5.151645       3.759516       0.648669      22.529979 0.23469560E+03  0.48073600E+04                                 7.474458                            5.507904      -0.185920       2.007190                    0.999153      21.974047      62.192416       0.616887       0.484729      -1.007971      -0.067601      -0.001493       0.009401       0.068268      -0.002889       0.023700       0.006940      -0.227245      -0.094510      -0.105567      -0.024122       0.129689              8.851712      13.329172       0.228003      -0.738909       4.260568       0.408816       8.965396           0.000002
           65              C       0.287786       4.843793       2.042997      -0.219645      36.210976 0.46766526E+03  0.11243551E+05                                 9.651946                            7.325240      -0.160285       1.929943                    0.997320      30.328989      89.368869       0.592104       0.430269      -1.051184      -0.014678      -0.007025       0.013519       0.021156       0.015664       0.016588       0.003078      -0.078094       0.037497      -0.052161       0.014623       0.037538             11.161721      15.926506       0.160976      -2.822649       5.252928       1.407932      12.305730           0.000004
           66              C       1.601892       4.750608       1.604763       0.345863      28.427378 0.33259474E+03  0.73350601E+04                                 8.383072                            6.293859      -0.139418       1.991330                    0.998736      24.121279      67.832291       0.621825       0.446632      -1.042561       0.008645      -0.029997      -0.094048       0.099094      -0.009418      -0.005790       0.037092       0.016167       0.133586      -0.046933      -0.013929       0.060862              9.755460      12.594803       0.159589      -1.475848       4.708747       1.446254      11.962830           0.000001
           67              C       6.523933       7.798228       2.940810       0.675490      21.083764 0.22642045E+03  0.45945013E+04                                 7.106339                            5.391494      -0.037385       2.060007                    0.999346      21.584088      60.719514       0.626974       0.481431      -1.010115       0.000214      -0.064799      -0.003483       0.064893       0.012743       0.012953      -0.004505       0.183139      -0.039919      -0.086202      -0.014303       0.100504              8.189924       4.408883      -0.689631      -0.158502      11.230164       1.037094       8.930727          -0.000005
           68              C       6.406022       9.287221       2.996060      -0.179022      40.606692 0.51327522E+03  0.12462070E+05                                10.097440                            7.462260       0.238218       2.069948                    0.999201      28.848844      81.760102       0.620075       0.406838      -1.080415      -0.009096       0.031176      -0.033936       0.046972       0.003959       0.004157      -0.022512      -0.014734       0.043072      -0.021166      -0.009730       0.030896             11.951358       5.814473      -1.007865       1.056807      18.367539       0.675733      11.672060           0.000001
           69              C       6.146070       9.995854       1.833298      -0.071771      32.551980 0.42028870E+03  0.98182986E+04                                 8.883007                            6.878791       0.021023       1.978807                    0.999602      29.027730      83.756221       0.621026       0.422190      -1.058327      -0.000429       0.005440       0.029646       0.030144       0.004808       0.006176       0.018014       0.020198       0.042096      -0.025473       0.000540       0.024933             10.021169       5.067027      -0.473051       1.129019      15.504323      -1.154743       9.492157           0.000008
           70              C       6.375703       0.082832       1.813207      -0.157744      33.937403 0.44393162E+03  0.10487099E+05                                 9.055613                            7.013316       0.087317       1.990326                    0.999627      29.817025      85.808223       0.624029       0.415491      -1.065240       0.005855      -0.009716       0.020194       0.023163       0.002514       0.013868      -0.017223      -0.024738       0.072022      -0.029890      -0.005315       0.035205             10.155567       4.893639      -0.060041       1.270615      15.746713      -0.443466       9.826350           0.000012
           71              C       6.605438       0.782339       2.989782      -0.001482      38.161865 0.42701382E+03  0.99094873E+04                                 9.779725                            6.811697       0.067571       2.024208                    0.999236      26.956522      74.884729       0.647734       0.407474      -1.079132       0.012266      -0.053022      -0.000903       0.054430       0.000958       0.004162      -0.003022       0.012059       0.030776      -0.011770      -0.000341       0.012111             12.342208       5.039509       0.166455       1.047676      21.107055      -2.385709      10.880060           0.000013
           72              C       6.626540       2.297324       3.004850       0.672163      22.566379 0.23221400E+03  0.47324801E+04                                 7.480805                            5.469092      -0.182173       2.013331                    0.999082      21.552556      60.367745       0.622203       0.483029      -1.011292       0.017895       0.075404       0.004996       0.077659      -0.000073      -0.001460       0.001236       0.228272      -0.087480      -0.099578      -0.029152       0.128729              9.065239       4.138875       0.115482       0.502691      14.612559      -1.612393       8.444283           0.000008
           73              C       6.784960       0.088896       4.170124      -0.258287      40.745709 0.51664532E+03  0.12757437E+05                                10.455490                            7.709091      -0.245475       1.881417                    0.998164      31.965510      96.025342       0.575029       0.431365      -1.048610       0.016536       0.019081      -0.015513       0.029634       0.010513       0.008015       0.006001       0.029594       0.114498      -0.037381      -0.003085       0.040466             12.498068       5.796925      -0.532601       1.121429      19.351442      -4.102058      12.345836           0.000014
           74              C       6.828178      -1.303449       4.215329       0.333748      28.833615 0.33989189E+03  0.75453468E+04                                 8.467921                            6.376381      -0.057997       2.013811                    0.999284      24.434510      69.195466       0.615076       0.448579      -1.040244       0.022569      -0.034223       0.073672       0.084310      -0.003273       0.021564      -0.028329      -0.056526       0.107552      -0.051755      -0.006249       0.058004              9.831640       4.958363      -0.103249       0.742091      12.845390      -1.145289      11.691168           0.000003
           75              C       5.300111       6.807060       6.887423       0.593230      23.293010 0.25571493E+03  0.53373657E+04                                 7.500282                            5.658039      -0.137603       1.997045                    0.999547      23.001008      65.151328       0.625069       0.469469      -1.018743       0.016988      -0.004589      -0.033931       0.038222       0.042655       0.016674      -0.082985      -0.001469      -0.032517      -0.101856       0.014987       0.086868              8.616179       9.305330      -1.439738      -1.043675       6.202739       3.337422      10.340467          -0.000000
           76              C       4.743452       7.583737       8.015027      -0.165376      39.943425 0.49471166E+03  0.11939022E+05                                10.062148                            7.386433       0.026735       2.003049                    0.998658      28.936968      82.613291       0.613678       0.413570      -1.072587       0.022965       0.006755       0.033486       0.041162       0.007238       0.020297       0.015954       0.022585       0.050424      -0.025693      -0.010885       0.036578             11.775637      12.873146      -1.767642      -1.744738       7.913794       5.301791      14.539970          -0.000001
           77              C       5.903216      -3.289733       9.025852      -0.073108      31.842114 0.41742769E+03  0.97526276E+04                                 8.798493                            6.875173       0.098116       2.006131                    0.999688      29.068040      84.379616       0.617374       0.424636      -1.054870      -0.029593      -0.012850      -0.003803       0.032486       0.001060      -0.004218      -0.009533       0.017912      -0.060098      -0.023998       0.004315       0.019683              9.796689      10.228034      -0.843079      -0.448929       6.786524       4.219834      12.375511          -0.000003
           78              C       5.460062      -2.660307      10.162245      -0.163184      32.988608 0.45364169E+03  0.10808117E+05                                 8.956793                            7.144750       0.091711       1.991320                    0.999749      30.277379      88.396867       0.609224       0.421980      -1.057831      -0.014485      -0.016312      -0.006665       0.022810       0.003380       0.016465       0.009528       0.047442       0.016040      -0.029065      -0.003463       0.032528              9.837430      11.161180      -1.258445      -1.281605       6.884996       3.869149      11.466112          -0.000006
           79              C       4.080028      -2.448334      10.284046       0.014531      34.910071 0.43922651E+03  0.10302635E+05                                 9.310597                            7.008405      -0.122452       1.968170                    0.999118      27.222838      76.944584       0.622680       0.419354      -1.067494       0.012353      -0.028280      -0.036945       0.048138       0.002151       0.006197      -0.007185       0.008482      -0.010480      -0.012220       0.002981       0.009239             10.892118      11.184552      -1.322557      -1.657913       7.375502       4.950426      14.116301          -0.000003
           80              C       3.507870      -1.808090      11.523406       0.573184      22.839205 0.26378712E+03  0.55481332E+04                                 7.447710                            5.768697      -0.151277       1.994962                    0.999321      23.138640      65.766642       0.615573       0.473078      -1.016916      -0.021814      -0.010811       0.055379       0.060494       0.030395       0.022073      -0.079046      -0.068988      -0.127905      -0.100072      -0.001941       0.102013              8.568491       8.602801      -0.925735      -1.031435       6.013719       3.304771      11.088955          -0.000000
           81              C       3.217303      -2.829406       9.276988      -0.237832      35.278911 0.48529597E+03  0.11782221E+05                                 9.468955                            7.460964      -0.095429       1.940276                    0.998388      30.935294      91.764257       0.586504       0.430145      -1.050693      -0.003124       0.007156       0.022738       0.024041      -0.001189       0.019790      -0.022109       0.017156      -0.079868      -0.042669       0.010309       0.032360             10.638588      10.016426      -0.285299       0.118250       7.551464       5.076193      14.347874          -0.000003
           82              C       3.367244       7.824993       8.153152       0.329272      28.306926 0.34196825E+03  0.75936363E+04                                 8.320760                            6.369754      -0.110374       1.992410                    0.998894      24.512032      69.145906       0.619942       0.444929      -1.043658      -0.058341      -0.029262      -0.050260       0.082377       0.000822       0.033950       0.034615       0.059138       0.064993      -0.058420      -0.002698       0.061118              9.394372      11.045825      -0.307257       0.323492       6.119695       3.640794      11.017596           0.000001
           83              N       3.985710       1.490819      12.311975      -0.747614      38.516353 0.57877700E+03  0.14510321E+05                                 9.689585                            7.884494      -0.343856       1.869685                    0.996380      32.966139      95.573364       0.606558       0.402780      -1.080920       0.039844       0.061731      -0.108329       0.130895      -0.031706       0.012397       0.042281       0.129499       0.137833      -0.107667       0.048533       0.059134             10.820908      10.703611      -0.016930      -2.095854       6.204353       2.084415      15.554762           0.000000
           84              N      -1.083254       7.886841       7.100889      -0.685624      33.945234 0.51907002E+03  0.12601567E+05                                 8.744089                            7.344805      -0.112169       1.973391                    0.995060      30.646302      86.030814       0.647354       0.389732      -1.095254      -0.025306      -0.039718       0.075226       0.088752      -0.000353       0.017619      -0.012815      -0.149999       0.229754      -0.114918       0.033085       0.081833              9.573888       5.964715       0.006367       0.553111       9.737745      -2.364326      13.019205          -0.000003
           85              N       3.434113      -1.347067       5.312796      -0.706716      33.412570 0.53333038E+03  0.13056735E+05                                 8.681965                            7.473403      -0.143215       1.947900                    0.995889      31.589632      89.519446       0.637083       0.392710      -1.091418      -0.063989      -0.047312      -0.050817       0.094421      -0.002696       0.029291       0.111033       0.173853       0.116034      -0.167528       0.055086       0.112442              9.212856      11.084282       1.181946       2.132580       6.165385       2.578491      10.388900           0.000007
           86              N       1.842226       4.514988       0.244858      -0.747614      38.516355 0.57877702E+03  0.14510322E+05                                 9.689586                            7.884495      -0.343856       1.869685                    0.996380      32.966140      95.573370       0.606558       0.402780      -1.080920      -0.039844      -0.061731       0.108329       0.130895      -0.031706       0.012397       0.042281       0.129499       0.137833      -0.107667       0.048533       0.059134             10.820910      10.703611      -0.016929      -2.095854       6.204354       2.084415      15.554763           0.000000
           87              N       6.911190      -1.881034       5.455944      -0.685625      33.945249 0.51907033E+03  0.12601576E+05                                 8.744091                            7.344807      -0.112168       1.973392                    0.995060      30.646309      86.030839       0.647354       0.389732      -1.095254       0.025306       0.039718      -0.075226       0.088752      -0.000353       0.017619      -0.012815      -0.149999       0.229754      -0.114918       0.033085       0.081833              9.573891       5.964717       0.006367       0.553111       9.737747      -2.364328      13.019209          -0.000003
           88              N       2.393823       7.352874       7.244037      -0.706716      33.412573 0.53333047E+03  0.13056738E+05                                 8.681965                            7.473404      -0.143215       1.947900                    0.995889      31.589632      89.519451       0.637083       0.392710      -1.091418       0.063989       0.047312       0.050816       0.094421      -0.002696       0.029291       0.111033       0.173853       0.116034      -0.167528       0.055086       0.112442              9.212856      11.084283       1.181946       2.132580       6.165385       2.578491      10.388901           0.000007
           89              O       1.466271       1.098197      11.656508      -0.670150      46.300340 0.73713080E+03  0.19260471E+05                                10.450336                            8.595674      -0.373459       1.910470                    0.993566      30.171669      83.893641       0.623645       0.375878      -1.120987       0.034811       0.059086      -0.026877       0.073657       0.028049      -0.027072       0.023181      -0.136432       0.059071      -0.092361       0.021618       0.070743             11.873862      12.299878      -0.853585      -1.852624       6.976396       0.263496      16.345313          -0.000007
           90              O       0.851321       0.985808       9.557006      -0.711950      50.917734 0.80299218E+03  0.21425023E+05                                11.052911                            8.932139      -0.198636       1.932671                    0.996501      31.576867      88.588244       0.616120       0.372590      -1.123980       0.081156      -0.015530       0.040354       0.091955      -0.006177       0.039621       0.010221      -0.155205      -0.156789      -0.092178      -0.012310       0.104489             12.662607      17.765711      -0.340430       5.719317       7.794421       0.423178      12.427691          -0.000001
           91              O      -2.347537       0.924856       9.680063      -0.721390      52.183775 0.82226946E+03  0.22046450E+05                                11.186736                            9.000306      -0.135808       1.947311                    0.997239      31.735351      88.940819       0.618372       0.369430      -1.127572      -0.089319       0.014340      -0.039025       0.098521      -0.003904       0.043399       0.002647      -0.166859      -0.154583      -0.098209      -0.011094       0.109302             12.917221      18.117814       0.816102       5.732922       7.826185       0.758947      12.807663           0.000001
           92              O       7.587773       0.809006       7.578049      -0.619369      37.116127 0.57952677E+03  0.14170007E+05                                 8.803049                            7.448165       0.465488       2.195881                    0.995080      28.187086      74.288456       0.697836       0.358969      -1.141053      -0.063184      -0.018408       0.007951       0.066289       0.002411      -0.026547       0.016945      -0.130925       0.136736      -0.093555       0.030141       0.063413              9.650088       9.227340      -0.139547      -2.104337       5.915182       0.817672      13.807741           0.000009
           93              O      -0.744025      -1.251085      10.754927      -0.650369      47.855223 0.69629816E+03  0.17846870E+05                                10.559889                            8.257300      -0.050301       2.025666                    0.992893      29.081987      78.794089       0.650769       0.367208      -1.133189       0.026121      -0.077615      -0.020001       0.084300       0.008205      -0.003796       0.023008       0.146921       0.073657      -0.090852       0.029024       0.061828             12.410864       7.797166      -1.392323      -1.505293      13.400023       6.765412      16.035402          -0.000006
           94              O      -0.748848      -1.167033       8.527345      -0.659003      43.009208 0.72855264E+03  0.18921449E+05                                 9.827440                            8.499578      -0.099437       1.996224                    0.995508      29.731728      81.582989       0.634231       0.371848      -1.127532      -0.006943      -0.078314       0.031486       0.084692       0.008480       0.003525      -0.014716       0.127954       0.009452      -0.069190       0.006117       0.063073             10.608305       6.816477      -0.271668      -0.243009      12.199441      -3.055070      12.808998          -0.000007
           95              O      -0.683206       3.136959      10.646939      -0.623881      41.097920 0.60774909E+03  0.15061113E+05                                 9.502519                            7.666832       0.180149       2.096298                    0.996893      28.526944      76.075429       0.681451       0.362693      -1.136349       0.006562       0.065782      -0.021086       0.069390      -0.011267       0.001036      -0.022411       0.167362      -0.004169      -0.089390       0.004183       0.085207             11.082491       6.016257      -0.280699       0.238196      14.572494      -6.234088      12.658722           0.000005
           96              O      -0.961507       3.133277       8.434425      -0.716515      40.009948 0.65328826E+03  0.16465636E+05                                 9.196454                            7.863582       0.347359       2.115744                    0.998996      30.225649      80.981944       0.684645       0.354950      -1.143824      -0.055401       0.082946       0.063289       0.118130       0.004751       0.003097       0.033594       0.115077      -0.011948      -0.072176       0.012082       0.060094             10.038283       5.917148       0.383683       0.643058      14.017431       3.004484      10.180270           0.000017
           97              O      -0.700346      -0.512751       5.679456      -0.646657      38.502928 0.60766755E+03  0.15069346E+05                                 9.064658                            7.669572       0.259880       2.114205                    0.994804      29.073854      77.741480       0.680409       0.363001      -1.135297      -0.004597      -0.086998      -0.057494       0.104381      -0.014357      -0.016801      -0.046256       0.061593      -0.118933      -0.077528       0.023039       0.054488              9.925575      14.324501      -2.440647      -0.687958       7.096834       1.165945       8.355391           0.000001
           98              O       1.275811      -0.409345       6.599871      -0.649375      38.285340 0.60937791E+03  0.15120422E+05                                 9.045313                            7.684440       0.318093       2.136005                    0.995254      28.974559      77.465343       0.679297       0.363387      -1.135143       0.045553      -0.098762      -0.027171       0.112103       0.034081       0.045573      -0.024205       0.017074       0.101963      -0.073709       0.010611       0.063099              9.840873       9.919076       0.685167       2.234446       7.182574       3.287479      12.420969           0.000003
           99              O       3.545586       7.585754       0.979433      -0.608317      37.338202 0.63130510E+03  0.15803827E+05                                 8.888744                            7.863139       0.134447       2.090579                    0.993137      28.497944      76.533560       0.666192       0.367269      -1.132111       0.005509       0.060917       0.049846       0.078904      -0.016921      -0.008142      -0.055475       0.024538      -0.169083      -0.088245       0.033043       0.055202              9.589591      13.139910      -1.543044      -1.441283       7.223260       1.241295       8.405602          -0.000007
          100              O       1.546178       7.462712       0.084131      -0.644737      36.065088 0.58717220E+03  0.14419395E+05                                 8.624473                            7.483232       0.456759       2.174350                    0.996743      28.933101      76.686291       0.697397       0.357638      -1.140899      -0.038929       0.065719       0.032142       0.082871       0.054083       0.065354      -0.020708      -0.037438       0.055572      -0.102535       0.032625       0.069911              9.400216       9.033322       1.316615       2.961773       6.912682       2.679003      12.254643           0.000003
          101              O       4.361665       4.907610       0.900325      -0.670150      46.300340 0.73713081E+03  0.19260471E+05                                10.450336                            8.595674      -0.373459       1.910470                    0.993566      30.171669      83.893642       0.623645       0.375878      -1.120987      -0.034811      -0.059086       0.026877       0.073657       0.028049      -0.027072       0.023181      -0.136432       0.059071      -0.092361       0.021618       0.070743             11.873862      12.299879      -0.853585      -1.852624       6.976396       0.263496      16.345312          -0.000007
          102              O       4.976615       5.019999       2.999827      -0.711950      50.917733 0.80299220E+03  0.21425024E+05                                11.052911                            8.932139      -0.198635       1.932671                    0.996501      31.576868      88.588245       0.616120       0.372590      -1.123980      -0.081156       0.015530      -0.040354       0.091956      -0.006177       0.039621       0.010221      -0.155205      -0.156789      -0.092178      -0.012310       0.104489             12.662607      17.765710      -0.340430       5.719317       7.794421       0.423178      12.427690          -0.000002
          103              O       8.175473       5.080951       2.876770      -0.721390      52.183784 0.82226963E+03  0.22046455E+05                                11.186738                            9.000307      -0.135807       1.947311                    0.997239      31.735354      88.940830       0.618372       0.369430      -1.127572       0.089319      -0.014340       0.039025       0.098522      -0.003904       0.043399       0.002647      -0.166859      -0.154583      -0.098209      -0.011094       0.109302             12.917222      18.117815       0.816102       5.732923       7.826186       0.758947      12.807664           0.000000
          104              O      -1.759837       5.196801       4.978784      -0.619369      37.116134 0.57952691E+03  0.14170011E+05                                 8.803050                            7.448166       0.465488       2.195881                    0.995080      28.187089      74.288466       0.697836       0.358969      -1.141053       0.063184       0.018408      -0.007951       0.066289       0.002411      -0.026547       0.016945      -0.130925       0.136736      -0.093555       0.030141       0.063413              9.650089       9.227341      -0.139547      -2.104337       5.915182       0.817673      13.807744           0.000009
          105              O       6.571961       7.256892       1.801906      -0.650370      47.855232 0.69629829E+03  0.17846874E+05                                10.559891                            8.257302      -0.050302       2.025666                    0.992893      29.081989      78.794100       0.650769       0.367208      -1.133189      -0.026121       0.077615       0.020001       0.084300       0.008205      -0.003796       0.023008       0.146921       0.073657      -0.090852       0.029024       0.061828             12.410866       7.797167      -1.392323      -1.505294      13.400026       6.765413      16.035405          -0.000007
          106              O       6.576784       7.172840       4.029488      -0.659003      43.009216 0.72855281E+03  0.18921454E+05                                 9.827442                            8.499580      -0.099436       1.996224                    0.995508      29.731731      81.583001       0.634231       0.371848      -1.127532       0.006944       0.078314      -0.031486       0.084692       0.008480       0.003525      -0.014716       0.127954       0.009452      -0.069190       0.006117       0.063073             10.608307       6.816478      -0.271668      -0.243010      12.199442      -3.055070      12.809001          -0.000007
          107              O       6.511142       2.868848       1.909894      -0.623881      41.097912 0.60774895E+03  0.15061108E+05                                 9.502518                            7.666831       0.180149       2.096298                    0.996893      28.526941      76.075418       0.681451       0.362693      -1.136349      -0.006562      -0.065782       0.021085       0.069390      -0.011267       0.001036      -0.022411       0.167362      -0.004169      -0.089390       0.004183       0.085207             11.082489       6.016256      -0.280699       0.238196      14.572492      -6.234088      12.658721           0.000006
          108              O       6.789443       2.872530       4.122408      -0.716515      40.009961 0.65328855E+03  0.16465645E+05                                 9.196456                            7.863584       0.347359       2.115744                    0.998996      30.225655      80.981967       0.684645       0.354950      -1.143824       0.055401      -0.082946      -0.063289       0.118130       0.004751       0.003098       0.033594       0.115077      -0.011949      -0.072176       0.012081       0.060094             10.038285       5.917150       0.383684       0.643058      14.017434       3.004484      10.180272           0.000017
          109              O       6.528282       6.518558       6.877377      -0.646657      38.502943 0.60766784E+03  0.15069355E+05                                 9.064660                            7.669574       0.259880       2.114205                    0.994804      29.073862      77.741506       0.680409       0.363001      -1.135297       0.004597       0.086998       0.057494       0.104381      -0.014357      -0.016801      -0.046256       0.061593      -0.118933      -0.077528       0.023039       0.054488              9.925578      14.324505      -2.440648      -0.687958       7.096836       1.165945       8.355392           0.000001
          110              O       4.552125       6.415152       5.956962      -0.649375      38.285344 0.60937798E+03  0.15120424E+05                                 9.045314                            7.684440       0.318092       2.136005                    0.995254      28.974561      77.465351       0.679297       0.363387      -1.135143      -0.045553       0.098762       0.027171       0.112103       0.034081       0.045573      -0.024205       0.017074       0.101964      -0.073709       0.010611       0.063099              9.840874       9.919077       0.685168       2.234447       7.182574       3.287479      12.420970           0.000003
          111              O       2.282350      -1.579947      11.577400      -0.608317      37.338205 0.63130516E+03  0.15803829E+05                                 8.888745                            7.863140       0.134447       2.090578                    0.993137      28.497945      76.533566       0.666192       0.367269      -1.132111      -0.005509      -0.060917      -0.049846       0.078904      -0.016921      -0.008142      -0.055475       0.024538      -0.169083      -0.088245       0.033043       0.055202              9.589592      13.139912      -1.543044      -1.441283       7.223261       1.241295       8.405603          -0.000007
          112              O       4.281758      -1.456905      12.472702      -0.644737      36.065098 0.58717239E+03  0.14419400E+05                                 8.624474                            7.483233       0.456759       2.174350                    0.996743      28.933105      76.686305       0.697397       0.357638      -1.140899       0.038929      -0.065719      -0.032142       0.082871       0.054083       0.065354      -0.020708      -0.037438       0.055572      -0.102535       0.032625       0.069911              9.400217       9.033324       1.316615       2.961774       6.912683       2.679003      12.254645           0.000002

******************************************************
Auxiliary information for the entire system
The total spin magnetic moment of the unit cell is   0.000164
The total net atomic charge of the unit cell is   -0.000003
Accuracy of reproducing the electrostatic potential in the unit cell:
  The inner radius (bohr) =    5.0000
  The outer radius (bohr) =   12.0000
  Valid grid points have density less than (e/(bohr^3)) =    0.0001
  The number of valid grid points were=        38922
  The rms potential error without charges in kcal/mol is=     10.55675
  The rms potential error with partial charges in kcal/mol is=      3.20188
  The RRMSE value at monopole order=      0.30330
  The rms potential error with partial charges and cloud penetration in kcal/mol is=      3.20557
  The RRMSE value at monopole order with cloud penetration is=      0.30365
  The rms potential error with partial charges and atomic dipoles in kcal/mol is=      0.82208
  The RRMSE value at dipole order=      0.07787
  The rms potential error with partial charges, atomic dipoles and cloud penetration in kcal/mol is=      0.80240
  The RRMSE value at dipole order with cloud penetration=      0.07601

******************************************************
The electron densities and ab initio electrostatic potential were computed in VASP using the PBE functional and
projector augmented wave method. See the main text of the journal article for a description of computational details.
The atomic charges, dipoles, and quadrupoles were computed with the DDEC6 method as described in
(a) T. A. Manz and N. Gabaldon Limas, RSC Adv. 6 (2016) 47771-47801 DOI: 10.1039/c6ra04656h
(b) N. Gabaldon Limas and T. A. Manz, RSC Adv. 8 (2018) 2678-2707 DOI: 10.1039/c7ra11829e.
For each atom in the material, the electron cloud parameters were fit to the spherically averaged atom-in-material
electron density using radial positions for which this density was between 10^-4 and 10^-2 electrons per cubic bohr.
The polarizabilities, dispersion coefficients, and quantum Drude oscillator (QDO) parameters were fit using the MCLF method.
The magnetic structure of the system was optimized in VASP from the default ferromagnetic initial guess using spin polarization.
The atomic spin moments (ASMs) were computed on this optimized magnetic structure using the DDEC6 partition as inputs
to the method of T. A. Manz and D. S. Sholl, J. Chem. Theory Comput. 7 (2011) 4146-4164 DOI: 10.1021/ct200539n.
The RMSE and RRMSE were computed using a uniform grid with Ewald summation.
