# Supplementary material for: A collection of forcefield precursors for metal–organic frameworks
Source: RSC Adv. 2019 Nov 13;9(63):36492–507. doi: 10.1039/c9ra07327b (PMC9075174; doi:10.1039/c9ra07327b)
Supplement: RA-009-C9RA07327B-s5359 [file RA-009-C9RA07327B-s5359.xyz]

  216
jmolscript: load "" {1 1 1} spacegroup "x,y,z" unitcell [{     12.856000     0.000000     0.000000 }, {     -0.329357    13.092858     0.000000 }, {     -3.091044    -1.211292    17.693225 }]
Mn     6.965866     9.355954    13.237186     1.060022
Mn     2.469733     2.525612     4.456039     1.060030
H     -2.124646     5.878015    13.186761     0.273715
H      9.549449     9.765944     0.516642     0.275540
H      6.664245     8.996203     8.126498     0.268576
H     10.026228     0.501309    13.140758     0.274046
H      3.927775     5.256260    13.356616     0.272980
H      3.480457    -0.370642    13.714019     0.275210
H     -1.570368     7.905751    13.880335     0.177737
H     -2.530394     9.107561    13.576012     0.194508
H     -2.704250     8.282568    14.897695     0.192596
H      8.436925     5.480954    11.776611     0.089526
H      9.626281     4.461488    11.884539     0.093594
H      7.709437     4.887074    13.929876     0.101532
H      8.920738     3.897674    14.076730     0.100754
H      8.055825     2.606349    12.284406     0.093095
H      6.823816     3.575798    12.199479     0.094275
H      4.723507     9.615272    16.123836     0.196638
H      5.285074    10.232749    17.450828     0.177285
H      5.631541    10.891532    16.070756     0.193651
H     11.650778     8.952484     0.847505     0.092516
H      8.973318     8.210440    17.098733     0.087977
H     10.527794     7.179056    -0.003539     0.101961
H      7.686158     6.468580    16.226457     0.104013
H     -2.783964     6.132409    16.661710     0.091506
H      9.225612     4.831937    16.456469     0.091935
H      8.758219     9.216137     8.949233     0.182979
H      8.976905     9.527009    10.470851     0.191424
H      8.684861     8.058546    10.003749     0.200632
H      4.419841     8.608330     8.398974     0.093238
H      4.491061     9.278547     9.816201     0.092860
H      4.870697    10.751334     7.447078     0.102148
H      3.468666    10.642558     8.137114     0.105740
H      4.309652    11.742611    10.026751     0.097335
H      5.716615    11.847339     9.338484     0.095664
H      8.811528     0.267570    11.314817     0.173806
H      8.764314    11.944983    10.704401     0.201010
H      7.371465    12.255224    11.355512     0.188899
H     -2.421274    11.440647    14.628758     0.094840
H     -1.598302    -0.184416    14.857001     0.090628
H      9.367000     0.334346    16.019446     0.095416
H      8.722567    -1.054148    15.665581     0.104463
H     -1.834367    -0.740334    17.316359     0.095193
H     -2.735379    10.948850    16.916492     0.094839
H      5.255261     5.516733    11.617372     0.175284
H      4.642687     6.868275    11.114884     0.195654
H      6.168487     6.782876    11.463440     0.185206
H      2.747032     6.398955    15.120630     0.087930
H      4.114522     7.087344    15.469187     0.092236
H      3.487141     4.403543    15.771741     0.100068
H      4.967778     4.905513    15.840744     0.092992
H      7.208433     7.587069     0.003539     0.095063
H      7.548726     6.087422     0.336171     0.099740
H      2.619778    10.900674    12.686042     0.180884
H      3.746614    10.014566    12.050856     0.188796
H      3.268481     9.740015    13.517624     0.199344
H      4.696836     1.048256    14.924235     0.096580
H      5.911288     0.058142    14.871156     0.088923
H      6.372595     0.750848    12.689581     0.096713
H      5.166911     1.753086    12.756815     0.096169
H      6.236596     2.963397    14.412901     0.095140
H      7.420759     1.937741    14.419978     0.090019
H     11.560245     6.003551     4.506464     0.273715
H     -0.113850     2.115622    17.176583     0.275540
H      2.771354     2.885363     9.566727     0.268576
H     -0.590629    11.380257     4.552467     0.274046
H      5.507824     6.625306     4.336609     0.272980
H      5.955142    12.252208     3.979206     0.275210
H     11.005967     3.975815     3.812890     0.177737
H     11.965993     2.774005     4.117213     0.194508
H     12.139849     3.598998     2.795530     0.192596
H      0.998674     6.400612     5.916614     0.089526
H     -0.190682     7.420078     5.808686     0.093594
H      1.726162     6.994492     3.763349     0.101532
H      0.514861     7.983892     3.616495     0.100754
H      1.379774     9.275217     5.408819     0.093095
H      2.611783     8.305768     5.493746     0.094275
H      4.712092     2.266294     1.569389     0.196639
H      4.150525     1.648817     0.242397     0.177285
H      3.804058     0.990034     1.622469     0.193651
H     -2.215179     2.929082    16.845720     0.092516
H      0.462281     3.671126     0.594492     0.087977
H      1.998849     5.913802     0.003539     0.101961
H      1.749441     5.412986     1.466768     0.104013
H     12.219563     5.749157     1.031515     0.091506
H      0.209987     7.049629     1.236756     0.091935
H      0.677380     2.665429     8.743992     0.182979
H      0.458694     2.354557     7.222374     0.191424
H      0.750738     3.823020     7.689476     0.200632
H      5.015758     3.273236     9.294251     0.093238
H      4.944538     2.603019     7.877024     0.092860
H      4.564902     1.130232    10.246147     0.102147
H      5.966933     1.239008     9.556111     0.105740
H      5.125947     0.138955     7.666474     0.097335
H      3.718984     0.034227     8.354741     0.095665
H      0.624071    11.613996     6.378408     0.173806
H      0.671285    -0.063417     6.988824     0.201010
H      2.064134    -0.373658     6.337713     0.188899
H     11.856873     0.440919     3.064467     0.094840
H     11.033901    12.065982     2.836224     0.090628
H      0.068599    11.547220     1.673779     0.095416
H      1.042389    -0.157144     2.027644     0.104463
H     11.269966    12.621900     0.376866     0.095193
H     12.170978     0.932716     0.776733     0.094839
H      4.180338     6.364833     6.075853     0.175284
H      4.792912     5.013291     6.578341     0.195654
H      3.267112     5.098690     6.229785     0.185206
H      6.688567     5.482611     2.572595     0.087930
H      5.321077     4.794222     2.224038     0.092236
H      5.948458     7.478023     1.921484     0.100068
H      4.467821     6.976053     1.852481     0.092992
H      5.318210     5.505789    -0.003539     0.095063
H      1.886873     5.794144    17.357054     0.099740
H      6.815821     0.980892     5.007183     0.180884
H      5.688985     1.867000     5.642369     0.188796
H      6.167118     2.141551     4.175601     0.199345
H      4.738763    10.833310     2.768990     0.096580
H      3.524311    11.823424     2.822069     0.088923
H      3.063004    11.130718     5.003644     0.096713
H      4.268688    10.128480     4.936410     0.096169
H      3.199003     8.918169     3.280324     0.095140
H      2.014840     9.943825     3.273247     0.090019
C      9.447579     7.303735    13.264611     0.621990
C      6.646956     9.221897    16.419313     0.635150
C      7.029198     9.226429    10.003749     0.619573
C      8.821637    11.960930    12.709044     0.628789
C      4.995983     6.854616    13.092986     0.627684
C      4.476520    11.376784    13.381386     0.620216
C     -2.469407     8.233683    13.967032    -0.624461
C      9.064033     5.069704    12.390565    -0.033499
C      8.296030     4.286569    13.445082    -0.205641
C      7.474172     3.183604    12.802818    -0.178355
C      5.473201    10.061738    16.525472    -0.636217
C      8.276392     7.773241    17.613605    -0.022543
C      8.071896     6.420866    17.114657    -0.210627
C      9.370451     5.585974    17.050961    -0.169696
C      8.493237     8.986069     9.842741    -0.620343
C      4.825078     9.329024     8.906769    -0.033062
C      4.424227    10.649623     8.301661    -0.204437
C      4.761560    11.832539     9.172168    -0.174894
C      8.645072    -0.672370    11.408591    -0.628524
C     -2.384102    -0.729840    14.695993    -0.026237
C      9.559413    -0.602433    15.856668    -0.210195
C     -2.978933    11.867858    17.109349    -0.168013
C      5.292409     6.472055    11.700530    -0.624870
C      3.708617     6.275155    15.131246    -0.022619
C      4.046567     5.160033    16.005291    -0.204541
C      3.876355     5.454975    17.510985    -0.173490
C      3.432408    10.421146    12.862975    -0.626396
C      5.219738     0.479653    14.336820    -0.029700
C      5.860270     1.321706    13.282304    -0.205988
C      6.760044     2.366549    13.855564    -0.171613
C     -0.011980     4.577831     4.428614     0.621990
C      2.788643     2.659669     1.273912     0.635151
C      2.406401     2.655137     7.689476     0.619573
C      0.613962    -0.079364     4.984181     0.628789
C      4.439616     5.026950     4.600238     0.627684
C      4.959079     0.504782     4.311839     0.620217
C     11.905006     3.647883     3.726193    -0.624461
C      0.371566     6.811862     5.302660    -0.033499
C      1.139569     7.594997     4.248143    -0.205641
C      1.961427     8.697962     4.890407    -0.178355
C      3.962398     1.819828     1.167753    -0.636217
C      1.159207     4.108325     0.079620    -0.022543
C      1.363703     5.460700     0.578568    -0.210627
C      0.065148     6.295592     0.642264    -0.169696
C      0.942362     2.895497     7.850484    -0.620343
C      4.610521     2.552542     8.786456    -0.033062
C      5.011372     1.231943     9.391564    -0.204437
C      4.674039     0.049027     8.521057    -0.174894
C      0.790527    12.553936     6.284634    -0.628523
C     11.819701    12.611406     2.997232    -0.026237
C     -0.123814    12.483999     1.836557    -0.210194
C     12.414532     0.013708     0.583876    -0.168013
C      4.143190     5.409511     5.992695    -0.624870
C      5.726982     5.606411     2.561979    -0.022619
C      5.389032     6.721533     1.687934    -0.204541
C      5.559244     6.426591     0.182240    -0.173490
C      6.003191     1.460420     4.830250    -0.626396
C      4.215861    11.401913     3.356405    -0.029699
C      3.575329    10.559860     4.410921    -0.205988
C      2.675555     9.515017     3.837661    -0.171612
N      9.877958     6.082737    12.988596    -0.353893
N      7.011910     8.545616    17.500369    -0.374268
N      6.258963     9.159642     8.913847    -0.372562
N      9.881750    -0.337344    13.438004    -0.346094
N      4.187546     6.015160    13.765329    -0.380698
N      4.360658    -0.543076    13.784792    -0.365727
N     -0.442359     5.798829     4.704629    -0.353893
N      2.423689     3.335950     0.192856    -0.374268
N      3.176636     2.721924     8.779378    -0.372562
N     -0.446151    12.218910     4.255221    -0.346094
N      5.248053     5.866406     3.927896    -0.380698
N      5.074941    12.424642     3.908433    -0.365727
O      8.311785     7.671259    12.887745    -0.563965
O      7.326053     9.196719    15.371874    -0.559787
O      6.525847     9.444246    11.106037    -0.563234
O      8.570263    10.791275    13.098294    -0.578002
O      5.385763     7.899989    13.620245    -0.557045
O      5.661265    11.081520    13.448620    -0.546286
O      1.123814     4.210307     4.805480    -0.563967
O      2.109546     2.684847     2.321351    -0.559789
O      2.909752     2.437320     6.587188    -0.563236
O      0.865336     1.090291     4.594931    -0.578004
O      4.049836     3.981577     4.072980    -0.557047
O      3.774334     0.800046     4.244605    -0.546288
Hg     8.883218     9.035578     4.300161     0.504918
Hg     0.552381     2.845988    13.393064     0.504918
Br     6.681390     8.466780     5.649093    -0.512606
Br    10.727551     9.680807     6.011627    -0.510962
Br     8.160568    10.928580     2.677870    -0.510954
Br     9.581508     6.911334     3.008202    -0.489322
Br     2.754209     3.414786    12.044132    -0.512606
Br    -1.291952     2.200759    11.681598    -0.510962
Br     1.275031     0.952986    15.015355    -0.510954
Br    -0.145909     4.970232    14.685023    -0.489322

The following XYZ coordinates are in angstroms. Other properties are in atomic units.
The sperically averaged electron density of each atom fit to a function of the form exp(a - br)
eigen_1, eigen_2 and eigen_3 are the three eigenvalues of traceless quadrupole moment tensor
  atom number  atomic symbol              X              Y              Z     net charge C6 coefficient C8 coefficient C10 coefficient fluctuating dipole atomic polarizability isotropic forcefield polarizability              a              b squared Pearson coefficient          <r^3>          <r^4>         wp_QDO          m_QDO          q_QDO       dipole_x       dipole_y       dipole_z         dipole            Qxy            Qxz            Qyz     Q(x^2-y^2)  Q(3z^2 - R^2)        eigen_1        eigen_2        eigen_3 static polarizability      alpha(xx)      alpha(xy)      alpha(xz)      alpha(yy)      alpha(yz)      alpha(zz) atomic spin moment
            1             Mn       6.965866       9.355954      13.237186       1.060022     123.206976 0.24689091E+04  0.84992013E+05                                21.211458                           17.237191       0.079900       1.826601                    0.999822      53.016275     155.197362       0.394252       0.451294      -1.099605       0.010820       0.000845       0.016487       0.019738      -0.000628       0.030243       0.006990       0.009880      -0.038479      -0.034364       0.002147       0.032216             24.871755      20.103283      -0.442942       0.576491      29.081438      -2.457271      25.430543           4.693370
            2             Mn       2.469733       2.525612       4.456039       1.060030     123.206915 0.24689062E+04  0.84991860E+05                                21.211423                           17.237159       0.079910       1.826605                    0.999822      53.016149     155.196754       0.394253       0.451292      -1.099606      -0.010820      -0.000845      -0.016487       0.019738      -0.000628       0.030243       0.006990       0.009879      -0.038479      -0.034364       0.002148       0.032216             24.871717      20.103252      -0.442940       0.576490      29.081393      -2.457267      25.430505           4.693367
            3              H      -2.124646       5.878015      13.186761       0.273715       0.808392 0.56567136E+01  0.52058633E+02                                 1.552739                            1.482362      -1.414831       2.269497                    0.996966       3.206734       9.340753       0.456880       1.456718      -0.671378       0.026425      -0.012104       0.001295       0.029094       0.001012       0.003367       0.011997      -0.006982      -0.036006      -0.017714       0.002442       0.015272              1.585491       2.025556      -0.183610       0.176263       1.450865       0.006028       1.280050           0.000379
            4              H       9.549449       9.765944       0.516642       0.275540       0.677906 0.46775546E+01  0.41392164E+02                                 1.422634                            1.381335      -1.441151       2.262514                    0.996440       3.212606       9.428531       0.452477       1.529716      -0.657735      -0.017422      -0.005969       0.025645       0.031573      -0.012316      -0.001231      -0.011013       0.014921       0.011101      -0.020627       0.005699       0.014929              1.435074       1.454985      -0.049635      -0.258631       1.251518      -0.020252       1.598718           0.000475
            5              H       6.664245       8.996203       8.126498       0.268576       0.741735 0.51186528E+01  0.46088942E+02                                 1.475197                            1.415559      -1.475770       2.232837                    0.996073       3.284136       9.559911       0.463376       1.468018      -0.667980       0.011541      -0.003599      -0.025002       0.027771      -0.004671       0.001683       0.001488       0.036012      -0.001098      -0.018576      -0.000323       0.018899              1.511309       1.382992      -0.089166      -0.148876       1.205033       0.156853       1.945903           0.000366
            6              H      10.026228       0.501309      13.140758       0.274046       0.673097 0.44967750E+01  0.39210173E+02                                 1.395059                            1.338476      -1.244828       2.354051                    0.998750       3.055395       8.760338       0.470173       1.494001      -0.664872       0.006151       0.030425      -0.003358       0.031222       0.001934       0.014358       0.000487      -0.016736       0.017282      -0.019515       0.005350       0.014165              1.422376       1.220592       0.140893       0.025644       1.755512      -0.195196       1.291023           0.000538
            7              H       3.927775       5.256260      13.356616       0.272980       0.677027 0.46367254E+01  0.41014727E+02                                 1.427786                            1.379526      -1.434439       2.257271                    0.996439       3.282888       9.689660       0.449882       1.539145      -0.655545      -0.010625      -0.023867      -0.006324       0.026880       0.007665      -0.014546       0.002035      -0.009530       0.028789      -0.020343       0.002697       0.017646              1.450627       1.260297       0.205777       0.019294       1.660704       0.220562       1.430879           0.000383
            8              H       3.480457      -0.370642      13.714019       0.275210       0.756275 0.52312931E+01  0.47246389E+02                                 1.492389                            1.431579      -1.372025       2.298501                    0.997451       3.128527       9.049382       0.461629       1.469105      -0.669465      -0.031474       0.011244      -0.003240       0.033578       0.002211       0.007846       0.008980      -0.000289      -0.045333      -0.019904       0.005343       0.014561              1.519349       1.949289      -0.153486      -0.003622       1.397076       0.068376       1.211682           0.000418
            9              H      -1.570368       7.905751      13.880335       0.177737       1.072145 0.78479599E+01  0.75982399E+02                                 1.681895                            1.597584      -1.151298       2.349657                    0.998426       3.215286       8.677370       0.518738       1.219557      -0.724070       0.009704      -0.001452      -0.003772       0.010513       0.004356      -0.002470       0.003243      -0.003058       0.000233      -0.006874       0.001857       0.005017              1.717226       2.248070      -0.264785      -0.056558       1.557925       0.044863       1.345684           0.000044
           10              H      -2.530394       9.107561      13.576012       0.194508       0.911392 0.63282194E+01  0.58315153E+02                                 1.535903                            1.452779      -1.094305       2.389831                    0.999062       3.059345       8.171765       0.531444       1.250688      -0.716360      -0.000115       0.011207      -0.007000       0.013214       0.006162      -0.001051      -0.002945       0.001458       0.009419      -0.007990       0.001202       0.006788              1.580864       1.268866      -0.088010       0.041891       2.120684      -0.273316       1.353041          -0.000230
           11              H      -2.704250       8.282568      14.897695       0.192596       0.911634 0.66521142E+01  0.62783198E+02                                 1.607857                            1.548907      -0.918486       2.475347                    0.999176       3.214824       9.020950       0.479844       1.352453      -0.694503      -0.003844       0.001332       0.009929       0.010731       0.005009      -0.001447      -0.000653       0.000794       0.011801      -0.007015       0.001938       0.005078              1.621025       1.358664      -0.007473      -0.221782       1.397219       0.042196       2.107193           0.000028
           12              H       8.436925       5.480954      11.776611       0.089526       1.165169 0.91421817E+01  0.91785869E+02                                 1.759702                            1.708857      -0.844060       2.456544                    0.998513       3.537170       9.662392       0.509316       1.197823      -0.728680      -0.024170       0.012100      -0.018107       0.032534       0.005593       0.009008      -0.005074       0.009111       0.007082      -0.013484       0.001571       0.011913              1.775826       1.802509      -0.235467       0.335847       1.782703      -0.262479       1.742267          -0.000029
           13              H       9.626281       4.461488      11.884539       0.093594       1.332831 0.10501956E+02  0.11022635E+03                                 1.993648                            1.884599      -1.103979       2.334455                    0.994952       3.845436      11.087909       0.460142       1.268233      -0.711379       0.020106      -0.024765      -0.014681       0.035115       0.005187      -0.001562       0.004284       0.001993      -0.003595      -0.007632       0.001350       0.006281              2.042550       2.025044      -0.402340      -0.377899       2.238306       0.401415       1.864299           0.000047
           14              H       7.709437       4.887074      13.929876       0.101532       0.946874 0.73073750E+01  0.70293904E+02                                 1.604091                            1.586749      -0.717230       2.522038                    0.999006       3.562202       9.946092       0.492792       1.292071      -0.705604      -0.019292       0.017106       0.007426       0.026832      -0.002734      -0.003491       0.004037      -0.002094      -0.011722      -0.006453      -0.000929       0.007382              1.612790       1.566378      -0.206090      -0.157095       1.771543       0.243317       1.500447          -0.000059
           15              H       8.920738       3.897674      14.076730       0.100754       1.069624 0.84882405E+01  0.84906496E+02                                 1.749660                            1.717806      -0.932519       2.416519                    0.996618       3.738965      10.701997       0.469701       1.303652      -0.702893       0.016739      -0.013591       0.008983       0.023359      -0.000542       0.002608      -0.005825      -0.000070      -0.008358      -0.007272       0.000956       0.006317              1.763892       1.794874      -0.119527       0.386910       1.693222      -0.179374       1.803580           0.000017
           16              H       8.055825       2.606349      12.284406       0.093095       1.136588 0.90379958E+01  0.91443779E+02                                 1.795474                            1.751035      -0.898502       2.429447                    0.997178       3.726936      10.580009       0.475855       1.272181      -0.710227       0.017114      -0.014160      -0.005657       0.022921       0.000286      -0.003784       0.000910      -0.006007      -0.009590      -0.006263       0.001551       0.004712              1.812468       1.750630      -0.244881      -0.223340       2.062038       0.289969       1.624735           0.000014
           17              H       6.823816       3.575798      12.199479       0.094275       1.029387 0.79456059E+01  0.77493151E+02                                 1.653052                            1.620151      -0.643498       2.548638                    0.999595       3.516392       9.657351       0.506938       1.238840      -0.718191      -0.019432       0.012532      -0.007693       0.024369       0.001055       0.002391      -0.003775      -0.000739      -0.007970      -0.005833       0.001918       0.003915              1.666386       1.715863      -0.162408       0.342288       1.666321      -0.191702       1.616975          -0.000003
           18              H       4.723507       9.615272      16.123836       0.196638       0.920562 0.67352422E+01  0.63322492E+02                                 1.584491                            1.533398      -0.802156       2.535053                    0.999823       3.059883       8.376676       0.497638       1.309144      -0.705074      -0.008657      -0.004468      -0.004421       0.010698       0.002036       0.001692       0.001506       0.003871      -0.012345      -0.004726      -0.000633       0.005359              1.600205       1.798540       0.280108       0.285700       1.534583       0.136892       1.467493           0.000097
           19              H       5.285074      10.232749      17.450828       0.177285       1.022272 0.75152537E+01  0.72791766E+02                                 1.690073                            1.609044      -1.287787       2.282676                    0.997370       3.415898       9.565848       0.489490       1.291884      -0.705732      -0.001534       0.003697       0.011782       0.012443      -0.004752       0.001221       0.000742      -0.004481      -0.001258      -0.005450      -0.000014       0.005464              1.712112       1.478279      -0.082791      -0.187432       1.444636       0.138653       2.213422           0.000049
           20              H       5.631541      10.891532      16.070756       0.193651       0.876735 0.61794699E+01  0.57373465E+02                                 1.577986                            1.499332      -1.060497       2.411553                    0.998330       3.212134       8.999027       0.483582       1.364193      -0.691604       0.001616       0.011491      -0.004444       0.012426      -0.001970      -0.001940      -0.000051      -0.002788      -0.019704      -0.007011       0.001253       0.005758              1.624432       1.301342       0.058719      -0.001211       2.026074      -0.447540       1.545881          -0.000064
           21              H      11.650778       8.952484       0.847505       0.092516       1.103923 0.83980119E+01  0.83484592E+02                                 1.769774                            1.695105      -0.885308       2.446384                    0.997643       3.633897      10.250181       0.480207       1.283062      -0.708191       0.008310      -0.011736       0.031583       0.034703      -0.008570       0.004543       0.004237       0.004519       0.014306      -0.013329       0.005689       0.007640              1.805406       1.544578      -0.080884       0.367259       1.609811      -0.023825       2.261828           0.000062
           22              H       8.973318       8.210440      17.098733       0.087977       1.130426 0.91025121E+01  0.91929748E+02                                 1.765502                            1.738710      -0.922841       2.420219                    0.997758       3.674480      10.300120       0.486953       1.245444      -0.716577       0.022847       0.007206      -0.021681       0.032311      -0.000829      -0.006772      -0.002402       0.004229      -0.030232      -0.012830       0.003334       0.009496              1.764049       1.770013       0.226435      -0.230238       1.850527      -0.207077       1.671606           0.000014
           23              H      10.527794       7.179056      -0.003539       0.101961       1.070063 0.86033779E+01  0.86322374E+02                                 1.749160                            1.728722      -0.930237       2.416770                    0.997024       3.734272      10.694359       0.468640       1.302604      -0.703247      -0.012111      -0.012398       0.019197       0.025863       0.001940      -0.003609       0.000684      -0.007252      -0.020776      -0.008616       0.001038       0.007578              1.748669       1.910029       0.187721      -0.236701       1.673921      -0.229480       1.662057           0.000021
           24              H       7.686158       6.468580      16.226457       0.104013       0.964043 0.72962353E+01  0.70207013E+02                                 1.628712                            1.589088      -0.789072       2.487350                    0.998426       3.564138       9.974745       0.490452       1.297861      -0.704343      -0.007512       0.005388      -0.025644       0.027260      -0.002150       0.005761       0.000350       0.001347       0.015213      -0.006432      -0.001947       0.008378              1.650509       1.529037      -0.072686       0.335253       1.437436      -0.025726       1.985056          -0.000142
           25              H      -2.783964       6.132409      16.661710       0.091506       1.117067 0.91937017E+01  0.93240995E+02                                 1.764280                            1.758985      -0.853829       2.451026                    0.997510       3.688935      10.420138       0.478547       1.262017      -0.712998       0.019912       0.016101      -0.000988       0.025626       0.003819       0.003627      -0.004269       0.003753      -0.008292      -0.008384       0.002611       0.005773              1.752286       1.806217       0.160541      -0.153534       1.806399      -0.255878       1.644241          -0.000002
           26              H       9.225612       4.831937      16.456469       0.091935       1.053977 0.81596503E+01  0.80443213E+02                                 1.705744                            1.662180      -0.801338       2.477172                    0.997919       3.622077      10.137338       0.489297       1.269743      -0.710836      -0.006562      -0.023946      -0.006362       0.025631       0.001621       0.004877       0.001148      -0.007097      -0.012566      -0.007887       0.001330       0.006557              1.725741       1.437211      -0.015079       0.192912       1.946288       0.372006       1.793724           0.000013
           27              H       8.758219       9.216137       8.949233       0.182979       1.014057 0.74004782E+01  0.72055330E+02                                 1.748120                            1.649438      -1.228695       2.324009                    0.996903       3.460513      10.008259       0.456306       1.378616      -0.688091       0.002629       0.003739      -0.010496       0.011448      -0.000953       0.005987      -0.002755       0.002604      -0.000162      -0.005884      -0.001538       0.007422              1.798391       1.602911       0.048585      -0.319275       1.403766      -0.190305       2.388496           0.000069
           28              H       8.976905       9.527009      10.470851       0.191424       0.942676 0.68347307E+01  0.64354005E+02                                 1.591312                            1.528558      -1.053601       2.412865                    0.998625       3.097713       8.426624       0.507432       1.281958      -0.710323       0.008357       0.005882       0.009187       0.013742       0.000984       0.003067       0.003813       0.009103      -0.015886      -0.008057      -0.000210       0.008267              1.613248       1.498476       0.199722       0.278202       1.587796       0.332143       1.753473          -0.000110
           29              H       8.684861       8.058546      10.003749       0.200632       0.875087 0.62361002E+01  0.57075302E+02                                 1.490049                            1.442373      -0.761851       2.556825                    0.999992       2.882269       7.593742       0.534931       1.251047      -0.718577       0.005508      -0.012630       0.002649       0.014031      -0.001377       0.000935      -0.000232      -0.006034      -0.024206      -0.008165       0.000802       0.007363              1.503422       1.276272      -0.180504       0.030295       1.912244      -0.194156       1.321751           0.000035
           30              H       4.419841       8.608330       8.398974       0.093238       1.172033 0.86265975E+01  0.84954886E+02                                 1.741004                            1.639453      -0.665512       2.544054                    0.999726       3.372179       8.982025       0.532314       1.168395      -0.736736      -0.014095      -0.020971      -0.022115       0.033578       0.002453       0.004739       0.006661       0.002413      -0.027431      -0.012675       0.002275       0.010400              1.803736       1.543430       0.299058       0.328658       2.017268       0.446058       1.850509           0.000106
           31              H       4.491061       9.278547       9.816201       0.092860       1.143196 0.87979712E+01  0.87477024E+02                                 1.727950                            1.666147      -0.948953       2.409577                    0.997502       3.567250       9.693916       0.520618       1.183247      -0.730994      -0.013243       0.006096       0.029263       0.032693      -0.004169      -0.009695      -0.003643       0.018331      -0.004570      -0.013070      -0.002536       0.015606              1.764252       1.437066      -0.011425      -0.149439       1.515254      -0.111531       2.340435          -0.000143
           32              H       4.870697      10.751334       7.447078       0.102148       1.116245 0.89693231E+01  0.90960437E+02                                 1.802742                            1.766344      -1.062153       2.357644                    0.995204       3.778184      10.887534       0.463011       1.304434      -0.702813       0.018726       0.006294      -0.017542       0.026420       0.003512      -0.003712      -0.002422      -0.006280      -0.000678      -0.005909      -0.001006       0.006915              1.826767       1.506496      -0.047437      -0.154026       1.581060      -0.051641       2.392745           0.000011
           33              H       3.468666      10.642558       8.137114       0.105740       1.043509 0.79957844E+01  0.77145023E+02                                 1.600179                            1.573115      -0.572738       2.588303                    0.999984       3.247571       8.519694       0.546976       1.160623      -0.739084      -0.024799       0.002681       0.002073       0.025030       0.000302      -0.000760       0.000566       0.005742      -0.020183      -0.006818       0.000527       0.006292              1.605250       1.947300      -0.039600       0.282174       1.410106      -0.001828       1.458345           0.000031
           34              H       4.309652      11.742611      10.026751       0.097335       0.987098 0.76413847E+01  0.73621821E+02                                 1.593856                            1.578681      -0.578216       2.582832                    0.999855       3.416112       9.250590       0.519785       1.223061      -0.722262      -0.018453      -0.001800       0.018404       0.026125       0.000488      -0.006985       0.000378       0.000900       0.004383      -0.006520      -0.001109       0.007630              1.597951       1.336449       0.002216      -0.206178       1.447543      -0.091085       2.009860          -0.000027
           35              H       5.716615      11.847339       9.338484       0.095664       1.072612 0.85789189E+01  0.85241076E+02                                 1.697955                            1.682846      -0.713076       2.518390                    0.999082       3.554450       9.834869       0.497969       1.237906      -0.718734       0.026307       0.000323      -0.003916       0.026598       0.003353      -0.001687      -0.001697       0.009960      -0.020489      -0.007363      -0.002327       0.009689              1.699313       2.044401      -0.103966       0.302098       1.556448      -0.016517       1.497090          -0.000029
           36              H       8.811528       0.267570      11.314817       0.173806       1.076886 0.79939952E+01  0.78711577E+02                                 1.766856                            1.673987      -1.191130       2.331976                    0.997548       3.415637       9.675344       0.473216       1.314533      -0.701975       0.003120       0.009283      -0.000089       0.009794       0.000624       0.002719       0.001114      -0.004841       0.012489      -0.005300       0.000040       0.005260              1.803087       1.485207       0.130871       0.034443       2.400889      -0.066774       1.523163           0.000104
           37              H       8.764314      11.944983      10.704401       0.201010       0.876812 0.62255548E+01  0.57168313E+02                                 1.516578                            1.460358      -0.751719       2.566024                    0.999994       2.907664       7.767794       0.519226       1.284612      -0.711168       0.006337      -0.006392      -0.010317       0.013691      -0.004389      -0.001464       0.001683       0.002120       0.008777      -0.005999       0.000810       0.005190              1.538614       1.375717      -0.153736      -0.230600       1.503696       0.332604       1.736429           0.000271
           38              H       7.371465      12.255224      11.355512       0.188899       0.849136 0.61395807E+01  0.57391591E+02                                 1.584310                            1.525821      -1.266017       2.309915                    0.996084       3.435901       9.927713       0.460783       1.422001      -0.678732      -0.012183      -0.004033       0.001336       0.012902       0.000962      -0.000740      -0.002328       0.010245      -0.001017      -0.005956       0.000407       0.005549              1.608158       2.077388       0.113777       0.168270       1.370321       0.051529       1.376763          -0.000102
           39              H      -2.421274      11.440647      14.628758       0.094840       1.116975 0.88105106E+01  0.88323472E+02                                 1.763833                            1.720091      -0.824252       2.469968                    0.998471       3.589956      10.050135       0.485175       1.259311      -0.714069       0.006352      -0.033900       0.000685       0.034496      -0.011840      -0.003335      -0.002614      -0.014830       0.010276      -0.016559       0.004247       0.012312              1.777084       1.495081      -0.185145       0.016187       2.263216       0.118054       1.572954           0.000060
           40              H      -1.598302      -0.184416      14.857001       0.090628       1.128067 0.85303506E+01  0.86006093E+02                                 1.858033                            1.753384      -1.194271       2.299707                    0.993679       3.931408      11.546749       0.449496       1.351507      -0.691947       0.023554       0.022363       0.010938       0.034271       0.004596       0.003485      -0.000523      -0.006120       0.012392      -0.008469       0.002855       0.005615              1.917919       2.260830       0.570160       0.194217       1.844804       0.132988       1.648124           0.000076
           41              H       9.367000       0.334346      16.019446       0.095416       1.063736 0.82990591E+01  0.81554502E+02                                 1.669386                            1.640707      -0.645840       2.545252                    0.999701       3.488609       9.513536       0.512416       1.216366      -0.723886       0.004729       0.022215       0.005701       0.023417       0.002096      -0.002750       0.000407      -0.014044       0.005182      -0.008918       0.002453       0.006464              1.682727       1.362014      -0.100831       0.058600       2.177917       0.125600       1.508248           0.000036
           42              H       8.722567      -1.054148      15.665581       0.104463       1.001001 0.77581373E+01  0.76024500E+02                                 1.686492                            1.651658      -0.912359       2.430468                    0.996830       3.683631      10.501783       0.474019       1.318603      -0.699541      -0.019075      -0.020332      -0.006783       0.028692       0.006218       0.001416      -0.001862       0.009965       0.004091      -0.009150       0.001825       0.007325              1.704726       1.938044       0.358644       0.232844       1.602931       0.072849       1.573204          -0.000238
           43              H      -1.834367      -0.740334      17.316359       0.095193       1.039631 0.79728932E+01  0.78013646E+02                                 1.680058                            1.635579      -0.670447       2.539649                    0.999217       3.549503       9.841346       0.497500       1.258225      -0.713687       0.016646       0.018588       0.009031       0.026536       0.005170       0.003480       0.001263       0.006650       0.011073      -0.008022       0.000344       0.007678              1.703700       1.887228       0.437217       0.229797       1.656641       0.130532       1.567231          -0.000003
           44              H      -2.735379      10.948850      16.916492       0.094839       1.133600 0.90555940E+01  0.90679960E+02                                 1.728580                            1.704234      -0.646507       2.546728                    0.999701       3.480003       9.486832       0.508556       1.202743      -0.728098      -0.003922      -0.023819      -0.004195       0.024502      -0.000735      -0.000989       0.001183      -0.010518       0.007438      -0.006641       0.001868       0.004773              1.735135       1.383316      -0.092513      -0.011558       2.201372       0.161263       1.620718           0.000010
           45              H       5.255261       5.516733      11.617372       0.175284       0.960430 0.68696298E+01  0.65413169E+02                                 1.658048                            1.566153      -1.204929       2.324801                    0.997510       3.409160       9.634411       0.480406       1.338955      -0.695678       0.001491      -0.009519       0.001521       0.009754      -0.001804      -0.002767      -0.003171      -0.004666       0.011686      -0.006284       0.000282       0.006001              1.707620       1.339958       0.030969       0.011028       2.338033       0.090744       1.444870           0.000059
           46              H       4.642687       6.868275      11.114884       0.195654       0.939651 0.68147988E+01  0.64119332E+02                                 1.597865                            1.535582      -0.746368       2.562730                    0.999985       3.018645       8.208460       0.501702       1.297550      -0.708181      -0.007819       0.005848      -0.008037       0.012646      -0.006967       0.001166      -0.000268       0.005196       0.007272      -0.008665       0.002140       0.006525              1.629902       1.562774      -0.207318       0.355556       1.548118      -0.297948       1.778813           0.000137
           47              H       6.168487       6.782876      11.463440       0.185206       0.940983 0.69402430E+01  0.66488787E+02                                 1.661601                            1.595612      -1.262121       2.308078                    0.997116       3.410699       9.780135       0.464752       1.375660      -0.688558       0.012025       0.005168      -0.002514       0.013328       0.001157      -0.004478       0.001126       0.002802       0.013055      -0.005050      -0.001913       0.006963              1.682334       2.026216       0.280979      -0.166115       1.563150      -0.151114       1.457637          -0.000075
           48              H       2.747032       6.398955      15.120630       0.087930       1.314790 0.10600761E+02  0.11137731E+03                                 1.970760                            1.890872      -0.999627       2.385286                    0.996801       3.806399      10.933807       0.460922       1.264791      -0.712801      -0.031710      -0.004602       0.003774       0.032264      -0.003650      -0.002072       0.000074       0.003630       0.013645      -0.006451       0.000939       0.005511              2.009483       2.774593      -0.038462      -0.113706       1.557790      -0.081582       1.696067           0.000123
           49              H       4.114522       7.087344      15.469187       0.092236       1.051070 0.81132323E+01  0.79841065E+02                                 1.699818                            1.654283      -0.845619       2.456205                    0.998513       3.615473      10.097091       0.492059       1.264902      -0.711787       0.017975       0.020401       0.018434       0.032850       0.001170       0.001925       0.009773      -0.003002       0.015001      -0.008233      -0.004295       0.012528              1.715801       1.570348       0.395389       0.044713       2.016353       0.111351       1.560703          -0.000157
           50              H       3.487141       4.403543      15.771741       0.100068       1.105957 0.87940968E+01  0.88771312E+02                                 1.794240                            1.752089      -0.966564       2.403198                    0.996090       3.757667      10.813983       0.463524       1.309039      -0.701983      -0.021473      -0.013914      -0.003983       0.025895       0.002353       0.005433      -0.003982      -0.004200       0.013582      -0.008739       0.000707       0.008032              1.814869       1.806325       0.393350      -0.044479       1.992807       0.117559       1.645474           0.000013
           51              H       4.967778       4.905513      15.840744       0.092992       1.057703 0.80551842E+01  0.78609313E+02                                 1.664973                            1.615695      -0.668173       2.531866                    0.999657       3.501665       9.531591       0.516455       1.215275      -0.723686       0.023997       0.000526       0.001589       0.024055      -0.002220       0.001090      -0.005773       0.009587      -0.014798      -0.009565       0.001312       0.008253              1.696601       2.171526      -0.207861      -0.241944       1.418400       0.060217       1.499878           0.000006
           52              H       7.208433       7.587069       0.003539       0.095063       1.062803 0.84246001E+01  0.83560456E+02                                 1.703028                            1.680599      -0.796117       2.480701                    0.998403       3.599078      10.040243       0.491184       1.257217      -0.713973      -0.001093       0.025355       0.001398       0.025417      -0.000430      -0.004956      -0.000661      -0.006102      -0.015143      -0.008279       0.002659       0.005619              1.709325       1.575157       0.313044      -0.071397       2.012951       0.055863       1.539868           0.000012
           53              H       7.548726       6.087422       0.336171       0.099740       1.212654 0.98571340E+01  0.10110871E+03                                 1.828068                            1.794200      -0.875903       2.446931                    0.997723       3.597851      10.019384       0.487580       1.224679      -0.722757       0.008564      -0.021558       0.013364       0.026771      -0.005404      -0.004306      -0.003835      -0.006503      -0.007329      -0.009587       0.001865       0.007722              1.828502       1.929774      -0.240652       0.150749       1.673362      -0.290620       1.882370           0.000004
           54              H       2.619778      10.900674      12.686042       0.180884       0.985038 0.70822602E+01  0.66361883E+02                                 1.554244                            1.492372      -0.894976       2.480926                    0.999641       2.972369       7.711889       0.554301       1.179270      -0.735345      -0.009131       0.006401      -0.002878       0.011516      -0.000636       0.003716       0.001098      -0.006899      -0.006160      -0.006099       0.001443       0.004656              1.571767       1.890445      -0.291361       0.115146       1.507619      -0.040716       1.317236           0.000025
           55              H       3.746614      10.014566      12.050856       0.188796       0.905428 0.64312690E+01  0.59702243E+02                                 1.543189                            1.475997      -1.144684       2.366971                    0.997831       3.158295       8.559370       0.519406       1.270298      -0.711217       0.004332      -0.006933      -0.008976       0.012141       0.003037       0.001418       0.003047       0.001569       0.004852      -0.004446      -0.000654       0.005100              1.571982       1.325195      -0.119403      -0.248520       1.446417       0.280930       1.944333          -0.000022
           56              H       3.268481       9.740015      13.517624       0.199344       0.870987 0.61294694E+01  0.55887160E+02                                 1.484318                            1.428552      -0.817623       2.530128                    0.999961       2.899827       7.638543       0.538042       1.248534      -0.718563      -0.002891      -0.012252       0.008422       0.015146       0.004894       0.000050      -0.002548      -0.004072       0.008788      -0.006988       0.001395       0.005592              1.510967       1.259442       0.087186      -0.078600       1.715018      -0.402735       1.558441          -0.000047
           57              H       4.696836       1.048256      14.924235       0.096580       1.290178 0.10048321E+02  0.10357044E+03                                 1.910667                            1.814282      -0.867149       2.451618                    0.997532       3.598924      10.048093       0.483745       1.228422      -0.722175      -0.017147       0.027550       0.015777       0.036082       0.002839      -0.000524       0.008114      -0.010661       0.001854      -0.007857      -0.003594       0.011451              1.960580       1.901790      -0.337134      -0.398839       2.107571       0.420048       1.872378           0.000048
           58              H       5.911288       0.058142      14.871156       0.088923       1.142593 0.89656519E+01  0.89847012E+02                                 1.754045                            1.704776      -0.895043       2.434947                    0.997938       3.591527       9.899059       0.502806       1.215581      -0.723812       0.027807      -0.011340       0.013347       0.032863       0.003629       0.008618      -0.005711       0.008065      -0.001538      -0.012363       0.001502       0.010861              1.776023       1.827214      -0.263699       0.331807       1.839320      -0.272180       1.661535          -0.000058
           59              H       6.372595       0.750848      12.689581       0.096713       0.927465 0.70993607E+01  0.68122246E+02                                 1.609139                            1.584407      -0.861080       2.454730                    0.997111       3.664390      10.377322       0.481383       1.326007      -0.697745       0.018307      -0.014993      -0.009742       0.025589      -0.000809      -0.005331       0.004106      -0.000195      -0.009299      -0.007651       0.000785       0.006866              1.621290       1.513508      -0.202685      -0.183711       1.767189       0.280985       1.583173          -0.000055
           60              H       5.166911       1.753086      12.756815       0.096169       1.032601 0.81489787E+01  0.81558237E+02                                 1.769536                            1.727946      -1.217448       2.273246                    0.993659       4.051134      12.013381       0.445403       1.374006      -0.686297      -0.017264       0.016035      -0.005819       0.024269       0.001844       0.000216      -0.004374       0.001217      -0.006071      -0.005586       0.001175       0.004411              1.790482       1.871439      -0.221425       0.368266       1.733226      -0.206515       1.766781           0.000007
           61              H       6.236596       2.963397      14.412901       0.095140       1.056635 0.81731193E+01  0.80317679E+02                                 1.686549                            1.646558      -0.699335       2.525377                    0.999356       3.541009       9.778130       0.501055       1.243934      -0.717088      -0.018439       0.016317       0.005672       0.025266       0.001282      -0.004559       0.000892       0.001461      -0.009104      -0.005960       0.000974       0.004986              1.707617       1.623193      -0.234090      -0.243295       1.935587       0.329996       1.564072           0.000011
           62              H       7.420759       1.937741      14.419978       0.090019       1.084549 0.85488900E+01  0.84759210E+02                                 1.699664                            1.671615      -0.696624       2.521761                    0.999291       3.558455       9.794083       0.504005       1.225728      -0.721440       0.017258      -0.014377       0.005595       0.023148       0.000898       0.001372      -0.003628       0.001650      -0.014672      -0.006771       0.003090       0.003681              1.709644       1.796607      -0.206557       0.334467       1.742061      -0.228170       1.590263           0.000024
           63              H      11.560245       6.003551       4.506464       0.273715       0.808392 0.56567142E+01  0.52058635E+02                                 1.552738                            1.482361      -1.414830       2.269497                    0.996966       3.206734       9.340750       0.456880       1.456717      -0.671378      -0.026425       0.012104      -0.001295       0.029094       0.001012       0.003367       0.011997      -0.006982      -0.036006      -0.017714       0.002442       0.015272              1.585490       2.025556      -0.183610       0.176263       1.450865       0.006028       1.280050           0.000379
           64              H      -0.113850       2.115622      17.176583       0.275540       0.677905 0.46775513E+01  0.41392130E+02                                 1.422633                            1.381335      -1.441151       2.262514                    0.996440       3.212605       9.428529       0.452476       1.529716      -0.657735       0.017422       0.005969      -0.025645       0.031573      -0.012316      -0.001231      -0.011013       0.014921       0.011101      -0.020627       0.005699       0.014929              1.435074       1.454985      -0.049635      -0.258631       1.251518      -0.020252       1.598718           0.000475
           65              H       2.771354       2.885363       9.566727       0.268576       0.741735 0.51186491E+01  0.46088901E+02                                 1.475196                            1.415558      -1.475770       2.232837                    0.996073       3.284135       9.559908       0.463376       1.468018      -0.667980      -0.011541       0.003599       0.025002       0.027771      -0.004671       0.001683       0.001488       0.036012      -0.001098      -0.018576      -0.000323       0.018899              1.511309       1.382992      -0.089166      -0.148876       1.205033       0.156853       1.945903           0.000366
           66              H      -0.590629      11.380257       4.552467       0.274046       0.673096 0.44967722E+01  0.39210142E+02                                 1.395058                            1.338475      -1.244827       2.354051                    0.998750       3.055394       8.760334       0.470173       1.494001      -0.664872      -0.006151      -0.030425       0.003358       0.031222       0.001934       0.014358       0.000487      -0.016736       0.017281      -0.019515       0.005350       0.014165              1.422375       1.220592       0.140893       0.025644       1.755512      -0.195196       1.291023           0.000538
           67              H       5.507824       6.625306       4.336609       0.272980       0.677026 0.46367220E+01  0.41014693E+02                                 1.427786                            1.379525      -1.434439       2.257271                    0.996439       3.282887       9.689658       0.449881       1.539145      -0.655545       0.010625       0.023867       0.006324       0.026880       0.007665      -0.014546       0.002035      -0.009530       0.028789      -0.020343       0.002697       0.017646              1.450627       1.260297       0.205777       0.019294       1.660705       0.220562       1.430879           0.000383
           68              H       5.955142      12.252208       3.979206       0.275210       0.756275 0.52312901E+01  0.47246354E+02                                 1.492388                            1.431579      -1.372025       2.298501                    0.997451       3.128526       9.049378       0.461630       1.469105      -0.669465       0.031474      -0.011244       0.003240       0.033578       0.002211       0.007846       0.008980      -0.000289      -0.045333      -0.019904       0.005343       0.014561              1.519348       1.949288      -0.153486      -0.003622       1.397075       0.068376       1.211681           0.000418
           69              H      11.005967       3.975815       3.812890       0.177737       1.072145 0.78479558E+01  0.75982347E+02                                 1.681894                            1.597584      -1.151298       2.349657                    0.998426       3.215285       8.677366       0.518738       1.219557      -0.724070      -0.009705       0.001452       0.003772       0.010513       0.004356      -0.002470       0.003243      -0.003058       0.000233      -0.006874       0.001857       0.005017              1.717226       2.248069      -0.264785      -0.056558       1.557924       0.044863       1.345684           0.000044
           70              H      11.965993       2.774005       4.117213       0.194508       0.911393 0.63282235E+01  0.58315198E+02                                 1.535903                            1.452779      -1.094305       2.389831                    0.999062       3.059346       8.171767       0.531444       1.250687      -0.716360       0.000115      -0.011207       0.007000       0.013214       0.006162      -0.001051      -0.002945       0.001458       0.009419      -0.007990       0.001202       0.006788              1.580864       1.268866      -0.088010       0.041891       2.120684      -0.273316       1.353041          -0.000230
           71              H      12.139849       3.598998       2.795530       0.192596       0.911633 0.66521106E+01  0.62783159E+02                                 1.607857                            1.548907      -0.918485       2.475347                    0.999176       3.214823       9.020949       0.479844       1.352453      -0.694503       0.003844      -0.001332      -0.009929       0.010731       0.005009      -0.001447      -0.000653       0.000794       0.011801      -0.007015       0.001937       0.005078              1.621025       1.358664      -0.007473      -0.221782       1.397219       0.042196       2.107193           0.000028
           72              H       0.998674       6.400612       5.916614       0.089526       1.165168 0.91421728E+01  0.91785761E+02                                 1.759701                            1.708856      -0.844058       2.456544                    0.998513       3.537168       9.662387       0.509316       1.197824      -0.728679       0.024170      -0.012100       0.018107       0.032534       0.005593       0.009008      -0.005074       0.009111       0.007081      -0.013484       0.001571       0.011913              1.775826       1.802509      -0.235467       0.335847       1.782702      -0.262479       1.742266          -0.000029
           73              H      -0.190682       7.420078       5.808686       0.093594       1.332831 0.10501955E+02  0.11022633E+03                                 1.993648                            1.884599      -1.103979       2.334455                    0.994952       3.845436      11.087908       0.460142       1.268232      -0.711379      -0.020106       0.024765       0.014681       0.035115       0.005186      -0.001562       0.004284       0.001993      -0.003595      -0.007632       0.001350       0.006281              2.042550       2.025044      -0.402340      -0.377899       2.238306       0.401414       1.864299           0.000047
           74              H       1.726162       6.994492       3.763349       0.101532       0.946873 0.73073725E+01  0.70293872E+02                                 1.604091                            1.586749      -0.717230       2.522038                    0.999006       3.562201       9.946088       0.492792       1.292071      -0.705604       0.019292      -0.017106      -0.007426       0.026832      -0.002734      -0.003491       0.004037      -0.002094      -0.011722      -0.006453      -0.000929       0.007383              1.612789       1.566378      -0.206090      -0.157095       1.771543       0.243317       1.500447          -0.000059
           75              H       0.514861       7.983892       3.616495       0.100754       1.069625 0.84882458E+01  0.84906558E+02                                 1.749660                            1.717806      -0.932519       2.416519                    0.996618       3.738966      10.701999       0.469701       1.303651      -0.702893      -0.016739       0.013591      -0.008983       0.023359      -0.000542       0.002608      -0.005825      -0.000070      -0.008358      -0.007272       0.000956       0.006317              1.763892       1.794874      -0.119527       0.386910       1.693222      -0.179374       1.803580           0.000017
           76              H       1.379774       9.275217       5.408819       0.093095       1.136589 0.90380000E+01  0.91443833E+02                                 1.795474                            1.751036      -0.898502       2.429447                    0.997178       3.726937      10.580013       0.475855       1.272181      -0.710227      -0.017114       0.014160       0.005657       0.022921       0.000286      -0.003784       0.000910      -0.006007      -0.009590      -0.006263       0.001551       0.004712              1.812468       1.750631      -0.244881      -0.223340       2.062038       0.289970       1.624736           0.000014
           77              H       2.611783       8.305768       5.493746       0.094275       1.029387 0.79456072E+01  0.77493166E+02                                 1.653052                            1.620151      -0.643498       2.548638                    0.999595       3.516392       9.657351       0.506938       1.238840      -0.718191       0.019432      -0.012532       0.007693       0.024369       0.001055       0.002391      -0.003775      -0.000739      -0.007970      -0.005833       0.001918       0.003915              1.666386       1.715863      -0.162408       0.342288       1.666321      -0.191702       1.616975          -0.000003
           78              H       4.712092       2.266294       1.569389       0.196639       0.920561 0.67352376E+01  0.63322435E+02                                 1.584489                            1.533396      -0.802156       2.535053                    0.999823       3.059882       8.376671       0.497639       1.309144      -0.705074       0.008657       0.004468       0.004421       0.010698       0.002036       0.001692       0.001506       0.003871      -0.012346      -0.004726      -0.000633       0.005359              1.600204       1.798538       0.280108       0.285699       1.534582       0.136892       1.467492           0.000097
           79              H       4.150525       1.648817       0.242397       0.177285       1.022272 0.75152499E+01  0.72791718E+02                                 1.690072                            1.609044      -1.287787       2.282676                    0.997370       3.415897       9.565844       0.489490       1.291884      -0.705732       0.001534      -0.003697      -0.011782       0.012443      -0.004752       0.001221       0.000742      -0.004481      -0.001258      -0.005450      -0.000014       0.005464              1.712112       1.478278      -0.082791      -0.187432       1.444636       0.138652       2.213421           0.000049
           80              H       3.804058       0.990034       1.622469       0.193651       0.876735 0.61794658E+01  0.57373419E+02                                 1.577985                            1.499332      -1.060497       2.411553                    0.998330       3.212133       8.999024       0.483582       1.364193      -0.691604      -0.001616      -0.011491       0.004444       0.012426      -0.001970      -0.001940      -0.000051      -0.002788      -0.019704      -0.007011       0.001253       0.005758              1.624432       1.301342       0.058719      -0.001211       2.026073      -0.447540       1.545881          -0.000064
           81              H      -2.215179       2.929082      16.845720       0.092516       1.103923 0.83980173E+01  0.83484660E+02                                 1.769775                            1.695105      -0.885308       2.446384                    0.997643       3.633898      10.250185       0.480207       1.283062      -0.708191      -0.008310       0.011736      -0.031583       0.034703      -0.008570       0.004543       0.004237       0.004519       0.014306      -0.013329       0.005689       0.007640              1.805406       1.544578      -0.080884       0.367259       1.609812      -0.023825       2.261829           0.000062
           82              H       0.462281       3.671126       0.594492       0.087977       1.130425 0.91025022E+01  0.91929630E+02                                 1.765502                            1.738709      -0.922840       2.420220                    0.997758       3.674478      10.300116       0.486953       1.245445      -0.716577      -0.022847      -0.007206       0.021681       0.032311      -0.000829      -0.006772      -0.002402       0.004229      -0.030232      -0.012830       0.003334       0.009496              1.764048       1.770013       0.226435      -0.230238       1.850527      -0.207077       1.671605           0.000014
           83              H       1.998849       5.913802       0.003539       0.101961       1.070063 0.86033826E+01  0.86322431E+02                                 1.749161                            1.728722      -0.930238       2.416770                    0.997024       3.734273      10.694362       0.468640       1.302604      -0.703247       0.012111       0.012398      -0.019197       0.025863       0.001940      -0.003609       0.000683      -0.007252      -0.020776      -0.008616       0.001038       0.007578              1.748669       1.910029       0.187721      -0.236701       1.673921      -0.229480       1.662057           0.000021
           84              H       1.749441       5.412986       1.466768       0.104013       0.964043 0.72962330E+01  0.70206980E+02                                 1.628712                            1.589087      -0.789071       2.487351                    0.998426       3.564137       9.974739       0.490452       1.297861      -0.704343       0.007512      -0.005388       0.025644       0.027260      -0.002150       0.005761       0.000350       0.001347       0.015213      -0.006432      -0.001947       0.008378              1.650509       1.529036      -0.072686       0.335253       1.437435      -0.025726       1.985055          -0.000142
           85              H      12.219563       5.749157       1.031515       0.091506       1.117067 0.91937024E+01  0.93241008E+02                                 1.764281                            1.758986      -0.853830       2.451026                    0.997510       3.688935      10.420140       0.478546       1.262018      -0.712997      -0.019912      -0.016101       0.000988       0.025626       0.003819       0.003627      -0.004269       0.003753      -0.008292      -0.008384       0.002611       0.005773              1.752286       1.806218       0.160541      -0.153534       1.806400      -0.255878       1.644241          -0.000002
           86              H       0.209987       7.049629       1.236756       0.091935       1.053977 0.81596541E+01  0.80443257E+02                                 1.705745                            1.662180      -0.801338       2.477172                    0.997919       3.622078      10.137340       0.489297       1.269743      -0.710836       0.006562       0.023946       0.006362       0.025631       0.001621       0.004877       0.001148      -0.007097      -0.012566      -0.007887       0.001330       0.006557              1.725741       1.437211      -0.015079       0.192912       1.946288       0.372006       1.793724           0.000013
           87              H       0.677380       2.665429       8.743992       0.182979       1.014057 0.74004787E+01  0.72055335E+02                                 1.748120                            1.649438      -1.228695       2.324008                    0.996903       3.460513      10.008258       0.456306       1.378616      -0.688091      -0.002629      -0.003739       0.010496       0.011448      -0.000953       0.005987      -0.002755       0.002604      -0.000162      -0.005884      -0.001538       0.007422              1.798391       1.602910       0.048585      -0.319275       1.403766      -0.190305       2.388496           0.000069
           88              H       0.458694       2.354557       7.222374       0.191424       0.942677 0.68347329E+01  0.64354035E+02                                 1.591313                            1.528559      -1.053602       2.412865                    0.998625       3.097713       8.426626       0.507432       1.281959      -0.710323      -0.008357      -0.005882      -0.009187       0.013742       0.000984       0.003067       0.003813       0.009103      -0.015886      -0.008057      -0.000210       0.008267              1.613249       1.498477       0.199722       0.278202       1.587796       0.332144       1.753474          -0.000110
           89              H       0.750738       3.823020       7.689476       0.200632       0.875086 0.62360953E+01  0.57075247E+02                                 1.490048                            1.442373      -0.761851       2.556825                    0.999992       2.882268       7.593739       0.534931       1.251047      -0.718576      -0.005508       0.012630      -0.002649       0.014031      -0.001377       0.000935      -0.000232      -0.006034      -0.024206      -0.008165       0.000802       0.007363              1.503422       1.276272      -0.180504       0.030295       1.912244      -0.194155       1.321750           0.000035
           90              H       5.015758       3.273236       9.294251       0.093238       1.172034 0.86265994E+01  0.84954917E+02                                 1.741005                            1.639454      -0.665513       2.544054                    0.999726       3.372179       8.982028       0.532313       1.168396      -0.736736       0.014095       0.020971       0.022115       0.033578       0.002453       0.004739       0.006661       0.002413      -0.027431      -0.012675       0.002275       0.010400              1.803737       1.543431       0.299058       0.328659       2.017269       0.446059       1.850510           0.000106
           91              H       4.944538       2.603019       7.877024       0.092860       1.143196 0.87979711E+01  0.87477024E+02                                 1.727950                            1.666147      -0.948953       2.409578                    0.997502       3.567250       9.693917       0.520618       1.183247      -0.730994       0.013243      -0.006096      -0.029263       0.032693      -0.004169      -0.009695      -0.003643       0.018331      -0.004570      -0.013070      -0.002536       0.015606              1.764252       1.437066      -0.011425      -0.149439       1.515255      -0.111531       2.340435          -0.000143
           92              H       4.564902       1.130232      10.246147       0.102147       1.116245 0.89693269E+01  0.90960485E+02                                 1.802742                            1.766344      -1.062153       2.357644                    0.995204       3.778185      10.887537       0.463011       1.304434      -0.702813      -0.018726      -0.006294       0.017542       0.026420       0.003512      -0.003712      -0.002422      -0.006280      -0.000678      -0.005909      -0.001006       0.006915              1.826768       1.506497      -0.047437      -0.154026       1.581061      -0.051641       2.392746           0.000011
           93              H       5.966933       1.239008       9.556111       0.105740       1.043508 0.79957806E+01  0.77144979E+02                                 1.600179                            1.573115      -0.572738       2.588303                    0.999984       3.247570       8.519692       0.546976       1.160623      -0.739084       0.024799      -0.002681      -0.002073       0.025030       0.000302      -0.000760       0.000566       0.005742      -0.020183      -0.006818       0.000527       0.006292              1.605250       1.947299      -0.039600       0.282174       1.410106      -0.001828       1.458344           0.000031
           94              H       5.125947       0.138955       7.666474       0.097335       0.987097 0.76413800E+01  0.73621760E+02                                 1.593855                            1.578680      -0.578215       2.582832                    0.999855       3.416111       9.250585       0.519785       1.223060      -0.722262       0.018453       0.001800      -0.018405       0.026125       0.000488      -0.006985       0.000378       0.000900       0.004383      -0.006520      -0.001109       0.007630              1.597950       1.336449       0.002216      -0.206178       1.447543      -0.091085       2.009859          -0.000027
           95              H       3.718984       0.034227       8.354741       0.095665       1.072612 0.85789186E+01  0.85241069E+02                                 1.697955                            1.682846      -0.713076       2.518390                    0.999082       3.554450       9.834867       0.497969       1.237905      -0.718734      -0.026307      -0.000323       0.003916       0.026598       0.003353      -0.001687      -0.001697       0.009960      -0.020489      -0.007363      -0.002327       0.009689              1.699312       2.044400      -0.103966       0.302098       1.556447      -0.016517       1.497090          -0.000029
           96              H       0.624071      11.613996       6.378408       0.173806       1.076886 0.79939998E+01  0.78711630E+02                                 1.766856                            1.673987      -1.191131       2.331976                    0.997548       3.415638       9.675346       0.473217       1.314532      -0.701975      -0.003120      -0.009283       0.000089       0.009794       0.000624       0.002719       0.001114      -0.004841       0.012489      -0.005300       0.000040       0.005260              1.803087       1.485208       0.130871       0.034443       2.400890      -0.066774       1.523163           0.000104
           97              H       0.671285      -0.063417       6.988824       0.201010       0.876812 0.62255549E+01  0.57168313E+02                                 1.516578                            1.460358      -0.751719       2.566024                    0.999994       2.907664       7.767794       0.519226       1.284612      -0.711168      -0.006337       0.006392       0.010317       0.013691      -0.004390      -0.001464       0.001683       0.002120       0.008777      -0.005999       0.000810       0.005190              1.538614       1.375717      -0.153736      -0.230600       1.503696       0.332604       1.736429           0.000271
           98              H       2.064134      -0.373658       6.337713       0.188899       0.849136 0.61395803E+01  0.57391585E+02                                 1.584309                            1.525821      -1.266015       2.309915                    0.996084       3.435901       9.927712       0.460783       1.422001      -0.678732       0.012183       0.004033      -0.001336       0.012902       0.000962      -0.000740      -0.002328       0.010245      -0.001017      -0.005956       0.000407       0.005549              1.608157       2.077388       0.113777       0.168270       1.370321       0.051529       1.376763          -0.000102
           99              H      11.856873       0.440919       3.064467       0.094840       1.116975 0.88105102E+01  0.88323461E+02                                 1.763832                            1.720090      -0.824252       2.469968                    0.998471       3.589956      10.050132       0.485175       1.259310      -0.714069      -0.006352       0.033900      -0.000685       0.034496      -0.011840      -0.003335      -0.002614      -0.014830       0.010276      -0.016559       0.004247       0.012312              1.777083       1.495081      -0.185145       0.016187       2.263215       0.118054       1.572953           0.000060
          100              H      11.033901      12.065982       2.836224       0.090628       1.128068 0.85303523E+01  0.86006109E+02                                 1.858033                            1.753384      -1.194270       2.299707                    0.993679       3.931408      11.546747       0.449496       1.351507      -0.691947      -0.023554      -0.022363      -0.010938       0.034271       0.004596       0.003485      -0.000523      -0.006120       0.012392      -0.008469       0.002855       0.005615              1.917919       2.260830       0.570160       0.194217       1.844804       0.132988       1.648123           0.000076
          101              H       0.068599      11.547220       1.673779       0.095416       1.063736 0.82990599E+01  0.81554516E+02                                 1.669386                            1.640707      -0.645841       2.545251                    0.999701       3.488609       9.513538       0.512416       1.216367      -0.723886      -0.004729      -0.022215      -0.005701       0.023417       0.002096      -0.002750       0.000407      -0.014044       0.005182      -0.008918       0.002453       0.006464              1.682727       1.362014      -0.100832       0.058600       2.177918       0.125600       1.508249           0.000036
          102              H       1.042389      -0.157144       2.027644       0.104463       1.001000 0.77581304E+01  0.76024411E+02                                 1.686491                            1.651657      -0.912357       2.430469                    0.996830       3.683629      10.501774       0.474020       1.318602      -0.699541       0.019075       0.020332       0.006783       0.028693       0.006218       0.001416      -0.001862       0.009965       0.004091      -0.009150       0.001825       0.007325              1.704725       1.938043       0.358644       0.232843       1.602930       0.072849       1.573203          -0.000238
          103              H      11.269966      12.621900       0.376866       0.095193       1.039631 0.79728971E+01  0.78013696E+02                                 1.680059                            1.635580      -0.670448       2.539649                    0.999217       3.549504       9.841350       0.497500       1.258225      -0.713687      -0.016646      -0.018588      -0.009031       0.026536       0.005170       0.003480       0.001263       0.006650       0.011073      -0.008022       0.000344       0.007678              1.703701       1.887229       0.437217       0.229797       1.656642       0.130532       1.567232          -0.000003
          104              H      12.170978       0.932716       0.776733       0.094839       1.133600 0.90555925E+01  0.90679937E+02                                 1.728580                            1.704233      -0.646507       2.546729                    0.999701       3.480003       9.486830       0.508557       1.202742      -0.728098       0.003922       0.023819       0.004195       0.024502      -0.000735      -0.000989       0.001183      -0.010518       0.007438      -0.006641       0.001868       0.004773              1.735135       1.383315      -0.092513      -0.011558       2.201371       0.161263       1.620718           0.000010
          105              H       4.180338       6.364833       6.075853       0.175284       0.960430 0.68696260E+01  0.65413127E+02                                 1.658048                            1.566152      -1.204929       2.324801                    0.997510       3.409159       9.634409       0.480406       1.338956      -0.695678      -0.001491       0.009519      -0.001521       0.009754      -0.001804      -0.002767      -0.003171      -0.004666       0.011686      -0.006284       0.000282       0.006001              1.707620       1.339958       0.030969       0.011028       2.338032       0.090743       1.444870           0.000059
          106              H       4.792912       5.013291       6.578341       0.195654       0.939652 0.68148025E+01  0.64119369E+02                                 1.597865                            1.535581      -0.746367       2.562730                    0.999985       3.018646       8.208460       0.501703       1.297549      -0.708182       0.007819      -0.005848       0.008037       0.012646      -0.006966       0.001165      -0.000268       0.005196       0.007272      -0.008665       0.002140       0.006525              1.629901       1.562774      -0.207318       0.355556       1.548117      -0.297948       1.778813           0.000137
          107              H       3.267112       5.098690       6.229785       0.185206       0.940983 0.69402386E+01  0.66488736E+02                                 1.661600                            1.595611      -1.262120       2.308079                    0.997116       3.410698       9.780132       0.464752       1.375660      -0.688558      -0.012025      -0.005168       0.002514       0.013328       0.001157      -0.004478       0.001126       0.002802       0.013055      -0.005050      -0.001913       0.006963              1.682334       2.026216       0.280979      -0.166115       1.563149      -0.151114       1.457636          -0.000075
          108              H       6.688567       5.482611       2.572595       0.087930       1.314790 0.10600760E+02  0.11137729E+03                                 1.970760                            1.890872      -0.999627       2.385286                    0.996801       3.806398      10.933804       0.460922       1.264791      -0.712801       0.031710       0.004602      -0.003774       0.032264      -0.003651      -0.002072       0.000074       0.003630       0.013645      -0.006451       0.000939       0.005511              2.009483       2.774593      -0.038462      -0.113706       1.557790      -0.081582       1.696067           0.000123
          109              H       5.321077       4.794222       2.224038       0.092236       1.051070 0.81132255E+01  0.79840974E+02                                 1.699816                            1.654282      -0.845617       2.456206                    0.998513       3.615471      10.097081       0.492059       1.264901      -0.711787      -0.017975      -0.020401      -0.018434       0.032850       0.001170       0.001925       0.009773      -0.003002       0.015001      -0.008233      -0.004295       0.012528              1.715800       1.570347       0.395389       0.044713       2.016351       0.111351       1.560701          -0.000157
          110              H       5.948458       7.478023       1.921484       0.100068       1.105958 0.87941015E+01  0.88771370E+02                                 1.794241                            1.752090      -0.966565       2.403197                    0.996090       3.757668      10.813986       0.463524       1.309039      -0.701983       0.021473       0.013914       0.003983       0.025895       0.002353       0.005433      -0.003982      -0.004200       0.013582      -0.008739       0.000707       0.008032              1.814869       1.806326       0.393350      -0.044479       1.992807       0.117560       1.645475           0.000013
          111              H       4.467821       6.976053       1.852481       0.092992       1.057704 0.80551886E+01  0.78609366E+02                                 1.664973                            1.615696      -0.668174       2.531866                    0.999657       3.501666       9.531594       0.516455       1.215275      -0.723686      -0.023997      -0.000527      -0.001589       0.024055      -0.002220       0.001090      -0.005773       0.009587      -0.014797      -0.009565       0.001312       0.008253              1.696602       2.171526      -0.207861      -0.241944       1.418400       0.060217       1.499879           0.000006
          112              H       5.318210       5.505789      -0.003539       0.095063       1.062803 0.84246006E+01  0.83560459E+02                                 1.703028                            1.680599      -0.796117       2.480701                    0.998403       3.599078      10.040242       0.491184       1.257217      -0.713973       0.001093      -0.025355      -0.001398       0.025417      -0.000430      -0.004956      -0.000661      -0.006102      -0.015143      -0.008279       0.002659       0.005619              1.709325       1.575157       0.313044      -0.071397       2.012951       0.055863       1.539868           0.000012
          113              H       1.886873       5.794144      17.357054       0.099740       1.212654 0.98571385E+01  0.10110877E+03                                 1.828068                            1.794200      -0.875903       2.446931                    0.997723       3.597852      10.019386       0.487580       1.224678      -0.722757      -0.008564       0.021558      -0.013364       0.026771      -0.005404      -0.004306      -0.003835      -0.006503      -0.007329      -0.009587       0.001865       0.007722              1.828502       1.929775      -0.240652       0.150749       1.673362      -0.290620       1.882370           0.000004
          114              H       6.815821       0.980892       5.007183       0.180884       0.985039 0.70822646E+01  0.66361933E+02                                 1.554245                            1.492372      -0.894977       2.480926                    0.999641       2.972370       7.711891       0.554301       1.179270      -0.735345       0.009131      -0.006401       0.002878       0.011516      -0.000636       0.003716       0.001098      -0.006899      -0.006160      -0.006099       0.001443       0.004656              1.571767       1.890445      -0.291361       0.115146       1.507619      -0.040716       1.317237           0.000025
          115              H       5.688985       1.867000       5.642369       0.188796       0.905429 0.64312738E+01  0.59702299E+02                                 1.543189                            1.475998      -1.144684       2.366971                    0.997831       3.158296       8.559374       0.519405       1.270298      -0.711217      -0.004332       0.006933       0.008976       0.012141       0.003037       0.001418       0.003047       0.001569       0.004852      -0.004446      -0.000654       0.005100              1.571982       1.325196      -0.119403      -0.248520       1.446418       0.280930       1.944334          -0.000022
          116              H       6.167118       2.141551       4.175601       0.199345       0.870987 0.61294696E+01  0.55887162E+02                                 1.484318                            1.428552      -0.817622       2.530128                    0.999961       2.899827       7.638543       0.538043       1.248534      -0.718563       0.002890       0.012252      -0.008422       0.015146       0.004894       0.000050      -0.002548      -0.004072       0.008788      -0.006988       0.001395       0.005592              1.510967       1.259442       0.087186      -0.078600       1.715018      -0.402735       1.558441          -0.000047
          117              H       4.738763      10.833310       2.768990       0.096580       1.290179 0.10048332E+02  0.10357056E+03                                 1.910667                            1.814283      -0.867150       2.451618                    0.997532       3.598926      10.048097       0.483745       1.228421      -0.722175       0.017147      -0.027550      -0.015777       0.036082       0.002839      -0.000524       0.008114      -0.010661       0.001854      -0.007857      -0.003593       0.011451              1.960580       1.901790      -0.337134      -0.398839       2.107572       0.420048       1.872378           0.000048
          118              H       3.524311      11.823424       2.822069       0.088923       1.142592 0.89656473E+01  0.89846956E+02                                 1.754045                            1.704776      -0.895042       2.434948                    0.997938       3.591526       9.899057       0.502806       1.215581      -0.723812      -0.027807       0.011340      -0.013347       0.032863       0.003629       0.008618      -0.005711       0.008065      -0.001538      -0.012363       0.001502       0.010861              1.776023       1.827214      -0.263699       0.331807       1.839319      -0.272180       1.661535          -0.000057
          119              H       3.063004      11.130718       5.003644       0.096713       0.927465 0.70993579E+01  0.68122210E+02                                 1.609138                            1.584407      -0.861079       2.454730                    0.997111       3.664389      10.377317       0.481383       1.326006      -0.697745      -0.018307       0.014993       0.009742       0.025589      -0.000809      -0.005331       0.004106      -0.000195      -0.009299      -0.007651       0.000785       0.006866              1.621289       1.513507      -0.202685      -0.183711       1.767188       0.280985       1.583172          -0.000055
          120              H       4.268688      10.128480       4.936410       0.096169       1.032601 0.81489740E+01  0.81558182E+02                                 1.769536                            1.727946      -1.217448       2.273246                    0.993659       4.051133      12.013379       0.445403       1.374007      -0.686297       0.017264      -0.016035       0.005819       0.024269       0.001844       0.000216      -0.004374       0.001217      -0.006071      -0.005586       0.001175       0.004411              1.790482       1.871439      -0.221425       0.368266       1.733225      -0.206515       1.766781           0.000007
          121              H       3.199003       8.918169       3.280324       0.095140       1.056635 0.81731185E+01  0.80317674E+02                                 1.686549                            1.646558      -0.699336       2.525376                    0.999356       3.541009       9.778132       0.501055       1.243935      -0.717088       0.018439      -0.016317      -0.005672       0.025266       0.001282      -0.004559       0.000892       0.001461      -0.009104      -0.005960       0.000974       0.004986              1.707618       1.623193      -0.234090      -0.243295       1.935588       0.329997       1.564072           0.000011
          122              H       2.014840       9.943825       3.273247       0.090019       1.084549 0.85488894E+01  0.84759207E+02                                 1.699664                            1.671615      -0.696624       2.521761                    0.999291       3.558455       9.794085       0.504005       1.225729      -0.721440      -0.017258       0.014377      -0.005595       0.023148       0.000898       0.001372      -0.003628       0.001650      -0.014672      -0.006771       0.003090       0.003681              1.709644       1.796608      -0.206557       0.334467       1.742061      -0.228171       1.590264           0.000024
          123              C       9.447579       7.303735      13.264611       0.621990      21.361462 0.24081842E+03  0.49217590E+04                                 7.116338                            5.510736       0.236651       2.158284                    0.999379      21.043675      57.830620       0.633745       0.472891      -1.023057      -0.027971       0.020740       0.001046       0.034837       0.040232      -0.017930      -0.009093      -0.010843       0.079528      -0.054584       0.008729       0.045856              8.092822       7.991280      -1.109143       1.615716      11.244435       1.542713       5.042751           0.005218
          124              C       6.646956       9.221897      16.419313       0.635150      20.379568 0.23837136E+03  0.48790480E+04                                 6.955138                            5.529980       0.089496       2.105144                    0.999566      21.293785      59.341827       0.622015       0.481088      -1.014553       0.007988       0.007934      -0.026489       0.028782       0.011236       0.013060       0.017560      -0.007497      -0.132287      -0.049817       0.010205       0.039612              7.712257       7.255536      -2.648363       0.255600       6.889447      -2.057477       8.991789           0.008307
          125              C       7.029198       9.226429      10.003749       0.619573      21.432267 0.24111523E+03  0.49391834E+04                                 7.150653                            5.531174       0.163593       2.130585                    0.999548      21.284418      58.942304       0.628397       0.475818      -1.019445       0.000410       0.007601       0.030540       0.031474       0.002044      -0.002160      -0.010567      -0.022809      -0.138868      -0.047708       0.011582       0.036126              8.203437       9.116574      -0.880117       1.681852       4.151147       0.229402      11.342592           0.005887
          126              C       8.821637      11.960930      12.709044       0.628789      21.502951 0.23518188E+03  0.47874173E+04                                 7.175271                            5.462967       0.147959       2.127393                    0.999353      21.063523      58.135135       0.632301       0.475866      -1.019485      -0.010563      -0.029985      -0.001989       0.031853      -0.034927      -0.016850      -0.002425       0.062901       0.042238      -0.055264       0.008741       0.046524              8.281311       6.315233       2.080148       3.102446       9.036818       0.011686       9.491880           0.010208
          127              C       4.995983       6.854616      13.092986       0.627684      21.343490 0.23800307E+03  0.48558569E+04                                 7.119597                            5.482894       0.248120       2.159491                    0.999022      21.107726      58.188015       0.633803       0.473662      -1.021394       0.018401       0.029432      -0.000891       0.034722      -0.043820       0.006773      -0.003129       0.047466       0.038384      -0.056240       0.011101       0.045139              8.165951       6.236182       2.911066      -2.075699       8.950600      -0.110184       9.311071           0.005531
          128              C       4.476520      11.376784      13.381386       0.620216      20.792884 0.23770276E+03  0.48536326E+04                                 7.015315                            5.501637       0.100230       2.111912                    0.999502      21.212118      58.713734       0.628192       0.477508      -1.018190       0.026243      -0.014095      -0.006057       0.030398       0.033219       0.000974      -0.014677      -0.022218       0.085848      -0.050471       0.013112       0.037359              7.888807       8.190809      -0.943923       0.637864      10.749981       2.011767       4.725631           0.005627
          129              C      -2.469407       8.233683      13.967032      -0.624461      28.590419 0.46360020E+03  0.11068887E+05                                 7.881586                            6.931377       0.136043       1.998633                    0.997547      33.052932      95.566292       0.660114       0.388621      -1.083408      -0.015165       0.004400      -0.013248       0.020612       0.019915       0.000484       0.006508       0.029349      -0.008254      -0.024794      -0.001715       0.026509              8.330781       8.258198       0.731557       0.776104       9.537750       0.921885       7.196394           0.000554
          130              C       9.064033       5.069704      12.390565      -0.033499      23.622304 0.34511475E+03  0.77472367E+04                                 7.401409                            6.299852      -0.258005       1.932898                    0.998627      27.644495      80.634818       0.632695       0.431249      -1.042855       0.028159       0.039547       0.094189       0.105965       0.049257       0.017818       0.017627      -0.003077      -0.065864      -0.038332      -0.028963       0.067294              8.115722       7.244132       1.790348      -0.253782      10.686576       0.187192       6.416458           0.000080
          131              C       8.296030       4.286569      13.445082      -0.205641      27.424100 0.43668560E+03  0.10341233E+05                                 8.104014                            7.021715      -0.157049       1.941482                    0.998030      29.742385      87.555841       0.610877       0.423398      -1.053295      -0.011984      -0.024812      -0.079281       0.083933       0.032129      -0.012913      -0.006741      -0.014409      -0.062501      -0.028785      -0.017238       0.046023              9.092989       8.462562       3.475891       0.041380      11.994957      -0.088766       6.821448           0.000245
          132              C       7.474172       3.183604      12.802818      -0.178355      26.743399 0.41159034E+03  0.96049835E+04                                 7.951389                            6.796161      -0.077973       1.968703                    0.998689      29.286884      85.619475       0.623708       0.420817      -1.054775       0.003828       0.016843       0.085121       0.086856       0.035033      -0.007167      -0.012942      -0.010466      -0.086956      -0.032335      -0.020158       0.052492              8.957958       8.438262       3.426688      -0.038562      11.980882      -0.147395       6.454730           0.000072
          133              C       5.473201      10.061738      16.525472      -0.636217      28.191766 0.46099216E+03  0.11015841E+05                                 7.830708                            6.914326       0.078858       1.981467                    0.997236      33.220236      96.798465       0.659090       0.388900      -1.080782       0.005174       0.005268      -0.003484       0.008165      -0.019054      -0.010853       0.008633       0.003777      -0.051076      -0.021034      -0.010566       0.031600              8.269607       8.671842      -1.748465       0.260124       8.502702      -0.522466       7.634276           0.000619
          134              C       8.276392       7.773241      17.613605      -0.022543      23.410898 0.34970537E+03  0.78657244E+04                                 7.330757                            6.328301      -0.185445       1.955596                    0.999015      27.489102      79.910048       0.634113       0.429441      -1.045350      -0.105332      -0.015797      -0.031451       0.111056      -0.066076      -0.001162      -0.009851       0.043089      -0.117308      -0.054777      -0.034458       0.089235              8.068821       7.349894      -1.954443       0.971550      10.492262      -0.195237       6.364308           0.000088
          135              C       8.071896       6.420866      17.114657      -0.210627      26.461255 0.41936996E+03  0.98361567E+04                                 7.884785                            6.864286      -0.126819       1.953038                    0.998435      29.523320      86.635808       0.619802       0.421332      -1.054055       0.080064       0.019329       0.027021       0.086684      -0.018768       0.007177       0.006481      -0.033414      -0.066522      -0.028264      -0.008106       0.036369              8.809691       8.845719      -2.912241       0.776102      11.194942      -0.085793       6.388411           0.000183
          136              C       9.370451       5.585974      17.050961      -0.169696      26.283075 0.39788703E+03  0.92065994E+04                                 7.826413                            6.654614      -0.014403       1.993508                    0.998627      28.915303      84.164721       0.634234       0.417366      -1.056987      -0.043310       0.013969       0.083026       0.094680      -0.016920       0.019583      -0.007053      -0.000228      -0.104471      -0.041394       0.002151       0.039243              8.930990       9.205002      -3.727924       2.066636       9.398807      -1.747523       8.189162           0.000050
          137              C       8.493237       8.986069       9.842741      -0.620343      27.668665 0.45579051E+03  0.10834575E+05                                 7.677240                            6.839165       0.200140       2.022529                    0.997592      32.790908      94.550853       0.669557       0.384833      -1.086238      -0.004047      -0.000420       0.011191       0.011907      -0.008811       0.002789       0.002962       0.048688      -0.053059      -0.020830      -0.013998       0.034828              7.988355       9.218974      -0.635865      -0.289987       6.532355      -0.073780       8.213736           0.000404
          138              C       4.825078       9.329024       8.906769      -0.033062      23.565935 0.34470506E+03  0.76904346E+04                                 7.260449                            6.214865      -0.163899       1.958530                    0.999250      27.201513      77.595022       0.653365       0.420191      -1.055833       0.097336       0.058004      -0.026247       0.116309      -0.017878       0.000726       0.005791       0.098342      -0.109287      -0.041212      -0.029324       0.070536              7.925006       7.516044      -1.189163       1.731010       8.528742      -1.019438       7.730233           0.000077
          139              C       4.424227      10.649623       8.301661      -0.204437      26.019867 0.41013089E+03  0.95302949E+04                                 7.685803                            6.714465       0.012206       1.996818                    0.998912      29.080656      83.908224       0.639426       0.412222      -1.063805       0.038446       0.008262       0.076877       0.086350      -0.000185      -0.007788      -0.002679      -0.041338      -0.096522      -0.034319      -0.002542       0.036861              8.381692       6.231401      -1.351755       1.436500      10.769027      -0.187500       8.144649           0.000256
          140              C       4.761560      11.832539       9.172168      -0.174894      25.819453 0.40394416E+03  0.93333384E+04                                 7.612773                            6.635610       0.035738       2.005882                    0.999392      28.586470      81.743857       0.648513       0.408763      -1.068058      -0.036560       0.003653      -0.079288       0.087388      -0.000021      -0.014324       0.006904      -0.052487      -0.083402      -0.036805      -0.004075       0.040880              8.330367       5.738349      -1.368704       1.091763      11.793170      -0.194109       7.459582          -0.000023
          141              C       8.645072      -0.672370      11.408591      -0.628524      28.763923 0.46611824E+03  0.11156418E+05                                 7.917012                            6.926751       0.115258       1.992264                    0.997088      33.159511      96.339796       0.662954       0.386006      -1.084039       0.007467      -0.014274       0.006931       0.017537      -0.000409       0.003587      -0.010765      -0.015208       0.052802      -0.016819      -0.005974       0.022794              8.471741       7.416764      -0.061054       1.626347       7.899220      -0.496288      10.099239           0.000468
          142              C      -2.384102      -0.729840      14.695993      -0.026237      23.759415 0.34657727E+03  0.77910096E+04                                 7.449311                            6.327469      -0.227123       1.945723                    0.998876      27.491916      80.337461       0.628957       0.433203      -1.041314      -0.095219       0.036897      -0.039702       0.109564      -0.008289       0.028171      -0.024844      -0.022528       0.168341      -0.047103      -0.024448       0.071551              8.130930       6.986781       0.554277       0.974458       6.196338       0.116265      11.209671           0.000150
          143              C       9.559413      -0.602433      15.856668      -0.210195      26.319273 0.42454501E+03  0.99682710E+04                                 7.812835                            6.882254      -0.041637       1.977481                    0.998805      29.472615      85.973360       0.623507       0.418378      -1.058013       0.074561      -0.040688       0.015820       0.086401       0.010404      -0.008933      -0.013113      -0.009126       0.122039      -0.031702      -0.013614       0.045316              8.489628       6.427337       0.101320       0.605967       6.610542      -0.671092      12.431004           0.000266
          144              C      -2.978933      11.867858      17.109349      -0.168013      25.422676 0.39382402E+03  0.90785425E+04                                 7.638543                            6.619943       0.032904       2.008016                    0.999293      28.753941      83.218008       0.636729       0.417290      -1.058280      -0.083089       0.033241      -0.002621       0.089530       0.011147       0.002727      -0.015103      -0.015189       0.133662      -0.036940      -0.011242       0.048183              8.353584       6.037322       0.420709       0.285933       6.463662      -0.908267      12.559769           0.000067
          145              C       5.292409       6.472055      11.700530      -0.624870      28.957323 0.47423712E+03  0.11409744E+05                                 7.983732                            7.018533       0.058900       1.974113                    0.997056      33.358141      97.444235       0.653578       0.389519      -1.080649       0.003088       0.009089       0.009859       0.013760      -0.013002      -0.006105       0.005529      -0.008823       0.067024      -0.024968      -0.000289       0.025257              8.516700       6.837316       0.433927      -0.559542       8.250822       0.010064      10.461960           0.000524
          146              C       3.708617       6.275155      15.131246      -0.022619      23.167203 0.33822970E+03  0.75560835E+04                                 7.307482                            6.231541      -0.200327       1.955513                    0.998823      27.354148      79.649096       0.636811       0.430537      -1.043070       0.051072      -0.078186      -0.058824       0.110370       0.009769      -0.031488       0.011766      -0.001735       0.215945      -0.053886      -0.027227       0.081113              8.052277       6.956152       0.737202      -1.784732       6.915895      -1.950460      10.284782           0.000047
          147              C       4.046567       5.160033      16.005291      -0.204541      26.443549 0.40908695E+03  0.95273713E+04                                 7.852522                            6.749908      -0.053990       1.975955                    0.998880      29.281844      85.382656       0.629705       0.417649      -1.057285      -0.037712       0.072817       0.041269       0.091802      -0.002743       0.002848      -0.023400       0.002106       0.081880      -0.025287      -0.012723       0.038009              8.731485       7.053306       0.292756      -2.010687       7.032676      -1.532809      12.108473           0.000193
          148              C       3.876355       5.454975      17.510985      -0.173490      26.015364 0.39810024E+03  0.92106492E+04                                 7.773371                            6.658252      -0.030461       1.987485                    0.998749      28.950853      84.200915       0.633941       0.417599      -1.057082      -0.068085      -0.027601      -0.050583       0.089197      -0.009896      -0.034270      -0.007253      -0.014406       0.073484      -0.042174      -0.001113       0.043287              8.798130       9.333528       1.016473      -2.967678       5.753542      -0.644667      11.307320           0.000073
          149              C       3.432408      10.421146      12.862975      -0.626396      27.723961 0.45678108E+03  0.10833351E+05                                 7.649663                            6.839735       0.286007       2.042520                    0.998679      32.752940      93.466595       0.672434       0.384062      -1.089859       0.012667      -0.004449       0.004723       0.014233       0.013977       0.016674       0.011492       0.014997      -0.054498      -0.026233      -0.006709       0.032942              7.993724       7.947291       0.946442       0.499031       8.848653       0.608285       7.185226           0.000552
          150              C       5.219738       0.479653      14.336820      -0.029700      23.635836 0.34398802E+03  0.77066360E+04                                 7.375319                            6.266288      -0.238371       1.936313                    0.998957      27.548625      79.970128       0.638669       0.428064      -1.046009      -0.036510      -0.033738      -0.097918       0.109815       0.047607       0.023495       0.024068      -0.015812      -0.094070      -0.042495      -0.032074       0.074570              8.129973       7.002378       1.772159      -0.351139      10.990177      -0.097031       6.397363           0.000029
          151              C       5.860270       1.321706      13.282304      -0.205988      27.246442 0.42675245E+03  0.10060919E+05                                 8.068882                            6.935106      -0.183993       1.935017                    0.998010      29.648975      87.451142       0.614728       0.422631      -1.052423       0.021780       0.021373       0.079923       0.085551       0.027268      -0.020917      -0.010188      -0.011652      -0.062168      -0.033156      -0.011994       0.045150              9.042549       8.217044       3.206471       0.090099      12.017141      -0.431923       6.893462           0.000234
          152              C       6.760044       2.366549      13.855564      -0.171613      26.178980 0.39950767E+03  0.92422085E+04                                 7.785924                            6.654507      -0.013548       1.988726                    0.999203      28.966705      83.970215       0.636968       0.415660      -1.059362      -0.015320      -0.014532      -0.088453       0.090939       0.029858      -0.012324      -0.013820      -0.006441      -0.092771      -0.035174      -0.014569       0.049743              8.760717       8.381086       3.396700      -0.078452      11.745801      -0.207085       6.155263           0.000072
          153              C      -0.011980       4.577831       4.428614       0.621990      21.361445 0.24081820E+03  0.49217534E+04                                 7.116334                            5.510734       0.236651       2.158284                    0.999379      21.043665      57.830587       0.633745       0.472891      -1.023057       0.027971      -0.020740      -0.001046       0.034837       0.040232      -0.017930      -0.009093      -0.010843       0.079529      -0.054585       0.008729       0.045856              8.092818       7.991276      -1.109142       1.615715      11.244429       1.542712       5.042750           0.005218
          154              C       2.788643       2.659669       1.273912       0.635151      20.379552 0.23837113E+03  0.48790422E+04                                 6.955134                            5.529978       0.089497       2.105144                    0.999566      21.293774      59.341789       0.622015       0.481088      -1.014553      -0.007988      -0.007934       0.026489       0.028782       0.011236       0.013060       0.017560      -0.007497      -0.132287      -0.049817       0.010205       0.039612              7.712253       7.255532      -2.648362       0.255600       6.889444      -2.057476       8.991784           0.008308
          155              C       2.406401       2.655137       7.689476       0.619573      21.432254 0.24111505E+03  0.49391788E+04                                 7.150651                            5.531173       0.163593       2.130585                    0.999548      21.284411      58.942283       0.628397       0.475819      -1.019445      -0.000410      -0.007601      -0.030540       0.031474       0.002044      -0.002160      -0.010567      -0.022809      -0.138869      -0.047708       0.011582       0.036126              8.203435       9.116571      -0.880116       1.681852       4.151145       0.229402      11.342588           0.005887
          156              C       0.613962      -0.079364       4.984181       0.628789      21.502940 0.23518174E+03  0.47874137E+04                                 7.175269                            5.462965       0.147959       2.127393                    0.999353      21.063517      58.135114       0.632301       0.475866      -1.019485       0.010563       0.029985       0.001989       0.031853      -0.034927      -0.016850      -0.002425       0.062901       0.042238      -0.055265       0.008741       0.046524              8.281308       6.315231       2.080148       3.102445       9.036816       0.011686       9.491877           0.010208
          157              C       4.439616       5.026950       4.600238       0.627684      21.343472 0.23800279E+03  0.48558499E+04                                 7.119593                            5.482891       0.248120       2.159492                    0.999022      21.107716      58.187980       0.633803       0.473662      -1.021394      -0.018401      -0.029432       0.000891       0.034722      -0.043820       0.006773      -0.003129       0.047466       0.038384      -0.056240       0.011101       0.045139              8.165947       6.236182       2.911070      -2.075698       8.950602      -0.110189       9.311057           0.005531
          158              C       4.959079       0.504782       4.311839       0.620217      20.792869 0.23770256E+03  0.48536276E+04                                 7.015312                            5.501635       0.100230       2.111912                    0.999502      21.212109      58.713705       0.628192       0.477508      -1.018190      -0.026243       0.014095       0.006057       0.030398       0.033220       0.000974      -0.014677      -0.022218       0.085848      -0.050471       0.013112       0.037359              7.888803       8.190805      -0.943923       0.637864      10.749976       2.011767       4.725629           0.005627
          159              C      11.905006       3.647883       3.726193      -0.624461      28.590416 0.46360015E+03  0.11068885E+05                                 7.881585                            6.931377       0.136044       1.998633                    0.997547      33.052929      95.566277       0.660114       0.388621      -1.083408       0.015165      -0.004400       0.013248       0.020612       0.019915       0.000484       0.006508       0.029348      -0.008254      -0.024794      -0.001715       0.026509              8.330780       8.258197       0.731557       0.776104       9.537748       0.921885       7.196393           0.000554
          160              C       0.371566       6.811862       5.302660      -0.033499      23.622297 0.34511465E+03  0.77472335E+04                                 7.401407                            6.299851      -0.258004       1.932898                    0.998627      27.644488      80.634789       0.632695       0.431249      -1.042855      -0.028159      -0.039548      -0.094189       0.105965       0.049258       0.017818       0.017627      -0.003078      -0.065864      -0.038332      -0.028963       0.067294              8.115720       7.244131       1.790347      -0.253782      10.686574       0.187192       6.416456           0.000080
          161              C       1.139569       7.594997       4.248143      -0.205641      27.424100 0.43668560E+03  0.10341233E+05                                 8.104014                            7.021715      -0.157049       1.941482                    0.998030      29.742385      87.555839       0.610877       0.423398      -1.053295       0.011984       0.024812       0.079281       0.083933       0.032129      -0.012913      -0.006741      -0.014409      -0.062501      -0.028785      -0.017238       0.046023              9.092989       8.462561       3.475891       0.041380      11.994956      -0.088766       6.821448           0.000245
          162              C       1.961427       8.697962       4.890407      -0.178355      26.743400 0.41159036E+03  0.96049842E+04                                 7.951389                            6.796162      -0.077973       1.968703                    0.998689      29.286886      85.619485       0.623708       0.420817      -1.054775      -0.003828      -0.016843      -0.085121       0.086856       0.035033      -0.007167      -0.012942      -0.010466      -0.086957      -0.032335      -0.020158       0.052492              8.957958       8.438262       3.426688      -0.038562      11.980882      -0.147395       6.454731           0.000072
          163              C       3.962398       1.819828       1.167753      -0.636217      28.191767 0.46099220E+03  0.11015842E+05                                 7.830707                            6.914326       0.078860       1.981468                    0.997236      33.220235      96.798449       0.659090       0.388899      -1.080782      -0.005174      -0.005269       0.003484       0.008165      -0.019054      -0.010853       0.008633       0.003777      -0.051076      -0.021034      -0.010566       0.031600              8.269606       8.671841      -1.748465       0.260123       8.502701      -0.522466       7.634275           0.000619
          164              C       1.159207       4.108325       0.079620      -0.022543      23.410894 0.34970529E+03  0.78657219E+04                                 7.330755                            6.328300      -0.185444       1.955597                    0.999015      27.489097      79.910026       0.634113       0.429441      -1.045350       0.105332       0.015797       0.031451       0.111056      -0.066076      -0.001161      -0.009851       0.043089      -0.117308      -0.054777      -0.034458       0.089235              8.068819       7.349892      -1.954442       0.971550      10.492259      -0.195237       6.364307           0.000088
          165              C       1.363703       5.460700       0.578568      -0.210627      26.461252 0.41936992E+03  0.98361554E+04                                 7.884785                            6.864286      -0.126819       1.953038                    0.998435      29.523318      86.635800       0.619802       0.421332      -1.054055      -0.080064      -0.019329      -0.027020       0.086684      -0.018768       0.007177       0.006481      -0.033414      -0.066522      -0.028264      -0.008106       0.036369              8.809690       8.845718      -2.912241       0.776101      11.194942      -0.085793       6.388411           0.000183
          166              C       0.065148       6.295592       0.642264      -0.169696      26.283071 0.39788696E+03  0.92065974E+04                                 7.826412                            6.654613      -0.014403       1.993508                    0.998627      28.915301      84.164715       0.634234       0.417366      -1.056987       0.043310      -0.013969      -0.083026       0.094680      -0.016920       0.019583      -0.007053      -0.000228      -0.104471      -0.041394       0.002151       0.039243              8.930989       9.205001      -3.727923       2.066636       9.398806      -1.747522       8.189161           0.000050
          167              C       0.942362       2.895497       7.850484      -0.620343      27.668665 0.45579051E+03  0.10834575E+05                                 7.677239                            6.839165       0.200141       2.022529                    0.997592      32.790908      94.550847       0.669557       0.384833      -1.086238       0.004046       0.000420      -0.011191       0.011907      -0.008811       0.002789       0.002962       0.048688      -0.053059      -0.020830      -0.013998       0.034828              7.988354       9.218973      -0.635865      -0.289987       6.532354      -0.073779       8.213736           0.000403
          168              C       4.610521       2.552542       8.786456      -0.033062      23.565933 0.34470503E+03  0.76904337E+04                                 7.260448                            6.214864      -0.163898       1.958530                    0.999250      27.201512      77.595020       0.653365       0.420191      -1.055833      -0.097336      -0.058004       0.026247       0.116309      -0.017878       0.000726       0.005791       0.098342      -0.109287      -0.041212      -0.029324       0.070536              7.925006       7.516043      -1.189163       1.731011       8.528741      -1.019438       7.730233           0.000076
          169              C       5.011372       1.231943       9.391564      -0.204437      26.019870 0.41013094E+03  0.95302964E+04                                 7.685803                            6.714465       0.012206       1.996818                    0.998912      29.080658      83.908229       0.639426       0.412222      -1.063805      -0.038446      -0.008262      -0.076877       0.086350      -0.000185      -0.007788      -0.002679      -0.041338      -0.096522      -0.034319      -0.002542       0.036861              8.381692       6.231401      -1.351755       1.436499      10.769027      -0.187501       8.144649           0.000256
          170              C       4.674039       0.049027       8.521057      -0.174894      25.819453 0.40394415E+03  0.93333379E+04                                 7.612773                            6.635610       0.035738       2.005882                    0.999392      28.586468      81.743846       0.648513       0.408763      -1.068058       0.036560      -0.003653       0.079288       0.087388      -0.000021      -0.014324       0.006904      -0.052487      -0.083401      -0.036805      -0.004075       0.040880              8.330367       5.738349      -1.368704       1.091763      11.793171      -0.194109       7.459581          -0.000023
          171              C       0.790527      12.553936       6.284634      -0.628523      28.763919 0.46611816E+03  0.11156416E+05                                 7.917011                            6.926750       0.115258       1.992264                    0.997088      33.159508      96.339783       0.662954       0.386006      -1.084039      -0.007467       0.014274      -0.006931       0.017537      -0.000409       0.003587      -0.010765      -0.015207       0.052802      -0.016819      -0.005975       0.022794              8.471740       7.416762      -0.061053       1.626346       7.899220      -0.496289      10.099237           0.000468
          172              C      11.819701      12.611406       2.997232      -0.026237      23.759409 0.34657716E+03  0.77910064E+04                                 7.449310                            6.327468      -0.227122       1.945724                    0.998876      27.491910      80.337436       0.628957       0.433203      -1.041314       0.095219      -0.036897       0.039702       0.109564      -0.008289       0.028171      -0.024844      -0.022528       0.168341      -0.047103      -0.024448       0.071551              8.130929       6.986780       0.554277       0.974458       6.196337       0.116265      11.209669           0.000150
          173              C      -0.123814      12.483999       1.836557      -0.210194      26.319265 0.42454487E+03  0.99682665E+04                                 7.812833                            6.882252      -0.041636       1.977482                    0.998805      29.472607      85.973323       0.623507       0.418378      -1.058013      -0.074561       0.040688      -0.015820       0.086401       0.010404      -0.008933      -0.013113      -0.009126       0.122039      -0.031702      -0.013614       0.045316              8.489625       6.427335       0.101320       0.605967       6.610541      -0.671091      12.431000           0.000266
          174              C      12.414532       0.013708       0.583876      -0.168013      25.422678 0.39382408E+03  0.90785440E+04                                 7.638543                            6.619943       0.032904       2.008016                    0.999293      28.753943      83.218013       0.636729       0.417290      -1.058280       0.083089      -0.033241       0.002621       0.089530       0.011147       0.002727      -0.015103      -0.015189       0.133662      -0.036940      -0.011242       0.048183              8.353585       6.037323       0.420709       0.285933       6.463662      -0.908267      12.559770           0.000067
          175              C       4.143190       5.409511       5.992695      -0.624870      28.957320 0.47423725E+03  0.11409748E+05                                 7.983732                            7.018534       0.058901       1.974114                    0.997056      33.358136      97.444209       0.653578       0.389519      -1.080649      -0.003088      -0.009089      -0.009859       0.013760      -0.013002      -0.006105       0.005529      -0.008823       0.067024      -0.024968      -0.000290       0.025257              8.516698       6.837316       0.433927      -0.559540       8.250822       0.010063      10.461955           0.000524
          176              C       5.726982       5.606411       2.561979      -0.022619      23.167194 0.33822957E+03  0.75560795E+04                                 7.307479                            6.231539      -0.200325       1.955514                    0.998823      27.354139      79.649054       0.636811       0.430537      -1.043070      -0.051072       0.078186       0.058824       0.110370       0.009769      -0.031488       0.011766      -0.001735       0.215945      -0.053886      -0.027227       0.081113              8.052274       6.956151       0.737202      -1.784732       6.915892      -1.950460      10.284778           0.000048
          177              C       5.389032       6.721533       1.687934      -0.204541      26.443551 0.40908698E+03  0.95273722E+04                                 7.852523                            6.749908      -0.053991       1.975955                    0.998880      29.281846      85.382664       0.629705       0.417649      -1.057285       0.037712      -0.072817      -0.041269       0.091802      -0.002743       0.002848      -0.023400       0.002106       0.081880      -0.025287      -0.012723       0.038009              8.731485       7.053307       0.292756      -2.010687       7.032676      -1.532809      12.108473           0.000193
          178              C       5.559244       6.426591       0.182240      -0.173490      26.015362 0.39810019E+03  0.92106480E+04                                 7.773371                            6.658252      -0.030461       1.987485                    0.998749      28.950852      84.200912       0.633941       0.417599      -1.057082       0.068085       0.027601       0.050583       0.089197      -0.009896      -0.034270      -0.007253      -0.014406       0.073484      -0.042174      -0.001113       0.043287              8.798130       9.333528       1.016473      -2.967678       5.753542      -0.644667      11.307319           0.000074
          179              C       6.003191       1.460420       4.830250      -0.626396      27.723958 0.45678101E+03  0.10833349E+05                                 7.649663                            6.839734       0.286008       2.042520                    0.998679      32.752939      93.466588       0.672434       0.384062      -1.089859      -0.012668       0.004449      -0.004723       0.014233       0.013977       0.016674       0.011492       0.014996      -0.054498      -0.026233      -0.006709       0.032942              7.993723       7.947290       0.946442       0.499031       8.848652       0.608285       7.185226           0.000552
          180              C       4.215861      11.401913       3.356405      -0.029699      23.635830 0.34398790E+03  0.77066324E+04                                 7.375318                            6.266287      -0.238370       1.936313                    0.998957      27.548619      79.970108       0.638669       0.428064      -1.046009       0.036510       0.033738       0.097918       0.109815       0.047607       0.023495       0.024068      -0.015812      -0.094071      -0.042496      -0.032074       0.074570              8.129972       7.002377       1.772158      -0.351139      10.990176      -0.097030       6.397362           0.000028
          181              C       3.575329      10.559860       4.410921      -0.205988      27.246441 0.42675244E+03  0.10060918E+05                                 8.068881                            6.935106      -0.183993       1.935017                    0.998010      29.648972      87.451126       0.614728       0.422631      -1.052423      -0.021780      -0.021373      -0.079923       0.085551       0.027268      -0.020917      -0.010188      -0.011652      -0.062168      -0.033156      -0.011994       0.045150              9.042548       8.217044       3.206471       0.090099      12.017139      -0.431922       6.893462           0.000234
          182              C       2.675555       9.515017       3.837661      -0.171612      26.178980 0.39950768E+03  0.92422087E+04                                 7.785924                            6.654507      -0.013549       1.988726                    0.999203      28.966705      83.970217       0.636968       0.415660      -1.059362       0.015321       0.014532       0.088453       0.090939       0.029858      -0.012324      -0.013820      -0.006441      -0.092771      -0.035174      -0.014569       0.049743              8.760716       8.381086       3.396699      -0.078452      11.745800      -0.207085       6.155263           0.000072
          183              N       9.877958       6.082737      12.988596      -0.353893      32.794339 0.42547057E+03  0.98682060E+04                                 8.689124                            6.695782      -0.157326       1.993041                    0.997642      27.674839      76.947133       0.668302       0.395152      -1.087066      -0.086203      -0.098326      -0.046683       0.138847       0.012947       0.030762       0.051343      -0.016165      -0.182810      -0.087778       0.015226       0.072552             10.017793       8.943135       0.034853       1.143419      15.541897       2.534151       5.568346           0.004562
          184              N       7.011910       8.545616      17.500369      -0.374268      33.793075 0.46989938E+03  0.11140508E+05                                 8.826543                            7.032216      -0.177146       1.986124                    0.996853      27.949307      77.831116       0.654629       0.394649      -1.090553       0.106958      -0.083546      -0.001648       0.135731      -0.078362      -0.019757      -0.042366       0.074633       0.002969      -0.107197       0.020423       0.086774             10.018157       9.856939      -4.320473       1.659678       9.936164      -3.359318      10.261367           0.005710
          185              N       6.258963       9.159642       8.913847      -0.372562      34.179216 0.46207113E+03  0.10940913E+05                                 8.953761                            7.026037      -0.240910       1.957631                    0.997771      28.331535      79.600983       0.645681       0.400630      -1.083290      -0.133477       0.031778       0.005899       0.137335      -0.031566       0.004047       0.010096       0.174562       0.036138      -0.099849       0.012991       0.086859             10.324279      11.841028      -1.645628       4.225076       5.395035      -0.044883      13.736773           0.004957
          186              N       9.881750      -0.337344      13.438004      -0.346094      32.939875 0.42377093E+03  0.97974039E+04                                 8.681412                            6.669667      -0.012851       2.045614                    0.997962      27.223051      75.029616       0.673004       0.393648      -1.090496       0.054062      -0.041597       0.119860       0.137911       0.013947       0.057729      -0.022330      -0.068401       0.118038      -0.086412       0.015705       0.070707             10.025656       8.158262       2.461046       4.598411       9.204918       0.712329      12.713788           0.006714
          187              N       4.187546       6.015160      13.765329      -0.380698      36.229512 0.47661006E+03  0.11356112E+05                                 9.320090                            7.115431      -0.185411       1.974695                    0.997829      28.382349      79.608783       0.645311       0.398355      -1.086438      -0.045047       0.028051       0.126357       0.137048       0.052274      -0.063754       0.020741      -0.058811       0.197697      -0.116620       0.024415       0.092205             10.928682       8.884272       3.680499      -4.823866       9.780792      -2.223709      14.120983           0.005238
          188              N       4.360658      -0.543076      13.784792      -0.365727      33.828022 0.44361627E+03  0.10390129E+05                                 8.863653                            6.844805      -0.157128       1.990205                    0.997278      27.908389      77.806926       0.660308       0.396046      -1.087177       0.085803       0.100565       0.041372       0.138517       0.019293       0.027857       0.047890       0.002172      -0.242791      -0.100559       0.022511       0.078048             10.228529       9.148595      -0.039287       0.314304      15.796325       3.202862       5.740667           0.004758
          189              N      -0.442359       5.798829       4.704629      -0.353893      32.794330 0.42547044E+03  0.98682020E+04                                 8.689122                            6.695781      -0.157326       1.993041                    0.997642      27.674834      76.947110       0.668302       0.395152      -1.087066       0.086203       0.098326       0.046683       0.138847       0.012947       0.030762       0.051343      -0.016165      -0.182809      -0.087778       0.015226       0.072551             10.017790       8.943133       0.034852       1.143419      15.541894       2.534150       5.568345           0.004562
          190              N       2.423689       3.335950       0.192856      -0.374268      33.793070 0.46989932E+03  0.11140506E+05                                 8.826542                            7.032215      -0.177146       1.986125                    0.996853      27.949303      77.831098       0.654629       0.394649      -1.090553      -0.106958       0.083546       0.001648       0.135731      -0.078361      -0.019758      -0.042366       0.074633       0.002969      -0.107197       0.020423       0.086774             10.018155       9.856937      -4.320471       1.659677       9.936162      -3.359318      10.261366           0.005710
          191              N       3.176636       2.721924       8.779378      -0.372562      34.179211 0.46207103E+03  0.10940910E+05                                 8.953760                            7.026037      -0.240910       1.957632                    0.997771      28.331530      79.600964       0.645681       0.400630      -1.083290       0.133477      -0.031778      -0.005899       0.137335      -0.031566       0.004047       0.010096       0.174562       0.036138      -0.099849       0.012991       0.086858             10.324278      11.841026      -1.645627       4.225076       5.395034      -0.044883      13.736773           0.004956
          192              N      -0.446151      12.218910       4.255221      -0.346094      32.939871 0.42377088E+03  0.97974023E+04                                 8.681411                            6.669666      -0.012851       2.045614                    0.997962      27.223048      75.029601       0.673004       0.393648      -1.090496      -0.054062       0.041598      -0.119860       0.137911       0.013947       0.057729      -0.022330      -0.068401       0.118038      -0.086412       0.015705       0.070707             10.025655       8.158261       2.461046       4.598410       9.204918       0.712330      12.713786           0.006714
          193              N       5.248053       5.866406       3.927896      -0.380698      36.229499 0.47660977E+03  0.11356104E+05                                 9.320087                            7.115429      -0.185411       1.974695                    0.997829      28.382343      79.608757       0.645311       0.398355      -1.086438       0.045047      -0.028051      -0.126357       0.137048       0.052274      -0.063754       0.020741      -0.058811       0.197697      -0.116620       0.024415       0.092205             10.928679       8.884271       3.680501      -4.823862       9.780795      -2.223708      14.120971           0.005238
          194              N       5.074941      12.424642       3.908433      -0.365727      33.828011 0.44361609E+03  0.10390124E+05                                 8.863651                            6.844804      -0.157127       1.990205                    0.997278      27.908381      77.806894       0.660308       0.396046      -1.087177      -0.085803      -0.100565      -0.041372       0.138517       0.019293       0.027857       0.047890       0.002172      -0.242791      -0.100559       0.022511       0.078048             10.228527       9.148593      -0.039288       0.314304      15.796321       3.202862       5.740666           0.004758
          195              O       8.311785       7.671259      12.887745      -0.563965      37.740095 0.57584529E+03  0.14017731E+05                                 8.819608                            7.374873       0.374973       2.192249                    0.992792      27.063825      70.513343       0.710395       0.354189      -1.148138       0.032276      -0.013431       0.010235       0.036426      -0.025907      -0.002269      -0.041688       0.072958       0.021622      -0.069819       0.023603       0.046216              9.796177      12.464024      -4.594289       2.103893      10.463970      -1.071512       6.460538           0.037800
          196              O       7.326053       9.196719      15.371874      -0.559787      36.033013 0.56897793E+03  0.13818814E+05                                 8.526448                            7.338682       0.393216       2.199501                    0.993575      26.992677      70.409220       0.710491       0.354954      -1.146711      -0.008272       0.003353       0.028475       0.029842       0.047161      -0.033164       0.022618       0.004254       0.101480      -0.077991       0.027317       0.050674              9.111728       6.754173      -0.083964      -1.867370       6.385471      -0.984961      14.195539           0.036484
          197              O       6.525847       9.444246      11.106037      -0.563234      39.083400 0.58802392E+03  0.14419159E+05                                 9.103686                            7.497072       0.167257       2.121550                    0.992442      27.291572      71.852108       0.696853       0.358443      -1.142345       0.010662      -0.005038      -0.034199       0.036175       0.004786      -0.031518       0.001600      -0.103737       0.071250      -0.074138       0.033921       0.040217             10.453044       6.587493      -0.352525      -0.706916       6.534845       0.383482      18.236794           0.038089
          198              O       8.570263      10.791275      13.098294      -0.578002      38.608787 0.57664710E+03  0.14064465E+05                                 8.987911                            7.401887       0.177762       2.123016                    0.992583      27.384063      71.788519       0.704834       0.356292      -1.144620       0.012817       0.034816       0.000999       0.037113      -0.000725      -0.043376      -0.024501      -0.042916      -0.140100      -0.075992       0.022270       0.053722             10.100397       7.420614       3.540406       0.238525      16.030433      -1.403507       6.850145           0.038582
          199              O       5.385763       7.899989      13.620245      -0.557045      36.846726 0.55472985E+03  0.13388740E+05                                 8.681160                            7.242900       0.431417       2.211930                    0.994176      26.880707      69.917225       0.715605       0.354629      -1.146877      -0.012496      -0.029793      -0.007311       0.033124      -0.006253       0.049061       0.009634      -0.023527      -0.133892      -0.074538       0.035221       0.039317              9.694131       7.849193       4.352078       0.389946      14.349378       1.326595       6.883821           0.037010
          200              O       5.661265      11.081520      13.448620      -0.546286      36.438307 0.56247511E+03  0.13647395E+05                                 8.660036                            7.347235       0.161126       2.128842                    0.992100      26.885958      70.529416       0.701429       0.359895      -1.140601      -0.029027       0.014161      -0.007137       0.033076      -0.025268      -0.017514      -0.038212       0.061883       0.032240      -0.067708       0.030534       0.037175              9.459254      12.293592      -4.278946       0.276321      10.142352       0.025868       5.941819           0.037175
          201              O       1.123814       4.210307       4.805480      -0.563967      37.740146 0.57584624E+03  0.14017760E+05                                 8.819618                            7.374880       0.374971       2.192248                    0.992792      27.063843      70.513415       0.710394       0.354189      -1.148138      -0.032276       0.013432      -0.010235       0.036427      -0.025906      -0.002269      -0.041688       0.072958       0.021623      -0.069819       0.023604       0.046215              9.796188      12.464038      -4.594296       2.103896      10.463983      -1.071513       6.460545           0.037799
          202              O       2.109546       2.684847       2.321351      -0.559789      36.033051 0.56897866E+03  0.13818837E+05                                 8.526456                            7.338688       0.393214       2.199500                    0.993575      26.992690      70.409275       0.710491       0.354954      -1.146710       0.008271      -0.003353      -0.028476       0.029842       0.047161      -0.033164       0.022618       0.004254       0.101479      -0.077991       0.027317       0.050674              9.111737       6.754178      -0.083964      -1.867371       6.385477      -0.984963      14.195555           0.036484
          203              O       2.909752       2.437320       6.587188      -0.563236      39.083473 0.58802523E+03  0.14419200E+05                                 9.103700                            7.497083       0.167254       2.121548                    0.992442      27.291597      71.852208       0.696853       0.358443      -1.142344      -0.010662       0.005038       0.034199       0.036175       0.004786      -0.031518       0.001600      -0.103737       0.071249      -0.074138       0.033921       0.040217             10.453060       6.587502      -0.352525      -0.706915       6.534854       0.383482      18.236826           0.038090
          204              O       0.865336       1.090291       4.594931      -0.578004      38.608845 0.57664813E+03  0.14064497E+05                                 8.987922                            7.401895       0.177761       2.123015                    0.992583      27.384084      71.788600       0.704833       0.356292      -1.144619      -0.012817      -0.034816      -0.000999       0.037114      -0.000725      -0.043376      -0.024501      -0.042916      -0.140099      -0.075992       0.022270       0.053722             10.100410       7.420624       3.540412       0.238526      16.030454      -1.403509       6.850152           0.038582
          205              O       4.049836       3.981577       4.072980      -0.557047      36.846771 0.55473048E+03  0.13388759E+05                                 8.681168                            7.242905       0.431416       2.211929                    0.994176      26.880723      69.917290       0.715604       0.354629      -1.146877       0.012497       0.029793       0.007310       0.033124      -0.006254       0.049061       0.009634      -0.023527      -0.133892      -0.074538       0.035221       0.039318              9.694142       7.849203       4.352087       0.389944      14.349398       1.326592       6.883824           0.037010
          206              O       3.774334       0.800046       4.244605      -0.546288      36.438362 0.56247614E+03  0.13647427E+05                                 8.660047                            7.347243       0.161123       2.128840                    0.992100      26.885978      70.529496       0.701429       0.359895      -1.140601       0.029027      -0.014162       0.007137       0.033077      -0.025268      -0.017514      -0.038212       0.061882       0.032241      -0.067708       0.030534       0.037174              9.459266      12.293606      -4.278953       0.276322      10.142367       0.025869       5.941825           0.037175
          207             Hg       8.883218       9.035578       4.300161       0.504918     260.897518 0.88522136E+04  0.40091893E+06                                31.852009                           30.152788       0.590328       1.770353                    0.999286     119.738525     347.186031       0.351129       0.385154      -1.196597      -0.024551      -0.005921       0.015893       0.029840      -0.001349       0.016229      -0.001493       0.000439       0.008896      -0.015515      -0.001914       0.017428             32.718560      37.927744      -0.127381      -2.074275      29.215549       0.854357      31.012387           0.000035
          208             Hg       0.552381       2.845988      13.393064       0.504918     260.897511 0.88522135E+04  0.40091893E+06                                31.852008                           30.152788       0.590328       1.770353                    0.999286     119.738524     347.186027       0.351129       0.385154      -1.196597       0.024551       0.005921      -0.015893       0.029840      -0.001349       0.016229      -0.001493       0.000439       0.008896      -0.015515      -0.001914       0.017429             32.718559      37.927744      -0.127382      -2.074275      29.215548       0.854357      31.012385           0.000035
          209             Br       6.681390       8.466780       5.649093      -0.512606     240.506228 0.83352629E+04  0.37784629E+06                                24.805370                           23.601934       1.751915       2.055029                    0.999750     106.103650     324.244294       0.539142       0.250615      -1.311235      -0.009331       0.014550      -0.015458       0.023189       0.069452      -0.121152       0.032417       0.238295       0.106228      -0.178314      -0.019664       0.197977             26.003502      28.682051       2.140180      -5.129405      20.671236       2.774216      28.657219           0.000289
          210             Br      10.727551       9.680807       6.011627      -0.510962     233.415637 0.83910979E+04  0.38213312E+06                                24.352769                           23.757416       1.510952       1.977993                    0.999902     108.434982     335.333315       0.533211       0.252238      -1.305282       0.015221      -0.014381       0.076065       0.078895       0.074261       0.153173       0.040246       0.178108       0.069908      -0.131740      -0.095120       0.226860             24.554396      29.514686       3.256561       0.517456      20.957080       0.966420      23.191421           0.000113
          211             Br       8.160568      10.928580       2.677870      -0.510954     229.704561 0.82432254E+04  0.37290597E+06                                23.894214                           23.408034       1.664297       2.021183                    0.999856     107.137844     327.836019       0.543175       0.249267      -1.312062      -0.026654       0.038303      -0.017407       0.049805      -0.085190       0.017759      -0.170687      -0.038119       0.073148      -0.174321      -0.034187       0.208508             24.061131      26.149697      -2.460361      -3.338571      22.201079      -2.501738      23.832618           0.000204
          212             Br       9.581508       6.911334       3.008202      -0.489322     227.738514 0.81691879E+04  0.36838844E+06                                23.742018                           23.296016       1.848253       2.076935                    0.999503     105.748231     322.112462       0.545209       0.249124      -1.313445      -0.011417      -0.036082      -0.060435       0.071307      -0.106220      -0.024197       0.149294      -0.073445      -0.068234      -0.161402      -0.047188       0.208590             24.037897      27.994560      -4.109451      -1.137471      22.638969       2.656044      21.480163           0.000201
          213             Br       2.754209       3.414786      12.044132      -0.512606     240.506188 0.83352613E+04  0.37784620E+06                                24.805367                           23.601931       1.751915       2.055029                    0.999750     106.103645     324.244268       0.539142       0.250615      -1.311235       0.009332      -0.014550       0.015458       0.023189       0.069452      -0.121152       0.032417       0.238295       0.106228      -0.178314      -0.019663       0.197977             26.003498      28.682047       2.140179      -5.129403      20.671233       2.774216      28.657214           0.000289
          214             Br      -1.291952       2.200759      11.681598      -0.510962     233.415620 0.83910972E+04  0.38213308E+06                                24.352768                           23.757415       1.510952       1.977993                    0.999902     108.434982     335.333308       0.533211       0.252238      -1.305282      -0.015221       0.014381      -0.076065       0.078895       0.074261       0.153173       0.040246       0.178108       0.069907      -0.131740      -0.095120       0.226860             24.554394      29.514684       3.256560       0.517456      20.957079       0.966420      23.191419           0.000113
          215             Br       1.275031       0.952986      15.015355      -0.510954     229.704527 0.82432239E+04  0.37290589E+06                                23.894211                           23.408031       1.664298       2.021183                    0.999856     107.137840     327.835995       0.543175       0.249267      -1.312062       0.026654      -0.038303       0.017407       0.049805      -0.085190       0.017759      -0.170688      -0.038120       0.073147      -0.174321      -0.034187       0.208508             24.061128      26.149695      -2.460361      -3.338570      22.201076      -2.501738      23.832613           0.000204
          216             Br      -0.145909       4.970232      14.685023      -0.489322     227.738515 0.81691880E+04  0.36838845E+06                                23.742019                           23.296017       1.848253       2.076935                    0.999503     105.748229     322.112458       0.545209       0.249124      -1.313445       0.011417       0.036082       0.060435       0.071307      -0.106220      -0.024197       0.149295      -0.073445      -0.068234      -0.161403      -0.047188       0.208590             24.037897      27.994561      -4.109452      -1.137471      22.638969       2.656044      21.480162           0.000201

******************************************************
Auxiliary information for the entire system
The total spin magnetic moment of the unit cell is   9.999998
The total net atomic charge of the unit cell is   -0.000002
Accuracy of reproducing the electrostatic potential in the unit cell:
  The inner radius (bohr) =    5.0000
  The outer radius (bohr) =   12.0000
  Valid grid points have density less than (e/(bohr^3)) =    0.0001
  The number of valid grid points were=        68377
  The rms potential error without charges in kcal/mol is=      4.53943
  The rms potential error with partial charges in kcal/mol is=      1.14703
  The RRMSE value at monopole order=      0.25268
  The rms potential error with partial charges and cloud penetration in kcal/mol is=      1.14732
  The RRMSE value at monopole order with cloud penetration is=      0.25275
  The rms potential error with partial charges and atomic dipoles in kcal/mol is=      0.54852
  The RRMSE value at dipole order=      0.12083
  The rms potential error with partial charges, atomic dipoles and cloud penetration in kcal/mol is=      0.55246
  The RRMSE value at dipole order with cloud penetration=      0.12170

******************************************************
The electron densities and ab initio electrostatic potential were computed in VASP using the PBE functional and
projector augmented wave method. See the main text of the journal article for a description of computational details.
The atomic charges, dipoles, and quadrupoles were computed with the DDEC6 method as described in
(a) T. A. Manz and N. Gabaldon Limas, RSC Adv. 6 (2016) 47771-47801 DOI: 10.1039/c6ra04656h
(b) N. Gabaldon Limas and T. A. Manz, RSC Adv. 8 (2018) 2678-2707 DOI: 10.1039/c7ra11829e.
For each atom in the material, the electron cloud parameters were fit to the spherically averaged atom-in-material
electron density using radial positions for which this density was between 10^-4 and 10^-2 electrons per cubic bohr.
The polarizabilities, dispersion coefficients, and quantum Drude oscillator (QDO) parameters were fit using the MCLF method.
The magnetic structure of the system was optimized in VASP from the default ferromagnetic initial guess using spin polarization.
The atomic spin moments (ASMs) were computed on this optimized magnetic structure using the DDEC6 partition as inputs
to the method of T. A. Manz and D. S. Sholl, J. Chem. Theory Comput. 7 (2011) 4146-4164 DOI: 10.1021/ct200539n.
The RMSE and RRMSE were computed using a uniform grid with Ewald summation.
