# Supplementary material for: A collection of forcefield precursors for metal–organic frameworks
Source: RSC Adv. 2019 Nov 13;9(63):36492–507. doi: 10.1039/c9ra07327b (PMC9075174; doi:10.1039/c9ra07327b)
Supplement: RA-009-C9RA07327B-s5360 [file RA-009-C9RA07327B-s5360.xyz]

  228
jmolscript: load "" {1 1 1} spacegroup "x,y,z" unitcell [{      9.858000     0.000000     0.000000 }, {     -3.399039    12.096518     0.000000 }, {      0.000000     0.000000    29.618000 }]
Co     7.297923     7.776972    27.913780     0.762900
Co     4.090038     4.319546    13.104780     0.762717
Co    -0.838962     4.319546     1.704220     0.762238
Co     2.368923     7.776972    16.513220     0.762983
H      5.455180     1.537467     5.920638     0.427418
H      0.397200     8.693767     1.454244     0.113088
H      4.416370     8.476030     1.611219     0.112901
H      2.469359     7.497422    27.820187     0.124551
H      4.245794     8.549819     3.678556     0.115604
H      4.169256     9.180048     5.923600     0.107580
H      0.482874    10.707838     5.378629     0.110969
H      0.555708    10.087286     3.136546     0.117711
H      2.949803     8.338130     7.810267     0.134562
H     -0.287790    11.913861    11.100826     0.131661
H      2.755588     1.728592    12.365515     0.099563
H      5.919161     3.471701    10.801685     0.103689
H      6.244741     1.685045     9.380021     0.131730
H      1.835651     8.640543    12.069335     0.126999
H      2.469718     6.826065    13.354756     0.096671
H      5.063027     5.701089    10.668404     0.092799
H      4.446090     7.405488     9.249701     0.125554
H      5.932781    10.559051    20.729638     0.427475
H      1.132761     3.402751    16.263244     0.113014
H      6.971591     3.620488    16.420219     0.112826
H     -0.939398     4.599096    13.011187     0.124569
H      7.142167     3.546699    18.487556     0.115586
H      7.218705     2.916470    20.732600     0.107550
H      1.047087     1.388680    20.187629     0.110940
H      0.974253     2.009232    17.945546     0.117736
H      8.438158     3.758388    22.619267     0.134575
H      1.817751     0.182657    25.909826     0.131718
H     -1.225627    10.367926    27.174515     0.099691
H      5.468800     8.624817    25.610685     0.103740
H      5.143220    10.411473    24.189021     0.131740
H     -0.305690     3.455975    26.878335     0.127053
H     -0.939757     5.270453    28.163756     0.096769
H      6.324934     6.395429    25.477404     0.092813
H      6.941871     4.691030    24.058701     0.125547
H      1.003781    10.559051    23.697362     0.427449
H      6.061761     3.402751    28.163756     0.112966
H      2.042591     3.620488    28.006781     0.112778
H      3.989602     4.599096     1.797813     0.124539
H      2.213167     3.546699    25.939444     0.115588
H      2.289705     2.916470    23.694400     0.107521
H      5.976087     1.388680    24.239371     0.110908
H      5.903253     2.009232    26.481454     0.117720
H      3.509158     3.758388    21.807733     0.134538
H      6.746751     0.182657    18.517174     0.131690
H      3.703373    10.367926    17.252485     0.099624
H      0.539800     8.624817    18.816315     0.103682
H      0.214220    10.411473    20.237979     0.131710
H      4.623310     3.455975    17.548665     0.127031
H      3.989243     5.270453    16.263244     0.096731
H      1.395934     6.395429    18.949596     0.092764
H      2.012871     4.691030    20.368299     0.125506
H      0.526180     1.537467     8.888362     0.427371
H      5.326200     8.693767    13.354756     0.113041
H     -0.512630     8.476030    13.197781     0.112856
H      7.398359     7.497422    16.606813     0.124486
H     -0.683206     8.549819    11.130444     0.115545
H     -0.759744     9.180048     8.885400     0.107550
H      5.411874    10.707838     9.430371     0.110934
H      5.484708    10.087286    11.672454     0.117639
H     -1.979197     8.338130     6.998733     0.134520
H      4.641210    11.913861     3.708174     0.131595
H      7.684588     1.728592     2.443485     0.099494
H      0.990161     3.471701     4.007315     0.103643
H      1.315741     1.685045     5.428979     0.131654
H      6.764651     8.640543     2.739665     0.126953
H      7.398718     6.826065     1.454244     0.096630
H      0.134027     5.701089     4.140596     0.092769
H     -0.482910     7.405488     5.559299     0.125493
C      0.010344     8.035717    28.510287     0.567915
C      1.274651     8.086522    29.324782    -0.009207
C      1.235772     8.519578     1.045515    -0.152901
C      2.394431     8.693767     1.771156     0.068271
C      3.599752     8.375629     1.137331    -0.154338
C      3.628703     7.914752    29.443254    -0.014140
C      2.451519     7.788948    28.723536    -0.118084
C      4.933829     7.676450    28.765002     0.574465
C      2.381525     9.195773     3.172088     0.083168
C      3.464744     8.968358     4.019163    -0.134196
C      3.418488     9.346979     5.366782    -0.142488
C      2.295846     9.960273     5.899906     0.055885
C      1.244921    10.248170     5.043945    -0.150845
C      1.288832     9.874388     3.702250    -0.132405
C      2.220794    10.185268     7.368958     0.109359
C      2.618286     9.142548     8.192339    -0.245761
C      2.534938     9.270771     9.560690     0.211065
C      1.715548    11.400968     9.382982     0.194541
C      1.769902    11.351372     7.985013    -0.161107
C      4.746739     0.445152     7.164594     0.611452
C      4.780462     0.528618    10.120471     0.100486
C      3.697102     0.560069    11.020858    -0.166670
C      3.505033     1.703190    11.782040     0.097788
C      5.332015     2.726555    10.854997     0.091480
C      5.549445     1.647546    10.025693    -0.176611
C      2.977605     8.176037    10.469963     0.080052
C      2.462232     8.013943    11.725766    -0.160871
C      2.858092     6.934934    12.495834     0.130573
C      4.352788     6.278093    10.926080     0.092527
C      4.003191     7.294200    10.084929    -0.191802
C      1.519617     4.060801    13.701287     0.567873
C      0.255310     4.009996    14.515782    -0.009216
C      0.294189     3.576940    15.854515    -0.153015
C     -0.864470     3.402751    16.580156     0.068159
C      7.788209     3.720889    15.946331    -0.154450
C      7.759258     4.181766    14.634254    -0.014127
C     -0.921558     4.307570    13.914536    -0.118044
C      6.454132     4.420068    13.956002     0.574428
C     -0.851564     2.900745    17.981088     0.083230
C      7.923217     3.128160    18.828163    -0.134260
C      7.969473     2.749539    20.175782    -0.142549
C      9.092115     2.136245    20.708906     0.055847
C      0.285040     1.848348    19.852945    -0.150914
C      0.241129     2.222130    18.511250    -0.132459
C      9.167167     1.911250    22.177958     0.109373
C      8.769675     2.953970    23.001339    -0.245771
C      8.853023     2.825747    24.369690     0.211128
C     -0.185587     0.695550    24.191982     0.194546
C     -0.239941     0.745146    22.794013    -0.161135
C     -3.216778    11.651366    21.973594     0.611502
C     -3.250501    11.567900    24.929471     0.100482
C     -2.167141    11.536449    25.829858    -0.166594
C     -1.975072    10.393328    26.591040     0.097884
C      6.055946     9.369963    25.663997     0.091548
C      5.838516    10.448972    24.834693    -0.176618
C      8.410356     3.920481    25.278963     0.080011
C     -0.932271     4.082575    26.534766    -0.160759
C     -1.328131     5.161584    27.304834     0.130728
C      7.035173     5.818425    25.735080     0.092524
C      7.384770     4.802318    24.893929    -0.191841
C      6.448617     4.060801     1.107713     0.567835
C      5.184310     4.009996     0.293218    -0.009225
C      5.223189     3.576940    28.572485    -0.153082
C      4.064530     3.402751    27.846844     0.068074
C      2.859209     3.720889    28.480669    -0.154533
C      2.830258     4.181766     0.174746    -0.014127
C      4.007442     4.307570     0.894464    -0.118071
C      1.525132     4.420068     0.852998     0.574370
C      4.077436     2.900745    26.445912     0.083276
C      2.994217     3.128160    25.598837    -0.134288
C      3.040473     2.749539    24.251218    -0.142600
C      4.163115     2.136245    23.718094     0.055789
C      5.214040     1.848348    24.574055    -0.150957
C      5.170129     2.222130    25.915750    -0.132479
C      4.238167     1.911250    22.249042     0.109374
C      3.840675     2.953970    21.425661    -0.245774
C      3.924023     2.825747    20.057310     0.211079
C      4.743413     0.695550    20.235018     0.194520
C      4.689059     0.745146    21.632987    -0.161138
C      1.712222    11.651366    22.453406     0.611505
C      1.678499    11.567900    19.497529     0.100503
C      2.761859    11.536449    18.597142    -0.166649
C      2.953928    10.393328    17.835960     0.097855
C      1.126946     9.369963    18.763003     0.091527
C      0.909516    10.448972    19.592307    -0.176631
C      3.481356     3.920481    19.148037     0.080029
C      3.996729     4.082575    17.892234    -0.160829
C      3.600869     5.161584    17.122166     0.130665
C      2.106173     5.818425    18.691920     0.092517
C      2.455770     4.802318    19.533071    -0.191836
C      4.939344     8.035717    15.916713     0.567902
C      6.203651     8.086522    15.102218    -0.009261
C      6.164772     8.519578    13.763485    -0.152989
C      7.323431     8.693767    13.037844     0.068247
C     -1.329248     8.375629    13.671669    -0.154415
C     -1.300297     7.914752    14.983746    -0.014194
C      7.380519     7.788948    15.703464    -0.118127
C      0.004829     7.676450    15.661998     0.574450
C     -2.547475     9.195773    11.636912     0.083092
C     -1.464256     8.968358    10.789837    -0.134287
C     -1.510512     9.346979     9.442218    -0.142540
C     -2.633154     9.960273     8.909094     0.055912
C      6.173921    10.248170     9.765055    -0.150916
C      6.217832     9.874388    11.106750    -0.132489
C     -2.708206    10.185268     7.440042     0.109286
C     -2.310714     9.142548     6.616661    -0.245848
C     -2.394062     9.270771     5.248310     0.211076
C     -3.213452    11.400968     5.426018     0.194573
C     -3.159098    11.351372     6.823987    -0.161190
C      9.675739     0.445152     7.644406     0.611508
C     -0.148538     0.528618     4.688529     0.100373
C      8.626102     0.560069     3.788142    -0.166782
C      8.434033     1.703190     3.026960     0.097722
C      0.403015     2.726555     3.954003     0.091406
C      0.620445     1.647546     4.783307    -0.176707
C     -1.951395     8.176037     4.339037     0.079965
C      7.391232     8.013943     3.083234    -0.160947
C      7.787092     6.934934     2.313166     0.130515
C     -0.576212     6.278093     3.882920     0.092477
C     -0.925809     7.294200     4.724071    -0.191899
N      2.065892    10.375183    10.156308    -0.333604
N      4.304133     2.764054    11.750942    -0.231099
N      3.747298     6.054307    12.092733    -0.221196
N      9.322069     1.721335    24.965308    -0.333458
N      7.083828     9.332464    26.559942    -0.231056
N      7.640663     6.042211    26.901733    -0.221123
N      4.393069     1.721335    19.461692    -0.333558
N      2.154828     9.332464    17.867058    -0.231089
N      2.711663     6.042211    17.525267    -0.221181
N     -2.863108    10.375183     4.652692    -0.333609
N     -0.624867     2.764054     3.058059    -0.231032
N     -1.181702     6.054307     2.716267    -0.221122
O     -1.055272     8.032088    29.136115    -0.527911
O      0.099235     7.982492    27.262184    -0.589414
O      5.970590     7.884510    29.404750    -0.521393
O      4.978693     7.341377    27.566954    -0.573189
O      3.564057     0.731839     7.079887    -0.487009
O      5.754819     1.085058     6.563349    -0.507403
O      2.585233     4.064430    14.327115    -0.528109
O      1.430726     4.114026    12.453184    -0.589305
O      5.417371     4.212008    14.595750    -0.521595
O      6.409268     4.755141    12.757954    -0.573111
O     -2.034096    11.364679    21.888887    -0.487012
O      5.633142    11.011460    21.372349    -0.507422
O      7.514233     4.064430     0.481885    -0.528194
O      6.359726     4.114026     2.355816    -0.589411
O      0.488371     4.212008     0.213250    -0.521741
O      1.480268     4.755141     2.051047    -0.573247
O      2.894904    11.364679    22.538113    -0.487084
O      0.704142    11.011460    23.054651    -0.507462
O      3.873728     8.032088    15.290885    -0.528026
O      5.028235     7.982492    17.164816    -0.589445
O      1.041590     7.884510    15.022250    -0.521496
O      0.049693     7.341377    16.860046    -0.573205
O      8.493057     0.731839     7.729113    -0.487107
O      0.825819     1.085058     8.245651    -0.507448

The following XYZ coordinates are in angstroms. Other properties are in atomic units.
The sperically averaged electron density of each atom fit to a function of the form exp(a - br)
eigen_1, eigen_2 and eigen_3 are the three eigenvalues of traceless quadrupole moment tensor
  atom number  atomic symbol              X              Y              Z     net charge C6 coefficient C8 coefficient C10 coefficient fluctuating dipole atomic polarizability isotropic forcefield polarizability              a              b squared Pearson coefficient          <r^3>          <r^4>         wp_QDO          m_QDO          q_QDO       dipole_x       dipole_y       dipole_z         dipole            Qxy            Qxz            Qyz     Q(x^2-y^2)  Q(3z^2 - R^2)        eigen_1        eigen_2        eigen_3 static polarizability      alpha(xx)      alpha(xy)      alpha(xz)      alpha(yy)      alpha(yz)      alpha(zz) atomic spin moment
            1             Co       7.297923       7.776972      27.913780       0.762900     120.903727 0.26253959E+04  0.89557165E+05                                18.265100                           15.290264       0.716289       2.062444                    0.996312      49.485461     133.111024       0.537693       0.333938      -1.214996       0.012083       0.012678       0.111025       0.112398       0.008458       0.001189       0.000192       0.104883       0.055954      -0.062445       0.018594       0.043851             22.262553      27.331657      -1.596640      -1.441388      22.250759      -1.903598      17.205243           2.795042
            2             Co       4.090038       4.319546      13.104780       0.762717     120.923264 0.26258818E+04  0.89578827E+05                                18.267670                           15.292175       0.715874       2.062280                    0.996314      49.488914     133.128683       0.537627       0.333960      -1.214963      -0.012088      -0.012757       0.110978       0.112361       0.008475      -0.001149      -0.000266       0.105139       0.055999      -0.062582       0.018613       0.043969             22.265995      27.335651      -1.597035       1.441872      22.254437       1.904017      17.207898           2.795515
            3             Co      -0.838962       4.319546       1.704220       0.762238     120.961643 0.26268808E+04  0.89623527E+05                                18.273066                           15.296355       0.715269       2.062004                    0.996319      49.495567     133.164636       0.537474       0.334016      -1.214885      -0.012087      -0.012789      -0.110993       0.112379       0.008524       0.001231       0.000325       0.105397       0.055962      -0.062711       0.018593       0.044118             22.273136      27.345503      -1.597597      -1.442606      22.261171      -1.904697      17.212734           2.794935
            4             Co       2.368923       7.776972      16.513220       0.762983     120.901487 0.26253034E+04  0.89552927E+05                                18.264584                           15.289733       0.716453       2.062497                    0.996312      49.485111     133.107862       0.537718       0.333927      -1.215010       0.012096       0.012726      -0.111009       0.112389       0.008466      -0.001171      -0.000239       0.104983       0.056031      -0.062508       0.018621       0.043887             22.262083      27.331180      -1.596665       1.441511      22.250176       1.903401      17.204893           2.796165
            5              H       5.455180       1.537467       5.920638       0.427418       0.471707 0.28522813E+01  0.21905059E+02                                 1.071142                            1.046572      -1.255817       2.486911                    0.999826       1.987738       5.123434       0.553830       1.440050      -0.679908      -0.001179       0.018016      -0.026937       0.032428       0.003802       0.002451      -0.014209      -0.002712       0.022784      -0.014645      -0.003003       0.017648              1.072718       0.946572      -0.015822       0.019133       1.086912      -0.224450       1.184671          -0.000040
            6              H       0.397200       8.693767       1.454244       0.113088       1.177703 0.89709404E+01  0.91070087E+02                                 1.864342                            1.766650      -1.314603       2.251024                    0.993584       3.802467      10.998252       0.462460       1.304650      -0.702096      -0.032569       0.004406       0.015606       0.036382      -0.005555      -0.005663       0.002545       0.010408       0.005041      -0.008453      -0.002483       0.010936              1.910866       2.325137      -0.042909      -0.297371       1.488451       0.176493       1.919010           0.000061
            7              H       4.416370       8.476030       1.611219       0.112901       1.104156 0.81157023E+01  0.80325827E+02                                 1.783586                            1.677399      -1.246260       2.280797                    0.995265       3.710945      10.587938       0.475991       1.300104      -0.702921       0.032231       0.002559       0.016910       0.036488       0.001865       0.007110       0.003223       0.009378      -0.001200      -0.006841      -0.003751       0.010592              1.830978       2.212901       0.043212       0.286078       1.384015       0.164257       1.896017           0.000232
            8              H       2.469359       7.497422      27.820187       0.124551       1.292518 0.10248953E+02  0.10664262E+03                                 1.927228                            1.846795      -1.399703       2.215594                    0.993899       3.710516      10.563559       0.471700       1.247927      -0.716093      -0.000518      -0.013297      -0.037810       0.040083       0.002949      -0.000897       0.009455      -0.005823       0.033189      -0.011027      -0.004877       0.015904              1.944344       1.864769      -0.031356      -0.046247       1.624740       0.270308       2.343522           0.000267
            9              H       4.245794       8.549819       3.678556       0.115604       1.133694 0.82691715E+01  0.82042130E+02                                 1.810394                            1.691357      -1.051980       2.380048                    0.996615       3.588478      10.174952       0.475873       1.297298      -0.704902       0.030383      -0.018224      -0.012497       0.037569      -0.009853       0.001748       0.005139       0.011337       0.007962      -0.014365       0.004147       0.010218              1.865819       2.182816      -0.324046      -0.307655       1.556426       0.278577       1.858216          -0.000023
           10              H       4.169256       9.180048       5.923600       0.107580       1.187506 0.89381941E+01  0.90507007E+02                                 1.870634                            1.761385      -1.169483       2.318992                    0.994582       3.721981      10.694636       0.464712       1.301638      -0.703648       0.031611      -0.005365       0.019650       0.037605      -0.009547       0.003658       0.004703       0.016230       0.013274      -0.016368       0.005683       0.010685              1.920280       2.258434      -0.057643       0.415526       1.435694      -0.031241       2.066713          -0.000024
           11              H       0.482874      10.707838       5.378629       0.110969       1.081080 0.80707136E+01  0.80185692E+02                                 1.798698                            1.705244      -1.168246       2.320351                    0.994949       3.755151      10.918487       0.456277       1.351115      -0.692577      -0.034520       0.019855       0.009578       0.040958      -0.014279       0.001875       0.000607       0.018812       0.015794      -0.019812       0.005147       0.014665              1.839709       2.139675      -0.328967      -0.272139       1.646576       0.275928       1.732877          -0.000014
           12              H       0.555708      10.087286       3.136546       0.117711       1.189291 0.90719706E+01  0.91193185E+02                                 1.809723                            1.728909      -0.915594       2.445147                    0.998346       3.435385       9.487517       0.493142       1.235588      -0.720766      -0.031069       0.011860      -0.023848       0.040923      -0.012793       0.006697       0.000671       0.012765       0.015494      -0.017646       0.002810       0.014836              1.831661       2.021661      -0.112707       0.374935       1.495281       0.030733       1.978042          -0.000057
           13              H       2.949803       8.338130       7.810267       0.134562       1.164806 0.90222792E+01  0.90511619E+02                                 1.771701                            1.713826      -1.203200       2.314289                    0.996093       3.448366       9.494050       0.500115       1.220811      -0.723398       0.010008      -0.030423      -0.014009       0.034957      -0.005108       0.000039       0.005656      -0.020438      -0.005351      -0.010765      -0.003447       0.014213              1.777284       1.522728      -0.248380      -0.055871       1.950689       0.127720       1.858435          -0.000026
           14              H      -0.287790      11.913861      11.100826       0.131661       1.061080 0.77129518E+01  0.75449248E+02                                 1.750749                            1.648451      -1.104575       2.364345                    0.996543       3.552831      10.110293       0.473924       1.321182      -0.699405      -0.024141      -0.027720       0.004133       0.036990       0.007132      -0.012078       0.004576       0.001977      -0.007156      -0.016380       0.003533       0.012847              1.791206       1.800304       0.509511      -0.049209       2.159189       0.062645       1.414125           0.000251
           15              H       2.755588       1.728592      12.365515       0.099563       1.257464 0.92649773E+01  0.93117345E+02                                 1.838273                            1.713152      -1.022865       2.388967                    0.997184       3.441150       9.335422       0.513028       1.187897      -0.731861      -0.042281      -0.002030       0.029116       0.051377       0.011496      -0.015756       0.001568       0.008433      -0.007986      -0.019462      -0.001309       0.020771              1.886886       2.114168      -0.138317      -0.606542       1.634091       0.246275       1.912399           0.000346
           16              H       5.919161       3.471701      10.801685       0.103689       1.255545 0.89771786E+01  0.89458931E+02                                 1.828061                            1.677819      -1.036918       2.380364                    0.997372       3.431786       9.251176       0.522686       1.175931      -0.734182       0.037651       0.036714      -0.004830       0.052810       0.011964      -0.016392      -0.001806       0.001137      -0.025017      -0.020740      -0.001671       0.022411              1.913732       1.751846       0.482025       0.053174       2.466246       0.227052       1.523104           0.000175
           17              H       6.244741       1.685045       9.380021       0.131730       1.143445 0.85016201E+01  0.84572789E+02                                 1.789912                            1.692283      -1.254866       2.295231                    0.994526       3.515709       9.843505       0.487418       1.263210      -0.712649       0.026614       0.003011      -0.025454       0.036950       0.007161      -0.010113       0.003677      -0.013698      -0.008292      -0.016775       0.005442       0.011333              1.817043       1.946525      -0.033896      -0.504459       1.563263       0.165312       1.941340           0.000223
           18              H       1.835651       8.640543      12.069335       0.126999       1.257157 0.94890616E+01  0.97369353E+02                                 1.929323                            1.805259      -1.330144       2.251120                    0.993607       3.713814      10.683691       0.463468       1.287915      -0.706697      -0.021450       0.023738       0.019235       0.037331      -0.010178      -0.006285       0.008043       0.009807       0.019675      -0.015250      -0.001844       0.017094              1.975478       2.183245      -0.480184      -0.251930       1.964878       0.035259       1.778311           0.000259
           19              H       2.469718       6.826065      13.354756       0.096671       1.069898 0.74732875E+01  0.73357085E+02                                 1.827800                            1.668656      -1.319355       2.244937                    0.993391       3.935849      11.642802       0.446604       1.397183      -0.681919      -0.019561      -0.002168       0.043957       0.048162      -0.003503      -0.006994      -0.005481      -0.005462       0.020623      -0.011949       0.000773       0.011176              1.929684       1.722221       0.054084      -0.456027       1.568069      -0.197192       2.498761           0.000561
           20              H       5.063027       5.701089      10.668404       0.092799       1.296383 0.94482379E+01  0.95732413E+02                                 1.894611                            1.741929      -1.021879       2.382400                    0.997047       3.559706       9.798584       0.501945       1.204319      -0.727013       0.042676      -0.022976      -0.013289       0.050257      -0.012015      -0.015552      -0.002329       0.011457       0.002762      -0.020086      -0.001026       0.021112              1.976517       2.040966      -0.626056      -0.109062       2.308956       0.053046       1.579629           0.000393
           21              H       4.446090       7.405488       9.249701       0.125554       1.145234 0.84709992E+01  0.83332721E+02                                 1.730134                            1.644020      -0.971178       2.419096                    0.998249       3.323087       8.947429       0.520372       1.196495      -0.729833       0.020330       0.003490      -0.030882       0.037137      -0.011768      -0.011852      -0.004209       0.006783       0.018516      -0.019849       0.003502       0.016347              1.758015       1.600084       0.025657      -0.277195       1.530089      -0.265357       2.143873           0.000240
           22              H       5.932781      10.559051      20.729638       0.427475       0.471704 0.28522498E+01  0.21904611E+02                                 1.071084                            1.046521      -1.255762       2.486919                    0.999826       1.987759       5.123352       0.553884       1.439923      -0.679927       0.001179      -0.018014      -0.026934       0.032424       0.003802      -0.002451       0.014209      -0.002717       0.022783      -0.014644      -0.003004       0.017648              1.072660       0.946529      -0.015817      -0.019128       1.086853       0.224421       1.184597           0.000002
           23              H       1.132761       3.402751      16.263244       0.113014       1.177978 0.89735157E+01  0.91102092E+02                                 1.864558                            1.766843      -1.314735       2.250903                    0.993584       3.802996      10.999869       0.462462       1.304562      -0.702113       0.032564      -0.004419       0.015587       0.036372      -0.005553       0.005666      -0.002544       0.010411       0.005057      -0.008456      -0.002482       0.010938              1.911094       2.325436      -0.042909       0.297400       1.488603      -0.176523       1.919244           0.000094
           24              H       6.971591       3.620488      16.420219       0.112826       1.104490 0.81187377E+01  0.80362807E+02                                 1.783869                            1.677651      -1.246578       2.280586                    0.995262       3.711616      10.590062       0.475985       1.300008      -0.702939      -0.032227      -0.002560       0.016896       0.036478       0.001865      -0.007112      -0.003223       0.009384      -0.001168      -0.006841      -0.003754       0.010595              1.831277       2.213285       0.043214      -0.286118       1.384206      -0.164300       1.896340           0.000258
           25              H      -0.939398       4.599096      13.011187       0.124569       1.292141 0.10245063E+02  0.10659164E+03                                 1.926859                            1.846455      -1.399584       2.215699                    0.993902       3.709764      10.560772       0.471741       1.247941      -0.716094       0.000515       0.013281      -0.037828       0.040095       0.002953       0.000901      -0.009452      -0.005851       0.033208      -0.011037      -0.004872       0.015909              1.943967       1.864381      -0.031344       0.046232       1.624461      -0.270238       2.343058           0.000294
           26              H       7.142167       3.546699      18.487556       0.115586       1.133748 0.82696772E+01  0.82048404E+02                                 1.810449                            1.691407      -1.052116       2.379980                    0.996613       3.588604      10.175388       0.475867       1.297295      -0.704903      -0.030374       0.018228      -0.012507       0.037567      -0.009854      -0.001748      -0.005138       0.011337       0.007959      -0.014364       0.004145       0.010219              1.865877       2.182869      -0.324052       0.307664       1.556466      -0.278591       1.858296           0.000004
           27              H       7.218705       2.916470      20.732600       0.107550       1.187619 0.89392574E+01  0.90520446E+02                                 1.870747                            1.761484      -1.169573       2.318933                    0.994581       3.722218      10.695467       0.464701       1.301629      -0.703650      -0.031607       0.005370       0.019651       0.037603      -0.009548      -0.003658      -0.004705       0.016234       0.013277      -0.016371       0.005685       0.010686              1.920401       2.258579      -0.057646      -0.415563       1.435767       0.031240       2.066856          -0.000009
           28              H       1.047087       1.388680      20.187629       0.110940       1.081257 0.80723790E+01  0.80206435E+02                                 1.798886                            1.705411      -1.168396       2.320251                    0.994947       3.755572      10.920023       0.456258       1.351102      -0.692578       0.034515      -0.019851       0.009579       0.040953      -0.014280      -0.001876      -0.000610       0.018814       0.015807      -0.019816       0.005152       0.014664              1.839908       2.139915      -0.329017       0.272181       1.646740      -0.275975       1.733068           0.000005
           29              H       0.974253       2.009232      17.945546       0.117736       1.189244 0.90715205E+01  0.91187411E+02                                 1.809657                            1.728851      -0.915626       2.445134                    0.998346       3.435334       9.487271       0.493157       1.235567      -0.720770       0.031060      -0.011855      -0.023862       0.040922      -0.012793      -0.006697      -0.000667       0.012768       0.015506      -0.017648       0.002810       0.014838              1.831595       2.021569      -0.112697      -0.374905       1.495239      -0.030737       1.977978           0.000013
           30              H       8.438158       3.758388      22.619267       0.134575       1.164872 0.90229773E+01  0.90520542E+02                                 1.771773                            1.713894      -1.203328       2.314226                    0.996091       3.448507       9.494597       0.500103       1.220814      -0.723396      -0.010009       0.030421      -0.014008       0.034955      -0.005106      -0.000039      -0.005656      -0.020435      -0.005345      -0.010765      -0.003446       0.014211              1.777357       1.522786      -0.248395       0.055869       1.950767      -0.127715       1.858520          -0.000018
           31              H       1.817751       0.182657      25.909826       0.131718       1.060911 0.77113082E+01  0.75428405E+02                                 1.750498                            1.648224      -1.104394       2.364451                    0.996546       3.552331      10.108225       0.473984       1.321100      -0.699422       0.024138       0.027727       0.004150       0.036996       0.007132       0.012075      -0.004571       0.001979      -0.007137      -0.016374       0.003527       0.012847              1.790944       1.800047       0.509418       0.049201       2.158847      -0.062615       1.413937           0.000228
           32              H      -1.225627      10.367926      27.174515       0.099691       1.257068 0.92613050E+01  0.93070511E+02                                 1.837826                            1.712764      -1.022654       2.389109                    0.997188       3.440467       9.332842       0.513112       1.187829      -0.731877       0.042277       0.002037       0.029136       0.051385       0.011494       0.015756      -0.001556       0.008434      -0.007966      -0.019454      -0.001320       0.020774              1.886410       2.113627      -0.138254       0.606321       1.633691      -0.246161       1.911911           0.000291
           33              H       5.468800       8.624817      25.610685       0.103740       1.255636 0.89779784E+01  0.89469019E+02                                 1.828141                            1.677885      -1.037105       2.380271                    0.997371       3.431924       9.251700       0.522679       1.175918      -0.734183      -0.037652      -0.036713      -0.004820       0.052809       0.011961       0.016397       0.001810       0.001133      -0.025028      -0.020743      -0.001670       0.022414              1.913821       1.751918       0.482058      -0.053181       2.466379      -0.227075       1.523164           0.000152
           34              H       5.143220      10.411473      24.189021       0.131740       1.143478 0.85019152E+01  0.84575931E+02                                 1.789888                            1.692264      -1.254833       2.295226                    0.994526       3.515757       9.843451       0.487444       1.263138      -0.712664      -0.026617      -0.003008      -0.025446       0.036946       0.007163       0.010112      -0.003679      -0.013695      -0.008287      -0.016774       0.005441       0.011333              1.817017       1.946492      -0.033898       0.504443       1.563249      -0.165314       1.941310           0.000209
           35              H      -0.305690       3.455975      26.878335       0.127053       1.256840 0.94860842E+01  0.97331799E+02                                 1.929076                            1.805039      -1.329978       2.251257                    0.993610       3.713237      10.681874       0.463469       1.288005      -0.706680       0.021450      -0.023746       0.019261       0.037349      -0.010177       0.006280      -0.008048       0.009796       0.019636      -0.015243      -0.001846       0.017089              1.975221       2.182964      -0.480094       0.251900       1.964609      -0.035275       1.778090           0.000229
           36              H      -0.939757       5.270453      28.163756       0.096769       1.069493 0.74698520E+01  0.73315496E+02                                 1.827422                            1.668339      -1.319374       2.245009                    0.993396       3.934985      11.639913       0.446616       1.397295      -0.681900       0.019557       0.002163       0.043987       0.048187      -0.003494       0.006992       0.005491      -0.005474       0.020638      -0.011948       0.000762       0.011186              1.929268       1.721879       0.054069       0.455890       1.567758       0.197117       2.498167           0.000550
           37              H       6.324934       6.395429      25.477404       0.092813       1.296557 0.94498449E+01  0.95752957E+02                                 1.894776                            1.742071      -1.022025       2.382313                    0.997045       3.560023       9.799738       0.501927       1.204310      -0.727013      -0.042682       0.022966      -0.013275       0.050254      -0.012015       0.015554       0.002330       0.011455       0.002756      -0.020088      -0.001025       0.021113              1.976696       2.041144      -0.626137       0.109065       2.309186      -0.053039       1.579758           0.000381
           38              H       6.941871       4.691030      24.058701       0.125547       1.145411 0.84726720E+01  0.83353074E+02                                 1.730270                            1.644147      -0.971337       2.418985                    0.998247       3.323442       8.948518       0.520371       1.196443      -0.729842      -0.020334      -0.003495      -0.030871       0.037131      -0.011775       0.011852       0.004211       0.006787       0.018518      -0.019856       0.003507       0.016349              1.758156       1.600204       0.025655       0.277213       1.530214       0.265396       2.144050           0.000240
           39              H       1.003781      10.559051      23.697362       0.427449       0.471734 0.28525143E+01  0.21907335E+02                                 1.071174                            1.046606      -1.255794       2.486903                    0.999826       1.987859       5.123833       0.553828       1.440024      -0.679909       0.001181      -0.018012       0.026934       0.032423       0.003803       0.002451      -0.014208      -0.002715       0.022785      -0.014644      -0.003003       0.017647              1.072750       0.946603      -0.015817       0.019127       1.086946      -0.224451       1.184700          -0.000019
           40              H       6.061761       3.402751      28.163756       0.112966       1.178114 0.89748206E+01  0.91118605E+02                                 1.864694                            1.766965      -1.314833       2.250832                    0.993584       3.803294      11.000910       0.462448       1.304552      -0.702115       0.032564      -0.004422      -0.015579       0.036369      -0.005553      -0.005670       0.002546       0.010413       0.005065      -0.008457      -0.002485       0.010942              1.911238       2.325620      -0.042910      -0.297423       1.488700       0.176544       1.919395           0.000063
           41              H       2.042591       3.620488      28.006781       0.112778       1.104687 0.81205562E+01  0.80385261E+02                                 1.784065                            1.677825      -1.246847       2.280429                    0.995259       3.712058      10.591596       0.475967       1.299986      -0.702942      -0.032227      -0.002563      -0.016888       0.036474       0.001866       0.007114       0.003225       0.009385      -0.001150      -0.006842      -0.003756       0.010598              1.831485       2.213547       0.043217       0.286148       1.384339       0.164331       1.896569           0.000232
           42              H       3.989602       4.599096       1.797813       0.124539       1.292477 0.10248483E+02  0.10663669E+03                                 1.927217                            1.846779      -1.399999       2.215480                    0.993897       3.710392      10.563216       0.471691       1.247962      -0.716087       0.000513       0.013274       0.037823       0.040088       0.002958      -0.000901       0.009450      -0.005863       0.033188      -0.011040      -0.004865       0.015905              1.944335       1.864749      -0.031355      -0.046247       1.624729       0.270313       2.343527           0.000252
           43              H       2.213167       3.546699      25.939444       0.115588       1.133817 0.82703412E+01  0.82056943E+02                                 1.810543                            1.691490      -1.052240       2.379916                    0.996612       3.588782      10.176137       0.475847       1.297318      -0.704897      -0.030369       0.018224       0.012515       0.037563      -0.009852       0.001747       0.005138       0.011339       0.007963      -0.014363       0.004146       0.010218              1.865977       2.182981      -0.324072      -0.307684       1.556539       0.278615       1.858412          -0.000011
           44              H       2.289705       2.916470      23.694400       0.107521       1.187749 0.89404829E+01  0.90535909E+02                                 1.870871                            1.761594      -1.169623       2.318884                    0.994581       3.722495      10.696424       0.464691       1.301613      -0.703652      -0.031602       0.005371      -0.019648       0.037597      -0.009549       0.003656       0.004705       0.016237       0.013282      -0.016373       0.005687       0.010686              1.920532       2.258738      -0.057649       0.415600       1.435848      -0.031238       2.067009          -0.000015
           45              H       5.976087       1.388680      24.239371       0.110908       1.081334 0.80730942E+01  0.80215245E+02                                 1.798963                            1.705480      -1.168423       2.320221                    0.994947       3.755750      10.920624       0.456252       1.351090      -0.692581       0.034511      -0.019854      -0.009575       0.040950      -0.014280       0.001878       0.000611       0.018814       0.015809      -0.019816       0.005152       0.014664              1.839989       2.140012      -0.329038      -0.272198       1.646809       0.275995       1.733146          -0.000005
           46              H       5.903253       2.009232      26.481454       0.117720       1.189237 0.90714875E+01  0.91187364E+02                                 1.809689                            1.728880      -0.915655       2.445127                    0.998346       3.435337       9.487419       0.493137       1.235613      -0.720761       0.031057      -0.011853       0.023869       0.040923      -0.012792       0.006698       0.000667       0.012773       0.015506      -0.017648       0.002809       0.014838              1.831628       2.021602      -0.112700       0.374913       1.495263       0.030742       1.978020          -0.000042
           47              H       3.509158       3.758388      21.807733       0.134538       1.164906 0.90233255E+01  0.90525183E+02                                 1.771843                            1.713957      -1.203406       2.314195                    0.996090       3.448556       9.494886       0.500079       1.220856      -0.723388      -0.010009       0.030423       0.014012       0.034958      -0.005107       0.000039       0.005655      -0.020439      -0.005347      -0.010766      -0.003446       0.014212              1.777428       1.522837      -0.248410      -0.055874       1.950848       0.127724       1.858600          -0.000020
           48              H       6.746751       0.182657      18.517174       0.131690       1.061012 0.77122622E+01  0.75440199E+02                                 1.750617                            1.648331      -1.104495       2.364387                    0.996544       3.552580      10.109155       0.473965       1.321108      -0.699420       0.024136       0.027723      -0.004144       0.036990       0.007131      -0.012078       0.004573       0.001978      -0.007141      -0.016377       0.003530       0.012847              1.791067       1.800168       0.509461      -0.049206       2.159006       0.062629       1.414026           0.000250
           49              H       3.703373      10.367926      17.252485       0.099624       1.257202 0.92625429E+01  0.93086459E+02                                 1.838000                            1.712914      -1.022742       2.389059                    0.997186       3.440690       9.333753       0.513071       1.187878      -0.731866       0.042281       0.002034      -0.029133       0.051386       0.011495      -0.015758       0.001560       0.008437      -0.007968      -0.019457      -0.001318       0.020775              1.886597       2.113842      -0.138281      -0.606412       1.633846       0.246207       1.912105           0.000341
           50              H       0.539800       8.624817      18.816315       0.103682       1.255605 0.89776894E+01  0.89465557E+02                                 1.828145                            1.677887      -1.037060       2.380301                    0.997371       3.431860       9.251544       0.522664       1.175959      -0.734176      -0.037655      -0.036717       0.004825       0.052814       0.011963      -0.016393      -0.001810       0.001136      -0.025028      -0.020740      -0.001673       0.022413              1.913826       1.751924       0.482065       0.053182       2.466389       0.227075       1.523166           0.000168
           51              H       0.214220      10.411473      20.237979       0.131710       1.143475 0.85018913E+01  0.84575855E+02                                 1.789915                            1.692288      -1.254859       2.295221                    0.994526       3.515751       9.843528       0.487428       1.263178      -0.712656      -0.026614      -0.003011       0.025450       0.036947       0.007163      -0.010113       0.003678      -0.013694      -0.008291      -0.016774       0.005441       0.011333              1.817045       1.946523      -0.033897      -0.504456       1.563269       0.165316       1.941344           0.000221
           52              H       4.623310       3.455975      17.548665       0.127031       1.256990 0.94874956E+01  0.97349511E+02                                 1.929184                            1.805136      -1.330066       2.251187                    0.993608       3.713506      10.682685       0.463473       1.287952      -0.706690       0.021450      -0.023742      -0.019248       0.037339      -0.010176      -0.006282       0.008046       0.009798       0.019654      -0.015245      -0.001846       0.017091              1.975333       2.183081      -0.480131      -0.251912       1.964727       0.035265       1.778191           0.000258
           53              H       3.989243       5.270453      16.263244       0.096731       1.069676 0.74714079E+01  0.73334367E+02                                 1.827595                            1.668484      -1.319383       2.244969                    0.993394       3.935381      11.641257       0.446609       1.397247      -0.681908       0.019562       0.002168      -0.043972       0.048176      -0.003497      -0.006993      -0.005486      -0.005465       0.020634      -0.011947       0.000765       0.011182              1.929459       1.722035       0.054077      -0.455952       1.567901      -0.197153       2.498442           0.000562
           54              H       1.395934       6.395429      18.949596       0.092764       1.296522 0.94495098E+01  0.95748967E+02                                 1.894785                            1.742076      -1.022035       2.382321                    0.997045       3.559945       9.799578       0.501909       1.204360      -0.727004      -0.042682       0.022973       0.013284       0.050259      -0.012016      -0.015553      -0.002328       0.011459       0.002754      -0.020086      -0.001027       0.021113              1.976707       2.041159      -0.626147      -0.109069       2.309199       0.053043       1.579763           0.000388
           55              H       2.012871       4.691030      20.368299       0.125506       1.145375 0.84723336E+01  0.83349276E+02                                 1.730289                            1.644160      -0.971327       2.419006                    0.998248       3.323349       8.948370       0.520344       1.196510      -0.729829      -0.020329      -0.003490       0.030879       0.037135      -0.011771      -0.011852      -0.004211       0.006786       0.018516      -0.019853       0.003505       0.016348              1.758176       1.600218       0.025658      -0.277225       1.530224      -0.265403       2.144087           0.000242
           56              H       0.526180       1.537467       8.888362       0.427371       0.471809 0.28530721E+01  0.21912541E+02                                 1.071261                            1.046687      -1.255737       2.486882                    0.999826       1.988043       5.124301       0.553826       1.439967      -0.679921      -0.001180       0.018015       0.026931       0.032422       0.003804      -0.002449       0.014210      -0.002716       0.022791      -0.014645      -0.003005       0.017650              1.072838       0.946673      -0.015818      -0.019129       1.087036       0.224485       1.184807           0.000005
           57              H       5.326200       8.693767      13.354756       0.113041       1.177789 0.89717853E+01  0.91081010E+02                                 1.864451                            1.766747      -1.314667       2.250978                    0.993584       3.802700      10.999147       0.462441       1.304672      -0.702092      -0.032565       0.004417      -0.015602       0.036379      -0.005553       0.005662      -0.002543       0.010415       0.005047      -0.008455      -0.002480       0.010935              1.910982       2.325279      -0.042907       0.297381       1.488531      -0.176514       1.919136           0.000095
           58              H      -0.512630       8.476030      13.197781       0.112856       1.104258 0.81166509E+01  0.80337571E+02                                 1.783695                            1.677497      -1.246403       2.280715                    0.995263       3.711184      10.588779       0.475978       1.300103      -0.702921       0.032228       0.002565      -0.016909       0.036484       0.001865      -0.007108      -0.003223       0.009383      -0.001191      -0.006840      -0.003751       0.010592              1.831094       2.213043       0.043211      -0.286087       1.384089      -0.164275       1.896149           0.000259
           59              H       7.398359       7.497422      16.606813       0.124486       1.292493 0.10248659E+02  0.10663865E+03                                 1.927214                            1.846780      -1.399737       2.215581                    0.993899       3.710451      10.563281       0.471698       1.247943      -0.716092      -0.000517      -0.013287       0.037819       0.040088       0.002949       0.000898      -0.009456      -0.005823       0.033192      -0.011028      -0.004877       0.015906              1.944332       1.864751      -0.031355       0.046246       1.624730      -0.270309       2.343514           0.000288
           60              H      -0.683206       8.549819      11.130444       0.115545       1.133857 0.82706306E+01  0.82059973E+02                                 1.810539                            1.691483      -1.052089       2.379968                    0.996612       3.588799      10.175968       0.475867       1.297263      -0.704909       0.030377      -0.018222       0.012496       0.037563      -0.009855      -0.001750      -0.005139       0.011344       0.007974      -0.014369       0.004151       0.010218              1.865973       2.182997      -0.324079       0.307688       1.556538      -0.278612       1.858385           0.000006
           61              H      -0.759744       9.180048       8.885400       0.107550       1.187560 0.89387207E+01  0.90513821E+02                                 1.870706                            1.761448      -1.169538       2.318958                    0.994582       3.722122      10.695186       0.464698       1.301654      -0.703645       0.031602      -0.005369      -0.019656       0.037602      -0.009547      -0.003660      -0.004703       0.016231       0.013273      -0.016368       0.005683       0.010686              1.920357       2.258518      -0.057643      -0.415544       1.435741       0.031241       2.066812          -0.000011
           62              H       5.411874      10.707838       9.430371       0.110934       1.081205 0.80719146E+01  0.80200871E+02                                 1.798853                            1.705383      -1.168423       2.320249                    0.994947       3.755498      10.919834       0.456252       1.351135      -0.692572      -0.034511       0.019855      -0.009584       0.040952      -0.014279      -0.001875      -0.000609       0.018816       0.015805      -0.019815       0.005151       0.014664              1.839872       2.139865      -0.329005       0.272171       1.646711      -0.275970       1.733041           0.000004
           63              H       5.484708      10.087286      11.672454       0.117639       1.189536 0.90743617E+01  0.91223606E+02                                 1.810001                            1.729160      -0.915750       2.445044                    0.998344       3.435840       9.489233       0.493093       1.235622      -0.720758      -0.031062       0.011858       0.023848       0.040917      -0.012794      -0.006695      -0.000675       0.012771       0.015509      -0.017651       0.002818       0.014834              1.831950       2.021985      -0.112731      -0.375018       1.495488      -0.030750       1.978379           0.000014
           64              H      -1.979197       8.338130       6.998733       0.134520       1.165034 0.90245791E+01  0.90540753E+02                                 1.771947                            1.714054      -1.203457       2.314142                    0.996090       3.448820       9.495718       0.500076       1.220824      -0.723393       0.010009      -0.030422       0.014001       0.034953      -0.005109      -0.000038      -0.005653      -0.020442      -0.005329      -0.010771      -0.003440       0.014211              1.777535       1.522919      -0.248432       0.055874       1.950966      -0.127727       1.858721          -0.000025
           65              H       4.641210      11.913861       3.708174       0.131595       1.061280 0.77147649E+01  0.75471131E+02                                 1.750929                            1.648613      -1.104639       2.364266                    0.996541       3.553274      10.111706       0.473917       1.321131      -0.699414      -0.024135      -0.027713      -0.004139       0.036982       0.007132       0.012083      -0.004579       0.001977      -0.007161      -0.016387       0.003536       0.012851              1.791395       1.800488       0.509581       0.049217       2.159437      -0.062663       1.414260           0.000221
           66              H       7.684588       1.728592       2.443485       0.099494       1.257692 0.92670970E+01  0.93144712E+02                                 1.838561                            1.713400      -1.023077       2.388856                    0.997181       3.441543       9.337033       0.512964       1.187969      -0.731844      -0.042272      -0.002017      -0.029121       0.051372       0.011496       0.015757      -0.001574       0.008426      -0.007989      -0.019467      -0.001301       0.020768              1.887194       2.114522      -0.138360       0.606688       1.634350      -0.246349       1.912711           0.000270
           67              H       0.990161       3.471701       4.007315       0.103643       1.255792 0.89793761E+01  0.89487123E+02                                 1.828367                            1.678076      -1.037136       2.380247                    0.997370       3.432218       9.252942       0.522617       1.176003      -0.734164       0.037643       0.036713       0.004812       0.052802       0.011958       0.016395       0.001801       0.001131      -0.025019      -0.020743      -0.001662       0.022405              1.914073       1.752126       0.482137      -0.053193       2.466745      -0.227134       1.523348           0.000128
           68              H       1.315741       1.685045       5.428979       0.131654       1.143657 0.85036115E+01  0.84597386E+02                                 1.790110                            1.692463      -1.254875       2.295177                    0.994525       3.516153       9.844964       0.487401       1.263182      -0.712655       0.026613       0.003012       0.025446       0.036943       0.007165       0.010116      -0.003682      -0.013694      -0.008292      -0.016779       0.005445       0.011335              1.817249       1.946738      -0.033905       0.504534       1.563440      -0.165353       1.941568           0.000198
           69              H       6.764651       8.640543       2.739665       0.126953       1.257347 0.94908438E+01  0.97391863E+02                                 1.929478                            1.805397      -1.330225       2.251048                    0.993605       3.714164      10.684804       0.463464       1.287869      -0.706706      -0.021446       0.023735      -0.019234       0.037326      -0.010178       0.006288      -0.008040       0.009803       0.019679      -0.015248      -0.001846       0.017094              1.975641       2.183422      -0.480235       0.251959       1.965040      -0.035254       1.778460           0.000228
           70              H       7.398718       6.826065       1.454244       0.096630       1.069905 0.74733492E+01  0.73357822E+02                                 1.827814                            1.668669      -1.319333       2.244944                    0.993391       3.935882      11.642900       0.446600       1.397193      -0.681917      -0.019557      -0.002181      -0.043954       0.048158      -0.003507       0.006994       0.005480      -0.005460       0.020632      -0.011951       0.000774       0.011177              1.929701       1.722233       0.054086       0.456027       1.568089       0.197200       2.498782           0.000547
           71              H       0.134027       5.701089       4.140596       0.092769       1.296602 0.94502455E+01  0.95758743E+02                                 1.894893                            1.742166      -1.022151       2.382265                    0.997043       3.560118       9.800326       0.501884       1.204390      -0.726996       0.042667      -0.022986       0.013273       0.050249      -0.012016       0.015549       0.002335       0.011450       0.002758      -0.020088      -0.001017       0.021106              1.976831       2.041275      -0.626208       0.109070       2.309373      -0.053038       1.579844           0.000360
           72              H      -0.482910       7.405488       5.559299       0.125493       1.145556 0.84740258E+01  0.83370000E+02                                 1.730443                            1.644301      -0.971436       2.418918                    0.998246       3.323704       8.949514       0.520334       1.196476      -0.729835       0.020322       0.003486       0.030871       0.037124      -0.011773       0.011851       0.004212       0.006782       0.018504      -0.019854       0.003508       0.016346              1.758335       1.600357       0.025656       0.277254       1.530362       0.265442       2.144286           0.000231
           73              C       0.010344       8.035717      28.510287       0.567915      23.642395 0.25914058E+03  0.54168171E+04                                 7.651956                            5.720128      -0.071665       2.026563                    0.999520      22.782275      64.188393       0.618856       0.473486      -1.018466      -0.051670      -0.004173      -0.018931       0.055187      -0.009898      -0.018566       0.003262      -0.156826      -0.152760      -0.070672      -0.033950       0.104622              9.265673      13.986784       0.530357       2.744630       4.447741       0.068107       9.362492           0.001513
           74              C       1.274651       8.086522      29.324782      -0.009207      38.555883 0.43041487E+03  0.10039978E+05                                 9.949306                            6.914093       0.049804       2.025429                    0.999305      27.077814      76.199503       0.630443       0.416500      -1.069845       0.034764      -0.002950       0.033035       0.048047       0.008612      -0.012258      -0.009817      -0.021991       0.013283      -0.019924      -0.002635       0.022559             12.695657      19.048349      -0.219035       3.108834       5.786439       2.101029      13.252183           0.002451
           75              C       1.235772       8.519578       1.045515      -0.152901      36.306423 0.47031565E+03  0.11335114E+05                                 9.699520                            7.350983      -0.080715       1.941657                    0.999191      30.571170      90.502154       0.589844       0.430857      -1.049726       0.007391      -0.021305      -0.019281       0.029669      -0.012239      -0.026918      -0.015183      -0.036516      -0.072877      -0.048425       0.013160       0.035264             11.423697      12.614067       0.931815       2.566566       6.076924       3.380264      15.580099           0.000110
           76              C       2.394431       8.693767       1.771156       0.068271      39.035037 0.41033972E+03  0.94639778E+04                                10.047408                            6.766162      -0.068802       1.986722                    0.999318      26.563945      74.483035       0.634751       0.418381      -1.067975       0.001046      -0.012393       0.001187       0.012494      -0.009418       0.000033       0.007355       0.003295       0.040501      -0.017384       0.001238       0.016146             13.107799      12.148946      -0.252558      -0.231000       7.065909       5.611148      20.108544           0.000014
           77              C       3.599752       8.375629       1.137331      -0.154338      37.268802 0.46952893E+03  0.11289698E+05                                 9.815852                            7.308759       0.001764       1.964849                    0.999620      30.412074      89.363072       0.597076       0.426635      -1.054338      -0.012255      -0.015711      -0.014301       0.024527       0.012930       0.027392      -0.026657      -0.028286      -0.058381      -0.051592       0.015033       0.036558             11.736311      13.286203      -1.499971      -3.392156       6.408180       3.868320      15.514550           0.000627
           78              C       3.628703       7.914752      29.443254      -0.014140      39.294607 0.43399566E+03  0.10136968E+05                                10.058437                            6.929656       0.004455       2.010062                    0.999361      27.109681      76.155048       0.631996       0.414925      -1.071654      -0.042388       0.004373       0.023609       0.048716       0.004098       0.007918      -0.004711      -0.013526       0.008281      -0.014068       0.004865       0.009203             13.032000      20.099168      -1.350270      -3.618596       6.087352       2.550447      12.909479           0.001858
           79              C       2.451519       7.788948      28.723536      -0.118084      34.486888 0.44038182E+03  0.10471169E+05                                 9.430572                            7.158415      -0.196749       1.907972                    0.999424      30.201943      89.658749       0.590343       0.436351      -1.043352       0.003841       0.001128       0.014464       0.015008       0.015635      -0.002360      -0.015131      -0.092453       0.012518      -0.050886      -0.000766       0.051652             11.167374      18.446978      -0.716680      -0.061536       5.625263       1.424935       9.429882           0.001203
           80              C       4.933829       7.676450      28.765002       0.574465      23.573612 0.25064200E+03  0.51993087E+04                                 7.644884                            5.610317      -0.106045       2.015293                    0.999445      22.661534      63.750158       0.626992       0.470925      -1.019136       0.047334      -0.013377      -0.019301       0.052839       0.001457       0.022780      -0.035599      -0.149291      -0.092772      -0.074197      -0.025740       0.099937              9.498693      14.802619      -0.673446      -3.294943       4.670514       1.110200       9.022944          -0.000887
           81              C       2.381525       9.195773       3.172088       0.083168      37.613326 0.41468821E+03  0.95842113E+04                                 9.841116                            6.816729      -0.093275       1.980258                    0.999195      26.448750      74.103427       0.630681       0.420205      -1.067403      -0.002228      -0.006057       0.003917       0.007549       0.006266      -0.003284       0.004071       0.012802       0.022112      -0.013833       0.004721       0.009112             12.696666       9.863055      -1.409250       0.102288       7.437847       5.648467      20.789095          -0.000011
           82              C       3.464744       8.968358       4.019163      -0.134196      35.695760 0.44908687E+03  0.10664583E+05                                 9.492952                            7.101968       0.116703       2.008403                    0.999628      29.751120      86.504573       0.612399       0.421171      -1.059139      -0.010098       0.005830       0.022753       0.025566      -0.010874      -0.017654       0.012256      -0.006388      -0.039411      -0.025079      -0.003209       0.028288             11.297668      10.063923      -0.974051       1.052783       6.299231       3.668579      17.529850          -0.000035
           83              C       3.418488       9.346979       5.366782      -0.142488      35.961666 0.45769268E+03  0.10935365E+05                                 9.550188                            7.175287       0.094467       1.997229                    0.999471      30.177173      88.399068       0.607730       0.421828      -1.057301      -0.006978       0.000358      -0.030098       0.030898      -0.001673       0.020739      -0.009938       0.021622      -0.017747      -0.022988      -0.005193       0.028181             11.372974      10.525990      -1.503138      -0.983049       6.217547       3.423336      17.375385          -0.000015
           84              C       2.295846       9.960273       5.899906       0.055885      37.931172 0.42798723E+03  0.10002153E+05                                 9.963744                            6.970506      -0.145639       1.961902                    0.999142      27.041793      76.994189       0.615622       0.425725      -1.060501       0.003297      -0.005600      -0.000222       0.006502      -0.001439       0.002695       0.008341      -0.016206       0.086914      -0.022959      -0.007982       0.030941             12.859089      10.169833      -1.709416      -0.021346       6.320779       3.096217      22.086654          -0.000012
           85              C       1.244921      10.248170       5.043945      -0.150845      36.146091 0.47329818E+03  0.11409312E+05                                 9.606145                            7.319291       0.029403       1.973998                    0.999228      30.506976      89.915819       0.598614       0.424458      -1.055113       0.006498      -0.016123      -0.032815       0.037134      -0.025753      -0.012573      -0.004012       0.021198      -0.057788      -0.029624      -0.009059       0.038683             11.326013      10.088755      -1.412656       1.140768       6.535411       3.310143      17.353871          -0.000018
           86              C       1.288832       9.874388       3.702250      -0.132405      34.233622 0.44245703E+03  0.10475201E+05                                 9.238365                            7.055860       0.018749       1.976969                    0.999536      29.777847      86.641015       0.613133       0.421949      -1.057937       0.001625       0.000913       0.027874       0.027936      -0.007372       0.025718      -0.008899       0.008997       0.000474      -0.023663      -0.008049       0.031712             10.859807       9.478643      -1.780270      -1.006332       6.723287       3.912221      16.377492          -0.000073
           87              C       2.220794      10.185268       7.368958       0.109359      38.876930 0.42224425E+03  0.98551920E+04                                10.222952                            6.987377      -0.152417       1.960228                    0.999440      26.849745      76.920050       0.605214       0.433607      -1.053450       0.005302      -0.002597       0.004582       0.007473       0.003671       0.001127       0.003599       0.061229      -0.053243      -0.023967      -0.015771       0.039739             13.452234       6.517816      -2.371769      -0.317368      11.148588       1.782083      22.690298          -0.000013
           88              C       2.618286       9.142548       8.192339      -0.245761      37.204098 0.47568844E+03  0.11465218E+05                                 9.730067                            7.286672       0.038027       1.974387                    0.999656      31.043061      91.068989       0.607127       0.418569      -1.060297       0.001764       0.007064      -0.016998       0.018492       0.015165      -0.006084       0.017959       0.018991      -0.120855      -0.047426       0.009225       0.038201             11.807840       6.298423      -2.169383       1.361385      10.149867      -3.418363      18.975230          -0.001763
           89              C       2.534938       9.270771       9.560690       0.211065      36.777653 0.37294989E+03  0.84536254E+04                                 9.945156                            6.620589      -0.229654       1.951489                    0.999409      25.602477      72.701008       0.613112       0.440731      -1.047309      -0.012354       0.030966       0.012151       0.035485       0.017048      -0.003468      -0.010888       0.044542      -0.082011      -0.032600      -0.009790       0.042389             13.281287       7.490383      -4.501431       2.299788      15.805847      -6.022480      16.547632          -0.000347
           90              C       1.715548      11.400968       9.382982       0.194541      37.266602 0.38316762E+03  0.87787829E+04                                10.103594                            6.785901      -0.333773       1.917423                    0.999073      26.178107      75.707052       0.593203       0.450669      -1.037375       0.011509      -0.023623       0.019399       0.032662       0.025941      -0.017663       0.014346       0.071134      -0.142495      -0.058312      -0.010814       0.069126             13.239937       6.705464      -3.953373      -1.067468      18.353888       3.971005      14.660459          -0.000069
           91              C       1.769902      11.351372       7.985013      -0.161107      41.909005 0.52795999E+03  0.12986780E+05                                10.515241                            7.716674      -0.065336       1.973604                    0.998132      29.454077      85.679053       0.588729       0.422951      -1.063593       0.003678      -0.017740      -0.003309       0.018417       0.024026       0.008697      -0.008301       0.074024      -0.107949      -0.042836      -0.019650       0.062486             12.703834       6.902770      -3.236549      -0.354099      13.814445       1.409473      17.394287          -0.002444
           92              C       4.746739       0.445152       7.164594       0.611452      22.447835 0.27542094E+03  0.58347109E+04                                 7.349167                            5.960811      -0.332648       1.949587                    0.998891      22.404369      63.165516       0.597639       0.483777      -1.014878       0.040048       0.041582      -0.023141       0.062197       0.031804      -0.001244       0.060038      -0.027753       0.095869      -0.067036      -0.013446       0.080483              7.930199       9.744386      -0.488586      -0.233851       7.447130      -2.245268       6.599080          -0.000130
           93              C       4.780462       0.528618      10.120471       0.100486      37.390671 0.41362475E+03  0.96014331E+04                                 9.974551                            6.919478      -0.299147       1.920065                    0.998903      26.591880      75.897900       0.607862       0.434082      -1.053483       0.004230       0.000881       0.013732       0.014395      -0.012379       0.017936      -0.000809       0.007912       0.040119      -0.023096      -0.003463       0.026558             12.892037       8.878496      -1.385740      -3.440113      18.829152       7.087719      10.968463          -0.007413
           94              C       3.697102       0.560069      11.020858      -0.166670      35.326023 0.45557010E+03  0.10834541E+05                                 9.400637                            7.146112       0.171708       2.033554                    0.999257      29.541970      85.370761       0.612682       0.420355      -1.061886       0.006894       0.005402       0.003453       0.009414       0.015178       0.003511      -0.013330       0.016395      -0.011138      -0.024132       0.004245       0.019887             11.093547       9.088253      -0.040596      -3.094287      14.345611       5.301910       9.846777           0.002370
           95              C       3.505033       1.703190      11.782040       0.097788      27.133784 0.32086844E+03  0.69935830E+04                                 7.860940                            5.965832       0.203583       2.077304                    0.999713      25.734553      71.287748       0.675596       0.415955      -1.064255       0.036985       0.030156      -0.021651       0.052403      -0.006116       0.007947      -0.040180       0.056589       0.037214      -0.057592       0.016822       0.040769              9.236598       7.408200       0.440343      -2.145242      12.436528       4.407766       7.865067          -0.002330
           96              C       5.332015       2.726555      10.854997       0.091480      28.637396 0.33673437E+03  0.74233654E+04                                 8.187481                            6.133680       0.198731       2.073942                    0.999735      25.946276      72.121617       0.663142       0.418973      -1.063066      -0.032078      -0.029189       0.036591       0.056744       0.010193       0.017685      -0.034105       0.043888      -0.014262      -0.051862       0.018119       0.033743              9.813927       7.130610       0.376380      -1.949373      13.485839       5.167292       8.825331          -0.004805
           97              C       5.549445       1.647546      10.025693      -0.176611      34.755472 0.42490423E+03  0.99402774E+04                                 9.280514                            6.876397       0.236744       2.057321                    0.999334      29.229176      84.038488       0.627388       0.417313      -1.062792      -0.001184       0.002890       0.015440       0.015752      -0.008243      -0.003012      -0.017636       0.034802       0.014903      -0.030694       0.013695       0.016999             11.239959       7.561511       0.549553      -2.175668      16.154957       5.957210      10.003410           0.001632
           98              C       2.977605       8.176037      10.469963       0.080052      38.665451 0.41318757E+03  0.95567733E+04                                10.103255                            6.844363      -0.118194       1.974478                    0.999276      26.503450      74.689871       0.622862       0.425158      -1.062511       0.008886      -0.010073       0.009837       0.016649       0.007594       0.011310       0.008219      -0.021562      -0.015061      -0.018076      -0.002929       0.021005             13.347836       9.208240      -4.657081       1.187170      15.327036      -8.052720      15.508232          -0.005092
           99              C       2.462232       8.013943      11.725766      -0.160871      35.107847 0.43551087E+03  0.10279058E+05                                 9.417389                            7.017564       0.079764       2.008868                    0.999004      29.474224      85.871479       0.611993       0.424038      -1.055705       0.013682      -0.004474       0.009659       0.017335       0.013849       0.006896       0.026999       0.020172      -0.020983      -0.034329       0.002236       0.032093             11.236477       8.253350      -2.832449      -0.664320      11.875237      -5.494046      13.580844           0.001992
          100              C       2.858092       6.934934      12.495834       0.130573      27.557029 0.33668805E+03  0.74859785E+04                                 8.222976                            6.311934      -0.142941       1.983822                    0.998733      25.915816      74.399201       0.620807       0.443740      -1.038968       0.028177      -0.012223      -0.035043       0.046598       0.038774       0.009127       0.033816       0.033538      -0.008646      -0.053281      -0.003167       0.056448              9.581427       7.611128      -2.703300      -1.138670      10.494974      -3.203463      10.638179          -0.001392
          101              C       4.352788       6.278093      10.926080       0.092527      27.352948 0.33168587E+03  0.73200135E+04                                 8.014141                            6.154854       0.167703       2.067801                    0.999741      26.202418      74.039788       0.648010       0.428292      -1.052108      -0.023700       0.017533       0.048574       0.056820       0.016043      -0.002024       0.035805       0.059326      -0.062176      -0.057496       0.012434       0.045062              9.297644       7.095425      -2.772786      -0.507431      11.168969      -3.816852       9.628539          -0.001820
          102              C       4.003191       7.294200      10.084929      -0.191802      34.128238 0.44797521E+03  0.10596116E+05                                 9.093225                            7.025617       0.204443       2.032138                    0.999791      29.799229      85.533928       0.626711       0.413187      -1.067782       0.000187       0.007592       0.013075       0.015121       0.003787      -0.016670       0.004825       0.040209       0.057818      -0.031011      -0.001139       0.032150             10.599085       8.259740      -3.519765       0.158066      12.716741      -4.928426      10.820773           0.001627
          103              C       1.519617       4.060801      13.701287       0.567873      23.642804 0.25914503E+03  0.54169147E+04                                 7.651958                            5.720117      -0.071704       2.026546                    0.999520      22.782307      64.187785       0.618869       0.473476      -1.018475       0.051685       0.004108      -0.018929       0.055195      -0.009885       0.018520      -0.003283      -0.156770      -0.152836      -0.070616      -0.033991       0.104607              9.265725      13.986774       0.530369      -2.744811       4.447772      -0.068128       9.362628           0.001553
          104              C       0.255310       4.009996      14.515782      -0.009216      38.555490 0.43040671E+03  0.10039722E+05                                 9.949203                            6.913999       0.049871       2.025443                    0.999305      27.077519      76.197989       0.630453       0.416496      -1.069849      -0.034777       0.002843       0.033003       0.048029       0.008612       0.012274       0.009824      -0.022054       0.013249      -0.019957      -0.002624       0.022581             12.695618      19.048415      -0.218974      -3.109048       5.786387      -2.100994      13.252052           0.002485
          105              C       0.294189       3.576940      15.854515      -0.153015      36.311008 0.47037858E+03  0.11337022E+05                                 9.700237                            7.351402      -0.080583       1.941646                    0.999193      30.574085      90.512674       0.589835       0.430848      -1.049730      -0.007406       0.021210      -0.019332       0.029638      -0.012263       0.026911       0.015200      -0.036419      -0.072889      -0.048420       0.013183       0.035236             11.424699      12.615438       0.931950      -2.567098       6.077303      -3.380510      15.581355           0.000197
          106              C      -0.864470       3.402751      16.580156       0.068159      39.038721 0.41037516E+03  0.94649890E+04                                10.047879                            6.766333      -0.068751       1.986705                    0.999318      26.565571      74.488089       0.634761       0.418367      -1.067985      -0.001051       0.012353       0.001154       0.012451      -0.009435      -0.000038      -0.007372       0.003300       0.040718      -0.017439       0.001224       0.016214             13.108621      12.149849      -0.252611       0.231031       7.066190      -5.611455      20.109826           0.000063
          107              C       7.788209       3.720889      15.946331      -0.154450      37.274314 0.46960137E+03  0.11291915E+05                                 9.816800                            7.309306       0.001567       1.964735                    0.999620      30.415331      89.375547       0.597054       0.426633      -1.054335       0.012262       0.015658      -0.014341       0.024519       0.012918      -0.027389       0.026671      -0.028186      -0.058346      -0.051580       0.015054       0.036526             11.737652      13.287968      -1.500238       3.392858       6.408734      -3.868739      15.516256           0.000704
          108              C       7.759258       4.181766      14.634254      -0.014127      39.293700 0.43397855E+03  0.10136478E+05                                10.058371                            6.929571       0.004455       2.010069                    0.999361      27.109055      76.153179       0.631992       0.414931      -1.071649       0.042378      -0.004453       0.023580       0.048700       0.004101      -0.007927       0.004745      -0.013609       0.008271      -0.014111       0.004854       0.009257             13.032025      20.099258      -1.350319       3.618823       6.087323      -2.550445      12.909494           0.001891
          109              C      -0.921558       4.307570      13.914536      -0.118044      34.482656 0.44031800E+03  0.10469211E+05                                 9.429764                            7.157872      -0.196537       1.908074                    0.999425      30.198820      89.645877       0.590372       0.436348      -1.043360      -0.003855      -0.001238       0.014405       0.014963       0.015642       0.002368       0.015174      -0.092550       0.012431      -0.050919      -0.000812       0.051731             11.166370      18.445224      -0.716603       0.061499       5.624825      -1.424793       9.429062           0.001255
          110              C       6.454132       4.420068      13.956002       0.574428      23.574080 0.25064646E+03  0.51994259E+04                                 7.644972                            5.610350      -0.106104       2.015269                    0.999445      22.661916      63.751452       0.626993       0.470923      -1.019137      -0.047340       0.013292      -0.019310       0.052826       0.001447      -0.022748       0.035610      -0.149273      -0.092851      -0.074160      -0.025784       0.099944              9.498862      14.802790      -0.673492       3.295227       4.670581      -1.110253       9.023216          -0.000842
          111              C      -0.851564       2.900745      17.981088       0.083230      37.613824 0.41468429E+03  0.95841389E+04                                 9.841351                            6.816783      -0.093559       1.980163                    0.999195      26.448778      74.104607       0.630664       0.420216      -1.067392       0.002229       0.006047       0.003922       0.007544       0.006262       0.003289      -0.004029       0.012812       0.022023      -0.013805       0.004714       0.009091             12.697181       9.863215      -1.409303      -0.102234       7.438029      -5.648766      20.790299           0.000006
          112              C       7.923217       3.128160      18.828163      -0.134260      35.698890 0.44912686E+03  0.10665796E+05                                 9.493529                            7.102295       0.116531       2.008326                    0.999628      29.752784      86.511156       0.612382       0.421172      -1.059135       0.010108      -0.005802       0.022731       0.025545      -0.010885       0.017672      -0.012264      -0.006394      -0.039313      -0.025075      -0.003230       0.028305             11.298504      10.064398      -0.974104      -1.052868       6.299568      -3.668935      17.531546           0.000025
          113              C       7.969473       2.749539      20.175782      -0.142549      35.965120 0.45773892E+03  0.10936760E+05                                 9.550725                            7.175586       0.094460       1.997191                    0.999472      30.179291      88.406802       0.607725       0.421821      -1.057304       0.007004      -0.000332      -0.030082       0.030888      -0.001693      -0.020760       0.009936       0.021671      -0.017722      -0.022991      -0.005229       0.028220             11.373728      10.526542      -1.503235       0.983046       6.217857      -3.423618      17.376785           0.000009
          114              C       9.092115       2.136245      20.708906       0.055847      37.933625 0.42801350E+03  0.10002934E+05                                 9.964132                            6.970689      -0.145717       1.961857                    0.999142      27.043015      76.998664       0.615617       0.425721      -1.060502      -0.003288       0.005624      -0.000232       0.006519      -0.001458      -0.002698      -0.008356      -0.016199       0.086990      -0.022973      -0.007998       0.030970             12.859723      10.170206      -1.709522       0.021311       6.321035      -3.096410      22.087927          -0.000025
          115              C       0.285040       1.848348      19.852945      -0.150914      36.150272 0.47335712E+03  0.11411108E+05                                 9.606790                            7.319668       0.029420       1.973959                    0.999229      30.509670      89.925775       0.598607       0.424449      -1.055116      -0.006508       0.016140      -0.032801       0.037131      -0.025786       0.012584       0.003995       0.021231      -0.057761      -0.029631      -0.009089       0.038720             11.326890      10.089432      -1.412830      -1.140737       6.535861      -3.310494      17.355378           0.000018
          116              C       0.241129       2.222130      18.511250      -0.132459      34.236679 0.44249758E+03  0.10476416E+05                                 9.238926                            7.056188       0.018649       1.976916                    0.999536      29.779448      86.647117       0.613117       0.421950      -1.057935      -0.001635      -0.000900       0.027847       0.027909      -0.007376      -0.025731       0.008906       0.008997       0.000639      -0.023658      -0.008078       0.031736             10.860610       9.479077      -1.780402       1.006547       6.723716      -3.912668      16.379036           0.000021
          117              C       9.167167       1.911250      22.177958       0.109373      38.878576 0.42225867E+03  0.98556160E+04                                10.223183                            6.987457      -0.152381       1.960226                    0.999440      26.850432      76.922448       0.605215       0.433602      -1.053453      -0.005293       0.002596       0.004591       0.007472       0.003658      -0.001129      -0.003606       0.061228      -0.053246      -0.023971      -0.015766       0.039737             13.452639       6.517965      -2.371870       0.317319      11.148938      -1.782116      22.691013          -0.000044
          118              C       8.769675       2.953970      23.001339      -0.245771      37.205947 0.47571208E+03  0.11465949E+05                                 9.730413                            7.286864       0.037896       1.974339                    0.999656      31.044066      91.073065       0.607116       0.418570      -1.060294      -0.001773      -0.007059      -0.016998       0.018490       0.015155       0.006081      -0.017953       0.018989      -0.120821      -0.047412       0.009226       0.038186             11.808357       6.298667      -2.169521      -1.361580      10.150305       3.418750      18.976100          -0.001794
          119              C       8.853023       2.825747      24.369690       0.211128      36.778067 0.37295530E+03  0.84537639E+04                                 9.945184                            6.620618      -0.229671       1.951482                    0.999409      25.602424      72.700511       0.613114       0.440729      -1.047312       0.012350      -0.030970       0.012151       0.035486       0.017048       0.003469       0.010866       0.044578      -0.081991      -0.032581      -0.009817       0.042398             13.281294       7.490433      -4.501459      -2.299839      15.805778       6.022488      16.547670          -0.000410
          120              C      -0.185587       0.695550      24.191982       0.194546      37.267479 0.38318348E+03  0.87791886E+04                                10.103540                            6.785924      -0.333594       1.917465                    0.999074      26.178328      75.706507       0.593220       0.450653      -1.037389      -0.011506       0.023625       0.019400       0.032664       0.025948       0.017664      -0.014349       0.071131      -0.142429      -0.058300      -0.010818       0.069118             13.239779       6.705366      -3.953216       1.067404      18.353655      -3.970944      14.660316          -0.000097
          121              C      -0.239941       0.745146      22.794013      -0.161135      41.911262 0.52799189E+03  0.12987749E+05                                10.515503                            7.716832      -0.065326       1.973598                    0.998131      29.455149      85.682542       0.588732       0.422943      -1.063599      -0.003677       0.017747      -0.003310       0.018423       0.024012      -0.008700       0.008307       0.073974      -0.107896      -0.042824      -0.019625       0.062449             12.704169       6.902944      -3.236685       0.354131      13.814998      -1.409613      17.394564          -0.002525
          122              C      -3.216778      11.651366      21.973594       0.611502      22.448114 0.27542438E+03  0.58348294E+04                                 7.349319                            5.960910      -0.332847       1.949516                    0.998891      22.404864      63.168128       0.597622       0.483787      -1.014868      -0.040048      -0.041581      -0.023142       0.062197       0.031816       0.001258      -0.060046      -0.027740       0.095851      -0.067057      -0.013428       0.080485              7.930364       9.744597      -0.488600       0.233871       7.447338       2.245279       6.599158          -0.000134
          123              C      -3.250501      11.567900      24.929471       0.100482      37.390508 0.41363001E+03  0.96015147E+04                                 9.974225                            6.919341      -0.298976       1.920109                    0.998904      26.591922      75.896021       0.607897       0.434059      -1.053505      -0.004252      -0.000872       0.013767       0.014435      -0.012363      -0.017929       0.000797       0.007893       0.040180      -0.023090      -0.003460       0.026550             12.891493       8.878117      -1.385456       3.439842      18.828332      -7.087382      10.968031          -0.007467
          124              C      -2.167141      11.536449      25.829858      -0.166594      35.320909 0.45550292E+03  0.10832431E+05                                 9.399431                            7.145391       0.172111       2.033703                    0.999258      29.539468      85.358576       0.612744       0.420332      -1.061911      -0.006940      -0.005374       0.003528       0.009460       0.015178      -0.003511       0.013355       0.016390      -0.010998      -0.024154       0.004282       0.019872             11.091910       9.087122      -0.040351       3.093780      14.343303      -5.300776       9.845305           0.002288
          125              C      -1.975072      10.393328      26.591040       0.097884      27.130139 0.32082571E+03  0.69923494E+04                                 7.860052                            5.965332       0.203799       2.077405                    0.999713      25.732219      71.277433       0.675648       0.415941      -1.064275      -0.037027      -0.030119      -0.021585       0.052385      -0.006127      -0.007967       0.040213       0.056542       0.037306      -0.057607       0.016786       0.040821              9.235398       7.407352       0.440405       2.144872      12.434853      -4.406968       7.863988          -0.002420
          126              C       6.055946       9.369963      25.663997       0.091548      28.637352 0.33673204E+03  0.74232932E+04                                 8.187400                            6.133606       0.198677       2.073923                    0.999735      25.946331      72.121424       0.663156       0.418966      -1.063072       0.032050       0.029212       0.036638       0.056771       0.010178      -0.017692       0.034104       0.043870      -0.014282      -0.051854       0.018106       0.033748              9.813849       7.130511       0.376394       1.949298      13.485810      -5.167292       8.825226          -0.004869
          127              C       5.838516      10.448972      24.834693      -0.176618      34.756763 0.42492208E+03  0.99407596E+04                                 9.280555                            6.876410       0.236929       2.057355                    0.999335      29.230088      84.040284       0.627408       0.417297      -1.062806       0.001153      -0.002865       0.015484       0.015789      -0.008230       0.003025       0.017629       0.034825       0.014947      -0.030698       0.013711       0.016987             11.240055       7.561458       0.549551       2.175581      16.155232      -5.957403      10.003475           0.001584
          128              C       8.410356       3.920481      25.278963       0.080011      38.667090 0.41321294E+03  0.95574748E+04                                10.103319                            6.844433      -0.117996       1.974524                    0.999277      26.504455      74.692339       0.622880       0.425140      -1.062526      -0.008927       0.010053       0.009848       0.016665       0.007554      -0.011317      -0.008199      -0.021565      -0.014987      -0.018081      -0.002882       0.020963             13.347843       9.208364      -4.657122      -1.187200      15.326891       8.052643      15.508273          -0.005137
          129              C      -0.932271       4.082575      26.534766      -0.160759      35.103193 0.43545307E+03  0.10277340E+05                                 9.416666                            7.017186       0.079662       2.008892                    0.999001      29.471336      85.861216       0.611999       0.424049      -1.055699      -0.013727       0.004444       0.009735       0.017405       0.013887      -0.006893      -0.027018       0.020196      -0.020903      -0.034354       0.002227       0.032128             11.235429       8.252817      -2.832084       0.664488      11.873808       5.493158      13.579663           0.001925
          130              C      -1.328131       5.161584      27.304834       0.130728      27.552269 0.33662690E+03  0.74842899E+04                                 8.222304                            6.311575      -0.143509       1.983719                    0.998730      25.912348      74.387955       0.620792       0.443770      -1.038949      -0.028230       0.012160      -0.035006       0.046586       0.038777      -0.009164      -0.033823       0.033534      -0.008830      -0.053264      -0.003225       0.056490              9.580508       7.610583      -2.702976       1.138651      10.493807       3.202895      10.637133          -0.001421
          131              C       7.035173       5.818425      25.735080       0.092524      27.355236 0.33171536E+03  0.73208596E+04                                 8.014638                            6.155161       0.167505       2.067716                    0.999741      26.204021      74.046386       0.647985       0.428297      -1.052100       0.023644      -0.017583       0.048618       0.056850       0.016037       0.002016      -0.035797       0.059333      -0.062211      -0.057490       0.012421       0.045069              9.298278       7.095856      -2.773019       0.507380      11.169781       3.817243       9.629199          -0.001843
          132              C       7.384770       4.802318      24.893929      -0.191841      34.132581 0.44803885E+03  0.10598035E+05                                 9.094000                            7.026121       0.204302       2.032054                    0.999791      29.801967      85.544441       0.626685       0.413187      -1.067778      -0.000224      -0.007638       0.013124       0.015186       0.003761       0.016682      -0.004807       0.040249       0.057891      -0.031029      -0.001150       0.032180             10.600069       8.260429      -3.520163      -0.158232      12.717999       4.929086      10.821779           0.001606
          133              C       6.448617       4.060801       1.107713       0.567835      23.642949 0.25914348E+03  0.54168996E+04                                 7.652095                            5.720154      -0.071843       2.026500                    0.999519      22.782687      64.189940       0.618855       0.473485      -1.018465       0.051691       0.004096       0.018946       0.055206      -0.009881      -0.018475       0.003290      -0.156728      -0.152880      -0.070562      -0.034031       0.104593              9.266023      13.987448       0.530383       2.745056       4.447851       0.068137       9.362769           0.001509
          134              C       5.184310       4.009996       0.293218      -0.009225      38.557310 0.43041951E+03  0.10040131E+05                                 9.949633                            6.914162       0.049750       2.025394                    0.999305      27.078065      76.200846       0.630435       0.416503      -1.069841      -0.034777       0.002815      -0.033000       0.048025       0.008618      -0.012281      -0.009830      -0.022091       0.013220      -0.019975      -0.002622       0.022598             12.696386      19.049732      -0.218973       3.109369       5.786595       2.101123      13.252831           0.002435
          135              C       5.223189       3.576940      28.572485      -0.153082      36.314337 0.47042227E+03  0.11338375E+05                                 9.700865                            7.351759      -0.080648       1.941598                    0.999194      30.576012      90.520522       0.589817       0.430850      -1.049726      -0.007411       0.021187       0.019353       0.029637      -0.012266      -0.026912      -0.015196      -0.036363      -0.072903      -0.048414       0.013201       0.035213             11.425567      12.616453       0.932037       2.567384       6.077656       3.380791      15.582594           0.000101
          136              C       4.064530       3.402751      27.846844       0.068074      39.041968 0.41040644E+03  0.94658990E+04                                10.048374                            6.766537      -0.068738       1.986686                    0.999318      26.566943      74.492887       0.634758       0.418360      -1.067989      -0.001054       0.012332      -0.001136       0.012429      -0.009433       0.000039       0.007395       0.003317       0.040833      -0.017464       0.001205       0.016258             13.109450      12.150569      -0.252637      -0.231058       7.066531       5.611857      20.111252           0.000022
          137              C       2.859209       3.720889      28.480669      -0.154533      37.278865 0.46966017E+03  0.11293729E+05                                 9.817639                            7.309783       0.001382       1.964640                    0.999620      30.417864      89.385772       0.597030       0.426635      -1.054330       0.012260       0.015622       0.014368       0.024511       0.012917       0.027384      -0.026665      -0.028117      -0.058339      -0.051566       0.015073       0.036493             11.738828      13.289353      -1.500420      -3.393334       6.409236       3.869164      15.517896           0.000614
          138              C       2.830258       4.181766       0.174746      -0.014127      39.295287 0.43398646E+03  0.10136750E+05                                10.058787                            6.929712       0.004366       2.010034                    0.999362      27.109434      76.155596       0.631972       0.414940      -1.071639       0.042369      -0.004496      -0.023567       0.048690       0.004111       0.007932      -0.004763      -0.013659       0.008246      -0.014138       0.004855       0.009283             13.032813      20.100657      -1.350412      -3.619154       6.087536       2.550601      12.910246           0.001836
          139              C       4.007442       4.307570       0.894464      -0.118071      34.484162 0.44033225E+03  0.10469688E+05                                 9.430127                            7.158021      -0.196627       1.908034                    0.999425      30.199954      89.651332       0.590359       0.436352      -1.043352      -0.003862      -0.001276      -0.014383       0.014947       0.015655      -0.002376      -0.015185      -0.092563       0.012355      -0.050917      -0.000840       0.051757             11.166961      18.446270      -0.716632      -0.061486       5.624995       1.424919       9.429618           0.001165
          140              C       1.525132       4.420068       0.852998       0.574370      23.574257 0.25064573E+03  0.51994230E+04                                 7.645046                            5.610344      -0.106223       2.015223                    0.999444      22.662377      63.753456       0.626991       0.470923      -1.019133      -0.047345       0.013249       0.019328       0.052827       0.001434       0.022706      -0.035618      -0.149245      -0.092919      -0.074110      -0.025835       0.099944              9.499094      14.803326      -0.673543      -3.295489       4.670625       1.110252       9.023330          -0.000909
          141              C       4.077436       2.900745      26.445912       0.083276      37.614049 0.41467841E+03  0.95840074E+04                                 9.841551                            6.816830      -0.093732       1.980111                    0.999195      26.448633      74.105181       0.630646       0.420228      -1.067380       0.002223       0.006033      -0.003920       0.007530       0.006272      -0.003293       0.004007       0.012818       0.021949      -0.013795       0.004722       0.009074             12.697601       9.863373      -1.409335       0.102216       7.438203       5.649031      20.791225          -0.000014
          142              C       2.994217       3.128160      25.598837      -0.134288      35.701208 0.44915482E+03  0.10666664E+05                                 9.494024                            7.102564       0.116376       2.008264                    0.999628      29.753936      86.516325       0.612362       0.421178      -1.059128       0.010109      -0.005812      -0.022710       0.025529      -0.010883      -0.017687       0.012267      -0.006395      -0.039249      -0.025075      -0.003234       0.028310             11.299220      10.064828      -0.974143       1.052926       6.299887       3.669272      17.532946          -0.000007
          143              C       3.040473       2.749539      24.251218      -0.142600      35.968028 0.45777729E+03  0.10937931E+05                                 9.551235                            7.175874       0.094447       1.997157                    0.999473      30.181057      88.413668       0.607713       0.421819      -1.057303       0.007017      -0.000333       0.030081       0.030891      -0.001710       0.020772      -0.009944       0.021701      -0.017693      -0.022994      -0.005252       0.028246             11.374445      10.527070      -1.503322      -0.983104       6.218180       3.423916      17.378084          -0.000002
          144              C       4.163115       2.136245      23.718094       0.055789      37.935315 0.42803192E+03  0.10003480E+05                                 9.964404                            6.970816      -0.145769       1.961829                    0.999142      27.043843      77.001646       0.615615       0.425718      -1.060503      -0.003291       0.005624       0.000244       0.006520      -0.001474       0.002698       0.008362      -0.016198       0.087079      -0.022991      -0.008009       0.031000             12.860188      10.170472      -1.709593      -0.021365       6.321231       3.096608      22.088862          -0.000016
          145              C       5.214040       1.848348      24.574055      -0.150957      36.152013 0.47338177E+03  0.11411861E+05                                 9.607073                            7.319832       0.029473       1.973955                    0.999230      30.510798      89.929991       0.598603       0.424446      -1.055117      -0.006523       0.016127       0.032804       0.037131      -0.025805      -0.012581      -0.003986       0.021244      -0.057784      -0.029634      -0.009111       0.038744             11.327285      10.089725      -1.412900       1.140730       6.536074       3.310678      17.356057          -0.000006
          146              C       5.170129       2.222130      25.915750      -0.132479      34.237276 0.44250300E+03  0.10476598E+05                                 9.239106                            7.056273       0.018579       1.976895                    0.999536      29.779642      86.648487       0.613107       0.421955      -1.057930      -0.001639      -0.000901      -0.027829       0.027892      -0.007363       0.025736      -0.008900       0.008992       0.000680      -0.023660      -0.008074       0.031734             10.860896       9.479226      -1.780451      -1.006606       6.723865       3.912844      16.379597          -0.000045
          147              C       4.238167       1.911250      22.249042       0.109374      38.878914 0.42225900E+03  0.98556411E+04                                10.223315                            6.987501      -0.152463       1.960197                    0.999440      26.850482      76.923050       0.605207       0.433607      -1.053448      -0.005293       0.002596      -0.004591       0.007472       0.003655       0.001129       0.003602       0.061236      -0.053301      -0.023969      -0.015781       0.039750             13.452930       6.518029      -2.371893      -0.317376      11.149057       1.782264      22.691706          -0.000032
          148              C       3.840675       2.953970      21.425661      -0.245774      37.205466 0.47570291E+03  0.11465678E+05                                 9.730332                            7.286785       0.037869       1.974333                    0.999656      31.043826      91.072293       0.607120       0.418569      -1.060294      -0.001770      -0.007058       0.017009       0.018500       0.015156      -0.006090       0.017958       0.018977      -0.120796      -0.047410       0.009231       0.038179             11.808300       6.298581      -2.169487       1.361496      10.150191      -3.418592      18.976127          -0.001782
          149              C       3.924023       2.825747      20.057310       0.211079      36.778766 0.37296099E+03  0.84539279E+04                                 9.945286                            6.620644      -0.229611       1.951493                    0.999409      25.602838      72.701918       0.613116       0.440726      -1.047314       0.012360      -0.030969      -0.012153       0.035490       0.017042      -0.003470      -0.010880       0.044542      -0.082002      -0.032590      -0.009793       0.042383             13.281519       7.490474      -4.501500       2.299863      15.806015      -6.022624      16.548069          -0.000377
          150              C       4.743413       0.695550      20.235018       0.194520      37.268231 0.38318785E+03  0.87793318E+04                                10.103715                            6.785976      -0.333638       1.917446                    0.999074      26.178764      75.708463       0.593215       0.450655      -1.037386      -0.011510       0.023628      -0.019400       0.032667       0.025940      -0.017668       0.014353       0.071113      -0.142458      -0.058309      -0.010803       0.069112             13.240116       6.705500      -3.953365      -1.067472      18.354093       3.971111      14.660754          -0.000082
          151              C       4.689059       0.745146      21.632987      -0.161138      41.911322 0.52798835E+03  0.12987652E+05                                10.515567                            7.716830      -0.065357       1.973588                    0.998131      29.455062      85.682508       0.588728       0.422946      -1.063596      -0.003676       0.017748       0.003317       0.018426       0.024019       0.008703      -0.008306       0.073981      -0.107873      -0.042822      -0.019630       0.062452             12.704333       6.902961      -3.236705      -0.354140      13.815074       1.409623      17.394965          -0.002480
          152              C       1.712222      11.651366      22.453406       0.611505      22.447357 0.27541215E+03  0.58345210E+04                                 7.349248                            5.960842      -0.332948       1.949494                    0.998891      22.404470      63.167299       0.597614       0.483797      -1.014860      -0.040045      -0.041578       0.023154       0.062197       0.031810      -0.001253       0.060052      -0.027755       0.095871      -0.067054      -0.013442       0.080496              7.930296       9.744465      -0.488572      -0.233893       7.447295      -2.245283       6.599128          -0.000134
          153              C       1.678499      11.567900      19.497529       0.100503      37.390609 0.41362680E+03  0.96014439E+04                                 9.974337                            6.919365      -0.299068       1.920084                    0.998904      26.591872      75.896472       0.607887       0.434065      -1.053498      -0.004240      -0.000877      -0.013752       0.014417      -0.012369       0.017929      -0.000806       0.007893       0.040167      -0.023091      -0.003463       0.026553             12.891732       8.878251      -1.385596      -3.439967      18.828685       7.087564      10.968259          -0.007403
          154              C       2.761859      11.536449      18.597142      -0.166649      35.323551 0.45553790E+03  0.10833509E+05                                 9.399984                            7.145717       0.171976       2.033644                    0.999258      29.540829      85.364473       0.612721       0.420338      -1.061904      -0.006927      -0.005382      -0.003501       0.009445       0.015178       0.003507      -0.013345       0.016383      -0.011047      -0.024141       0.004264       0.019876             11.092679       9.087644      -0.040499      -3.094044      14.344360       5.301329       9.846033           0.002354
          155              C       2.953928      10.393328      17.835960       0.097855      27.131028 0.32083414E+03  0.69926052E+04                                 7.860306                            5.965455       0.203677       2.077362                    0.999713      25.732742      71.280117       0.675631       0.415947      -1.064267      -0.037014      -0.030137       0.021609       0.052395      -0.006127       0.007961      -0.040207       0.056559       0.037289      -0.057608       0.016796       0.040811              9.235771       7.407612       0.440346      -2.145015      12.435349       4.407241       7.864352          -0.002324
          156              C       1.126946       9.369963      18.763003       0.091527      28.636295 0.33671761E+03  0.74228950E+04                                 8.187234                            6.133492       0.198716       2.073950                    0.999735      25.945638      72.119090       0.663159       0.418968      -1.063070       0.032062       0.029200      -0.036617       0.056757       0.010181       0.017697      -0.034111       0.043888      -0.014267      -0.051867       0.018109       0.033758              9.813645       7.130388       0.376432      -1.949251      13.485502       5.167140       8.825044          -0.004807
          157              C       0.909516      10.448972      19.592307      -0.176631      34.755921 0.42491007E+03  0.99404190E+04                                 9.280476                            6.876358       0.236872       2.057349                    0.999335      29.229520      84.038694       0.627404       0.417303      -1.062801       0.001169      -0.002879      -0.015456       0.015765      -0.008232      -0.003016      -0.017633       0.034814       0.014944      -0.030697       0.013707       0.016990             11.239958       7.561414       0.549567      -2.175585      16.155048       5.957310      10.003414           0.001622
          158              C       3.481356       3.920481      19.148037       0.080029      38.666499 0.41320123E+03  0.95571453E+04                                10.103297                            6.844381      -0.118063       1.974510                    0.999276      26.504007      74.691077       0.622876       0.425146      -1.062521      -0.008894       0.010073      -0.009837       0.016654       0.007572       0.011309       0.008209      -0.021574      -0.015018      -0.018077      -0.002907       0.020984             13.347913       9.208301      -4.657122       1.187212      15.327029      -8.052776      15.508408          -0.005083
          159              C       3.996729       4.082575      17.892234      -0.160829      35.105900 0.43548635E+03  0.10278329E+05                                 9.417103                            7.017414       0.079707       2.008876                    0.999003      29.472937      85.866929       0.611994       0.424044      -1.055702      -0.013694       0.004467      -0.009691       0.017361       0.013871       0.006895       0.027010       0.020172      -0.020950      -0.034342       0.002228       0.032114             11.236082       8.253116      -2.832285      -0.664392      11.874664      -5.493722      13.580467           0.001976
          160              C       3.600869       5.161584      17.122166       0.130665      27.554464 0.33665450E+03  0.74850595E+04                                 8.222642                            6.311754      -0.143312       1.983747                    0.998731      25.913986      74.393518       0.620795       0.443759      -1.038955      -0.028193       0.012201       0.035034       0.046595       0.038780       0.009149       0.033822       0.033550      -0.008747      -0.053279      -0.003199       0.056477              9.580983       7.610851      -2.703122      -1.138658      10.494397      -3.203210      10.637700          -0.001379
          161              C       2.106173       5.818425      18.691920       0.092517      27.353866 0.33169578E+03  0.73203131E+04                                 8.014386                            6.154980       0.167543       2.067744                    0.999741      26.203087      74.042957       0.647995       0.428297      -1.052101       0.023679      -0.017550      -0.048590       0.056830       0.016042      -0.002017       0.035807       0.059347      -0.062189      -0.057502       0.012428       0.045074              9.297986       7.095671      -2.772947      -0.507393      11.169394      -3.817070       9.628893          -0.001816
          162              C       2.455770       4.802318      19.533071      -0.191836      34.130132 0.44800018E+03  0.10596877E+05                                 9.093574                            7.025809       0.204394       2.032106                    0.999791      29.800413      85.538598       0.626701       0.413186      -1.067780      -0.000189      -0.007601      -0.013086       0.015134       0.003772      -0.016675       0.004815       0.040233       0.057859      -0.031022      -0.001143       0.032165             10.599569       8.260037      -3.519953       0.158151      12.717328      -4.928810      10.821343           0.001619
          163              C       4.939344       8.035717      15.916713       0.567902      23.642219 0.25913699E+03  0.54167211E+04                                 7.651899                            5.720071      -0.071675       2.026558                    0.999520      22.782187      64.187937       0.618863       0.473483      -1.018468      -0.051672      -0.004129       0.018930       0.055185      -0.009894       0.018570      -0.003281      -0.156811      -0.152775      -0.070672      -0.033946       0.104618              9.265649      13.986713       0.530373      -2.744708       4.447730      -0.068130       9.362503           0.001551
          164              C       6.203651       8.086522      15.102218      -0.009261      38.556949 0.43042356E+03  0.10040215E+05                                 9.949414                            6.914101       0.049892       2.025442                    0.999305      27.078214      76.200377       0.630452       0.416492      -1.069852       0.034773      -0.002881      -0.033014       0.048035       0.008609       0.012255       0.009810      -0.021969       0.013287      -0.019913      -0.002633       0.022546             12.695916      19.048785      -0.218997      -3.108997       5.786498      -2.101098      13.252465           0.002488
          165              C       6.164772       8.519578      13.763485      -0.152989      36.309386 0.47035439E+03  0.11336302E+05                                 9.700061                            7.351283      -0.080706       1.941635                    0.999192      30.572778      90.508482       0.589831       0.430856      -1.049724       0.007394      -0.021232       0.019300       0.029630      -0.012252       0.026921       0.015181      -0.036476      -0.072825      -0.048417       0.013175       0.035242             11.424491      12.614915       0.931914      -2.566908       6.077246      -3.380562      15.581310           0.000225
          166              C       7.323431       8.693767      13.037844       0.068247      39.036376 0.41034527E+03  0.94641641E+04                                10.047726                            6.766250      -0.068942       1.986670                    0.999318      26.564293      74.484918       0.634739       0.418387      -1.067968       0.001050      -0.012356      -0.001180       0.012457      -0.009428      -0.000037      -0.007339       0.003298       0.040515      -0.017392       0.001253       0.016139             13.108443      12.149400      -0.252611       0.231080       7.066151      -5.611493      20.109779           0.000069
          167              C      -1.329248       8.375629      13.671669      -0.154415      37.271677 0.46956369E+03  0.11290774E+05                                 9.816411                            7.309055       0.001609       1.964779                    0.999620      30.413551      89.369179       0.597060       0.426638      -1.054333      -0.012252      -0.015666       0.014311       0.024501       0.012932      -0.027393       0.026658      -0.028257      -0.058308      -0.051583       0.015041       0.036542             11.737158      13.287133      -1.500147       3.392632       6.408528      -3.868654      15.515812           0.000725
          168              C      -1.300297       7.914752      14.983746      -0.014194      39.296701 0.43401493E+03  0.10137547E+05                                10.058828                            6.929828       0.004469       2.010053                    0.999362      27.110439      76.158077       0.631984       0.414927      -1.071651      -0.042383       0.004426      -0.023590       0.048708       0.004094      -0.007915       0.004712      -0.013515       0.008288      -0.014061       0.004858       0.009203             13.032667      20.100268      -1.350393       3.618966       6.087578      -2.550609      12.910157           0.001891
          169              C       7.380519       7.788948      15.703464      -0.118127      34.486728 0.44037633E+03  0.10470992E+05                                 9.430493                            7.158327      -0.196680       1.907991                    0.999425      30.201818      89.657807       0.590353       0.436345      -1.043357       0.003849       0.001199      -0.014440       0.014992       0.015630       0.002360       0.015125      -0.092448       0.012562      -0.050889      -0.000750       0.051639             11.167310      18.446812      -0.716668       0.061532       5.625214      -1.424961       9.429902           0.001271
          170              C       0.004829       7.676450      15.661998       0.574450      23.573873 0.25064311E+03  0.51993405E+04                                 7.644927                            5.610310      -0.106066       2.015280                    0.999445      22.661799      63.751075       0.626995       0.470922      -1.019137       0.047331      -0.013329       0.019308       0.052827       0.001457      -0.022789       0.035595      -0.149294      -0.092763      -0.074205      -0.025729       0.099935              9.498815      14.802806      -0.673500       3.295111       4.670552      -1.110239       9.023088          -0.000836
          171              C      -2.547475       9.195773      11.636912       0.083092      37.615851 0.41471055E+03  0.95848832E+04                                 9.841600                            6.816926      -0.093430       1.980191                    0.999195      26.449786      74.107598       0.630668       0.420207      -1.067399      -0.002225      -0.006048      -0.003916       0.007541       0.006254       0.003283      -0.004076       0.012818       0.022212      -0.013846       0.004707       0.009139             12.697536       9.863562      -1.409380      -0.102237       7.438232      -5.648938      20.790815           0.000039
          172              C      -1.464256       8.968358      10.789837      -0.134287      35.699581 0.44913616E+03  0.10666078E+05                                 9.493638                            7.102354       0.116581       2.008327                    0.999629      29.753332      86.513163       0.612381       0.421170      -1.059136      -0.010110       0.005819      -0.022754       0.025570      -0.010899       0.017664      -0.012255      -0.006349      -0.039367      -0.025071      -0.003239       0.028310             11.298646      10.064613      -0.974149      -1.052841       6.299647      -3.668970      17.531678           0.000031
          173              C      -1.510512       9.346979       9.442218      -0.142540      35.963830 0.45771755E+03  0.10936146E+05                                 9.550659                            7.175533       0.094333       1.997173                    0.999471      30.178254      88.403990       0.607711       0.421834      -1.057293      -0.006995       0.000327       0.030075       0.030880      -0.001673      -0.020747       0.009945       0.021611      -0.017694      -0.022992      -0.005194       0.028185             11.373693      10.526406      -1.503219       0.983127       6.217827      -3.423619      17.376846           0.000020
          174              C      -2.633154       9.960273       8.909094       0.055912      37.931435 0.42797943E+03  0.10001978E+05                                 9.964000                            6.970566      -0.145908       1.961818                    0.999141      27.041738      76.995386       0.615600       0.425740      -1.060486       0.003292      -0.005607       0.000214       0.006505      -0.001438      -0.002698      -0.008334      -0.016253       0.086830      -0.022968      -0.007946       0.030913             12.859667      10.170004      -1.709477       0.021278       6.320965      -3.096380      22.088031           0.000008
          175              C       6.173921      10.248170       9.765055      -0.150916      36.149263 0.47333742E+03  0.11410544E+05                                 9.606793                            7.319635       0.029253       1.973929                    0.999228      30.508755      89.923493       0.598593       0.424462      -1.055105       0.006508      -0.016111       0.032801       0.037119      -0.025760       0.012585       0.003996       0.021193      -0.057736      -0.029618      -0.009068       0.038686             11.326972      10.089335      -1.412778      -1.140866       6.535844      -3.310541      17.355737           0.000025
          176              C       6.217832       9.874388      11.106750      -0.132489      34.237452 0.44250630E+03  0.10476712E+05                                 9.239104                            7.056265       0.018647       1.976902                    0.999536      29.780215      86.650736       0.613111       0.421951      -1.057931       0.001642       0.000918      -0.027869       0.027933      -0.007390      -0.025736       0.008892       0.009041       0.000543      -0.023660      -0.008085       0.031745             10.860856       9.479388      -1.780443       1.006366       6.723795      -3.912693      16.379385           0.000029
          177              C      -2.708206      10.185268       7.440042       0.109286      38.879952 0.42227184E+03  0.98559995E+04                                10.223406                            6.987534      -0.152374       1.960218                    0.999440      26.851009      76.924372       0.605216       0.433598      -1.053455       0.005300      -0.002592      -0.004582       0.007470       0.003660      -0.001126      -0.003609       0.061195      -0.053101      -0.023969      -0.015728       0.039697             13.453105       6.518086      -2.371959       0.317311      11.149267      -1.782156      22.691962          -0.000025
          178              C      -2.310714       9.142548       6.616661      -0.245848      37.208783 0.47574803E+03  0.11467063E+05                                 9.730925                            7.287137       0.037850       1.974296                    0.999656      31.045747      91.079788       0.607104       0.418570      -1.060292       0.001767       0.007062       0.016976       0.018471       0.015126       0.006081      -0.017949       0.018923      -0.120803      -0.047399       0.009258       0.038141             11.809127       6.298941      -2.169708      -1.361644      10.150987       3.418953      18.977452          -0.001818
          179              C      -2.394062       9.270771       5.248310       0.211076      36.779490 0.37295981E+03  0.84539303E+04                                 9.945549                            6.620698      -0.229694       1.951463                    0.999409      25.603113      72.703832       0.613102       0.440734      -1.047305      -0.012351       0.030966      -0.012140       0.035480       0.017051       0.003480       0.010877       0.044548      -0.082005      -0.032588      -0.009805       0.042393             13.282104       7.490700      -4.501822      -2.300016      15.806997       6.023071      16.548616          -0.000411
          180              C      -3.213452      11.400968       5.426018       0.194573      37.266993 0.38316250E+03  0.87786493E+04                                10.103723                            6.785870      -0.333746       1.917424                    0.999074      26.178094      75.707315       0.593201       0.450671      -1.037372       0.011521      -0.023622      -0.019394       0.032663       0.025956       0.017668      -0.014336       0.071171      -0.142465      -0.058304      -0.010842       0.069146             13.240361       6.705563      -3.953577       1.067555      18.354729      -3.971362      14.660791          -0.000103
          181              C      -3.159098      11.351372       6.823987      -0.161190      41.912977 0.52800817E+03  0.12988284E+05                                10.515900                            7.717007      -0.065393       1.973566                    0.998131      29.455742      85.685442       0.588717       0.422949      -1.063592       0.003695      -0.017732       0.003295       0.018410       0.024000      -0.008699       0.008301       0.073957      -0.107940      -0.042823      -0.019620       0.062443             12.704839       6.903174      -3.236897       0.354112      13.815694      -1.409663      17.395648          -0.002532
          182              C       9.675739       0.445152       7.644406       0.611508      22.447401 0.27541257E+03  0.58345391E+04                                 7.349282                            5.960864      -0.332990       1.949479                    0.998891      22.404579      63.167904       0.597609       0.483800      -1.014857       0.040047       0.041607       0.023109       0.062201       0.031812       0.001267      -0.060063      -0.027752       0.095854      -0.067068      -0.013432       0.080500              7.930342       9.744454      -0.488568       0.233883       7.447324       2.245337       6.599249          -0.000134
          183              C      -0.148538       0.528618       4.688529       0.100373      37.393665 0.41365438E+03  0.96022958E+04                                 9.975005                            6.919654      -0.299127       1.920052                    0.998904      26.593287      75.902678       0.607864       0.434073      -1.053488       0.004241       0.000887      -0.013765       0.014430      -0.012383      -0.017915       0.000773       0.007856       0.040125      -0.023107      -0.003415       0.026522             12.892871       8.878890      -1.385908       3.440350      18.830563      -7.088364      10.969161          -0.007540
          184              C       8.626102       0.560069       3.788142      -0.166782      35.331096 0.45564131E+03  0.10836690E+05                                 9.401491                            7.146628       0.171682       2.033490                    0.999259      29.545042      85.382235       0.612664       0.420349      -1.061886       0.006929       0.005402      -0.003468       0.009446       0.015216      -0.003481       0.013327       0.016394      -0.011222      -0.024137       0.004194       0.019943             11.094695       9.089063      -0.040715       3.094673      14.347240      -5.302644       9.847781           0.002269
          185              C       8.434033       1.703190       3.026960       0.097722      27.136080 0.32089395E+03  0.69943309E+04                                 7.861564                            5.966183       0.203226       2.077179                    0.999713      25.735828      71.294014       0.675552       0.415971      -1.064237       0.036999       0.030165       0.021619       0.052405      -0.006139      -0.007935       0.040147       0.056572       0.037244      -0.057559       0.016808       0.040751              9.237450       7.408844       0.440305       2.145544      12.437720      -4.408287       7.865785          -0.002490
          186              C       0.403015       2.726555       3.954003       0.091406      28.640508 0.33676878E+03  0.74243737E+04                                 8.188270                            6.134115       0.198353       2.073804                    0.999735      25.947921      72.129317       0.663094       0.418990      -1.063047      -0.032060      -0.029189      -0.036636       0.056763       0.010192      -0.017698       0.034071       0.043837      -0.014296      -0.051823       0.018091       0.033732              9.815054       7.131252       0.376455       1.949557      13.487646      -5.168081       8.826265          -0.004962
          187              C       0.620445       1.647546       4.783307      -0.176707      34.760219 0.42496480E+03  0.99420819E+04                                 9.281332                            6.876851       0.236753       2.057272                    0.999336      29.232049      84.049312       0.627371       0.417309      -1.062791      -0.001180       0.002869      -0.015472       0.015780      -0.008215       0.003058       0.017624       0.034844       0.014930      -0.030701       0.013727       0.016974             11.241141       7.562094       0.549569       2.175868      16.156894      -5.958079      10.004436           0.001548
          188              C      -1.951395       8.176037       4.339037       0.079965      38.669493 0.41322701E+03  0.95579324E+04                                10.103914                            6.844645      -0.118227       1.974442                    0.999276      26.505204      74.696264       0.622854       0.425152      -1.062513       0.008884      -0.010095      -0.009846       0.016667       0.007557      -0.011299      -0.008185      -0.021615      -0.015020      -0.018079      -0.002886       0.020966             13.348988       9.208879      -4.657629      -1.187381      15.328545       8.053617      15.509540          -0.005215
          189              C       7.391232       8.013943       3.083234      -0.160947      35.111795 0.43556439E+03  0.10280664E+05                                 9.418051                            7.017962       0.079760       2.008821                    0.999006      29.476773      85.881058       0.611979       0.424034      -1.055704       0.013683      -0.004487      -0.009638       0.017327       0.013819      -0.006863      -0.027007       0.020145      -0.020997      -0.034331       0.002277       0.032055             11.237376       8.253903      -2.832722       0.664361      11.876284       5.494609      13.581942           0.001916
          190              C       7.787092       6.934934       2.313166       0.130515      27.558565 0.33670735E+03  0.74865303E+04                                 8.223333                            6.312147      -0.142957       1.983804                    0.998733      25.916712      74.402882       0.620791       0.443744      -1.038963       0.028157      -0.012261       0.035041       0.046594       0.038776      -0.009129      -0.033786       0.033506      -0.008591      -0.053254      -0.003175       0.056430              9.581934       7.611453      -2.703499       1.138681      10.495656       3.203761      10.638693          -0.001473
          191              C      -0.576212       6.278093       3.882920       0.092477      27.355307 0.33171173E+03  0.73207771E+04                                 8.014760                            6.155182       0.167451       2.067704                    0.999741      26.203837      74.046437       0.647974       0.428304      -1.052093      -0.023715       0.017496      -0.048580       0.056820       0.016028       0.001997      -0.035788       0.059290      -0.062249      -0.057468       0.012411       0.045057              9.298533       7.095984      -2.773216       0.507356      11.170257       3.817418       9.629356          -0.001918
          192              C      -0.925809       7.294200       4.724071      -0.191899      34.133869 0.44805311E+03  0.10598479E+05                                 9.094258                            7.026227       0.204370       2.032061                    0.999792      29.802737      85.547670       0.626680       0.413186      -1.067776       0.000154       0.007584      -0.013079       0.015120       0.003771       0.016706      -0.004805       0.040210       0.057883      -0.031013      -0.001180       0.032194             10.600502       8.260679      -3.520394      -0.158218      12.718639       4.929357      10.822187           0.001574
          193              N       2.065892      10.375183      10.156308      -0.333604      41.672863 0.53801149E+03  0.13092135E+05                                 9.963539                            7.446122       0.376906       2.117330                    0.999312      29.246546      80.441926       0.651309       0.386456      -1.104847       0.011524      -0.019063      -0.195188       0.196455      -0.001408       0.010466      -0.035553      -0.022787      -0.583651      -0.199031       0.085997       0.113034             11.984335       7.978473      -5.324902       0.485869      19.491421      -2.016658       8.483111          -0.001932
          194              N       4.304133       2.764054      11.750942      -0.231099      36.451230 0.51426508E+03  0.12354186E+05                                 9.129690                            7.281443       0.134649       2.058149                    0.999501      27.886505      75.814080       0.659477       0.386615      -1.106492       0.021176      -0.124356      -0.090646       0.155337       0.020981       0.000971      -0.046000       0.092592      -0.012775      -0.076982       0.022078       0.054903             10.717629       8.846576       1.215625      -2.214233      14.172261       4.666302       9.134050           0.030569
          195              N       3.747298       6.054307      12.092733      -0.221196      35.447852 0.51324645E+03  0.12385053E+05                                 9.052842                            7.356877      -0.003076       2.018982                    0.999271      28.012921      77.578705       0.641862       0.395451      -1.094800      -0.037168       0.114687      -0.086746       0.148524       0.024027      -0.027813       0.041159       0.077405       0.021699      -0.076458       0.024170       0.052288             10.326073       8.633139      -2.814091      -1.853767      12.211535      -2.610089      10.133546           0.034503
          196              N       9.322069       1.721335      24.965308      -0.333458      41.662681 0.53786471E+03  0.13087578E+05                                 9.961717                            7.444955       0.377160       2.117467                    0.999312      29.242919      80.427068       0.651385       0.386440      -1.104866      -0.011516       0.019070      -0.195129       0.196396      -0.001413      -0.010471       0.035543      -0.022783      -0.583427      -0.198956       0.085961       0.112995             11.981897       7.977021      -5.323599      -0.485721      19.487118       2.016144       8.481552          -0.002054
          197              N       7.083828       9.332464      26.559942      -0.231056      36.451352 0.51427306E+03  0.12354406E+05                                 9.129666                            7.281490       0.134429       2.058069                    0.999501      27.886672      75.814230       0.659478       0.386614      -1.106494      -0.021205       0.124382      -0.090605       0.155338       0.020983      -0.000964       0.046027       0.092586      -0.012770      -0.077004       0.022096       0.054907             10.717531       8.846575       1.215468       2.214290      14.172005      -4.666237       9.134013           0.030542
          198              N       7.640663       6.042211      26.901733      -0.221123      35.446336 0.51322429E+03  0.12384402E+05                                 9.052694                            7.356805      -0.003293       2.018938                    0.999270      28.011996      77.576117       0.641853       0.395460      -1.094792       0.037104      -0.114721      -0.086672       0.148491       0.024033       0.027813      -0.041147       0.077425       0.021803      -0.076461       0.024169       0.052292             10.325848       8.632977      -2.813830       1.853805      12.211061       2.610072      10.133508           0.034495
          199              N       4.393069       1.721335      19.461692      -0.333558      41.669313 0.53795978E+03  0.13090522E+05                                 9.962859                            7.445680       0.376984       2.117370                    0.999313      29.245453      80.437028       0.651341       0.386447      -1.104857      -0.011517       0.019071       0.195164       0.196432      -0.001418       0.010468      -0.035548      -0.022810      -0.583490      -0.198977       0.085957       0.113020             11.983422       7.977897      -5.324384       0.485810      19.489757      -2.016465       8.482610          -0.001971
          200              N       2.154828       9.332464      17.867058      -0.231089      36.451615 0.51427586E+03  0.12354485E+05                                 9.129702                            7.281497       0.134538       2.058102                    0.999501      27.886756      75.814394       0.659479       0.386613      -1.106496      -0.021189       0.124375       0.090624       0.155341       0.020977       0.000969      -0.046023       0.092591      -0.012760      -0.077001       0.022099       0.054903             10.717612       8.846604       1.215530      -2.214273      14.172159       4.666295       9.134072           0.030557
          201              N       2.711663       6.042211      17.525267      -0.221181      35.448473 0.51325925E+03  0.12385457E+05                                 9.053027                            7.357029      -0.003233       2.018932                    0.999270      28.013131      77.579947       0.641847       0.395457      -1.094794       0.037144      -0.114705       0.086713       0.148513       0.024031      -0.027807       0.041155       0.077430       0.021758      -0.076465       0.024174       0.052290             10.326294       8.633309      -2.814054      -1.853821      12.211703      -2.610251      10.133869           0.034500
          202              N      -2.863108      10.375183       4.652692      -0.333609      41.673955 0.53801613E+03  0.13092297E+05                                 9.963816                            7.446207       0.376788       2.117296                    0.999312      29.246527      80.442450       0.651297       0.386461      -1.104842       0.011525      -0.019055       0.195150       0.196416      -0.001410      -0.010465       0.035544      -0.022805      -0.583596      -0.199011       0.085978       0.113032             11.984886       7.978673      -5.325271      -0.485883      19.492627       2.016720       8.483359          -0.002044
          203              N      -0.624867       2.764054       3.058059      -0.231032      36.448049 0.51420474E+03  0.12352417E+05                                 9.129308                            7.281106       0.134718       2.058207                    0.999501      27.884661      75.808940       0.659478       0.386625      -1.106481       0.021190      -0.124349       0.090607       0.155311       0.020990      -0.000960       0.046007       0.092630      -0.012819      -0.077001       0.022066       0.054935             10.717208       8.846378       1.215704       2.214209      14.171638      -4.665951       9.133608           0.030454
          204              N      -1.181702       6.054307       2.716267      -0.221122      35.444638 0.51318364E+03  0.12383178E+05                                 9.052364                            7.356454      -0.003020       2.019027                    0.999271      28.011200      77.573211       0.641876       0.395454      -1.094796      -0.037187       0.114656       0.086752       0.148509       0.024031       0.027827      -0.041176       0.077449       0.021679      -0.076490       0.024172       0.052318             10.325590       8.632768      -2.813987       1.853713      12.210892       2.609966      10.133109           0.034406
          205              O      -1.055272       8.032088      29.136115      -0.527911      34.386719 0.50231289E+03  0.11908152E+05                                 8.472145                            6.971191       0.306017       2.159241                    0.996129      27.133688      71.535354       0.712140       0.362803      -1.132541       0.015464      -0.003560      -0.022713       0.027707       0.010996      -0.015286       0.000119       0.043974      -0.145113      -0.050846      -0.000148       0.050994              9.850662      16.072135       0.847632      -0.024494       5.426497      -0.181409       8.053355           0.048940
          206              O       0.099235       7.982492      27.262184      -0.589414      28.973901 0.48119609E+03  0.11245683E+05                                 7.330519                            6.693630       0.621306       2.220884                    0.998873      28.221539      73.021114       0.750602       0.349166      -1.147511       0.009810      -0.013636       0.017231       0.024064      -0.014600      -0.003217       0.006807      -0.147357       0.149803      -0.100121       0.042973       0.057149              7.674997       7.093890      -0.006864       1.098304       5.612784      -0.372543      10.318318           0.020870
          207              O       5.970590       7.884510      29.404750      -0.521393      33.093575 0.49006060E+03  0.11538354E+05                                 8.255213                            6.878161       0.412264       2.198133                    0.996627      26.892837      70.501360       0.718598       0.362015      -1.133927      -0.012612      -0.012197      -0.013629       0.022216       0.008491       0.017695      -0.017968       0.059356      -0.093015      -0.046576      -0.002843       0.049420              9.512481      15.286214       0.354643       0.505609       5.151071       0.147151       8.100157           0.051589
          208              O       4.978693       7.341377      27.566954      -0.573189      33.094775 0.53170429E+03  0.12746124E+05                                 8.186804                            7.133279       0.425065       2.175041                    0.997562      27.985631      73.451702       0.711965       0.358872      -1.139129      -0.007128      -0.003126       0.023647       0.024895      -0.001238      -0.025529      -0.004659      -0.107806       0.123861      -0.079965       0.032036       0.047929              9.079547       9.079522      -0.116455      -3.181587       6.583791       1.036324      11.575326           0.031854
          209              O       3.564057       0.731839       7.079887      -0.487009      28.526952 0.42532448E+03  0.96270320E+04                                 7.261542                            6.313109       0.862601       2.339839                    0.998645      26.274954      66.659051       0.770081       0.351397      -1.146983      -0.031871      -0.005143       0.021486       0.038779      -0.010298       0.016952       0.109385       0.089238       0.033754      -0.135078       0.039977       0.095102              7.716018      12.459076      -1.791946       1.037618       5.428816      -0.253741       5.260162          -0.000377
          210              O       5.754819       1.085058       6.563349      -0.507403      22.663845 0.34007369E+03  0.73311492E+04                                 6.292429                            5.648955       0.426325       2.250473                    0.996151      24.749403      62.728747       0.807444       0.351880      -1.138397       0.005453      -0.018059       0.048402       0.051948       0.050262      -0.025554      -0.080344      -0.022834       0.077847      -0.081014      -0.032619       0.113633              6.518034       7.030416       1.492304      -1.431689       6.100412      -2.032604       6.423274          -0.000051
          211              O       2.585233       4.064430      14.327115      -0.528109      34.394741 0.50245359E+03  0.11912344E+05                                 8.473408                            6.972127       0.306249       2.159236                    0.996132      27.137370      71.548067       0.712097       0.362799      -1.132543      -0.015444       0.003480      -0.022839       0.027790       0.011004       0.015300      -0.000127       0.044011      -0.145203      -0.050879      -0.000152       0.051031              9.852290      16.075062       0.847809       0.024020       5.427272       0.181420       8.054536           0.048948
          212              O       1.430726       4.114026      12.453184      -0.589305      28.964895 0.48100232E+03  0.11239983E+05                                 7.328956                            6.692245       0.621554       2.221048                    0.998873      28.216881      73.004412       0.750689       0.349163      -1.147518      -0.009737       0.013589       0.017145       0.023946      -0.014571       0.003209      -0.006810      -0.147362       0.149862      -0.100128       0.042974       0.057153              7.673329       7.092104      -0.006898      -1.097825       5.611717       0.372427      10.316166           0.020896
          213              O       5.417371       4.212008      14.595750      -0.521595      33.102272 0.49021667E+03  0.11542985E+05                                 8.256650                            6.879249       0.412412       2.198097                    0.996630      26.896828      70.515476       0.718540       0.362014      -1.133924       0.012605       0.012130      -0.013758       0.022256       0.008489      -0.017715       0.017991       0.059386      -0.093166      -0.046633      -0.002830       0.049463              9.514303      15.289493       0.354655      -0.505164       5.151874      -0.147161       8.101541           0.051588
          214              O       6.409268       4.755141      12.757954      -0.573111      33.089809 0.53160242E+03  0.12743045E+05                                 8.185924                            7.132541       0.425184       2.175110                    0.997564      27.983570      73.443962       0.712011       0.358866      -1.139136       0.007072       0.003046       0.023572       0.024798      -0.001257       0.025518       0.004647      -0.107831       0.123934      -0.079984       0.032046       0.047938              9.078516       9.078217      -0.116420       3.181012       6.583118      -1.036265      11.574213           0.031861
          215              O      -2.034096      11.364679      21.888887      -0.487012      28.528811 0.42535874E+03  0.96280120E+04                                 7.261872                            6.313370       0.862421       2.339765                    0.998645      26.275846      66.662264       0.770063       0.351397      -1.146981       0.031870       0.005177       0.021523       0.038803      -0.010287      -0.016938      -0.109390       0.089246       0.033736      -0.135082       0.039981       0.095101              7.716374      12.459705      -1.792047      -1.037594       5.429075       0.253731       5.260343          -0.000369
          216              O       5.633142      11.011460      21.372349      -0.507422      22.666044 0.34011613E+03  0.73323146E+04                                 6.292938                            5.649404       0.426060       2.250357                    0.996151      24.750615      62.733505       0.807389       0.351892      -1.138384      -0.005456       0.018073       0.048418       0.051968       0.050257       0.025543       0.080342      -0.022867       0.077842      -0.081007      -0.032620       0.113628              6.518563       7.031057       1.492511       1.431864       6.100941       2.032730       6.423690          -0.000001
          217              O       7.514233       4.064430       0.481885      -0.528194      34.395778 0.50246617E+03  0.11912723E+05                                 8.473570                            6.972191       0.306364       2.159266                    0.996133      27.137575      71.548970       0.712097       0.362796      -1.132544      -0.015392       0.003466       0.022917       0.027823       0.011003      -0.015311       0.000118       0.044043      -0.145288      -0.050909      -0.000153       0.051062              9.852595      16.075758       0.847833      -0.023973       5.427365      -0.181426       8.054661           0.048863
          218              O       6.359726       4.114026       2.355816      -0.589411      28.970909 0.48113020E+03  0.11243767E+05                                 7.330120                            6.693260       0.621149       2.220880                    0.998872      28.219328      73.014370       0.750607       0.349176      -1.147503      -0.009646       0.013584      -0.017197       0.023944      -0.014570      -0.003174       0.006817      -0.147319       0.149767      -0.100089       0.042951       0.057138              7.674617       7.093559      -0.006906       1.098189       5.612550      -0.372503      10.317742           0.020763
          219              O       0.488371       4.212008       0.213250      -0.521741      33.106454 0.49028916E+03  0.11545145E+05                                 8.257362                            6.879763       0.412467       2.198075                    0.996632      26.898527      70.521852       0.718510       0.362014      -1.133921       0.012565       0.012101       0.013849       0.022274       0.008487       0.017730      -0.018004       0.059417      -0.093281      -0.046672      -0.002827       0.049499              9.515259      15.291285       0.354654       0.504979       5.152263       0.147173       8.102230           0.051452
          220              O       1.480268       4.755141       2.051047      -0.573247      33.095479 0.53171202E+03  0.12746371E+05                                 8.186969                            7.133353       0.425106       2.175042                    0.997566      27.985672      73.452285       0.711957       0.358874      -1.139126       0.006973       0.002977      -0.023593       0.024782      -0.001276      -0.025561      -0.004661      -0.107835       0.123903      -0.079999       0.032049       0.047950              9.079837       9.079852      -0.116435      -3.181759       6.583910       1.036360      11.575748           0.031772
          221              O       2.894904      11.364679      22.538113      -0.487084      28.530238 0.42538579E+03  0.96287863E+04                                 7.262145                            6.313600       0.862434       2.339759                    0.998645      26.276401      66.664436       0.770043       0.351400      -1.146977       0.031851       0.005171      -0.021508       0.038779      -0.010289       0.016935       0.109400       0.089237       0.033760      -0.135088       0.039974       0.095114              7.716669      12.460202      -1.792134       1.037635       5.429273      -0.253740       5.260532          -0.000373
          222              O       0.704142      11.011460      23.054651      -0.507462      22.666914 0.34013274E+03  0.73327752E+04                                 6.293131                            5.649559       0.426027       2.250342                    0.996151      24.750986      62.735243       0.807373       0.351894      -1.138381      -0.005436       0.018083      -0.048409       0.051961       0.050252      -0.025537      -0.080336      -0.022866       0.077867      -0.081003      -0.032615       0.113618              6.518770       7.031251       1.492565      -1.431909       6.101153      -2.032833       6.423905          -0.000021
          223              O       3.873728       8.032088      15.290885      -0.528026      34.391723 0.50239819E+03  0.11910708E+05                                 8.473019                            6.971823       0.306033       2.159203                    0.996131      27.135740      71.542916       0.712100       0.362807      -1.132535       0.015469      -0.003497       0.022735       0.027720       0.010999       0.015285      -0.000138       0.043994      -0.145110      -0.050845      -0.000156       0.051002              9.851807      16.074217       0.847778       0.024222       5.427013       0.181407       8.054190           0.048990
          224              O       5.028235       7.982492      17.164816      -0.589445      28.971908 0.48115238E+03  0.11244405E+05                                 7.330225                            6.693361       0.621348       2.220920                    0.998873      28.220281      73.017013       0.750611       0.349170      -1.147508       0.009822      -0.013615      -0.017198       0.024034      -0.014589       0.003217      -0.006819      -0.147352       0.149807      -0.100117       0.042959       0.057158              7.674703       7.093556      -0.006870      -1.098219       5.612590       0.372509      10.317962           0.020904
          225              O       1.041590       7.884510      15.022250      -0.521496      33.098344 0.49014317E+03  0.11540816E+05                                 8.256071                            6.878787       0.412212       2.198075                    0.996628      26.894830      70.508783       0.718556       0.362020      -1.133920      -0.012627      -0.012142       0.013647       0.022206       0.008493      -0.017694       0.017963       0.059375      -0.093027      -0.046576      -0.002854       0.049430              9.513594      15.288266       0.354625      -0.505379       5.151535      -0.147166       8.100983           0.051631
          226              O       0.049693       7.341377      16.860046      -0.573205      33.094243 0.53169089E+03  0.12745718E+05                                 8.186715                            7.133180       0.425125       2.175060                    0.997563      27.985404      73.450777       0.711971       0.358871      -1.139130      -0.007153      -0.003084      -0.023613       0.024865      -0.001246       0.025516       0.004649      -0.107795       0.123891      -0.079959       0.032032       0.047927              9.079477       9.079404      -0.116480       3.181563       6.583716      -1.036366      11.575312           0.031887
          227              O       8.493057       0.731839       7.729113      -0.487107      28.531446 0.42540966E+03  0.96294684E+04                                 7.262361                            6.313789       0.862391       2.339732                    0.998646      26.276977      66.666541       0.770029       0.351402      -1.146975      -0.031847      -0.005153      -0.021579       0.038813      -0.010289      -0.016934      -0.109412       0.089246       0.033756      -0.135102       0.039979       0.095123              7.716899      12.460568      -1.792186      -1.037748       5.429405       0.253760       5.260724          -0.000375
          228              O       0.825819       1.085058       8.245651      -0.507448      22.666581 0.34012474E+03  0.73325559E+04                                 6.293021                            5.649448       0.426089       2.250359                    0.996152      24.750980      62.734922       0.807391       0.351889      -1.138386       0.005431      -0.018052      -0.048443       0.051982       0.050250       0.025537       0.080347      -0.022873       0.077901      -0.081010      -0.032620       0.113630              6.518664       7.031069       1.492505       1.431888       6.101021       2.032845       6.423903          -0.000000

******************************************************
Auxiliary information for the entire system
The total spin magnetic moment of the unit cell is   12.002456
The total net atomic charge of the unit cell is   0.000006
Accuracy of reproducing the electrostatic potential in the unit cell:
  The inner radius (bohr) =    5.0000
  The outer radius (bohr) =   12.0000
  Valid grid points have density less than (e/(bohr^3)) =    0.0001
  The number of valid grid points were=       113996
  The rms potential error without charges in kcal/mol is=      5.63003
  The rms potential error with partial charges in kcal/mol is=      1.12363
  The RRMSE value at monopole order=      0.19958
  The rms potential error with partial charges and cloud penetration in kcal/mol is=      1.13239
  The RRMSE value at monopole order with cloud penetration is=      0.20113
  The rms potential error with partial charges and atomic dipoles in kcal/mol is=      0.50640
  The RRMSE value at dipole order=      0.08995
  The rms potential error with partial charges, atomic dipoles and cloud penetration in kcal/mol is=      0.48820
  The RRMSE value at dipole order with cloud penetration=      0.08671

******************************************************
The electron densities and ab initio electrostatic potential were computed in VASP using the PBE functional and
projector augmented wave method. See the main text of the journal article for a description of computational details.
The atomic charges, dipoles, and quadrupoles were computed with the DDEC6 method as described in
(a) T. A. Manz and N. Gabaldon Limas, RSC Adv. 6 (2016) 47771-47801 DOI: 10.1039/c6ra04656h
(b) N. Gabaldon Limas and T. A. Manz, RSC Adv. 8 (2018) 2678-2707 DOI: 10.1039/c7ra11829e.
For each atom in the material, the electron cloud parameters were fit to the spherically averaged atom-in-material
electron density using radial positions for which this density was between 10^-4 and 10^-2 electrons per cubic bohr.
The polarizabilities, dispersion coefficients, and quantum Drude oscillator (QDO) parameters were fit using the MCLF method.
The magnetic structure of the system was optimized in VASP from the default ferromagnetic initial guess using spin polarization.
The atomic spin moments (ASMs) were computed on this optimized magnetic structure using the DDEC6 partition as inputs
to the method of T. A. Manz and D. S. Sholl, J. Chem. Theory Comput. 7 (2011) 4146-4164 DOI: 10.1021/ct200539n.
The RMSE and RRMSE were computed using a uniform grid with Ewald summation.
