# Supplementary material for: A collection of forcefield precursors for metal–organic frameworks
Source: RSC Adv. 2019 Nov 13;9(63):36492–507. doi: 10.1039/c9ra07327b (PMC9075174; doi:10.1039/c9ra07327b)
Supplement: RA-009-C9RA07327B-s5361 [file RA-009-C9RA07327B-s5361.xyz]

  252
jmolscript: load "" {1 1 1} spacegroup "x,y,z" unitcell [{     15.760000     0.000000     0.000000 }, {      0.000000    15.760000     0.000000 }, {      0.000000     0.000000    15.760000 }]
Cu     7.880000     3.940000    11.820000     0.675854
Cu     0.000000     3.940000    11.820000     0.675913
Cu    11.820000     7.880000     3.940000     0.675397
Cu    11.820000     0.000000     3.940000     0.682913
Cu     3.940000    11.820000     7.880000     0.675377
Cu     3.940000    11.820000     0.000000     0.682782
Cu     7.880000    11.820000     3.940000     0.678989
Cu     0.000000    11.820000     3.940000     0.678974
Cu     3.940000     7.880000    11.820000     0.677441
Cu     3.940000     0.000000    11.820000     0.677468
Cu    11.820000     3.940000     7.880000     0.677416
Cu    11.820000     3.940000     0.000000     0.677435
H      9.136072     1.164664    11.698648     0.101978
H     14.503928     6.715336    11.698648     0.102043
H     14.503928     1.164664    11.941352     0.101979
H      9.136072     6.715336    11.941352     0.102014
H     11.698648     9.136072     1.164664     0.101966
H     11.698648    14.503928     6.715336     0.101558
H     11.941352    14.503928     1.164664     0.101532
H     11.941352     9.136072     6.715336     0.102030
H      1.164664    11.698648     9.136072     0.102001
H      6.715336    11.698648    14.503928     0.101546
H      1.164664    11.941352    14.503928     0.101524
H      6.715336    11.941352     9.136072     0.101980
H      9.044664     1.256072     4.061352     0.101575
H     14.595336     6.623928     4.061352     0.102005
H      9.044664     6.623928     3.818648     0.101992
H     14.595336     1.256072     3.818648     0.101559
H      1.256072     3.818648    14.595336     0.101972
H      6.623928     3.818648     9.044664     0.102001
H      6.623928     4.061352    14.595336     0.101978
H      1.256072     4.061352     9.044664     0.102038
H      3.818648     9.044664     6.623928     0.102031
H      3.818648    14.595336     1.256072     0.101504
H      4.061352     9.044664     1.256072     0.101535
H      4.061352    14.595336     6.623928     0.101962
H      6.623928    14.595336     4.061352     0.101468
H      1.256072     9.044664     4.061352     0.101494
H      1.256072    14.595336     3.818648     0.102028
H      6.623928     9.044664     3.818648     0.102098
H      4.061352     6.623928    14.595336     0.102012
H      4.061352     1.256072     9.044664     0.102061
H      3.818648     1.256072    14.595336     0.102012
H      3.818648     6.623928     9.044664     0.102050
H     14.595336     4.061352     6.623928     0.101444
H      9.044664     4.061352     1.256072     0.101451
H     14.595336     3.818648     1.256072     0.101990
H      9.044664     3.818648     6.623928     0.101981
H      6.715336    14.503928    11.698648     0.101423
H      1.164664     9.136072    11.698648     0.101419
H      6.715336     9.136072    11.941352     0.101978
H      1.164664    14.503928    11.941352     0.101985
H     14.503928    11.941352     1.164664     0.102032
H      9.136072    11.941352     6.715336     0.102100
H      9.136072    11.698648     1.164664     0.101496
H     14.503928    11.698648     6.715336     0.101520
H     11.941352     6.715336     9.136072     0.102050
H     11.941352     1.164664    14.503928     0.102012
H     11.698648     6.715336    14.503928     0.102063
H     11.698648     1.164664     9.136072     0.102008
H     10.811360     0.047280    12.828640     0.125339
H     12.828640     7.832720    12.828640     0.125391
H     12.828640     0.047280    10.811360     0.125337
H     10.811360     7.832720    10.811360     0.125369
H     12.828640    10.811360     0.047280     0.125305
H     12.828640    12.828640     7.832720     0.125555
H     10.811360    12.828640     0.047280     0.125540
H     10.811360    10.811360     7.832720     0.125372
H      0.047280    12.828640    10.811360     0.125334
H      7.832720    12.828640    12.828640     0.125510
H      0.047280    10.811360    12.828640     0.125496
H      7.832720    10.811360    10.811360     0.125317
H      7.927280     2.931360     2.931360     0.125547
H     15.712720     4.948640     2.931360     0.125341
H      7.927280     4.948640     4.948640     0.125326
H     15.712720     2.931360     4.948640     0.125535
H      2.931360     4.948640    15.712720     0.125331
H      4.948640     4.948640     7.927280     0.125359
H      4.948640     2.931360    15.712720     0.125338
H      2.931360     2.931360     7.927280     0.125385
H      4.948640     7.927280     4.948640     0.125371
H      4.948640    15.712720     2.931360     0.125505
H      2.931360     7.927280     2.931360     0.125525
H      2.931360    15.712720     4.948640     0.125300
C      9.591536     1.588608    12.390512     0.157396
C     14.048464     6.291392    12.390512     0.157519
C     14.048464     1.588608    11.249488     0.157344
C      9.591536     6.291392    11.249488     0.157459
C     12.390512     9.591536     1.588608     0.157331
C     12.390512    14.048464     6.291392     0.157819
C     11.249488    14.048464     1.588608     0.157718
C     11.249488     9.591536     6.291392     0.157485
C      1.588608    12.390512     9.591536     0.157468
C      6.291392    12.390512    14.048464     0.157806
C      1.588608    11.249488    14.048464     0.157759
C      6.291392    11.249488     9.591536     0.157405
C      9.468608     1.711536     3.369488     0.157822
C     14.171392     6.168464     3.369488     0.157472
C      9.468608     6.168464     4.510512     0.157405
C     14.171392     1.711536     4.510512     0.157772
C      1.711536     4.510512    14.171392     0.157337
C      6.168464     4.510512     9.468608     0.157454
C      6.168464     3.369488    14.171392     0.157386
C      1.711536     3.369488     9.468608     0.157511
C      4.510512     9.468608     6.168464     0.157490
C      4.510512    14.171392     1.711536     0.157712
C      3.369488     9.468608     1.711536     0.157810
C      3.369488    14.171392     6.168464     0.157338
C      6.168464    14.171392     3.369488     0.157809
C      1.711536     9.468608     3.369488     0.157694
C      1.711536    14.171392     4.510512     0.157550
C      6.168464     9.468608     4.510512     0.157457
C      3.369488     6.168464    14.171392     0.157540
C      3.369488     1.711536     9.468608     0.157431
C      4.510512     1.711536    14.171392     0.157521
C      4.510512     6.168464     9.468608     0.157402
C     14.171392     3.369488     6.168464     0.157706
C      9.468608     3.369488     1.711536     0.157716
C     14.171392     4.510512     1.711536     0.157425
C      9.468608     4.510512     6.168464     0.157427
C      6.291392    14.048464    12.390512     0.157681
C      1.588608     9.591536    12.390512     0.157670
C      6.291392     9.591536    11.249488     0.157430
C      1.588608    14.048464    11.249488     0.157428
C     14.048464    11.249488     1.588608     0.157561
C      9.591536    11.249488     6.291392     0.157459
C      9.591536    12.390512     1.588608     0.157857
C     14.048464    12.390512     6.291392     0.157735
C     11.249488     6.291392     9.591536     0.157397
C     11.249488     1.588608    14.048464     0.157507
C     12.390512     6.291392    14.048464     0.157426
C     12.390512     1.588608     9.591536     0.157526
C      9.894128     3.448288    13.745872     0.593880
C     10.579688     0.903048    13.060312    -0.271605
C     13.745872     4.431712    13.745872     0.593806
C     13.060312     6.976952    13.060312    -0.271556
C     13.745872     3.448288     9.894128     0.593875
C     13.060312     0.903048    10.579688    -0.271645
C      9.894128     4.431712     9.894128     0.593790
C     10.579688     6.976952    10.579688    -0.271634
C     13.745872     9.894128     3.448288     0.593866
C     13.060312    10.579688     0.903048    -0.271609
C     13.745872    13.745872     4.431712     0.594962
C     13.060312    13.060312     6.976952    -0.272264
C      9.894128    13.745872     3.448288     0.595052
C     10.579688    13.060312     0.903048    -0.272265
C      9.894128     9.894128     4.431712     0.593794
C     10.579688    10.579688     6.976952    -0.271555
C      3.448288    13.745872     9.894128     0.593840
C      0.903048    13.060312    10.579688    -0.271594
C      4.431712    13.745872    13.745872     0.594974
C      6.976952    13.060312    13.060312    -0.272280
C      3.448288     9.894128    13.745872     0.594971
C      0.903048    10.579688    13.060312    -0.272338
C      4.431712     9.894128     9.894128     0.593833
C      6.976952    10.579688    10.579688    -0.271649
C     11.328288     2.014128     2.014128     0.594984
C      8.783048     2.699688     2.699688    -0.272242
C     12.311712     5.865872     2.014128     0.593843
C     14.856952     5.180312     2.699688    -0.271591
C     11.328288     5.865872     5.865872     0.593830
C      8.783048     5.180312     5.180312    -0.271649
C     12.311712     2.014128     5.865872     0.594976
C     14.856952     2.699688     5.180312    -0.272303
C      2.014128     5.865872    12.311712     0.593877
C      2.699688     5.180312    14.856952    -0.271643
C      5.865872     5.865872    11.328288     0.593791
C      5.180312     5.180312     8.783048    -0.271637
C      5.865872     2.014128    12.311712     0.593878
C      5.180312     2.699688    14.856952    -0.271607
C      2.014128     2.014128    11.328288     0.593802
C      2.699688     2.699688     8.783048    -0.271562
C      5.865872    11.328288     5.865872     0.593795
C      5.180312     8.783048     5.180312    -0.271552
C      5.865872    12.311712     2.014128     0.595045
C      5.180312    14.856952     2.699688    -0.272301
C      2.014128    11.328288     2.014128     0.594956
C      2.699688     8.783048     2.699688    -0.272296
C      2.014128    12.311712     5.865872     0.593868
C      2.699688    14.856952     5.180312    -0.271610
N      9.273184     2.828920    12.702560    -0.354501
N     14.366816     5.051080    12.702560    -0.354345
N     14.366816     2.828920    10.937440    -0.354543
N      9.273184     5.051080    10.937440    -0.354397
N     12.702560     9.273184     2.828920    -0.354283
N     12.702560    14.366816     5.051080    -0.356928
N     10.937440    14.366816     2.828920    -0.357051
N     10.937440     9.273184     5.051080    -0.354112
N      2.828920    12.702560     9.273184    -0.354252
N      5.051080    12.702560    14.366816    -0.356964
N      2.828920    10.937440    14.366816    -0.357014
N      5.051080    10.937440     9.273184    -0.354310
N     10.708920     1.393184     3.057440    -0.356958
N     12.931080     6.486816     3.057440    -0.354258
N     10.708920     6.486816     4.822560    -0.354311
N     12.931080     1.393184     4.822560    -0.357004
N      1.393184     4.822560    12.931080    -0.354547
N      6.486816     4.822560    10.708920    -0.354402
N      6.486816     3.057440    12.931080    -0.354501
N      1.393184     3.057440    10.708920    -0.354345
N      4.822560    10.708920     6.486816    -0.354107
N      4.822560    12.931080     1.393184    -0.357056
N      3.057440    10.708920     1.393184    -0.356933
N      3.057440    12.931080     6.486816    -0.354277
N      6.486816    12.931080     3.057440    -0.357080
N      1.393184    10.708920     3.057440    -0.356478
N      1.393184    12.931080     4.822560    -0.354823
N      6.486816    10.708920     4.822560    -0.354220
N      3.057440     6.486816    12.931080    -0.354719
N      3.057440     1.393184    10.708920    -0.354136
N      4.822560     1.393184    12.931080    -0.354728
N      4.822560     6.486816    10.708920    -0.354151
N     12.931080     3.057440     6.486816    -0.356798
N     10.708920     3.057440     1.393184    -0.356797
N     12.931080     4.822560     1.393184    -0.354654
N     10.708920     4.822560     6.486816    -0.354636
N      5.051080    14.366816    12.702560    -0.356807
N      2.828920     9.273184    12.702560    -0.356819
N      5.051080     9.273184    10.937440    -0.354630
N      2.828920    14.366816    10.937440    -0.354638
N     14.366816    10.937440     2.828920    -0.354821
N      9.273184    10.937440     5.051080    -0.354230
N      9.273184    12.702560     2.828920    -0.357051
N     14.366816    12.702560     5.051080    -0.356461
N     10.937440     5.051080     9.273184    -0.354147
N     10.937440     2.828920    14.366816    -0.354746
N     12.702560     5.051080    14.366816    -0.354142
N     12.702560     2.828920     9.273184    -0.354727
O      9.522192     4.583008    14.117808    -0.594958
O     14.117808     3.296992    14.117808    -0.594699
O     14.117808     4.583008     9.522192    -0.594934
O      9.522192     3.296992     9.522192    -0.594705
O     14.117808     9.522192     4.583008    -0.594932
O     14.117808    14.117808     3.296992    -0.595448
O      9.522192    14.117808     4.583008    -0.595672
O      9.522192     9.522192     3.296992    -0.594647
O      4.583008    14.117808     9.522192    -0.594871
O      3.296992    14.117808    14.117808    -0.595640
O      4.583008     9.522192    14.117808    -0.595638
O      3.296992     9.522192     9.522192    -0.594859
O     12.463008     1.642192     1.642192    -0.595606
O     11.176992     6.237808     1.642192    -0.594871
O     12.463008     6.237808     6.237808    -0.594857
O     11.176992     1.642192     6.237808    -0.595602
O      1.642192     6.237808    11.176992    -0.594935
O      6.237808     6.237808    12.463008    -0.594699
O      6.237808     1.642192    11.176992    -0.594957
O      1.642192     1.642192    12.463008    -0.594691
O      6.237808    12.463008     6.237808    -0.594654
O      6.237808    11.176992     1.642192    -0.595706
O      1.642192    12.463008     1.642192    -0.595490
O      1.642192    11.176992     6.237808    -0.594932

The following XYZ coordinates are in angstroms. Other properties are in atomic units.
The sperically averaged electron density of each atom fit to a function of the form exp(a - br)
eigen_1, eigen_2 and eigen_3 are the three eigenvalues of traceless quadrupole moment tensor
  atom number  atomic symbol              X              Y              Z     net charge C6 coefficient C8 coefficient C10 coefficient fluctuating dipole atomic polarizability isotropic forcefield polarizability              a              b squared Pearson coefficient          <r^3>          <r^4>         wp_QDO          m_QDO          q_QDO       dipole_x       dipole_y       dipole_z         dipole            Qxy            Qxz            Qyz     Q(x^2-y^2)  Q(3z^2 - R^2)        eigen_1        eigen_2        eigen_3 static polarizability      alpha(xx)      alpha(xy)      alpha(xz)      alpha(yy)      alpha(yz)      alpha(zz) atomic spin moment
            1             Cu       7.880000       3.940000      11.820000       0.675854      84.368081 0.12643785E+04  0.36277159E+05                                16.564474                           12.248636       0.824762       2.157018                    0.992573      44.346673     112.895563       0.479756       0.444969      -1.120028      -0.000001       0.000007      -0.000009       0.000012      -0.000012      -0.000012       0.054283      -0.040257       0.040263      -0.040864      -0.026839       0.067703             21.226648      31.402461       0.000294       0.000316      16.138741      -8.268427      16.138741          -0.685978
            2             Cu       0.000000       3.940000      11.820000       0.675913      84.364772 0.12643252E+04  0.36275190E+05                                16.563961                           12.248309       0.824782       2.157032                    0.992573      44.346038     112.892643       0.479767       0.444964      -1.120033       0.000001       0.000006      -0.000005       0.000008      -0.000046      -0.000046      -0.054308      -0.040279       0.040285      -0.040882      -0.026853       0.067735             21.225931      31.401384       0.000752       0.000749      16.138205       8.268112      16.138205          -0.685710
            3             Cu      11.820000       7.880000       3.940000       0.675397      84.405393 0.12650977E+04  0.36303448E+05                                16.569763                           12.252675       0.823294       2.156485                    0.992572      44.355524     112.931898       0.479638       0.445009      -1.119988       0.000003      -0.000006       0.000006       0.000009      -0.000033       0.054375       0.000021       0.040156       0.040240      -0.040983      -0.026785       0.067767             21.232943      16.143169       0.000595      -8.270669      31.412254      -0.000291      16.143405          -0.679629
            4             Cu      11.820000       0.000000       3.940000       0.682913      83.804879 0.12543499E+04  0.35910046E+05                                16.482357                           12.190952       0.845123       2.164438                    0.992584      44.222369     112.375158       0.481527       0.444312      -1.120685       0.000005      -0.000010       0.000009       0.000014      -0.000027      -0.054353      -0.000013       0.040293       0.040250      -0.040926      -0.026855       0.067780             21.118684      16.060437       0.000460       8.227006      31.234939       0.000153      16.060674           0.723522
            5             Cu       3.940000      11.820000       7.880000       0.675377      84.406536 0.12651186E+04  0.36304223E+05                                16.569951                           12.252810       0.823281       2.156477                    0.992572      44.355758     112.933028       0.479633       0.445012      -1.119985      -0.000001      -0.000006       0.000007       0.000009       0.054366      -0.000033       0.000021      -0.000039      -0.080316      -0.040980      -0.026772       0.067752             21.233197      16.143323      -8.270744       0.000604      16.143561      -0.000303      31.412708          -0.679717
            6             Cu       3.940000      11.820000       0.000000       0.682782      83.812279 0.12544710E+04  0.35914539E+05                                16.483568                           12.191741       0.845065       2.164403                    0.992583      44.223692     112.381755       0.481498       0.444326      -1.120671      -0.000007      -0.000009       0.000010       0.000014      -0.054275      -0.000027      -0.000014       0.000024      -0.080409      -0.040873      -0.026803       0.067676             21.120370      16.061628       8.227671       0.000467      16.061867       0.000163      31.237617           0.723606
            7             Cu       7.880000      11.820000       3.940000       0.678989      84.116430 0.12599173E+04  0.36113720E+05                                16.527709                           12.222935       0.834047       2.160379                    0.992578      44.291614     112.664302       0.480547       0.444672      -1.120324      -0.000004       0.000418      -0.000422       0.000594       0.000812       0.000803       0.054347      -0.040242       0.040225      -0.040934      -0.026839       0.067773             21.177988      31.326799      -0.000526      -0.000308      16.103595      -8.249796      16.103571           0.694292
            8             Cu       0.000000      11.820000       3.940000       0.678974      84.114527 0.12598800E+04  0.36112454E+05                                16.527669                           12.222896       0.834086       2.160397                    0.992577      44.290692     112.662387       0.480538       0.444683      -1.120315       0.000003       0.000146      -0.000149       0.000209      -0.000390      -0.000387      -0.054253      -0.040149       0.040133      -0.040893      -0.026742       0.067635             21.177974      31.326787      -0.002395      -0.002402      16.103579       8.249793      16.103555           0.694386
            9             Cu       3.940000       7.880000      11.820000       0.677441      84.241303 0.12621117E+04  0.36194075E+05                                16.545874                           12.235524       0.829657       2.158778                    0.992575      44.318882     112.778298       0.480162       0.444814      -1.120182      -0.000126       0.000259       0.000283       0.000404       0.000206       0.054325       0.000580       0.039756       0.041589      -0.040927      -0.026808       0.067735             21.202132      16.121195      -0.001418      -8.259075      31.364353       0.001019      16.120847           0.681615
           10             Cu       3.940000       0.000000      11.820000       0.677468      84.238638 0.12620831E+04  0.36193026E+05                                16.545531                           12.235384       0.829615       2.158771                    0.992575      44.318447     112.776630       0.480165       0.444814      -1.120182       0.000129      -0.000260       0.000280       0.000403       0.000201      -0.054331      -0.000582       0.039790       0.041627      -0.040922      -0.026831       0.067753             21.201677      16.120625      -0.001322       8.258642      31.364134      -0.000918      16.120273           0.681452
           11             Cu      11.820000       3.940000       7.880000       0.677416      84.243076 0.12621422E+04  0.36195197E+05                                16.546137                           12.235703       0.829627       2.158764                    0.992575      44.319287     112.780010       0.480156       0.444816      -1.120179       0.000126      -0.000280      -0.000256       0.000400       0.054322       0.000203       0.000586      -0.000925      -0.080424      -0.040925      -0.026806       0.067731             21.202473      16.121440      -8.259217      -0.001310      16.121114       0.000904      31.364864           0.681517
           12             Cu      11.820000       3.940000       0.000000       0.677435      84.240808 0.12621194E+04  0.36194361E+05                                16.545841                           12.235586       0.829621       2.158766                    0.992575      44.318978     112.778761       0.480159       0.444816      -1.120180      -0.000130      -0.000277       0.000256       0.000399      -0.054312       0.000198      -0.000587      -0.000926      -0.080465      -0.040909      -0.026820       0.067728             21.202089      16.120910       8.258803      -0.001215      16.120580      -0.000803      31.364777           0.681540
           13              H       9.136072       1.164664      11.698648       0.101978       1.208080 0.89061190E+01  0.88792030E+02                                 1.804854                            1.694930      -0.961113       2.428491                    0.998089       3.371636       9.164218       0.507896       1.209612      -0.727233      -0.020940      -0.023412      -0.038371       0.049588      -0.001272       0.008253       0.014964      -0.016907       0.006850      -0.017363      -0.003273       0.020636              1.840975       1.869048       0.268807       0.402364       1.692399       0.308986       1.961478          -0.001011
           14              H      14.503928       6.715336      11.698648       0.102043       1.207925 0.89048439E+01  0.88778269E+02                                 1.804897                            1.694965      -0.961123       2.428537                    0.998090       3.371447       9.164368       0.507808       1.209836      -0.727182       0.020941       0.023415      -0.038380       0.049597      -0.001267      -0.008250      -0.014966      -0.016901       0.006842      -0.017358      -0.003278       0.020636              1.841024       1.869111       0.268819      -0.402400       1.692414      -0.308993       1.961548          -0.001002
           15              H      14.503928       1.164664      11.941352       0.101979       1.208079 0.89060878E+01  0.88790197E+02                                 1.804710                            1.694815      -0.961219       2.428425                    0.998087       3.371620       9.163609       0.507971       1.209453      -0.727268       0.020923      -0.023404       0.038389       0.049591       0.001274       0.008262      -0.014978      -0.016908       0.006859      -0.017379      -0.003272       0.020651              1.840817       1.868888      -0.268749       0.402297       1.692256      -0.308921       1.961306          -0.001010
           16              H       9.136072       6.715336      11.941352       0.102014       1.207966 0.89052054E+01  0.88781480E+02                                 1.804813                            1.694903      -0.961248       2.428457                    0.998088       3.371508       9.164077       0.507868       1.209698      -0.727213      -0.020927       0.023403       0.038396       0.049597       0.001270      -0.008260       0.014977      -0.016900       0.006848      -0.017373      -0.003275       0.020648              1.840928       1.869016      -0.268773      -0.402355       1.692324       0.308944       1.961444          -0.000997
           17              H      11.698648       9.136072       1.164664       0.101966       1.208366 0.89088347E+01  0.88826053E+02                                 1.805130                            1.695181      -0.961414       2.428318                    0.998085       3.372130       9.165979       0.507860       1.209602      -0.727233      -0.038397      -0.020901      -0.023388       0.049580       0.008255       0.014970      -0.001278       0.011875       0.021941      -0.017372      -0.003269       0.020640              1.841257       1.961783       0.402437       0.309049       1.869323       0.268857       1.692666          -0.000999
           18              H      11.698648      14.503928       6.715336       0.101558       1.208328 0.89073761E+01  0.88799191E+02                                 1.804321                            1.694431      -0.960872       2.428312                    0.998086       3.372131       9.162419       0.508297       1.208730      -0.727435      -0.038372       0.020946       0.023410       0.049590      -0.008253      -0.015001      -0.001267       0.011884       0.021999      -0.017384      -0.003297       0.020681              1.840429       1.960935      -0.402240      -0.308882       1.868489       0.268722       1.691863           0.001282
           19              H      11.941352      14.503928       1.164664       0.101532       1.208388 0.89077594E+01  0.88801663E+02                                 1.804167                            1.694298      -0.960817       2.428300                    0.998085       3.372144       9.161608       0.508407       1.208488      -0.727490       0.038367       0.020944      -0.023411       0.049586       0.008255      -0.015002       0.001270       0.011894       0.022003      -0.017389      -0.003295       0.020684              1.840264       1.960740       0.402164      -0.308847       1.868305      -0.268686       1.691747           0.001283
           20              H      11.941352       9.136072       6.715336       0.102030       1.208184 0.89073178E+01  0.88809508E+02                                 1.805173                            1.695214      -0.961423       2.428375                    0.998086       3.371894       9.166060       0.507762       1.209855      -0.727175       0.038409      -0.020903       0.023388       0.049590      -0.008252       0.014971       0.001273       0.011866       0.021932      -0.017366      -0.003274       0.020640              1.841306       1.961854      -0.402476       0.309058       1.869385      -0.268870       1.692679          -0.000988
           21              H       1.164664      11.698648       9.136072       0.102001       1.208225 0.89076147E+01  0.88812818E+02                                 1.805181                            1.695216      -0.961228       2.428448                    0.998088       3.371945       9.166085       0.507776       1.209818      -0.727184      -0.023396      -0.038394      -0.020913       0.049586       0.014963      -0.001272       0.008250       0.005041      -0.028763      -0.017361      -0.003271       0.020632              1.841319       1.692698       0.309074       0.268882       1.961866       0.402483       1.869394          -0.001002
           22              H       6.715336      11.698648      14.503928       0.101546       1.208301 0.89070706E+01  0.88795160E+02                                 1.804283                            1.694392      -0.960678       2.428402                    0.998088       3.372059       9.162097       0.508308       1.208716      -0.727439       0.023415      -0.038360       0.020956       0.049587      -0.014993      -0.001266      -0.008251       0.005063      -0.028818      -0.017379      -0.003293       0.020672              1.840392       1.691836      -0.308884       0.268722       1.960893      -0.402230       1.868447           0.001279
           23              H       1.164664      11.941352      14.503928       0.101524       1.208288 0.89069120E+01  0.88791746E+02                                 1.804136                            1.694274      -0.960759       2.428349                    0.998086       3.372012       9.161390       0.508381       1.208569      -0.727473      -0.023408       0.038375       0.020945       0.049590      -0.015005       0.001267       0.008260       0.005060      -0.028824      -0.017392      -0.003293       0.020686              1.840231       1.691690      -0.308821      -0.268665       1.960721       0.402165       1.868283           0.001279
           24              H       6.715336      11.941352       9.136072       0.101980       1.208271 0.89080323E+01  0.88816679E+02                                 1.805096                            1.695153      -0.961351       2.428367                    0.998086       3.372017       9.165812       0.507839       1.209671      -0.727217       0.023385       0.038411      -0.020895       0.049587       0.014976       0.001277      -0.008260       0.005037      -0.028766      -0.017377      -0.003268       0.020645              1.841221       1.692607       0.309023      -0.268836       1.961759      -0.402436       1.869297          -0.000997
           25              H       9.044664       1.256072       4.061352       0.101575       1.208237 0.89064764E+01  0.88787801E+02                                 1.804222                            1.694338      -0.960632       2.428434                    0.998089       3.371947       9.161734       0.508315       1.208720      -0.727438      -0.023422      -0.020957       0.038361       0.049592      -0.001264      -0.014996      -0.008251       0.016945       0.006818      -0.017379      -0.003297       0.020676              1.840330       1.691784       0.268711      -0.308871       1.868380      -0.402208       1.960825           0.001279
           26              H      14.595336       6.623928       4.061352       0.102005       1.208193 0.89073156E+01  0.88809050E+02                                 1.805149                            1.695186      -0.961206       2.428463                    0.998088       3.371887       9.165873       0.507781       1.209816      -0.727185       0.023398       0.020916       0.038391       0.049587      -0.001272       0.014963       0.008251       0.016903       0.006822      -0.017361      -0.003271       0.020632              1.841286       1.692669       0.268877       0.309067       1.869358       0.402472       1.961830          -0.001004
           27              H       9.044664       6.623928       3.818648       0.101992       1.208231 0.89076521E+01  0.88811825E+02                                 1.805045                            1.695108      -0.961337       2.428378                    0.998086       3.371948       9.165531       0.507850       1.209659      -0.727220      -0.023386       0.020897      -0.038410       0.049588       0.001276       0.014976      -0.008261       0.016903       0.006829      -0.017378      -0.003268       0.020646              1.841168       1.692562      -0.268825       0.309011       1.869241      -0.402418       1.961702          -0.001000
           28              H      14.595336       1.256072       3.818648       0.101559       1.208215 0.89062409E+01  0.88783355E+02                                 1.804058                            1.694206      -0.960721       2.428378                    0.998087       3.371890       9.160961       0.508393       1.208563      -0.727474       0.023414      -0.020943      -0.038377       0.049595       0.001266      -0.015008       0.008260       0.016946       0.006826      -0.017394      -0.003297       0.020691              1.840150       1.691621      -0.268648      -0.308802       1.868198       0.402136       1.960632           0.001279
           29              H       1.256072       3.818648      14.595336       0.101972       1.208101 0.89062822E+01  0.88792546E+02                                 1.804724                            1.694828      -0.961228       2.428416                    0.998087       3.371652       9.163692       0.507972       1.209446      -0.727270      -0.020922      -0.038389       0.023403       0.049590       0.008262       0.001275      -0.014978      -0.011884       0.021932      -0.017379      -0.003272       0.020651              1.840832       1.868903       0.402302      -0.268751       1.961324      -0.308925       1.692269          -0.001010
           30              H       6.623928       3.818648       9.044664       0.102001       1.207999 0.89055114E+01  0.88785331E+02                                 1.804850                            1.694935      -0.961267       2.428444                    0.998088       3.371564       9.164283       0.507861       1.209702      -0.727212       0.020925      -0.038397      -0.023402       0.049597      -0.008260       0.001271       0.014977      -0.011873       0.021925      -0.017374      -0.003274       0.020648              1.840967       1.869055      -0.402368      -0.268781       1.961487       0.308953       1.692358          -0.000997
           31              H       6.623928       4.061352      14.595336       0.101978       1.208095 0.89062453E+01  0.88793459E+02                                 1.804852                            1.694929      -0.961131       2.428478                    0.998089       3.371660       9.164243       0.507902       1.209594      -0.727237       0.020938       0.038373       0.023410       0.049587       0.008253      -0.001273       0.014965      -0.011879       0.021934      -0.017364      -0.003272       0.020637              1.840973       1.869046       0.402362       0.268805       1.961476       0.308984       1.692397          -0.001011
           32              H       1.256072       4.061352       9.044664       0.102038       1.207950 0.89050762E+01  0.88781141E+02                                 1.804918                            1.694984      -0.961150       2.428520                    0.998090       3.371493       9.164514       0.507806       1.209831      -0.727182      -0.020939       0.038382      -0.023413       0.049596      -0.008250      -0.001268      -0.014967      -0.011871       0.021929      -0.017359      -0.003277       0.020636              1.841046       1.869134      -0.402406       0.268821       1.961571      -0.308997       1.692432          -0.001002
           33              H       3.818648       9.044664       6.623928       0.102031       1.208191 0.89073937E+01  0.88810548E+02                                 1.805188                            1.695227      -0.961416       2.428378                    0.998086       3.371908       9.166144       0.507757       1.209864      -0.727173      -0.038410      -0.023387       0.020902       0.049590       0.014971      -0.008252       0.001272      -0.005033      -0.028765      -0.017365      -0.003274       0.020640              1.841321       1.961869       0.309062      -0.402481       1.692692      -0.268873       1.869403          -0.000987
           34              H       3.818648      14.595336       1.256072       0.101504       1.208438 0.89082290E+01  0.88807618E+02                                 1.804229                            1.694353      -0.960845       2.428281                    0.998085       3.372233       9.161950       0.508393       1.208502      -0.727487      -0.038365       0.023405      -0.020946       0.049582      -0.014999       0.008255       0.001271      -0.005055      -0.028835      -0.017387      -0.003292       0.020680              1.840328       1.960809      -0.308862       0.402188       1.691801      -0.268700       1.868374           0.001283
           35              H       4.061352       9.044664       1.256072       0.101535       1.208368 0.89077408E+01  0.88803739E+02                                 1.804363                            1.694468      -0.960890       2.428297                    0.998086       3.372198       9.162649       0.508290       1.208734      -0.727434       0.038369      -0.023405      -0.020948       0.049587      -0.014997      -0.008252      -0.001267      -0.005057      -0.028820      -0.017382      -0.003294       0.020676              1.840472       1.960982      -0.308892      -0.402257       1.691899       0.268730       1.868536           0.001282
           36              H       4.061352      14.595336       6.623928       0.101962       1.208384 0.89090166E+01  0.88828516E+02                                 1.805166                            1.695212      -0.961418       2.428317                    0.998084       3.372167       9.166179       0.507848       1.209622      -0.727228       0.038398       0.023387       0.020900       0.049580       0.014970       0.008255      -0.001278      -0.005034      -0.028781      -0.017371      -0.003269       0.020640              1.841294       1.961821       0.309058       0.402449       1.692698       0.268865       1.869363          -0.000997
           37              H       6.623928      14.595336       4.061352       0.101468       1.208994 0.89135278E+01  0.88876207E+02                                 1.804988                            1.695017      -0.960770       2.428276                    0.998086       3.373187       9.166215       0.508207       1.208732      -0.727432       0.020971       0.023388       0.038304       0.049537      -0.001274       0.008264       0.014954      -0.016924       0.006673      -0.017374      -0.003249       0.020623              1.841119       1.869164       0.268876       0.402451       1.692504       0.309075       1.961688           0.001220
           38              H       1.256072       9.044664       4.061352       0.101494       1.209842 0.89218310E+01  0.88985213E+02                                 1.806280                            1.696155      -0.962058       2.427686                    0.998071       3.374713       9.173567       0.507848       1.209229      -0.727312      -0.020939      -0.023361       0.038329       0.049531      -0.001300      -0.008255      -0.014938      -0.016894       0.006707      -0.017367      -0.003226       0.020593              1.842470       1.870586       0.269169      -0.402905       1.693689      -0.309397       1.963137           0.001203
           39              H       1.256072      14.595336       3.818648       0.102028       1.206580 0.88917740E+01  0.88607060E+02                                 1.802873                            1.693189      -0.959851       2.429149                    0.998105       3.369045       9.152904       0.508361       1.209076      -0.727364      -0.020922       0.023435      -0.038434       0.049640       0.001244       0.008259      -0.015027      -0.016941       0.006944      -0.017387      -0.003331       0.020719              1.838907       1.866906      -0.268346       0.401679       1.690557      -0.308461       1.959257           0.001054
           40              H       6.623928       9.044664       3.818648       0.102098       1.207412 0.88999613E+01  0.88714674E+02                                 1.804152                            1.694316      -0.961126       2.428570                    0.998090       3.370558       9.160253       0.508003       1.209573      -0.727244       0.020884      -0.023414      -0.038463       0.049636       0.001270      -0.008248       0.015014      -0.016915       0.006978      -0.017382      -0.003311       0.020694              1.840244       1.868311      -0.268636      -0.402125       1.691732       0.308780       1.960689           0.001049
           41              H       4.061352       6.623928      14.595336       0.102012       1.207245 0.88982497E+01  0.88691673E+02                                 1.803857                            1.694056      -0.960381       2.428877                    0.998099       3.370254       9.158555       0.508096       1.209434      -0.727278       0.038374       0.020965       0.023441       0.049615       0.008261       0.014993      -0.001242       0.011888       0.022000      -0.017374      -0.003307       0.020681              1.839932       1.960375       0.402025       0.308714       1.867965       0.268566       1.691457           0.001024
           42              H       4.061352       1.256072       9.044664       0.102061       1.208082 0.89063462E+01  0.88796934E+02                                 1.805033                            1.695091      -0.961653       2.428292                    0.998084       3.371684       9.165183       0.507797       1.209812      -0.727186       0.038396      -0.020933      -0.023418       0.049607      -0.008252      -0.014980      -0.001267       0.011892       0.021940      -0.017369      -0.003287       0.020655              1.841163       1.961690      -0.402434      -0.309011       1.869264       0.268833       1.692534           0.001014
           43              H       3.818648       1.256072      14.595336       0.102012       1.207253 0.88982103E+01  0.88689965E+02                                 1.803755                            1.693965      -0.960397       2.428864                    0.998098       3.370182       9.157881       0.508155       1.209310      -0.727307      -0.038368      -0.020970       0.023444       0.049613       0.008262      -0.014994       0.001241       0.011891       0.021999      -0.017374      -0.003308       0.020682              1.839827       1.960257       0.401987      -0.308692       1.867860      -0.268544       1.691363           0.001020
           44              H       3.818648       6.623928       9.044664       0.102050       1.208123 0.89068436E+01  0.88804163E+02                                 1.805160                            1.695207      -0.961678       2.428273                    0.998083       3.371859       9.166123       0.507743       1.209909      -0.727163      -0.038402       0.020927      -0.023413       0.049607      -0.008253       0.014980       0.001269       0.011890       0.021945      -0.017371      -0.003284       0.020655              1.841295       1.961833      -0.402477       0.309034       1.869399      -0.268856       1.692652           0.001016
           45              H      14.595336       4.061352       6.623928       0.101444       1.209865 0.89219597E+01  0.88985699E+02                                 1.806198                            1.696086      -0.961665       2.427823                    0.998074       3.374771       9.173307       0.507901       1.209113      -0.727339       0.023343       0.038324       0.020928       0.049514       0.014929      -0.001304       0.008254       0.005095      -0.028672      -0.017364      -0.003217       0.020580              1.842382       1.693622       0.309381       0.269151       1.963040       0.402872       1.870482           0.001184
           46              H       9.044664       4.061352       1.256072       0.101451       1.209841 0.89216175E+01  0.88980269E+02                                 1.806074                            1.695973      -0.961669       2.427823                    0.998075       3.374632       9.172433       0.507961       1.208999      -0.727365      -0.023347       0.038317      -0.020935       0.049513      -0.014928      -0.001302      -0.008254       0.005093      -0.028674      -0.017362      -0.003218       0.020580              1.842252       1.693505      -0.309356       0.269127       1.962899      -0.402830       1.870351           0.001181
           47              H      14.595336       3.818648       1.256072       0.101990       1.207576 0.89012389E+01  0.88728054E+02                                 1.804084                            1.694256      -0.960794       2.428645                    0.998092       3.370767       9.159998       0.508109       1.209313      -0.727304       0.023395      -0.038440      -0.020884       0.049609      -0.014999       0.001275       0.008249       0.004972      -0.028836      -0.017377      -0.003297       0.020674              1.840169       1.691674      -0.308772      -0.268623       1.960606       0.402098       1.868227           0.001017
           48              H       9.044664       3.818648       6.623928       0.101981       1.207590 0.89015003E+01  0.88732693E+02                                 1.804221                            1.694379      -0.960801       2.428647                    0.998092       3.370891       9.160906       0.508038       1.209454      -0.727271      -0.023392      -0.038447       0.020879       0.049612       0.015000       0.001276      -0.008249       0.004975      -0.028833      -0.017378      -0.003296       0.020674              1.840313       1.691802       0.308801      -0.268651       1.960764      -0.402148       1.868374           0.001024
           49              H       6.715336      14.503928      11.698648       0.101423       1.209927 0.89224273E+01  0.88990494E+02                                 1.806169                            1.696059      -0.961709       2.427792                    0.998074       3.374792       9.173022       0.507944       1.209010      -0.727363       0.023346       0.020932      -0.038316       0.049511      -0.001303      -0.014928      -0.008254       0.016883       0.006693      -0.017363      -0.003217       0.020580              1.842351       1.693592       0.269146      -0.309377       1.870456      -0.402861       1.963004           0.001183
           50              H       1.164664       9.136072      11.698648       0.101419       1.209947 0.89227272E+01  0.88995278E+02                                 1.806278                            1.696158      -0.961706       2.427790                    0.998073       3.374921       9.173817       0.507891       1.209111      -0.727339      -0.023342      -0.020926      -0.038322       0.049511      -0.001305       0.014928       0.008255       0.016883       0.006688      -0.017365      -0.003215       0.020579              1.842464       1.693694       0.269167       0.309399       1.870570       0.402899       1.963129           0.001185
           51              H       6.715336       9.136072      11.941352       0.101978       1.207604 0.89016411E+01  0.88734500E+02                                 1.804241                            1.694396      -0.960818       2.428639                    0.998092       3.370914       9.161007       0.508034       1.209459      -0.727270       0.023391      -0.020876       0.038450       0.049612       0.001276       0.015001      -0.008249       0.016901       0.006951      -0.017378      -0.003296       0.020674              1.840333       1.691818      -0.268655       0.308805       1.868395      -0.402155       1.960786           0.001024
           52              H       1.164664      14.503928      11.941352       0.101985       1.207594 0.89014165E+01  0.88730430E+02                                 1.804117                            1.694285      -0.960811       2.428639                    0.998092       3.370800       9.160174       0.508098       1.209331      -0.727300      -0.023394       0.020880       0.038444       0.049611       0.001275      -0.015001       0.008249       0.016901       0.006957      -0.017378      -0.003297       0.020675              1.840203       1.691704      -0.268630      -0.308779       1.868264       0.402110       1.960643           0.001018
           53              H      14.503928      11.941352       1.164664       0.102032       1.206549 0.88914814E+01  0.88603404E+02                                 1.802845                            1.693163      -0.959844       2.429159                    0.998105       3.368983       9.152694       0.508364       1.209079      -0.727364       0.020929       0.038430      -0.023439       0.049641       0.008257       0.001242      -0.015025      -0.011947       0.021942      -0.017385      -0.003333       0.020718              1.838878       1.866875       0.401671      -0.268342       1.959226      -0.308456       1.690532           0.001055
           54              H       9.136072      11.941352       6.715336       0.102100       1.207405 0.88998904E+01  0.88713813E+02                                 1.804147                            1.694311      -0.961126       2.428571                    0.998090       3.370546       9.160220       0.508003       1.209575      -0.727243      -0.020887       0.038460       0.023415       0.049635      -0.008248       0.001269       0.015013      -0.011949       0.021886      -0.017382      -0.003311       0.020693              1.840239       1.868305      -0.402123      -0.268635       1.960683       0.308779       1.691728           0.001049
           55              H       9.136072      11.698648       1.164664       0.101496       1.208894 0.89125908E+01  0.88864545E+02                                 1.804895                            1.694933      -0.960737       2.428310                    0.998087       3.372996       9.165582       0.508217       1.208739      -0.727431      -0.020976      -0.038304      -0.023391       0.049541       0.008262      -0.001272       0.014954      -0.011803       0.022048      -0.017371      -0.003252       0.020624              1.841022       1.869062       0.402421       0.268859       1.961585       0.309056       1.692420           0.001220
           56              H      14.503928      11.698648       6.715336       0.101520       1.209767 0.89211309E+01  0.88976531E+02                                 1.806211                            1.696094      -0.962035       2.427712                    0.998072       3.374574       9.173117       0.507855       1.209236      -0.727311       0.020941      -0.038331       0.023362       0.049534      -0.008254      -0.001299      -0.014938      -0.011803       0.021987      -0.017366      -0.003228       0.020594              1.842399       1.870511      -0.402883       0.269156       1.963061      -0.309383       1.693626           0.001203
           57              H      11.941352       6.715336       9.136072       0.102050       1.208115 0.89067634E+01  0.88803082E+02                                 1.805145                            1.695193      -0.961661       2.428280                    0.998084       3.371845       9.166043       0.507748       1.209901      -0.727165       0.038402       0.023414      -0.020926       0.049607       0.014980      -0.008253       0.001269      -0.005028      -0.028807      -0.017371      -0.003284       0.020655              1.841279       1.961817       0.309031      -0.402472       1.692638      -0.268853       1.869382           0.001017
           58              H      11.941352       1.164664      14.503928       0.102012       1.207267 0.88983361E+01  0.88691375E+02                                 1.803752                            1.693963      -0.960389       2.428860                    0.998098       3.370213       9.157920       0.508163       1.209289      -0.727311       0.038368      -0.023441       0.020967       0.049611      -0.014994       0.008263       0.001243      -0.005055      -0.028833      -0.017376      -0.003306       0.020682              1.839822       1.960253      -0.308689       0.401984       1.691359      -0.268541       1.867855           0.001018
           59              H      11.698648       6.715336      14.503928       0.102063       1.208071 0.89062307E+01  0.88795303E+02                                 1.805004                            1.695066      -0.961636       2.428297                    0.998084       3.371661       9.165031       0.507808       1.209791      -0.727190      -0.038395       0.023418       0.020933       0.049606      -0.014980      -0.008252      -0.001267      -0.005024      -0.028808      -0.017369      -0.003286       0.020655              1.841133       1.961658      -0.309004      -0.402424       1.692508       0.268827       1.869232           0.001013
           60              H      11.698648       1.164664       9.136072       0.102008       1.207262 0.88984054E+01  0.88693574E+02                                 1.803867                            1.694066      -0.960372       2.428876                    0.998098       3.370292       9.158663       0.508097       1.209427      -0.727280      -0.038376      -0.023439      -0.020962       0.049614       0.014994       0.008262      -0.001243      -0.005057      -0.028829      -0.017376      -0.003305       0.020681              1.839943       1.960387       0.308715       0.402027       1.691467       0.268566       1.867976           0.001024
           61              H      10.811360       0.047280      12.828640       0.125339       1.071612 0.76233909E+01  0.72351630E+02                                 1.591291                            1.510976      -0.871369       2.465665                    0.999378       3.133398       8.032996       0.574656       1.123047      -0.748576       0.010140      -0.030271      -0.010130       0.033493      -0.011248       0.019915       0.011237      -0.011730      -0.011712      -0.030432       0.014426       0.016006              1.606817       1.391861      -0.163419      -0.059898       2.036745       0.163405       1.391844           0.000007
           62              H      12.828640       7.832720      12.828640       0.125391       1.071840 0.76257903E+01  0.72383515E+02                                 1.591870                            1.511500      -0.871269       2.465763                    0.999379       3.133658       8.035408       0.574365       1.123474      -0.748469      -0.010129       0.030276      -0.010145       0.033498      -0.011236      -0.019914      -0.011250      -0.011703      -0.011717      -0.030428       0.014416       0.016012              1.607405       1.392320      -0.163502       0.059932       2.037572      -0.163509       1.392322           0.000005
           63              H      12.828640       0.047280      10.811360       0.125337       1.072014 0.76271596E+01  0.72398137E+02                                 1.591862                            1.511487      -0.871599       2.465554                    0.999376       3.134011       8.035814       0.574466       1.123252      -0.748523      -0.010158      -0.030263       0.010141       0.033495       0.011261       0.019922      -0.011238      -0.011721      -0.011686      -0.030443       0.014425       0.016018              1.607403       1.392324       0.163510      -0.059925       2.037581      -0.163490       1.392305           0.000003
           64              H      10.811360       7.832720      10.811360       0.125369       1.072320 0.76302624E+01  0.72438349E+02                                 1.592512                            1.512076      -0.871589       2.465595                    0.999377       3.134423       8.038698       0.574167       1.123671      -0.748418       0.010145       0.030266       0.010158       0.033498       0.011249      -0.019924       0.011253      -0.011693      -0.011693      -0.030443       0.014416       0.016027              1.608063       1.392842       0.163603       0.059961       2.038506       0.163604       1.392841           0.000000
           65              H      12.828640      10.811360       0.047280       0.125305       1.071420 0.76215059E+01  0.72327455E+02                                 1.590917                            1.510641      -0.871364       2.465652                    0.999378       3.133161       8.031382       0.574818       1.122828      -0.748631      -0.010163       0.010182      -0.030260       0.033506       0.019915       0.011266      -0.011279       0.000019       0.023442      -0.030461       0.014454       0.016008              1.606435       1.391536      -0.059866       0.163322       1.391561      -0.163365       2.036208           0.000020
           66              H      12.828640      12.828640       7.832720       0.125555       1.070504 0.76137766E+01  0.72237633E+02                                 1.590214                            1.510040      -0.870009       2.466379                    0.999385       3.131750       8.027523       0.574823       1.123074      -0.748571      -0.010151      -0.010154       0.030338       0.033564      -0.019889      -0.011278      -0.011283      -0.000014       0.023756      -0.030476       0.014547       0.015930              1.605697       1.391018       0.059824      -0.163216       1.391003      -0.163181       2.035070           0.001012
           67              H      10.811360      12.828640       0.047280       0.125540       1.070140 0.76101414E+01  0.72190992E+02                                 1.589491                            1.509386      -0.869968       2.466367                    0.999385       3.131243       8.024266       0.575144       1.122636      -0.748680       0.010136      -0.010168      -0.030335       0.033561       0.019886      -0.011263       0.011294       0.000005       0.023798      -0.030476       0.014556       0.015920              1.604963       1.390423      -0.059784      -0.163091       1.390426       0.163077       2.034039           0.001012
           68              H      10.811360      10.811360       7.832720       0.125372       1.071638 0.76238472E+01  0.72358855E+02                                 1.591507                            1.511176      -0.871232       2.465771                    0.999379       3.133409       8.033842       0.574515       1.123277      -0.748519       0.010184       0.010171       0.030264       0.033513      -0.019915       0.011281       0.011266       0.000002       0.023407      -0.030459       0.014446       0.016014              1.607033       1.392024       0.059900       0.163428       1.392029       0.163447       2.037046           0.000016
           69              H       0.047280      12.828640      10.811360       0.125334       1.071545 0.76228610E+01  0.72345395E+02                                 1.591228                            1.510928      -0.871305       2.465701                    0.999378       3.133344       8.032809       0.574662       1.123054      -0.748574      -0.030260      -0.010178       0.010166       0.033505       0.011282      -0.011257       0.019910       0.011718      -0.011709      -0.030454       0.014449       0.016005              1.606748       2.036635       0.163384      -0.163398       1.391807      -0.059885       1.391803           0.000015
           70              H       7.832720      12.828640      12.828640       0.125510       1.070427 0.76129220E+01  0.72225735E+02                                 1.589951                            1.509806      -0.870097       2.466300                    0.999385       3.131708       8.026565       0.574968       1.122850      -0.748626       0.030331      -0.010147      -0.010148       0.033555      -0.011279      -0.011273      -0.019885       0.011895      -0.011860      -0.030470       0.014547       0.015923              1.605429       2.034684      -0.163176      -0.163136       1.390814       0.059810       1.390788           0.001008
           71              H       0.047280      10.811360      12.828640       0.125496       1.070850 0.76168644E+01  0.72274135E+02                                 1.590528                            1.510321      -0.870358       2.466166                    0.999383       3.132365       8.029456       0.574785       1.123036      -0.748578      -0.030324       0.010157      -0.010162       0.033555      -0.011281       0.011284       0.019893       0.011879      -0.011855      -0.030482       0.014546       0.015935              1.606021       2.035527      -0.163262       0.163227       1.391279      -0.059837       1.391256           0.001003
           72              H       7.832720      10.811360      10.811360       0.125317       1.072001 0.76271206E+01  0.72397777E+02                                 1.591857                            1.511491      -0.871583       2.465559                    0.999376       3.134054       8.035962       0.574460       1.123264      -0.748520       0.030252       0.010188       0.010183       0.033506       0.011283       0.011270      -0.019919       0.011701      -0.011709      -0.030466       0.014448       0.016018              1.607394       2.037552       0.163476       0.163498       1.392315       0.059914       1.392314           0.000011
           73              H       7.927280       2.931360       2.931360       0.125547       1.070283 0.76116236E+01  0.72210283E+02                                 1.589807                            1.509675      -0.869934       2.466397                    0.999386       3.131453       8.025717       0.574994       1.122848      -0.748627      -0.030336       0.010148       0.010144       0.033558      -0.011272      -0.011277      -0.019883       0.011880      -0.011916      -0.030467       0.014548       0.015920              1.605282       2.034479      -0.163114      -0.163154       1.390671       0.059803       1.390695           0.001007
           74              H      15.712720       4.948640       2.931360       0.125341       1.071497 0.76224185E+01  0.72340037E+02                                 1.591171                            1.510876      -0.871241       2.465734                    0.999379       3.133263       8.032498       0.574677       1.123042      -0.748577       0.030263      -0.010161       0.010173       0.033505      -0.011256       0.011281       0.019909       0.011714      -0.011722      -0.030452       0.014448       0.016004              1.606691       2.036555      -0.163389       0.163376       1.391756      -0.059881       1.391761           0.000015
           75              H       7.927280       4.948640       4.948640       0.125326       1.071952 0.76266711E+01  0.72392353E+02                                 1.591801                            1.511440      -0.871525       2.465589                    0.999376       3.133974       8.035660       0.574474       1.123254      -0.748523      -0.030254      -0.010180      -0.010185       0.033506       0.011270       0.011283      -0.019918       0.011706      -0.011696      -0.030465       0.014448       0.016017              1.607336       2.037472       0.163489       0.163468       1.392267       0.059910       1.392269           0.000011
           76              H      15.712720       2.931360       4.948640       0.125535       1.070709 0.76155935E+01  0.72259033E+02                                 1.590388                            1.510195      -0.870204       2.466260                    0.999384       3.132117       8.028641       0.574809       1.123036      -0.748579       0.030328       0.010164      -0.010156       0.033559       0.011284      -0.011280       0.019891       0.011871      -0.011894      -0.030480       0.014548       0.015932              1.605878       2.035327       0.163205      -0.163240       1.391142      -0.059830       1.391165           0.001002
           77              H       2.931360       4.948640      15.712720       0.125331       1.072018 0.76271842E+01  0.72398373E+02                                 1.591861                            1.511486      -0.871608       2.465549                    0.999376       3.134013       8.035799       0.574469       1.123247      -0.748524       0.010158      -0.010138       0.030263       0.033494       0.019922       0.011261      -0.011237      -0.000019       0.023423      -0.030442       0.014424       0.016018              1.607403       1.392322      -0.059925       0.163512       1.392304      -0.163489       2.037582           0.000003
           78              H       4.948640       4.948640       7.927280       0.125359       1.072353 0.76305613E+01  0.72441955E+02                                 1.592551                            1.512111      -0.871622       2.465576                    0.999376       3.134476       8.038898       0.574157       1.123679      -0.748416      -0.010146      -0.010158      -0.030265       0.033498      -0.019925       0.011250       0.011253      -0.000001       0.023384      -0.030443       0.014416       0.016027              1.608103       1.392873       0.059964       0.163609       1.392873       0.163610       2.038563           0.000000
           79              H       4.948640       2.931360      15.712720       0.125338       1.071613 0.76233985E+01  0.72351673E+02                                 1.591287                            1.510972      -0.871384       2.465657                    0.999378       3.133401       8.032985       0.574659       1.123041      -0.748577      -0.010142       0.010129       0.030270       0.033493       0.019915      -0.011249       0.011236      -0.000011       0.023451      -0.030432       0.014426       0.016006              1.606813       1.391857      -0.059898      -0.163419       1.391841       0.163404       2.036740           0.000007
           80              H       2.931360       2.931360       7.927280       0.125385       1.071871 0.76260768E+01  0.72386988E+02                                 1.591908                            1.511534      -0.871308       2.465743                    0.999379       3.133712       8.035615       0.574355       1.123482      -0.748467       0.010131       0.010146      -0.030275       0.033498      -0.019915      -0.011237      -0.011250       0.000006       0.023412      -0.030430       0.014417       0.016013              1.607443       1.392350       0.059934      -0.163508       1.392353      -0.163515       2.037625           0.000004
           81              H       4.948640       7.927280       4.948640       0.125371       1.071661 0.76240612E+01  0.72361476E+02                                 1.591537                            1.511203      -0.871258       2.465759                    0.999379       3.133445       8.033997       0.574506       1.123287      -0.748516      -0.010188      -0.030263      -0.010174       0.033513       0.011281      -0.019915       0.011266      -0.011703      -0.011703      -0.030460       0.014446       0.016014              1.607064       1.392048       0.163432       0.059902       2.037089       0.163451       1.392054           0.000017
           82              H       4.948640      15.712720       2.931360       0.125505       1.070284 0.76114469E+01  0.72206602E+02                                 1.589643                            1.509523      -0.870116       2.466278                    0.999384       3.131497       8.025143       0.575113       1.122648      -0.748677      -0.010140       0.030331       0.010167       0.033558      -0.011265       0.019889       0.011294      -0.011895      -0.011901      -0.030479       0.014555       0.015923              1.605118       1.390547      -0.163115      -0.059791       2.034256       0.163099       1.390551           0.001011
           83              H       2.931360       7.927280       2.931360       0.125525       1.070620 0.76148240E+01  0.72250087E+02                                 1.590330                            1.510145      -0.870133       2.466303                    0.999385       3.131955       8.028200       0.574803       1.123074      -0.748570       0.010153      -0.030334       0.010152       0.033560      -0.011279      -0.019891      -0.011282      -0.011882      -0.011853      -0.030478       0.014545       0.015932              1.605815       1.391112      -0.163234       0.059830       2.035235      -0.163198       1.391098           0.001013
           84              H       2.931360      15.712720       4.948640       0.125300       1.071469 0.76219703E+01  0.72333143E+02                                 1.590983                            1.510701      -0.871414       2.465627                    0.999377       3.133245       8.031733       0.574798       1.122848      -0.748626       0.010168       0.030258      -0.010186       0.033506       0.011267       0.019916      -0.011279      -0.011713      -0.011746      -0.030463       0.014454       0.016009              1.606502       1.391590       0.163332      -0.059869       2.036300      -0.163374       1.391616           0.000018
           85              C       9.591536       1.588608      12.390512       0.157396      22.241265 0.30368258E+03  0.65544198E+04                                 6.940491                            5.890347       0.221788       2.097427                    0.999823      25.167541      70.278590       0.662367       0.428443      -1.052242       0.002739       0.054338       0.014315       0.056259       0.031353      -0.036480       0.010719       0.020769       0.038289      -0.054354       0.006131       0.048223              7.245903       7.491777      -1.207016       2.409801       7.757690       0.499356       6.488241          -0.003191
           86              C      14.048464       6.291392      12.390512       0.157519      22.238015 0.30362662E+03  0.65529155E+04                                 6.939965                            5.889877       0.221760       2.097487                    0.999823      25.164449      70.268556       0.662380       0.428454      -1.052235      -0.002764      -0.054304       0.014278       0.056218       0.031371       0.036536      -0.010671       0.020779       0.038153      -0.054363       0.006071       0.048292              7.245388       7.491391      -1.207019      -2.409765       7.756919      -0.499186       6.487853          -0.003235
           87              C      14.048464       1.588608      11.249488       0.157344      22.244304 0.30373294E+03  0.65558166E+04                                 6.941238                            5.890940       0.221392       2.097259                    0.999823      25.170121      70.288796       0.662312       0.428458      -1.052226      -0.002814       0.054384      -0.014247       0.056289      -0.031329      -0.036459      -0.010761       0.020769       0.038377      -0.054353       0.006167       0.048187              7.246694       7.492645       1.207481       2.410009       7.758673      -0.499179       6.488763          -0.003184
           88              C       9.591536       6.291392      11.249488       0.157459      22.241067 0.30367592E+03  0.65542948E+04                                 6.940752                            5.890482       0.221316       2.097304                    0.999823      25.167071      70.279289       0.662320       0.428472      -1.052215       0.002834      -0.054344      -0.014209       0.056243      -0.031345       0.036511       0.010708       0.020793       0.038242      -0.054355       0.006099       0.048256              7.246235       7.492322       1.207500      -2.410029       7.757946       0.499007       6.488437          -0.003225
           89              C      12.390512       9.591536       1.588608       0.157331      22.244205 0.30373314E+03  0.65558321E+04                                 6.941220                            5.890932       0.221237       2.097212                    0.999823      25.170200      70.289427       0.662313       0.428457      -1.052226       0.014164       0.002893       0.054421       0.056308      -0.036475       0.010762       0.031305       0.008774      -0.050385      -0.054342       0.006142       0.048200              7.246644       6.488898       2.410021       0.499470       7.492369      -1.207138       7.758663          -0.003143
           90              C      12.390512      14.048464       6.291392       0.157819      22.234403 0.30357217E+03  0.65513946E+04                                 6.938433                            5.888911       0.221894       2.097432                    0.999823      25.165176      70.266904       0.662514       0.428390      -1.052282       0.014418      -0.002857      -0.054462       0.056410       0.036431      -0.010944       0.031573       0.008762      -0.050869      -0.054657       0.006397       0.048260              7.243585       6.486961      -2.409333      -0.499194       7.489772      -1.205647       7.754021          -0.000797
           91              C      11.249488      14.048464       1.588608       0.157718      22.237129 0.30362115E+03  0.65526962E+04                                 6.938827                            5.889307       0.221951       2.097392                    0.999824      25.167724      70.274643       0.662507       0.428378      -1.052292      -0.014448      -0.002840       0.054498       0.056452      -0.036386      -0.010990      -0.031553       0.008835      -0.050913      -0.054651       0.006451       0.048200              7.243940       6.487199       2.409266      -0.499356       7.489978       1.205607       7.754644          -0.000726
           92              C      11.249488       9.591536       6.291392       0.157485      22.240179 0.30366387E+03  0.65539755E+04                                 6.940589                            5.890371       0.221154       2.097271                    0.999823      25.166415      70.277345       0.662325       0.428473      -1.052214      -0.014108       0.002931      -0.054385       0.056261       0.036541       0.010704      -0.031321       0.008680      -0.050347      -0.054347       0.006064       0.048284              7.246024       6.488432      -2.409965       0.499298       7.491880       1.207112       7.757759          -0.003181
           93              C       1.588608      12.390512       9.591536       0.157468      22.239988 0.30366030E+03  0.65538639E+04                                 6.940448                            5.890266       0.221476       2.097367                    0.999823      25.166442      70.276701       0.662344       0.428463      -1.052223       0.054385       0.014164       0.002892       0.056274       0.010715       0.031343      -0.036522      -0.029493       0.012169      -0.054359       0.006091       0.048267              7.245865       7.757582       0.499412      -1.206918       6.488373       2.409915       7.491641          -0.003158
           94              C       6.291392      12.390512      14.048464       0.157806      22.233820 0.30356259E+03  0.65511203E+04                                 6.938252                            5.888781       0.222152       2.097520                    0.999824      25.164702      70.264670       0.662529       0.428385      -1.052288      -0.054453       0.014457      -0.002821       0.056410      -0.010936       0.031583       0.036421      -0.029799       0.012329      -0.054652       0.006396       0.048256              7.243385       7.753813      -0.499287      -1.205490       6.486842      -2.409249       7.489499          -0.000759
           95              C       1.588608      11.249488      14.048464       0.157759      22.236232 0.30360180E+03  0.65522119E+04                                 6.938866                            5.889263       0.221799       2.097375                    0.999823      25.166730      70.272829       0.662481       0.428399      -1.052273       0.054488      -0.014402      -0.002879       0.056432      -0.010971      -0.031563      -0.036400      -0.029839       0.012301      -0.054650       0.006425       0.048224              7.244039       7.754646      -0.499109       1.205917       6.487254       2.409417       7.490216          -0.000754
           96              C       6.291392      11.249488       9.591536       0.157405      22.243331 0.30371494E+03  0.65553823E+04                                 6.941262                            5.890899       0.221064       2.097188                    0.999823      25.169328      70.288127       0.662287       0.428478      -1.052206      -0.054432      -0.014092       0.002969       0.056305       0.010757      -0.031316       0.036493      -0.029544       0.012118      -0.054352       0.006129       0.048223              7.246737       7.758643       0.499238       1.207404       6.488973      -2.410174       7.492595          -0.003149
           97              C       9.468608       1.711536       3.369488       0.157822      22.233609 0.30356057E+03  0.65510560E+04                                 6.938180                            5.888746       0.222220       2.097545                    0.999824      25.164492      70.263630       0.662535       0.428382      -1.052291       0.054454       0.002818      -0.014467       0.056413       0.031588      -0.010943       0.036425      -0.021040       0.038523      -0.054661       0.006408       0.048253              7.243294       7.753731      -1.205428      -0.499306       7.489381      -2.409187       6.486772          -0.000759
           98              C      14.171392       6.168464       3.369488       0.157472      22.239745 0.30365646E+03  0.65537527E+04                                 6.940375                            5.890214       0.221533       2.097388                    0.999823      25.166211      70.275645       0.662350       0.428461      -1.052225      -0.054376      -0.002875      -0.014181       0.056268       0.031347       0.010708      -0.036520      -0.020819       0.038156      -0.054357       0.006091       0.048266              7.245786       7.757504      -1.206882       0.499415       7.491543       2.409881       6.488312          -0.003161
           99              C       9.468608       6.168464       4.510512       0.157405      22.243326 0.30371531E+03  0.65553882E+04                                 6.941252                            5.890900       0.221080       2.097193                    0.999823      25.169292      70.287876       0.662287       0.428477      -1.052207       0.054426      -0.002958       0.014102       0.056301      -0.031318       0.010753       0.036492      -0.020823       0.038261      -0.054350       0.006128       0.048222              7.246723       7.758635       1.207397       0.499232       7.492573      -2.410160       6.488961          -0.003152
          100              C      14.171392       1.711536       4.510512       0.157772      22.236251 0.30360385E+03  0.65522604E+04                                 6.938854                            5.889278       0.221828       2.097385                    0.999823      25.166709      70.272564       0.662482       0.428399      -1.052275      -0.054491       0.002882       0.014406       0.056437      -0.031566      -0.010980      -0.036404      -0.021049       0.038601      -0.054659       0.006438       0.048221              7.244010       7.754631       1.205885      -0.499119       7.490169       2.409375       6.487231          -0.000755
          101              C       1.711536       4.510512      14.171392       0.157337      22.244420 0.30373470E+03  0.65558601E+04                                 6.941236                            5.890938       0.221412       2.097261                    0.999823      25.170233      70.288992       0.662316       0.428456      -1.052229       0.002812       0.014249      -0.054385       0.056291      -0.036457      -0.031328      -0.010762      -0.008814      -0.050343      -0.054353       0.006169       0.048184              7.246690       7.492630       2.410007       1.207480       6.488767      -0.499180       7.758674          -0.003183
          102              C       6.168464       4.510512       9.468608       0.157454      22.241210 0.30367788E+03  0.65543488E+04                                 6.940775                            5.890493       0.221313       2.097299                    0.999823      25.167222      70.279822       0.662321       0.428471      -1.052216      -0.002837       0.014206       0.054347       0.056245       0.036508      -0.031344       0.010711      -0.008728      -0.050315      -0.054355       0.006102       0.048252              7.246263       7.492348      -2.410049       1.207504       6.488472       0.499014       7.757969          -0.003224
          103              C       6.168464       3.369488      14.171392       0.157386      22.241606 0.30368835E+03  0.65545748E+04                                 6.940549                            5.890395       0.221767       2.097414                    0.999823      25.167842      70.279571       0.662366       0.428442      -1.052243      -0.002744      -0.014310      -0.054343       0.056262      -0.036478       0.031349       0.010722      -0.008770      -0.050307      -0.054353       0.006133       0.048220              7.245961       7.491834       2.409819      -1.207042       6.488294       0.499349       7.757756          -0.003190
          104              C       1.711536       3.369488       9.468608       0.157511      22.238376 0.30363245E+03  0.65530776E+04                                 6.940047                            5.889937       0.221717       2.097467                    0.999823      25.164781      70.269846       0.662376       0.428454      -1.052233       0.002774      -0.014268       0.054311       0.056222       0.036535       0.031367      -0.010676      -0.008689      -0.050257      -0.054363       0.006074       0.048289              7.245477       7.491488      -2.409803      -1.207050       6.487935      -0.499186       7.757007          -0.003235
          105              C       4.510512       9.468608       6.168464       0.157490      22.240043 0.30366155E+03  0.65539156E+04                                 6.940577                            5.890360       0.221143       2.097271                    0.999823      25.166299      70.277069       0.662323       0.428475      -1.052212       0.014100       0.054388      -0.002939       0.056262       0.010705       0.036545      -0.031320       0.029512       0.012169      -0.054349       0.006061       0.048288              7.246011       6.488409       0.499296      -2.409960       7.757748       1.207117       7.491878          -0.003178
          106              C       4.510512      14.171392       1.711536       0.157712      22.236996 0.30361736E+03  0.65526042E+04                                 6.938841                            5.889294       0.221904       2.097380                    0.999824      25.167631      70.274697       0.662503       0.428382      -1.052288       0.014443      -0.054493       0.002839       0.056446      -0.010980      -0.036384      -0.031551       0.029882       0.012245      -0.054643       0.006437       0.048206              7.243972       6.487216      -0.499343       2.409310       7.754661       1.205643       7.490039          -0.000727
          107              C       3.369488       9.468608       1.711536       0.157810      22.234274 0.30356871E+03  0.65513065E+04                                 6.938429                            5.888890       0.221867       2.097426                    0.999823      25.165071      70.266729       0.662512       0.428392      -1.052280      -0.014417       0.054455       0.002851       0.056403      -0.010931       0.036429       0.031571       0.029826       0.012319      -0.054648       0.006382       0.048266              7.243593       6.486955      -0.499175      -2.409358       7.754023      -1.205681       7.489800          -0.000798
          108              C       3.369488      14.171392       6.168464       0.157338      22.244120 0.30373143E+03  0.65557943E+04                                 6.941237                            5.890938       0.221202       2.097205                    0.999823      25.170142      70.289546       0.662308       0.428460      -1.052222      -0.014152      -0.054425      -0.002905       0.056310       0.010765      -0.036478       0.031305       0.029576       0.012059      -0.054344       0.006140       0.048204              7.246666       6.488908       0.499474       2.410039       7.758678      -1.207149       7.492412          -0.003141
          109              C       6.168464      14.171392       3.369488       0.157809      22.234301 0.30356185E+03  0.65511290E+04                                 6.938391                            5.888760       0.222202       2.097533                    0.999824      25.165417      70.267800       0.662530       0.428382      -1.052285      -0.002746      -0.054403      -0.014487       0.056366       0.031505      -0.036396       0.010909       0.021182       0.038369      -0.054551       0.006318       0.048234              7.243591       7.489435      -1.205674       2.409292       7.754294       0.499477       6.487043          -0.000890
          110              C       1.711536       9.468608       3.369488       0.157694      22.238599 0.30362553E+03  0.65529893E+04                                 6.939723                            5.889593       0.221471       2.097260                    0.999823      25.169237      70.286065       0.662432       0.428414      -1.052242       0.002868       0.054465      -0.014407       0.056411       0.031522       0.036369      -0.010886       0.021102       0.038515      -0.054546       0.006336       0.048210              7.245136       7.491097      -1.205706      -2.410258       7.755748      -0.499758       6.488564          -0.000952
          111              C       1.711536      14.171392       4.510512       0.157550      22.236520 0.30362074E+03  0.65526317E+04                                 6.939309                            5.889767       0.221868       2.097518                    0.999823      25.162908      70.259025       0.662408       0.428446      -1.052259       0.002876      -0.054374       0.014163       0.056262      -0.031364      -0.036558      -0.010773       0.020802       0.038302      -0.054438       0.006147       0.048291              7.244435       7.490350       1.207046       2.408846       7.756233      -0.498750       6.486723           0.003217
          112              C       6.168464       9.468608       4.510512       0.157457      22.241179 0.30369187E+03  0.65546907E+04                                 6.940696                            5.890662       0.221192       2.097258                    0.999823      25.167053      70.278317       0.662309       0.428476      -1.052219      -0.003014       0.054450       0.014072       0.056320      -0.031380       0.036543       0.010767       0.020706       0.038425      -0.054447       0.006177       0.048270              7.246025       7.492038       1.207066      -2.409800       7.757753       0.499055       6.488283           0.003183
          113              C       3.369488       6.168464      14.171392       0.157540      22.237389 0.30362426E+03  0.65527979E+04                                 6.939668                            5.889833       0.221763       2.097483                    0.999823      25.163885      70.264736       0.662392       0.428451      -1.052245      -0.014341      -0.002691      -0.054293       0.056220      -0.036538       0.010752       0.031356       0.008626      -0.050370      -0.054398       0.006115       0.048283              7.244953       6.487302       2.409252       0.498940       7.490882      -1.207198       7.756675           0.003170
          114              C       3.369488       1.711536       9.468608       0.157431      22.241617 0.30368966E+03  0.65546748E+04                                 6.940876                            5.890627       0.221211       2.097261                    0.999823      25.167675      70.281760       0.662309       0.428474      -1.052213      -0.014278       0.002796       0.054353       0.056266       0.036519      -0.010727       0.031373       0.008756      -0.050295      -0.054395       0.006132       0.048263              7.246336       6.488703      -2.410111      -0.499264       7.492435      -1.207134       7.757869           0.003125
          115              C       4.510512       1.711536      14.171392       0.157521      22.237404 0.30362651E+03  0.65528321E+04                                 6.939577                            5.889808       0.221907       2.097521                    0.999823      25.163911      70.263800       0.662404       0.428444      -1.052253       0.014375       0.002656      -0.054282       0.056216      -0.036536      -0.010742      -0.031360       0.008649      -0.050355      -0.054396       0.006113       0.048283              7.244834       6.487216       2.409180      -0.498974       7.490828       1.207115       7.756458           0.003169
          116              C       4.510512       6.168464       9.468608       0.157402      22.243088 0.30371196E+03  0.65553155E+04                                 6.941280                            5.890894       0.220996       2.097174                    0.999823      25.168977      70.287613       0.662282       0.428481      -1.052202       0.014248      -0.002830       0.054372       0.056279       0.036505       0.010753      -0.031366       0.008746      -0.050321      -0.054397       0.006153       0.048244              7.246793       6.489067      -2.410316       0.499225       7.492866       1.207319       7.758448           0.003129
          117              C      14.171392       3.369488       6.168464       0.157706      22.238471 0.30361993E+03  0.65528083E+04                                 6.939520                            5.889404       0.221745       2.097335                    0.999823      25.169254      70.284745       0.662468       0.428394      -1.052259      -0.054476      -0.014350      -0.002888       0.056408       0.010864       0.031487      -0.036364      -0.029814       0.012421      -0.054502       0.006298       0.048204              7.244931       7.755724       0.499697      -1.205855       6.488255       2.410112       7.490816          -0.000972
          118              C       9.468608       3.369488       1.711536       0.157716      22.237496 0.30360561E+03  0.65523865E+04                                 6.939217                            5.889212       0.221940       2.097406                    0.999824      25.168395      70.280493       0.662492       0.428387      -1.052270       0.054456      -0.014386       0.002848       0.056397      -0.010841       0.031494       0.036372      -0.029809       0.012397      -0.054499       0.006282       0.048218              7.244585       7.755252      -0.499725      -1.205714       6.487980      -2.409957       7.490522          -0.000978
          119              C      14.171392       4.510512       1.711536       0.157425      22.241246 0.30368879E+03  0.65545531E+04                                 6.940401                            5.890410       0.221650       2.097374                    0.999823      25.167416      70.277035       0.662366       0.428444      -1.052247      -0.054440       0.014085       0.002969       0.056311      -0.010730      -0.031358      -0.036513      -0.029592       0.011833      -0.054394       0.006145       0.048249              7.245721       7.757492      -0.499030       1.207125       6.487930       2.409649       7.491742           0.003153
          120              C       9.468608       4.510512       6.168464       0.157427      22.241844 0.30369661E+03  0.65548044E+04                                 6.940659                            5.890560       0.221437       2.097306                    0.999823      25.167935      70.280340       0.662341       0.428454      -1.052234       0.054455       0.014050      -0.003006       0.056319       0.010751      -0.031354       0.036510      -0.029587       0.011885      -0.054399       0.006157       0.048242              7.246024       7.757891       0.499009       1.207248       6.488176      -2.409803       7.492005           0.003159
          121              C       6.291392      14.048464      12.390512       0.157681      22.238465 0.30362078E+03  0.65528088E+04                                 6.939431                            5.889363       0.221904       2.097378                    0.999824      25.169297      70.283981       0.662481       0.428387      -1.052267      -0.054466      -0.002853       0.014386       0.056406       0.031495      -0.010857       0.036361      -0.021103       0.038528      -0.054504       0.006300       0.048204              7.244823       7.755500      -1.205771      -0.499736       7.490784      -2.410069       6.488185          -0.000972
          122              C       1.588608       9.591536      12.390512       0.157670      22.239374 0.30363399E+03  0.65531966E+04                                 6.939704                            5.889532       0.221728       2.097313                    0.999823      25.170100      70.287875       0.662462       0.428393      -1.052258       0.054484       0.002889       0.014353       0.056417       0.031488       0.010876      -0.036353      -0.021117       0.038528      -0.054505       0.006314       0.048191              7.245136       7.755937      -1.205912       0.499701       7.491044       2.410207       6.488428          -0.000969
          123              C       6.291392       9.591536      11.249488       0.157430      22.241786 0.30369548E+03  0.65547779E+04                                 6.940665                            5.890561       0.221403       2.097297                    0.999823      25.167895      70.280362       0.662339       0.428456      -1.052232      -0.054463       0.003022      -0.014034       0.056324      -0.031352       0.010754       0.036514      -0.020745       0.038437      -0.054402       0.006155       0.048246              7.246031       7.757892       1.207257       0.499004       7.492020      -2.409809       6.488180           0.003160
          124              C       1.588608      14.048464      11.249488       0.157428      22.241265 0.30368896E+03  0.65545660E+04                                 6.940439                            5.890435       0.221596       2.097359                    0.999823      25.167441      70.277446       0.662360       0.428447      -1.052244       0.054450      -0.002989      -0.014065       0.056316      -0.031356      -0.010736      -0.036518      -0.020722       0.038468      -0.054399       0.006146       0.048253              7.245764       7.757530       1.207135      -0.499033       7.491793       2.409672       6.487968           0.003156
          125              C      14.048464      11.249488       1.588608       0.157561      22.236008 0.30361232E+03  0.65523977E+04                                 6.939195                            5.889681       0.221910       2.097540                    0.999823      25.162438      70.257197       0.662414       0.428445      -1.052261      -0.002846      -0.014190       0.054358       0.056252      -0.036561      -0.031370      -0.010763      -0.008745      -0.050341      -0.054438       0.006140       0.048298              7.244312       7.490219       2.408798       1.207002       6.486617      -0.498756       7.756099           0.003218
          126              C       9.591536      11.249488       6.291392       0.157459      22.241162 0.30369157E+03  0.65546821E+04                                 6.940691                            5.890658       0.221204       2.097262                    0.999823      25.167038      70.278245       0.662310       0.428476      -1.052219       0.002997      -0.014088      -0.054441       0.056314       0.036541      -0.031382       0.010763      -0.008860      -0.050263      -0.054445       0.006176       0.048268              7.246022       7.492040      -2.409801       1.207060       6.488278       0.499059       7.757748           0.003182
          127              C       9.591536      12.390512       1.588608       0.157857      22.232853 0.30353868E+03  0.65504924E+04                                 6.938105                            5.888552       0.222225       2.097567                    0.999823      25.164079      70.262934       0.662540       0.428385      -1.052285       0.002731       0.014496       0.054387       0.056352      -0.036415       0.031508       0.010891      -0.008575      -0.050950      -0.054551       0.006294       0.048257              7.243276       7.489098       2.409156      -1.205584       6.486773       0.499473       7.753957          -0.000892
          128              C      14.048464      12.390512       6.291392       0.157735      22.237608 0.30360981E+03  0.65525597E+04                                 6.939537                            5.889460       0.221466       2.097277                    0.999823      25.168325      70.282840       0.662437       0.428417      -1.052242      -0.002865       0.014405      -0.054456       0.056402       0.036383       0.031521      -0.010873      -0.008693      -0.050907      -0.054544       0.006317       0.048227              7.244932       7.490881      -2.410168      -1.205651       6.488388      -0.499753       7.755528          -0.000955
          129              C      11.249488       6.291392       9.591536       0.157397      22.243174 0.30371362E+03  0.65553570E+04                                 6.941283                            5.890900       0.221014       2.097178                    0.999823      25.169042      70.287706       0.662283       0.428480      -1.052203      -0.014248      -0.054373       0.002832       0.056280       0.010754       0.036503      -0.031365       0.029534       0.012033      -0.054397       0.006156       0.048241              7.246792       6.489071       0.499226      -2.410310       7.758453       1.207315       7.492852           0.003128
          130              C      11.249488       1.588608      14.048464       0.157507      22.237888 0.30363461E+03  0.65530492E+04                                 6.939653                            5.889868       0.221918       2.097515                    0.999823      25.164350      70.265204       0.662404       0.428441      -1.052255      -0.014367       0.054288      -0.002666       0.056220      -0.010745      -0.036528      -0.031357       0.029508       0.012186      -0.054392       0.006118       0.048273              7.244914       6.487285      -0.498966       2.409205       7.756551       1.207148       7.490907           0.003165
          131              C      12.390512       6.291392      14.048464       0.157426      22.241623 0.30368996E+03  0.65546751E+04                                 6.940844                            5.890607       0.221252       2.097272                    0.999823      25.167672      70.281445       0.662315       0.428471      -1.052216       0.014281      -0.054352      -0.002793       0.056266      -0.010725       0.036517       0.031372       0.029527       0.012002      -0.054393       0.006132       0.048261              7.246297       6.488672      -0.499258      -2.410088       7.757836      -1.207128       7.492383           0.003122
          132              C      12.390512       1.588608       9.591536       0.157526      22.237944 0.30363358E+03  0.65530522E+04                                 6.939774                            5.889916       0.221752       2.097470                    0.999823      25.164386      70.266520       0.662388       0.428450      -1.052245       0.014329       0.054301       0.002705       0.056225       0.010759      -0.036531       0.031352       0.029503       0.012232      -0.054396       0.006123       0.048273              7.245068       6.487404       0.498941       2.409294       7.756802      -1.207231       7.490996           0.003169
          133              C       9.894128       3.448288      13.745872       0.593880      19.911367 0.25064637E+03  0.52147889E+04                                 6.835710                            5.664414      -0.032388       2.045136                    0.999763      22.535330      64.103857       0.613269       0.480043      -1.011273       0.001657       0.007797      -0.001618       0.008134       0.036958      -0.058881      -0.036966       0.022476       0.022764      -0.051365      -0.040575       0.091940              7.406057       7.661289      -0.874027       3.254824       6.895270       0.874205       7.661612          -0.000024
          134              C      10.579688       0.903048      13.060312      -0.271605      30.313423 0.44917391E+03  0.10598493E+05                                 8.244399                            6.959994       0.283922       2.045756                    0.999831      30.267625      85.893403       0.641863       0.404422      -1.076871       0.007291       0.020804      -0.007263       0.023211      -0.040357       0.053000       0.040309      -0.047213      -0.047106      -0.094549       0.037271       0.057278              8.662870       8.352525      -1.054117       2.858922       9.283652       1.054071       8.352433           0.000030
          135              C      13.745872       4.431712      13.745872       0.593806      19.914502 0.25069026E+03  0.52159158E+04                                 6.836485                            5.664949      -0.032492       2.045081                    0.999762      22.536527      64.107990       0.613235       0.480049      -1.011272      -0.001760      -0.007810      -0.001756       0.008196       0.036939       0.058895       0.036973       0.022499       0.022474      -0.051398      -0.040539       0.091937              7.406968       7.662494      -0.874364      -3.255369       6.896072      -0.874152       7.662339          -0.000028
          136              C      13.060312       6.976952      13.060312      -0.271556      30.311897 0.44913838E+03  0.10597538E+05                                 8.244371                            6.959815       0.284083       2.045850                    0.999831      30.266379      85.891852       0.641852       0.404433      -1.076854      -0.007295      -0.020804      -0.007323       0.023230      -0.040261      -0.053029      -0.040329      -0.047148      -0.047217      -0.094530       0.037308       0.057222              8.662925       8.352657      -1.054081      -2.859232       9.283454      -1.054139       8.352665           0.000041
          137              C      13.745872       3.448288       9.894128       0.593875      19.911503 0.25064857E+03  0.52148556E+04                                 6.835745                            5.664444      -0.032409       2.045125                    0.999763      22.535665      64.105323       0.613265       0.480043      -1.011271      -0.001686       0.007809       0.001645       0.008157      -0.036956      -0.058884       0.036958       0.022474       0.022792      -0.051366      -0.040571       0.091938              7.406077       7.661319       0.874066       3.254766       6.895390      -0.874212       7.661523          -0.000019
          138              C      13.060312       0.903048      10.579688      -0.271645      30.317314 0.44923769E+03  0.10600499E+05                                 8.245317                            6.960608       0.283421       2.045574                    0.999831      30.270510      85.906912       0.641810       0.404436      -1.076849      -0.007380       0.020855       0.007327       0.023304       0.040413       0.053028      -0.040321      -0.047229      -0.047022      -0.094607       0.037302       0.057304              8.663881       8.353343       1.054433       2.859172       9.285162      -1.054200       8.353140           0.000037
          139              C       9.894128       4.431712       9.894128       0.593790      19.914542 0.25069080E+03  0.52159442E+04                                 6.836520                            5.664975      -0.032545       2.045060                    0.999762      22.536854      64.109605       0.613229       0.480053      -1.011268       0.001782      -0.007821       0.001782       0.008217      -0.036928       0.058896      -0.036973       0.022503       0.022488      -0.051396      -0.040536       0.091932              7.406994       7.662527       0.874423      -3.255315       6.896204       0.874146       7.662252          -0.000024
          140              C      10.579688       6.976952      10.579688      -0.271634      30.317447 0.44923068E+03  0.10600403E+05                                 8.245590                            6.960646       0.283501       2.045622                    0.999831      30.270527      85.910162       0.641789       0.404446      -1.076831       0.007376      -0.020863       0.007394       0.023331       0.040324      -0.053066       0.040363      -0.047176      -0.047152      -0.094611       0.037342       0.057269              8.664270       8.353785       1.054432      -2.859629       9.285325       1.054333       8.353700           0.000053
          141              C      13.745872       9.894128       3.448288       0.593866      19.910725 0.25064260E+03  0.52146968E+04                                 6.835514                            5.664352      -0.032551       2.045089                    0.999762      22.535414      64.104256       0.613275       0.480039      -1.011273      -0.001707       0.001783       0.007867       0.008245      -0.058903      -0.036954       0.036994       0.000068      -0.045190      -0.051371      -0.040606       0.091978              7.405721       7.661136       3.254509       0.874295       7.660884      -0.873851       6.895143          -0.000007
          142              C      13.060312      10.579688       0.903048      -0.271609      30.315196 0.44921637E+03  0.10599722E+05                                 8.244651                            6.960324       0.283285       2.045525                    0.999831      30.268944      85.897429       0.641849       0.404422      -1.076873      -0.007440       0.007510       0.020891       0.023413       0.053063       0.040353      -0.040442       0.000049       0.094351      -0.094668       0.037338       0.057330              8.663040       8.352526       2.858936       1.053801       8.352645      -1.054183       9.283948           0.000155
          143              C      13.745872      13.745872       4.431712       0.594962      19.893767 0.25038787E+03  0.52083977E+04                                 6.833624                            5.662934      -0.035529       2.044286                    0.999761      22.525377      64.082605       0.613076       0.480287      -1.011080      -0.001901      -0.001843      -0.007494       0.007948       0.058791       0.036704       0.036718      -0.000028      -0.044056      -0.051448      -0.040066       0.091514              7.403514       7.658363      -3.252786      -0.873631       7.658595      -0.873926       6.893585          -0.000083
          144              C      13.060312      13.060312       6.976952      -0.272264      30.324607 0.44939772E+03  0.10604940E+05                                 8.245921                            6.961389       0.283837       2.045654                    0.999831      30.274669      85.914027       0.641854       0.404382      -1.076913      -0.007366      -0.007357      -0.021372       0.023772      -0.052696      -0.040484      -0.040475      -0.000009       0.096077      -0.094591       0.036683       0.057908              8.664456       8.354631      -2.860246      -1.054014       8.354609      -1.053749       9.284126           0.008931
          145              C       9.894128      13.745872       3.448288       0.595052      19.890605 0.25034418E+03  0.52072695E+04                                 6.832814                            5.662384      -0.035362       2.044363                    0.999762      22.524088      64.077905       0.613114       0.480278      -1.011083       0.001760      -0.001742       0.007484       0.007883      -0.058779       0.036703      -0.036734       0.000133      -0.044185      -0.051415      -0.040107       0.091522              7.402554       7.657597       3.252216      -0.873669       7.657340       0.873579       6.892725          -0.000093
          146              C      10.579688      13.060312       0.903048      -0.272265      30.324206 0.44940109E+03  0.10604919E+05                                 8.245583                            6.961317       0.283765       2.045611                    0.999831      30.274435      85.909763       0.641879       0.404371      -1.076933       0.007312      -0.007361       0.021364       0.023751       0.052656      -0.040444       0.040563       0.000098       0.096077      -0.094584       0.036643       0.057941              8.663986       8.354009       2.859759      -1.053869       8.354094       1.053721       9.283855           0.008950
          147              C       9.894128       9.894128       4.431712       0.593794      19.914167 0.25069082E+03  0.52159400E+04                                 6.836368                            5.664942      -0.032679       2.045022                    0.999762      22.536875      64.109453       0.613237       0.480047      -1.011272       0.001863       0.001897      -0.007886       0.008322       0.058916      -0.036973      -0.036961      -0.000113      -0.045081      -0.051403      -0.040570       0.091973              7.406727       7.661942      -3.255113       0.874236       7.662211       0.874223       6.896029          -0.000009
          148              C      10.579688      10.579688       6.976952      -0.271555      30.314153 0.44918965E+03  0.10599043E+05                                 8.244753                            6.960244       0.283390       2.045600                    0.999831      30.267974      85.897360       0.641828       0.404437      -1.076852       0.007533       0.007526      -0.020902       0.023458      -0.053096       0.040388       0.040340      -0.000048       0.094312      -0.094657       0.037378       0.057279              8.663240       8.352914      -2.859311       1.053915       8.352914       1.054134       9.283892           0.000172
          149              C       3.448288      13.745872       9.894128       0.593840      19.912186 0.25066055E+03  0.52151380E+04                                 6.835794                            5.664503      -0.032407       2.045118                    0.999762      22.535736      64.104553       0.613278       0.480031      -1.011283       0.007919      -0.001832       0.001872       0.008341      -0.036947       0.036984      -0.058895      -0.022499       0.022707      -0.051378      -0.040578       0.091956              7.406105       6.895410       0.874256      -0.874021       7.661491       3.254840       7.661413          -0.000012
          150              C       0.903048      13.060312      10.579688      -0.271594      30.315569 0.44921770E+03  0.10599839E+05                                 8.244955                            6.960463       0.283250       2.045534                    0.999831      30.268947      85.899862       0.641820       0.404437      -1.076855       0.020908      -0.007520       0.007494       0.023449       0.040384      -0.040327       0.053045       0.047253      -0.047044      -0.094613       0.037312       0.057301              8.663444       9.284012       1.054029      -1.054022       8.353260       2.859389       8.353059           0.000058
          151              C       4.431712      13.745872      13.745872       0.594974      19.892489 0.25036822E+03  0.52078641E+04                                 6.833165                            5.662582      -0.035204       2.044393                    0.999762      22.524671      64.078921       0.613119       0.480265      -1.011096      -0.007537      -0.001869      -0.001813       0.007974       0.036706       0.036732       0.058773      -0.022033       0.022129      -0.051420      -0.040092       0.091512              7.403024       6.893065      -0.873651      -0.873757       7.658038      -3.252601       7.657969          -0.000099
          152              C       6.976952      13.060312      13.060312      -0.272280      30.325521 0.44941661E+03  0.10605467E+05                                 8.246031                            6.961537       0.283726       2.045599                    0.999831      30.275336      85.915439       0.641849       0.404383      -1.076916      -0.021362      -0.007364      -0.007322       0.023752      -0.040481      -0.040458      -0.052657       0.048082      -0.047980      -0.094551       0.036638       0.057913              8.664558       9.284151      -1.054123      -1.053634       8.354871      -2.860266       8.354651           0.008854
          153              C       3.448288       9.894128      13.745872       0.594971      19.892394 0.25036687E+03  0.52078397E+04                                 6.833154                            5.662576      -0.035234       2.044382                    0.999762      22.524857      64.079894       0.613116       0.480267      -1.011093       0.007547       0.001891      -0.001834       0.007993       0.036701      -0.036728      -0.058774      -0.022041       0.022126      -0.051420      -0.040090       0.091509              7.402995       6.893140      -0.873637       0.873802       7.657891       3.252519       7.657954          -0.000100
          154              C       0.903048      10.579688      13.060312      -0.272338      30.329821 0.44948723E+03  0.10607672E+05                                 8.246999                            6.962187       0.283237       2.045413                    0.999831      30.278560      85.929970       0.641798       0.404395      -1.076896       0.021410       0.007420      -0.007390       0.023834      -0.040504       0.040506       0.052684       0.048061      -0.048028      -0.094611       0.036666       0.057945              8.665625       9.285735      -1.054289       1.053933       8.355633       2.860537       8.355506           0.008852
          155              C       4.431712       9.894128       9.894128       0.593833      19.912315 0.25066241E+03  0.52151987E+04                                 6.835836                            5.664533      -0.032450       2.045099                    0.999762      22.536111      64.106252       0.613273       0.480032      -1.011280      -0.007932       0.001860       0.001899       0.008366      -0.036942      -0.036979       0.058897      -0.022513       0.022685      -0.051378      -0.040574       0.091952              7.406137       6.895543       0.874259       0.874071       7.661425      -3.254791       7.661444          -0.000010
          156              C       6.976952      10.579688      10.579688      -0.271649      30.320206 0.44929381E+03  0.10602218E+05                                 8.246007                            6.961167       0.282729       2.045335                    0.999832      30.272422      85.915637       0.641763       0.404450      -1.076833      -0.020961       0.007582       0.007579       0.023543       0.040403       0.040388      -0.053076       0.047223      -0.047131      -0.094681       0.037343       0.057338              8.664606       9.285692       1.054185       1.054371       8.354111      -2.859703       8.354015           0.000071
          157              C      11.328288       2.014128       2.014128       0.594984      19.892657 0.25037085E+03  0.52079298E+04                                 6.833187                            5.662600      -0.035182       2.044399                    0.999762      22.524759      64.079127       0.613120       0.480263      -1.011097       0.007535       0.001815       0.001866       0.007972       0.036744       0.036693       0.058774      -0.022073       0.022010      -0.051421      -0.040091       0.091513              7.403047       6.893073      -0.873739      -0.873667       7.657983      -3.252619       7.658085          -0.000101
          158              C       8.783048       2.699688       2.699688      -0.272242      30.323978 0.44939101E+03  0.10604687E+05                                 8.245735                            6.961334       0.283854       2.045658                    0.999831      30.274108      85.910568       0.641861       0.404382      -1.076919       0.021349       0.007315       0.007350       0.023734      -0.040448      -0.040465      -0.052653       0.048025      -0.048132      -0.094534       0.036636       0.057898              8.664226       9.283771      -1.053563      -1.054066       8.354344      -2.860133       8.354564           0.008854
          159              C      12.311712       5.865872       2.014128       0.593843      19.912240 0.25066111E+03  0.52151524E+04                                 6.835805                            5.664507      -0.032416       2.045114                    0.999762      22.535777      64.104690       0.613278       0.480030      -1.011283      -0.007915      -0.001862       0.001823       0.008333       0.036985      -0.036948      -0.058893      -0.022600       0.022398      -0.051377      -0.040578       0.091955              7.406122       6.895413      -0.874020       0.874255       7.661430       3.254859       7.661522          -0.000017
          160              C      14.856952       5.180312       2.699688      -0.271591      30.315091 0.44920920E+03  0.10599573E+05                                 8.244836                            6.960376       0.283369       2.045574                    0.999831      30.268586      85.898144       0.641828       0.404434      -1.076859      -0.020892      -0.007463       0.007492       0.023415      -0.040318       0.040377       0.053042       0.047157      -0.047359      -0.094603       0.037307       0.057297              8.663315       9.283874      -1.053988       1.054014       8.352931       2.859343       8.353140           0.000055
          161              C      11.328288       5.865872       5.865872       0.593830      19.912444 0.25066417E+03  0.52152453E+04                                 6.835867                            5.664553      -0.032459       2.045094                    0.999762      22.536214      64.106637       0.613272       0.480032      -1.011280       0.007928      -0.001892      -0.001853       0.008358      -0.036978      -0.036944       0.058895      -0.022598       0.022429      -0.051376      -0.040575       0.091951              7.406176       6.895568       0.874075       0.874261       7.661486      -3.254820       7.661473          -0.000011
          162              C       8.783048       5.180312       5.180312      -0.271649      30.320017 0.44929076E+03  0.10602118E+05                                 8.245952                            6.961130       0.282806       2.045360                    0.999832      30.272260      85.914779       0.641767       0.404449      -1.076835       0.020950      -0.007558      -0.007562       0.023520       0.040384       0.040399      -0.053077       0.047187      -0.047264      -0.094679       0.037342       0.057337              8.664545       9.285620       1.054352       1.054170       8.353957      -2.859686       8.354058           0.000068
          163              C      12.311712       2.014128       5.865872       0.594976      19.892631 0.25037060E+03  0.52079346E+04                                 6.833194                            5.662609      -0.035211       2.044387                    0.999762      22.525003      64.080333       0.613116       0.480265      -1.011094      -0.007545       0.001837      -0.001890       0.007992      -0.036738       0.036690      -0.058775      -0.022077       0.022023      -0.051421      -0.040089       0.091510              7.403038       6.893168       0.873788      -0.873655       7.657992       3.252546       7.657954          -0.000099
          164              C      14.856952       2.699688       5.180312      -0.272303      30.328548 0.44946665E+03  0.10607045E+05                                 8.246764                            6.962032       0.283322       2.045456                    0.999831      30.277518      85.925925       0.641805       0.404395      -1.076897      -0.021402       0.007393      -0.007415       0.023826       0.040502      -0.040491       0.052683       0.048040      -0.048072      -0.094601       0.036667       0.057933              8.665358       9.285421       1.053878      -1.054232       8.355264       2.860430       8.355390           0.008850
          165              C       2.014128       5.865872      12.311712       0.593877      19.911397 0.25064707E+03  0.52148153E+04                                 6.835719                            5.664426      -0.032398       2.045130                    0.999763      22.535563      64.104922       0.613267       0.480043      -1.011271       0.001682      -0.001639      -0.007806       0.008152      -0.058885      -0.036959       0.036957      -0.000170      -0.045109      -0.051367      -0.040573       0.091939              7.406047       7.661273       3.254750       0.874057       7.661509      -0.874209       6.895359          -0.000019
          166              C       2.699688       5.180312      14.856952      -0.271643      30.316942 0.44923077E+03  0.10600286E+05                                 8.245227                            6.960537       0.283461       2.045588                    0.999831      30.270270      85.905795       0.641816       0.404434      -1.076851       0.007375      -0.007315      -0.020850       0.023294       0.053025       0.040415      -0.040313      -0.000118       0.094346      -0.094600       0.037301       0.057300              8.663784       8.353240       2.859135       1.054436       8.353051      -1.054174       9.285061           0.000038
          167              C       5.865872       5.865872      11.328288       0.593791      19.914574 0.25069118E+03  0.52159557E+04                                 6.836533                            5.664982      -0.032553       2.045057                    0.999762      22.536897      64.109810       0.613228       0.480053      -1.011267      -0.001784      -0.001782       0.007820       0.008217       0.058896      -0.036929      -0.036970       0.000001      -0.044999      -0.051396      -0.040535       0.091932              7.407009       7.662532      -3.255322       0.874422       7.662278       0.874153       6.896218          -0.000024
          168              C       5.180312       5.180312       8.783048      -0.271637      30.317545 0.44923174E+03  0.10600438E+05                                 8.245609                            6.960651       0.283496       2.045619                    0.999831      30.270624      85.910570       0.641789       0.404446      -1.076831      -0.007380      -0.007394       0.020865       0.023334      -0.053066       0.040328       0.040362      -0.000018       0.094339      -0.094613       0.037342       0.057271              8.664295       8.353796      -2.859638       1.054446       8.353728       1.054342       9.285360           0.000053
          169              C       5.865872       2.014128      12.311712       0.593878      19.911318 0.25064580E+03  0.52147731E+04                                 6.835698                            5.664408      -0.032375       2.045141                    0.999763      22.535276      64.103644       0.613269       0.480043      -1.011273      -0.001654       0.001613      -0.007795       0.008130      -0.058882       0.036959      -0.036966      -0.000153      -0.045100      -0.051366      -0.040576       0.091942              7.406042       7.661262       3.254813      -0.874023       7.661608       0.874203       6.895255          -0.000022
          170              C       5.180312       2.699688      14.856952      -0.271607      30.313363 0.44917289E+03  0.10598460E+05                                 8.244377                            6.959977       0.283919       2.045755                    0.999831      30.267598      85.893192       0.641865       0.404421      -1.076872      -0.007296       0.007260      -0.020804       0.023211       0.053001      -0.040365       0.040304      -0.000073       0.094365      -0.094551       0.037274       0.057277              8.662845       8.352498       2.858916      -1.054134       8.352418       1.054045       9.283619           0.000031
          171              C       2.014128       2.014128      11.328288       0.593802      19.914607 0.25069181E+03  0.52159581E+04                                 6.836515                            5.664971      -0.032497       2.045078                    0.999762      22.536629      64.108422       0.613233       0.480050      -1.011271       0.001763       0.001758       0.007810       0.008197       0.058896       0.036939       0.036971       0.000007      -0.044987      -0.051398      -0.040539       0.091937              7.407002       7.662522      -3.255384      -0.874368       7.662379      -0.874161       6.896106          -0.000026
          172              C       2.699688       2.699688       8.783048      -0.271562      30.312291 0.44914503E+03  0.10597744E+05                                 8.244455                            6.959872       0.284036       2.045831                    0.999831      30.266677      85.893132       0.641848       0.404434      -1.076853       0.007308       0.007332       0.020811       0.023243      -0.053033      -0.040271      -0.040331       0.000025       0.094329      -0.094539       0.037312       0.057227              8.663019       8.352740      -2.859270      -1.054110       8.352762      -1.054147       9.283555           0.000041
          173              C       5.865872      11.328288       5.865872       0.593795      19.914015 0.25068880E+03  0.52158857E+04                                 6.836329                            5.664917      -0.032665       2.045029                    0.999762      22.536739      64.108910       0.613239       0.480047      -1.011272      -0.001870       0.007891      -0.001903       0.008330      -0.036973       0.058917      -0.036961       0.022481       0.022723      -0.051404      -0.040570       0.091974              7.406678       7.661873       0.874228      -3.255079       6.895995       0.874220       7.662167          -0.000008
          174              C       5.180312       8.783048       5.180312      -0.271552      30.314210 0.44919086E+03  0.10599086E+05                                 8.244785                            6.960268       0.283319       2.045579                    0.999831      30.268021      85.897764       0.641824       0.404438      -1.076850      -0.007553       0.020911      -0.007544       0.023479       0.040392      -0.053095       0.040339      -0.047180      -0.047058      -0.094657       0.037379       0.057278              8.663272       8.352931       1.053924      -2.859315       9.283933       1.054142       8.352953           0.000175
          175              C       5.865872      12.311712       2.014128       0.595045      19.890482 0.25034207E+03  0.52072183E+04                                 6.832802                            5.662370      -0.035396       2.044353                    0.999762      22.524049      64.077889       0.613113       0.480279      -1.011082      -0.001768      -0.007489       0.001743       0.007890       0.036715      -0.058777      -0.036722       0.022144       0.021930      -0.051413      -0.040107       0.091520              7.402544       7.657551      -0.873654       3.252207       6.892731       0.873603       7.657351          -0.000094
          176              C       5.180312      14.856952       2.699688      -0.272301      30.325826 0.44942801E+03  0.10605743E+05                                 8.245905                            6.961538       0.283640       2.045554                    0.999831      30.275704      85.914899       0.641865       0.404372      -1.076929      -0.007330      -0.021378       0.007362       0.023768      -0.040465       0.052659       0.040565      -0.048006      -0.048170      -0.094600       0.036643       0.057957              8.664346       8.354334      -1.053952       2.859899       9.284274       1.053776       8.354431           0.008948
          177              C       2.014128      11.328288       2.014128       0.594956      19.893508 0.25038390E+03  0.52082952E+04                                 6.833575                            5.662896      -0.035546       2.044283                    0.999761      22.525198      64.082001       0.613077       0.480288      -1.011079       0.001903       0.007497       0.001838       0.007950       0.036718       0.058789       0.036706       0.022002       0.022103      -0.051447      -0.040067       0.091513              7.403460       7.658277      -0.873606      -3.252753       6.893548      -0.873942       7.658554          -0.000084
          178              C       2.699688       8.783048       2.699688      -0.272296      30.325759 0.44941662E+03  0.10605515E+05                                 8.246136                            6.961534       0.283756       2.045613                    0.999831      30.275605      85.917662       0.641847       0.404382      -1.076911       0.007371       0.021378       0.007349       0.023778      -0.040497      -0.052696      -0.040475      -0.048052      -0.048020      -0.094600       0.036682       0.057918              8.664696       8.354841      -1.054064      -2.860340       9.284412      -1.053794       8.354834           0.008932
          179              C       2.014128      12.311712       5.865872       0.593868      19.910713 0.25064252E+03  0.52146954E+04                                 6.835512                            5.664352      -0.032553       2.045088                    0.999762      22.535420      64.104301       0.613274       0.480040      -1.011273       0.001720      -0.007874      -0.001795       0.008258      -0.036953      -0.058903       0.036993       0.022623       0.022511      -0.051372      -0.040605       0.091977              7.405716       7.661105       0.874297       3.254498       6.895153      -0.873856       7.660890          -0.000005
          180              C       2.699688      14.856952       5.180312      -0.271610      30.315738 0.44922589E+03  0.10600023E+05                                 8.244794                            6.960428       0.283170       2.045486                    0.999831      30.269337      85.899390       0.641838       0.404425      -1.076869       0.007472      -0.020907      -0.007536       0.023446       0.040365       0.053065      -0.040443      -0.047159      -0.047213      -0.094676       0.037341       0.057335              8.663196       8.352662       1.053842       2.858988       9.284125      -1.054201       8.352801           0.000157
          181              N       9.273184       2.828920      12.702560      -0.354501      37.985683 0.58908973E+03  0.14697205E+05                                 9.439552                            7.865124      -0.045817       1.992527                    0.998979      29.417778      82.538876       0.623436       0.393787      -1.097173       0.054407      -0.063574       0.010092       0.084283       0.018261      -0.029732       0.018778      -0.023209      -0.001548      -0.047588       0.021251       0.026337             10.405734      10.863952      -1.567954       4.090240      10.473780       0.686958       9.879471          -0.057260
          182              N      14.366816       5.051080      12.702560      -0.354345      37.981410 0.58901607E+03  0.14694916E+05                                 9.438980                            7.864739      -0.046124       1.992467                    0.998979      29.415533      82.531458       0.623438       0.393797      -1.097165      -0.054441       0.063522       0.010064       0.084263       0.018309       0.029743      -0.018797      -0.023211      -0.001556      -0.047633       0.021292       0.026341             10.405054      10.863453      -1.567972      -4.089896      10.472998      -0.686732       9.878712          -0.057107
          183              N      14.366816       2.828920      10.937440      -0.354543      37.988698 0.58913991E+03  0.14698821E+05                                 9.440094                            7.865483      -0.045908       1.992479                    0.998979      29.419375      82.545312       0.623417       0.393789      -1.097168      -0.054481      -0.063557      -0.010061       0.084314      -0.018247      -0.029741      -0.018792      -0.023189      -0.001520      -0.047591       0.021232       0.026359             10.406379      10.864751       1.568357       4.090480      10.474526      -0.686820       9.879858          -0.057170
          184              N       9.273184       5.051080      10.937440      -0.354397      37.984204 0.58906037E+03  0.14696371E+05                                 9.439553                            7.865105      -0.046251       1.992409                    0.998979      29.416986      82.537878       0.623412       0.393804      -1.097154       0.054503       0.063495      -0.010032       0.084278      -0.018299       0.029760       0.018812      -0.023193      -0.001521      -0.047646       0.021278       0.026368             10.405751      10.864305       1.568429      -4.090175      10.473809       0.686564       9.879140          -0.057013
          185              N      12.702560       9.273184       2.828920      -0.354283      37.979069 0.58896124E+03  0.14693169E+05                                 9.438366                            7.864192      -0.045563       1.992652                    0.998979      29.414563      82.526991       0.623483       0.393779      -1.097180       0.009945       0.054448      -0.063556       0.084279      -0.029658       0.018789       0.018214       0.010835       0.035336      -0.047484       0.021155       0.026330             10.404225       9.877895       4.089280       0.687292      10.861937      -1.567618      10.472841          -0.056473
          186              N      12.702560      14.366816       5.051080      -0.356928      38.063071 0.59066978E+03  0.14747239E+05                                 9.453881                            7.877068      -0.048642       1.991148                    0.998982      29.457865      82.694701       0.622765       0.393927      -1.097020       0.011286      -0.055109       0.063120       0.084549       0.030850      -0.018833       0.018275       0.010211       0.037163      -0.048655       0.021869       0.026786             10.422248       9.895124      -4.099210      -0.684945      10.884632      -1.571218      10.486988           0.068213
          187              N      10.937440      14.366816       2.828920      -0.357051      38.066514 0.59073028E+03  0.14749094E+05                                 9.454265                            7.877334      -0.048304       1.991224                    0.998982      29.459688      82.700179       0.622773       0.393913      -1.097032      -0.011303      -0.055073      -0.063176       0.084570      -0.030838      -0.018818      -0.018225       0.010210       0.037145      -0.048609       0.021823       0.026786             10.422687       9.895682       4.099425      -0.685177      10.884859       1.571114      10.487520           0.068321
          188              N      10.937440       9.273184       5.051080      -0.354112      37.974272 0.58887758E+03  0.14690585E+05                                 9.437768                            7.863784      -0.045939       1.992576                    0.998979      29.412009      82.518890       0.623480       0.393794      -1.097168      -0.009898       0.054488       0.063487       0.084247       0.029683       0.018815      -0.018271       0.010830       0.035344      -0.047549       0.021207       0.026342             10.403525       9.877112      -4.088946       0.687040      10.861449       1.567648      10.472012          -0.056302
          189              N       2.828920      12.702560       9.273184      -0.354252      37.977119 0.58893109E+03  0.14692219E+05                                 9.438111                            7.864045      -0.045700       1.992630                    0.998979      29.413465      82.523187       0.623483       0.393785      -1.097177      -0.063514       0.009949       0.054474       0.084264       0.018797       0.018255      -0.029710       0.012329      -0.033915      -0.047561       0.021225       0.026336             10.403941      10.472354       0.687170      -1.567546       9.877732       4.089249      10.861735          -0.056616
          190              N       5.051080      12.702560      14.366816      -0.356964      38.062663 0.59065977E+03  0.14746890E+05                                 9.453741                            7.876945      -0.048357       1.991235                    0.998982      29.457557      82.692881       0.622778       0.393921      -1.097027       0.063141       0.011278      -0.055045       0.084522      -0.018820       0.018260       0.030846       0.013499      -0.033886      -0.048639       0.021865       0.026774             10.422114      10.486814      -0.685096      -1.571023       9.895202      -4.099227      10.884327           0.068205
          191              N       2.828920      10.937440      14.366816      -0.357014      38.065231 0.59070152E+03  0.14748244E+05                                 9.454227                            7.877260      -0.048448       1.991191                    0.998982      29.458880      82.698398       0.622759       0.393925      -1.097020      -0.063125      -0.011257      -0.055101       0.084544      -0.018831      -0.018252      -0.030859       0.013477      -0.033873      -0.048648       0.021853       0.026796             10.422699      10.487497      -0.684941       1.571421       9.895536       4.099448      10.885064           0.068142
          192              N       5.051080      10.937440       9.273184      -0.354310      37.980534 0.58898706E+03  0.14694027E+05                                 9.438742                            7.864456      -0.045791       1.992578                    0.998979      29.415263      82.530538       0.623459       0.393788      -1.097170       0.063492      -0.009913       0.054549       0.084292       0.018810      -0.018241       0.029718       0.012299      -0.033907      -0.047564       0.021204       0.026360             10.404701      10.473223       0.687017       1.568003       9.878232      -4.089559      10.862649          -0.056512
          193              N      10.708920       1.393184       3.057440      -0.356958      38.063176 0.59067134E+03  0.14747219E+05                                 9.453727                            7.876950      -0.048315       1.991245                    0.998982      29.457853      82.693238       0.622788       0.393914      -1.097034      -0.063159       0.055061      -0.011291       0.084548       0.018259      -0.018818       0.030839       0.023698      -0.003314      -0.048632       0.021863       0.026769             10.422086      10.486761      -1.570954      -0.685120      10.884277      -4.099219       9.895220           0.068242
          194              N      12.931080       6.486816       3.057440      -0.354258      37.977349 0.58893549E+03  0.14692351E+05                                 9.438136                            7.864065      -0.045697       1.992629                    0.998979      29.413574      82.523456       0.623483       0.393784      -1.097178       0.063521      -0.054464      -0.009958       0.084263       0.018257       0.018793      -0.029706       0.023133      -0.001530      -0.047559       0.021226       0.026333             10.403974      10.472360      -1.567529       0.687165      10.861768       4.089286       9.877793          -0.056620
          195              N      10.708920       6.486816       4.822560      -0.354311      37.980725 0.58899074E+03  0.14694143E+05                                 9.438774                            7.864481      -0.045809       1.992570                    0.998979      29.415366      82.530917       0.623458       0.393788      -1.097170      -0.063496      -0.054543       0.009919       0.084291      -0.018242       0.018809       0.029717       0.023112      -0.001488      -0.047564       0.021205       0.026360             10.404742      10.473236       1.567999       0.687006      10.862699      -4.089595       9.878291          -0.056516
          196              N      12.931080       1.393184       4.822560      -0.357004      38.065749 0.59071317E+03  0.14748582E+05                                 9.454229                            7.877278      -0.048428       1.991194                    0.998982      29.459192      82.698952       0.622767       0.393919      -1.097026       0.063141       0.055121       0.011266       0.084569      -0.018250      -0.018832      -0.030854       0.023679      -0.003288      -0.048644       0.021850       0.026794             10.422688      10.487460       1.571367      -0.684959      10.885044       4.099446       9.895560           0.068173
          197              N       1.393184       4.822560      12.931080      -0.354547      37.988734 0.58914057E+03  0.14698836E+05                                 9.440086                            7.865478      -0.045891       1.992483                    0.998979      29.419396      82.545277       0.623418       0.393788      -1.097169       0.054480       0.010063       0.063559       0.084315      -0.029739      -0.018245      -0.018789      -0.010840       0.035540      -0.047587       0.021229       0.026358             10.406366      10.864709       4.090468       1.568348       9.879863      -0.686825      10.474525          -0.057174
          198              N       6.486816       4.822560      10.708920      -0.354402      37.984429 0.58906404E+03  0.14696489E+05                                 9.439593                            7.865131      -0.046249       1.992408                    0.998979      29.417100      82.538320       0.623411       0.393804      -1.097154      -0.054506       0.010030      -0.063494       0.084279       0.029758      -0.018297       0.018811      -0.010835       0.035545      -0.047642       0.021276       0.026366             10.405801      10.864345      -4.090200       1.568439       9.879197       0.686574      10.473861          -0.057018
          199              N       6.486816       3.057440      12.931080      -0.354501      37.985736 0.58909077E+03  0.14697241E+05                                 9.439565                            7.865136      -0.045826       1.992524                    0.998979      29.417822      82.539090       0.623435       0.393787      -1.097172      -0.054409      -0.010090       0.063573       0.084283      -0.029732       0.018258       0.018777      -0.010835       0.035580      -0.047586       0.021247       0.026338             10.405745      10.863947       4.090236      -1.567961       9.879489       0.686957      10.473799          -0.057264
          200              N       1.393184       3.057440      10.708920      -0.354345      37.981623 0.58901953E+03  0.14695033E+05                                 9.439032                            7.864775      -0.046145       1.992459                    0.998979      29.415654      82.532064       0.623435       0.393799      -1.097163       0.054449      -0.010059      -0.063519       0.084264       0.029743       0.018307      -0.018798      -0.010825       0.035585      -0.047632       0.021290       0.026342             10.405117      10.863519      -4.089923      -1.567996       9.878771      -0.686736      10.473062          -0.057108
          201              N       4.822560      10.708920       6.486816      -0.354107      37.973870 0.58887045E+03  0.14690359E+05                                 9.437700                            7.863735      -0.045922       1.992584                    0.998979      29.411799      82.518100       0.623482       0.393794      -1.097168       0.009894      -0.063484      -0.054491       0.084246       0.018817       0.029685      -0.018271      -0.012258      -0.033904      -0.047552       0.021208       0.026344             10.403438       9.877000       0.687042      -4.088887      10.471952       1.567644      10.861362          -0.056296
          202              N       4.822560      12.931080       1.393184      -0.357056      38.065943 0.59071760E+03  0.14748728E+05                                 9.454266                            7.877317      -0.048338       1.991217                    0.998982      29.459345      82.699609       0.622764       0.393920      -1.097025       0.011291       0.063159       0.055055       0.084544      -0.018820      -0.030845      -0.018229      -0.013466      -0.033880      -0.048618       0.021828       0.026790             10.422706       9.895647      -0.685153       4.099436      10.487557       1.571176      10.884915           0.068280
          203              N       3.057440      10.708920       1.393184      -0.356933      38.062339 0.59065458E+03  0.14746787E+05                                 9.453841                            7.877025      -0.048661       1.991147                    0.998982      29.457445      82.693729       0.622759       0.393933      -1.097014      -0.011278      -0.063105       0.055086       0.084522      -0.018833       0.030856       0.018278      -0.013472      -0.033901      -0.048662       0.021873       0.026789             10.422213       9.895044      -0.684918      -4.099189      10.486979      -1.571264      10.884614           0.068177
          204              N       3.057440      12.931080       6.486816      -0.354277      37.978806 0.58895614E+03  0.14693013E+05                                 9.438335                            7.864165      -0.045559       1.992656                    0.998979      29.414420      82.526564       0.623483       0.393780      -1.097180      -0.009938       0.063551      -0.054456       0.084278       0.018793      -0.029662       0.018215      -0.012253      -0.033897      -0.047488       0.021157       0.026331             10.404188       9.877822       0.687298       4.089249      10.472825      -1.567629      10.861916          -0.056464
          205              N       6.486816      12.931080       3.057440      -0.357080      38.057428 0.59053047E+03  0.14742850E+05                                 9.452484                            7.875693      -0.048301       1.991325                    0.998978      29.455601      82.685020       0.622874       0.393882      -1.097054      -0.054960       0.063298      -0.011441       0.084606       0.018286      -0.030865       0.018899      -0.023564      -0.003265      -0.048685       0.021852       0.026833             10.420653      10.882660      -1.571114       4.098322      10.485781       0.685601       9.893519           0.065477
          206              N       1.393184      10.708920       3.057440      -0.356478      38.044247 0.59025356E+03  0.14734118E+05                                 9.450288                            7.873754      -0.047968       1.991492                    0.998980      29.448279      82.657700       0.622966       0.393873      -1.097067       0.054970      -0.063084      -0.011130       0.084410       0.018170       0.030649      -0.018807      -0.023643      -0.003273      -0.048411       0.021718       0.026693             10.418203      10.879047      -1.570368      -4.097119      10.484063      -0.685934       9.891498           0.065464
          207              N       1.393184      12.931080       4.822560      -0.354823      37.997106 0.58936406E+03  0.14705902E+05                                 9.441981                            7.867531      -0.046270       1.992304                    0.998981      29.423683      82.563246       0.623266       0.393844      -1.097122       0.054583       0.063547       0.010075       0.084374      -0.018369      -0.029916      -0.018824      -0.023147      -0.001398      -0.047811       0.021376       0.026435             10.408310      10.867588       1.568632       4.091480      10.475693      -0.686054       9.881650           0.058275
          208              N       6.486816      10.708920       4.822560      -0.354220      37.985112 0.58911047E+03  0.14697851E+05                                 9.439779                            7.865594      -0.045913       1.992475                    0.998983      29.417078      82.537261       0.623378       0.393820      -1.097150      -0.054664      -0.063364       0.009792       0.084256      -0.018264       0.029718       0.018742      -0.023230      -0.001430      -0.047563       0.021248       0.026314             10.405835      10.863925       1.567846      -4.090255      10.473956       0.686425       9.879625           0.058467
          209              N       3.057440       6.486816      12.931080      -0.354719      37.993782 0.58926947E+03  0.14702921E+05                                 9.441269                            7.866683      -0.046268       1.992341                    0.998979      29.421766      82.555554       0.623327       0.393823      -1.097140      -0.010309      -0.054336       0.063666       0.084333      -0.029893       0.018868       0.018338       0.010724       0.035446      -0.047789       0.021350       0.026439             10.407687       9.880994       4.091173       0.686508      10.867005      -1.568607      10.475062           0.057073
          210              N       3.057440       1.393184      10.708920      -0.354136      37.981408 0.58901345E+03  0.14694796E+05                                 9.439029                            7.864759      -0.045894       1.992513                    0.998982      29.415052      82.529253       0.623435       0.393801      -1.097165      -0.010030       0.054373      -0.063482       0.084185       0.029685      -0.018780       0.018228       0.010774       0.035591      -0.047528       0.021212       0.026316             10.405164       9.878923      -4.089977      -0.686874      10.863501      -1.567777      10.473067           0.057206
          211              N       4.822560       1.393184      12.931080      -0.354728      37.993601 0.58927033E+03  0.14702919E+05                                 9.441158                            7.866636      -0.046221       1.992352                    0.998980      29.421797      82.555042       0.623336       0.393817      -1.097146       0.010329       0.054316       0.063683       0.084335      -0.029882      -0.018860      -0.018335       0.010746       0.035466      -0.047777       0.021345       0.026432             10.407548       9.880874       4.091156      -0.686531      10.867030       1.568513      10.474741           0.057060
          212              N       4.822560       6.486816      10.708920      -0.354151      37.982591 0.58902930E+03  0.14695338E+05                                 9.439324                            7.864927      -0.045945       1.992493                    0.998982      29.415579      82.532023       0.623418       0.393807      -1.097157       0.010019      -0.054393      -0.063471       0.084188       0.029691       0.018785      -0.018223       0.010749       0.035565      -0.047529       0.021210       0.026319             10.405529       9.879226      -4.090110       0.686853      10.863740       1.567949      10.473621           0.057235
          213              N      12.931080       3.057440       6.486816      -0.356798      38.049373 0.59034471E+03  0.14737027E+05                                 9.451026                            7.874274      -0.048195       1.991415                    0.998977      29.451444      82.669557       0.622953       0.393864      -1.097069       0.063146      -0.011167      -0.055111       0.084554       0.018840       0.018244      -0.030760       0.013422      -0.033944      -0.048564       0.021796       0.026768             10.419037      10.485023       0.685879      -1.570833       9.892033       4.097455      10.880055           0.064210
          214              N      10.708920       3.057440       1.393184      -0.356797      38.048696 0.59033770E+03  0.14736780E+05                                 9.450857                            7.874196      -0.048178       1.991421                    0.998977      29.451189      82.668110       0.622961       0.393861      -1.097073      -0.063159      -0.011182       0.055083       0.084548      -0.018832       0.018248       0.030752       0.013422      -0.033985      -0.048559       0.021799       0.026760             10.418825      10.484599      -0.685893      -1.570710       9.891852      -4.097406      10.880023           0.064221
          215              N      12.931080       4.822560       1.393184      -0.354654      37.992344 0.58924391E+03  0.14702097E+05                                 9.440905                            7.866432      -0.046148       1.992375                    0.998980      29.421404      82.553534       0.623347       0.393815      -1.097147       0.063429       0.009890       0.054749       0.084371      -0.018757      -0.018326      -0.029832       0.012326      -0.034285      -0.047710       0.021333       0.026377             10.407142      10.475132      -0.686358       1.568374       9.880593       4.090923      10.865702           0.057085
          216              N      10.708920       4.822560       6.486816      -0.354636      37.992469 0.58924091E+03  0.14702037E+05                                 9.441007                            7.866461      -0.046184       1.992368                    0.998979      29.421357      82.554046       0.623339       0.393819      -1.097141      -0.063416       0.009871      -0.054770       0.084372       0.018766      -0.018325       0.029837       0.012327      -0.034224      -0.047714       0.021334       0.026380             10.407276      10.475463       0.686356       1.568473       9.880692      -4.090934      10.865674           0.057106
          217              N       5.051080      14.366816      12.702560      -0.356807      38.049047 0.59034257E+03  0.14736929E+05                                 9.450892                            7.874207      -0.048135       1.991432                    0.998977      29.451375      82.668654       0.622963       0.393859      -1.097075       0.063163      -0.055091       0.011184       0.084555       0.018239      -0.018828       0.030743       0.023696      -0.003149      -0.048543       0.021790       0.026754             10.418872      10.484705      -1.570733      -0.685920      10.880031      -4.097411       9.891881           0.064239
          218              N       2.828920       9.273184      12.702560      -0.356819      38.049960 0.59035417E+03  0.14737327E+05                                 9.451121                            7.874334      -0.048171       1.991418                    0.998977      29.451750      82.670679       0.622951       0.393864      -1.097069      -0.063149       0.055114       0.011169       0.084558       0.018236       0.018834      -0.030752       0.023675      -0.003165      -0.048549       0.021789       0.026760             10.419154      10.485181      -1.570873       0.685898      10.880156       4.097499       9.892126           0.064242
          219              N       5.051080       9.273184      10.937440      -0.354630      37.992245 0.58923731E+03  0.14701928E+05                                 9.440987                            7.866452      -0.046209       1.992363                    0.998979      29.421232      82.553705       0.623337       0.393821      -1.097140       0.063407       0.054781      -0.009857       0.084372      -0.018324       0.018767       0.029840       0.023268      -0.001380      -0.047715       0.021333       0.026382             10.407246      10.475452       1.568471       0.686359      10.865628      -4.090900       9.880657           0.057127
          220              N       2.828920      14.366816      10.937440      -0.354638      37.991875 0.58923556E+03  0.14701833E+05                                 9.440823                            7.866373      -0.046154       1.992378                    0.998980      29.421156      82.552603       0.623350       0.393814      -1.097148      -0.063421      -0.054765      -0.009876       0.084374      -0.018323      -0.018760      -0.029833       0.023297      -0.001351      -0.047710       0.021330       0.026380             10.407039      10.475067       1.568356      -0.686368      10.865561       4.090848       9.880490           0.057094
          221              N      14.366816      10.937440       2.828920      -0.354821      37.996870 0.58936011E+03  0.14705770E+05                                 9.441928                            7.867495      -0.046250       1.992312                    0.998981      29.423542      82.562594       0.623269       0.393843      -1.097124      -0.054556      -0.010098      -0.063561       0.084370      -0.029913      -0.018374      -0.018822      -0.010879       0.035434      -0.047813       0.021380       0.026432             10.408252      10.867556       4.091467       1.568597       9.881594      -0.686057      10.475604           0.058266
          222              N       9.273184      10.937440       5.051080      -0.354230      37.985546 0.58911790E+03  0.14698083E+05                                 9.439844                            7.865636      -0.045899       1.992475                    0.998983      29.417300      82.538030       0.623377       0.393819      -1.097150       0.054652      -0.009808       0.063373       0.084256       0.029717      -0.018267       0.018743      -0.010905       0.035571      -0.047565       0.021250       0.026314             10.405924      10.864057      -4.090321       1.567871       9.879703       0.686417      10.474013           0.058452
          223              N       9.273184      12.702560       2.828920      -0.357051      38.056362 0.59051310E+03  0.14742297E+05                                 9.452313                            7.875586      -0.048327       1.991326                    0.998978      29.455021      82.682873       0.622878       0.393883      -1.097054       0.054942       0.011447      -0.063301       0.084597      -0.030874       0.018298       0.018905      -0.010155       0.036991      -0.048703       0.021864       0.026839             10.420443      10.882477       4.098229      -1.571039       9.893331       0.685586      10.485520           0.065462
          224              N      14.366816      12.702560       5.051080      -0.356461      38.043891 0.59024832E+03  0.14733954E+05                                 9.450241                            7.873730      -0.048004       1.991484                    0.998980      29.448080      82.657038       0.622966       0.393874      -1.097067      -0.054966       0.011129       0.063082       0.084407       0.030658       0.018180      -0.018815      -0.010192       0.037110      -0.048429       0.021726       0.026703             10.418147      10.879037      -4.097110      -1.570352       9.891451      -0.685909      10.483953           0.065439
          225              N      10.937440       5.051080       9.273184      -0.354147      37.982359 0.58902510E+03  0.14695203E+05                                 9.439275                            7.864891      -0.045934       1.992498                    0.998982      29.415472      82.531561       0.623421       0.393807      -1.097158      -0.010017       0.063470       0.054394       0.084187       0.018783       0.029690      -0.018222      -0.012408      -0.033905      -0.047527       0.021210       0.026317             10.405466       9.879180       0.686858      -4.090075      10.473569       1.567925      10.863648           0.057233
          226              N      10.937440       2.828920      14.366816      -0.354746      37.994310 0.58928269E+03  0.14703317E+05                                 9.441292                            7.866730      -0.046237       1.992341                    0.998980      29.422188      82.556626       0.623331       0.393818      -1.097144      -0.010321      -0.063677      -0.054327       0.084337      -0.018858      -0.029882      -0.018332      -0.012358      -0.033854      -0.047775       0.021343       0.026432             10.407709       9.881032      -0.686519       4.091244      10.474893       1.568564      10.867202           0.057056
          227              N      12.702560       5.051080      14.366816      -0.354142      37.981414 0.58901388E+03  0.14694812E+05                                 9.439040                            7.864771      -0.045902       1.992510                    0.998982      29.415065      82.529364       0.623433       0.393802      -1.097164       0.010029       0.063481      -0.054370       0.084181      -0.018776       0.029685       0.018228      -0.012408      -0.033959      -0.047526       0.021214       0.026313             10.405171       9.878942      -0.686872      -4.089982      10.473068      -1.567769      10.863503           0.057211
          228              N      12.702560       2.828920       9.273184      -0.354727      37.994276 0.58927768E+03  0.14703183E+05                                 9.441348                            7.866733      -0.046266       1.992337                    0.998980      29.422049      82.556619       0.623325       0.393822      -1.097140       0.010301      -0.063661       0.054351       0.084338       0.018868      -0.029892       0.018334      -0.012359      -0.033806      -0.047786       0.021346       0.026440             10.407784       9.881093       0.686503       4.091225      10.475166      -1.568643      10.867092           0.057061
          229              O       9.522192       4.583008      14.117808      -0.594958      29.363725 0.50430775E+03  0.11927164E+05                                 7.386941                            6.887809       0.764935       2.272402                    0.998136      28.280857      73.658862       0.734119       0.352775      -1.144343       0.005698       0.003723      -0.005603       0.008816      -0.009610      -0.095982       0.009545      -0.112835      -0.112575      -0.133572       0.050851       0.082721              7.421842       6.856884      -0.898851       0.907056       8.551391       0.898882       6.857250           0.000008
          230              O      14.117808       3.296992      14.117808      -0.594699      29.351568 0.50403287E+03  0.11918961E+05                                 7.384669                            6.885698       0.764793       2.272423                    0.998137      28.275860      73.639018       0.734274       0.352751      -1.144370      -0.005732      -0.003954      -0.005756       0.009035      -0.009610       0.096033      -0.009608      -0.112879      -0.112849      -0.133657       0.050842       0.082814              7.419517       6.854771      -0.898710      -0.906405       8.549015      -0.898663       6.854764          -0.000054
          231              O      14.117808       4.583008       9.522192      -0.594934      29.365338 0.50434150E+03  0.11928187E+05                                 7.387332                            6.888144       0.764842       2.272378                    0.998136      28.280895      73.660160       0.734083       0.352786      -1.144332      -0.005730       0.003756       0.005615       0.008859       0.009609      -0.095981      -0.009553      -0.112849      -0.112559      -0.133573       0.050846       0.082727              7.422255       6.857321       0.898924       0.907135       8.551907      -0.898936       6.857538           0.000015
          232              O       9.522192       3.296992       9.522192      -0.594705      29.353848 0.50408097E+03  0.11920411E+05                                 7.385182                            6.886140       0.764696       2.272391                    0.998137      28.276184      73.641401       0.734231       0.352763      -1.144358       0.005740      -0.003977       0.005791       0.009072       0.009614       0.096030       0.009607      -0.112882      -0.112843      -0.133654       0.050838       0.082816              7.420057       6.855319       0.898807      -0.906524       8.549672       0.898723       6.855181          -0.000039
          233              O      14.117808       9.522192       4.583008      -0.594932      29.368986 0.50443080E+03  0.11930889E+05                                 7.388163                            6.888957       0.764283       2.272187                    0.998136      28.281993      73.666098       0.734004       0.352807      -1.144309      -0.005687       0.005888       0.003808       0.009028      -0.095996       0.009530      -0.009556       0.000021       0.225446      -0.133571       0.050908       0.082662              7.423069       6.858311       0.907306       0.899101       6.858162      -0.898852       8.552734           0.000030
          234              O      14.117808      14.117808       3.296992      -0.595448      29.354289 0.50408114E+03  0.11920151E+05                                 7.384076                            6.885043       0.766134       2.272735                    0.998139      28.281735      73.649715       0.734481       0.352650      -1.144474      -0.005741      -0.005690      -0.004185       0.009102       0.096165      -0.009760      -0.009696       0.000024       0.226715      -0.133951       0.050753       0.083198              7.418790       6.853578      -0.905398      -0.898687       6.853762      -0.898895       8.549030          -0.001200
          235              O       9.522192      14.117808       4.583008      -0.595672      29.365824 0.50434340E+03  0.11927980E+05                                 7.386244                            6.887071       0.766286       2.272728                    0.998137      28.286378      73.668363       0.734330       0.352675      -1.144447       0.005595      -0.005644       0.003952       0.008876      -0.096114      -0.009687       0.009700       0.000143       0.226502      -0.133864       0.050766       0.083098              7.421008       6.855974       0.906020      -0.898870       6.855781       0.899015       8.551270          -0.001142
          236              O       9.522192       9.522192       3.296992      -0.594647      29.356572 0.50414987E+03  0.11922510E+05                                 7.385862                            6.886816       0.764071       2.272190                    0.998136      28.276800      73.645713       0.734158       0.352784      -1.144335       0.005894       0.005898      -0.004060       0.009274       0.096047       0.009589       0.009571      -0.000119       0.225670      -0.133658       0.050892       0.082767              7.420712       6.855774      -0.906650       0.898878       6.856026       0.898727       8.550337          -0.000025
          237              O       4.583008      14.117808       9.522192      -0.594871      29.363181 0.50430086E+03  0.11926979E+05                                 7.386935                            6.887844       0.764593       2.272297                    0.998138      28.280226      73.657521       0.734103       0.352783      -1.144334       0.003935      -0.005893       0.005957       0.009258       0.009560      -0.009544      -0.095989       0.112863      -0.112567      -0.133586       0.050886       0.082700              7.421807       8.551353       0.898971      -0.898783       6.857010       0.907049       6.857058           0.000015
          238              O       3.296992      14.117808      14.117808      -0.595640      29.360924 0.50423310E+03  0.11924661E+05                                 7.385201                            6.886120       0.766540       2.272809                    0.998141      28.284998      73.661392       0.734416       0.352654      -1.144469      -0.004055      -0.005795      -0.005697       0.009082      -0.009712      -0.009682       0.096105       0.113315      -0.113236      -0.133870       0.050751       0.083119              7.419940       8.550087      -0.898773      -0.898954       6.854857      -0.905828       6.854877          -0.001175
          239              O       4.583008       9.522192      14.117808      -0.595638      29.363057 0.50427850E+03  0.11926028E+05                                 7.385674                            6.886531       0.766462       2.272783                    0.998141      28.285320      73.663641       0.734377       0.352665      -1.144459       0.004073       0.005811      -0.005717       0.009113      -0.009716       0.009678      -0.096102       0.113310      -0.113248      -0.133867       0.050749       0.083119              7.420439       8.550685      -0.898822       0.899044       6.855228       0.905937       6.855403          -0.001168
          240              O       3.296992       9.522192       9.522192      -0.594859      29.365238 0.50434410E+03  0.11928285E+05                                 7.387405                            6.888246       0.764486       2.272263                    0.998138      28.280488      73.659632       0.734063       0.352794      -1.144323      -0.003965       0.005914       0.005984       0.009301       0.009565       0.009547       0.095986       0.112861      -0.112598      -0.133585       0.050878       0.082707              7.422301       8.551962       0.899030       0.898878       6.857387      -0.907152       6.857553           0.000019
          241              O      12.463008       1.642192       1.642192      -0.595606      29.360091 0.50421475E+03  0.11924116E+05                                 7.385056                            6.885990       0.766535       2.272817                    0.998140      28.284595      73.659945       0.734424       0.352654      -1.144470       0.004063       0.005723       0.005755       0.009076      -0.009679      -0.009725       0.096107       0.113291      -0.113335      -0.133874       0.050745       0.083129              7.419790       8.549930      -0.898940      -0.898761       6.854722      -0.905785       6.854718          -0.001180
          242              O      11.176992       6.237808       1.642192      -0.594871      29.363128 0.50429945E+03  0.11926935E+05                                 7.386912                            6.887822       0.764605       2.272299                    0.998138      28.280281      73.657584       0.734107       0.352782      -1.144336      -0.003926      -0.005945       0.005883       0.009239      -0.009549       0.009561      -0.095989       0.112716      -0.113006      -0.133585       0.050882       0.082703              7.421784       8.551331      -0.898792       0.898968       6.857028       0.907047       6.856992           0.000005
          243              O      12.463008       6.237808       6.237808      -0.594857      29.365129 0.50434138E+03  0.11928204E+05                                 7.387383                            6.888224       0.764488       2.272264                    0.998138      28.280454      73.659484       0.734065       0.352794      -1.144323       0.003960      -0.005969      -0.005909       0.009286       0.009553       0.009565       0.095985       0.112731      -0.112990      -0.133584       0.050874       0.082710              7.422280       8.551945       0.898884       0.899029       6.857526      -0.907149       6.857367           0.000014
          244              O      11.176992       1.642192       6.237808      -0.595602      29.362189 0.50425930E+03  0.11925460E+05                                 7.385533                            6.886404       0.766448       2.272790                    0.998140      28.284844      73.662029       0.734383       0.352665      -1.144458      -0.004085       0.005740      -0.005776       0.009110       0.009677      -0.009728      -0.096105       0.113294      -0.113325      -0.133873       0.050744       0.083129              7.420293       8.550536       0.899027      -0.898812       6.855254       0.905893       6.855091          -0.001168
          245              O       1.642192       6.237808      11.176992      -0.594935      29.365302 0.50434098E+03  0.11928171E+05                                 7.387326                            6.888141       0.764853       2.272382                    0.998136      28.280872      73.660074       0.734083       0.352786      -1.144332       0.005733      -0.005599      -0.003750       0.008848      -0.095983       0.009605      -0.009552      -0.000161       0.225545      -0.133573       0.050850       0.082723              7.422249       6.857301       0.907134       0.898914       6.857557      -0.898930       8.551889           0.000015
          246              O       6.237808       6.237808      12.463008      -0.594699      29.353908 0.50408216E+03  0.11920448E+05                                 7.385201                            6.886154       0.764677       2.272385                    0.998137      28.276181      73.641469       0.734229       0.352763      -1.144357      -0.005749      -0.005781       0.003980       0.009072       0.096030       0.009612       0.009611      -0.000033       0.225749      -0.133655       0.050837       0.082818              7.420075       6.855323      -0.906527       0.898809       6.855210       0.898731       8.549693          -0.000039
          247              O       6.237808       1.642192      11.176992      -0.594957      29.363636 0.50430600E+03  0.11927113E+05                                 7.386936                            6.887806       0.764936       2.272405                    0.998136      28.280748      73.658572       0.734118       0.352776      -1.144342      -0.005698       0.005592      -0.003720       0.008808      -0.095984      -0.009607       0.009544      -0.000145       0.225532      -0.133572       0.050856       0.082717              7.421838       6.856868       0.907055      -0.898838       6.857267       0.898879       8.551378           0.000012
          248              O       1.642192       1.642192      12.463008      -0.594691      29.351570 0.50403268E+03  0.11918959E+05                                 7.384688                            6.885712       0.764764       2.272416                    0.998137      28.275769      73.638873       0.734271       0.352753      -1.144368       0.005738       0.005752       0.003961       0.009039       0.096034      -0.009610      -0.009611      -0.000026       0.225748      -0.133659       0.050841       0.082817              7.419536       6.854778      -0.906408      -0.898708       6.854791      -0.898673       8.549040          -0.000050
          249              O       6.237808      12.463008       6.237808      -0.594654      29.356629 0.50415156E+03  0.11922558E+05                                 7.385865                            6.886823       0.764090       2.272195                    0.998136      28.276846      73.645815       0.734158       0.352783      -1.144335      -0.005909       0.004063      -0.005904       0.009289       0.009585       0.096046       0.009566      -0.112900      -0.112633      -0.133657       0.050897       0.082761              7.420716       6.855764       0.898871      -0.906650       8.550335       0.898720       6.856049          -0.000019
          250              O       6.237808      11.176992       1.642192      -0.595706      29.366706 0.50436261E+03  0.11928550E+05                                 7.386388                            6.887198       0.766289       2.272717                    0.998138      28.286866      73.670020       0.734324       0.352674      -1.144447      -0.005646      -0.003947       0.005618       0.008889      -0.009676      -0.096109       0.009705      -0.113192      -0.113415      -0.133858       0.050766       0.083092              7.421156       6.856089      -0.898885       0.906063       8.551434       0.899042       6.855945          -0.001141
          251              O       1.642192      12.463008       1.642192      -0.595490      29.355126 0.50409974E+03  0.11920700E+05                                 7.384203                            6.885158       0.766169       2.272734                    0.998140      28.282233      73.651318       0.734477       0.352649      -1.144475       0.005786       0.004169       0.005659       0.009104      -0.009744       0.096162      -0.009699      -0.113350      -0.113342      -0.133944       0.050759       0.083185              7.418921       6.853690      -0.898690      -0.905439       8.549164      -0.898911       6.853910          -0.001199
          252              O       1.642192      11.176992       6.237808      -0.594932      29.369115 0.50443367E+03  0.11930975E+05                                 7.388188                            6.888979       0.764269       2.272182                    0.998136      28.282043      73.666304       0.734002       0.352807      -1.144309       0.005709      -0.003820      -0.005900       0.009055       0.009530      -0.095995      -0.009554      -0.112726      -0.112733      -0.133571       0.050908       0.082663              7.423094       6.858309       0.899106       0.907308       8.552767      -0.898855       6.858205           0.000035

******************************************************
Auxiliary information for the entire system
The total spin magnetic moment of the unit cell is   3.981940
The total net atomic charge of the unit cell is   -0.000002
Accuracy of reproducing the electrostatic potential in the unit cell:
  The inner radius (bohr) =    5.0000
  The outer radius (bohr) =   12.0000
  Valid grid points have density less than (e/(bohr^3)) =    0.0001
  The number of valid grid points were=        89120
  The rms potential error without charges in kcal/mol is=     14.42848
  The rms potential error with partial charges in kcal/mol is=      2.47507
  The RRMSE value at monopole order=      0.17154
  The rms potential error with partial charges and cloud penetration in kcal/mol is=      2.50028
  The RRMSE value at monopole order with cloud penetration is=      0.17329
  The rms potential error with partial charges and atomic dipoles in kcal/mol is=      0.81197
  The RRMSE value at dipole order=      0.05628
  The rms potential error with partial charges, atomic dipoles and cloud penetration in kcal/mol is=      0.82332
  The RRMSE value at dipole order with cloud penetration=      0.05706

******************************************************
The electron densities and ab initio electrostatic potential were computed in VASP using the PBE functional and
projector augmented wave method. See the main text of the journal article for a description of computational details.
The atomic charges, dipoles, and quadrupoles were computed with the DDEC6 method as described in
(a) T. A. Manz and N. Gabaldon Limas, RSC Adv. 6 (2016) 47771-47801 DOI: 10.1039/c6ra04656h
(b) N. Gabaldon Limas and T. A. Manz, RSC Adv. 8 (2018) 2678-2707 DOI: 10.1039/c7ra11829e.
For each atom in the material, the electron cloud parameters were fit to the spherically averaged atom-in-material
electron density using radial positions for which this density was between 10^-4 and 10^-2 electrons per cubic bohr.
The polarizabilities, dispersion coefficients, and quantum Drude oscillator (QDO) parameters were fit using the MCLF method.
The magnetic structure of the system was optimized in VASP from the default ferromagnetic initial guess using spin polarization.
The atomic spin moments (ASMs) were computed on this optimized magnetic structure using the DDEC6 partition as inputs
to the method of T. A. Manz and D. S. Sholl, J. Chem. Theory Comput. 7 (2011) 4146-4164 DOI: 10.1021/ct200539n.
The RMSE and RRMSE were computed using a uniform grid with Ewald summation.
