# Supplementary material for: A collection of forcefield precursors for metal–organic frameworks
Source: RSC Adv. 2019 Nov 13;9(63):36492–507. doi: 10.1039/c9ra07327b (PMC9075174; doi:10.1039/c9ra07327b)
Supplement: RA-009-C9RA07327B-s5362 [file RA-009-C9RA07327B-s5362.xyz]

 1120
jmolscript: load "" {1 1 1} spacegroup "x,y,z" unitcell [{     24.447800     0.000000     0.000000 }, {      0.000043    24.447800     0.000000 }, {     12.223899    12.223878    34.369959 }]
Ag    16.387389    29.021228    34.252414     0.252055
Ag    20.284352    19.874328    34.252414     0.252327
Ag    10.685435    26.396279    17.067434     0.251986
Ag    25.986328    22.499299    17.067434     0.252002
Ag     4.163495    19.874350     0.117545     0.251986
Ag     8.060448     4.573450     0.117545     0.252002
Ag    22.909328    22.499299    17.302525     0.252327
Ag    13.762435    26.396279    17.302525     0.252055
Ag    20.284353     7.650450     0.117545     0.252055
Ag    16.387390    16.797350     0.117545     0.252327
Ag    25.986307    10.275399    17.302525     0.251986
Ag    10.685414    14.172379    17.302525     0.252002
Ag    32.508247    16.797328    34.252414     0.251986
Ag    28.611294    32.098228    34.252414     0.252002
Ag    13.762414    14.172379    17.067434     0.252327
Ag    22.909307    10.275399    17.067434     0.252055
H     19.123100    29.618489    32.761445     0.116629
H     20.022780    29.437576    30.671751     0.136174
H     16.563415    28.183405    29.235087     0.124897
H     15.573278    28.459664    31.372899     0.111561
H     22.235281    11.084620    19.962072     0.112647
H     22.235278    10.182495    22.134254     0.137448
H     23.381917    31.029135    20.615101     0.157214
H     23.342761     7.512797    18.449794     0.121042
H     19.061988    32.048603    27.660943     0.166828
H     17.908050    31.393402    28.465200     0.158657
H     19.335801    31.456966    29.063237     0.184315
H     20.536188    29.537817    23.942113     0.163717
H     21.254951    28.185853    24.196451     0.170985
H     19.768525    28.200522    23.749642     0.164890
H     19.174436    25.506372    28.018391     0.159650
H     19.384688    26.271587    29.351945     0.171484
H     17.978939    26.225137    28.698916     0.162555
H     19.370021    26.044225    25.110692     0.123236
H     19.917662    31.965482    26.196783     0.132067
H     19.382255    31.315171    24.890724     0.129076
H     25.892706    32.026603    23.612162     0.164305
H     25.215461     8.713181    22.801031     0.155217
H     25.274177    31.723451    22.223615     0.176419
H     19.367588    31.899475    23.289084     0.169152
H     20.120581    31.632994    21.962404     0.171635
H     20.069199     8.620280    22.546693     0.167951
H     21.611892    30.872664    27.372235     0.163163
H     22.914961    31.694110    27.571581     0.177797
H     22.993191    30.173457    27.269125     0.166010
H     25.753351    31.254051    25.131314     0.125213
H     17.548643    19.277069    32.761445     0.117531
H     16.648966    19.457984    30.671751     0.136696
H     20.108333    20.712157    29.235087     0.125506
H     21.098467    20.435896    31.372899     0.111346
H     14.436436    13.363155    19.962072     0.111202
H     14.436437    14.265277    22.134254     0.136981
H     13.289842    17.866439    20.615101     0.158053
H     13.328958    16.934979    18.449794     0.121427
H     17.609762    16.846961    27.660943     0.166883
H     18.763699    17.502162    28.465200     0.158134
H     17.335947    17.438597    29.063237     0.183172
H     16.135566    19.357753    23.942113     0.162133
H     15.416803    20.709716    24.196451     0.170074
H     16.903230    20.695047    23.749642     0.163647
H     17.497313    23.389192    28.018391     0.161004
H     17.287060    22.623975    29.351945     0.172672
H     18.692809    22.670427    28.698916     0.163032
H     17.301732    22.851343    25.110692     0.122524
H     16.754090    16.930085    26.196783     0.131424
H     17.289499    17.580397    24.890724     0.129512
H     10.779049    16.868967    23.612162     0.164951
H     11.456252    15.734589    22.801031     0.155025
H     11.397580    17.172120    22.223615     0.176938
H     17.304167    16.996096    23.289084     0.168469
H     16.551177    17.262578    21.962404     0.172120
H     16.602514    15.827491    22.546693     0.169316
H     15.059859    18.022901    27.372235     0.162379
H     13.756789    17.201454    27.571581     0.176111
H     13.678559    18.722108    27.269125     0.165458
H     10.918402    17.641516    25.131314     0.125094
H     11.282691    23.660571    15.576465     0.118036
H     11.101777    22.760893    13.486772     0.137323
H      9.847612    26.220258    12.050108     0.126043
H     10.123873    27.210392    14.187919     0.110557
H     17.196617    20.548374     2.777093     0.112248
H     16.294492    20.548373     4.949274     0.139335
H     12.693330    19.401772     3.430122     0.157806
H     13.624792    19.440890     1.264814     0.121059
H     13.712806    23.721694    10.475964     0.167244
H     13.057606    24.875629    11.280221     0.159510
H     13.121168    23.447877    11.878258     0.184151
H     11.202017    22.247494     6.757134     0.162812
H      9.850052    21.528728     7.011472     0.168753
H      9.864723    23.015155     6.564662     0.164049
H      7.170574    23.609234    10.833411     0.160952
H      7.935789    23.398982    12.166965     0.172003
H      7.889341    24.804731    11.513936     0.163404
H      7.708427    23.413653     7.925713     0.123801
H     13.629683    22.866022     9.011803     0.131394
H     12.979373    23.401429     7.705745     0.129910
H     13.690794    16.890981     6.427182     0.165955
H     14.825173    17.568185     5.616051     0.155744
H     13.387643    17.509511     5.038636     0.176838
H     13.563677    23.416099     6.104105     0.169714
H     13.297195    22.663108     4.777424     0.172735
H     14.732281    22.714448     5.361714     0.169676
H     12.536862    21.171788    10.187256     0.163192
H     13.358306    19.868720    10.386602     0.178086
H     11.837653    19.790488    10.084146     0.166725
H     12.918242    17.030332     7.946335     0.124138
H     25.389074    25.235009    15.576465     0.116965
H     25.569991    26.134690    13.486772     0.137054
H     26.824158    22.675327    12.050108     0.124744
H     26.547895    21.685190    14.187919     0.110876
H     19.475123     3.899422     2.777093     0.111109
H     20.377245     3.899421     4.949274     0.136454
H     23.978409     5.046024     3.430122     0.157481
H     23.046949     5.006909     1.264814     0.121556
H     22.958966    25.173893    10.475964     0.167236
H     23.614165    24.019956    11.280221     0.158943
H     23.550603    25.447707    11.878258     0.184264
H     25.469760    26.648098     6.757134     0.163473
H     26.821682     2.919063     7.011472     0.169625
H      2.359254    25.880437     6.564662     0.164681
H      5.053398    25.286353    10.833411     0.159983
H     28.735981    25.496603    12.166965     0.172018
H      4.334630    24.090855    11.513936     0.162851
H      4.515548    25.481937     7.925713     0.123864
H     23.042091    26.029567     9.011803     0.131664
H     23.692403    25.494161     7.705745     0.128757
H     22.980941     7.556811     6.427182     0.164700
H     21.846563     6.879607     5.616051     0.155339
H     23.284094     6.938282     5.038636     0.176402
H     23.108101    25.479493     6.104105     0.170564
H     23.374542     1.784686     4.777424     0.172011
H     21.939498    26.181146     5.361714     0.168469
H     24.134910    27.723799    10.187256     0.163766
H     23.313423     4.579066    10.386602     0.177668
H     24.834077     4.657299    10.084146     0.167212
H     23.753490     7.417457     7.946335     0.124692
H      6.899202    19.277089     1.608514     0.118036
H      7.798880    19.458002     3.698208     0.137323
H      4.339518    20.712173     5.134872     0.126043
H      3.349383    20.435914     2.997060     0.110557
H     10.011388    13.363158    14.407887     0.112248
H     10.011391    14.265283    12.235705     0.139335
H     11.157998    17.866443    13.754858     0.157806
H     11.118879    16.934981    15.920165     0.121059
H      6.838075    16.846975     6.709016     0.167244
H      5.684140    17.502176     5.904759     0.159510
H      7.111892    17.438612     5.306722     0.184151
H      8.312279    19.357761    10.427846     0.162812
H      9.031047    20.709725    10.173508     0.168753
H      7.544621    20.695056    10.620317     0.164049
H      6.950547    23.389206     6.351568     0.160952
H      7.160797    22.623991     5.018014     0.172003
H      5.755048    22.670441     5.671043     0.163404
H      7.146126    22.851353     9.259267     0.123801
H      7.693747    16.930096     8.173176     0.131394
H      7.158341    17.580407     9.479235     0.129910
H     13.668788    16.868975    10.757797     0.165955
H     12.991581    15.734597    11.568928     0.155744
H     13.050258    17.172127    12.146344     0.176838
H      7.143670    16.996103    11.080875     0.169714
H      7.896662    17.262584    12.407555     0.172735
H      7.845319    15.827498    11.823266     0.169676
H      9.387982    18.022914     6.997724     0.163192
H     10.691049    17.201468     6.798378     0.178086
H     10.769284    18.722121     7.100834     0.166725
H     13.529438    17.641527     9.238645     0.124138
H      5.324739     5.170709     1.608514     0.116965
H      4.425058     4.989794     3.698208     0.137054
H      7.884419     3.735621     5.134872     0.124744
H      8.874556     4.011882     2.997060     0.110876
H     26.660336    11.084623    14.407887     0.111109
H     26.660336    10.182501    12.235705     0.136454
H     25.513727     6.581339    13.754858     0.157481
H     25.552843     7.512799    15.920165     0.121556
H      5.385859     7.600817     6.709016     0.167236
H      6.539795     6.945616     5.904759     0.158943
H      5.112044     7.009181     5.306722     0.184264
H      3.911650     5.090025    10.427846     0.163473
H     27.640683     3.738062    10.173508     0.169625
H      4.679309     3.752731    10.620317     0.164681
H      5.273431    25.506386     6.351568     0.159983
H      5.063139     1.823803     5.018014     0.172018
H      6.468930    26.225151     5.671043     0.162851
H      5.077848    26.044235     9.259267     0.123864
H      4.530185     7.517693     8.173176     0.131664
H      5.065590     6.867381     9.479235     0.128757
H     23.002941     7.578811    10.757797     0.164700
H     23.680147     8.713189    11.568928     0.155339
H     23.621469     7.275658    12.146344     0.176402
H      5.080259     7.451682    11.080875     0.170564
H     28.775065     7.185200    12.407555     0.172011
H      4.378608     8.620287    11.823266     0.168469
H      2.835952     6.424877     6.997724     0.163766
H     25.980685     7.246324     6.798378     0.177668
H     25.902450     5.725670     7.100834     0.167212
H     23.142293     6.806262     9.238645     0.124692
H     23.506592    25.235007    18.793494     0.117531
H     23.325678    26.134685    20.883187     0.136696
H     22.071499    22.675320    22.319851     0.125506
H     22.347759    21.685186    20.182040     0.111346
H     29.420512    28.347204    31.592866     0.111202
H     28.518389    28.347205    29.420685     0.136981
H     24.917229    29.493806    30.939837     0.158053
H     25.848689    29.454688    33.105145     0.121427
H     25.936700    25.173884    23.893995     0.166883
H     25.281497    24.019949    23.089738     0.158134
H     25.345064    25.447701    22.491701     0.183172
H     23.425911    26.648084    27.612825     0.162133
H     22.073949    27.366850    27.358487     0.170074
H     22.088615    25.880423    27.805297     0.163647
H     19.394469    25.286344    23.536548     0.161004
H     20.159686    25.496596    22.202994     0.172672
H     20.113232    24.090847    22.856023     0.163032
H     19.932319    25.481925    26.444246     0.122524
H     25.853578    26.029556    25.358156     0.131424
H     25.203264    25.494149    26.664214     0.129511
H     25.914706    32.004597    27.942777     0.164951
H     27.049082    31.327393    28.753908     0.155025
H     25.611551    31.386067    29.331323     0.176938
H     25.787566    25.479479    28.265854     0.168469
H     25.521085    26.232470    29.592535     0.172121
H     26.956171    26.181130    29.008245     0.169317
H     24.760765    27.723790    24.182703     0.162379
H     25.582213    29.026858    23.983357     0.176111
H     24.061560    29.105090    24.285813     0.165458
H     25.142156    31.865246    26.423624     0.125094
H     13.165170    23.660569    18.793494     0.116629
H     13.346080    22.760888    20.883187     0.136174
H     14.600258    26.220251    22.319851     0.124897
H     14.324001    27.210388    20.182040     0.111561
H     31.699033    20.548356    31.592866     0.112647
H     32.601158    20.548357    29.420685     0.137448
H     11.754516    19.401754    30.939837     0.157214
H     35.270854    19.440869    33.105145     0.121042
H     10.735055    23.721685    23.893995     0.166828
H     11.390259    24.875622    23.089738     0.158657
H     11.326692    23.447871    22.491701     0.184315
H     13.245839    22.247480    27.612825     0.163717
H     14.597801    21.528715    27.358487     0.170985
H     14.583135    23.015141    27.805297     0.164890
H     17.277286    23.609225    23.536548     0.159650
H     16.512071    23.398975    22.202994     0.171484
H     16.558524    24.804723    22.856023     0.162555
H     16.739433    23.413641    26.444246     0.123236
H     10.818175    22.866011    25.358156     0.132067
H     11.468487    23.401417    26.664214     0.129076
H     10.757043    16.890967    27.942777     0.164305
H     34.070466    17.568171    28.753908     0.155217
H     11.060196    17.509496    29.331323     0.176419
H     10.884183    23.416085    28.265854     0.169152
H     11.150662    22.663092    29.592535     0.171635
H     34.163377    22.714432    29.008245     0.167951
H     11.910990    21.171779    24.182703     0.163163
H     11.089541    19.868712    23.983357     0.177797
H     12.610194    19.790479    24.285813     0.166010
H     11.529595    17.030321    26.423624     0.125213
H     17.548642     7.053189     1.608514     0.116629
H     16.648962     7.234102     3.698208     0.136174
H     20.108327     8.488273     5.134872     0.124897
H     21.098464     8.212014     2.997060     0.111561
H     14.436461    25.587058    14.407887     0.112647
H     14.436464    26.489183    12.235705     0.137448
H     13.289825     5.642543    13.754858     0.157214
H     13.328981    29.158881    15.920165     0.121042
H     17.609754     4.623075     6.709016     0.166828
H     18.763692     5.278276     5.904759     0.158657
H     17.335941     5.214712     5.306722     0.184315
H     16.135554     7.133861    10.427846     0.163717
H     15.416791     8.485825    10.173508     0.170985
H     16.903217     8.471156    10.620317     0.164890
H     17.497306    11.165306     6.351568     0.159650
H     17.287054    10.400091     5.018014     0.171484
H     18.692803    10.446541     5.671043     0.162555
H     17.301721    10.627453     9.259267     0.123236
H     16.754080     4.706196     8.173176     0.132067
H     17.289487     5.356507     9.479235     0.129076
H     10.779036     4.645075    10.757797     0.164305
H     11.456281    27.958497    11.568928     0.155217
H     11.397565     4.948227    12.146344     0.176419
H     17.304154     4.772203    11.080875     0.169152
H     16.551161     5.038684    12.407555     0.171635
H     16.602543    28.051398    11.823266     0.167951
H     15.059850     5.799014     6.997724     0.163163
H     13.756781     4.977568     6.798378     0.177797
H     13.678551     6.498221     7.100834     0.166010
H     10.918391     5.417627     9.238645     0.125213
H     19.123099    17.394609     1.608514     0.117531
H     20.022776    17.213694     3.698208     0.136696
H     16.563409    15.959521     5.134872     0.125506
H     15.573275    16.235782     2.997060     0.111346
H     22.235306    23.308523    14.407887     0.111202
H     22.235305    22.406401    12.235705     0.136981
H     23.381900    18.805239    13.754858     0.158053
H     23.342784    19.736699    15.920165     0.121427
H     19.061980    19.824717     6.709016     0.166883
H     17.908043    19.169516     5.904759     0.158134
H     19.335795    19.233081     5.306722     0.183172
H     20.536176    17.313925    10.427846     0.162133
H     21.254939    15.961962    10.173508     0.170074
H     19.768512    15.976631    10.620317     0.163647
H     19.174429    13.282486     6.351568     0.161004
H     19.384682    14.047703     5.018014     0.172672
H     17.978933    14.001251     5.671043     0.163032
H     19.370010    13.820335     9.259267     0.122524
H     19.917652    19.741593     8.173176     0.131424
H     19.382243    19.091281     9.479235     0.129512
H     25.892693    19.802711    10.757797     0.164951
H     25.215490    20.937089    11.568928     0.155025
H     25.274162    19.499558    12.146344     0.176938
H     19.367575    19.675582    11.080875     0.168469
H     20.120565    19.409100    12.407555     0.172120
H     20.069228    20.844187    11.823266     0.169316
H     21.611883    18.648777     6.997724     0.162379
H     22.914953    19.470224     6.798378     0.176111
H     22.993183    17.949570     7.100834     0.165458
H     25.753340    19.030162     9.238645     0.125094
H     25.389051    13.011107    18.793494     0.118036
H     25.569965    13.910785    20.883187     0.137323
H     26.824130    10.451420    22.319851     0.126043
H     26.547869     9.461286    20.182040     0.110557
H     19.475125    16.123304    31.592866     0.112248
H     20.377250    16.123305    29.420685     0.139335
H     23.978412    17.269906    30.939837     0.157806
H     23.046950    17.230788    33.105145     0.121059
H     22.958936    12.949984    23.893995     0.167244
H     23.614136    11.796049    23.089738     0.159510
H     23.550574    13.223801    22.491701     0.184151
H     25.469725    14.424184    27.612825     0.162812
H     26.821690    15.142950    27.358487     0.168753
H     26.807019    13.656523    27.805297     0.164049
H     29.501168    13.062444    23.536548     0.160952
H     28.735953    13.272696    22.202994     0.172003
H     28.782401    11.866947    22.856023     0.163404
H     28.963315    13.258025    26.444246     0.123801
H     23.042059    13.805656    25.358156     0.131394
H     23.692369    13.270249    26.664214     0.129910
H     22.980948    19.780697    27.942777     0.165955
H     21.846569    19.103493    28.753908     0.155744
H     23.284099    19.162167    29.331323     0.176838
H     23.108065    13.255579    28.265854     0.169714
H     23.374547    14.008570    29.592535     0.172735
H     21.939461    13.957230    29.008245     0.169676
H     24.134880    15.499890    24.182703     0.163192
H     23.313436    16.802958    23.983357     0.178086
H     24.834089    16.881190    24.285813     0.166725
H     23.753500    19.641346    26.423624     0.124138
H     11.282668    11.436669    18.793494     0.116965
H     11.101751    10.536988    20.883187     0.137054
H      9.847584    13.996351    22.319851     0.124744
H     10.123847    14.986488    20.182040     0.110876
H     17.196619    32.772256    31.592866     0.111109
H     16.294497    32.772257    29.420685     0.136454
H     12.693333    31.625654    30.939837     0.157481
H     13.624793    31.664769    33.105145     0.121556
H     13.712776    11.497785    23.893995     0.167236
H     13.057577    12.651722    23.089738     0.158943
H     13.121139    11.223971    22.491701     0.184264
H     11.201982    10.023580    27.612825     0.163473
H      9.850060    33.752615    27.358487     0.169625
H      9.864688    10.791241    27.805297     0.164681
H     31.618344    11.385325    23.536548     0.159983
H      7.935761    11.175075    22.202994     0.172018
H     32.337112    12.580823    22.856023     0.162851
H     32.156194    11.189741    26.444246     0.123864
H     13.629651    10.642111    25.358156     0.131664
H     12.979339    11.177517    26.664214     0.128757
H     13.690801    29.114867    27.942777     0.164700
H     14.825179    29.792071    28.753908     0.155339
H     13.387648    29.733396    29.331323     0.176402
H     13.563641    11.192185    28.265854     0.170564
H     13.297200    34.886992    29.592535     0.172011
H     14.732244    10.490532    29.008245     0.168469
H     12.536832     8.947879    24.182703     0.163766
H     13.358319    32.092612    23.983357     0.177668
H     11.837665    32.014379    24.285813     0.167212
H     12.918252    29.254221    26.423624     0.124692
H     29.772540    17.394589    32.761445     0.118036
H     28.872862    17.213676    30.671751     0.137323
H     32.332224    15.959505    29.235087     0.126043
H     33.322359    16.235764    31.372899     0.110557
H     26.660354    23.308520    19.962072     0.112248
H     26.660351    22.406395    22.134254     0.139335
H     25.513744    18.805235    20.615101     0.157806
H     25.552863    19.736697    18.449794     0.121059
H     29.833667    19.824703    27.660943     0.167244
H     30.987602    19.169502    28.465200     0.159510
H     29.559850    19.233066    29.063237     0.184151
H     28.359463    17.313917    23.942113     0.162812
H     27.640695    15.961953    24.196451     0.168753
H     29.127121    15.976622    23.749642     0.164049
H     29.721195    13.282472    28.018391     0.160952
H     29.510945    14.047687    29.351945     0.172003
H     30.916694    14.001237    28.698916     0.163404
H     29.525616    13.820325    25.110692     0.123801
H     28.977995    19.741582    26.196783     0.131394
H     29.513401    19.091271    24.890724     0.129910
H     23.002954    19.802703    23.612162     0.165955
H     23.680161    20.937081    22.801031     0.155744
H     23.621484    19.499551    22.223615     0.176838
H     29.528072    19.675575    23.289084     0.169714
H     28.775080    19.409094    21.962404     0.172735
H     28.826423    20.844180    22.546693     0.169676
H     27.283760    18.648764    27.372235     0.163192
H     25.980693    19.470210    27.571581     0.178086
H     25.902458    17.949557    27.269125     0.166725
H     23.142304    19.030151    25.131314     0.124138
H     31.347003    31.500969    32.761445     0.116965
H     32.246684    31.681884    30.671751     0.137054
H     28.787323    32.936057    29.235087     0.124744
H     27.797186    32.659796    31.372899     0.110876
H     10.011406    25.587055    19.962072     0.111109
H     10.011406    26.489177    22.134254     0.136454
H     11.158015    30.090339    20.615101     0.157481
H     11.118899    29.158879    18.449794     0.121556
H     31.285883    29.070861    27.660943     0.167236
H     30.131947    29.726062    28.465200     0.158943
H     31.559698    29.662497    29.063237     0.184264
H     32.760092    31.581653    23.942113     0.163473
H      9.031059    32.933616    24.196451     0.169625
H     31.992390     8.471147    23.749642     0.164681
H     31.398311    11.165292    28.018391     0.159983
H     31.608603    34.847875    29.351945     0.172018
H     30.202812    10.446527    28.698916     0.162851
H     31.593894    10.627443    25.110692     0.123864
H     32.141557    29.153985    26.196783     0.131664
H     31.606152    29.804297    24.890724     0.128757
H     13.668801    29.092867    23.612162     0.164700
H     12.991595    27.958489    22.801031     0.155339
H     13.050273    29.396020    22.223615     0.176402
H     31.591483    29.219996    23.289084     0.170564
H      7.896677    29.486478    21.962404     0.172011
H     32.293134    28.051391    22.546693     0.168469
H     33.835790    30.246801    27.372235     0.163766
H     10.691057    29.425354    27.571581     0.177668
H     10.769292    30.946008    27.269125     0.167212
H     13.529449    29.865416    25.131314     0.124692
H     13.165150    11.436671    15.576465     0.117531
H     13.346064    10.536993    13.486772     0.136696
H     14.600243    13.996358    12.050108     0.125506
H     14.323983    14.986492    14.187919     0.111346
H      7.251230     8.324474     2.777093     0.111202
H      8.153353     8.324473     4.949274     0.136981
H     11.754513     7.177872     3.430122     0.158053
H     10.823053     7.216990     1.264814     0.121427
H     10.735042    11.497794    10.475964     0.166883
H     11.390245    12.651729    11.280221     0.158134
H     11.326678    11.223977    11.878258     0.183172
H     13.245831    10.023594     6.757134     0.162133
H     14.597793     9.304828     7.011472     0.170074
H     14.583127    10.791255     6.564662     0.163647
H     17.277273    11.385334    10.833411     0.161004
H     16.512056    11.175082    12.166965     0.172672
H     16.558510    12.580831    11.513936     0.163032
H     16.739423    11.189753     7.925713     0.122524
H     10.818164    10.642122     9.011803     0.131424
H     11.468478    11.177529     7.705745     0.129511
H     10.757036     4.667081     6.427182     0.164951
H      9.622660     5.344285     5.616051     0.155025
H     11.060191     5.285611     5.038636     0.176938
H     10.884176    11.192199     6.104105     0.168469
H     11.150657    10.439208     4.777424     0.172121
H      9.715571    10.490548     5.361714     0.169318
H     11.910977     8.947888    10.187256     0.162379
H     11.089529     7.644820    10.386602     0.176111
H     12.610182     7.566588    10.084146     0.165458
H     11.529586     4.806432     7.946335     0.125094
H     23.506572    13.011109    15.576465     0.116629
H     23.325662    13.910790    13.486772     0.136174
H     22.071484    10.451427    12.050108     0.124897
H     22.347741     9.461290    14.187919     0.111561
H      4.972709    16.123322     2.777093     0.112647
H      4.070584    16.123321     4.949274     0.137448
H     24.917226    17.269924     3.430122     0.157214
H      1.400888    17.230809     1.264814     0.121042
H     25.936687    12.949993    10.475964     0.166829
H     25.281483    11.796056    11.280221     0.158657
H     25.345050    13.223807    11.878258     0.184315
H     23.425903    14.424198     6.757134     0.163717
H     22.073941    15.142963     7.011472     0.170985
H     22.088607    13.656537     6.564662     0.164890
H     19.394456    13.062453    10.833411     0.159650
H     20.159671    13.272703    12.166965     0.171484
H     20.113218    11.866955    11.513936     0.162555
H     19.932309    13.258037     7.925713     0.123236
H     25.853567    13.805667     9.011803     0.132067
H     25.203255    13.270261     7.705745     0.129076
H     25.914699    19.780711     6.427182     0.164305
H      2.601276    19.103507     5.616051     0.155217
H     25.611546    19.162182     5.038636     0.176419
H     25.787559    13.255593     6.104105     0.169152
H     25.521080    14.008586     4.777424     0.171635
H      2.508365    13.957246     5.361714     0.167951
H     24.760752    15.499899    10.187256     0.163163
H     25.582201    16.802966    10.386602     0.177797
H     24.061548    16.881199    10.084146     0.166010
H     25.142147    19.641357     7.946335     0.125213
C     18.580359    29.337339    32.046550     0.084535
C     19.093763    29.239549    30.788609    -0.138301
C     18.387222    28.887501    29.709393     0.178667
C     17.089043    28.530563    29.949982    -0.185588
C     16.502295    28.652802    31.235419     0.050701
C     22.491981    10.170272    20.092678     0.080442
C     22.467531     9.632420    21.391862    -0.189561
C     22.785350     8.287790    21.591208     0.167971
C     23.152066     7.481014    20.491370    -0.148963
C     23.152068     8.067762    19.205933     0.059782
C     18.922629    28.777487    28.320846    -0.114440
C     19.167110    30.004767    27.633447     0.084829
C     19.753858    29.972986    26.341137    -0.000228
C     19.988555    28.696811    25.743099     0.065096
C     19.753853    27.474421    26.451120    -0.008154
C     19.240449    27.520871    27.757179     0.079175
C     18.824843    31.342062    28.265854    -0.529889
C     20.438395    28.652806    24.265191    -0.516779
C     18.922625    26.264253    28.527066    -0.522132
C     20.032566    31.249162    25.578123    -0.288942
C     22.550689    31.276054    25.612493     0.083824
C     23.758411    31.456968    25.028204     0.004055
C     23.861093    31.916588    23.667154     0.097469
C     22.736495    32.124394    23.007251    -0.111255
C     21.433427    31.855468    23.564044     0.048896
C     21.396754    31.439855    24.925094     0.006876
C     25.181276    32.246633    23.014125    -0.523160
C     20.118136    32.148842    22.759787    -0.519000
C     22.516461    30.975345    27.097276    -0.512896
C     18.091385    19.558219    32.046550     0.084493
C     17.577983    19.656011    30.788609    -0.137979
C     18.284525    20.008061    29.709393     0.172793
C     19.582704    20.364998    29.949982    -0.183438
C     20.169450    20.242758    31.235419     0.049199
C     14.179736    14.277502    20.092678     0.083009
C     14.204184    14.815353    21.391862    -0.189448
C     13.886365    16.159982    21.591208     0.167428
C     13.519650    16.966760    20.491370    -0.150047
C     13.519650    16.380014    19.205933     0.060339
C     17.749120    20.118076    28.320846    -0.111715
C     17.504640    18.890797    27.633447     0.084538
C     16.917894    18.922580    26.341137     0.000107
C     16.683197    20.198756    25.743099     0.063444
C     16.917898    21.421145    26.451120    -0.006781
C     17.431301    21.374694    27.757179     0.079197
C     17.846906    17.553502    28.265854    -0.528517
C     16.233359    20.242763    24.265191    -0.512933
C     17.749124    22.631310    28.527066    -0.525155
C     16.639187    17.646406    25.578123    -0.289097
C     14.121064    17.619513    25.612493     0.082182
C     12.913342    17.438600    25.028204     0.005055
C     12.810662    16.978982    23.667154     0.096399
C     13.935260    16.771176    23.007251    -0.110099
C     15.238328    17.040102    23.564044     0.049797
C     15.275000    17.455713    24.925094     0.007935
C     11.490480    16.648937    23.014125    -0.524101
C     16.553620    16.746728    22.759787    -0.520977
C     14.155290    17.920220    27.097276    -0.509088
C     11.001543    24.203312    14.861570     0.083801
C     10.903752    23.689909    13.603630    -0.140216
C     10.551705    24.396452    12.524413     0.177138
C     10.194769    25.694630    12.765003    -0.186978
C     10.317009    26.281376    14.050439     0.051920
C     16.282269    20.291672     2.907699     0.081270
C     15.744416    20.316119     4.206883    -0.191821
C     14.399786    19.998298     4.406229     0.166279
C     13.593009    19.631581     3.306390    -0.149686
C     14.179757    19.631582     2.020954     0.061176
C     10.441690    23.861046    11.135867    -0.113664
C     11.668970    23.616568    10.448468     0.084408
C     11.637187    23.029822     9.156157    -0.001037
C     10.361012    22.795123     8.558120     0.065288
C      9.138622    23.029822     9.266141    -0.006810
C      9.185073    23.543225    10.572199     0.078408
C     13.006264    23.958837    11.080875    -0.530730
C     10.317006    22.345285     7.080212    -0.512770
C      7.928456    23.861046    11.342086    -0.524314
C     12.913362    22.751117     8.393144    -0.288854
C     12.940251    20.232994     8.427514     0.082430
C     13.121163    19.025273     7.843225     0.004804
C     13.580782    18.922593     6.482174     0.095253
C     13.788591    20.047192     5.822271    -0.106618
C     13.519667    21.350260     6.379064     0.047572
C     13.104053    21.386930     7.740115     0.008198
C     13.910825    17.602412     5.829145    -0.525895
C     13.813043    22.665552     5.574807    -0.522600
C     12.639542    20.267220     9.912296    -0.513704
C     25.670224    24.692268    14.861570     0.083851
C     25.768017    25.205673    13.603630    -0.140197
C     26.120064    24.499132    12.524413     0.181162
C     26.477000    23.200954    12.765003    -0.186676
C     26.354759    22.614206    14.050439     0.052449
C     20.389471     4.156124     2.907699     0.081688
C     20.927321     4.131676     4.206883    -0.188099
C     22.271951     4.449497     4.406229     0.167529
C     23.078730     4.816214     3.306390    -0.150246
C     22.491983     4.816215     2.020954     0.060910
C     26.230081    25.034540    11.135867    -0.115263
C     25.002803    25.279019    10.448468     0.086243
C     25.034587    25.865767     9.156157    -0.000087
C     26.310763    26.100466     8.558120     0.064618
C     27.533152    25.865766     9.266141    -0.007457
C     27.486699    25.352362    10.572199     0.078168
C     23.665507    24.936749    11.080875    -0.531392
C     26.354770    26.550306     7.080212    -0.514616
C      4.295515    25.034540    11.342086    -0.522523
C     23.758413    26.144472     8.393144    -0.289153
C     23.731481     4.214795     8.427514     0.083737
C     23.550570     5.422517     7.843225     0.004958
C     23.090953     5.525199     6.482174     0.097032
C     22.883145     4.400600     5.822271    -0.110657
C     23.152068     3.097532     6.379064     0.049408
C     23.567680     3.060860     7.740115     0.007473
C     22.760910     6.845380     5.829145    -0.523809
C     22.858735    26.230041     5.574807    -0.521692
C     24.032188     4.180567     9.912296    -0.514918
C      6.356461    19.558239     2.323409     0.083801
C      6.869864    19.656029     3.581350    -0.140216
C      6.163323    20.008077     4.660566     0.177138
C      4.865145    20.365015     4.419977    -0.186978
C      4.278399    20.242776     3.134540     0.051920
C     10.268092    14.277506    14.277281     0.081270
C     10.243646    14.815358    12.978097    -0.191821
C     10.561470    16.159988    12.778751     0.166279
C     10.928187    16.966764    13.878589    -0.149686
C     10.928185    16.380016    15.164026     0.061176
C      6.698729    20.118091     6.049113    -0.113664
C      6.943204    18.890811     6.736512     0.084408
C      7.529950    18.922592     8.028822    -0.001037
C      7.764651    20.198767     8.626860     0.065288
C      7.529955    21.421157     7.918839    -0.006810
C      7.016552    21.374707     6.612780     0.078408
C      6.600933    17.553516     6.104105    -0.530730
C      8.214490    20.242772    10.104768    -0.512770
C      6.698733    22.631325     5.842893    -0.524314
C      7.808653    17.646416     8.791836    -0.288854
C     10.326776    17.619524     8.757466     0.082430
C     11.534497    17.438610     9.341755     0.004804
C     11.637176    16.978990    10.702805     0.095253
C     10.512576    16.771184    11.362708    -0.106618
C      9.209509    17.040110    10.805915     0.047572
C      9.172839    17.455723     9.444865     0.008198
C     12.957356    16.648945    11.355834    -0.525895
C      7.894216    16.746736    11.610172    -0.522600
C     10.292551    17.920233     7.272683    -0.513704
C      5.867479     4.889559     2.323409     0.083851
C      5.354074     4.791767     3.581350    -0.140197
C      6.060614     4.439717     4.660566     0.181162
C      7.358792     4.082780     4.419977    -0.186676
C      7.945540     4.205020     3.134540     0.052449
C     26.403633    10.170276    14.277281     0.081688
C     26.428080     9.632425    12.978097    -0.188099
C     26.110257     8.287796    12.778751     0.167529
C     25.743537     7.481018    13.878589    -0.150246
C     25.743538     8.067764    15.164026     0.060910
C      5.525206     4.329702     6.049113    -0.115263
C      5.280730     5.556981     6.736512     0.086243
C      4.693982     5.525198     8.028822    -0.000087
C      4.459281     4.249022     8.626860     0.064618
C      4.693978     3.026633     7.918839    -0.007457
C      5.207382     3.073084     6.612780     0.078168
C      5.623002     6.894276     6.104105    -0.531392
C      4.009440     4.205015    10.104768    -0.514616
C      5.525245    26.264268     5.842893    -0.522523
C      4.415279     6.801372     8.791836    -0.289153
C     26.344956     6.828265     8.757466     0.083737
C     25.137234     7.009178     9.341755     0.004958
C     25.034553     7.468796    10.702805     0.097032
C     26.159152     7.676602    11.362708    -0.110657
C     27.462220     7.407676    10.805915     0.049408
C     27.498892     6.992065     9.444865     0.007473
C     23.714372     7.798841    11.355834    -0.523809
C      4.329711     7.701050    11.610172    -0.521692
C     26.379183     6.527558     7.272683    -0.514918
C     23.225441    24.692266    19.508389     0.084493
C     23.127650    25.205669    20.766329    -0.137979
C     22.775599    24.499126    21.845546     0.172793
C     22.418659    23.200948    21.604956    -0.183439
C     22.540898    22.614202    20.319520     0.049199
C     28.506165    28.603906    31.462260     0.083009
C     27.968314    28.579459    30.163076    -0.189448
C     26.623685    28.897280    29.963730     0.167428
C     25.816908    29.263997    31.063569    -0.150047
C     26.403654    29.263996    32.349005     0.060339
C     22.665584    25.034532    23.234092    -0.111715
C     23.892864    25.279010    23.921491     0.084538
C     23.861082    25.865756    25.213802     0.000107
C     22.584907    26.100455    25.811839     0.063444
C     21.362517    25.865756    25.103818    -0.006781
C     21.408967    25.352353    23.797760     0.079197
C     25.230158    24.936741    23.289084    -0.528517
C     22.540900    26.550293    27.289747    -0.512933
C     20.152350    25.034532    23.027873    -0.525155
C     25.137257    26.144461    25.976815    -0.289096
C     25.164154    28.662584    25.942445     0.082182
C     25.345069    29.870305    26.526734     0.005056
C     25.804687    29.972985    27.887785     0.096399
C     26.012491    28.848386    28.547688    -0.110099
C     25.743564    27.545318    27.990895     0.049796
C     25.327952    27.508648    26.629844     0.007934
C     26.134735    31.293166    28.540814    -0.524101
C     26.036934    26.230026    28.795152    -0.520979
C     24.863447    28.628358    24.457663    -0.509088
C     13.446320    24.203310    19.508389     0.084535
C     13.544109    23.689905    20.766329    -0.138301
C     13.896158    24.396446    21.845546     0.178667
C     14.253098    25.694624    21.604956    -0.185588
C     14.130861    26.281372    20.319520     0.050701
C     32.613380    20.291654    31.462260     0.080442
C     33.151233    20.316102    30.163076    -0.189561
C     34.495861    19.998281    29.963730     0.167971
C     35.302637    19.631564    31.063569    -0.148963
C     34.715889    19.631563    32.349005     0.059782
C     14.006171    23.861038    23.234092    -0.114440
C     12.778891    23.616559    23.921491     0.084829
C     12.810671    23.029811    25.213802    -0.000228
C     14.086846    22.795112    25.811839     0.065097
C     15.309236    23.029812    25.103818    -0.008154
C     15.262787    23.543216    23.797760     0.079175
C     11.441597    23.958829    23.289084    -0.529889
C     14.130850    22.345272    27.289747    -0.516779
C     16.519405    23.861038    23.027873    -0.522132
C     11.534495    22.751106    25.976815    -0.288942
C     11.507598    20.232983    25.942445     0.083824
C     11.326682    19.025261    26.526734     0.004055
C     10.867062    18.922579    27.887785     0.097469
C     10.659257    20.047178    28.547688    -0.111255
C     10.928186    21.350246    27.990895     0.048896
C     11.343799    21.386918    26.629844     0.006877
C     10.537014    17.602398    28.540814    -0.523160
C     10.634814    22.665537    28.795152    -0.519000
C     11.808307    20.267211    24.457663    -0.512896
C     18.091383     7.334339     2.323409     0.084535
C     17.577979     7.432129     3.581350    -0.138301
C     18.284520     7.784177     4.660566     0.178667
C     19.582699     8.141115     4.419977    -0.185588
C     20.169447     8.018876     3.134540     0.050701
C     14.179761    26.501406    14.277281     0.080442
C     14.204211    27.039258    12.978097    -0.189561
C     13.886392    28.383888    12.778751     0.167971
C     13.519676    29.190664    13.878589    -0.148963
C     13.519674    28.603916    15.164026     0.059782
C     17.749113     7.894191     6.049113    -0.114440
C     17.504632     6.666911     6.736512     0.084829
C     16.917884     6.698692     8.028822    -0.000228
C     16.683187     7.974867     8.626860     0.065096
C     16.917889     9.197257     7.918839    -0.008154
C     17.431293     9.150807     6.612780     0.079175
C     17.846899     5.329616     6.104105    -0.529889
C     16.233347     8.018872    10.104768    -0.516779
C     17.749117    10.407425     5.842893    -0.522132
C     16.639176     5.422516     8.791836    -0.288942
C     14.121053     5.395624     8.757466     0.083824
C     12.913331     5.214710     9.341755     0.004055
C     12.810649     4.755090    10.702805     0.097469
C     13.935247     4.547284    11.362708    -0.111255
C     15.238315     4.816210    10.805915     0.048896
C     15.274988     5.231823     9.444865     0.006876
C     11.490466     4.425045    11.355834    -0.523160
C     16.553606     4.522836    11.610172    -0.519000
C     14.155281     5.696333     7.272683    -0.512896
C     18.580357    17.113459     2.323409     0.084493
C     19.093759    17.015667     3.581350    -0.137979
C     18.387217    16.663617     4.660566     0.172793
C     17.089038    16.306680     4.419977    -0.183438
C     16.502292    16.428920     3.134540     0.049199
C     22.492006    22.394176    14.277281     0.083009
C     22.467558    21.856325    12.978097    -0.189448
C     22.785377    20.511696    12.778751     0.167428
C     23.152092    19.704918    13.878589    -0.150047
C     23.152092    20.291664    15.164026     0.060339
C     18.922622    16.553602     6.049113    -0.111715
C     19.167102    17.780881     6.736512     0.084538
C     19.753848    17.749098     8.028822     0.000107
C     19.988545    16.472922     8.626860     0.063444
C     19.753844    15.250533     7.918839    -0.006781
C     19.240441    15.296984     6.612780     0.079197
C     18.824836    19.118176     6.104105    -0.528517
C     20.438383    16.428915    10.104768    -0.512933
C     18.922618    14.040368     5.842893    -0.525155
C     20.032555    19.025272     8.791836    -0.289097
C     22.550678    19.052165     8.757466     0.082182
C     23.758400    19.233078     9.341755     0.005055
C     23.861080    19.692696    10.702805     0.096399
C     22.736482    19.900502    11.362708    -0.110099
C     21.433414    19.631576    10.805915     0.049797
C     21.396742    19.215965     9.444865     0.007935
C     25.181262    20.022741    11.355834    -0.524101
C     20.118122    19.924950    11.610172    -0.520977
C     22.516452    18.751458     7.272683    -0.509088
C     25.670199    12.468366    19.508389     0.083801
C     25.767990    12.981769    20.766329    -0.140216
C     26.120037    12.275226    21.845546     0.177138
C     26.476973    10.977048    21.604956    -0.186978
C     26.354733    10.390302    20.319520     0.051920
C     20.389473    16.380006    31.462260     0.081270
C     20.927326    16.355559    30.163076    -0.191821
C     22.271956    16.673380    29.963730     0.166279
C     23.078733    17.040097    31.063569    -0.149686
C     22.491985    17.040096    32.349005     0.061176
C     26.230052    12.810632    23.234092    -0.113664
C     25.002772    13.055110    23.921491     0.084408
C     25.034555    13.641856    25.213802    -0.001037
C     26.310730    13.876555    25.811839     0.065288
C     27.533120    13.641856    25.103818    -0.006810
C     27.486669    13.128453    23.797760     0.078408
C     23.665478    12.712841    23.289084    -0.530730
C     26.354736    14.326393    27.289747    -0.512770
C     28.743286    12.810632    23.027873    -0.524314
C     23.758380    13.920561    25.976815    -0.288854
C     23.731491    16.438684    25.942445     0.082430
C     23.550579    17.646405    26.526734     0.004804
C     23.090960    17.749085    27.887785     0.095253
C     22.883151    16.624486    28.547688    -0.106618
C     23.152075    15.321418    27.990895     0.047572
C     23.567689    15.284748    26.629844     0.008198
C     22.760917    19.069266    28.540814    -0.525895
C     22.858699    14.006126    28.795152    -0.522600
C     24.032200    16.404458    24.457663    -0.513704
C     11.001518    11.979410    19.508389     0.083851
C     10.903725    11.466005    20.766329    -0.140197
C     10.551678    12.172546    21.845546     0.181162
C     10.194742    13.470724    21.604956    -0.186676
C     10.316983    14.057472    20.319520     0.052449
C     16.282271    32.515554    31.462260     0.081688
C     15.744421    32.540002    30.163076    -0.188099
C     14.399791    32.222181    29.963730     0.167529
C     13.593012    31.855464    31.063569    -0.150246
C     14.179759    31.855463    32.349005     0.060910
C     10.441661    11.637138    23.234092    -0.115263
C     11.668939    11.392659    23.921491     0.086243
C     11.637155    10.805911    25.213802    -0.000087
C     10.360979    10.571212    25.811839     0.064618
C      9.138590    10.805912    25.103818    -0.007457
C      9.185043    11.319316    23.797760     0.078168
C     13.006235    11.734929    23.289084    -0.531392
C     10.316972    10.121372    27.289747    -0.514616
C     32.376227    11.637138    23.027873    -0.522523
C     12.913329    10.527206    25.976815    -0.289153
C     12.940261    32.456883    25.942445     0.083737
C     13.121172    31.249161    26.526734     0.004958
C     13.580789    31.146479    27.887785     0.097032
C     13.788597    32.271078    28.547688    -0.110657
C     13.519674    33.574146    27.990895     0.049408
C     13.104062    33.610818    26.629844     0.007473
C     13.910832    29.826298    28.540814    -0.523809
C     13.813007    10.441637    28.795152    -0.521692
C     12.639554    32.491111    24.457663    -0.514918
C     30.315281    17.113439    32.046550     0.083801
C     29.801878    17.015649    30.788609    -0.140216
C     30.508419    16.663601    29.709393     0.177138
C     31.806597    16.306663    29.949982    -0.186978
C     32.393343    16.428902    31.235419     0.051920
C     26.403650    22.394172    20.092678     0.081270
C     26.428096    21.856320    21.391862    -0.191821
C     26.110272    20.511690    21.591208     0.166279
C     25.743555    19.704914    20.491370    -0.149686
C     25.743557    20.291662    19.205933     0.061176
C     29.973013    16.553587    28.320846    -0.113664
C     29.728538    17.780867    27.633447     0.084408
C     29.141792    17.749086    26.341137    -0.001037
C     28.907091    16.472911    25.743099     0.065288
C     29.141787    15.250521    26.451120    -0.006810
C     29.655190    15.296971    27.757179     0.078408
C     30.070809    19.118162    28.265854    -0.530730
C     28.457252    16.428906    24.265191    -0.512770
C     29.973009    14.040353    28.527066    -0.524314
C     28.863089    19.025262    25.578123    -0.288854
C     26.344966    19.052154    25.612493     0.082430
C     25.137245    19.233068    25.028204     0.004804
C     25.034566    19.692688    23.667154     0.095253
C     26.159166    19.900494    23.007251    -0.106618
C     27.462233    19.631568    23.564044     0.047572
C     27.498903    19.215955    24.925094     0.008198
C     23.714386    20.022733    23.014125    -0.525895
C     28.777526    19.924942    22.759787    -0.522600
C     26.379191    18.751445    27.097276    -0.513704
C     30.804263    31.782119    32.046550     0.083851
C     31.317668    31.879911    30.788609    -0.140197
C     30.611128    32.231961    29.709393     0.181162
C     29.312950    32.588898    29.949982    -0.186676
C     28.726202    32.466658    31.235419     0.052449
C     10.268109    26.501402    20.092678     0.081688
C     10.243662    27.039253    21.391862    -0.188099
C     10.561485    28.383882    21.591208     0.167529
C     10.928205    29.190660    20.491370    -0.150246
C     10.928204    28.603914    19.205933     0.060910
C     31.146536    32.341976    28.320846    -0.115263
C     31.391012    31.114697    27.633447     0.086243
C     31.977760    31.146480    26.341137    -0.000087
C     32.212461    32.422656    25.743099     0.064618
C     31.977764    33.645045    26.451120    -0.007457
C     31.464360    33.598594    27.757179     0.078168
C     31.048740    29.777402    28.265854    -0.531392
C     32.662302    32.466663    24.265191    -0.514616
C     31.146497    10.407410    28.527066    -0.522523
C     32.256463    29.870306    25.578123    -0.289153
C     10.326786    29.843413    25.612493     0.083737
C     11.534508    29.662500    25.028204     0.004958
C     11.637189    29.202882    23.667154     0.097032
C     10.512590    28.995076    23.007251    -0.110657
C      9.209522    29.264002    23.564044     0.049408
C      9.172850    29.679613    24.925094     0.007473
C     12.957370    28.872837    23.014125    -0.523809
C     32.342031    28.970628    22.759787    -0.521692
C     10.292559    30.144120    27.097276    -0.514918
C     13.446301    11.979412    14.861570     0.084493
C     13.544092    11.466009    13.603630    -0.137979
C     13.896143    12.172552    12.524413     0.172793
C     14.253083    13.470730    12.765003    -0.183439
C     14.130844    14.057476    14.050439     0.049199
C      8.165577     8.067772     2.907699     0.083009
C      8.703428     8.092219     4.206883    -0.189448
C     10.048057     7.774398     4.406229     0.167428
C     10.854834     7.407681     3.306390    -0.150047
C     10.268088     7.407682     2.020954     0.060339
C     14.006158    11.637146    11.135867    -0.111715
C     12.778878    11.392668    10.448468     0.084538
C     12.810660    10.805922     9.156157     0.000107
C     14.086835    10.571223     8.558120     0.063444
C     15.309225    10.805922     9.266141    -0.006781
C     15.262775    11.319325    10.572199     0.079197
C     11.441584    11.734937    11.080875    -0.528517
C     14.130842    10.121385     7.080212    -0.512933
C     16.519392    11.637146    11.342086    -0.525155
C     11.534485    10.527217     8.393144    -0.289096
C     11.507588     8.009094     8.427514     0.082182
C     11.326673     6.801373     7.843225     0.005056
C     10.867055     6.698693     6.482174     0.096399
C     10.659251     7.823292     5.822271    -0.110099
C     10.928178     9.126360     6.379064     0.049796
C     11.343790     9.163030     7.740115     0.007934
C     10.537007     5.378512     5.829145    -0.524101
C     10.634808    10.441652     5.574807    -0.520979
C     11.808295     8.043320     9.912296    -0.509088
C     23.225422    12.468368    14.861570     0.084535
C     23.127633    12.981773    13.603630    -0.138301
C     22.775584    12.275232    12.524413     0.178667
C     22.418644    10.977054    12.765003    -0.185588
C     22.540881    10.390306    14.050439     0.050701
C      4.058362    16.380024     2.907699     0.080442
C      3.520509    16.355576     4.206883    -0.189561
C      2.175881    16.673397     4.406229     0.167971
C      1.369105    17.040114     3.306390    -0.148963
C      1.955853    17.040115     2.020954     0.059782
C     22.665571    12.810640    11.135867    -0.114440
C     23.892851    13.055119    10.448468     0.084829
C     23.861071    13.641867     9.156157    -0.000228
C     22.584896    13.876566     8.558120     0.065097
C     21.362506    13.641866     9.266141    -0.008154
C     21.408955    13.128462    10.572199     0.079175
C     25.230145    12.712849    11.080875    -0.529889
C     22.540892    14.326406     7.080212    -0.516779
C     20.152337    12.810640    11.342086    -0.522132
C     25.137247    13.920572     8.393144    -0.288942
C     25.164144    16.438695     8.427514     0.083824
C     25.345060    17.646417     7.843225     0.004055
C     25.804680    17.749099     6.482174     0.097469
C     26.012485    16.624500     5.822271    -0.111255
C     25.743556    15.321432     6.379064     0.048896
C     25.327943    15.284760     7.740115     0.006877
C     26.134728    19.069280     5.829145    -0.523160
C     26.036928    14.006141     5.574807    -0.519000
C     24.863435    16.404467     9.912296    -0.512896
C     20.043558    26.155462    25.777469    -0.272965
C     25.059033    31.170928    25.777469    -0.293726
C     16.628194    22.740105    25.777469    -0.272965
C     11.612719    17.724638    25.777469    -0.293726
C      7.819663    22.740116     8.592490    -0.275466
C     12.835121    17.724650     8.592490    -0.291290
C      4.404312    26.155473     8.592490    -0.275740
C     23.836611     6.723139     8.592490    -0.292800
C     16.628184    10.516216     8.592490    -0.272965
C     11.612709     5.500749     8.592490    -0.293726
C     20.043548    13.931573     8.592490    -0.272965
C     25.059023    18.947040     8.592490    -0.293726
C     28.852079    13.931562    25.777469    -0.275466
C     23.836621    18.947029    25.777469    -0.291290
C     32.267430    10.516205    25.777469    -0.275740
C     12.835131    29.948538    25.777469    -0.292800
N     17.284625    29.021963    32.273392    -0.187230
N     22.905148     9.444173    19.040957    -0.196745
N     19.387119    19.873596    32.273392    -0.186640
N     13.766570    15.003603    19.040957    -0.198318
N     10.686168    25.499046    15.088412    -0.186758
N     15.556169    19.878505     1.855978    -0.198156
N     25.985598    23.396535    15.088412    -0.187494
N     21.115572     4.569293     1.855978    -0.197676
N      5.060728    19.873615     2.096567    -0.186758
N     10.681260    15.003605    15.329002    -0.198156
N      7.163212     4.574182     2.096567    -0.187494
N     25.990463     9.444175    15.329002    -0.197676
N     22.910062    23.396532    19.281547    -0.186640
N     27.780065    29.017073    32.513981    -0.198318
N     13.761699    25.499043    19.281547    -0.187230
N     33.339479    19.878485    32.513981    -0.196745
N     19.387117     7.649715     2.096567    -0.187230
N     13.766594    27.227505    15.329002    -0.196745
N     17.284623    16.798082     2.096567    -0.186640
N     22.905172    21.668075    15.329002    -0.198318
N     25.985574    11.172632    19.281547    -0.186758
N     21.115573    16.793173    32.513981    -0.198156
N     10.686144    13.275143    19.281547    -0.187494
N     15.556170    32.102385    32.513981    -0.197676
N     31.611014    16.798063    32.273392    -0.186758
N     25.990482    21.668073    19.040957    -0.198156
N     29.508530    32.097496    32.273392    -0.187494
N     10.681279    27.227503    19.040957    -0.197676
N     13.761680    13.275146    15.088412    -0.186640
N      8.891677     7.654605     1.855978    -0.198318
N     22.910043    11.172635    15.088412    -0.187230
N      3.332263    16.793193     1.855978    -0.196745
P     22.193748    31.588982    31.448512     1.778686
P     14.477997    17.306577    31.448512     1.786450
P     13.253179    20.589928    14.263533     1.782251
P     23.418588    28.305654    14.263533     1.784204
P      9.969841    17.306596     2.921447     1.782251
P      2.254098     7.141201     2.921447     1.784203
P     25.477089    28.305650    20.106426     1.786450
P     11.194671    20.589924    20.106426     1.778685
P     14.477994     5.082696     2.921447     1.778686
P     22.193745    19.365101     2.921447     1.786450
P     23.418563    16.081750    20.106426     1.782251
P     13.253154     8.366024    20.106426     1.784204
P     26.701901    19.365082    31.448512     1.782251
P     34.417644    29.530477    31.448512     1.784203
P     11.194653     8.366028    14.263533     1.786450
P     25.477071    16.081754    14.263533     1.778685
F     22.570242    30.139228    31.049821    -0.446679
F     21.245171    31.041351    32.548351    -0.442519
F     21.817254    33.038737    31.847204    -0.460535
F     23.142324    32.136614    30.355548    -0.447703
F     21.027588    31.566980    30.431162    -0.438106
F     23.359907    31.610985    32.472737    -0.453032
F     14.101504    18.756332    31.049821    -0.446999
F     15.426572    17.854208    32.548351    -0.443658
F     14.854490    15.856823    31.847204    -0.462551
F     13.529422    16.758947    30.355548    -0.449171
F     15.644158    17.328581    30.431162    -0.439136
F     13.311836    17.284574    32.472737    -0.454095
F     11.803424    20.213432    13.864841    -0.447135
F     12.705549    21.538502    15.363372    -0.443333
F     14.702934    20.966424    14.662225    -0.461345
F     13.800809    19.641354    13.170568    -0.448057
F     13.231179    21.756089    13.246182    -0.438202
F     13.275180    19.423767    15.287758    -0.453587
F     24.868344    28.682150    13.864841    -0.446875
F     23.966216    27.357078    15.363372    -0.443418
F     21.968833    27.929157    14.662225    -0.461928
F     22.870917     4.806429    13.170568    -0.448437
F     23.440590    27.139494    13.246182    -0.438687
F     23.396586    29.471813    15.287758    -0.454037
F     10.346340    18.756350     3.320138    -0.447135
F      9.021268    17.854227     1.821608    -0.443333
F      9.593343    15.856841     2.522755    -0.461345
F     10.918414    16.758964     4.014411    -0.448057
F      8.803681    17.328598     3.938797    -0.438202
F     11.136002    17.284593     1.897222    -0.453587
F      1.877599     5.691446     3.320138    -0.446875
F      3.202672     6.593570     1.821608    -0.443419
F      2.630597     8.590955     2.522755    -0.461928
F     25.753323     7.688831     4.014411    -0.448437
F      3.420257     7.119197     3.938797    -0.438686
F      1.087938     7.163204     1.897222    -0.454037
F     24.027335    28.682146    20.505118    -0.446999
F     24.929457    27.357076    19.006587    -0.443658
F     26.926843    27.929154    19.707734    -0.462551
F     26.024721    29.254224    21.199391    -0.449171
F     25.455083    27.139489    21.123777    -0.439136
F     25.499095    29.471811    19.082201    -0.454095
F     12.644424    20.213428    20.505118    -0.446679
F     11.742304    21.538500    19.006587    -0.442519
F      9.744917    20.966421    19.707734    -0.460535
F     10.647038    19.641349    21.199391    -0.447703
F     11.216675    21.756084    21.123777    -0.438106
F     11.172666    19.423765    19.082201    -0.453032
F     14.101500     6.532450     3.320138    -0.446679
F     15.426571     5.630327     1.821608    -0.442519
F     14.854488     3.632941     2.522755    -0.460535
F     13.529418     4.535064     4.014411    -0.447703
F     15.644154     5.104698     3.938797    -0.438106
F     13.311835     5.060693     1.897222    -0.453032
F     22.570238    17.915346     3.320138    -0.446999
F     21.245170    18.817470     1.821608    -0.443658
F     21.817252    20.814855     2.522755    -0.462551
F     23.142320    19.912731     4.014411    -0.449171
F     21.027584    19.343097     3.938797    -0.439136
F     23.359906    19.387104     1.897222    -0.454095
F     24.868318    16.458246    20.505118    -0.447135
F     23.966193    15.133176    19.006587    -0.443333
F     21.968808    15.705254    19.707734    -0.461345
F     22.870933    17.030324    21.199391    -0.448057
F     23.440563    14.915589    21.123777    -0.438202
F     23.396562    17.247911    19.082201    -0.453587
F     11.803398     7.989528    20.505118    -0.446875
F     12.705526     9.314600    19.006587    -0.443418
F     14.702909     8.742521    19.707734    -0.461928
F     13.800825    31.865249    21.199391    -0.448437
F     13.231152     9.532184    21.123777    -0.438687
F     13.275156     7.199865    19.082201    -0.454037
F     26.325402    17.915328    31.049821    -0.447135
F     27.650474    18.817451    32.548351    -0.443333
F     27.078399    20.814837    31.847204    -0.461345
F     25.753328    19.912714    30.355548    -0.448057
F     27.868061    19.343080    30.431162    -0.438202
F     25.535740    19.387085    32.472737    -0.453587
F     34.794143    30.980232    31.049821    -0.446875
F     33.469070    30.078108    32.548351    -0.443419
F     34.041145    28.080723    31.847204    -0.461928
F     10.918419    28.982847    30.355548    -0.448437
F     33.251485    29.552481    30.431162    -0.438686
F     35.583804    29.508474    32.472737    -0.454037
F     12.644407     7.989532    13.864841    -0.446999
F     11.742285     9.314602    15.363372    -0.443658
F      9.744899     8.742524    14.662225    -0.462551
F     10.647021     7.417454    13.170568    -0.449171
F     11.216659     9.532189    13.246182    -0.439136
F     11.172647     7.199867    15.287758    -0.454095
F     24.027318    16.458250    13.864841    -0.446679
F     24.929438    15.133178    15.363372    -0.442519
F     26.926825    15.705257    14.662225    -0.460535
F     26.024704    17.030329    13.170568    -0.447703
F     25.455067    14.915594    13.246182    -0.438106
F     25.499076    17.247913    15.287758    -0.453032

The following XYZ coordinates are in angstroms. Other properties are in atomic units.
The sperically averaged electron density of each atom fit to a function of the form exp(a - br)
eigen_1, eigen_2 and eigen_3 are the three eigenvalues of traceless quadrupole moment tensor
  atom number  atomic symbol              X              Y              Z     net charge C6 coefficient C8 coefficient C10 coefficient fluctuating dipole atomic polarizability isotropic forcefield polarizability              a              b squared Pearson coefficient          <r^3>          <r^4>         wp_QDO          m_QDO          q_QDO       dipole_x       dipole_y       dipole_z         dipole            Qxy            Qxz            Qyz     Q(x^2-y^2)  Q(3z^2 - R^2)        eigen_1        eigen_2        eigen_3 static polarizability      alpha(xx)      alpha(xy)      alpha(xz)      alpha(yy)      alpha(yz)      alpha(zz) atomic spin moment
            1             Ag      16.387389      29.021228      34.252414       0.252055     248.278070 0.51844011E+04  0.20590021E+06                                31.287167                           23.777208       1.111230       1.994628                    0.999214      89.681874     245.421663       0.377132       0.408935      -1.175983       0.000193      -0.074254      -0.007030       0.074587      -0.000617       0.092803      -0.000513       0.228755      -0.090158      -0.099355      -0.072671       0.172026             44.527412      27.817295      -0.410927     -23.670379      21.671554       1.064661      84.093386           0.000001
            2             Ag      20.284352      19.874328      34.252414       0.252327     248.256073 0.51839054E+04  0.20587632E+06                                31.286252                           23.776596       1.111325       1.994615                    0.999214      89.675838     245.405447       0.377123       0.408953      -1.175966      -0.000282       0.074067      -0.007137       0.074411      -0.001265      -0.092191      -0.000329       0.228632      -0.088005      -0.099677      -0.071664       0.171341             44.524299      27.816540      -0.411336      23.668916      21.672028      -1.066184      84.084329           0.000001
            3             Ag      10.685435      26.396279      17.067434       0.251986     248.132031 0.51809672E+04  0.20572593E+06                                31.272963                           23.767006       1.112885       1.995130                    0.999216      89.670923     245.354222       0.377275       0.408855      -1.176063      -0.074081      -0.000463      -0.007070       0.074419       0.001324      -0.000303      -0.093061      -0.228483      -0.089790      -0.099286      -0.072798       0.172084             44.506311      21.662811       0.411048       1.064573      27.805658      23.658792      84.050463           0.000001
            4             Ag      25.986328      22.499299      17.067434       0.252002     248.342935 0.51852490E+04  0.20594323E+06                                31.293269                           23.779475       1.111780       1.994731                    0.999209      89.686705     245.444042       0.377105       0.408946      -1.175970       0.074533       0.000188      -0.006168       0.074788       0.001034      -0.000026       0.092849      -0.228587      -0.091484      -0.099057      -0.073041       0.172098             44.538833      21.675892       0.411157      -1.065068      27.823956     -23.678413      84.116651           0.000001
            5             Ag       4.163495      19.874350       0.117545       0.251986     248.132073 0.51809673E+04  0.20572594E+06                                31.272967                           23.767007       1.112885       1.995130                    0.999216      89.670922     245.354222       0.377275       0.408855      -1.176063       0.000463       0.074081       0.007070       0.074419       0.001324      -0.093061      -0.000303       0.228483      -0.089790      -0.099286      -0.072798       0.172084             44.506321      27.805669       0.411037      23.658804      21.662812       1.064531      84.050483           0.000001
            6             Ag       8.060448       4.573450       0.117545       0.252002     248.342898 0.51852487E+04  0.20594321E+06                                31.293266                           23.779474       1.111780       1.994731                    0.999209      89.686705     245.444039       0.377105       0.408946      -1.175970      -0.000188      -0.074533       0.006168       0.074788       0.001033       0.092850      -0.000026       0.228587      -0.091484      -0.099057      -0.073041       0.172098             44.538825      27.823954       0.411144     -23.678410      21.675888      -1.065020      84.116634           0.000001
            7             Ag      22.909328      22.499299      17.302525       0.252327     248.256059 0.51839050E+04  0.20587630E+06                                31.286250                           23.776595       1.111325       1.994615                    0.999214      89.675837     245.405439       0.377123       0.408953      -1.175966      -0.074067       0.000282       0.007137       0.074411      -0.001265      -0.000329      -0.092191      -0.228632      -0.088005      -0.099677      -0.071664       0.171341             44.524297      21.672026      -0.411326      -1.066148      27.816541      23.668919      84.084325           0.000001
            8             Ag      13.762435      26.396279      17.302525       0.252055     248.278118 0.51844009E+04  0.20590020E+06                                31.287171                           23.777208       1.111230       1.994628                    0.999214      89.681874     245.421664       0.377132       0.408935      -1.175983       0.074254      -0.000193       0.007030       0.074587      -0.000617      -0.000513       0.092803      -0.228755      -0.090158      -0.099355      -0.072671       0.172026             44.527422      21.671554      -0.410915       1.064618      27.817294     -23.670381      84.093419           0.000001
            9             Ag      20.284353       7.650450       0.117545       0.252055     248.278073 0.51844012E+04  0.20590021E+06                                31.287168                           23.777209       1.111230       1.994628                    0.999214      89.681874     245.421664       0.377132       0.408935      -1.175983      -0.000193       0.074254       0.007030       0.074587      -0.000617       0.092804      -0.000513       0.228755      -0.090158      -0.099355      -0.072671       0.172026             44.527413      27.817296      -0.410927     -23.670379      21.671555       1.064661      84.093387           0.000001
           10             Ag      16.387390      16.797350       0.117545       0.252327     248.256069 0.51839053E+04  0.20587632E+06                                31.286251                           23.776596       1.111325       1.994615                    0.999214      89.675838     245.405446       0.377123       0.408953      -1.175966       0.000282      -0.074067       0.007137       0.074411      -0.001265      -0.092191      -0.000329       0.228632      -0.088005      -0.099677      -0.071664       0.171341             44.524298      27.816539      -0.411336      23.668915      21.672028      -1.066184      84.084327           0.000001
           11             Ag      25.986307      10.275399      17.302525       0.251986     248.132034 0.51809672E+04  0.20572594E+06                                31.272963                           23.767007       1.112885       1.995130                    0.999216      89.670923     245.354223       0.377275       0.408855      -1.176063       0.074081       0.000463       0.007070       0.074419       0.001324      -0.000303      -0.093061      -0.228483      -0.089790      -0.099286      -0.072798       0.172084             44.506311      21.662811       0.411048       1.064573      27.805659      23.658793      84.050465           0.000001
           12             Ag      10.685414      14.172379      17.302525       0.252002     248.342926 0.51852488E+04  0.20594322E+06                                31.293268                           23.779474       1.111780       1.994731                    0.999209      89.686705     245.444039       0.377105       0.408946      -1.175970      -0.074533      -0.000188       0.006168       0.074788       0.001034      -0.000026       0.092849      -0.228587      -0.091484      -0.099057      -0.073041       0.172098             44.538832      21.675891       0.411157      -1.065068      27.823955     -23.678413      84.116649           0.000001
           13             Ag      32.508247      16.797328      34.252414       0.251986     248.132070 0.51809672E+04  0.20572593E+06                                31.272967                           23.767007       1.112885       1.995130                    0.999216      89.670922     245.354221       0.377275       0.408855      -1.176063      -0.000463      -0.074081      -0.007070       0.074419       0.001324      -0.093061      -0.000303       0.228483      -0.089790      -0.099286      -0.072798       0.172084             44.506321      27.805668       0.411037      23.658804      21.662812       1.064531      84.050483           0.000001
           14             Ag      28.611294      32.098228      34.252414       0.252002     248.342895 0.51852486E+04  0.20594321E+06                                31.293266                           23.779474       1.111780       1.994731                    0.999209      89.686705     245.444038       0.377105       0.408946      -1.175970       0.000188       0.074533      -0.006168       0.074788       0.001033       0.092850      -0.000026       0.228587      -0.091484      -0.099057      -0.073041       0.172098             44.538825      27.823954       0.411144     -23.678410      21.675887      -1.065021      84.116633           0.000001
           15             Ag      13.762414      14.172379      17.067434       0.252327     248.256062 0.51839050E+04  0.20587631E+06                                31.286251                           23.776595       1.111325       1.994615                    0.999214      89.675836     245.405438       0.377123       0.408953      -1.175966       0.074067      -0.000282      -0.007137       0.074411      -0.001265      -0.000329      -0.092191      -0.228632      -0.088005      -0.099677      -0.071664       0.171341             44.524298      21.672027      -0.411326      -1.066148      27.816541      23.668919      84.084327           0.000001
           16             Ag      22.909307      10.275399      17.067434       0.252055     248.278117 0.51844009E+04  0.20590020E+06                                31.287171                           23.777208       1.111230       1.994628                    0.999214      89.681874     245.421664       0.377132       0.408935      -1.175983      -0.074254       0.000193      -0.007030       0.074587      -0.000617      -0.000513       0.092803      -0.228755      -0.090158      -0.099355      -0.072671       0.172026             44.527422      21.671554      -0.410915       1.064618      27.817294     -23.670381      84.093418           0.000001
           17              H      19.123100      29.618489      32.761445       0.116629       1.255316 0.89087006E+01  0.89793922E+02                                 1.933467                            1.754552      -1.037947       2.399154                    0.997495       3.486151       9.871380       0.468947       1.295835      -0.707102       0.036713       0.015384       0.036245       0.053835       0.002852       0.008049       0.005967       0.018492       0.033431      -0.016189      -0.001423       0.017612              2.043894       1.996793       0.245806       0.495868       1.544097       0.333867       2.590791           0.000000
           18              H      20.022780      29.437576      30.671751       0.136174       1.163447 0.86016762E+01  0.86230663E+02                                 1.839004                            1.722006      -1.361814       2.242690                    0.993344       3.641597      10.396703       0.472618       1.292759      -0.705157       0.038300       0.007193      -0.006125       0.039448      -0.000859      -0.003147       0.001109       0.021103       0.011569      -0.012575       0.002317       0.010258              1.899313       2.570380       0.341076      -0.124330       1.504869       0.025042       1.622690           0.000000
           19              H      16.563415      28.183405      29.235087       0.124897       1.109290 0.82498550E+01  0.80506162E+02                                 1.682241                            1.611961      -0.986583       2.413487                    0.998194       3.303983       8.818615       0.531409       1.181120      -0.733252      -0.018140      -0.016536      -0.029190       0.038138       0.010971       0.003072       0.008298       0.017277       0.019863      -0.018832       0.003078       0.015755              1.716386       1.824071       0.057301       0.277140       1.508234       0.239907       1.816854           0.000000
           20              H      15.573278      28.459664      31.372899       0.111561       1.403459 0.10454682E+02  0.10835859E+03                                 2.010137                            1.849681      -0.821754       2.493814                    0.999071       3.386534       9.347264       0.481548       1.227197      -0.725512      -0.052279      -0.010745       0.001976       0.053409       0.011869       0.001903       0.006975       0.034158       0.005236      -0.023179       0.002414       0.020765              2.093502       2.874133       0.150496      -0.241413       1.604639      -0.038503       1.801733           0.000000
           21              H      22.235281      11.084620      19.962072       0.112647       1.312201 0.96558063E+01  0.97948982E+02                                 1.911250                            1.769009      -0.761871       2.525067                    0.999570       3.278166       8.903656       0.496812       1.215354      -0.728464      -0.017121       0.050927      -0.001026       0.053738      -0.012721      -0.005180       0.001713      -0.027839       0.006226      -0.020684       0.002113       0.018570              1.983225       1.561798      -0.237822       0.072020       2.679841      -0.236737       1.708037          -0.000001
           22              H      22.235278      10.182495      22.134254       0.137448       1.057134 0.77623637E+01  0.74745265E+02                                 1.643762                            1.575422      -0.918245       2.454638                    0.998854       3.224107       8.601098       0.530500       1.199033      -0.729120      -0.009707       0.020669       0.030206       0.037866      -0.010404      -0.004764       0.002335      -0.020059       0.023893      -0.018891       0.005335       0.013556              1.671067       1.378521       0.003828      -0.108710       1.813167       0.317207       1.821515          -0.000001
           23              H      23.381917      31.029135      20.615101       0.157214       0.973767 0.68875096E+01  0.65660790E+02                                 1.670954                            1.571886      -1.195235       2.343487                    0.996153       3.404601       9.643855       0.477586       1.345275      -0.694492       0.010838      -0.037674       0.006274       0.039700      -0.001567       0.000451      -0.001850      -0.011843       0.019875      -0.009441       0.002033       0.007408              1.717574       1.346419      -0.253642       0.018542       2.299788      -0.128027       1.506516          -0.000000
           24              H      23.342761       7.512797      18.449794       0.121042       1.248612 0.89769441E+01  0.90324566E+02                                 1.909194                            1.749091      -0.845499       2.492318                    0.998901       3.382429       9.456044       0.476323       1.277990      -0.712149       0.007442      -0.044493      -0.036879       0.058267      -0.005205      -0.002685       0.008326      -0.031173       0.017915      -0.019493       0.000349       0.019145              2.010427       1.472917      -0.125788      -0.217576       1.913502       0.479112       2.644863          -0.000000
           25              H      19.061988      32.048603      27.660943       0.166828       0.877707 0.59862105E+01  0.53536127E+02                                 1.406415                            1.342134      -0.765286       2.532828                    0.999920       2.879103       7.188968       0.606932       1.128421      -0.746919       0.008192       0.006462      -0.009806       0.014319       0.002547      -0.000661      -0.000380      -0.005305      -0.005037      -0.003011      -0.001564       0.004575              1.429552       1.299096       0.076131      -0.260258       1.425610      -0.256825       1.563951          -0.000001
           26              H      17.908050      31.393402      28.465200       0.158657       0.919286 0.62616323E+01  0.57626019E+02                                 1.548221                            1.446789      -0.857604       2.481423                    0.999518       3.168708       8.495298       0.530910       1.253587      -0.714991      -0.011318      -0.002523      -0.001126       0.011650       0.001393       0.001812       0.003272       0.003958      -0.013435      -0.006246       0.000750       0.005496              1.637062       2.320910      -0.181905      -0.322588       1.273588       0.045900       1.316686          -0.000000
           27              H      19.335801      31.456966      29.063237       0.184315       0.891165 0.63620666E+01  0.59346289E+02                                 1.568123                            1.501134      -1.180338       2.349440                    0.997471       3.279527       9.131707       0.494355       1.328225      -0.698047       0.015987       0.000942       0.011721       0.019845      -0.002569       0.002757       0.002348      -0.004133      -0.002607      -0.005540       0.001531       0.004009              1.592738       1.604298       0.046607       0.359885       1.279513       0.077368       1.894402          -0.000000
           28              H      20.536188      29.537817      23.942113       0.163717       0.892155 0.61182317E+01  0.56357152E+02                                 1.546847                            1.453079      -1.115278       2.363054                    0.998074       3.313116       9.082936       0.513806       1.294148      -0.704589      -0.002198       0.014310      -0.001990       0.014614      -0.009069      -0.002325      -0.001354      -0.004286       0.018634      -0.012798       0.005979       0.006819              1.600384       1.246342       0.151066      -0.054714       2.232003      -0.250661       1.322806           0.000000
           29              H      21.254951      28.185853      24.196451       0.170985       0.863865 0.63422079E+01  0.59148667E+02                                 1.541659                            1.505308      -0.940165       2.451681                    0.999372       3.276464       9.139295       0.490185       1.339805      -0.696135       0.013996      -0.003330       0.001802       0.014499       0.000013      -0.002254       0.000579       0.015885       0.011733      -0.009923       0.002487       0.007435              1.559348       1.819383      -0.348508      -0.086491       1.621915       0.036666       1.236747           0.000000
           30              H      19.768525      28.200522      23.749642       0.164890       0.925050 0.67001363E+01  0.61826241E+02                                 1.479975                            1.443178      -0.684146       2.569820                    0.999992       2.946061       7.549096       0.569416       1.165702      -0.738555      -0.008074      -0.006075      -0.003211       0.010602       0.003524       0.000444       0.000665       0.002075      -0.002970      -0.003211      -0.001065       0.004276              1.490959       1.557112       0.271399       0.255271       1.525397       0.195214       1.390368           0.000000
           31              H      19.174436      25.506372      28.018391       0.159650       0.895648 0.60807382E+01  0.55315038E+02                                 1.492117                            1.403493      -0.885534       2.473021                    0.999326       3.115528       8.188909       0.554273       1.214774      -0.723730       0.005011      -0.006352      -0.011973       0.014450      -0.001686      -0.000306       0.001431      -0.004778       0.000975      -0.003093      -0.000350       0.003443              1.544255       1.288054      -0.067941      -0.215411       1.831358       0.319795       1.513352           0.000000
           32              H      19.384688      26.271587      29.351945       0.171484       0.934165 0.69027384E+01  0.64124367E+02                                 1.487224                            1.464272      -0.767080       2.536912                    0.999969       2.932061       7.520223       0.566045       1.164806      -0.739245       0.011098       0.005932       0.011049       0.016746       0.005033       0.005126      -0.000195       0.001241       0.005159      -0.007492       0.000260       0.007232              1.476438       1.356547       0.013250       0.220997       1.322628       0.042766       1.750139           0.000001
           33              H      17.978939      26.225137      28.698916       0.162555       0.970064 0.70546694E+01  0.66161927E+02                                 1.540265                            1.488179      -0.878945       2.472861                    0.999518       3.093509       8.078720       0.554766       1.177240      -0.734294      -0.012843       0.003666      -0.001907       0.013492      -0.000674       0.001531      -0.003404       0.009734      -0.009752      -0.006679      -0.000202       0.006881              1.567971       1.987121       0.067444      -0.226913       1.440634       0.052594       1.276158           0.000001
           34              H      19.370021      26.044225      25.110692       0.123236       1.003355 0.74342834E+01  0.71246150E+02                                 1.623799                            1.564590      -0.770192       2.506599                    0.999216       3.356027       9.109585       0.517595       1.234791      -0.719428      -0.013312       0.003921      -0.020096       0.024422      -0.001917       0.003906      -0.000735       0.013298      -0.007863      -0.005627      -0.003901       0.009529              1.659284       1.695064       0.129518       0.241653       1.480262       0.238927       1.802525           0.000000
           35              H      19.917662      31.965482      26.196783       0.132067       0.966310 0.70153475E+01  0.65547031E+02                                 1.517743                            1.468411      -0.742441       2.527079                    0.999529       3.142795       8.129411       0.568755       1.152596      -0.739925       0.004416       0.016705       0.019739       0.026233       0.003722       0.003549       0.004848      -0.012169      -0.006433      -0.007420      -0.003299       0.010719              1.537184       1.397106      -0.077248      -0.221948       1.524239       0.217457       1.690208          -0.000001
           36              H      19.382255      31.315171      24.890724       0.129076       0.973759 0.70447504E+01  0.65985099E+02                                 1.531329                            1.476128      -0.763990       2.515398                    0.999415       3.186094       8.290345       0.563784       1.159881      -0.737702      -0.015541      -0.003997      -0.020195       0.025794       0.002218       0.004934       0.001997       0.010982      -0.008708      -0.005775      -0.003799       0.009574              1.551277       1.574808      -0.044751       0.210583       1.313690      -0.166043       1.765333          -0.000000
           37              H      25.892706      32.026603      23.612162       0.164305       0.887861 0.60541235E+01  0.54425969E+02                                 1.430940                            1.360780      -0.757207       2.534905                    0.999952       2.914141       7.352432       0.594012       1.146980      -0.742108       0.005977      -0.007794       0.010804       0.014601      -0.002071       0.001253      -0.000226       0.004692      -0.004758      -0.002427      -0.001767       0.004194              1.459339       1.494067      -0.070975       0.283600       1.286069      -0.249608       1.597880          -0.000000
           38              H      25.215461       8.713181      22.801031       0.155217       0.939785 0.65161598E+01  0.60851884E+02                                 1.594611                            1.493139      -1.037671       2.393381                    0.998620       3.322755       9.111411       0.511191       1.283040      -0.707545      -0.003103       0.011417       0.002743       0.012145      -0.002084      -0.004725       0.003201      -0.002503      -0.011003      -0.006995       0.000051       0.006943              1.684381       1.326543       0.204684      -0.041744       2.362779      -0.360518       1.363820          -0.000000
           39              H      25.274177      31.723451      22.223615       0.176419       0.916764 0.67650831E+01  0.64058659E+02                                 1.603167                            1.553777      -1.003413       2.430547                    0.998580       3.276497       9.180886       0.483355       1.338244      -0.696992      -0.000661      -0.016545      -0.009720       0.019200       0.004284      -0.002315       0.004982       0.002459      -0.002026      -0.008074       0.002818       0.005257              1.618013       1.330392      -0.027987      -0.047956       1.613127       0.326378       1.910520          -0.000000
           40              H      19.367588      31.899475      23.289084       0.169152       0.855089 0.56707424E+01  0.49849359E+02                                 1.357164                            1.287008      -0.779352       2.530531                    0.999903       2.818226       6.893345       0.636111       1.095352      -0.755266      -0.010141      -0.005367       0.010870       0.015805       0.001424      -0.000798      -0.001157       0.004921      -0.005105      -0.002847      -0.001057       0.003904              1.388856       1.537080       0.128063      -0.267809       1.175896      -0.215968       1.453593          -0.000000
           41              H      20.120581      31.632994      21.962404       0.171635       0.928553 0.67761549E+01  0.62421394E+02                                 1.456621                            1.430694      -0.789011       2.527253                    0.999914       2.892917       7.298008       0.586968       1.132769      -0.747237       0.002093      -0.010960      -0.009742       0.014812      -0.003878       0.001001       0.004690      -0.001796      -0.001682      -0.006437       0.000390       0.006047              1.443803       1.268784       0.025844       0.007727       1.358063       0.218939       1.704562           0.000000
           42              H      20.069199       8.620280      22.546693       0.167951       0.941447 0.66593033E+01  0.61041294E+02                                 1.459374                            1.407033      -0.880044       2.478661                    0.999677       2.939094       7.381311       0.599377       1.114837      -0.750685      -0.000552       0.013400       0.000538       0.013422      -0.000551       0.003377       0.001164      -0.005481      -0.009916      -0.005906       0.001341       0.004566              1.480838       1.290489      -0.017356      -0.013156       1.892150      -0.274395       1.259874          -0.000001
           43              H      21.611892      30.872664      27.372235       0.163163       0.881444 0.61037753E+01  0.56893246E+02                                 1.615442                            1.513777      -1.100026       2.375236                    0.997129       3.472259       9.972334       0.466753       1.407851      -0.681391      -0.013955       0.003908       0.002868       0.014773      -0.007802      -0.002451      -0.002324       0.007437       0.008905      -0.010902       0.003559       0.007343              1.684093       2.369939       0.156398      -0.256507       1.255636      -0.031702       1.426704          -0.000000
           44              H      22.914961      31.694110      27.571581       0.177797       0.928913 0.68656552E+01  0.64652783E+02                                 1.574506                            1.534000      -0.740181       2.560098                    0.999950       3.058730       8.293634       0.506059       1.285287      -0.710581       0.005799       0.012087       0.007436       0.015331       0.003392       0.001319       0.001474      -0.004903      -0.010817      -0.004114      -0.002242       0.006356              1.585397       1.539372       0.260772       0.168643       1.642803       0.301087       1.574017          -0.000000
           45              H      22.993191      30.173457      27.269125       0.166010       0.850806 0.62894120E+01  0.58617745E+02                                 1.535062                            1.505246      -0.891127       2.471023                    0.999469       3.316881       9.292376       0.486464       1.350940      -0.693702       0.004524      -0.011514       0.000654       0.012388      -0.000895      -0.000045      -0.001792      -0.014816       0.009394      -0.009030       0.002257       0.006773              1.545762       1.618813      -0.338401       0.062069       1.731957      -0.110576       1.286516          -0.000000
           46              H      25.753351      31.254051      25.131314       0.125213       1.006474 0.74104604E+01  0.70490192E+02                                 1.581493                            1.526127      -0.800114       2.492326                    0.999048       3.286227       8.695814       0.546330       1.178603      -0.732714       0.014216      -0.006097      -0.019780       0.025110      -0.002486      -0.003989       0.001857       0.012812      -0.005113      -0.006372      -0.003003       0.009375              1.607167       1.589097       0.075774      -0.231907       1.411982      -0.220047       1.820422          -0.000000
           47              H      17.548643      19.277069      32.761445       0.117531       1.251740 0.88779949E+01  0.89393895E+02                                 1.928320                            1.750417      -1.029577       2.402942                    0.997652       3.481041       9.847127       0.470017       1.294194      -0.707431      -0.036656      -0.015457       0.036213       0.053795       0.002853      -0.007870      -0.005963       0.017938       0.032936      -0.015855      -0.001451       0.017305              2.038093       1.991091       0.244691      -0.493584       1.540505      -0.332372       2.582684           0.000000
           48              H      16.648966      19.457984      30.671751       0.136696       1.164226 0.86131742E+01  0.86424525E+02                                 1.844618                            1.726918      -1.376272       2.237568                    0.993272       3.645134      10.431140       0.470133       1.298409      -0.703983      -0.037727      -0.007088      -0.006047       0.038861      -0.000730       0.003126      -0.001108       0.021027       0.011772      -0.012563       0.002378       0.010185              1.905321       2.579529       0.342739       0.124830       1.508999      -0.025250       1.627436           0.000000
           49              H      20.108333      20.712157      29.235087       0.125506       1.107518 0.82326555E+01  0.80296090E+02                                 1.680384                            1.610198      -0.981324       2.415862                    0.998191       3.301059       8.808378       0.531743       1.181000      -0.733274       0.018046       0.016280      -0.028740       0.037639       0.010958      -0.003233      -0.008272       0.017311       0.020081      -0.018823       0.002952       0.015872              1.714504       1.822100       0.057184      -0.276864       1.506690      -0.239491       1.814723           0.000000
           50              H      21.098467      20.435896      31.372899       0.111346       1.397896 0.10403018E+02  0.10764347E+03                                 2.000130                            1.841388      -0.806604       2.499297                    0.999244       3.384637       9.321171       0.484301       1.222256      -0.726556       0.052675       0.010854       0.001401       0.053800       0.011877      -0.001562      -0.007036       0.033749       0.005228      -0.023092       0.002596       0.020496              2.082586       2.856567       0.149204       0.239293       1.597865       0.038263       1.793325           0.000000
           51              H      14.436436      13.363155      19.962072       0.111202       1.317514 0.97011661E+01  0.98506983E+02                                 1.914866                            1.771940      -0.764024       2.523267                    0.999579       3.284850       8.921067       0.497001       1.213684      -0.728844       0.017262      -0.051528      -0.001167       0.054355      -0.012663       0.005282      -0.001689      -0.028010       0.006201      -0.020745       0.002145       0.018600              1.987159       1.564264      -0.238746      -0.072249       2.686363       0.237570       1.710849          -0.000001
           52              H      14.436437      14.265277      22.134254       0.136981       1.059278 0.77796987E+01  0.74926888E+02                                 1.642885                            1.574648      -0.907708       2.457641                    0.998969       3.228310       8.602992       0.532103       1.195186      -0.729970       0.010063      -0.020632       0.030326       0.038035      -0.010438       0.004850      -0.002481      -0.020285       0.024178      -0.019046       0.005263       0.013783              1.670140       1.377877       0.003887       0.108560       1.812130      -0.316910       1.820414          -0.000001
           53              H      13.289842      17.866439      20.615101       0.158053       0.968870 0.68445305E+01  0.65148044E+02                                 1.665399                            1.567027      -1.183086       2.349495                    0.996298       3.395676       9.610507       0.478308       1.345366      -0.694491      -0.010713       0.037626       0.006078       0.039591      -0.001758      -0.000556       0.001892      -0.012255       0.019663      -0.009657       0.002221       0.007436              1.711701       1.342580      -0.252259      -0.018450       2.290725       0.127307       1.501799          -0.000000
           54              H      13.328958      16.934979      18.449794       0.121427       1.247392 0.89657705E+01  0.90181987E+02                                 1.907717                            1.747805      -0.846538       2.491931                    0.998912       3.380662       9.448817       0.476589       1.277702      -0.712206      -0.007629       0.044441      -0.036784       0.058191      -0.005223       0.002710      -0.008191      -0.031146       0.017775      -0.019467       0.000442       0.019025              2.008822       1.471939      -0.125669       0.217349       1.912123      -0.478699       2.642405          -0.000000
           55              H      17.609762      16.846961      27.660943       0.166883       0.875964 0.59703275E+01  0.53351688E+02                                 1.403693                            1.339674      -0.751393       2.539106                    0.999953       2.876209       7.175840       0.608029       1.127279      -0.747205      -0.008717      -0.006586      -0.009721       0.014624       0.002561       0.000276       0.000239      -0.004974      -0.004793      -0.002793      -0.001593       0.004387              1.426745       1.296813       0.075899       0.259551       1.422664       0.255943       1.560759          -0.000001
           56              H      18.763699      17.502162      28.465200       0.158134       0.920753 0.62732547E+01  0.57751629E+02                                 1.548768                            1.447266      -0.860290       2.479510                    0.999539       3.171309       8.499739       0.531373       1.252088      -0.715305       0.011279       0.002855      -0.000921       0.011672       0.001391      -0.001906      -0.003403       0.004684      -0.013444      -0.006435       0.000641       0.005793              1.637689       2.321836      -0.182222       0.322807       1.274071      -0.046036       1.317159          -0.000000
           57              H      17.335947      17.438597      29.063237       0.183172       0.893359 0.63782098E+01  0.59497784E+02                                 1.566333                            1.499550      -1.150338       2.360918                    0.997712       3.280523       9.116121       0.496649       1.322070      -0.699290      -0.016360      -0.001218       0.011795       0.020206      -0.002528      -0.002632      -0.002348      -0.004415      -0.002302      -0.005455       0.001376       0.004080              1.590880       1.602604       0.046531      -0.359171       1.278262      -0.077241       1.891773          -0.000000
           58              H      16.135566      19.357753      23.942113       0.162133       0.895297 0.61404432E+01  0.56577201E+02                                 1.546288                            1.452404      -1.100674       2.367915                    0.998059       3.314259       9.068546       0.516009       1.288269      -0.705838       0.002310      -0.014748      -0.002053       0.015068      -0.009120       0.002264       0.001413      -0.004782       0.018645      -0.012904       0.006159       0.006745              1.599866       1.245710       0.151250       0.054707       2.231811       0.250635       1.322076           0.000000
           59              H      15.416803      20.709716      24.196451       0.170074       0.865469 0.63541388E+01  0.59270420E+02                                 1.541685                            1.505195      -0.936517       2.452476                    0.999325       3.276966       9.132759       0.491094       1.337088      -0.696693      -0.014167       0.003612       0.001742       0.014723       0.000048       0.002224      -0.000511       0.015828       0.011804      -0.009902       0.002517       0.007385              1.559415       1.820078      -0.348909       0.086424       1.621675      -0.036655       1.236490           0.000000
           60              H      16.903230      20.695047      23.749642       0.163647       0.930018 0.67450616E+01  0.62343435E+02                                 1.485131                            1.447889      -0.687068       2.568032                    0.999993       2.953731       7.574420       0.568572       1.165509      -0.738603       0.008579       0.006322      -0.003100       0.011099       0.003586      -0.000454      -0.000625       0.001697      -0.002885      -0.003224      -0.001048       0.004271              1.496255       1.562846       0.273186      -0.256983       1.530719      -0.196573       1.395201           0.000000
           61              H      17.497313      23.389192      28.018391       0.161004       0.892568 0.60562298E+01  0.55050452E+02                                 1.490463                            1.402060      -0.886800       2.473311                    0.999328       3.110431       8.179193       0.553586       1.217201      -0.723186      -0.004981       0.006107      -0.011491       0.013934      -0.001663       0.000352      -0.001341      -0.004571       0.000775      -0.002958      -0.000365       0.003322              1.542482       1.286678      -0.067723       0.214939       1.829019      -0.319302       1.511749           0.000000
           62              H      17.287060      22.623975      29.351945       0.172672       0.933932 0.69053022E+01  0.64188709E+02                                 1.491112                            1.468007      -0.775561       2.534818                    0.999946       2.929032       7.528062       0.563022       1.170321      -0.737975      -0.010953      -0.006197       0.010536       0.016413       0.004911      -0.005033       0.000318       0.001136       0.005032      -0.007394       0.000384       0.007010              1.480290       1.359845       0.013268      -0.221800       1.325997      -0.042794       1.755030           0.000001
           63              H      18.692809      22.670427      28.698916       0.163032       0.968654 0.70429640E+01  0.66033367E+02                                 1.539787                            1.487763      -0.882412       2.471874                    0.999553       3.091271       8.075176       0.554313       1.178538      -0.733995       0.012884      -0.003488      -0.001619       0.013445      -0.000958      -0.001735       0.003347       0.009301      -0.009709      -0.006510      -0.000326       0.006836              1.567465       1.986404       0.067499       0.226554       1.440238      -0.052564       1.275752           0.000001
           64              H      17.301732      22.851343      25.110692       0.122524       1.004396 0.74449887E+01  0.71384414E+02                                 1.626039                            1.566634      -0.772604       2.505302                    0.999238       3.358729       9.123372       0.516731       1.236239      -0.719117       0.013517      -0.004247      -0.019998       0.024509      -0.001803      -0.004046       0.000461       0.013411      -0.006968      -0.005785      -0.003722       0.009506              1.661644       1.697551       0.129844      -0.242103       1.482321      -0.239563       1.805062           0.000000
           65              H      16.754090      16.930085      26.196783       0.131424       0.969219 0.70423717E+01  0.65864984E+02                                 1.520969                            1.471377      -0.747464       2.524688                    0.999517       3.147938       8.147644       0.568081       1.152816      -0.739865      -0.004397      -0.016912       0.019782       0.026395       0.003543      -0.003586      -0.004898      -0.012438      -0.005869      -0.007554      -0.003162       0.010716              1.540491       1.399907      -0.077576       0.222716       1.527686      -0.218320       1.693879          -0.000001
           66              H      17.289499      17.580397      24.890724       0.129512       0.973875 0.70449400E+01  0.65982138E+02                                 1.530820                            1.475616      -0.763500       2.515296                    0.999380       3.185730       8.286975       0.564230       1.159046      -0.737893       0.015556       0.003981      -0.020058       0.025694       0.002419      -0.005018      -0.001977       0.010629      -0.008518      -0.005648      -0.003906       0.009554              1.550745       1.574242      -0.044707      -0.210745       1.313152       0.165857       1.764840          -0.000000
           67              H      10.779049      16.868967      23.612162       0.164951       0.886018 0.60391752E+01  0.54259700E+02                                 1.429066                            1.359227      -0.757134       2.535098                    0.999958       2.911127       7.343404       0.594250       1.147196      -0.742051      -0.005870       0.007550       0.010804       0.014429      -0.002187      -0.001141       0.000328       0.004491      -0.004844      -0.002358      -0.001825       0.004182              1.457334       1.492060      -0.070539      -0.282657       1.284512       0.248793       1.595431          -0.000000
           68              H      11.456252      15.734589      22.801031       0.155025       0.937254 0.64919806E+01  0.60527082E+02                                 1.587009                            1.486714      -1.013064       2.403382                    0.998662       3.312938       9.056194       0.514546       1.276760      -0.708913       0.003152      -0.011714       0.002378       0.012361      -0.002043       0.004486      -0.003424      -0.002281      -0.011023      -0.006863      -0.000050       0.006913              1.675800       1.321001       0.202886       0.041304       2.348431       0.357449       1.357967          -0.000000
           69              H      11.397580      17.172120      22.223615       0.176938       0.914238 0.67425284E+01  0.63795961E+02                                 1.600703                            1.551620      -1.004229       2.430639                    0.998570       3.272115       9.167029       0.483456       1.338996      -0.696849       0.000354       0.016315      -0.009594       0.018930       0.004237       0.002216      -0.005013       0.002321      -0.001881      -0.008000       0.002724       0.005277              1.615455       1.328831      -0.027920       0.047865       1.610368      -0.325021       1.907166          -0.000000
           70              H      17.304167      16.996096      23.289084       0.168469       0.857221 0.56873831E+01  0.50016227E+02                                 1.357065                            1.286979      -0.772151       2.532064                    0.999939       2.823400       6.900186       0.637744       1.092098      -0.756071       0.010232       0.004869       0.011033       0.015815       0.001694       0.000890       0.001405       0.005324      -0.005008      -0.003224      -0.001037       0.004261              1.388721       1.536943       0.127892       0.267563       1.175829       0.215803       1.453390          -0.000000
           71              H      16.551177      17.262578      21.962404       0.172120       0.927593 0.67669800E+01  0.62312531E+02                                 1.455076                            1.429268      -0.786552       2.528205                    0.999930       2.891969       7.292956       0.587573       1.132045      -0.747396      -0.001868       0.010915      -0.009545       0.014619      -0.003817      -0.000799      -0.004685      -0.001985      -0.001469      -0.006259       0.000140       0.006119              1.442277       1.267667       0.025814      -0.007681       1.356619      -0.218332       1.702546           0.000000
           72              H      16.602514      15.827491      22.546693       0.169316       0.937391 0.66237274E+01  0.60638211E+02                                 1.455639                            1.403666      -0.880880       2.478664                    0.999665       2.932093       7.360751       0.599799       1.115466      -0.750526       0.000511      -0.012819       0.000541       0.012841      -0.000494      -0.003288      -0.001221      -0.005334      -0.010058      -0.005827       0.001294       0.004533              1.476956       1.287504      -0.017196       0.013158       1.886373       0.273165       1.256991          -0.000001
           73              H      15.059859      18.022901      27.372235       0.162379       0.883580 0.61206893E+01  0.57085352E+02                                 1.617446                            1.515391      -1.100927       2.374339                    0.997125       3.475619       9.982123       0.466768       1.406955      -0.681560       0.014060      -0.003711       0.002702       0.014790      -0.007815       0.002522       0.002285       0.007868       0.008992      -0.011013       0.003531       0.007483              1.686345       2.373996       0.156920       0.257082       1.256840       0.031813       1.428200          -0.000000
           74              H      13.756789      17.201454      27.571581       0.176111       0.933930 0.69103097E+01  0.65160335E+02                                 1.577946                            1.537127      -0.730707       2.562182                    0.999971       3.067851       8.316210       0.506602       1.282192      -0.711211      -0.005902      -0.012393       0.007432       0.015609       0.003563      -0.001701      -0.001679      -0.004864      -0.010732      -0.004357      -0.002258       0.006615              1.588935       1.542712       0.261876      -0.169418       1.646560      -0.302291       1.577533          -0.000000
           75              H      13.678559      18.722108      27.269125       0.165458       0.851764 0.62973278E+01  0.58705681E+02                                 1.535746                            1.505805      -0.896076       2.468636                    0.999457       3.318398       9.295524       0.486597       1.350245      -0.693842      -0.004800       0.011588       0.000678       0.012561      -0.000868       0.000002       0.001768      -0.014748       0.009143      -0.008950       0.002206       0.006744              1.546486       1.619562      -0.338914      -0.062146       1.733054       0.110652       1.286844          -0.000000
           76              H      10.918402      17.641516      25.131314       0.125094       1.006449 0.74096055E+01  0.70473287E+02                                 1.580713                            1.525429      -0.796000       2.494013                    0.999129       3.286386       8.692977       0.546835       1.177661      -0.732930      -0.014276       0.006098      -0.019913       0.025249      -0.002534       0.004039      -0.001797       0.012772      -0.005244      -0.006309      -0.003106       0.009414              1.606339       1.588333       0.075700       0.231773       1.411264       0.219769       1.819420          -0.000000
           77              H      11.282691      23.660571      15.576465       0.118036       1.253487 0.88936524E+01  0.89624699E+02                                 1.933570                            1.754582      -1.044960       2.397234                    0.997405       3.482787       9.868200       0.468231       1.298070      -0.706637       0.015028      -0.036614       0.035633       0.053255      -0.002930       0.005902      -0.007931      -0.018245       0.033452      -0.016062      -0.001418       0.017480              2.044046       1.544151      -0.245837       0.333963       1.996839      -0.495972       2.591146           0.000000
           78              H      11.101777      22.760893      13.486772       0.137323       1.158827 0.85645576E+01  0.85807418E+02                                 1.838226                            1.721544      -1.361898       2.243936                    0.993356       3.636869      10.396583       0.471111       1.297665      -0.704148       0.007287      -0.037646      -0.006163       0.038837       0.001030       0.000964       0.003115      -0.020986       0.011407      -0.012486       0.002279       0.010207              1.898416       1.504495      -0.340596       0.025103       2.568293       0.124134       1.622460           0.000000
           79              H       9.847612      26.220258      12.050108       0.126043       1.104590 0.82064197E+01  0.79979349E+02                                 1.677828                            1.607977      -0.975770       2.418803                    0.998302       3.296427       8.793748       0.531918       1.181510      -0.733168      -0.016137       0.018043      -0.028644       0.037502      -0.010985       0.008407      -0.003042      -0.017081       0.019825      -0.018826       0.003051       0.015776              1.711825       1.504664      -0.056786       0.238690       1.819232      -0.275813       1.811579           0.000000
           80              H      10.123873      27.210392      14.187919       0.110557       1.398484 0.10406933E+02  0.10769315E+03                                 2.000836                            1.841866      -0.812197       2.496585                    0.999195       3.385033       9.322385       0.484191       1.222431      -0.726537      -0.011103       0.052857       0.001456       0.054031      -0.011657       0.007145      -0.001650      -0.033696       0.005231      -0.022999       0.002608       0.020392              2.083415       1.598278      -0.149350      -0.038297       2.858139       0.239523       1.793828           0.000000
           81              H      17.196617      20.548374       2.777093       0.112248       1.312675 0.96598619E+01  0.97989699E+02                                 1.910623                            1.768548      -0.758154       2.526139                    0.999569       3.279485       8.904040       0.497282       1.214210      -0.728716       0.051294       0.017526      -0.000992       0.054214       0.012339       0.001772       0.005236       0.027408       0.006719      -0.020372       0.002242       0.018130              1.982481       2.678555       0.237677      -0.236688       1.561344      -0.072028       1.707544          -0.000001
           82              H      16.294492      20.548373       4.949274       0.139335       1.062336 0.78150148E+01  0.75423550E+02                                 1.653262                            1.583983      -0.937665       2.446799                    0.998701       3.231974       8.648367       0.527141       1.203933      -0.727952       0.020496       0.009556       0.029650       0.037290       0.010265       0.002425       0.004960       0.020071       0.023921      -0.018845       0.005192       0.013653              1.680943       1.824520      -0.003757       0.320336       1.385458       0.109709       1.832853          -0.000001
           83              H      12.693330      19.401772       3.430122       0.157806       0.969890 0.68535690E+01  0.65253191E+02                                 1.666230                            1.567807      -1.190992       2.346058                    0.996155       3.397621       9.616261       0.478323       1.344931      -0.694572      -0.037651      -0.010573       0.006242       0.039602       0.001700      -0.001756      -0.000445       0.011774       0.019539      -0.009386       0.002132       0.007255              1.712556       2.291870       0.252389      -0.127263       1.343213      -0.018471       1.502584          -0.000000
           84              H      13.624792      19.440890       1.264814       0.121059       1.247759 0.89684986E+01  0.90220536E+02                                 1.908699                            1.748549      -0.845694       2.492610                    0.998942       3.380638       9.450785       0.476270       1.278402      -0.712075      -0.044438      -0.007734      -0.036626       0.058103       0.005027       0.008478       0.002896       0.031330       0.018064      -0.019566       0.000243       0.019323              2.009953       1.913119       0.125802       0.479299       1.472518       0.217558       2.644221          -0.000000
           85              H      13.712806      23.721694      10.475964       0.167244       0.876669 0.59783278E+01  0.53457927E+02                                 1.406614                            1.342341      -0.770411       2.531404                    0.999920       2.876714       7.186835       0.606034       1.130256      -0.746477       0.006346      -0.008634      -0.009480       0.014307      -0.002508      -0.000464       0.000376       0.005188      -0.004760      -0.002840      -0.001616       0.004456              1.429749       1.425792      -0.075986      -0.256731       1.299265       0.260211       1.564189          -0.000001
           86              H      13.057606      24.875629      11.280221       0.159510       0.916425 0.62372159E+01  0.57335936E+02                                 1.543928                            1.443135      -0.850698       2.484632                    0.999569       3.162231       8.468598       0.532127       1.252144      -0.715313      -0.002278       0.010811      -0.001013       0.011095      -0.001558       0.003113      -0.002011      -0.004208      -0.014013      -0.006308       0.000488       0.005820              1.632247       1.270457       0.180932       0.045620       2.312896       0.321024       1.313388          -0.000000
           87              H      13.121168      23.447877      11.878258       0.184151       0.892223 0.63707962E+01  0.59436727E+02                                 1.567925                            1.501010      -1.170612       2.353106                    0.997552       3.280597       9.129674       0.495040       1.326187      -0.698448       0.001046      -0.016322       0.011577       0.020038       0.002438       0.002259      -0.002605       0.004376      -0.001989      -0.005333       0.001393       0.003939              1.592517       1.279475      -0.046576       0.077334       1.603919      -0.359524       1.894158          -0.000000
           88              H      11.202017      22.247494       6.757134       0.162812       0.893716 0.61284319E+01  0.56451562E+02                                 1.545940                            1.452179      -1.104686       2.367048                    0.998069       3.312478       9.069116       0.515297       1.290393      -0.705389       0.014369       0.002482      -0.001990       0.014717       0.009057      -0.001402       0.002164       0.004588       0.018739      -0.012812       0.006117       0.006695              1.599449       2.230845      -0.151024      -0.250562       1.245540       0.054698       1.321962           0.000000
           89              H       9.850052      21.528728       7.011472       0.168753       0.867435 0.63699713E+01  0.59430931E+02                                 1.541261                            1.504842      -0.929841       2.454336                    0.999398       3.278848       9.126870       0.492442       1.333140      -0.697491      -0.003501      -0.014627       0.001427       0.015108       0.000132       0.000587       0.002125      -0.016017       0.011393      -0.009932       0.002550       0.007382              1.558964       1.621390       0.348646       0.036696       1.819203       0.086490       1.236300           0.000000
           90              H       9.864723      23.015155       6.564662       0.164049       0.929217 0.67340568E+01  0.62183940E+02                                 1.480187                            1.443296      -0.683228       2.568063                    0.999994       2.953821       7.558272       0.571794       1.160019      -0.739860      -0.006101       0.008274      -0.003038       0.010720      -0.003574       0.000859      -0.000620      -0.001845      -0.003168      -0.003207      -0.001201       0.004408              1.491198       1.525545      -0.271662       0.195438       1.557465      -0.255535       1.390584           0.000000
           91              H       7.170574      23.609234      10.833411       0.160952       0.892911 0.60593160E+01  0.55089127E+02                                 1.491305                            1.402777      -0.896671       2.469119                    0.999312       3.111126       8.183559       0.553196       1.217825      -0.723046      -0.005957      -0.005170      -0.011735       0.014139       0.001415       0.001293       0.000213       0.004269       0.000809      -0.002707      -0.000331       0.003037              1.543398       1.830245       0.067791       0.319648       1.287299       0.215139       1.512650           0.000000
           92              H       7.935789      23.398982      12.166965       0.172003       0.934315 0.69088593E+01  0.64230925E+02                                 1.491754                            1.468594      -0.778568       2.533468                    0.999946       2.929646       7.530514       0.562781       1.170654      -0.737913       0.006166      -0.010854       0.010895       0.016568      -0.004860      -0.000163      -0.004925      -0.001317       0.004833      -0.007189       0.000200       0.006989              1.480937       1.326504      -0.013278       0.042837       1.360337      -0.221949       1.755969           0.000001
           93              H       7.889341      24.804731      11.513936       0.163404       0.968471 0.70403070E+01  0.65995079E+02                                 1.538713                            1.486749      -0.878059       2.473625                    0.999545       3.090762       8.070172       0.554972       1.177376      -0.734256       0.003480       0.012498      -0.001936       0.013117       0.000820      -0.003256      -0.001466      -0.009709      -0.009732      -0.006511      -0.000362       0.006873              1.566360       1.439163      -0.067355       0.052510       1.984997       0.226333       1.274920           0.000001
           94              H       7.708427      23.413653       7.925713       0.123801       1.001601 0.74202902E+01  0.71100169E+02                                 1.624290                            1.565042      -0.780584       2.502600                    0.999180       3.353789       9.111793       0.516409       1.237834      -0.718767       0.004180       0.013225      -0.019822       0.024193       0.001801      -0.000727      -0.003998      -0.013146      -0.007638      -0.005562      -0.003899       0.009461              1.659812       1.480742      -0.129573       0.239117       1.695601      -0.241672       1.803093           0.000000
           95              H      13.629683      22.866022       9.011803       0.131394       0.969527 0.70446784E+01  0.65890749E+02                                 1.521314                            1.471614      -0.743688       2.526491                    0.999516       3.147400       8.146025       0.568047       1.152811      -0.739879       0.016882      -0.004747       0.019939       0.026554      -0.003725       0.004764      -0.003475       0.012254      -0.006548      -0.007385      -0.003297       0.010682              1.540846       1.528109       0.077651       0.218747       1.399967       0.222903       1.694463          -0.000001
           96              H      12.979373      23.401429       7.705745       0.129910       0.973699 0.70438120E+01  0.65975763E+02                                 1.531463                            1.476144      -0.766407       2.514377                    0.999346       3.184736       8.287455       0.563700       1.160062      -0.737655      -0.004022       0.015337      -0.019952       0.025485      -0.002143       0.001836      -0.004865      -0.010539      -0.008785      -0.005560      -0.003750       0.009311              1.551398       1.313428       0.044769      -0.165958       1.575037      -0.211263       1.765729          -0.000000
           97              H      13.690794      16.890981       6.427182       0.165955       0.886621 0.60466435E+01  0.54374934E+02                                 1.433751                            1.363304      -0.780921       2.526122                    0.999913       2.910839       7.359779       0.590908       1.152663      -0.740742      -0.007644      -0.005587       0.010539       0.014167       0.002102      -0.000350      -0.001179      -0.004206      -0.004621      -0.002240      -0.001773       0.004013              1.462276       1.288357       0.071081      -0.250281       1.497187      -0.284440       1.601284          -0.000000
           98              H      14.825173      17.568185       5.616051       0.155744       0.937803 0.64982977E+01  0.60630521E+02                                 1.591006                            1.490023      -1.027002       2.398022                    0.998609       3.316950       9.085076       0.512386       1.281201      -0.707949       0.011254       0.003349       0.002410       0.011986       0.001985       0.003326       0.004672       0.002518      -0.010914      -0.006990       0.000075       0.006915              1.680359       2.356318      -0.203659      -0.359196       1.323771       0.041477       1.360987          -0.000000
           99              H      13.387643      17.509511       5.038636       0.176838       0.918265 0.67793412E+01  0.64227485E+02                                 1.604704                            1.555201      -1.001749       2.431046                    0.998547       3.279472       9.191651       0.483232       1.337879      -0.697040      -0.016078       0.000405      -0.009674       0.018768      -0.004318       0.005088       0.002258      -0.002218      -0.002413      -0.008123       0.002697       0.005426              1.619593       1.614430       0.028020       0.326717       1.331580       0.048017       1.912769          -0.000000
          100              H      13.563677      23.416099       6.104105       0.169714       0.853549 0.56586710E+01  0.49716327E+02                                 1.355361                            1.285504      -0.770374       2.534648                    0.999951       2.816234       6.886417       0.636587       1.095124      -0.755312      -0.005356       0.009923       0.010721       0.015560      -0.001411      -0.001240       0.000911      -0.005133      -0.005019      -0.002968      -0.001054       0.004022              1.386921       1.174470      -0.127515      -0.215271       1.534823       0.266880       1.451470          -0.000000
          101              H      13.297195      22.663108       4.777424       0.172735       0.926605 0.67587451E+01  0.62222619E+02                                 1.454576                            1.428842      -0.784365       2.529568                    0.999940       2.890049       7.289149       0.587341       1.132749      -0.747221      -0.010778      -0.001984      -0.009433       0.014460       0.003825       0.004809      -0.000862       0.001833      -0.001785      -0.006405       0.000231       0.006174              1.441778       1.356127      -0.025855       0.218015       1.267408      -0.007749       1.701799           0.000000
          102              H      14.732281      22.714448       5.361714       0.169676       0.935083 0.66032482E+01  0.60400808E+02                                 1.452857                            1.401172      -0.876247       2.481297                    0.999700       2.928979       7.348648       0.600571       1.114953      -0.750652       0.013069       0.000453       0.000734       0.013097       0.000430       0.001241      -0.003343       0.005049      -0.009949      -0.005811       0.001426       0.004386              1.474054       1.882022       0.017105      -0.272204       1.285334       0.013149       1.254806          -0.000001
          103              H      12.536862      21.171788      10.187256       0.163192       0.881632 0.61058069E+01  0.56917173E+02                                 1.615657                            1.514021      -1.103528       2.373586                    0.997135       3.472878       9.974695       0.466717       1.407837      -0.681390       0.003630       0.013870       0.002885       0.014624       0.007791      -0.002323       0.002521      -0.007697       0.009393      -0.011028       0.003672       0.007357              1.684316       1.255882      -0.156483      -0.031751       2.370039       0.256524       1.427027          -0.000000
          104              H      13.358306      19.868720      10.386602       0.178086       0.928588 0.68625292E+01  0.64612395E+02                                 1.573585                            1.533190      -0.733343       2.562450                    0.999966       3.058660       8.291235       0.506449       1.284514      -0.710727       0.012065      -0.005787       0.007191       0.015191      -0.003452       0.001543      -0.001509       0.004708      -0.011023      -0.004284      -0.002157       0.006441              1.584449       1.641585      -0.260419       0.300622       1.538669      -0.168442       1.573092          -0.000000
          105              H      11.837653      19.790488      10.084146       0.166725       0.848693 0.62704927E+01  0.58404964E+02                                 1.533476                            1.503791      -0.896077       2.469625                    0.999423       3.312679       9.281627       0.486243       1.352398      -0.693425      -0.011313      -0.004905       0.000657       0.012348       0.000574      -0.001842       0.000231       0.014584       0.009628      -0.008927       0.002248       0.006679              1.544143       1.729866       0.337665      -0.110372       1.617168      -0.061970       1.285395          -0.000000
          106              H      12.918242      17.030332       7.946335       0.124138       1.009596 0.74369995E+01  0.70787624E+02                                 1.582746                            1.527181      -0.793723       2.493870                    0.999052       3.291719       8.705775       0.547182       1.176020      -0.733305      -0.006458      -0.014418      -0.019840       0.025361       0.002337       0.001818       0.004003      -0.012641      -0.005795      -0.006174      -0.003154       0.009328              1.608481       1.412784      -0.075875      -0.220428       1.590334       0.232519       1.822326          -0.000000
          107              H      25.389074      25.235009      15.576465       0.116965       1.252591 0.88857580E+01  0.89487941E+02                                 1.928776                            1.750869      -1.024714       2.404700                    0.997652       3.483190       9.852759       0.470102       1.293732      -0.707523      -0.015408       0.037115       0.036109       0.054026      -0.002821      -0.006050       0.007820      -0.018238       0.033935      -0.016176      -0.001324       0.017500              2.038571       1.540900      -0.244711      -0.332369       1.991622       0.493498       2.583193           0.000000
          108              H      25.569991      26.134690      13.486772       0.137054       1.161118 0.85842062E+01  0.86051534E+02                                 1.840562                            1.723412      -1.353381       2.247207                    0.993524       3.639207      10.405324       0.470910       1.297507      -0.704186      -0.007096       0.037801      -0.006127       0.038946       0.000718      -0.000884      -0.003235      -0.020567       0.011666      -0.012291       0.002201       0.010089              1.900980       1.506070      -0.341424      -0.025134       2.572691      -0.124518       1.624179           0.000000
          109              H      26.824158      22.675327      12.050108       0.124744       1.108264 0.82381607E+01  0.80342733E+02                                 1.679085                            1.609091      -0.970962       2.419388                    0.998280       3.302864       8.805474       0.532878       1.178588      -0.733836       0.016417      -0.018330      -0.029110       0.038117      -0.010985      -0.008358       0.003117      -0.017112       0.020038      -0.018829       0.003011       0.015818              1.713119       1.505666      -0.057027      -0.239090       1.820527       0.276265       1.813164           0.000000
          110              H      26.547895      21.685190      14.187919       0.110876       1.397643 0.10399593E+02  0.10760455E+03                                 2.000758                            1.841777      -0.809858       2.497985                    0.999249       3.383007       9.318052       0.483952       1.223177      -0.726383       0.011005      -0.052803       0.001601       0.053961      -0.011649      -0.007080       0.001745      -0.034098       0.005589      -0.023161       0.002648       0.020514              2.083330       1.598190      -0.149400       0.038280       2.858119      -0.239548       1.793682           0.000000
          111              H      19.475123       3.899422       2.777093       0.111109       1.314113 0.96706346E+01  0.98088094E+02                                 1.908007                            1.766302      -0.750780       2.527374                    0.999633       3.285098       8.907442       0.499159       1.209780      -0.729666      -0.051922      -0.017868      -0.001084       0.054921       0.012282      -0.001695      -0.005407       0.027653       0.006241      -0.020427       0.002188       0.018239              1.979679       2.674225       0.237137       0.236005       1.559526       0.071846       1.705286          -0.000001
          112              H      20.377245       3.899421       4.949274       0.136454       1.060538 0.77900226E+01  0.75046751E+02                                 1.643794                            1.575348      -0.903666       2.459117                    0.998971       3.230129       8.607346       0.532191       1.194664      -0.730093      -0.020756      -0.009611       0.030555       0.038168       0.010327      -0.002522      -0.005063       0.020184       0.024154      -0.018980       0.005140       0.013840              1.671129       1.813280      -0.003780      -0.317556       1.378449      -0.108763       1.821659          -0.000001
          113              H      23.978409       5.046024       3.430122       0.157481       0.972252 0.68769146E+01  0.65560807E+02                                 1.672328                            1.573129      -1.192755       2.345576                    0.996142       3.404359       9.655868       0.476090       1.349479      -0.693672       0.037681       0.010697       0.005938       0.039617       0.001695       0.001882       0.000387       0.012252       0.019988      -0.009688       0.002202       0.007487              1.719022       2.301848       0.253922       0.128112       1.347432       0.018535       1.507787          -0.000000
          114              H      23.046949       5.006909       1.264814       0.121556       1.246589 0.89593456E+01  0.90107547E+02                                 1.907547                            1.747711      -0.849161       2.491059                    0.998871       3.379522       9.447285       0.476351       1.278481      -0.712047       0.044545       0.007779      -0.036416       0.058060       0.005141      -0.008267      -0.002776       0.031183       0.018193      -0.019537       0.000447       0.019090              2.008622       1.911769       0.125591      -0.478475       1.471845      -0.217283       2.642251          -0.000000
          115              H      22.958966      25.173893      10.475964       0.167236       0.875752 0.59699251E+01  0.53358082E+02                                 1.404893                            1.340795      -0.761037       2.535569                    0.999941       2.875446       7.179393       0.606858       1.129243      -0.746728      -0.006605       0.008382      -0.009582       0.014342      -0.002497       0.000314      -0.000523       0.004946      -0.004366      -0.002881      -0.001404       0.004284              1.427962       1.424030      -0.076014       0.256265       1.297830      -0.259802       1.562025          -0.000001
          116              H      23.614165      24.019956      11.280221       0.158943       0.918774 0.62581161E+01  0.57590190E+02                                 1.548136                            1.446781      -0.859672       2.480614                    0.999522       3.168363       8.496343       0.530650       1.254276      -0.714835       0.002231      -0.011178      -0.001041       0.011446      -0.001471      -0.003327       0.002000      -0.004169      -0.013694      -0.006395       0.000642       0.005753              1.636918       1.273636       0.181961      -0.045923       2.320396      -0.322549       1.316723          -0.000000
          117              H      23.550603      25.447707      11.878258       0.184264       0.890346 0.63528733E+01  0.59218015E+02                                 1.564729                            1.498108      -1.166518       2.354863                    0.997591       3.275714       9.107215       0.495992       1.324791      -0.698748      -0.000831       0.016061       0.011668       0.019869       0.002387      -0.002369       0.002694       0.003990      -0.002301      -0.005369       0.001516       0.003853              1.589216       1.277114      -0.046439      -0.077038       1.600822       0.358570       1.889711          -0.000000
          118              H      25.469760      26.648098       6.757134       0.163473       0.893205 0.61251115E+01  0.56422668E+02                                 1.546406                            1.452582      -1.108190       2.365588                    0.998020       3.312913       9.075347       0.514717       1.291809      -0.705079      -0.014270      -0.002318      -0.001675       0.014554       0.009229       0.001486      -0.002172       0.004540       0.018659      -0.012973       0.006294       0.006679              1.599958       2.231732      -0.151242       0.250588       1.245890      -0.054702       1.322251           0.000000
          119              H      26.821682       2.919063       7.011472       0.169625       0.866407 0.63620121E+01  0.59350300E+02                                 1.541356                            1.504946      -0.935761       2.452269                    0.999357       3.278427       9.131327       0.491812       1.334991      -0.697106       0.003777       0.014739       0.001659       0.015305      -0.000094      -0.000545      -0.002231      -0.015763       0.012633      -0.010010       0.002649       0.007361              1.559048       1.621352       0.348637      -0.036608       1.819434      -0.086345       1.236356           0.000000
          120              H       2.359254      25.880437       6.564662       0.164681       0.928717 0.67346634E+01  0.62233923E+02                                 1.484851                            1.447674      -0.685535       2.569202                    0.999993       2.951553       7.572232       0.567986       1.166962      -0.738247       0.005965      -0.008027      -0.002842       0.010397      -0.003571      -0.000864       0.000590      -0.001958      -0.002912      -0.003267      -0.001106       0.004373              1.495950       1.530430      -0.272974      -0.196449       1.562469       0.256803       1.394951           0.000000
          121              H       5.053398      25.286353      10.833411       0.159983       0.893254 0.60616647E+01  0.55106516E+02                                 1.490613                            1.402238      -0.890443       2.471506                    0.999294       3.111683       8.180218       0.553876       1.216418      -0.723377       0.006160       0.004902      -0.011677       0.014083       0.001675      -0.001439      -0.000431       0.004867       0.000707      -0.003072      -0.000450       0.003523              1.542621       1.829328       0.067689      -0.319261       1.286855      -0.214865       1.511680           0.000000
          122              H      28.735981      25.496603      12.166965       0.172018       0.933576 0.69011370E+01  0.64135108E+02                                 1.490144                            1.467092      -0.771218       2.536461                    0.999952       2.929321       7.525935       0.563515       1.169568      -0.738154      -0.006018       0.010960       0.010853       0.016557      -0.004855       0.000116       0.005074      -0.001116       0.004920      -0.007267       0.000161       0.007106              1.479329       1.325210      -0.013250      -0.042753       1.359028       0.221519       1.753750           0.000001
          123              H       4.334630      24.090855      11.513936       0.162851       0.968472 0.70404397E+01  0.65997550E+02                                 1.538932                            1.486978      -0.876796       2.474171                    0.999543       3.090649       8.070318       0.554801       1.177716      -0.734193      -0.003860      -0.012785      -0.001881       0.013487       0.000788       0.003312       0.001574      -0.009586      -0.009767      -0.006548      -0.000308       0.006856              1.566578       1.439481      -0.067417      -0.052513       1.985105      -0.226353       1.275147           0.000001
          124              H       4.515548      25.481937       7.925713       0.123864       0.999471 0.73980992E+01  0.70806826E+02                                 1.619065                            1.560378      -0.763629       2.509941                    0.999307       3.348857       9.081621       0.518538       1.234158      -0.719583      -0.004364      -0.013359      -0.019703       0.024201       0.001541       0.000649       0.004046      -0.012980      -0.007538      -0.005432      -0.003908       0.009341              1.654323       1.476443      -0.128889      -0.237700       1.689876       0.240052       1.796652           0.000000
          125              H      23.042091      26.029567       9.011803       0.131664       0.968472 0.70340302E+01  0.65752961E+02                                 1.518520                            1.469136      -0.734430       2.529701                    0.999568       3.146499       8.135945       0.569435       1.150671      -0.740373      -0.016907       0.004444       0.019764       0.026386      -0.003763      -0.004808       0.003552       0.012074      -0.006393      -0.007395      -0.003283       0.010679              1.537962       1.525173       0.077339      -0.217686       1.397753      -0.222148       1.690961          -0.000001
          126              H      23.692403      25.494161       7.705745       0.128757       0.973524 0.70402848E+01  0.65911333E+02                                 1.528687                            1.473695      -0.755513       2.518307                    0.999484       3.185723       8.278554       0.565562       1.156794      -0.738434       0.003799      -0.015465      -0.019996       0.025562      -0.002508      -0.001987       0.005040      -0.010847      -0.009108      -0.005760      -0.003982       0.009742              1.548538       1.311548       0.044619       0.165476       1.571956       0.210153       1.762109          -0.000000
          127              H      22.980941       7.556811       6.427182       0.164700       0.887022 0.60470733E+01  0.54347584E+02                                 1.430134                            1.360097      -0.755716       2.535839                    0.999969       2.912074       7.346569       0.594080       1.147165      -0.742067       0.007258       0.005916       0.010763       0.014266       0.002090       0.000571       0.001237      -0.004478      -0.004307      -0.002355      -0.001759       0.004114              1.458471       1.285176       0.070668       0.249110       1.493316       0.283320       1.596922          -0.000000
          128              H      21.846563       6.879607       5.616051       0.155339       0.936955 0.64879878E+01  0.60471506E+02                                 1.585672                            1.485451      -1.009162       2.405251                    0.998730       3.310520       9.043791       0.515261       1.275374      -0.709211      -0.011464      -0.003231       0.002392       0.012148       0.002042      -0.003311      -0.004673       0.002197      -0.011157      -0.006995       0.000054       0.006940              1.674358       2.346644      -0.202552       0.356994       1.319753      -0.041222       1.356676          -0.000000
          129              H      23.284094       6.938282       5.038636       0.176402       0.918069 0.67773224E+01  0.64201118E+02                                 1.604264                            1.554843      -0.997223       2.432927                    0.998638       3.278699       9.187816       0.483365       1.337662      -0.697095       0.016324      -0.000422      -0.009953       0.019123      -0.004370      -0.004987      -0.002322      -0.002356      -0.002184      -0.008122       0.002768       0.005354              1.619105       1.613763       0.028009      -0.326401       1.331364      -0.048103       1.912188          -0.000000
          130              H      23.108101      25.479493       6.104105       0.170564       0.852815 0.56544650E+01  0.49691747E+02                                 1.357512                            1.287421      -0.790314       2.527299                    0.999899       2.813631       6.890691       0.634063       1.099210      -0.754281       0.004916      -0.009852       0.010453       0.015182      -0.001461       0.001397      -0.000910      -0.004929      -0.004575      -0.003050      -0.000874       0.003924              1.389174       1.176193      -0.127905       0.215835       1.537539      -0.267641       1.453790          -0.000000
          131              H      23.374542       1.784686       4.777424       0.172011       0.927500 0.67667534E+01  0.62312484E+02                                 1.455341                            1.429549      -0.790417       2.526495                    0.999925       2.891771       7.293555       0.587303       1.132528      -0.747285       0.010976       0.002227      -0.009690       0.014810       0.003726      -0.004818       0.000984       0.001677      -0.002283      -0.006443       0.000381       0.006062              1.442528       1.356801      -0.025821      -0.218310       1.267955       0.007675       1.702829           0.000000
          132              H      21.939498      26.181146       5.361714       0.168469       0.937763 0.66264028E+01  0.60659268E+02                                 1.454933                            1.403043      -0.873808       2.481292                    0.999684       2.933952       7.361419       0.600608       1.114027      -0.750887      -0.013393      -0.000517       0.000442       0.013410       0.000686      -0.001221       0.003560       0.005440      -0.009904      -0.006101       0.001537       0.004565              1.476208       1.885222       0.017157       0.272884       1.286970      -0.013165       1.256431          -0.000001
          133              H      24.134910      27.723799      10.187256       0.163766       0.879368 0.60877151E+01  0.56708421E+02                                 1.613134                            1.512035      -1.098890       2.376434                    0.997251       3.468431       9.959538       0.466887       1.408319      -0.681308      -0.003752      -0.013907       0.002738       0.014663       0.007727       0.002405      -0.002427      -0.007488       0.009448      -0.010947       0.003758       0.007190              1.681440       1.254480      -0.155972       0.031618       2.364659      -0.255592       1.425181          -0.000000
          134              H      23.313423       4.579066      10.386602       0.177668       0.928301 0.68590652E+01  0.64558118E+02                                 1.571600                            1.531463      -0.733010       2.561960                    0.999971       3.059049       8.285233       0.507506       1.282269      -0.711187      -0.012176       0.005749       0.007357       0.015344      -0.003482      -0.001425       0.001521       0.004951      -0.010983      -0.004295      -0.002190       0.006485              1.582380       1.639161      -0.259559      -0.299725       1.536805       0.167906       1.571175          -0.000000
          135              H      24.834077       4.657299      10.084146       0.167212       0.847403 0.62575096E+01  0.58241299E+02                                 1.530393                            1.501013      -0.886568       2.473584                    0.999431       3.308551       9.260145       0.487391       1.350202      -0.693856       0.011413       0.004789       0.000499       0.012387       0.000475       0.001923      -0.000141       0.014802       0.009569      -0.009015       0.002183       0.006832              1.540950       1.725854       0.336118       0.109913       1.613714       0.061711       1.283283          -0.000000
          136              H      23.753490       7.417457       7.946335       0.124692       1.007666 0.74203493E+01  0.70596675E+02                                 1.581517                            1.526158      -0.791997       2.495285                    0.999126       3.288284       8.697547       0.546940       1.177080      -0.733066       0.006146       0.014062      -0.020031       0.025234       0.002378      -0.001679      -0.003985      -0.012947      -0.005569      -0.006259      -0.003153       0.009412              1.607183       1.411971      -0.075738       0.219993       1.589147      -0.231866       1.820431          -0.000000
          137              H       6.899202      19.277089       1.608514       0.118036       1.253488 0.88936571E+01  0.89624757E+02                                 1.933570                            1.754582      -1.044960       2.397234                    0.997405       3.482787       9.868200       0.468231       1.298070      -0.706637       0.036614      -0.015028      -0.035633       0.053255      -0.002930      -0.007931       0.005902       0.018245       0.033452      -0.016062      -0.001418       0.017480              2.044046       1.996840      -0.245839      -0.495972       1.544153       0.333964       2.591146           0.000000
          138              H       7.798880      19.458002       3.698208       0.137323       1.158827 0.85645608E+01  0.85807457E+02                                 1.838227                            1.721544      -1.361898       2.243936                    0.993356       3.636869      10.396583       0.471111       1.297665      -0.704148       0.037646      -0.007288       0.006163       0.038837       0.001030       0.003115       0.000964       0.020986       0.011407      -0.012486       0.002279       0.010207              1.898417       2.568293      -0.340599       0.124134       1.504496       0.025102       1.622461           0.000000
          139              H       4.339518      20.712173       5.134872       0.126043       1.104590 0.82064181E+01  0.79979331E+02                                 1.677828                            1.607977      -0.975770       2.418803                    0.998302       3.296427       8.793748       0.531918       1.181510      -0.733168      -0.018043       0.016137       0.028644       0.037502      -0.010985      -0.003042       0.008407       0.017081       0.019825      -0.018826       0.003051       0.015776              1.711825       1.819232      -0.056786      -0.275813       1.504664       0.238691       1.811579           0.000000
          140              H       3.349383      20.435914       2.997060       0.110557       1.398479 0.10406890E+02  0.10769256E+03                                 2.000828                            1.841860      -0.812197       2.496585                    0.999195       3.385029       9.322359       0.484192       1.222428      -0.726537      -0.052857       0.011103      -0.001456       0.054031      -0.011657      -0.001650       0.007145       0.033696       0.005231      -0.022999       0.002608       0.020392              2.083407       2.858124      -0.149351       0.239521       1.598273      -0.038298       1.793822           0.000000
          141              H      10.011388      13.363158      14.407887       0.112248       1.312676 0.96598657E+01  0.97989751E+02                                 1.910624                            1.768549      -0.758154       2.526139                    0.999569       3.279484       8.904039       0.497282       1.214211      -0.728715      -0.017526      -0.051294       0.000992       0.054214       0.012339       0.005236       0.001772      -0.027408       0.006719      -0.020372       0.002242       0.018130              1.982482       1.561346       0.237680      -0.072028       2.678555      -0.236688       1.707544          -0.000001
          142              H      10.011391      14.265283      12.235705       0.139335       1.062336 0.78150175E+01  0.75423581E+02                                 1.653263                            1.583983      -0.937665       2.446799                    0.998701       3.231974       8.648367       0.527141       1.203933      -0.727952      -0.009556      -0.020496      -0.029650       0.037290       0.010265       0.004960       0.002425      -0.020070       0.023921      -0.018845       0.005192       0.013653              1.680944       1.385459      -0.003756       0.109710       1.824519       0.320336       1.832854          -0.000001
          143              H      11.157998      17.866443      13.754858       0.157806       0.969890 0.68535711E+01  0.65253216E+02                                 1.666230                            1.567808      -1.190992       2.346058                    0.996155       3.397621       9.616261       0.478323       1.344931      -0.694572       0.010573       0.037651      -0.006242       0.039602       0.001700      -0.000445      -0.001756      -0.011774       0.019539      -0.009386       0.002132       0.007255              1.712556       1.343214       0.252391      -0.018471       2.291870      -0.127262       1.502583          -0.000000
          144              H      11.118879      16.934981      15.920165       0.121059       1.247759 0.89684994E+01  0.90220542E+02                                 1.908699                            1.748549      -0.845694       2.492609                    0.998942       3.380639       9.450786       0.476270       1.278401      -0.712075       0.007734       0.044438       0.036626       0.058103       0.005027       0.002896       0.008478      -0.031330       0.018064      -0.019566       0.000243       0.019323              2.009952       1.472519       0.125803       0.217559       1.913119       0.479298       2.644218          -0.000000
          145              H       6.838075      16.846975       6.709016       0.167244       0.876669 0.59783246E+01  0.53457892E+02                                 1.406613                            1.342340      -0.770411       2.531404                    0.999920       2.876714       7.186835       0.606034       1.130256      -0.746477       0.008634      -0.006346       0.009480       0.014307      -0.002508       0.000376      -0.000464      -0.005188      -0.004760      -0.002840      -0.001616       0.004456              1.429749       1.299265      -0.075985       0.260211       1.425791      -0.256731       1.564190          -0.000001
          146              H       5.684140      17.502176       5.904759       0.159510       0.916425 0.62372200E+01  0.57335982E+02                                 1.543928                            1.443135      -0.850698       2.484632                    0.999569       3.162231       8.468598       0.532127       1.252144      -0.715313      -0.010811       0.002278       0.001013       0.011095      -0.001558      -0.002011       0.003113       0.004208      -0.014013      -0.006308       0.000488       0.005820              1.632248       2.312898       0.180930       0.321024       1.270457       0.045619       1.313388          -0.000000
          147              H       7.111892      17.438612       5.306722       0.184151       0.892223 0.63707935E+01  0.59436697E+02                                 1.567925                            1.501010      -1.170612       2.353106                    0.997552       3.280597       9.129674       0.495040       1.326187      -0.698448       0.016322      -0.001046      -0.011577       0.020038       0.002438      -0.002605       0.002259      -0.004376      -0.001989      -0.005333       0.001393       0.003939              1.592517       1.603918      -0.046576      -0.359524       1.279475       0.077334       1.894159          -0.000000
          148              H       8.312279      19.357761      10.427846       0.162812       0.893717 0.61284312E+01  0.56451554E+02                                 1.545940                            1.452178      -1.104686       2.367048                    0.998069       3.312478       9.069116       0.515297       1.290393      -0.705389      -0.002482      -0.014369       0.001990       0.014717       0.009057       0.002164      -0.001402      -0.004588       0.018739      -0.012812       0.006117       0.006695              1.599449       1.245539      -0.151022       0.054697       2.230847      -0.250562       1.321962           0.000000
          149              H       9.031047      20.709725      10.173508       0.168753       0.867435 0.63699692E+01  0.59430906E+02                                 1.541261                            1.504842      -0.929841       2.454336                    0.999398       3.278848       9.126870       0.492442       1.333140      -0.697491       0.014627       0.003501      -0.001427       0.015108       0.000132       0.002125       0.000587       0.016017       0.011393      -0.009932       0.002550       0.007382              1.558964       1.819204       0.348646       0.086490       1.621389       0.036696       1.236300           0.000000
          150              H       7.544621      20.695056      10.620317       0.164049       0.929216 0.67340533E+01  0.62183900E+02                                 1.480187                            1.443295      -0.683228       2.568063                    0.999994       2.953821       7.558272       0.571794       1.160019      -0.739860      -0.008274       0.006101       0.003038       0.010720      -0.003574      -0.000620       0.000859       0.001845      -0.003167      -0.003207      -0.001201       0.004408              1.491198       1.557465      -0.271662      -0.255534       1.525546       0.195438       1.390583           0.000000
          151              H       6.950547      23.389206       6.351568       0.160952       0.892911 0.60593148E+01  0.55089113E+02                                 1.491304                            1.402777      -0.896671       2.469119                    0.999312       3.111126       8.183559       0.553196       1.217825      -0.723045       0.005170       0.005957       0.011735       0.014139       0.001415       0.000213       0.001293      -0.004269       0.000809      -0.002707      -0.000331       0.003037              1.543398       1.287300       0.067793       0.215139       1.830244       0.319648       1.512650           0.000000
          152              H       7.160797      22.623991       5.018014       0.172003       0.934315 0.69088593E+01  0.64230925E+02                                 1.491754                            1.468594      -0.778568       2.533468                    0.999946       2.929646       7.530514       0.562781       1.170654      -0.737913       0.010854      -0.006166      -0.010895       0.016568      -0.004860      -0.004925      -0.000163       0.001317       0.004833      -0.007189       0.000200       0.006989              1.480937       1.360337      -0.013278      -0.221949       1.326504       0.042837       1.755969           0.000001
          153              H       5.755048      22.670441       5.671043       0.163404       0.968471 0.70403072E+01  0.65995081E+02                                 1.538713                            1.486749      -0.878059       2.473625                    0.999545       3.090762       8.070172       0.554972       1.177376      -0.734256      -0.012498      -0.003480       0.001936       0.013117       0.000820      -0.001466      -0.003256       0.009709      -0.009732      -0.006511      -0.000362       0.006873              1.566360       1.984997      -0.067356       0.226333       1.439163       0.052510       1.274920           0.000001
          154              H       7.146126      22.851353       9.259267       0.123801       1.001601 0.74202906E+01  0.71100176E+02                                 1.624290                            1.565043      -0.780584       2.502600                    0.999180       3.353789       9.111794       0.516409       1.237835      -0.718767      -0.013226      -0.004180       0.019822       0.024193       0.001801      -0.003998      -0.000727       0.013146      -0.007638      -0.005562      -0.003899       0.009461              1.659812       1.695601      -0.129573      -0.241671       1.480743       0.239117       1.803093           0.000000
          155              H       7.693747      16.930096       8.173176       0.131394       0.969527 0.70446795E+01  0.65890762E+02                                 1.521314                            1.471615      -0.743688       2.526491                    0.999516       3.147400       8.146025       0.568047       1.152811      -0.739879       0.004747      -0.016882      -0.019939       0.026554      -0.003725      -0.003475       0.004764      -0.012254      -0.006548      -0.007385      -0.003297       0.010682              1.540847       1.399967       0.077651       0.222904       1.528108       0.218746       1.694464          -0.000001
          156              H       7.158341      17.580407       9.479235       0.129910       0.973699 0.70438112E+01  0.65975754E+02                                 1.531462                            1.476144      -0.766407       2.514377                    0.999346       3.184736       8.287455       0.563700       1.160062      -0.737655      -0.015337       0.004022       0.019952       0.025485      -0.002143      -0.004865       0.001836       0.010539      -0.008785      -0.005560      -0.003750       0.009311              1.551398       1.575038       0.044769      -0.211263       1.313428      -0.165958       1.765729          -0.000000
          157              H      13.668788      16.868975      10.757797       0.165955       0.886622 0.60466491E+01  0.54374994E+02                                 1.433752                            1.363304      -0.780921       2.526122                    0.999913       2.910840       7.359781       0.590908       1.152662      -0.740742       0.005587       0.007644      -0.010539       0.014167       0.002102      -0.001179      -0.000350       0.004206      -0.004621      -0.002240      -0.001773       0.004013              1.462276       1.497188       0.071081      -0.284440       1.288357      -0.250281       1.601284          -0.000000
          158              H      12.991581      15.734597      11.568928       0.155744       0.937803 0.64982965E+01  0.60630506E+02                                 1.591006                            1.490022      -1.027001       2.398022                    0.998609       3.316950       9.085075       0.512386       1.281201      -0.707949      -0.003349      -0.011254      -0.002410       0.011986       0.001985       0.004672       0.003326      -0.002518      -0.010914      -0.006990       0.000075       0.006915              1.680358       1.323770      -0.203657       0.041477       2.356317      -0.359196       1.360987          -0.000000
          159              H      13.050258      17.172127      12.146344       0.176838       0.918265 0.67793417E+01  0.64227495E+02                                 1.604705                            1.555201      -1.001749       2.431046                    0.998547       3.279471       9.191651       0.483232       1.337880      -0.697040      -0.000405       0.016078       0.009674       0.018768      -0.004318       0.002258       0.005088       0.002218      -0.002413      -0.008123       0.002697       0.005426              1.619594       1.331580       0.028021       0.048018       1.614430       0.326717       1.912770          -0.000000
          160              H       7.143670      16.996103      11.080875       0.169714       0.853549 0.56586668E+01  0.49716282E+02                                 1.355360                            1.285503      -0.770374       2.534648                    0.999951       2.816234       6.886417       0.636587       1.095125      -0.755312      -0.009923       0.005356      -0.010721       0.015560      -0.001411       0.000911      -0.001240       0.005133      -0.005019      -0.002968      -0.001054       0.004022              1.386920       1.534823      -0.127515       0.266879       1.174470      -0.215271       1.451469          -0.000000
          161              H       7.896662      17.262584      12.407555       0.172735       0.926605 0.67587460E+01  0.62222632E+02                                 1.454576                            1.428842      -0.784365       2.529568                    0.999940       2.890049       7.289150       0.587341       1.132749      -0.747221       0.001984       0.010778       0.009433       0.014460       0.003825      -0.000862       0.004809      -0.001833      -0.001785      -0.006405       0.000231       0.006174              1.441778       1.267408      -0.025854      -0.007748       1.356127       0.218015       1.701800           0.000000
          162              H       7.845319      15.827498      11.823266       0.169676       0.935084 0.66032507E+01  0.60400836E+02                                 1.452858                            1.401172      -0.876247       2.481297                    0.999700       2.928979       7.348648       0.600571       1.114953      -0.750652      -0.000453      -0.013069      -0.000734       0.013097       0.000430      -0.003343       0.001241      -0.005049      -0.009949      -0.005811       0.001426       0.004386              1.474055       1.285335       0.017105       0.013149       1.882022      -0.272204       1.254807          -0.000001
          163              H       9.387982      18.022914       6.997724       0.163192       0.881632 0.61058104E+01  0.56917213E+02                                 1.615657                            1.514022      -1.103528       2.373586                    0.997135       3.472878       9.974695       0.466717       1.407837      -0.681390      -0.013870      -0.003630      -0.002885       0.014624       0.007791       0.002521      -0.002323       0.007697       0.009393      -0.011028       0.003672       0.007357              1.684316       2.370039      -0.156485       0.256523       1.255883      -0.031751       1.427027          -0.000000
          164              H      10.691049      17.201468       6.798378       0.178086       0.928588 0.68625260E+01  0.64612358E+02                                 1.573585                            1.533189      -0.733343       2.562450                    0.999966       3.058660       8.291235       0.506449       1.284514      -0.710727       0.005787      -0.012065      -0.007191       0.015191      -0.003452      -0.001509       0.001543      -0.004708      -0.011023      -0.004284      -0.002157       0.006441              1.584448       1.538667      -0.260418      -0.168441       1.641586       0.300622       1.573091          -0.000000
          165              H      10.769284      18.722121       7.100834       0.166725       0.848693 0.62704896E+01  0.58404928E+02                                 1.533475                            1.503790      -0.896077       2.469625                    0.999423       3.312679       9.281626       0.486243       1.352398      -0.693425       0.004905       0.011313      -0.000657       0.012348       0.000574       0.000231      -0.001842      -0.014584       0.009628      -0.008927       0.002248       0.006679              1.544142       1.617169       0.337665      -0.061970       1.729864      -0.110372       1.285395          -0.000000
          166              H      13.529438      17.641527       9.238645       0.124138       1.009596 0.74369963E+01  0.70787587E+02                                 1.582746                            1.527181      -0.793723       2.493870                    0.999052       3.291719       8.705775       0.547182       1.176020      -0.733305       0.014418       0.006458       0.019840       0.025361       0.002337       0.004003       0.001818       0.012641      -0.005795      -0.006174      -0.003154       0.009328              1.608481       1.590333      -0.075876       0.232519       1.412784      -0.220429       1.822327          -0.000000
          167              H       5.324739       5.170709       1.608514       0.116965       1.252591 0.88857527E+01  0.89487879E+02                                 1.928776                            1.750869      -1.024713       2.404700                    0.997652       3.483190       9.852760       0.470102       1.293732      -0.707523      -0.037115       0.015408      -0.036109       0.054026      -0.002822       0.007820      -0.006050       0.018238       0.033935      -0.016176      -0.001324       0.017500              2.038571       1.991620      -0.244711       0.493497       1.540900      -0.332370       2.583193           0.000000
          168              H       4.425058       4.989794       3.698208       0.137054       1.161118 0.85842042E+01  0.86051514E+02                                 1.840562                            1.723412      -1.353381       2.247207                    0.993524       3.639208      10.405329       0.470910       1.297507      -0.704186      -0.037801       0.007097       0.006127       0.038946       0.000718      -0.003235      -0.000884       0.020567       0.011666      -0.012291       0.002201       0.010089              1.900980       2.572690      -0.341426      -0.124518       1.506071      -0.025134       1.624179           0.000000
          169              H       7.884419       3.735621       5.134872       0.124744       1.108264 0.82381607E+01  0.80342724E+02                                 1.679084                            1.609090      -0.970962       2.419388                    0.998280       3.302864       8.805470       0.532878       1.178587      -0.733836       0.018330      -0.016417       0.029110       0.038117      -0.010985       0.003117      -0.008358       0.017112       0.020038      -0.018829       0.003011       0.015818              1.713118       1.820526      -0.057027       0.276264       1.505665      -0.239090       1.813163           0.000000
          170              H       8.874556       4.011882       2.997060       0.110876       1.397642 0.10399588E+02  0.10760448E+03                                 2.000757                            1.841777      -0.809858       2.497985                    0.999249       3.383006       9.318047       0.483953       1.223176      -0.726383       0.052803      -0.011005      -0.001601       0.053961      -0.011649       0.001745      -0.007080       0.034098       0.005589      -0.023161       0.002648       0.020514              2.083329       2.858116      -0.149402      -0.239548       1.598190       0.038280       1.793681           0.000000
          171              H      26.660336      11.084623      14.407887       0.111109       1.314113 0.96706287E+01  0.98088021E+02                                 1.908007                            1.766302      -0.750780       2.527374                    0.999633       3.285098       8.907442       0.499159       1.209780      -0.729666       0.017868       0.051922       0.001084       0.054921       0.012282      -0.005407      -0.001695      -0.027653       0.006241      -0.020427       0.002188       0.018239              1.979679       1.559526       0.237138       0.071846       2.674224       0.236005       1.705286          -0.000001
          172              H      26.660336      10.182501      12.235705       0.136454       1.060539 0.77900313E+01  0.75046850E+02                                 1.643794                            1.575349      -0.903666       2.459117                    0.998971       3.230130       8.607347       0.532191       1.194663      -0.730093       0.009611       0.020756      -0.030555       0.038168       0.010327      -0.005063      -0.002522      -0.020184       0.024154      -0.018980       0.005140       0.013840              1.671129       1.378449      -0.003780      -0.108764       1.813280      -0.317555       1.821659          -0.000001
          173              H      25.513727       6.581339      13.754858       0.157481       0.972252 0.68769144E+01  0.65560804E+02                                 1.672328                            1.573129      -1.192755       2.345576                    0.996142       3.404359       9.655867       0.476090       1.349479      -0.693673      -0.010697      -0.037681      -0.005938       0.039617       0.001695       0.000387       0.001882      -0.012252       0.019988      -0.009688       0.002202       0.007487              1.719022       1.347432       0.253923       0.018535       2.301848       0.128112       1.507786          -0.000000
          174              H      25.552843       7.512799      15.920165       0.121556       1.246588 0.89593363E+01  0.90107432E+02                                 1.907546                            1.747710      -0.849161       2.491059                    0.998871       3.379522       9.447285       0.476351       1.278481      -0.712047      -0.007779      -0.044545       0.036416       0.058060       0.005141      -0.002776      -0.008267      -0.031183       0.018193      -0.019537       0.000447       0.019090              2.008620       1.471845       0.125592      -0.217284       1.911768      -0.478474       2.642249          -0.000000
          175              H       5.385859       7.600817       6.709016       0.167236       0.875752 0.59699241E+01  0.53358072E+02                                 1.404893                            1.340795      -0.761037       2.535569                    0.999941       2.875446       7.179393       0.606858       1.129243      -0.746728      -0.008382       0.006605       0.009582       0.014342      -0.002497      -0.000523       0.000314      -0.004946      -0.004366      -0.002881      -0.001404       0.004284              1.427962       1.297829      -0.076014      -0.259802       1.424030       0.256265       1.562025          -0.000001
          176              H       6.539795       6.945616       5.904759       0.158943       0.918774 0.62581197E+01  0.57590226E+02                                 1.548136                            1.446781      -0.859672       2.480614                    0.999522       3.168364       8.496343       0.530650       1.254275      -0.714836       0.011178      -0.002231       0.001041       0.011446      -0.001471       0.002000      -0.003327       0.004169      -0.013694      -0.006395       0.000642       0.005753              1.636918       2.320397       0.181959      -0.322550       1.273636      -0.045922       1.316723          -0.000000
          177              H       5.112044       7.009181       5.306722       0.184264       0.890346 0.63528734E+01  0.59218018E+02                                 1.564729                            1.498108      -1.166518       2.354863                    0.997591       3.275714       9.107216       0.495992       1.324792      -0.698747      -0.016061       0.000831      -0.011668       0.019869       0.002387       0.002694      -0.002369      -0.003990      -0.002301      -0.005369       0.001516       0.003853              1.589216       1.600821      -0.046440       0.358570       1.277115      -0.077039       1.889712          -0.000000
          178              H       3.911650       5.090025      10.427846       0.163473       0.893205 0.61251108E+01  0.56422661E+02                                 1.546406                            1.452582      -1.108190       2.365588                    0.998020       3.312913       9.075347       0.514717       1.291809      -0.705079       0.002318       0.014270       0.001675       0.014554       0.009229      -0.002172       0.001486      -0.004540       0.018659      -0.012973       0.006294       0.006679              1.599958       1.245890      -0.151240      -0.054701       2.231733       0.250589       1.322251           0.000000
          179              H      27.640683       3.738062      10.173508       0.169625       0.866407 0.63620076E+01  0.59350249E+02                                 1.541356                            1.504945      -0.935761       2.452269                    0.999357       3.278427       9.131327       0.491812       1.334991      -0.697106      -0.014739      -0.003777      -0.001659       0.015305      -0.000094      -0.002231      -0.000545       0.015763       0.012633      -0.010010       0.002649       0.007361              1.559047       1.819436       0.348637      -0.086345       1.621351      -0.036607       1.236356           0.000000
          180              H       4.679309       3.752731      10.620317       0.164681       0.928717 0.67346611E+01  0.62233896E+02                                 1.484851                            1.447674      -0.685535       2.569202                    0.999993       2.951553       7.572232       0.567986       1.166962      -0.738247       0.008027      -0.005965       0.002842       0.010397      -0.003571       0.000590      -0.000864       0.001958      -0.002912      -0.003267      -0.001106       0.004373              1.495950       1.562469      -0.272974       0.256803       1.530430      -0.196449       1.394951           0.000000
          181              H       5.273431      25.506386       6.351568       0.159983       0.893254 0.60616628E+01  0.55106494E+02                                 1.490613                            1.402238      -0.890443       2.471506                    0.999294       3.111683       8.180217       0.553876       1.216418      -0.723377      -0.004902      -0.006160       0.011677       0.014083       0.001675      -0.000431      -0.001439      -0.004867       0.000707      -0.003072      -0.000450       0.003523              1.542621       1.286855       0.067690      -0.214865       1.829327      -0.319261       1.511680           0.000000
          182              H       5.063139       1.823803       5.018014       0.172018       0.933576 0.69011366E+01  0.64135101E+02                                 1.490144                            1.467092      -0.771218       2.536461                    0.999952       2.929321       7.525934       0.563515       1.169568      -0.738154      -0.010960       0.006018      -0.010853       0.016557      -0.004855       0.005074       0.000116       0.001116       0.004920      -0.007267       0.000161       0.007106              1.479329       1.359028      -0.013250       0.221519       1.325210      -0.042754       1.753750           0.000001
          183              H       6.468930      26.225151       5.671043       0.162851       0.968472 0.70404400E+01  0.65997549E+02                                 1.538932                            1.486978      -0.876796       2.474171                    0.999543       3.090649       8.070316       0.554802       1.177715      -0.734193       0.012785       0.003860       0.001881       0.013487       0.000788       0.001574       0.003312       0.009586      -0.009767      -0.006548      -0.000308       0.006856              1.566577       1.985104      -0.067419      -0.226353       1.439481      -0.052512       1.275147           0.000001
          184              H       5.077848      26.044235       9.259267       0.123864       0.999471 0.73981003E+01  0.70806841E+02                                 1.619065                            1.560379      -0.763629       2.509941                    0.999307       3.348857       9.081622       0.518537       1.234159      -0.719582       0.013359       0.004364       0.019703       0.024201       0.001541       0.004046       0.000649       0.012980      -0.007538      -0.005432      -0.003908       0.009341              1.654324       1.689876      -0.128890       0.240052       1.476443      -0.237700       1.796652           0.000000
          185              H       4.530185       7.517693       8.173176       0.131664       0.968473 0.70340303E+01  0.65752963E+02                                 1.518520                            1.469136      -0.734430       2.529701                    0.999568       3.146499       8.135945       0.569435       1.150671      -0.740373      -0.004444       0.016907      -0.019764       0.026386      -0.003763       0.003552      -0.004808      -0.012075      -0.006393      -0.007395      -0.003283       0.010679              1.537962       1.397753       0.077339      -0.222149       1.525172      -0.217686       1.690962          -0.000001
          186              H       5.065590       6.867381       9.479235       0.128757       0.973524 0.70402845E+01  0.65911330E+02                                 1.528687                            1.473695      -0.755513       2.518307                    0.999484       3.185723       8.278554       0.565562       1.156794      -0.738434       0.015465      -0.003799       0.019996       0.025562      -0.002508       0.005040      -0.001987       0.010847      -0.009108      -0.005760      -0.003982       0.009742              1.548538       1.571956       0.044618       0.210153       1.311548       0.165476       1.762110          -0.000000
          187              H      23.002941       7.578811      10.757797       0.164700       0.887022 0.60470721E+01  0.54347570E+02                                 1.430134                            1.360097      -0.755716       2.535839                    0.999969       2.912074       7.346569       0.594080       1.147165      -0.742067      -0.005916      -0.007258      -0.010763       0.014266       0.002090       0.001237       0.000571       0.004478      -0.004307      -0.002355      -0.001759       0.004114              1.458471       1.493316       0.070668       0.283320       1.285176       0.249110       1.596922          -0.000000
          188              H      23.680147       8.713189      11.568928       0.155339       0.936955 0.64879920E+01  0.60471554E+02                                 1.585673                            1.485451      -1.009162       2.405251                    0.998730       3.310520       9.043791       0.515261       1.275374      -0.709211       0.003231       0.011464      -0.002392       0.012148       0.002042      -0.004673      -0.003311      -0.002197      -0.011157      -0.006995       0.000054       0.006940              1.674358       1.319752      -0.202550      -0.041221       2.346646       0.356994       1.356676          -0.000000
          189              H      23.621469       7.275658      12.146344       0.176402       0.918070 0.67773241E+01  0.64201137E+02                                 1.604264                            1.554843      -0.997223       2.432927                    0.998638       3.278699       9.187816       0.483365       1.337662      -0.697095       0.000422      -0.016324       0.009953       0.019123      -0.004370      -0.002322      -0.004987       0.002356      -0.002184      -0.008122       0.002768       0.005354              1.619105       1.331364       0.028009      -0.048104       1.613762      -0.326400       1.912189          -0.000000
          190              H       5.080259       7.451682      11.080875       0.170564       0.852815 0.56544649E+01  0.49691746E+02                                 1.357512                            1.287421      -0.790314       2.527299                    0.999899       2.813631       6.890691       0.634063       1.099210      -0.754281       0.009852      -0.004916      -0.010453       0.015182      -0.001461      -0.000910       0.001397       0.004929      -0.004575      -0.003050      -0.000874       0.003924              1.389174       1.537539      -0.127906      -0.267640       1.176193       0.215835       1.453789          -0.000000
          191              H      28.775065       7.185200      12.407555       0.172011       0.927500 0.67667525E+01  0.62312472E+02                                 1.455340                            1.429548      -0.790417       2.526495                    0.999925       2.891771       7.293554       0.587304       1.132527      -0.747285      -0.002227      -0.010976       0.009690       0.014810       0.003726       0.000984      -0.004818      -0.001677      -0.002283      -0.006443       0.000381       0.006062              1.442528       1.267954      -0.025820       0.007674       1.356801      -0.218310       1.702829           0.000000
          192              H       4.378608       8.620287      11.823266       0.168469       0.937763 0.66264045E+01  0.60659286E+02                                 1.454933                            1.403043      -0.873808       2.481292                    0.999684       2.933952       7.361419       0.600608       1.114027      -0.750887       0.000517       0.013393      -0.000442       0.013410       0.000686       0.003560      -0.001221      -0.005440      -0.009904      -0.006101       0.001537       0.004565              1.476208       1.286971       0.017158      -0.013165       1.885222       0.272885       1.256432          -0.000001
          193              H       2.835952       6.424877       6.997724       0.163766       0.879369 0.60877237E+01  0.56708515E+02                                 1.613135                            1.512036      -1.098890       2.376434                    0.997251       3.468432       9.959539       0.466887       1.408318      -0.681308       0.013907       0.003752      -0.002738       0.014663       0.007727      -0.002427       0.002405       0.007488       0.009448      -0.010947       0.003758       0.007190              1.681440       2.364660      -0.155974      -0.255591       1.254481       0.031618       1.425181          -0.000000
          194              H      25.980685       7.246324       6.798378       0.177668       0.928301 0.68590668E+01  0.64558133E+02                                 1.571600                            1.531462      -0.733010       2.561960                    0.999971       3.059050       8.285234       0.507506       1.282268      -0.711187      -0.005749       0.012176      -0.007357       0.015344      -0.003482       0.001521      -0.001425      -0.004951      -0.010983      -0.004295      -0.002190       0.006485              1.582380       1.536803      -0.259558       0.167905       1.639162      -0.299725       1.571174          -0.000000
          195              H      25.902450       5.725670       7.100834       0.167212       0.847403 0.62575063E+01  0.58241263E+02                                 1.530393                            1.501013      -0.886568       2.473584                    0.999431       3.308551       9.260146       0.487391       1.350203      -0.693856      -0.004789      -0.011413      -0.000499       0.012387       0.000475      -0.000141       0.001923      -0.014802       0.009569      -0.009015       0.002183       0.006832              1.540950       1.613715       0.336118       0.061711       1.725852       0.109913       1.283283          -0.000000
          196              H      23.142293       6.806262       9.238645       0.124692       1.007666 0.74203504E+01  0.70596687E+02                                 1.581518                            1.526159      -0.791997       2.495285                    0.999126       3.288284       8.697547       0.546940       1.177080      -0.733066      -0.014062      -0.006146       0.020031       0.025234       0.002378      -0.003985      -0.001679       0.012947      -0.005569      -0.006259      -0.003153       0.009412              1.607183       1.589147      -0.075739      -0.231866       1.411972       0.219994       1.820431          -0.000000
          197              H      23.506592      25.235007      18.793494       0.117531       1.251740 0.88779928E+01  0.89393868E+02                                 1.928320                            1.750417      -1.029577       2.402942                    0.997652       3.481041       9.847127       0.470017       1.294194      -0.707431       0.015458       0.036656      -0.036213       0.053795       0.002853      -0.005963      -0.007870      -0.017937       0.032936      -0.015855      -0.001451       0.017305              2.038093       1.540506       0.244692      -0.332373       1.991089      -0.493583       2.582684           0.000000
          198              H      23.325678      26.134685      20.883187       0.136696       1.164226 0.86131689E+01  0.86424458E+02                                 1.844618                            1.726917      -1.376272       2.237568                    0.993272       3.645134      10.431139       0.470133       1.298408      -0.703984       0.007088       0.037727       0.006047       0.038861      -0.000730      -0.001108       0.003126      -0.021027       0.011772      -0.012563       0.002378       0.010185              1.905321       1.509000       0.342740      -0.025249       2.579527       0.124831       1.627435           0.000000
          199              H      22.071499      22.675320      22.319851       0.125506       1.107518 0.82326591E+01  0.80296138E+02                                 1.680385                            1.610198      -0.981323       2.415862                    0.998191       3.301060       8.808383       0.531743       1.181000      -0.733274      -0.016280      -0.018046       0.028741       0.037639       0.010958      -0.008272      -0.003233      -0.017311       0.020081      -0.018823       0.002952       0.015872              1.714505       1.506691       0.057184      -0.239492       1.822100      -0.276863       1.814724           0.000000
          200              H      22.347759      21.685186      20.182040       0.111346       1.397898 0.10403031E+02  0.10764365E+03                                 2.000133                            1.841389      -0.806603       2.499297                    0.999244       3.384639       9.321182       0.484300       1.222257      -0.726556      -0.010854      -0.052675      -0.001401       0.053800       0.011877      -0.007036      -0.001562      -0.033749       0.005228      -0.023092       0.002596       0.020497              2.082589       1.597867       0.149206       0.038263       2.856571       0.239294       1.793328           0.000000
          201              H      29.420512      28.347204      31.592866       0.111202       1.317515 0.97011699E+01  0.98507027E+02                                 1.914866                            1.771941      -0.764024       2.523267                    0.999579       3.284850       8.921066       0.497001       1.213684      -0.728844       0.051528      -0.017262       0.001167       0.054355      -0.012663      -0.001689       0.005282       0.028010       0.006201      -0.020745       0.002145       0.018600              1.987159       2.686362      -0.238748       0.237570       1.564265      -0.072250       1.710849          -0.000001
          202              H      28.518389      28.347205      29.420685       0.136981       1.059277 0.77796879E+01  0.74926763E+02                                 1.642885                            1.574648      -0.907707       2.457641                    0.998969       3.228309       8.602990       0.532103       1.195187      -0.729970       0.020632      -0.010063      -0.030326       0.038035      -0.010438      -0.002481       0.004850       0.020285       0.024178      -0.019046       0.005263       0.013783              1.670139       1.812129       0.003886      -0.316910       1.377876       0.108561       1.820413          -0.000001
          203              H      24.917229      29.493806      30.939837       0.158053       0.968871 0.68445366E+01  0.65148111E+02                                 1.665399                            1.567027      -1.183086       2.349495                    0.996298       3.395677       9.610508       0.478308       1.345365      -0.694491      -0.037626       0.010713      -0.006078       0.039591      -0.001758       0.001892      -0.000556       0.012255       0.019663      -0.009657       0.002221       0.007436              1.711701       2.290724      -0.252261       0.127308       1.342581      -0.018450       1.501799          -0.000000
          204              H      25.848689      29.454688      33.105145       0.121427       1.247393 0.89657783E+01  0.90182085E+02                                 1.907718                            1.747806      -0.846539       2.491931                    0.998912       3.380662       9.448818       0.476589       1.277702      -0.712206      -0.044441       0.007629       0.036784       0.058191      -0.005223      -0.008191       0.002710       0.031145       0.017775      -0.019467       0.000442       0.019025              2.008824       1.912123      -0.125669      -0.478699       1.471940       0.217349       2.642408          -0.000000
          205              H      25.936700      25.173884      23.893995       0.166883       0.875964 0.59703264E+01  0.53351678E+02                                 1.403693                            1.339675      -0.751393       2.539106                    0.999953       2.876208       7.175839       0.608029       1.127280      -0.747205       0.006586       0.008717       0.009721       0.014624       0.002561       0.000239       0.000276       0.004974      -0.004792      -0.002793      -0.001594       0.004387              1.426746       1.422665       0.075899       0.255943       1.296813       0.259550       1.560759          -0.000001
          206              H      25.281497      24.019949      23.089738       0.158134       0.920753 0.62732519E+01  0.57751597E+02                                 1.548768                            1.447266      -0.860290       2.479510                    0.999539       3.171309       8.499739       0.531373       1.252088      -0.715305      -0.002855      -0.011279       0.000921       0.011672       0.001391      -0.003403      -0.001906      -0.004684      -0.013444      -0.006435       0.000641       0.005793              1.637688       1.274070      -0.182220      -0.046035       2.321837       0.322807       1.317159          -0.000000
          207              H      25.345064      25.447701      22.491701       0.183172       0.893359 0.63782136E+01  0.59497826E+02                                 1.566333                            1.499550      -1.150338       2.360918                    0.997712       3.280523       9.116120       0.496649       1.322070      -0.699290       0.001218       0.016360      -0.011795       0.020206      -0.002528      -0.002348      -0.002632       0.004415      -0.002302      -0.005455       0.001376       0.004080              1.590880       1.278262       0.046531      -0.077242       1.602605      -0.359172       1.891773          -0.000000
          208              H      23.425911      26.648084      27.612825       0.162133       0.895296 0.61404405E+01  0.56577173E+02                                 1.546288                            1.452404      -1.100673       2.367916                    0.998059       3.314258       9.068544       0.516009       1.288270      -0.705838       0.014748      -0.002310       0.002053       0.015068      -0.009120       0.001413       0.002264       0.004782       0.018644      -0.012904       0.006159       0.006745              1.599865       2.231811       0.151248       0.250635       1.245709       0.054706       1.322076           0.000000
          209              H      22.073949      27.366850      27.358487       0.170074       0.865468 0.63541380E+01  0.59270411E+02                                 1.541685                            1.505195      -0.936517       2.452476                    0.999325       3.276966       9.132759       0.491094       1.337088      -0.696693      -0.003612       0.014167      -0.001742       0.014723       0.000048      -0.000511       0.002224      -0.015828       0.011804      -0.009902       0.002517       0.007385              1.559414       1.621673      -0.348908      -0.036655       1.820079       0.086425       1.236490           0.000000
          210              H      22.088615      25.880423      27.805297       0.163647       0.930018 0.67450625E+01  0.62343443E+02                                 1.485131                            1.447889      -0.687068       2.568032                    0.999993       2.953731       7.574419       0.568572       1.165509      -0.738603      -0.006322      -0.008579       0.003100       0.011099       0.003586      -0.000625      -0.000454      -0.001697      -0.002885      -0.003224      -0.001048       0.004272              1.496255       1.530720       0.273186      -0.196574       1.562844      -0.256983       1.395201           0.000000
          211              H      19.394469      25.286344      23.536548       0.161004       0.892567 0.60562239E+01  0.55050389E+02                                 1.490463                            1.402060      -0.886800       2.473311                    0.999328       3.110430       8.179192       0.553586       1.217202      -0.723185      -0.006107       0.004981       0.011491       0.013934      -0.001663      -0.001341       0.000352       0.004571       0.000775      -0.002958      -0.000365       0.003322              1.542482       1.829019      -0.067724      -0.319302       1.286678       0.214940       1.511749           0.000000
          212              H      20.159686      25.496596      22.202994       0.172672       0.933932 0.69053040E+01  0.64188732E+02                                 1.491112                            1.468008      -0.775561       2.534818                    0.999946       2.929032       7.528063       0.563022       1.170321      -0.737975       0.006197       0.010953      -0.010536       0.016413       0.004911       0.000318      -0.005033      -0.001136       0.005032      -0.007394       0.000384       0.007010              1.480291       1.325997       0.013269      -0.042794       1.359845      -0.221800       1.755030           0.000001
          213              H      20.113232      24.090847      22.856023       0.163032       0.968655 0.70429683E+01  0.66033415E+02                                 1.539787                            1.487764      -0.882412       2.471874                    0.999553       3.091272       8.075179       0.554313       1.178537      -0.733995       0.003488      -0.012884       0.001619       0.013446      -0.000958       0.003347      -0.001735      -0.009301      -0.009709      -0.006510      -0.000326       0.006836              1.567465       1.440239       0.067499      -0.052564       1.986405       0.226555       1.275752           0.000001
          214              H      19.932319      25.481925      26.444246       0.122524       1.004396 0.74449850E+01  0.71384373E+02                                 1.626039                            1.566634      -0.772604       2.505302                    0.999238       3.358729       9.123373       0.516731       1.236239      -0.719117       0.004247      -0.013517       0.019998       0.024509      -0.001803       0.000461      -0.004046      -0.013411      -0.006968      -0.005785      -0.003722       0.009506              1.661644       1.482321       0.129844      -0.239563       1.697550      -0.242102       1.805062           0.000000
          215              H      25.853578      26.029556      25.358156       0.131424       0.969220 0.70423791E+01  0.65865076E+02                                 1.520970                            1.471378      -0.747463       2.524689                    0.999517       3.147940       8.147653       0.568081       1.152817      -0.739865       0.016912       0.004397      -0.019782       0.026395       0.003543      -0.004898      -0.003586       0.012438      -0.005869      -0.007554      -0.003162       0.010716              1.540492       1.527688      -0.077577      -0.218320       1.399908       0.222716       1.693880          -0.000001
          216              H      25.203264      25.494149      26.664214       0.129511       0.973879 0.70449781E+01  0.65982583E+02                                 1.530824                            1.475620      -0.763503       2.515293                    0.999380       3.185739       8.287003       0.564230       1.159046      -0.737893      -0.003981      -0.015556       0.020058       0.025694       0.002419      -0.001977      -0.005018      -0.010630      -0.008517      -0.005649      -0.003906       0.009555              1.550749       1.313155      -0.044707       0.165857       1.574246      -0.210746       1.764845          -0.000000
          217              H      25.914706      32.004597      27.942777       0.164951       0.886018 0.60391745E+01  0.54259693E+02                                 1.429066                            1.359227      -0.757134       2.535098                    0.999958       2.911127       7.343404       0.594250       1.147196      -0.742051      -0.007550       0.005870      -0.010804       0.014429      -0.002187       0.000328      -0.001141      -0.004491      -0.004844      -0.002358      -0.001825       0.004182              1.457334       1.284512      -0.070538       0.248793       1.492060      -0.282657       1.595431          -0.000000
          218              H      27.049082      31.327393      28.753908       0.155025       0.937254 0.64919799E+01  0.60527071E+02                                 1.587009                            1.486714      -1.013064       2.403382                    0.998662       3.312939       9.056195       0.514547       1.276759      -0.708913       0.011714      -0.003152      -0.002378       0.012361      -0.002043      -0.003424       0.004486       0.002281      -0.011023      -0.006863      -0.000050       0.006913              1.675800       2.348432       0.202885       0.357450       1.321000       0.041303       1.357967          -0.000000
          219              H      25.611551      31.386067      29.331323       0.176938       0.914238 0.67425279E+01  0.63795954E+02                                 1.600703                            1.551620      -1.004229       2.430639                    0.998570       3.272115       9.167029       0.483456       1.338996      -0.696849      -0.016315      -0.000354       0.009594       0.018930       0.004237      -0.005013       0.002216      -0.002321      -0.001881      -0.008000       0.002724       0.005277              1.615455       1.610368      -0.027920      -0.325022       1.328831       0.047866       1.907165          -0.000000
          220              H      25.787566      25.479479      28.265854       0.168469       0.857222 0.56873909E+01  0.50016308E+02                                 1.357065                            1.286979      -0.772133       2.532070                    0.999939       2.823401       6.900187       0.637744       1.092097      -0.756071      -0.004869      -0.010234      -0.011033       0.015816       0.001692       0.001405       0.000892      -0.005324      -0.005004      -0.003224      -0.001036       0.004260              1.388721       1.175829       0.127893       0.215804       1.536943       0.267563       1.453391          -0.000000
          221              H      25.521085      26.232470      29.592535       0.172121       0.927592 0.67669731E+01  0.62312470E+02                                 1.455078                            1.429269      -0.786565       2.528200                    0.999929       2.891966       7.292955       0.587572       1.132048      -0.747395      -0.010915       0.001868       0.009545       0.014619      -0.003817      -0.004684      -0.000799       0.001985      -0.001469      -0.006259       0.000140       0.006119              1.442279       1.356620       0.025813      -0.218333       1.267668      -0.007680       1.702548           0.000000
          222              H      26.956171      26.181130      29.008245       0.169317       0.937393 0.66237542E+01  0.60638527E+02                                 1.455643                            1.403669      -0.880906       2.478651                    0.999665       2.932097       7.360769       0.599798       1.115467      -0.750526       0.012819      -0.000511      -0.000540       0.012841      -0.000494      -0.001222      -0.003288       0.005334      -0.010059      -0.005827       0.001295       0.004533              1.476960       1.886379      -0.017197       0.273166       1.287507       0.013158       1.256993          -0.000001
          223              H      24.760765      27.723790      24.182703       0.162379       0.883580 0.61206871E+01  0.57085326E+02                                 1.617446                            1.515391      -1.100927       2.374339                    0.997125       3.475619       9.982123       0.466769       1.406955      -0.681560       0.003711      -0.014060      -0.002702       0.014790      -0.007815       0.002285       0.002522      -0.007868       0.008992      -0.011013       0.003531       0.007483              1.686345       1.256840       0.156921       0.031814       2.373995       0.257082       1.428200          -0.000000
          224              H      25.582213      29.026858      23.983357       0.176111       0.933930 0.69103105E+01  0.65160345E+02                                 1.577946                            1.537127      -0.730707       2.562182                    0.999971       3.067851       8.316210       0.506602       1.282192      -0.711211       0.012393       0.005902      -0.007432       0.015609       0.003563      -0.001679      -0.001701       0.004864      -0.010732      -0.004357      -0.002258       0.006615              1.588935       1.646561       0.261876      -0.302292       1.542712      -0.169418       1.577533          -0.000000
          225              H      24.061560      29.105090      24.285813       0.165458       0.851765 0.62973321E+01  0.58705728E+02                                 1.535746                            1.505805      -0.896076       2.468636                    0.999457       3.318399       9.295526       0.486598       1.350244      -0.693842      -0.011588       0.004801      -0.000678       0.012561      -0.000868       0.001768       0.000002       0.014748       0.009142      -0.008950       0.002206       0.006744              1.546487       1.733053      -0.338914       0.110653       1.619563      -0.062147       1.286844          -0.000000
          226              H      25.142156      31.865246      26.423624       0.125094       1.006449 0.74096100E+01  0.70473339E+02                                 1.580714                            1.525429      -0.796000       2.494013                    0.999129       3.286386       8.692977       0.546835       1.177661      -0.732930      -0.006098       0.014276       0.019913       0.025249      -0.002534      -0.001797       0.004039      -0.012772      -0.005244      -0.006309      -0.003106       0.009414              1.606339       1.411265       0.075700       0.219769       1.588334       0.231773       1.819420          -0.000000
          227              H      13.165170      23.660569      18.793494       0.116629       1.255316 0.89087010E+01  0.89793924E+02                                 1.933467                            1.754552      -1.037947       2.399154                    0.997495       3.486151       9.871379       0.468947       1.295834      -0.707102      -0.015384      -0.036713      -0.036245       0.053835       0.002852       0.005967       0.008049      -0.018492       0.033431      -0.016189      -0.001423       0.017612              2.043893       1.544097       0.245806       0.333867       1.996792       0.495868       2.590791           0.000000
          228              H      13.346080      22.760888      20.883187       0.136174       1.163448 0.86016790E+01  0.86230698E+02                                 1.839004                            1.722007      -1.361815       2.242690                    0.993344       3.641597      10.396703       0.472618       1.292759      -0.705157      -0.007193      -0.038300       0.006125       0.039448      -0.000859       0.001109      -0.003147      -0.021103       0.011569      -0.012575       0.002317       0.010258              1.899313       1.504871       0.341078       0.025042       2.570380      -0.124330       1.622690           0.000000
          229              H      14.600258      26.220251      22.319851       0.124897       1.109290 0.82498562E+01  0.80506174E+02                                 1.682241                            1.611961      -0.986582       2.413487                    0.998194       3.303983       8.818614       0.531410       1.181120      -0.733253       0.016536       0.018140       0.029190       0.038138       0.010971       0.008298       0.003072      -0.017277       0.019863      -0.018832       0.003078       0.015755              1.716386       1.508235       0.057302       0.239908       1.824070       0.277139       1.816854           0.000000
          230              H      14.324001      27.210388      20.182040       0.111561       1.403459 0.10454677E+02  0.10835853E+03                                 2.010136                            1.849681      -0.821754       2.493814                    0.999071       3.386534       9.347264       0.481548       1.227197      -0.725512       0.010745       0.052279      -0.001976       0.053409       0.011869       0.006975       0.001903      -0.034158       0.005236      -0.023179       0.002414       0.020765              2.093502       1.604639       0.150499      -0.038503       2.874133      -0.241414       1.801732           0.000000
          231              H      31.699033      20.548356      31.592866       0.112647       1.312201 0.96558025E+01  0.97948935E+02                                 1.911250                            1.769008      -0.761871       2.525067                    0.999570       3.278166       8.903656       0.496812       1.215354      -0.728464      -0.050927       0.017121       0.001026       0.053738      -0.012721       0.001713      -0.005180       0.027839       0.006226      -0.020684       0.002113       0.018570              1.983225       2.679840      -0.237825      -0.236737       1.561799       0.072021       1.708037          -0.000001
          232              H      32.601158      20.548357      29.420685       0.137448       1.057134 0.77623620E+01  0.74745244E+02                                 1.643762                            1.575422      -0.918244       2.454638                    0.998854       3.224107       8.601097       0.530500       1.199033      -0.729121      -0.020669       0.009707      -0.030206       0.037866      -0.010404       0.002335      -0.004764       0.020059       0.023893      -0.018891       0.005335       0.013556              1.671067       1.813167       0.003827       0.317207       1.378521      -0.108710       1.821513          -0.000001
          233              H      11.754516      19.401754      30.939837       0.157214       0.973767 0.68875131E+01  0.65660830E+02                                 1.670954                            1.571886      -1.195235       2.343487                    0.996153       3.404601       9.643855       0.477586       1.345275      -0.694492       0.037674      -0.010838      -0.006274       0.039700      -0.001567      -0.001850       0.000451       0.011843       0.019875      -0.009441       0.002033       0.007408              1.717575       2.299788      -0.253643      -0.128027       1.346420       0.018543       1.506516          -0.000000
          234              H      35.270854      19.440869      33.105145       0.121042       1.248613 0.89769538E+01  0.90324688E+02                                 1.909196                            1.749092      -0.845499       2.492318                    0.998901       3.382429       9.456045       0.476322       1.277991      -0.712149       0.044493      -0.007442       0.036879       0.058267      -0.005206       0.008326      -0.002685       0.031173       0.017915      -0.019493       0.000349       0.019145              2.010429       1.913502      -0.125789       0.479112       1.472918      -0.217577       2.644866          -0.000000
          235              H      10.735055      23.721685      23.893995       0.166828       0.877700 0.59861478E+01  0.53535416E+02                                 1.406407                            1.342127      -0.765286       2.532829                    0.999920       2.879090       7.188921       0.606934       1.128420      -0.746919      -0.006462      -0.008192       0.009807       0.014319       0.002547      -0.000380      -0.000661       0.005305      -0.005037      -0.003011      -0.001564       0.004575              1.429543       1.425602       0.076130      -0.256823       1.299088      -0.260254       1.563940          -0.000001
          236              H      11.390259      24.875622      23.089738       0.158657       0.919286 0.62616342E+01  0.57626040E+02                                 1.548221                            1.446790      -0.857605       2.481423                    0.999518       3.168709       8.495301       0.530910       1.253587      -0.714991       0.002523       0.011318       0.001126       0.011650       0.001393       0.003272       0.001812      -0.003958      -0.013435      -0.006246       0.000750       0.005496              1.637061       1.273588      -0.181903       0.045900       2.320910      -0.322588       1.316686          -0.000000
          237              H      11.326692      23.447871      22.491701       0.184315       0.891165 0.63620656E+01  0.59346281E+02                                 1.568123                            1.501134      -1.180339       2.349439                    0.997471       3.279527       9.131709       0.494355       1.328226      -0.698047      -0.000942      -0.015987      -0.011721       0.019845      -0.002569       0.002348       0.002757       0.004133      -0.002607      -0.005540       0.001531       0.004009              1.592738       1.279513       0.046608       0.077369       1.604299       0.359885       1.894401          -0.000000
          238              H      13.245839      22.247480      27.612825       0.163717       0.892155 0.61182312E+01  0.56357146E+02                                 1.546847                            1.453079      -1.115278       2.363054                    0.998074       3.313116       9.082936       0.513806       1.294148      -0.704589      -0.014310       0.002198       0.001990       0.014614      -0.009069      -0.001354      -0.002325       0.004286       0.018634      -0.012798       0.005979       0.006819              1.600383       2.232003       0.151065      -0.250661       1.246341      -0.054714       1.322806           0.000000
          239              H      14.597801      21.528715      27.358487       0.170985       0.863864 0.63422060E+01  0.59148647E+02                                 1.541659                            1.505308      -0.940165       2.451681                    0.999372       3.276464       9.139295       0.490185       1.339805      -0.696135       0.003330      -0.013996      -0.001802       0.014499       0.000013       0.000579      -0.002254      -0.015885       0.011733      -0.009923       0.002487       0.007435              1.559348       1.621913      -0.348507       0.036666       1.819384      -0.086491       1.236747           0.000000
          240              H      14.583135      23.015141      27.805297       0.164890       0.925050 0.67001367E+01  0.61826246E+02                                 1.479975                            1.443178      -0.684146       2.569820                    0.999992       2.946061       7.549096       0.569416       1.165702      -0.738555       0.006075       0.008074       0.003211       0.010602       0.003524       0.000665       0.000444      -0.002075      -0.002970      -0.003211      -0.001065       0.004276              1.490959       1.525398       0.271398       0.195215       1.557111       0.255271       1.390369           0.000000
          241              H      17.277286      23.609225      23.536548       0.159650       0.895648 0.60807371E+01  0.55315025E+02                                 1.492116                            1.403493      -0.885534       2.473021                    0.999326       3.115527       8.188905       0.554273       1.214773      -0.723730       0.006352      -0.005011       0.011973       0.014450      -0.001686       0.001431      -0.000306       0.004778       0.000975      -0.003093      -0.000350       0.003443              1.544254       1.831357      -0.067943       0.319794       1.288054      -0.215411       1.513352           0.000000
          242              H      16.512071      23.398975      22.202994       0.171484       0.934165 0.69027385E+01  0.64124369E+02                                 1.487224                            1.464272      -0.767080       2.536913                    0.999969       2.932061       7.520223       0.566045       1.164806      -0.739245      -0.005932      -0.011098      -0.011049       0.016746       0.005033      -0.000195       0.005126      -0.001241       0.005159      -0.007492       0.000260       0.007232              1.476438       1.322628       0.013250       0.042766       1.356547       0.220997       1.750139           0.000001
          243              H      16.558524      24.804723      22.856023       0.162555       0.970064 0.70546652E+01  0.66161881E+02                                 1.540265                            1.488179      -0.878945       2.472861                    0.999518       3.093509       8.078721       0.554766       1.177240      -0.734294      -0.003666       0.012843       0.001907       0.013492      -0.000674      -0.003404       0.001531      -0.009734      -0.009752      -0.006679      -0.000202       0.006881              1.567971       1.440635       0.067446       0.052593       1.987121      -0.226913       1.276158           0.000001
          244              H      16.739433      23.413641      26.444246       0.123236       1.003355 0.74342815E+01  0.71246129E+02                                 1.623799                            1.564590      -0.770192       2.506599                    0.999216       3.356027       9.109586       0.517595       1.234791      -0.719428      -0.003921       0.013312       0.020096       0.024422      -0.001917      -0.000735       0.003906      -0.013298      -0.007863      -0.005627      -0.003901       0.009529              1.659284       1.480263       0.129519       0.238928       1.695063       0.241652       1.802526           0.000000
          245              H      10.818175      22.866011      25.358156       0.132067       0.966310 0.70153522E+01  0.65547087E+02                                 1.517743                            1.468411      -0.742442       2.527078                    0.999529       3.142796       8.129415       0.568755       1.152596      -0.739925      -0.016705      -0.004416      -0.019739       0.026233       0.003722       0.004848       0.003549       0.012169      -0.006433      -0.007420      -0.003299       0.010719              1.537185       1.524240      -0.077248       0.217456       1.397107      -0.221948       1.690208          -0.000001
          246              H      11.468487      23.401417      26.664214       0.129076       0.973759 0.70447514E+01  0.65985114E+02                                 1.531329                            1.476128      -0.763990       2.515398                    0.999415       3.186094       8.290347       0.563783       1.159882      -0.737702       0.003997       0.015541       0.020195       0.025794       0.002218       0.001997       0.004934      -0.010982      -0.008708      -0.005775      -0.003799       0.009574              1.551278       1.313690      -0.044750      -0.166043       1.574809       0.210584       1.765334          -0.000000
          247              H      10.757043      16.890967      27.942777       0.164305       0.887861 0.60541236E+01  0.54425975E+02                                 1.430940                            1.360781      -0.757207       2.534905                    0.999952       2.914140       7.352432       0.594012       1.146981      -0.742108       0.007794      -0.005977      -0.010804       0.014601      -0.002071      -0.000226       0.001253      -0.004692      -0.004758      -0.002427      -0.001767       0.004194              1.459339       1.286069      -0.070975      -0.249607       1.494069       0.283601       1.597881          -0.000000
          248              H      34.070466      17.568171      28.753908       0.155217       0.939785 0.65161605E+01  0.60851890E+02                                 1.594611                            1.493139      -1.037671       2.393381                    0.998620       3.322755       9.111410       0.511192       1.283040      -0.707545      -0.011417       0.003103      -0.002743       0.012145      -0.002084       0.003201      -0.004725       0.002503      -0.011003      -0.006995       0.000051       0.006943              1.684381       2.362780       0.204683      -0.360518       1.326542      -0.041743       1.363820          -0.000000
          249              H      11.060196      17.509496      29.331323       0.176419       0.916764 0.67650800E+01  0.64058620E+02                                 1.603166                            1.553776      -1.003413       2.430547                    0.998580       3.276497       9.180885       0.483355       1.338244      -0.696992       0.016545       0.000661       0.009720       0.019200       0.004284       0.004982      -0.002315      -0.002459      -0.002026      -0.008074       0.002818       0.005257              1.618012       1.613126      -0.027988       0.326378       1.330392      -0.047957       1.910519          -0.000000
          250              H      10.884183      23.416085      28.265854       0.169152       0.855090 0.56707468E+01  0.49849406E+02                                 1.357164                            1.287008      -0.779352       2.530531                    0.999903       2.818226       6.893345       0.636111       1.095352      -0.755266       0.005367       0.010141      -0.010870       0.015805       0.001425      -0.001157      -0.000798      -0.004921      -0.005105      -0.002847      -0.001057       0.003904              1.388857       1.175897       0.128063      -0.215969       1.537080      -0.267809       1.453594          -0.000000
          251              H      11.150662      22.663092      29.592535       0.171635       0.928553 0.67761518E+01  0.62421362E+02                                 1.456621                            1.430694      -0.789011       2.527253                    0.999914       2.892916       7.298007       0.586968       1.132770      -0.747237       0.010960      -0.002093       0.009742       0.014812      -0.003878       0.004690       0.001001       0.001796      -0.001682      -0.006437       0.000390       0.006047              1.443803       1.358063       0.025844       0.218939       1.268784       0.007727       1.704562           0.000000
          252              H      34.163377      22.714432      29.008245       0.167951       0.941446 0.66592969E+01  0.61041221E+02                                 1.459373                            1.407033      -0.880044       2.478661                    0.999677       2.939094       7.381310       0.599377       1.114837      -0.750685      -0.013400       0.000552      -0.000538       0.013422      -0.000551       0.001164       0.003377       0.005481      -0.009916      -0.005906       0.001341       0.004566              1.480837       1.892148      -0.017357      -0.274394       1.290488      -0.013156       1.259873          -0.000001
          253              H      11.910990      21.171779      24.182703       0.163163       0.881444 0.61037735E+01  0.56893227E+02                                 1.615442                            1.513777      -1.100026       2.375236                    0.997129       3.472259       9.972335       0.466753       1.407851      -0.681391      -0.003908       0.013955      -0.002868       0.014773      -0.007802      -0.002324      -0.002451      -0.007437       0.008905      -0.010902       0.003559       0.007343              1.684093       1.255637       0.156400      -0.031703       2.369938      -0.256508       1.426704          -0.000000
          254              H      11.089541      19.868712      23.983357       0.177797       0.928913 0.68656596E+01  0.64652836E+02                                 1.574507                            1.534001      -0.740181       2.560098                    0.999950       3.058730       8.293635       0.506058       1.285287      -0.710581      -0.012087      -0.005799      -0.007436       0.015331       0.003392       0.001474       0.001319       0.004903      -0.010817      -0.004114      -0.002242       0.006356              1.585398       1.642804       0.260771       0.301087       1.539372       0.168642       1.574018          -0.000000
          255              H      12.610194      19.790479      24.285813       0.166010       0.850806 0.62894136E+01  0.58617763E+02                                 1.535062                            1.505246      -0.891127       2.471023                    0.999469       3.316881       9.292376       0.486464       1.350940      -0.693702       0.011514      -0.004524      -0.000654       0.012388      -0.000895      -0.001792      -0.000045       0.014816       0.009394      -0.009030       0.002257       0.006773              1.545762       1.731956      -0.338402      -0.110576       1.618815       0.062070       1.286516          -0.000000
          256              H      11.529595      17.030321      26.423624       0.125213       1.006474 0.74104570E+01  0.70490152E+02                                 1.581493                            1.526127      -0.800114       2.492326                    0.999048       3.286227       8.695814       0.546330       1.178603      -0.732713       0.006097      -0.014216       0.019780       0.025110      -0.002486       0.001857      -0.003989      -0.012812      -0.005113      -0.006372      -0.003003       0.009375              1.607167       1.411982       0.075774      -0.220048       1.589096      -0.231907       1.820423          -0.000000
          257              H      17.548642       7.053189       1.608514       0.116629       1.255316 0.89087006E+01  0.89793922E+02                                 1.933467                            1.754552      -1.037947       2.399154                    0.997495       3.486151       9.871380       0.468947       1.295835      -0.707102      -0.036713      -0.015384      -0.036245       0.053835       0.002852       0.008049       0.005967       0.018492       0.033431      -0.016189      -0.001423       0.017612              2.043894       1.996793       0.245806       0.495868       1.544097       0.333867       2.590791          -0.000000
          258              H      16.648962       7.234102       3.698208       0.136174       1.163447 0.86016762E+01  0.86230663E+02                                 1.839004                            1.722006      -1.361814       2.242690                    0.993344       3.641597      10.396703       0.472618       1.292759      -0.705157      -0.038300      -0.007193       0.006125       0.039448      -0.000859      -0.003147       0.001109       0.021103       0.011569      -0.012575       0.002317       0.010258              1.899313       2.570380       0.341076      -0.124330       1.504869       0.025042       1.622690           0.000000
          259              H      20.108327       8.488273       5.134872       0.124897       1.109290 0.82498550E+01  0.80506162E+02                                 1.682241                            1.611961      -0.986583       2.413487                    0.998194       3.303983       8.818615       0.531409       1.181120      -0.733252       0.018140       0.016536       0.029190       0.038138       0.010971       0.003072       0.008298       0.017277       0.019863      -0.018832       0.003078       0.015755              1.716386       1.824071       0.057301       0.277140       1.508234       0.239907       1.816854           0.000000
          260              H      21.098464       8.212014       2.997060       0.111561       1.403459 0.10454682E+02  0.10835859E+03                                 2.010137                            1.849681      -0.821754       2.493814                    0.999071       3.386534       9.347264       0.481548       1.227197      -0.725512       0.052279       0.010745      -0.001976       0.053409       0.011869       0.001903       0.006975       0.034158       0.005236      -0.023179       0.002414       0.020765              2.093502       2.874133       0.150496      -0.241413       1.604639      -0.038503       1.801733           0.000000
          261              H      14.436461      25.587058      14.407887       0.112647       1.312201 0.96558063E+01  0.97948982E+02                                 1.911250                            1.769009      -0.761871       2.525067                    0.999570       3.278166       8.903656       0.496812       1.215354      -0.728464       0.017121      -0.050927       0.001026       0.053738      -0.012721      -0.005180       0.001713      -0.027839       0.006226      -0.020684       0.002113       0.018570              1.983225       1.561798      -0.237822       0.072020       2.679841      -0.236737       1.708037          -0.000001
          262              H      14.436464      26.489183      12.235705       0.137448       1.057134 0.77623635E+01  0.74745261E+02                                 1.643762                            1.575422      -0.918245       2.454638                    0.998854       3.224107       8.601097       0.530500       1.199033      -0.729121       0.009707      -0.020669      -0.030206       0.037866      -0.010404      -0.004764       0.002335      -0.020059       0.023893      -0.018891       0.005335       0.013556              1.671067       1.378521       0.003828      -0.108710       1.813167       0.317207       1.821514          -0.000001
          263              H      13.289825       5.642543      13.754858       0.157214       0.973767 0.68875091E+01  0.65660785E+02                                 1.670954                            1.571886      -1.195235       2.343487                    0.996153       3.404601       9.643856       0.477585       1.345275      -0.694492      -0.010838       0.037674      -0.006274       0.039700      -0.001567       0.000451      -0.001850      -0.011843       0.019875      -0.009441       0.002033       0.007408              1.717575       1.346419      -0.253642       0.018542       2.299789      -0.128027       1.506516          -0.000000
          264              H      13.328981      29.158881      15.920165       0.121042       1.248612 0.89769441E+01  0.90324566E+02                                 1.909194                            1.749091      -0.845499       2.492318                    0.998901       3.382429       9.456044       0.476323       1.277990      -0.712149      -0.007442       0.044493       0.036879       0.058267      -0.005205      -0.002685       0.008326      -0.031173       0.017915      -0.019493       0.000349       0.019145              2.010427       1.472917      -0.125788      -0.217576       1.913502       0.479112       2.644863          -0.000000
          265              H      17.609754       4.623075       6.709016       0.166828       0.877707 0.59862105E+01  0.53536127E+02                                 1.406415                            1.342134      -0.765286       2.532828                    0.999920       2.879103       7.188968       0.606932       1.128421      -0.746919      -0.008192      -0.006462       0.009806       0.014319       0.002547      -0.000661      -0.000380      -0.005305      -0.005037      -0.003011      -0.001564       0.004575              1.429552       1.299096       0.076131      -0.260258       1.425610      -0.256825       1.563951          -0.000001
          266              H      18.763692       5.278276       5.904759       0.158657       0.919286 0.62616323E+01  0.57626019E+02                                 1.548221                            1.446789      -0.857605       2.481423                    0.999518       3.168708       8.495298       0.530910       1.253587      -0.714991       0.011318       0.002523       0.001126       0.011650       0.001393       0.001812       0.003272       0.003958      -0.013435      -0.006246       0.000750       0.005496              1.637062       2.320910      -0.181905      -0.322588       1.273588       0.045900       1.316686          -0.000000
          267              H      17.335941       5.214712       5.306722       0.184315       0.891165 0.63620655E+01  0.59346276E+02                                 1.568123                            1.501134      -1.180338       2.349440                    0.997471       3.279527       9.131707       0.494355       1.328225      -0.698047      -0.015987      -0.000942      -0.011721       0.019845      -0.002569       0.002757       0.002348      -0.004133      -0.002607      -0.005540       0.001531       0.004009              1.592738       1.604298       0.046607       0.359885       1.279513       0.077368       1.894401          -0.000000
          268              H      16.135554       7.133861      10.427846       0.163717       0.892155 0.61182317E+01  0.56357152E+02                                 1.546847                            1.453079      -1.115278       2.363054                    0.998074       3.313116       9.082936       0.513806       1.294148      -0.704589       0.002198      -0.014310       0.001990       0.014614      -0.009069      -0.002325      -0.001354      -0.004286       0.018634      -0.012798       0.005979       0.006819              1.600384       1.246342       0.151066      -0.054714       2.232003      -0.250661       1.322806           0.000000
          269              H      15.416791       8.485825      10.173508       0.170985       0.863865 0.63422067E+01  0.59148654E+02                                 1.541659                            1.505308      -0.940165       2.451681                    0.999372       3.276464       9.139295       0.490185       1.339805      -0.696135      -0.013996       0.003330      -0.001802       0.014499       0.000013      -0.002254       0.000579       0.015885       0.011733      -0.009923       0.002487       0.007435              1.559348       1.819383      -0.348508      -0.086491       1.621915       0.036666       1.236747           0.000000
          270              H      16.903217       8.471156      10.620317       0.164890       0.925050 0.67001363E+01  0.61826241E+02                                 1.479975                            1.443178      -0.684146       2.569820                    0.999992       2.946061       7.549096       0.569416       1.165702      -0.738555       0.008074       0.006075       0.003211       0.010602       0.003524       0.000444       0.000665       0.002075      -0.002970      -0.003211      -0.001065       0.004276              1.490959       1.557112       0.271398       0.255271       1.525397       0.195214       1.390368           0.000000
          271              H      17.497306      11.165306       6.351568       0.159650       0.895648 0.60807382E+01  0.55315039E+02                                 1.492117                            1.403493      -0.885534       2.473021                    0.999326       3.115528       8.188909       0.554273       1.214774      -0.723730      -0.005011       0.006352       0.011973       0.014450      -0.001686      -0.000306       0.001431      -0.004778       0.000975      -0.003093      -0.000350       0.003443              1.544255       1.288054      -0.067941      -0.215411       1.831358       0.319795       1.513352           0.000000
          272              H      17.287054      10.400091       5.018014       0.171484       0.934165 0.69027384E+01  0.64124367E+02                                 1.487224                            1.464272      -0.767080       2.536912                    0.999969       2.932061       7.520223       0.566045       1.164806      -0.739245      -0.011098      -0.005932      -0.011049       0.016746       0.005033       0.005126      -0.000195       0.001241       0.005159      -0.007492       0.000260       0.007232              1.476438       1.356547       0.013250       0.220997       1.322628       0.042766       1.750139           0.000001
          273              H      18.692803      10.446541       5.671043       0.162555       0.970064 0.70546696E+01  0.66161931E+02                                 1.540265                            1.488179      -0.878945       2.472861                    0.999518       3.093509       8.078721       0.554766       1.177240      -0.734294       0.012843      -0.003666       0.001907       0.013492      -0.000674       0.001531      -0.003404       0.009734      -0.009752      -0.006679      -0.000202       0.006881              1.567972       1.987122       0.067444      -0.226913       1.440635       0.052594       1.276159           0.000001
          274              H      17.301721      10.627453       9.259267       0.123236       1.003355 0.74342835E+01  0.71246150E+02                                 1.623799                            1.564590      -0.770192       2.506599                    0.999216       3.356027       9.109585       0.517595       1.234791      -0.719428       0.013312      -0.003921       0.020096       0.024422      -0.001917       0.003906      -0.000735       0.013298      -0.007863      -0.005627      -0.003901       0.009529              1.659284       1.695064       0.129518       0.241653       1.480262       0.238927       1.802525           0.000000
          275              H      16.754080       4.706196       8.173176       0.132067       0.966310 0.70153475E+01  0.65547031E+02                                 1.517743                            1.468411      -0.742441       2.527079                    0.999529       3.142795       8.129411       0.568755       1.152596      -0.739925      -0.004416      -0.016705      -0.019739       0.026233       0.003722       0.003549       0.004848      -0.012169      -0.006433      -0.007420      -0.003299       0.010719              1.537184       1.397106      -0.077248      -0.221948       1.524239       0.217457       1.690208          -0.000001
          276              H      17.289487       5.356507       9.479235       0.129076       0.973759 0.70447504E+01  0.65985099E+02                                 1.531329                            1.476128      -0.763990       2.515398                    0.999415       3.186094       8.290345       0.563784       1.159881      -0.737702       0.015541       0.003997       0.020195       0.025794       0.002218       0.004934       0.001997       0.010982      -0.008708      -0.005775      -0.003799       0.009574              1.551277       1.574808      -0.044751       0.210583       1.313690      -0.166043       1.765333          -0.000000
          277              H      10.779036       4.645075      10.757797       0.164305       0.887861 0.60541235E+01  0.54425969E+02                                 1.430940                            1.360780      -0.757207       2.534904                    0.999952       2.914141       7.352432       0.594012       1.146980      -0.742108      -0.005977       0.007794      -0.010804       0.014601      -0.002071       0.001253      -0.000226       0.004692      -0.004758      -0.002427      -0.001767       0.004194              1.459339       1.494067      -0.070975       0.283600       1.286068      -0.249608       1.597880          -0.000000
          278              H      11.456281      27.958497      11.568928       0.155217       0.939785 0.65161598E+01  0.60851884E+02                                 1.594611                            1.493139      -1.037671       2.393381                    0.998620       3.322755       9.111411       0.511191       1.283040      -0.707545       0.003103      -0.011417      -0.002743       0.012145      -0.002084      -0.004725       0.003201      -0.002503      -0.011003      -0.006995       0.000051       0.006943              1.684380       1.326543       0.204684      -0.041744       2.362779      -0.360518       1.363820          -0.000000
          279              H      11.397565       4.948227      12.146344       0.176419       0.916764 0.67650831E+01  0.64058659E+02                                 1.603167                            1.553777      -1.003413       2.430547                    0.998580       3.276497       9.180886       0.483355       1.338244      -0.696992       0.000661       0.016545       0.009720       0.019200       0.004284      -0.002315       0.004982       0.002459      -0.002026      -0.008074       0.002818       0.005257              1.618013       1.330392      -0.027987      -0.047956       1.613127       0.326378       1.910520          -0.000000
          280              H      17.304154       4.772203      11.080875       0.169152       0.855089 0.56707424E+01  0.49849359E+02                                 1.357164                            1.287008      -0.779352       2.530531                    0.999903       2.818226       6.893345       0.636111       1.095352      -0.755266       0.010141       0.005367      -0.010870       0.015805       0.001424      -0.000798      -0.001157       0.004921      -0.005105      -0.002847      -0.001057       0.003904              1.388856       1.537080       0.128063      -0.267809       1.175896      -0.215968       1.453593          -0.000000
          281              H      16.551161       5.038684      12.407555       0.171635       0.928553 0.67761549E+01  0.62421394E+02                                 1.456621                            1.430694      -0.789011       2.527253                    0.999914       2.892917       7.298008       0.586968       1.132769      -0.747237      -0.002093       0.010960       0.009742       0.014812      -0.003878       0.001001       0.004690      -0.001796      -0.001682      -0.006437       0.000390       0.006047              1.443803       1.268784       0.025844       0.007727       1.358063       0.218939       1.704562           0.000000
          282              H      16.602543      28.051398      11.823266       0.167951       0.941447 0.66593026E+01  0.61041285E+02                                 1.459374                            1.407033      -0.880044       2.478661                    0.999677       2.939094       7.381310       0.599377       1.114836      -0.750685       0.000552      -0.013400      -0.000538       0.013422      -0.000551       0.003377       0.001164      -0.005481      -0.009916      -0.005906       0.001341       0.004566              1.480837       1.290489      -0.017356      -0.013156       1.892149      -0.274395       1.259874          -0.000001
          283              H      15.059850       5.799014       6.997724       0.163163       0.881444 0.61037744E+01  0.56893238E+02                                 1.615442                            1.513777      -1.100026       2.375236                    0.997129       3.472259       9.972335       0.466753       1.407851      -0.681391       0.013955      -0.003908      -0.002868       0.014773      -0.007802      -0.002451      -0.002324       0.007437       0.008905      -0.010902       0.003559       0.007343              1.684093       2.369939       0.156398      -0.256507       1.255636      -0.031702       1.426704          -0.000000
          284              H      13.756781       4.977568       6.798378       0.177797       0.928913 0.68656552E+01  0.64652783E+02                                 1.574506                            1.534000      -0.740181       2.560098                    0.999950       3.058730       8.293634       0.506059       1.285287      -0.710581      -0.005799      -0.012087      -0.007436       0.015331       0.003392       0.001319       0.001474      -0.004903      -0.010817      -0.004114      -0.002242       0.006356              1.585397       1.539372       0.260772       0.168643       1.642803       0.301087       1.574017          -0.000000
          285              H      13.678551       6.498221       7.100834       0.166010       0.850806 0.62894120E+01  0.58617745E+02                                 1.535062                            1.505246      -0.891127       2.471023                    0.999469       3.316881       9.292376       0.486464       1.350940      -0.693702      -0.004524       0.011514      -0.000654       0.012388      -0.000895      -0.000045      -0.001792      -0.014816       0.009394      -0.009030       0.002257       0.006773              1.545762       1.618813      -0.338401       0.062069       1.731957      -0.110576       1.286516          -0.000000
          286              H      10.918391       5.417627       9.238645       0.125213       1.006474 0.74104600E+01  0.70490188E+02                                 1.581493                            1.526127      -0.800114       2.492326                    0.999048       3.286227       8.695814       0.546330       1.178603      -0.732714      -0.014216       0.006097       0.019780       0.025110      -0.002486      -0.003989       0.001857       0.012812      -0.005113      -0.006372      -0.003003       0.009375              1.607167       1.589097       0.075773      -0.231908       1.411982      -0.220047       1.820422          -0.000000
          287              H      19.123099      17.394609       1.608514       0.117531       1.251740 0.88779949E+01  0.89393895E+02                                 1.928320                            1.750417      -1.029577       2.402942                    0.997652       3.481041       9.847127       0.470017       1.294194      -0.707431       0.036656       0.015457      -0.036213       0.053795       0.002853      -0.007870      -0.005963       0.017938       0.032936      -0.015855      -0.001451       0.017305              2.038093       1.991091       0.244691      -0.493584       1.540505      -0.332372       2.582684           0.000000
          288              H      20.022776      17.213694       3.698208       0.136696       1.164226 0.86131746E+01  0.86424528E+02                                 1.844618                            1.726918      -1.376272       2.237568                    0.993272       3.645134      10.431139       0.470133       1.298408      -0.703984       0.037727       0.007088       0.006047       0.038861      -0.000730       0.003126      -0.001108       0.021027       0.011772      -0.012563       0.002378       0.010185              1.905321       2.579529       0.342739       0.124830       1.508999      -0.025250       1.627435           0.000000
          289              H      16.563409      15.959521       5.134872       0.125506       1.107518 0.82326555E+01  0.80296090E+02                                 1.680384                            1.610198      -0.981324       2.415861                    0.998191       3.301059       8.808378       0.531743       1.181000      -0.733274      -0.018046      -0.016280       0.028740       0.037639       0.010958      -0.003233      -0.008272       0.017311       0.020081      -0.018823       0.002952       0.015872              1.714504       1.822100       0.057184      -0.276864       1.506690      -0.239491       1.814723           0.000000
          290              H      15.573275      16.235782       2.997060       0.111346       1.397896 0.10403018E+02  0.10764347E+03                                 2.000130                            1.841388      -0.806604       2.499297                    0.999244       3.384637       9.321171       0.484301       1.222256      -0.726556      -0.052675      -0.010854      -0.001401       0.053800       0.011877      -0.001562      -0.007036       0.033749       0.005228      -0.023092       0.002596       0.020496              2.082586       2.856567       0.149204       0.239293       1.597865       0.038263       1.793325           0.000000
          291              H      22.235306      23.308523      14.407887       0.111202       1.317514 0.97011661E+01  0.98506983E+02                                 1.914866                            1.771940      -0.764024       2.523267                    0.999579       3.284850       8.921067       0.497001       1.213684      -0.728844      -0.017262       0.051528       0.001167       0.054355      -0.012663       0.005282      -0.001689      -0.028010       0.006201      -0.020745       0.002145       0.018600              1.987159       1.564264      -0.238746      -0.072249       2.686363       0.237570       1.710849          -0.000001
          292              H      22.235305      22.406401      12.235705       0.136981       1.059278 0.77796987E+01  0.74926888E+02                                 1.642885                            1.574648      -0.907708       2.457641                    0.998969       3.228310       8.602992       0.532103       1.195186      -0.729970      -0.010063       0.020632      -0.030326       0.038035      -0.010438       0.004850      -0.002481      -0.020285       0.024178      -0.019046       0.005263       0.013783              1.670140       1.377877       0.003887       0.108560       1.812130      -0.316910       1.820414          -0.000001
          293              H      23.381900      18.805239      13.754858       0.158053       0.968871 0.68445350E+01  0.65148091E+02                                 1.665398                            1.567027      -1.183086       2.349495                    0.996298       3.395677       9.610507       0.478309       1.345365      -0.694491       0.010713      -0.037626      -0.006078       0.039591      -0.001758      -0.000556       0.001892      -0.012255       0.019663      -0.009657       0.002221       0.007436              1.711701       1.342580      -0.252259      -0.018450       2.290724       0.127307       1.501798          -0.000000
          294              H      23.342784      19.736699      15.920165       0.121427       1.247392 0.89657705E+01  0.90181987E+02                                 1.907717                            1.747805      -0.846538       2.491931                    0.998912       3.380662       9.448817       0.476589       1.277702      -0.712206       0.007629      -0.044441       0.036784       0.058191      -0.005223       0.002710      -0.008191      -0.031146       0.017775      -0.019467       0.000442       0.019025              2.008822       1.471939      -0.125669       0.217349       1.912123      -0.478699       2.642405          -0.000000
          295              H      19.061980      19.824717       6.709016       0.166883       0.875964 0.59703255E+01  0.53351671E+02                                 1.403693                            1.339675      -0.751393       2.539106                    0.999953       2.876208       7.175840       0.608029       1.127280      -0.747205       0.008717       0.006586       0.009721       0.014624       0.002561       0.000276       0.000239      -0.004974      -0.004793      -0.002793      -0.001593       0.004387              1.426746       1.296814       0.075899       0.259551       1.422665       0.255943       1.560759          -0.000001
          296              H      17.908043      19.169516       5.904759       0.158134       0.920753 0.62732547E+01  0.57751629E+02                                 1.548768                            1.447266      -0.860290       2.479510                    0.999539       3.171309       8.499739       0.531373       1.252088      -0.715305      -0.011279      -0.002855       0.000921       0.011672       0.001391      -0.001906      -0.003403       0.004684      -0.013444      -0.006435       0.000641       0.005793              1.637689       2.321836      -0.182222       0.322807       1.274071      -0.046036       1.317159          -0.000000
          297              H      19.335795      19.233081       5.306722       0.183172       0.893359 0.63782099E+01  0.59497784E+02                                 1.566333                            1.499550      -1.150338       2.360918                    0.997712       3.280523       9.116121       0.496649       1.322070      -0.699290       0.016360       0.001218      -0.011795       0.020206      -0.002528      -0.002632      -0.002348      -0.004415      -0.002302      -0.005455       0.001376       0.004080              1.590880       1.602604       0.046531      -0.359171       1.278262      -0.077241       1.891773          -0.000000
          298              H      20.536176      17.313925      10.427846       0.162133       0.895297 0.61404432E+01  0.56577201E+02                                 1.546288                            1.452404      -1.100674       2.367915                    0.998059       3.314259       9.068546       0.516009       1.288269      -0.705838      -0.002310       0.014748       0.002053       0.015068      -0.009120       0.002264       0.001413      -0.004782       0.018645      -0.012904       0.006159       0.006745              1.599866       1.245710       0.151250       0.054707       2.231811       0.250635       1.322076           0.000000
          299              H      21.254939      15.961962      10.173508       0.170074       0.865469 0.63541388E+01  0.59270420E+02                                 1.541685                            1.505195      -0.936517       2.452476                    0.999325       3.276966       9.132759       0.491094       1.337088      -0.696693       0.014167      -0.003612      -0.001742       0.014723       0.000048       0.002224      -0.000511       0.015828       0.011804      -0.009902       0.002517       0.007385              1.559415       1.820078      -0.348909       0.086424       1.621675      -0.036655       1.236490           0.000000
          300              H      19.768512      15.976631      10.620317       0.163647       0.930018 0.67450616E+01  0.62343435E+02                                 1.485131                            1.447889      -0.687068       2.568032                    0.999993       2.953731       7.574420       0.568572       1.165509      -0.738603      -0.008579      -0.006322       0.003100       0.011099       0.003586      -0.000454      -0.000625       0.001697      -0.002885      -0.003224      -0.001048       0.004271              1.496255       1.562846       0.273186      -0.256983       1.530719      -0.196573       1.395201           0.000000
          301              H      19.174429      13.282486       6.351568       0.161004       0.892568 0.60562298E+01  0.55050452E+02                                 1.490463                            1.402060      -0.886800       2.473311                    0.999328       3.110431       8.179193       0.553586       1.217201      -0.723186       0.004981      -0.006107       0.011491       0.013934      -0.001663       0.000352      -0.001341      -0.004571       0.000775      -0.002958      -0.000365       0.003322              1.542482       1.286678      -0.067723       0.214939       1.829019      -0.319302       1.511749           0.000000
          302              H      19.384682      14.047703       5.018014       0.172672       0.933932 0.69053022E+01  0.64188709E+02                                 1.491112                            1.468007      -0.775561       2.534818                    0.999946       2.929032       7.528062       0.563022       1.170321      -0.737975       0.010953       0.006197      -0.010536       0.016413       0.004911      -0.005033       0.000318       0.001136       0.005032      -0.007394       0.000384       0.007010              1.480290       1.359845       0.013268      -0.221800       1.325997      -0.042794       1.755030           0.000001
          303              H      17.978933      14.001251       5.671043       0.163032       0.968654 0.70429640E+01  0.66033367E+02                                 1.539787                            1.487763      -0.882412       2.471874                    0.999553       3.091271       8.075176       0.554313       1.178538      -0.733995      -0.012884       0.003488       0.001619       0.013445      -0.000958      -0.001735       0.003347       0.009301      -0.009709      -0.006510      -0.000326       0.006836              1.567465       1.986404       0.067499       0.226554       1.440238      -0.052564       1.275752           0.000001
          304              H      19.370010      13.820335       9.259267       0.122524       1.004396 0.74449887E+01  0.71384414E+02                                 1.626039                            1.566634      -0.772604       2.505302                    0.999238       3.358729       9.123372       0.516731       1.236239      -0.719117      -0.013517       0.004247       0.019998       0.024509      -0.001803      -0.004046       0.000461       0.013411      -0.006968      -0.005785      -0.003722       0.009506              1.661644       1.697551       0.129844      -0.242103       1.482321      -0.239563       1.805062           0.000000
          305              H      19.917652      19.741593       8.173176       0.131424       0.969219 0.70423717E+01  0.65864984E+02                                 1.520969                            1.471377      -0.747464       2.524688                    0.999517       3.147938       8.147644       0.568081       1.152816      -0.739865       0.004397       0.016912      -0.019782       0.026395       0.003543      -0.003586      -0.004898      -0.012438      -0.005869      -0.007554      -0.003162       0.010716              1.540491       1.399907      -0.077576       0.222716       1.527686      -0.218320       1.693879          -0.000001
          306              H      19.382243      19.091281       9.479235       0.129512       0.973875 0.70449400E+01  0.65982138E+02                                 1.530820                            1.475616      -0.763500       2.515296                    0.999380       3.185730       8.286975       0.564230       1.159046      -0.737893      -0.015556      -0.003981       0.020058       0.025694       0.002419      -0.005018      -0.001977       0.010629      -0.008518      -0.005648      -0.003906       0.009554              1.550745       1.574242      -0.044707      -0.210745       1.313152       0.165857       1.764840          -0.000000
          307              H      25.892693      19.802711      10.757797       0.164951       0.886018 0.60391752E+01  0.54259700E+02                                 1.429066                            1.359227      -0.757134       2.535098                    0.999958       2.911127       7.343404       0.594250       1.147196      -0.742051       0.005870      -0.007550      -0.010804       0.014429      -0.002187      -0.001141       0.000328       0.004491      -0.004844      -0.002358      -0.001825       0.004182              1.457334       1.492060      -0.070539      -0.282657       1.284512       0.248793       1.595431          -0.000000
          308              H      25.215490      20.937089      11.568928       0.155025       0.937254 0.64919806E+01  0.60527082E+02                                 1.587009                            1.486714      -1.013064       2.403382                    0.998662       3.312938       9.056194       0.514546       1.276760      -0.708913      -0.003152       0.011714      -0.002378       0.012361      -0.002043       0.004486      -0.003424      -0.002281      -0.011023      -0.006863      -0.000050       0.006913              1.675800       1.321001       0.202886       0.041304       2.348431       0.357449       1.357967          -0.000000
          309              H      25.274162      19.499558      12.146344       0.176938       0.914238 0.67425297E+01  0.63795976E+02                                 1.600703                            1.551620      -1.004229       2.430639                    0.998570       3.272115       9.167029       0.483456       1.338996      -0.696849      -0.000354      -0.016315       0.009594       0.018930       0.004237       0.002216      -0.005013       0.002321      -0.001881      -0.008000       0.002724       0.005277              1.615455       1.328831      -0.027920       0.047865       1.610368      -0.325021       1.907166          -0.000000
          310              H      19.367575      19.675582      11.080875       0.168469       0.857221 0.56873831E+01  0.50016227E+02                                 1.357065                            1.286979      -0.772151       2.532064                    0.999939       2.823400       6.900186       0.637744       1.092098      -0.756071      -0.010232      -0.004869      -0.011033       0.015815       0.001694       0.000890       0.001405       0.005324      -0.005008      -0.003224      -0.001037       0.004261              1.388721       1.536943       0.127892       0.267563       1.175829       0.215803       1.453390          -0.000000
          311              H      20.120565      19.409100      12.407555       0.172120       0.927593 0.67669800E+01  0.62312531E+02                                 1.455076                            1.429268      -0.786552       2.528205                    0.999930       2.891969       7.292956       0.587573       1.132045      -0.747396       0.001868      -0.010915       0.009545       0.014619      -0.003817      -0.000799      -0.004685      -0.001985      -0.001469      -0.006259       0.000140       0.006119              1.442277       1.267667       0.025814      -0.007681       1.356619      -0.218332       1.702546           0.000000
          312              H      20.069228      20.844187      11.823266       0.169316       0.937390 0.66237265E+01  0.60638200E+02                                 1.455639                            1.403666      -0.880880       2.478664                    0.999665       2.932093       7.360751       0.599799       1.115466      -0.750526      -0.000511       0.012819      -0.000541       0.012841      -0.000494      -0.003288      -0.001221      -0.005334      -0.010058      -0.005827       0.001294       0.004533              1.476956       1.287504      -0.017196       0.013158       1.886373       0.273165       1.256990          -0.000001
          313              H      21.611883      18.648777       6.997724       0.162379       0.883580 0.61206893E+01  0.57085352E+02                                 1.617446                            1.515391      -1.100927       2.374339                    0.997125       3.475619       9.982123       0.466768       1.406955      -0.681560      -0.014060       0.003711      -0.002702       0.014790      -0.007815       0.002522       0.002285       0.007868       0.008992      -0.011013       0.003531       0.007483              1.686345       2.373996       0.156920       0.257082       1.256840       0.031813       1.428200          -0.000000
          314              H      22.914953      19.470224       6.798378       0.176111       0.933930 0.69103097E+01  0.65160335E+02                                 1.577946                            1.537127      -0.730707       2.562182                    0.999971       3.067851       8.316210       0.506602       1.282192      -0.711211       0.005902       0.012393      -0.007432       0.015609       0.003563      -0.001701      -0.001679      -0.004864      -0.010732      -0.004357      -0.002258       0.006615              1.588935       1.542712       0.261876      -0.169418       1.646560      -0.302291       1.577533          -0.000000
          315              H      22.993183      17.949570       7.100834       0.165458       0.851764 0.62973278E+01  0.58705681E+02                                 1.535746                            1.505805      -0.896076       2.468636                    0.999457       3.318398       9.295524       0.486597       1.350245      -0.693842       0.004800      -0.011588      -0.000678       0.012561      -0.000868       0.000002       0.001768      -0.014748       0.009143      -0.008950       0.002206       0.006744              1.546486       1.619562      -0.338914      -0.062146       1.733054       0.110652       1.286844          -0.000000
          316              H      25.753340      19.030162       9.238645       0.125094       1.006449 0.74096056E+01  0.70473286E+02                                 1.580713                            1.525429      -0.796000       2.494013                    0.999129       3.286386       8.692976       0.546835       1.177660      -0.732930       0.014276      -0.006098       0.019913       0.025249      -0.002534       0.004039      -0.001797       0.012772      -0.005244      -0.006309      -0.003106       0.009414              1.606339       1.588333       0.075700       0.231773       1.411264       0.219769       1.819420          -0.000000
          317              H      25.389051      13.011107      18.793494       0.118036       1.253487 0.88936524E+01  0.89624699E+02                                 1.933570                            1.754582      -1.044960       2.397234                    0.997405       3.482787       9.868200       0.468231       1.298070      -0.706637      -0.015028       0.036614      -0.035633       0.053255      -0.002930       0.005902      -0.007931      -0.018245       0.033452      -0.016062      -0.001418       0.017480              2.044046       1.544151      -0.245837       0.333963       1.996839      -0.495972       2.591146           0.000000
          318              H      25.569965      13.910785      20.883187       0.137323       1.158827 0.85645576E+01  0.85807418E+02                                 1.838226                            1.721544      -1.361898       2.243936                    0.993356       3.636869      10.396583       0.471111       1.297665      -0.704148      -0.007287       0.037646       0.006163       0.038837       0.001030       0.000964       0.003115      -0.020986       0.011407      -0.012486       0.002279       0.010207              1.898416       1.504495      -0.340596       0.025103       2.568293       0.124134       1.622460           0.000000
          319              H      26.824130      10.451420      22.319851       0.126043       1.104590 0.82064197E+01  0.79979349E+02                                 1.677828                            1.607977      -0.975770       2.418803                    0.998302       3.296427       8.793748       0.531918       1.181510      -0.733168       0.016137      -0.018043       0.028644       0.037502      -0.010985       0.008407      -0.003042      -0.017081       0.019825      -0.018826       0.003051       0.015776              1.711825       1.504664      -0.056786       0.238690       1.819232      -0.275813       1.811579           0.000000
          320              H      26.547869       9.461286      20.182040       0.110557       1.398484 0.10406933E+02  0.10769315E+03                                 2.000836                            1.841866      -0.812197       2.496585                    0.999195       3.385033       9.322385       0.484191       1.222431      -0.726537       0.011103      -0.052857      -0.001456       0.054031      -0.011657       0.007145      -0.001650      -0.033696       0.005231      -0.022999       0.002608       0.020392              2.083415       1.598278      -0.149350      -0.038297       2.858139       0.239523       1.793828           0.000000
          321              H      19.475125      16.123304      31.592866       0.112248       1.312675 0.96598619E+01  0.97989699E+02                                 1.910623                            1.768548      -0.758154       2.526139                    0.999569       3.279485       8.904040       0.497282       1.214210      -0.728716      -0.051294      -0.017526       0.000992       0.054214       0.012339       0.001772       0.005236       0.027408       0.006719      -0.020372       0.002242       0.018130              1.982481       2.678555       0.237677      -0.236688       1.561344      -0.072028       1.707544          -0.000001
          322              H      20.377250      16.123305      29.420685       0.139335       1.062335 0.78150125E+01  0.75423529E+02                                 1.653263                            1.583983      -0.937665       2.446799                    0.998701       3.231973       8.648367       0.527140       1.203934      -0.727952      -0.020496      -0.009556      -0.029650       0.037290       0.010265       0.002425       0.004960       0.020071       0.023921      -0.018845       0.005192       0.013653              1.680944       1.824520      -0.003757       0.320336       1.385459       0.109709       1.832853          -0.000001
          323              H      23.978412      17.269906      30.939837       0.157806       0.969890 0.68535690E+01  0.65253192E+02                                 1.666230                            1.567807      -1.190992       2.346058                    0.996155       3.397621       9.616261       0.478323       1.344931      -0.694572       0.037651       0.010573      -0.006242       0.039602       0.001700      -0.001756      -0.000445       0.011774       0.019539      -0.009386       0.002132       0.007255              1.712556       2.291870       0.252389      -0.127263       1.343213      -0.018471       1.502584          -0.000000
          324              H      23.046950      17.230788      33.105145       0.121059       1.247759 0.89684986E+01  0.90220536E+02                                 1.908699                            1.748549      -0.845694       2.492610                    0.998942       3.380638       9.450785       0.476270       1.278402      -0.712075       0.044438       0.007734       0.036626       0.058103       0.005027       0.008478       0.002896       0.031330       0.018064      -0.019566       0.000243       0.019323              2.009953       1.913119       0.125802       0.479299       1.472518       0.217558       2.644221          -0.000000
          325              H      22.958936      12.949984      23.893995       0.167244       0.876669 0.59783275E+01  0.53457922E+02                                 1.406613                            1.342340      -0.770411       2.531404                    0.999920       2.876714       7.186834       0.606034       1.130256      -0.746477      -0.006346       0.008634       0.009480       0.014307      -0.002508      -0.000464       0.000376       0.005188      -0.004760      -0.002840      -0.001616       0.004456              1.429748       1.425791      -0.075986      -0.256731       1.299265       0.260211       1.564189          -0.000001
          326              H      23.614136      11.796049      23.089738       0.159510       0.916425 0.62372155E+01  0.57335933E+02                                 1.543928                            1.443135      -0.850698       2.484632                    0.999569       3.162231       8.468599       0.532127       1.252144      -0.715313       0.002278      -0.010811       0.001013       0.011095      -0.001558       0.003113      -0.002011      -0.004208      -0.014013      -0.006308       0.000488       0.005820              1.632247       1.270458       0.180932       0.045620       2.312897       0.321024       1.313388          -0.000000
          327              H      23.550574      13.223801      22.491701       0.184151       0.892223 0.63707961E+01  0.59436727E+02                                 1.567925                            1.501010      -1.170612       2.353106                    0.997552       3.280597       9.129674       0.495040       1.326187      -0.698448      -0.001046       0.016322      -0.011577       0.020038       0.002438       0.002259      -0.002605       0.004376      -0.001989      -0.005333       0.001393       0.003939              1.592517       1.279475      -0.046576       0.077334       1.603919      -0.359524       1.894158          -0.000000
          328              H      25.469725      14.424184      27.612825       0.162812       0.893716 0.61284319E+01  0.56451562E+02                                 1.545940                            1.452179      -1.104686       2.367048                    0.998069       3.312478       9.069116       0.515297       1.290393      -0.705389      -0.014369      -0.002482       0.001990       0.014717       0.009057      -0.001402       0.002164       0.004588       0.018739      -0.012812       0.006117       0.006695              1.599449       2.230845      -0.151024      -0.250562       1.245540       0.054698       1.321962           0.000000
          329              H      26.821690      15.142950      27.358487       0.168753       0.867435 0.63699713E+01  0.59430931E+02                                 1.541261                            1.504842      -0.929841       2.454336                    0.999398       3.278848       9.126870       0.492442       1.333140      -0.697491       0.003501       0.014627      -0.001427       0.015108       0.000132       0.000587       0.002125      -0.016017       0.011393      -0.009932       0.002550       0.007382              1.558964       1.621390       0.348646       0.036696       1.819203       0.086490       1.236300           0.000000
          330              H      26.807019      13.656523      27.805297       0.164049       0.929217 0.67340568E+01  0.62183940E+02                                 1.480187                            1.443296      -0.683228       2.568063                    0.999994       2.953821       7.558272       0.571794       1.160019      -0.739860       0.006101      -0.008274       0.003038       0.010720      -0.003574       0.000859      -0.000620      -0.001845      -0.003168      -0.003207      -0.001201       0.004408              1.491198       1.525545      -0.271662       0.195438       1.557465      -0.255535       1.390584           0.000000
          331              H      29.501168      13.062444      23.536548       0.160952       0.892911 0.60593160E+01  0.55089127E+02                                 1.491305                            1.402777      -0.896671       2.469119                    0.999312       3.111126       8.183559       0.553196       1.217825      -0.723046       0.005957       0.005170       0.011735       0.014139       0.001415       0.001293       0.000213       0.004269       0.000809      -0.002707      -0.000331       0.003037              1.543398       1.830245       0.067791       0.319648       1.287299       0.215139       1.512650           0.000000
          332              H      28.735953      13.272696      22.202994       0.172003       0.934315 0.69088593E+01  0.64230925E+02                                 1.491754                            1.468594      -0.778568       2.533468                    0.999946       2.929646       7.530514       0.562781       1.170654      -0.737913      -0.006166       0.010854      -0.010895       0.016568      -0.004860      -0.000163      -0.004925      -0.001317       0.004833      -0.007189       0.000200       0.006989              1.480937       1.326504      -0.013278       0.042837       1.360337      -0.221949       1.755969           0.000001
          333              H      28.782401      11.866947      22.856023       0.163404       0.968471 0.70403070E+01  0.65995079E+02                                 1.538713                            1.486749      -0.878059       2.473625                    0.999545       3.090762       8.070172       0.554972       1.177376      -0.734256      -0.003480      -0.012498       0.001936       0.013117       0.000820      -0.003256      -0.001466      -0.009709      -0.009732      -0.006511      -0.000362       0.006873              1.566360       1.439163      -0.067355       0.052510       1.984997       0.226333       1.274920           0.000001
          334              H      28.963315      13.258025      26.444246       0.123801       1.001601 0.74202902E+01  0.71100169E+02                                 1.624290                            1.565042      -0.780584       2.502600                    0.999180       3.353789       9.111793       0.516409       1.237834      -0.718767      -0.004180      -0.013226       0.019822       0.024193       0.001801      -0.000727      -0.003998      -0.013146      -0.007638      -0.005562      -0.003899       0.009461              1.659812       1.480742      -0.129573       0.239117       1.695601      -0.241672       1.803093           0.000000
          335              H      23.042059      13.805656      25.358156       0.131394       0.969527 0.70446783E+01  0.65890746E+02                                 1.521313                            1.471614      -0.743688       2.526491                    0.999516       3.147400       8.146024       0.568048       1.152811      -0.739879      -0.016882       0.004747      -0.019939       0.026554      -0.003725       0.004764      -0.003475       0.012254      -0.006548      -0.007385      -0.003297       0.010682              1.540846       1.528109       0.077650       0.218746       1.399966       0.222903       1.694463          -0.000001
          336              H      23.692369      13.270249      26.664214       0.129910       0.973699 0.70438120E+01  0.65975763E+02                                 1.531463                            1.476144      -0.766407       2.514377                    0.999346       3.184736       8.287455       0.563700       1.160062      -0.737655       0.004022      -0.015337       0.019952       0.025485      -0.002143       0.001836      -0.004865      -0.010539      -0.008785      -0.005560      -0.003750       0.009311              1.551398       1.313428       0.044769      -0.165958       1.575037      -0.211263       1.765729          -0.000000
          337              H      22.980948      19.780697      27.942777       0.165955       0.886621 0.60466445E+01  0.54374944E+02                                 1.433752                            1.363304      -0.780921       2.526122                    0.999913       2.910839       7.359779       0.590908       1.152662      -0.740742       0.007644       0.005587      -0.010539       0.014167       0.002102      -0.000350      -0.001179      -0.004206      -0.004621      -0.002240      -0.001773       0.004013              1.462276       1.288357       0.071081      -0.250281       1.497187      -0.284440       1.601284          -0.000000
          338              H      21.846569      19.103493      28.753908       0.155744       0.937804 0.64983017E+01  0.60630565E+02                                 1.591006                            1.490023      -1.027002       2.398022                    0.998609       3.316951       9.085077       0.512386       1.281201      -0.707949      -0.011254      -0.003349      -0.002410       0.011986       0.001985       0.003326       0.004672       0.002518      -0.010914      -0.006990       0.000075       0.006915              1.680359       2.356317      -0.203659      -0.359196       1.323771       0.041477       1.360987          -0.000000
          339              H      23.284099      19.162167      29.331323       0.176838       0.918265 0.67793408E+01  0.64227481E+02                                 1.604704                            1.555201      -1.001749       2.431046                    0.998547       3.279472       9.191652       0.483232       1.337879      -0.697040       0.016078      -0.000405       0.009674       0.018768      -0.004318       0.005088       0.002258      -0.002218      -0.002413      -0.008123       0.002697       0.005426              1.619593       1.614430       0.028020       0.326717       1.331580       0.048017       1.912769          -0.000000
          340              H      23.108065      13.255579      28.265854       0.169714       0.853549 0.56586710E+01  0.49716327E+02                                 1.355361                            1.285504      -0.770374       2.534648                    0.999951       2.816234       6.886417       0.636587       1.095124      -0.755312       0.005356      -0.009923      -0.010721       0.015560      -0.001411      -0.001240       0.000911      -0.005133      -0.005019      -0.002968      -0.001054       0.004022              1.386921       1.174470      -0.127515      -0.215271       1.534823       0.266880       1.451470          -0.000000
          341              H      23.374547      14.008570      29.592535       0.172735       0.926605 0.67587451E+01  0.62222619E+02                                 1.454576                            1.428842      -0.784365       2.529568                    0.999940       2.890049       7.289149       0.587341       1.132749      -0.747221       0.010778       0.001984       0.009433       0.014460       0.003825       0.004809      -0.000862       0.001833      -0.001785      -0.006405       0.000231       0.006174              1.441778       1.356127      -0.025855       0.218015       1.267408      -0.007749       1.701799           0.000000
          342              H      21.939461      13.957230      29.008245       0.169676       0.935083 0.66032482E+01  0.60400808E+02                                 1.452857                            1.401172      -0.876247       2.481297                    0.999700       2.928979       7.348648       0.600571       1.114953      -0.750652      -0.013069      -0.000453      -0.000734       0.013097       0.000430       0.001241      -0.003343       0.005049      -0.009949      -0.005811       0.001426       0.004386              1.474054       1.882022       0.017105      -0.272204       1.285334       0.013149       1.254806          -0.000001
          343              H      24.134880      15.499890      24.182703       0.163192       0.881632 0.61058069E+01  0.56917173E+02                                 1.615657                            1.514021      -1.103528       2.373586                    0.997135       3.472878       9.974695       0.466717       1.407837      -0.681390      -0.003630      -0.013870      -0.002885       0.014624       0.007791      -0.002323       0.002521      -0.007697       0.009393      -0.011028       0.003672       0.007357              1.684316       1.255882      -0.156483      -0.031751       2.370039       0.256524       1.427027          -0.000000
          344              H      23.313436      16.802958      23.983357       0.178086       0.928588 0.68625292E+01  0.64612395E+02                                 1.573585                            1.533190      -0.733343       2.562450                    0.999966       3.058660       8.291235       0.506449       1.284514      -0.710727      -0.012065       0.005787      -0.007191       0.015191      -0.003452       0.001543      -0.001509       0.004708      -0.011023      -0.004284      -0.002157       0.006441              1.584449       1.641585      -0.260419       0.300622       1.538669      -0.168442       1.573092          -0.000000
          345              H      24.834089      16.881190      24.285813       0.166725       0.848693 0.62704927E+01  0.58404964E+02                                 1.533476                            1.503791      -0.896077       2.469625                    0.999423       3.312679       9.281627       0.486243       1.352398      -0.693425       0.011313       0.004905      -0.000657       0.012348       0.000574      -0.001842       0.000231       0.014584       0.009628      -0.008927       0.002248       0.006679              1.544143       1.729866       0.337665      -0.110372       1.617168      -0.061970       1.285395          -0.000000
          346              H      23.753500      19.641346      26.423624       0.124138       1.009596 0.74369955E+01  0.70787576E+02                                 1.582746                            1.527181      -0.793723       2.493870                    0.999052       3.291719       8.705774       0.547182       1.176020      -0.733305       0.006458       0.014418       0.019840       0.025361       0.002337       0.001818       0.004003      -0.012641      -0.005795      -0.006174      -0.003154       0.009328              1.608481       1.412783      -0.075875      -0.220428       1.590333       0.232519       1.822326          -0.000000
          347              H      11.282668      11.436669      18.793494       0.116965       1.252591 0.88857580E+01  0.89487941E+02                                 1.928776                            1.750869      -1.024714       2.404700                    0.997652       3.483190       9.852759       0.470102       1.293732      -0.707523       0.015408      -0.037115      -0.036109       0.054026      -0.002821      -0.006050       0.007820      -0.018238       0.033935      -0.016176      -0.001324       0.017500              2.038571       1.540900      -0.244711      -0.332369       1.991622       0.493498       2.583193           0.000000
          348              H      11.101751      10.536988      20.883187       0.137054       1.161118 0.85842062E+01  0.86051534E+02                                 1.840562                            1.723412      -1.353381       2.247207                    0.993524       3.639207      10.405324       0.470910       1.297507      -0.704186       0.007096      -0.037801       0.006127       0.038946       0.000718      -0.000884      -0.003235      -0.020567       0.011666      -0.012291       0.002201       0.010089              1.900980       1.506070      -0.341424      -0.025134       2.572691      -0.124518       1.624179           0.000000
          349              H       9.847584      13.996351      22.319851       0.124744       1.108264 0.82381609E+01  0.80342739E+02                                 1.679085                            1.609091      -0.970962       2.419388                    0.998280       3.302864       8.805475       0.532878       1.178588      -0.733836      -0.016417       0.018330       0.029110       0.038117      -0.010985      -0.008358       0.003117      -0.017112       0.020038      -0.018829       0.003011       0.015818              1.713119       1.505666      -0.057027      -0.239090       1.820527       0.276265       1.813164           0.000000
          350              H      10.123847      14.986488      20.182040       0.110876       1.397643 0.10399593E+02  0.10760455E+03                                 2.000758                            1.841777      -0.809857       2.497985                    0.999249       3.383007       9.318052       0.483952       1.223177      -0.726383      -0.011005       0.052803      -0.001601       0.053961      -0.011649      -0.007080       0.001745      -0.034098       0.005589      -0.023161       0.002648       0.020514              2.083330       1.598190      -0.149400       0.038280       2.858119      -0.239548       1.793682           0.000000
          351              H      17.196619      32.772256      31.592866       0.111109       1.314113 0.96706346E+01  0.98088094E+02                                 1.908007                            1.766302      -0.750780       2.527374                    0.999633       3.285098       8.907442       0.499159       1.209780      -0.729666       0.051922       0.017868       0.001084       0.054921       0.012282      -0.001695      -0.005407       0.027653       0.006241      -0.020427       0.002188       0.018239              1.979679       2.674225       0.237137       0.236005       1.559526       0.071846       1.705286          -0.000001
          352              H      16.294497      32.772257      29.420685       0.136454       1.060538 0.77900224E+01  0.75046747E+02                                 1.643794                            1.575348      -0.903666       2.459117                    0.998971       3.230129       8.607345       0.532191       1.194663      -0.730093       0.020756       0.009611      -0.030555       0.038168       0.010327      -0.002522      -0.005063       0.020184       0.024154      -0.018980       0.005140       0.013840              1.671129       1.813279      -0.003780      -0.317556       1.378449      -0.108763       1.821659          -0.000001
          353              H      12.693333      31.625654      30.939837       0.157481       0.972252 0.68769152E+01  0.65560812E+02                                 1.672328                            1.573129      -1.192755       2.345576                    0.996142       3.404359       9.655867       0.476090       1.349479      -0.693673      -0.037681      -0.010697      -0.005938       0.039617       0.001695       0.001882       0.000387       0.012252       0.019988      -0.009688       0.002202       0.007487              1.719022       2.301848       0.253922       0.128112       1.347432       0.018535       1.507786          -0.000000
          354              H      13.624793      31.664769      33.105145       0.121556       1.246589 0.89593456E+01  0.90107547E+02                                 1.907547                            1.747711      -0.849161       2.491059                    0.998871       3.379522       9.447285       0.476351       1.278481      -0.712047      -0.044545      -0.007779       0.036416       0.058060       0.005141      -0.008267      -0.002776       0.031183       0.018193      -0.019537       0.000447       0.019090              2.008622       1.911769       0.125591      -0.478475       1.471845      -0.217283       2.642251          -0.000000
          355              H      13.712776      11.497785      23.893995       0.167236       0.875752 0.59699248E+01  0.53358077E+02                                 1.404893                            1.340795      -0.761037       2.535569                    0.999941       2.875446       7.179392       0.606859       1.129243      -0.746728       0.006605      -0.008382       0.009582       0.014342      -0.002497       0.000314      -0.000523       0.004946      -0.004366      -0.002881      -0.001404       0.004284              1.427961       1.424030      -0.076014       0.256265       1.297829      -0.259802       1.562025          -0.000001
          356              H      13.057577      12.651722      23.089738       0.158943       0.918774 0.62581161E+01  0.57590190E+02                                 1.548136                            1.446781      -0.859672       2.480614                    0.999522       3.168363       8.496343       0.530650       1.254276      -0.714835      -0.002231       0.011178       0.001041       0.011446      -0.001471      -0.003327       0.002000      -0.004169      -0.013694      -0.006395       0.000642       0.005753              1.636918       1.273636       0.181961      -0.045923       2.320396      -0.322549       1.316723          -0.000000
          357              H      13.121139      11.223971      22.491701       0.184264       0.890346 0.63528733E+01  0.59218015E+02                                 1.564729                            1.498108      -1.166518       2.354863                    0.997591       3.275714       9.107215       0.495992       1.324791      -0.698748       0.000831      -0.016061      -0.011668       0.019869       0.002387      -0.002369       0.002694       0.003990      -0.002301      -0.005369       0.001516       0.003853              1.589216       1.277114      -0.046439      -0.077038       1.600822       0.358570       1.889711          -0.000000
          358              H      11.201982      10.023580      27.612825       0.163473       0.893205 0.61251115E+01  0.56422668E+02                                 1.546406                            1.452582      -1.108190       2.365588                    0.998020       3.312913       9.075347       0.514717       1.291809      -0.705079       0.014270       0.002318       0.001675       0.014554       0.009229       0.001486      -0.002172       0.004540       0.018659      -0.012973       0.006294       0.006679              1.599958       2.231732      -0.151242       0.250588       1.245890      -0.054702       1.322251           0.000000
          359              H       9.850060      33.752615      27.358487       0.169625       0.866407 0.63620121E+01  0.59350300E+02                                 1.541356                            1.504946      -0.935761       2.452269                    0.999357       3.278427       9.131327       0.491812       1.334991      -0.697106      -0.003777      -0.014739      -0.001659       0.015305      -0.000094      -0.000545      -0.002231      -0.015763       0.012633      -0.010010       0.002649       0.007361              1.559048       1.621352       0.348637      -0.036608       1.819434      -0.086345       1.236356           0.000000
          360              H       9.864688      10.791241      27.805297       0.164681       0.928717 0.67346645E+01  0.62233935E+02                                 1.484851                            1.447674      -0.685535       2.569202                    0.999993       2.951553       7.572232       0.567986       1.166962      -0.738247      -0.005965       0.008027       0.002842       0.010397      -0.003571      -0.000864       0.000590      -0.001958      -0.002912      -0.003267      -0.001106       0.004373              1.495950       1.530430      -0.272974      -0.196449       1.562469       0.256803       1.394951           0.000000
          361              H      31.618344      11.385325      23.536548       0.159983       0.893254 0.60616647E+01  0.55106516E+02                                 1.490613                            1.402238      -0.890443       2.471506                    0.999294       3.111683       8.180218       0.553876       1.216418      -0.723377      -0.006160      -0.004902       0.011677       0.014083       0.001675      -0.001439      -0.000431       0.004867       0.000707      -0.003072      -0.000450       0.003523              1.542621       1.829328       0.067689      -0.319261       1.286855      -0.214865       1.511680           0.000000
          362              H       7.935761      11.175075      22.202994       0.172018       0.933576 0.69011376E+01  0.64135117E+02                                 1.490144                            1.467093      -0.771218       2.536461                    0.999952       2.929321       7.525936       0.563515       1.169568      -0.738154       0.006018      -0.010960      -0.010853       0.016557      -0.004855       0.000116       0.005074      -0.001116       0.004920      -0.007267       0.000161       0.007106              1.479330       1.325210      -0.013250      -0.042753       1.359028       0.221519       1.753750           0.000001
          363              H      32.337112      12.580823      22.856023       0.162851       0.968472 0.70404398E+01  0.65997550E+02                                 1.538932                            1.486978      -0.876796       2.474171                    0.999543       3.090649       8.070318       0.554801       1.177716      -0.734193       0.003860       0.012785       0.001881       0.013487       0.000788       0.003312       0.001574      -0.009586      -0.009767      -0.006548      -0.000308       0.006856              1.566578       1.439481      -0.067417      -0.052513       1.985105      -0.226353       1.275147           0.000001
          364              H      32.156194      11.189741      26.444246       0.123864       0.999471 0.73980992E+01  0.70806826E+02                                 1.619065                            1.560378      -0.763629       2.509941                    0.999307       3.348857       9.081621       0.518538       1.234158      -0.719583       0.004364       0.013359       0.019703       0.024201       0.001541       0.000649       0.004046      -0.012980      -0.007538      -0.005432      -0.003908       0.009341              1.654323       1.476443      -0.128889      -0.237700       1.689876       0.240052       1.796652           0.000000
          365              H      13.629651      10.642111      25.358156       0.131664       0.968472 0.70340302E+01  0.65752961E+02                                 1.518520                            1.469136      -0.734430       2.529701                    0.999568       3.146499       8.135945       0.569435       1.150671      -0.740373       0.016907      -0.004444      -0.019764       0.026386      -0.003763      -0.004808       0.003552       0.012074      -0.006393      -0.007395      -0.003283       0.010679              1.537962       1.525173       0.077339      -0.217686       1.397753      -0.222148       1.690961          -0.000001
          366              H      12.979339      11.177517      26.664214       0.128757       0.973524 0.70402848E+01  0.65911333E+02                                 1.528687                            1.473695      -0.755513       2.518307                    0.999484       3.185723       8.278554       0.565562       1.156794      -0.738434      -0.003799       0.015465       0.019996       0.025562      -0.002508      -0.001987       0.005040      -0.010847      -0.009108      -0.005760      -0.003982       0.009742              1.548538       1.311548       0.044619       0.165476       1.571956       0.210153       1.762109          -0.000000
          367              H      13.690801      29.114867      27.942777       0.164700       0.887022 0.60470733E+01  0.54347584E+02                                 1.430134                            1.360097      -0.755716       2.535839                    0.999969       2.912074       7.346569       0.594080       1.147165      -0.742067      -0.007258      -0.005916      -0.010763       0.014266       0.002090       0.000571       0.001237      -0.004478      -0.004307      -0.002355      -0.001759       0.004114              1.458471       1.285176       0.070668       0.249110       1.493316       0.283320       1.596922          -0.000000
          368              H      14.825179      29.792071      28.753908       0.155339       0.936955 0.64879872E+01  0.60471501E+02                                 1.585673                            1.485451      -1.009162       2.405251                    0.998730       3.310520       9.043792       0.515261       1.275375      -0.709211       0.011464       0.003231      -0.002392       0.012148       0.002042      -0.003311      -0.004673       0.002197      -0.011157      -0.006995       0.000054       0.006940              1.674358       2.346645      -0.202552       0.356994       1.319753      -0.041222       1.356676          -0.000000
          369              H      13.387648      29.733396      29.331323       0.176402       0.918069 0.67773224E+01  0.64201118E+02                                 1.604264                            1.554843      -0.997223       2.432927                    0.998638       3.278699       9.187816       0.483365       1.337662      -0.697095      -0.016324       0.000422       0.009953       0.019123      -0.004370      -0.004987      -0.002322      -0.002356      -0.002184      -0.008122       0.002768       0.005354              1.619105       1.613763       0.028009      -0.326401       1.331364      -0.048103       1.912188          -0.000000
          370              H      13.563641      11.192185      28.265854       0.170564       0.852815 0.56544642E+01  0.49691738E+02                                 1.357512                            1.287420      -0.790314       2.527299                    0.999899       2.813631       6.890691       0.634063       1.099210      -0.754281      -0.004916       0.009852      -0.010453       0.015182      -0.001461       0.001397      -0.000910      -0.004929      -0.004575      -0.003050      -0.000874       0.003924              1.389174       1.176193      -0.127905       0.215834       1.537539      -0.267641       1.453790          -0.000000
          371              H      13.297200      34.886992      29.592535       0.172011       0.927500 0.67667526E+01  0.62312472E+02                                 1.455340                            1.429548      -0.790417       2.526495                    0.999925       2.891771       7.293554       0.587304       1.132527      -0.747285      -0.010976      -0.002227       0.009690       0.014810       0.003726      -0.004818       0.000984       0.001677      -0.002283      -0.006443       0.000381       0.006062              1.442528       1.356801      -0.025821      -0.218310       1.267954       0.007675       1.702829           0.000000
          372              H      14.732244      10.490532      29.008245       0.168469       0.937763 0.66264022E+01  0.60659259E+02                                 1.454933                            1.403043      -0.873808       2.481292                    0.999684       2.933952       7.361418       0.600608       1.114026      -0.750887       0.013393       0.000517      -0.000442       0.013410       0.000686      -0.001221       0.003560       0.005440      -0.009904      -0.006101       0.001537       0.004565              1.476207       1.885221       0.017157       0.272884       1.286970      -0.013166       1.256431          -0.000001
          373              H      12.536832       8.947879      24.182703       0.163766       0.879368 0.60877143E+01  0.56708414E+02                                 1.613134                            1.512036      -1.098890       2.376434                    0.997251       3.468431       9.959539       0.466887       1.408319      -0.681308       0.003752       0.013907      -0.002738       0.014663       0.007727       0.002405      -0.002427      -0.007488       0.009448      -0.010947       0.003758       0.007190              1.681440       1.254480      -0.155972       0.031618       2.364659      -0.255592       1.425181          -0.000000
          374              H      13.358319      32.092612      23.983357       0.177668       0.928301 0.68590652E+01  0.64558118E+02                                 1.571600                            1.531463      -0.733010       2.561960                    0.999971       3.059049       8.285233       0.507506       1.282269      -0.711187       0.012176      -0.005749      -0.007357       0.015344      -0.003482      -0.001425       0.001521       0.004951      -0.010983      -0.004295      -0.002190       0.006485              1.582380       1.639161      -0.259559      -0.299725       1.536805       0.167906       1.571175          -0.000000
          375              H      11.837665      32.014379      24.285813       0.167212       0.847403 0.62575090E+01  0.58241294E+02                                 1.530393                            1.501013      -0.886568       2.473584                    0.999431       3.308551       9.260146       0.487391       1.350203      -0.693856      -0.011413      -0.004789      -0.000499       0.012387       0.000475       0.001923      -0.000141       0.014802       0.009569      -0.009015       0.002183       0.006832              1.540950       1.725854       0.336118       0.109913       1.613714       0.061711       1.283283          -0.000000
          376              H      12.918252      29.254221      26.423624       0.124692       1.007665 0.74203452E+01  0.70596628E+02                                 1.581517                            1.526158      -0.791997       2.495285                    0.999126       3.288284       8.697547       0.546940       1.177081      -0.733066      -0.006146      -0.014062       0.020031       0.025234       0.002378      -0.001679      -0.003985      -0.012947      -0.005569      -0.006259      -0.003153       0.009412              1.607183       1.411971      -0.075738       0.219993       1.589146      -0.231866       1.820431          -0.000000
          377              H      29.772540      17.394589      32.761445       0.118036       1.253488 0.88936571E+01  0.89624757E+02                                 1.933570                            1.754582      -1.044960       2.397234                    0.997405       3.482787       9.868200       0.468231       1.298070      -0.706637      -0.036614       0.015028       0.035633       0.053255      -0.002930      -0.007931       0.005902       0.018245       0.033452      -0.016062      -0.001418       0.017480              2.044046       1.996840      -0.245839      -0.495972       1.544153       0.333964       2.591146           0.000000
          378              H      28.872862      17.213676      30.671751       0.137323       1.158827 0.85645608E+01  0.85807457E+02                                 1.838227                            1.721544      -1.361898       2.243936                    0.993356       3.636869      10.396583       0.471111       1.297665      -0.704148      -0.037646       0.007288      -0.006163       0.038837       0.001030       0.003115       0.000964       0.020986       0.011407      -0.012486       0.002279       0.010207              1.898417       2.568293      -0.340599       0.124134       1.504496       0.025102       1.622461           0.000000
          379              H      32.332224      15.959505      29.235087       0.126043       1.104590 0.82064194E+01  0.79979345E+02                                 1.677828                            1.607977      -0.975770       2.418803                    0.998302       3.296427       8.793748       0.531918       1.181510      -0.733168       0.018043      -0.016137      -0.028644       0.037502      -0.010985      -0.003042       0.008407       0.017081       0.019825      -0.018826       0.003051       0.015776              1.711825       1.819232      -0.056786      -0.275813       1.504664       0.238691       1.811579           0.000000
          380              H      33.322359      16.235764      31.372899       0.110557       1.398479 0.10406890E+02  0.10769256E+03                                 2.000828                            1.841860      -0.812197       2.496585                    0.999195       3.385029       9.322359       0.484192       1.222428      -0.726537       0.052857      -0.011103       0.001456       0.054031      -0.011657      -0.001650       0.007145       0.033696       0.005231      -0.022999       0.002608       0.020392              2.083407       2.858124      -0.149351       0.239521       1.598273      -0.038298       1.793822           0.000000
          381              H      26.660354      23.308520      19.962072       0.112248       1.312676 0.96598657E+01  0.97989751E+02                                 1.910624                            1.768549      -0.758154       2.526139                    0.999569       3.279484       8.904039       0.497282       1.214211      -0.728715       0.017526       0.051294      -0.000992       0.054214       0.012339       0.005236       0.001772      -0.027408       0.006719      -0.020372       0.002242       0.018130              1.982482       1.561346       0.237680      -0.072028       2.678555      -0.236688       1.707544          -0.000001
          382              H      26.660351      22.406395      22.134254       0.139335       1.062336 0.78150175E+01  0.75423581E+02                                 1.653263                            1.583983      -0.937665       2.446799                    0.998701       3.231974       8.648367       0.527141       1.203933      -0.727952       0.009556       0.020496       0.029650       0.037290       0.010265       0.004960       0.002425      -0.020070       0.023921      -0.018845       0.005192       0.013653              1.680944       1.385459      -0.003756       0.109710       1.824519       0.320336       1.832854          -0.000001
          383              H      25.513744      18.805235      20.615101       0.157806       0.969890 0.68535711E+01  0.65253216E+02                                 1.666230                            1.567808      -1.190992       2.346058                    0.996155       3.397621       9.616261       0.478323       1.344931      -0.694572      -0.010573      -0.037651       0.006242       0.039602       0.001700      -0.000445      -0.001756      -0.011774       0.019539      -0.009386       0.002132       0.007255              1.712556       1.343214       0.252391      -0.018471       2.291870      -0.127262       1.502583          -0.000000
          384              H      25.552863      19.736697      18.449794       0.121059       1.247759 0.89684954E+01  0.90220498E+02                                 1.908699                            1.748549      -0.845694       2.492609                    0.998942       3.380638       9.450785       0.476270       1.278402      -0.712075      -0.007734      -0.044438      -0.036626       0.058103       0.005027       0.002896       0.008478      -0.031330       0.018064      -0.019566       0.000243       0.019323              2.009952       1.472519       0.125803       0.217560       1.913119       0.479299       2.644219          -0.000000
          385              H      29.833667      19.824703      27.660943       0.167244       0.876669 0.59783234E+01  0.53457877E+02                                 1.406613                            1.342340      -0.770411       2.531404                    0.999920       2.876714       7.186834       0.606034       1.130256      -0.746477      -0.008634       0.006346      -0.009480       0.014307      -0.002508       0.000376      -0.000464      -0.005188      -0.004760      -0.002840      -0.001616       0.004456              1.429748       1.299265      -0.075985       0.260211       1.425791      -0.256731       1.564190          -0.000001
          386              H      30.987602      19.169502      28.465200       0.159510       0.916425 0.62372200E+01  0.57335982E+02                                 1.543928                            1.443135      -0.850698       2.484632                    0.999569       3.162231       8.468598       0.532127       1.252144      -0.715313       0.010811      -0.002278      -0.001013       0.011095      -0.001558      -0.002011       0.003113       0.004208      -0.014013      -0.006308       0.000488       0.005820              1.632248       2.312898       0.180930       0.321024       1.270457       0.045619       1.313388          -0.000000
          387              H      29.559850      19.233066      29.063237       0.184151       0.892223 0.63707935E+01  0.59436697E+02                                 1.567925                            1.501010      -1.170612       2.353106                    0.997552       3.280597       9.129674       0.495040       1.326187      -0.698448      -0.016322       0.001046       0.011577       0.020038       0.002438      -0.002605       0.002259      -0.004376      -0.001989      -0.005333       0.001393       0.003939              1.592517       1.603918      -0.046576      -0.359524       1.279475       0.077334       1.894159          -0.000000
          388              H      28.359463      17.313917      23.942113       0.162812       0.893716 0.61284305E+01  0.56451548E+02                                 1.545940                            1.452179      -1.104686       2.367048                    0.998069       3.312478       9.069117       0.515297       1.290393      -0.705389       0.002482       0.014369      -0.001990       0.014717       0.009057       0.002164      -0.001402      -0.004588       0.018739      -0.012812       0.006117       0.006695              1.599449       1.245539      -0.151022       0.054697       2.230847      -0.250562       1.321962           0.000000
          389              H      27.640695      15.961953      24.196451       0.168753       0.867435 0.63699692E+01  0.59430906E+02                                 1.541261                            1.504842      -0.929841       2.454336                    0.999398       3.278848       9.126870       0.492442       1.333140      -0.697491      -0.014627      -0.003501       0.001427       0.015108       0.000132       0.002125       0.000587       0.016017       0.011393      -0.009932       0.002550       0.007382              1.558964       1.819204       0.348646       0.086490       1.621389       0.036696       1.236300           0.000000
          390              H      29.127121      15.976622      23.749642       0.164049       0.929216 0.67340533E+01  0.62183900E+02                                 1.480187                            1.443295      -0.683228       2.568063                    0.999994       2.953821       7.558272       0.571794       1.160019      -0.739860       0.008274      -0.006101      -0.003038       0.010720      -0.003574      -0.000620       0.000859       0.001845      -0.003168      -0.003207      -0.001201       0.004408              1.491198       1.557465      -0.271662      -0.255534       1.525546       0.195438       1.390583           0.000000
          391              H      29.721195      13.282472      28.018391       0.160952       0.892911 0.60593148E+01  0.55089113E+02                                 1.491304                            1.402777      -0.896671       2.469119                    0.999312       3.111126       8.183559       0.553196       1.217825      -0.723045      -0.005170      -0.005957      -0.011735       0.014139       0.001415       0.000213       0.001293      -0.004269       0.000809      -0.002707      -0.000331       0.003037              1.543398       1.287300       0.067793       0.215139       1.830244       0.319648       1.512650           0.000000
          392              H      29.510945      14.047687      29.351945       0.172003       0.934315 0.69088593E+01  0.64230925E+02                                 1.491754                            1.468594      -0.778568       2.533468                    0.999946       2.929646       7.530514       0.562781       1.170654      -0.737913      -0.010854       0.006166       0.010895       0.016568      -0.004860      -0.004925      -0.000163       0.001317       0.004833      -0.007189       0.000200       0.006989              1.480937       1.360337      -0.013278      -0.221949       1.326504       0.042837       1.755969           0.000001
          393              H      30.916694      14.001237      28.698916       0.163404       0.968471 0.70403072E+01  0.65995081E+02                                 1.538713                            1.486749      -0.878059       2.473625                    0.999545       3.090762       8.070172       0.554972       1.177376      -0.734256       0.012498       0.003480      -0.001936       0.013117       0.000820      -0.001466      -0.003256       0.009709      -0.009732      -0.006511      -0.000362       0.006873              1.566360       1.984997      -0.067356       0.226333       1.439163       0.052510       1.274920           0.000001
          394              H      29.525616      13.820325      25.110692       0.123801       1.001601 0.74202906E+01  0.71100176E+02                                 1.624290                            1.565043      -0.780584       2.502600                    0.999180       3.353789       9.111794       0.516409       1.237835      -0.718767       0.013226       0.004180      -0.019822       0.024193       0.001801      -0.003998      -0.000727       0.013146      -0.007638      -0.005562      -0.003899       0.009461              1.659812       1.695601      -0.129573      -0.241671       1.480743       0.239117       1.803093           0.000000
          395              H      28.977995      19.741582      26.196783       0.131394       0.969527 0.70446784E+01  0.65890750E+02                                 1.521314                            1.471614      -0.743688       2.526491                    0.999516       3.147400       8.146025       0.568047       1.152811      -0.739879      -0.004747       0.016882       0.019939       0.026554      -0.003725      -0.003475       0.004764      -0.012254      -0.006548      -0.007385      -0.003297       0.010682              1.540846       1.399967       0.077651       0.222904       1.528108       0.218746       1.694464          -0.000001
          396              H      29.513401      19.091271      24.890724       0.129910       0.973699 0.70438112E+01  0.65975757E+02                                 1.531463                            1.476145      -0.766407       2.514377                    0.999346       3.184736       8.287456       0.563700       1.160062      -0.737655       0.015337      -0.004022      -0.019952       0.025485      -0.002143      -0.004865       0.001836       0.010539      -0.008785      -0.005560      -0.003750       0.009311              1.551398       1.575038       0.044769      -0.211263       1.313428      -0.165958       1.765729          -0.000000
          397              H      23.002954      19.802703      23.612162       0.165955       0.886622 0.60466502E+01  0.54375008E+02                                 1.433752                            1.363304      -0.780921       2.526122                    0.999913       2.910840       7.359782       0.590908       1.152662      -0.740742      -0.005587      -0.007644       0.010539       0.014167       0.002102      -0.001179      -0.000350       0.004206      -0.004621      -0.002240      -0.001773       0.004013              1.462277       1.497188       0.071081      -0.284440       1.288357      -0.250281       1.601285          -0.000000
          398              H      23.680161      20.937081      22.801031       0.155744       0.937803 0.64982959E+01  0.60630502E+02                                 1.591006                            1.490022      -1.027001       2.398022                    0.998609       3.316950       9.085076       0.512386       1.281201      -0.707949       0.003349       0.011254       0.002410       0.011986       0.001985       0.004672       0.003326      -0.002518      -0.010914      -0.006990       0.000075       0.006915              1.680358       1.323770      -0.203657       0.041477       2.356317      -0.359196       1.360988          -0.000000
          399              H      23.621484      19.499551      22.223615       0.176838       0.918265 0.67793459E+01  0.64227539E+02                                 1.604705                            1.555201      -1.001749       2.431046                    0.998547       3.279472       9.191651       0.483232       1.337878      -0.697040       0.000405      -0.016078      -0.009674       0.018768      -0.004318       0.002258       0.005088       0.002218      -0.002413      -0.008123       0.002697       0.005426              1.619593       1.331580       0.028021       0.048018       1.614430       0.326717       1.912769          -0.000000
          400              H      29.528072      19.675575      23.289084       0.169714       0.853549 0.56586668E+01  0.49716282E+02                                 1.355360                            1.285503      -0.770374       2.534648                    0.999951       2.816234       6.886417       0.636587       1.095125      -0.755312       0.009923      -0.005356       0.010721       0.015560      -0.001411       0.000911      -0.001240       0.005133      -0.005019      -0.002968      -0.001054       0.004022              1.386920       1.534823      -0.127515       0.266879       1.174470      -0.215271       1.451469          -0.000000
          401              H      28.775080      19.409094      21.962404       0.172735       0.926605 0.67587460E+01  0.62222632E+02                                 1.454576                            1.428842      -0.784365       2.529568                    0.999940       2.890049       7.289150       0.587341       1.132749      -0.747221      -0.001984      -0.010778      -0.009433       0.014460       0.003825      -0.000862       0.004809      -0.001833      -0.001785      -0.006405       0.000231       0.006174              1.441778       1.267408      -0.025854      -0.007748       1.356127       0.218015       1.701800           0.000000
          402              H      28.826423      20.844180      22.546693       0.169676       0.935084 0.66032497E+01  0.60400825E+02                                 1.452857                            1.401172      -0.876247       2.481297                    0.999700       2.928979       7.348648       0.600571       1.114953      -0.750652       0.000453       0.013069       0.000734       0.013097       0.000430      -0.003343       0.001241      -0.005049      -0.009949      -0.005811       0.001426       0.004386              1.474055       1.285335       0.017105       0.013149       1.882022      -0.272204       1.254807          -0.000001
          403              H      27.283760      18.648764      27.372235       0.163192       0.881632 0.61058104E+01  0.56917213E+02                                 1.615657                            1.514022      -1.103528       2.373586                    0.997135       3.472878       9.974695       0.466717       1.407837      -0.681390       0.013870       0.003630       0.002885       0.014624       0.007791       0.002521      -0.002323       0.007697       0.009393      -0.011028       0.003672       0.007357              1.684316       2.370039      -0.156485       0.256523       1.255883      -0.031751       1.427027          -0.000000
          404              H      25.980693      19.470210      27.571581       0.178086       0.928588 0.68625260E+01  0.64612358E+02                                 1.573585                            1.533189      -0.733343       2.562450                    0.999966       3.058660       8.291235       0.506449       1.284514      -0.710727      -0.005787       0.012065       0.007191       0.015191      -0.003452      -0.001509       0.001543      -0.004708      -0.011023      -0.004284      -0.002157       0.006441              1.584448       1.538667      -0.260418      -0.168441       1.641586       0.300622       1.573091          -0.000000
          405              H      25.902458      17.949557      27.269125       0.166725       0.848693 0.62704896E+01  0.58404928E+02                                 1.533475                            1.503790      -0.896077       2.469625                    0.999423       3.312679       9.281626       0.486243       1.352398      -0.693425      -0.004905      -0.011313       0.000657       0.012348       0.000574       0.000231      -0.001842      -0.014584       0.009628      -0.008927       0.002248       0.006679              1.544142       1.617169       0.337665      -0.061970       1.729864      -0.110372       1.285395          -0.000000
          406              H      23.142304      19.030151      25.131314       0.124138       1.009596 0.74369959E+01  0.70787582E+02                                 1.582746                            1.527181      -0.793723       2.493870                    0.999052       3.291719       8.705775       0.547182       1.176020      -0.733305      -0.014418      -0.006458      -0.019840       0.025361       0.002337       0.004003       0.001818       0.012641      -0.005795      -0.006174      -0.003154       0.009328              1.608481       1.590333      -0.075875       0.232519       1.412784      -0.220428       1.822327          -0.000000
          407              H      31.347003      31.500969      32.761445       0.116965       1.252591 0.88857527E+01  0.89487879E+02                                 1.928776                            1.750869      -1.024713       2.404700                    0.997652       3.483190       9.852760       0.470102       1.293732      -0.707523       0.037115      -0.015408       0.036109       0.054026      -0.002822       0.007820      -0.006050       0.018238       0.033935      -0.016176      -0.001324       0.017500              2.038571       1.991620      -0.244711       0.493497       1.540900      -0.332370       2.583193           0.000000
          408              H      32.246684      31.681884      30.671751       0.137054       1.161118 0.85842042E+01  0.86051514E+02                                 1.840562                            1.723412      -1.353381       2.247207                    0.993524       3.639208      10.405329       0.470910       1.297507      -0.704186       0.037801      -0.007097      -0.006127       0.038946       0.000718      -0.003235      -0.000884       0.020567       0.011666      -0.012291       0.002201       0.010089              1.900980       2.572690      -0.341426      -0.124518       1.506071      -0.025134       1.624179           0.000000
          409              H      28.787323      32.936057      29.235087       0.124744       1.108264 0.82381607E+01  0.80342724E+02                                 1.679084                            1.609090      -0.970962       2.419388                    0.998280       3.302864       8.805470       0.532878       1.178587      -0.733836      -0.018330       0.016417      -0.029110       0.038117      -0.010985       0.003117      -0.008358       0.017112       0.020038      -0.018829       0.003011       0.015818              1.713118       1.820526      -0.057027       0.276264       1.505665      -0.239090       1.813163           0.000000
          410              H      27.797186      32.659796      31.372899       0.110876       1.397642 0.10399588E+02  0.10760448E+03                                 2.000757                            1.841777      -0.809858       2.497985                    0.999249       3.383006       9.318047       0.483953       1.223176      -0.726383      -0.052803       0.011005       0.001601       0.053961      -0.011649       0.001745      -0.007080       0.034098       0.005589      -0.023161       0.002648       0.020514              2.083329       2.858116      -0.149402      -0.239548       1.598190       0.038280       1.793681           0.000000
          411              H      10.011406      25.587055      19.962072       0.111109       1.314113 0.96706287E+01  0.98088021E+02                                 1.908007                            1.766302      -0.750780       2.527374                    0.999633       3.285098       8.907442       0.499159       1.209780      -0.729666      -0.017868      -0.051922      -0.001084       0.054921       0.012282      -0.005407      -0.001695      -0.027653       0.006241      -0.020427       0.002188       0.018239              1.979679       1.559526       0.237138       0.071846       2.674224       0.236005       1.705286          -0.000001
          412              H      10.011406      26.489177      22.134254       0.136454       1.060539 0.77900289E+01  0.75046825E+02                                 1.643795                            1.575349      -0.903666       2.459117                    0.998971       3.230129       8.607346       0.532191       1.194664      -0.730093      -0.009611      -0.020756       0.030555       0.038168       0.010327      -0.005063      -0.002522      -0.020184       0.024154      -0.018980       0.005140       0.013840              1.671130       1.378450      -0.003780      -0.108764       1.813280      -0.317556       1.821659          -0.000001
          413              H      11.158015      30.090339      20.615101       0.157481       0.972252 0.68769144E+01  0.65560804E+02                                 1.672328                            1.573129      -1.192755       2.345576                    0.996142       3.404359       9.655867       0.476090       1.349479      -0.693673       0.010697       0.037681       0.005938       0.039617       0.001695       0.000387       0.001882      -0.012252       0.019988      -0.009688       0.002202       0.007487              1.719022       1.347432       0.253923       0.018535       2.301848       0.128112       1.507786          -0.000000
          414              H      11.118899      29.158879      18.449794       0.121556       1.246588 0.89593363E+01  0.90107432E+02                                 1.907546                            1.747710      -0.849161       2.491059                    0.998871       3.379522       9.447285       0.476351       1.278481      -0.712047       0.007779       0.044545      -0.036416       0.058060       0.005141      -0.002776      -0.008267      -0.031183       0.018193      -0.019537       0.000447       0.019090              2.008620       1.471845       0.125592      -0.217284       1.911768      -0.478474       2.642249          -0.000000
          415              H      31.285883      29.070861      27.660943       0.167236       0.875752 0.59699239E+01  0.53358067E+02                                 1.404893                            1.340795      -0.761037       2.535569                    0.999941       2.875446       7.179392       0.606859       1.129243      -0.746728       0.008382      -0.006605      -0.009582       0.014342      -0.002497      -0.000523       0.000314      -0.004946      -0.004366      -0.002881      -0.001404       0.004284              1.427961       1.297829      -0.076014      -0.259802       1.424030       0.256265       1.562025          -0.000001
          416              H      30.131947      29.726062      28.465200       0.158943       0.918774 0.62581197E+01  0.57590226E+02                                 1.548136                            1.446781      -0.859672       2.480614                    0.999522       3.168364       8.496343       0.530650       1.254275      -0.714836      -0.011178       0.002231      -0.001041       0.011446      -0.001471       0.002000      -0.003327       0.004169      -0.013694      -0.006395       0.000642       0.005753              1.636918       2.320397       0.181959      -0.322549       1.273636      -0.045922       1.316723          -0.000000
          417              H      31.559698      29.662497      29.063237       0.184264       0.890346 0.63528734E+01  0.59218018E+02                                 1.564729                            1.498108      -1.166518       2.354863                    0.997591       3.275714       9.107216       0.495992       1.324792      -0.698747       0.016061      -0.000831       0.011668       0.019869       0.002387       0.002694      -0.002369      -0.003990      -0.002301      -0.005369       0.001516       0.003853              1.589216       1.600821      -0.046440       0.358570       1.277115      -0.077039       1.889712          -0.000000
          418              H      32.760092      31.581653      23.942113       0.163473       0.893205 0.61251108E+01  0.56422661E+02                                 1.546406                            1.452582      -1.108190       2.365588                    0.998020       3.312913       9.075347       0.514717       1.291809      -0.705079      -0.002318      -0.014270      -0.001675       0.014554       0.009229      -0.002172       0.001486      -0.004540       0.018659      -0.012973       0.006294       0.006679              1.599958       1.245890      -0.151240      -0.054701       2.231733       0.250589       1.322251           0.000000
          419              H       9.031059      32.933616      24.196451       0.169625       0.866407 0.63620076E+01  0.59350249E+02                                 1.541356                            1.504945      -0.935761       2.452269                    0.999357       3.278427       9.131327       0.491812       1.334991      -0.697106       0.014739       0.003777       0.001659       0.015305      -0.000094      -0.002231      -0.000545       0.015763       0.012633      -0.010010       0.002649       0.007361              1.559047       1.819436       0.348637      -0.086345       1.621351      -0.036607       1.236356           0.000000
          420              H      31.992390       8.471147      23.749642       0.164681       0.928717 0.67346607E+01  0.62233890E+02                                 1.484851                            1.447673      -0.685535       2.569202                    0.999993       2.951553       7.572231       0.567987       1.166962      -0.738247      -0.008027       0.005965      -0.002842       0.010397      -0.003571       0.000590      -0.000864       0.001958      -0.002912      -0.003267      -0.001106       0.004373              1.495950       1.562468      -0.272974       0.256803       1.530430      -0.196449       1.394950           0.000000
          421              H      31.398311      11.165292      28.018391       0.159983       0.893254 0.60616628E+01  0.55106494E+02                                 1.490613                            1.402238      -0.890443       2.471506                    0.999294       3.111683       8.180217       0.553876       1.216418      -0.723377       0.004902       0.006160      -0.011677       0.014083       0.001675      -0.000431      -0.001439      -0.004867       0.000707      -0.003072      -0.000450       0.003523              1.542621       1.286855       0.067690      -0.214865       1.829327      -0.319261       1.511680           0.000000
          422              H      31.608603      34.847875      29.351945       0.172018       0.933576 0.69011366E+01  0.64135101E+02                                 1.490144                            1.467092      -0.771218       2.536461                    0.999952       2.929321       7.525934       0.563515       1.169568      -0.738154       0.010960      -0.006018       0.010853       0.016557      -0.004855       0.005074       0.000116       0.001116       0.004920      -0.007267       0.000161       0.007106              1.479329       1.359028      -0.013250       0.221519       1.325210      -0.042754       1.753750           0.000001
          423              H      30.202812      10.446527      28.698916       0.162851       0.968472 0.70404400E+01  0.65997549E+02                                 1.538932                            1.486978      -0.876796       2.474171                    0.999543       3.090649       8.070316       0.554802       1.177715      -0.734193      -0.012785      -0.003860      -0.001881       0.013487       0.000788       0.001574       0.003312       0.009586      -0.009767      -0.006548      -0.000308       0.006856              1.566577       1.985104      -0.067419      -0.226353       1.439481      -0.052512       1.275147           0.000001
          424              H      31.593894      10.627443      25.110692       0.123864       0.999471 0.73981003E+01  0.70806841E+02                                 1.619065                            1.560379      -0.763629       2.509941                    0.999307       3.348857       9.081622       0.518537       1.234159      -0.719582      -0.013359      -0.004363      -0.019703       0.024201       0.001541       0.004046       0.000649       0.012980      -0.007538      -0.005432      -0.003908       0.009341              1.654324       1.689876      -0.128890       0.240052       1.476443      -0.237700       1.796652           0.000000
          425              H      32.141557      29.153985      26.196783       0.131664       0.968472 0.70340293E+01  0.65752951E+02                                 1.518520                            1.469136      -0.734430       2.529701                    0.999568       3.146499       8.135945       0.569435       1.150671      -0.740373       0.004444      -0.016907       0.019764       0.026386      -0.003763       0.003552      -0.004808      -0.012075      -0.006393      -0.007395      -0.003283       0.010679              1.537962       1.397753       0.077339      -0.222149       1.525172      -0.217686       1.690962          -0.000001
          426              H      31.606152      29.804297      24.890724       0.128757       0.973524 0.70402845E+01  0.65911330E+02                                 1.528687                            1.473695      -0.755513       2.518307                    0.999484       3.185723       8.278554       0.565562       1.156794      -0.738434      -0.015465       0.003799      -0.019996       0.025562      -0.002508       0.005040      -0.001987       0.010847      -0.009108      -0.005760      -0.003982       0.009742              1.548538       1.571956       0.044618       0.210153       1.311548       0.165476       1.762110          -0.000000
          427              H      13.668801      29.092867      23.612162       0.164700       0.887022 0.60470722E+01  0.54347574E+02                                 1.430134                            1.360097      -0.755716       2.535839                    0.999969       2.912074       7.346570       0.594080       1.147166      -0.742067       0.005916       0.007258       0.010763       0.014266       0.002090       0.001237       0.000571       0.004478      -0.004307      -0.002355      -0.001759       0.004114              1.458472       1.493316       0.070668       0.283320       1.285176       0.249110       1.596922          -0.000000
          428              H      12.991595      27.958489      22.801031       0.155339       0.936955 0.64879915E+01  0.60471550E+02                                 1.585673                            1.485451      -1.009162       2.405251                    0.998730       3.310520       9.043792       0.515261       1.275375      -0.709211      -0.003231      -0.011464       0.002392       0.012148       0.002042      -0.004673      -0.003311      -0.002197      -0.011157      -0.006995       0.000054       0.006940              1.674358       1.319752      -0.202550      -0.041221       2.346646       0.356994       1.356676          -0.000000
          429              H      13.050273      29.396020      22.223615       0.176402       0.918070 0.67773241E+01  0.64201137E+02                                 1.604264                            1.554843      -0.997223       2.432927                    0.998638       3.278699       9.187816       0.483365       1.337662      -0.697095      -0.000422       0.016324      -0.009953       0.019123      -0.004370      -0.002322      -0.004987       0.002356      -0.002184      -0.008122       0.002768       0.005354              1.619105       1.331364       0.028009      -0.048104       1.613762      -0.326400       1.912189          -0.000000
          430              H      31.591483      29.219996      23.289084       0.170564       0.852815 0.56544641E+01  0.49691737E+02                                 1.357512                            1.287420      -0.790314       2.527299                    0.999899       2.813631       6.890691       0.634063       1.099210      -0.754281      -0.009852       0.004916       0.010453       0.015182      -0.001461      -0.000910       0.001397       0.004929      -0.004575      -0.003050      -0.000874       0.003924              1.389174       1.537539      -0.127906      -0.267640       1.176193       0.215835       1.453789          -0.000000
          431              H       7.896677      29.486478      21.962404       0.172011       0.927500 0.67667525E+01  0.62312472E+02                                 1.455340                            1.429548      -0.790417       2.526495                    0.999925       2.891771       7.293554       0.587304       1.132527      -0.747285       0.002227       0.010976      -0.009690       0.014810       0.003726       0.000984      -0.004818      -0.001677      -0.002283      -0.006443       0.000381       0.006062              1.442528       1.267954      -0.025820       0.007674       1.356801      -0.218310       1.702829           0.000000
          432              H      32.293134      28.051391      22.546693       0.168469       0.937763 0.66264038E+01  0.60659277E+02                                 1.454933                            1.403043      -0.873808       2.481292                    0.999684       2.933952       7.361418       0.600608       1.114026      -0.750887      -0.000517      -0.013393       0.000442       0.013410       0.000686       0.003560      -0.001221      -0.005440      -0.009904      -0.006101       0.001537       0.004565              1.476208       1.286970       0.017158      -0.013165       1.885221       0.272885       1.256431          -0.000001
          433              H      33.835790      30.246801      27.372235       0.163766       0.879369 0.60877225E+01  0.56708502E+02                                 1.613135                            1.512036      -1.098890       2.376434                    0.997251       3.468432       9.959539       0.466887       1.408318      -0.681308      -0.013907      -0.003752       0.002738       0.014663       0.007727      -0.002427       0.002405       0.007488       0.009448      -0.010947       0.003758       0.007190              1.681440       2.364659      -0.155974      -0.255591       1.254481       0.031618       1.425181          -0.000000
          434              H      10.691057      29.425354      27.571581       0.177668       0.928301 0.68590668E+01  0.64558133E+02                                 1.571600                            1.531462      -0.733010       2.561960                    0.999971       3.059050       8.285234       0.507506       1.282268      -0.711187       0.005749      -0.012176       0.007357       0.015344      -0.003482       0.001521      -0.001425      -0.004951      -0.010983      -0.004295      -0.002190       0.006485              1.582380       1.536803      -0.259558       0.167905       1.639162      -0.299725       1.571174          -0.000000
          435              H      10.769292      30.946008      27.269125       0.167212       0.847403 0.62575063E+01  0.58241263E+02                                 1.530393                            1.501013      -0.886568       2.473584                    0.999431       3.308551       9.260146       0.487391       1.350203      -0.693856       0.004789       0.011413       0.000499       0.012387       0.000475      -0.000141       0.001923      -0.014802       0.009569      -0.009015       0.002183       0.006832              1.540950       1.613715       0.336118       0.061711       1.725852       0.109913       1.283283          -0.000000
          436              H      13.529449      29.865416      25.131314       0.124692       1.007666 0.74203500E+01  0.70596683E+02                                 1.581518                            1.526158      -0.791997       2.495285                    0.999126       3.288284       8.697547       0.546940       1.177080      -0.733066       0.014062       0.006146      -0.020031       0.025234       0.002378      -0.003985      -0.001679       0.012947      -0.005569      -0.006259      -0.003153       0.009412              1.607183       1.589147      -0.075739      -0.231866       1.411972       0.219994       1.820431          -0.000000
          437              H      13.165150      11.436671      15.576465       0.117531       1.251740 0.88779928E+01  0.89393868E+02                                 1.928320                            1.750417      -1.029577       2.402942                    0.997652       3.481041       9.847127       0.470017       1.294194      -0.707431      -0.015458      -0.036656       0.036213       0.053795       0.002853      -0.005963      -0.007870      -0.017937       0.032936      -0.015855      -0.001451       0.017305              2.038093       1.540506       0.244692      -0.332373       1.991089      -0.493583       2.582684           0.000000
          438              H      13.346064      10.536993      13.486772       0.136696       1.164226 0.86131689E+01  0.86424458E+02                                 1.844618                            1.726917      -1.376272       2.237568                    0.993272       3.645134      10.431139       0.470133       1.298408      -0.703984      -0.007088      -0.037727      -0.006047       0.038861      -0.000730      -0.001108       0.003126      -0.021027       0.011772      -0.012563       0.002378       0.010185              1.905321       1.509000       0.342741      -0.025249       2.579527       0.124831       1.627435           0.000000
          439              H      14.600243      13.996358      12.050108       0.125506       1.107518 0.82326593E+01  0.80296143E+02                                 1.680385                            1.610199      -0.981323       2.415862                    0.998191       3.301060       8.808384       0.531743       1.181000      -0.733274       0.016280       0.018046      -0.028741       0.037639       0.010958      -0.008272      -0.003233      -0.017311       0.020081      -0.018823       0.002952       0.015872              1.714505       1.506691       0.057184      -0.239492       1.822100      -0.276864       1.814724           0.000000
          440              H      14.323983      14.986492      14.187919       0.111346       1.397898 0.10403031E+02  0.10764365E+03                                 2.000133                            1.841389      -0.806603       2.499297                    0.999244       3.384639       9.321182       0.484300       1.222257      -0.726556       0.010854       0.052675       0.001401       0.053800       0.011877      -0.007036      -0.001562      -0.033749       0.005228      -0.023092       0.002596       0.020497              2.082589       1.597867       0.149206       0.038263       2.856571       0.239294       1.793328           0.000000
          441              H       7.251230       8.324474       2.777093       0.111202       1.317515 0.97011699E+01  0.98507027E+02                                 1.914866                            1.771941      -0.764024       2.523267                    0.999579       3.284850       8.921066       0.497001       1.213684      -0.728844      -0.051528       0.017262      -0.001167       0.054355      -0.012663      -0.001689       0.005282       0.028010       0.006201      -0.020745       0.002145       0.018600              1.987159       2.686362      -0.238748       0.237570       1.564265      -0.072250       1.710849          -0.000001
          442              H       8.153353       8.324473       4.949274       0.136981       1.059277 0.77796879E+01  0.74926763E+02                                 1.642885                            1.574648      -0.907707       2.457641                    0.998969       3.228309       8.602990       0.532103       1.195187      -0.729970      -0.020632       0.010063       0.030326       0.038035      -0.010438      -0.002481       0.004850       0.020285       0.024178      -0.019046       0.005263       0.013783              1.670139       1.812129       0.003886      -0.316910       1.377876       0.108561       1.820413          -0.000001
          443              H      11.754513       7.177872       3.430122       0.158053       0.968871 0.68445366E+01  0.65148111E+02                                 1.665399                            1.567027      -1.183086       2.349495                    0.996298       3.395677       9.610508       0.478308       1.345365      -0.694491       0.037626      -0.010713       0.006078       0.039591      -0.001758       0.001892      -0.000556       0.012255       0.019663      -0.009657       0.002221       0.007436              1.711701       2.290724      -0.252261       0.127308       1.342581      -0.018450       1.501799          -0.000000
          444              H      10.823053       7.216990       1.264814       0.121427       1.247393 0.89657782E+01  0.90182081E+02                                 1.907717                            1.747806      -0.846539       2.491931                    0.998912       3.380662       9.448817       0.476589       1.277702      -0.712206       0.044441      -0.007629      -0.036784       0.058191      -0.005223      -0.008191       0.002710       0.031145       0.017775      -0.019467       0.000442       0.019025              2.008823       1.912123      -0.125669      -0.478699       1.471939       0.217349       2.642408          -0.000000
          445              H      10.735042      11.497794      10.475964       0.166883       0.875964 0.59703252E+01  0.53351663E+02                                 1.403693                            1.339674      -0.751392       2.539106                    0.999953       2.876208       7.175838       0.608029       1.127280      -0.747205      -0.006586      -0.008717      -0.009721       0.014624       0.002561       0.000239       0.000276       0.004974      -0.004792      -0.002793      -0.001593       0.004387              1.426745       1.422665       0.075899       0.255943       1.296813       0.259550       1.560758          -0.000001
          446              H      11.390245      12.651729      11.280221       0.158134       0.920753 0.62732519E+01  0.57751597E+02                                 1.548768                            1.447265      -0.860290       2.479510                    0.999539       3.171309       8.499739       0.531373       1.252088      -0.715305       0.002855       0.011279      -0.000921       0.011672       0.001391      -0.003403      -0.001906      -0.004684      -0.013444      -0.006435       0.000641       0.005793              1.637688       1.274070      -0.182220      -0.046035       2.321837       0.322807       1.317159          -0.000000
          447              H      11.326678      11.223977      11.878258       0.183172       0.893359 0.63782136E+01  0.59497825E+02                                 1.566333                            1.499550      -1.150338       2.360918                    0.997712       3.280523       9.116120       0.496649       1.322070      -0.699290      -0.001218      -0.016360       0.011795       0.020206      -0.002528      -0.002348      -0.002632       0.004415      -0.002302      -0.005455       0.001376       0.004080              1.590880       1.278262       0.046531      -0.077242       1.602605      -0.359172       1.891773          -0.000000
          448              H      13.245831      10.023594       6.757134       0.162133       0.895296 0.61404405E+01  0.56577172E+02                                 1.546288                            1.452404      -1.100673       2.367916                    0.998059       3.314258       9.068544       0.516009       1.288270      -0.705838      -0.014748       0.002310      -0.002053       0.015068      -0.009120       0.001413       0.002264       0.004782       0.018644      -0.012904       0.006159       0.006745              1.599865       2.231811       0.151248       0.250635       1.245709       0.054706       1.322076           0.000000
          449              H      14.597793       9.304828       7.011472       0.170074       0.865468 0.63541335E+01  0.59270364E+02                                 1.541685                            1.505195      -0.936517       2.452476                    0.999325       3.276965       9.132759       0.491094       1.337089      -0.696692       0.003612      -0.014167       0.001742       0.014723       0.000048      -0.000511       0.002224      -0.015828       0.011804      -0.009902       0.002517       0.007385              1.559414       1.621673      -0.348908      -0.036655       1.820079       0.086425       1.236491           0.000000
          450              H      14.583127      10.791255       6.564662       0.163647       0.930018 0.67450625E+01  0.62343443E+02                                 1.485131                            1.447889      -0.687068       2.568032                    0.999993       2.953731       7.574419       0.568572       1.165509      -0.738603       0.006322       0.008579      -0.003100       0.011099       0.003586      -0.000625      -0.000454      -0.001697      -0.002885      -0.003224      -0.001048       0.004272              1.496255       1.530720       0.273186      -0.196574       1.562844      -0.256983       1.395201           0.000000
          451              H      17.277273      11.385334      10.833411       0.161004       0.892567 0.60562239E+01  0.55050389E+02                                 1.490463                            1.402060      -0.886800       2.473311                    0.999328       3.110430       8.179192       0.553586       1.217202      -0.723185       0.006107      -0.004981      -0.011491       0.013934      -0.001663      -0.001341       0.000352       0.004571       0.000775      -0.002958      -0.000365       0.003322              1.542482       1.829019      -0.067724      -0.319302       1.286678       0.214940       1.511749           0.000000
          452              H      16.512056      11.175082      12.166965       0.172672       0.933932 0.69053023E+01  0.64188710E+02                                 1.491112                            1.468007      -0.775561       2.534818                    0.999946       2.929032       7.528062       0.563022       1.170321      -0.737975      -0.006197      -0.010953       0.010536       0.016413       0.004911       0.000318      -0.005033      -0.001136       0.005032      -0.007394       0.000384       0.007010              1.480290       1.325997       0.013269      -0.042794       1.359845      -0.221800       1.755030           0.000001
          453              H      16.558510      12.580831      11.513936       0.163032       0.968655 0.70429682E+01  0.66033415E+02                                 1.539787                            1.487764      -0.882412       2.471874                    0.999553       3.091272       8.075179       0.554313       1.178537      -0.733995      -0.003488       0.012884      -0.001619       0.013446      -0.000958       0.003347      -0.001735      -0.009301      -0.009709      -0.006510      -0.000326       0.006836              1.567465       1.440239       0.067499      -0.052564       1.986405       0.226555       1.275752           0.000001
          454              H      16.739423      11.189753       7.925713       0.122524       1.004396 0.74449850E+01  0.71384373E+02                                 1.626039                            1.566634      -0.772604       2.505302                    0.999238       3.358729       9.123373       0.516731       1.236239      -0.719117      -0.004247       0.013517      -0.019998       0.024509      -0.001803       0.000461      -0.004046      -0.013411      -0.006968      -0.005785      -0.003722       0.009506              1.661644       1.482321       0.129844      -0.239563       1.697550      -0.242102       1.805062           0.000000
          455              H      10.818164      10.642122       9.011803       0.131424       0.969220 0.70423790E+01  0.65865073E+02                                 1.520970                            1.471378      -0.747463       2.524689                    0.999517       3.147940       8.147652       0.568081       1.152817      -0.739865      -0.016912      -0.004397       0.019782       0.026395       0.003543      -0.004898      -0.003586       0.012438      -0.005869      -0.007554      -0.003162       0.010716              1.540492       1.527687      -0.077577      -0.218320       1.399908       0.222716       1.693880          -0.000001
          456              H      11.468478      11.177529       7.705745       0.129511       0.973879 0.70449781E+01  0.65982582E+02                                 1.530824                            1.475620      -0.763503       2.515293                    0.999380       3.185739       8.287003       0.564230       1.159046      -0.737893       0.003981       0.015556      -0.020058       0.025694       0.002419      -0.001977      -0.005018      -0.010630      -0.008517      -0.005649      -0.003906       0.009555              1.550749       1.313155      -0.044707       0.165857       1.574246      -0.210746       1.764845          -0.000000
          457              H      10.757036       4.667081       6.427182       0.164951       0.886018 0.60391745E+01  0.54259693E+02                                 1.429066                            1.359227      -0.757134       2.535098                    0.999958       2.911127       7.343404       0.594250       1.147196      -0.742051       0.007550      -0.005870       0.010804       0.014429      -0.002187       0.000328      -0.001141      -0.004491      -0.004844      -0.002358      -0.001825       0.004182              1.457334       1.284512      -0.070538       0.248793       1.492060      -0.282657       1.595431          -0.000000
          458              H       9.622660       5.344285       5.616051       0.155025       0.937254 0.64919804E+01  0.60527079E+02                                 1.587009                            1.486714      -1.013064       2.403382                    0.998662       3.312939       9.056196       0.514546       1.276759      -0.708913      -0.011714       0.003152       0.002378       0.012361      -0.002043      -0.003424       0.004486       0.002281      -0.011023      -0.006863      -0.000050       0.006913              1.675800       2.348432       0.202885       0.357450       1.321000       0.041303       1.357967          -0.000000
          459              H      11.060191       5.285611       5.038636       0.176938       0.914238 0.67425279E+01  0.63795954E+02                                 1.600703                            1.551620      -1.004229       2.430639                    0.998570       3.272115       9.167029       0.483456       1.338996      -0.696849       0.016315       0.000354      -0.009594       0.018930       0.004237      -0.005013       0.002216      -0.002321      -0.001881      -0.008000       0.002724       0.005277              1.615455       1.610368      -0.027920      -0.325022       1.328831       0.047866       1.907165          -0.000000
          460              H      10.884176      11.192199       6.104105       0.168469       0.857222 0.56873909E+01  0.50016308E+02                                 1.357065                            1.286979      -0.772133       2.532070                    0.999939       2.823401       6.900187       0.637744       1.092097      -0.756071       0.004869       0.010234       0.011033       0.015816       0.001692       0.001405       0.000892      -0.005324      -0.005004      -0.003224      -0.001036       0.004260              1.388721       1.175829       0.127893       0.215804       1.536943       0.267563       1.453391          -0.000000
          461              H      11.150657      10.439208       4.777424       0.172121       0.927592 0.67669731E+01  0.62312470E+02                                 1.455078                            1.429269      -0.786565       2.528200                    0.999929       2.891966       7.292955       0.587572       1.132048      -0.747395       0.010915      -0.001868      -0.009545       0.014619      -0.003817      -0.004684      -0.000799       0.001985      -0.001469      -0.006259       0.000140       0.006119              1.442279       1.356620       0.025813      -0.218333       1.267668      -0.007680       1.702548           0.000000
          462              H       9.715571      10.490548       5.361714       0.169318       0.937393 0.66237540E+01  0.60638524E+02                                 1.455643                            1.403669      -0.880906       2.478651                    0.999665       2.932097       7.360769       0.599798       1.115467      -0.750526      -0.012819       0.000511       0.000540       0.012841      -0.000494      -0.001222      -0.003288       0.005334      -0.010059      -0.005827       0.001295       0.004533              1.476959       1.886378      -0.017197       0.273166       1.287507       0.013158       1.256993          -0.000001
          463              H      11.910977       8.947888      10.187256       0.162379       0.883580 0.61206871E+01  0.57085326E+02                                 1.617446                            1.515391      -1.100927       2.374339                    0.997125       3.475619       9.982123       0.466769       1.406955      -0.681560      -0.003711       0.014060       0.002702       0.014790      -0.007815       0.002285       0.002522      -0.007868       0.008992      -0.011013       0.003531       0.007483              1.686345       1.256840       0.156921       0.031814       2.373995       0.257082       1.428200          -0.000000
          464              H      11.089529       7.644820      10.386602       0.176111       0.933930 0.69103105E+01  0.65160344E+02                                 1.577946                            1.537127      -0.730707       2.562182                    0.999971       3.067851       8.316210       0.506602       1.282192      -0.711211      -0.012393      -0.005902       0.007432       0.015609       0.003563      -0.001679      -0.001701       0.004864      -0.010732      -0.004357      -0.002258       0.006615              1.588935       1.646561       0.261876      -0.302292       1.542712      -0.169418       1.577533          -0.000000
          465              H      12.610182       7.566588      10.084146       0.165458       0.851765 0.62973321E+01  0.58705728E+02                                 1.535746                            1.505805      -0.896076       2.468636                    0.999457       3.318399       9.295526       0.486598       1.350244      -0.693842       0.011588      -0.004801       0.000678       0.012561      -0.000868       0.001768       0.000002       0.014748       0.009142      -0.008950       0.002206       0.006744              1.546487       1.733054      -0.338914       0.110653       1.619563      -0.062147       1.286844          -0.000000
          466              H      11.529586       4.806432       7.946335       0.125094       1.006449 0.74096059E+01  0.70473291E+02                                 1.580713                            1.525429      -0.796000       2.494013                    0.999129       3.286386       8.692977       0.546835       1.177661      -0.732930       0.006098      -0.014276      -0.019913       0.025249      -0.002534      -0.001797       0.004039      -0.012772      -0.005244      -0.006309      -0.003106       0.009414              1.606339       1.411265       0.075700       0.219769       1.588333       0.231773       1.819420          -0.000000
          467              H      23.506572      13.011109      15.576465       0.116629       1.255316 0.89087010E+01  0.89793924E+02                                 1.933467                            1.754552      -1.037947       2.399154                    0.997495       3.486151       9.871379       0.468947       1.295834      -0.707102       0.015384       0.036713       0.036245       0.053835       0.002852       0.005967       0.008049      -0.018492       0.033431      -0.016189      -0.001423       0.017612              2.043893       1.544097       0.245806       0.333867       1.996792       0.495868       2.590791           0.000000
          468              H      23.325662      13.910790      13.486772       0.136174       1.163448 0.86016790E+01  0.86230698E+02                                 1.839004                            1.722007      -1.361814       2.242690                    0.993344       3.641597      10.396703       0.472618       1.292759      -0.705157       0.007193       0.038300      -0.006125       0.039448      -0.000859       0.001109      -0.003147      -0.021103       0.011569      -0.012575       0.002317       0.010258              1.899313       1.504871       0.341078       0.025042       2.570380      -0.124330       1.622690           0.000000
          469              H      22.071484      10.451427      12.050108       0.124897       1.109290 0.82498565E+01  0.80506180E+02                                 1.682241                            1.611961      -0.986583       2.413487                    0.998194       3.303983       8.818615       0.531409       1.181120      -0.733252      -0.016536      -0.018140      -0.029190       0.038138       0.010971       0.008298       0.003072      -0.017277       0.019863      -0.018832       0.003078       0.015755              1.716386       1.508235       0.057302       0.239908       1.824070       0.277139       1.816855           0.000000
          470              H      22.347741       9.461290      14.187919       0.111561       1.403459 0.10454677E+02  0.10835853E+03                                 2.010136                            1.849681      -0.821754       2.493814                    0.999071       3.386534       9.347264       0.481548       1.227197      -0.725512      -0.010745      -0.052279       0.001976       0.053409       0.011869       0.006975       0.001903      -0.034158       0.005236      -0.023179       0.002414       0.020765              2.093502       1.604639       0.150499      -0.038503       2.874133      -0.241414       1.801732           0.000000
          471              H       4.972709      16.123322       2.777093       0.112647       1.312201 0.96558025E+01  0.97948935E+02                                 1.911250                            1.769008      -0.761871       2.525067                    0.999570       3.278166       8.903656       0.496812       1.215354      -0.728464       0.050927      -0.017121      -0.001026       0.053738      -0.012721       0.001713      -0.005180       0.027839       0.006226      -0.020684       0.002113       0.018570              1.983225       2.679840      -0.237825      -0.236737       1.561799       0.072021       1.708037          -0.000001
          472              H       4.070584      16.123321       4.949274       0.137448       1.057134 0.77623620E+01  0.74745243E+02                                 1.643762                            1.575422      -0.918244       2.454638                    0.998854       3.224107       8.601097       0.530500       1.199033      -0.729121       0.020669      -0.009707       0.030206       0.037866      -0.010404       0.002335      -0.004764       0.020059       0.023893      -0.018891       0.005335       0.013556              1.671067       1.813167       0.003827       0.317207       1.378521      -0.108710       1.821513          -0.000001
          473              H      24.917226      17.269924       3.430122       0.157214       0.973767 0.68875131E+01  0.65660830E+02                                 1.670954                            1.571886      -1.195235       2.343487                    0.996153       3.404601       9.643855       0.477586       1.345275      -0.694492      -0.037674       0.010838       0.006274       0.039700      -0.001567      -0.001850       0.000451       0.011843       0.019875      -0.009441       0.002033       0.007408              1.717575       2.299788      -0.253643      -0.128027       1.346420       0.018543       1.506516          -0.000000
          474              H       1.400888      17.230809       1.264814       0.121042       1.248613 0.89769538E+01  0.90324688E+02                                 1.909196                            1.749092      -0.845499       2.492318                    0.998901       3.382429       9.456045       0.476322       1.277991      -0.712149      -0.044493       0.007442      -0.036879       0.058267      -0.005206       0.008326      -0.002685       0.031173       0.017915      -0.019493       0.000349       0.019145              2.010429       1.913502      -0.125789       0.479112       1.472918      -0.217577       2.644866          -0.000000
          475              H      25.936687      12.949993      10.475964       0.166829       0.877699 0.59861455E+01  0.53535394E+02                                 1.406407                            1.342127      -0.765286       2.532829                    0.999920       2.879089       7.188920       0.606934       1.128421      -0.746919       0.006462       0.008192      -0.009807       0.014319       0.002547      -0.000380      -0.000661       0.005305      -0.005037      -0.003011      -0.001564       0.004575              1.429543       1.425602       0.076130      -0.256823       1.299088      -0.260254       1.563940          -0.000001
          476              H      25.281483      11.796056      11.280221       0.158657       0.919286 0.62616342E+01  0.57626040E+02                                 1.548221                            1.446790      -0.857605       2.481423                    0.999518       3.168709       8.495301       0.530910       1.253587      -0.714991      -0.002523      -0.011318      -0.001126       0.011650       0.001393       0.003272       0.001812      -0.003958      -0.013435      -0.006246       0.000750       0.005496              1.637061       1.273588      -0.181903       0.045900       2.320910      -0.322588       1.316686          -0.000000
          477              H      25.345050      13.223807      11.878258       0.184315       0.891165 0.63620656E+01  0.59346281E+02                                 1.568123                            1.501134      -1.180339       2.349439                    0.997471       3.279527       9.131709       0.494355       1.328226      -0.698047       0.000942       0.015987       0.011721       0.019845      -0.002569       0.002348       0.002757       0.004133      -0.002607      -0.005540       0.001531       0.004009              1.592738       1.279513       0.046608       0.077369       1.604299       0.359885       1.894401          -0.000000
          478              H      23.425903      14.424198       6.757134       0.163717       0.892155 0.61182312E+01  0.56357146E+02                                 1.546847                            1.453079      -1.115278       2.363054                    0.998074       3.313116       9.082936       0.513806       1.294148      -0.704589       0.014310      -0.002198      -0.001990       0.014614      -0.009069      -0.001354      -0.002325       0.004286       0.018634      -0.012798       0.005979       0.006819              1.600383       2.232003       0.151065      -0.250661       1.246341      -0.054714       1.322806           0.000000
          479              H      22.073941      15.142963       7.011472       0.170985       0.863864 0.63422015E+01  0.59148600E+02                                 1.541659                            1.505308      -0.940165       2.451681                    0.999372       3.276463       9.139295       0.490184       1.339807      -0.696135      -0.003330       0.013996       0.001802       0.014499       0.000013       0.000579      -0.002254      -0.015885       0.011733      -0.009923       0.002487       0.007435              1.559348       1.621913      -0.348507       0.036666       1.819384      -0.086491       1.236747           0.000000
          480              H      22.088607      13.656537       6.564662       0.164890       0.925050 0.67001367E+01  0.61826246E+02                                 1.479975                            1.443178      -0.684146       2.569820                    0.999992       2.946061       7.549096       0.569416       1.165702      -0.738555      -0.006075      -0.008074      -0.003211       0.010602       0.003524       0.000665       0.000444      -0.002075      -0.002970      -0.003211      -0.001065       0.004276              1.490959       1.525398       0.271398       0.195215       1.557111       0.255271       1.390369           0.000000
          481              H      19.394456      13.062453      10.833411       0.159650       0.895648 0.60807371E+01  0.55315025E+02                                 1.492116                            1.403493      -0.885534       2.473021                    0.999326       3.115527       8.188905       0.554273       1.214773      -0.723730      -0.006352       0.005011      -0.011973       0.014450      -0.001686       0.001431      -0.000306       0.004778       0.000975      -0.003093      -0.000350       0.003443              1.544254       1.831357      -0.067943       0.319794       1.288054      -0.215411       1.513352           0.000000
          482              H      20.159671      13.272703      12.166965       0.171484       0.934165 0.69027385E+01  0.64124369E+02                                 1.487224                            1.464272      -0.767080       2.536913                    0.999969       2.932061       7.520223       0.566045       1.164806      -0.739245       0.005932       0.011098       0.011049       0.016746       0.005033      -0.000195       0.005126      -0.001241       0.005159      -0.007492       0.000260       0.007232              1.476438       1.322628       0.013250       0.042766       1.356547       0.220997       1.750139           0.000001
          483              H      20.113218      11.866955      11.513936       0.162555       0.970064 0.70546650E+01  0.66161877E+02                                 1.540265                            1.488178      -0.878945       2.472861                    0.999518       3.093509       8.078720       0.554766       1.177240      -0.734294       0.003666      -0.012843      -0.001907       0.013492      -0.000674      -0.003404       0.001531      -0.009734      -0.009752      -0.006679      -0.000202       0.006881              1.567971       1.440634       0.067446       0.052593       1.987121      -0.226913       1.276158           0.000001
          484              H      19.932309      13.258037       7.925713       0.123236       1.003355 0.74342815E+01  0.71246129E+02                                 1.623799                            1.564590      -0.770192       2.506599                    0.999216       3.356027       9.109586       0.517595       1.234791      -0.719428       0.003921      -0.013312      -0.020096       0.024422      -0.001917      -0.000735       0.003906      -0.013298      -0.007863      -0.005627      -0.003901       0.009529              1.659284       1.480263       0.129519       0.238928       1.695063       0.241652       1.802526           0.000000
          485              H      25.853567      13.805667       9.011803       0.132067       0.966310 0.70153522E+01  0.65547087E+02                                 1.517743                            1.468411      -0.742442       2.527078                    0.999529       3.142796       8.129415       0.568755       1.152596      -0.739925       0.016705       0.004416       0.019739       0.026233       0.003722       0.004848       0.003549       0.012169      -0.006433      -0.007420      -0.003299       0.010719              1.537185       1.524240      -0.077248       0.217456       1.397107      -0.221948       1.690208          -0.000001
          486              H      25.203255      13.270261       7.705745       0.129076       0.973759 0.70447514E+01  0.65985114E+02                                 1.531329                            1.476128      -0.763990       2.515398                    0.999415       3.186094       8.290347       0.563783       1.159882      -0.737702      -0.003997      -0.015541      -0.020195       0.025794       0.002218       0.001997       0.004934      -0.010982      -0.008708      -0.005775      -0.003799       0.009574              1.551278       1.313690      -0.044750      -0.166043       1.574809       0.210584       1.765334          -0.000000
          487              H      25.914699      19.780711       6.427182       0.164305       0.887861 0.60541259E+01  0.54425995E+02                                 1.430940                            1.360780      -0.757207       2.534904                    0.999952       2.914141       7.352432       0.594012       1.146980      -0.742108      -0.007794       0.005977       0.010804       0.014601      -0.002071      -0.000226       0.001253      -0.004692      -0.004758      -0.002427      -0.001767       0.004194              1.459339       1.286068      -0.070975      -0.249607       1.494068       0.283601       1.597880          -0.000000
          488              H       2.601276      19.103507       5.616051       0.155217       0.939785 0.65161599E+01  0.60851885E+02                                 1.594611                            1.493139      -1.037671       2.393381                    0.998620       3.322755       9.111411       0.511191       1.283040      -0.707545       0.011417      -0.003103       0.002743       0.012145      -0.002084       0.003201      -0.004725       0.002503      -0.011003      -0.006995       0.000051       0.006943              1.684381       2.362780       0.204683      -0.360519       1.326542      -0.041743       1.363820          -0.000000
          489              H      25.611546      19.162182       5.038636       0.176419       0.916764 0.67650800E+01  0.64058620E+02                                 1.603166                            1.553776      -1.003413       2.430547                    0.998580       3.276497       9.180885       0.483355       1.338244      -0.696992      -0.016545      -0.000661      -0.009720       0.019200       0.004284       0.004982      -0.002315      -0.002459      -0.002026      -0.008074       0.002818       0.005257              1.618012       1.613126      -0.027988       0.326378       1.330392      -0.047957       1.910519          -0.000000
          490              H      25.787559      13.255593       6.104105       0.169152       0.855090 0.56707467E+01  0.49849406E+02                                 1.357164                            1.287008      -0.779352       2.530531                    0.999903       2.818226       6.893345       0.636111       1.095352      -0.755266      -0.005367      -0.010141       0.010870       0.015805       0.001425      -0.001157      -0.000798      -0.004921      -0.005105      -0.002847      -0.001057       0.003904              1.388857       1.175897       0.128063      -0.215969       1.537080      -0.267808       1.453594          -0.000000
          491              H      25.521080      14.008586       4.777424       0.171635       0.928553 0.67761539E+01  0.62421383E+02                                 1.456621                            1.430694      -0.789011       2.527253                    0.999914       2.892917       7.298008       0.586968       1.132769      -0.747237      -0.010960       0.002093      -0.009742       0.014812      -0.003878       0.004690       0.001001       0.001796      -0.001682      -0.006437       0.000390       0.006047              1.443803       1.358063       0.025844       0.218939       1.268784       0.007727       1.704562           0.000000
          492              H       2.508365      13.957246       5.361714       0.167951       0.941446 0.66592959E+01  0.61041210E+02                                 1.459373                            1.407032      -0.880044       2.478661                    0.999677       2.939094       7.381310       0.599377       1.114837      -0.750685       0.013400      -0.000552       0.000538       0.013422      -0.000551       0.001164       0.003377       0.005481      -0.009916      -0.005906       0.001341       0.004566              1.480836       1.892148      -0.017357      -0.274394       1.290488      -0.013156       1.259873          -0.000001
          493              H      24.760752      15.499899      10.187256       0.163163       0.881444 0.61037735E+01  0.56893227E+02                                 1.615442                            1.513777      -1.100026       2.375236                    0.997129       3.472259       9.972335       0.466753       1.407851      -0.681391       0.003908      -0.013955       0.002868       0.014773      -0.007802      -0.002324      -0.002451      -0.007437       0.008905      -0.010902       0.003559       0.007343              1.684093       1.255637       0.156400      -0.031703       2.369938      -0.256508       1.426704          -0.000000
          494              H      25.582201      16.802966      10.386602       0.177797       0.928913 0.68656596E+01  0.64652836E+02                                 1.574507                            1.534001      -0.740181       2.560098                    0.999950       3.058730       8.293635       0.506058       1.285287      -0.710581       0.012087       0.005799       0.007436       0.015331       0.003392       0.001474       0.001319       0.004903      -0.010817      -0.004114      -0.002242       0.006356              1.585398       1.642804       0.260771       0.301087       1.539372       0.168642       1.574018          -0.000000
          495              H      24.061548      16.881199      10.084146       0.166010       0.850806 0.62894136E+01  0.58617763E+02                                 1.535062                            1.505246      -0.891127       2.471023                    0.999469       3.316881       9.292376       0.486464       1.350940      -0.693702      -0.011514       0.004524       0.000654       0.012388      -0.000895      -0.001792      -0.000045       0.014816       0.009394      -0.009030       0.002257       0.006773              1.545762       1.731956      -0.338402      -0.110576       1.618815       0.062070       1.286516          -0.000000
          496              H      25.142147      19.641357       7.946335       0.125213       1.006474 0.74104570E+01  0.70490152E+02                                 1.581493                            1.526127      -0.800114       2.492326                    0.999048       3.286227       8.695814       0.546330       1.178603      -0.732713      -0.006097       0.014216      -0.019780       0.025110      -0.002486       0.001857      -0.003989      -0.012812      -0.005113      -0.006372      -0.003003       0.009375              1.607167       1.411982       0.075774      -0.220048       1.589096      -0.231907       1.820423          -0.000000
          497              C      18.580359      29.337339      32.046550       0.084535      27.857303 0.33058133E+03  0.72905422E+04                                 8.136071                            6.142398       0.176668       2.075472                    0.999669      26.089199      73.726701       0.648927       0.427985      -1.052154      -0.030067      -0.012088      -0.013226       0.035001      -0.002906       0.024756      -0.011923      -0.015847      -0.088819      -0.043451       0.013502       0.029950              9.734288      10.492459       1.060189      -2.018512       4.746659       1.437747      13.963746           0.000000
          498              C      19.093763      29.239549      30.788609      -0.138301      32.685821 0.40444057E+03  0.93832932E+04                                 9.044816                            6.811181      -0.011428       1.997187                    0.998153      28.585462      82.932924       0.613740       0.430151      -1.050524      -0.007903       0.006928       0.012348       0.016215      -0.013649      -0.003527      -0.016573      -0.039171      -0.085363      -0.034279      -0.007004       0.041283             10.874566      10.596865       1.281617      -1.741845       5.425877       2.161091      16.600956           0.000000
          499              C      18.387222      28.887501      29.709393       0.178667      33.351334 0.37065749E+03  0.83921535E+04                                 9.328934                            6.620542      -0.327003       1.927590                    0.998428      25.358353      72.063201       0.610042       0.443451      -1.045272       0.015717       0.009083      -0.029593       0.034717      -0.009667      -0.007373      -0.011648      -0.073952      -0.071292      -0.034536      -0.017079       0.051615             12.060483      11.744548       0.599797      -4.457547       5.944764       2.394265      18.492136           0.000000
          500              C      17.089043      28.530563      29.949982      -0.185588      34.266544 0.45920592E+03  0.10928311E+05                                 9.183602                            7.144007       0.204293       2.038634                    0.999311      29.716547      85.534646       0.617523       0.416781      -1.065559      -0.001264      -0.005316       0.015701       0.016625      -0.001219       0.020461       0.005552      -0.013193       0.025238      -0.024406       0.002164       0.022243             11.035494      13.512453       0.447377      -4.135460       5.683793       1.625001      13.910236           0.000001
          501              C      16.502295      28.652802      31.235419       0.050701      28.153296 0.35897263E+03  0.80567862E+04                                 8.101298                            6.332750       0.276264       2.089831                    0.999713      26.944958      76.053157       0.651405       0.418943      -1.061022       0.034420       0.017404       0.015325       0.041503       0.007053       0.011568       0.001823       0.016948      -0.093564      -0.033516       0.004687       0.028830              9.523563      10.726365       0.474504      -1.849696       4.887166       1.347853      12.957157           0.000001
          502              C      22.491981      10.170272      20.092678       0.080442      27.025389 0.33933652E+03  0.75077613E+04                                 7.881908                            6.160717       0.325262       2.114283                    0.999772      26.269903      73.556127       0.660029       0.419434      -1.060988       0.010636      -0.037798      -0.014470       0.041847       0.000330       0.003322       0.014971       0.000033      -0.110658      -0.040844       0.018298       0.022547              9.267920       4.750323      -0.821430      -0.805571       9.865744      -1.836616      13.187693          -0.000001
          503              C      22.467531       9.632420      21.391862      -0.189561      34.279648 0.46225958E+03  0.11007442E+05                                 9.160302                            7.159010       0.255898       2.056376                    0.999294      29.652294      85.076879       0.618663       0.415768      -1.067349      -0.005366       0.006530      -0.009451       0.012679      -0.003927      -0.004949       0.009801       0.003559       0.017508      -0.010646      -0.003603       0.014249             11.003036       5.277739      -0.349692      -0.712162      13.298450      -4.095537      14.432917          -0.000001
          504              C      22.785350       8.287790      21.591208       0.167971      35.752109 0.42480978E+03  0.99094984E+04                                 9.737468                            7.058718      -0.371668       1.907751                    0.998365      25.998767      73.957824       0.596981       0.439834      -1.051883      -0.001841      -0.012646       0.020198       0.023902       0.006065       0.009910      -0.007059       0.063848      -0.044381      -0.029717      -0.011708       0.041425             12.680800       5.851045      -0.512831      -1.493155      12.881995      -5.356692      19.309359           0.000000
          505              C      23.152066       7.481014      20.491370      -0.148963      33.353762 0.44479447E+03  0.10520833E+05                                 9.113262                            7.103455       0.127502       2.034539                    0.997916      29.007111      83.744726       0.608701       0.425413      -1.058144       0.005125      -0.007761      -0.008037       0.012292       0.010052       0.010535       0.004685       0.016210      -0.028009      -0.013614      -0.008228       0.021842             10.814731       5.184950      -1.117310      -1.135062      10.782183      -2.111142      16.477060          -0.000000
          506              C      23.152068       8.067762      19.205933       0.059782      29.838276 0.37571038E+03  0.85197148E+04                                 8.444351                            6.497244       0.273222       2.088975                    0.999767      26.976710      76.261891       0.641059       0.421344      -1.060671      -0.021792       0.034062       0.013281       0.042562      -0.007705       0.005064       0.028511      -0.027277      -0.094109      -0.043910       0.002567       0.041343             10.097263       4.651771      -0.735545      -0.801901      10.788447      -2.138862      14.851571          -0.000000
          507              C      18.922629      28.777487      28.320846      -0.114440      45.765460 0.51352772E+03  0.12492116E+05                                11.019975                            7.499322      -0.084353       1.953743                    0.998841      29.209628      83.348752       0.613088       0.410687      -1.075943      -0.004756      -0.000331       0.044344       0.044599       0.008065      -0.025935       0.001329       0.001038       0.044800      -0.027094      -0.005332       0.032426             14.460884       9.408462      -1.268653      -7.301756      14.660601       2.431100      19.313589           0.000000
          508              C      19.167110      30.004767      27.633447       0.084829      35.554716 0.44702243E+03  0.10512446E+05                                 9.434158                            7.075691       0.048363       2.012860                    0.999713      27.063030      76.134224       0.620143       0.419991      -1.069046      -0.012678       0.078870       0.052095       0.095368      -0.015663      -0.005417       0.016406      -0.079824      -0.047620      -0.035262      -0.019695       0.054957             11.302733       8.301549      -0.157637      -5.563804      11.828939      -0.200652      13.777711           0.000000
          509              C      19.753858      29.972986      26.341137      -0.000228      37.128831 0.46072893E+03  0.10886246E+05                                 9.566111                            7.080434       0.115116       2.032607                    0.999627      27.475450      76.769648       0.635284       0.408043      -1.079818       0.034718       0.079431      -0.044501       0.097442      -0.004989      -0.005296      -0.021735      -0.044526       0.002040      -0.026403      -0.009126       0.035529             11.699262       8.412680       1.503159      -5.244059      13.346849      -1.423713      13.338258           0.000000
          510              C      19.988555      28.696811      25.743099       0.065096      32.791414 0.45954497E+03  0.10872031E+05                                 8.901246                            7.186230       0.061223       2.021370                    0.999661      27.115462      76.286168       0.614353       0.421411      -1.069107       0.045122      -0.004282      -0.088124       0.099097       0.001181      -0.024918      -0.001249      -0.009053       0.129848      -0.034215      -0.017118       0.051333             10.004486       5.890065       0.053314      -2.838501      13.527675       0.185138      10.595716           0.000000
          511              C      19.753853      27.474421      26.451120      -0.008154      37.628705 0.46171795E+03  0.10928727E+05                                 9.682287                            7.108940       0.031308       2.005428                    0.999473      27.664005      77.671634       0.630448       0.410454      -1.076920       0.032984      -0.079113      -0.037760       0.093663      -0.001947      -0.011378       0.023535      -0.062169      -0.009245      -0.034531      -0.010415       0.044946             11.961321       7.904080      -1.722334      -4.823469      14.775049       2.616314      13.204834           0.000001
          512              C      19.240449      27.520871      27.757179       0.079175      36.442068 0.43483396E+03  0.10152487E+05                                 9.534863                            6.944660       0.076864       2.021360                    0.999679      26.953493      75.483263       0.630736       0.415920      -1.071958      -0.012280      -0.073495       0.059353       0.095263       0.013123      -0.009817      -0.022371      -0.087602      -0.029274      -0.042413      -0.016341       0.058754             11.738325       7.798116      -0.979524      -5.255806      13.810196       1.982498      13.606662           0.000001
          513              C      18.824843      31.342062      28.265854      -0.529889      28.003546 0.44442591E+03  0.10513010E+05                                 7.878824                            6.879077       0.114474       1.992829                    0.998371      32.367973      93.540932       0.648464       0.399293      -1.074725       0.026420      -0.062761      -0.045800       0.082064      -0.006369       0.000949       0.023374      -0.031817      -0.056116      -0.029327      -0.006743       0.036070              8.524343       8.957227      -1.385211      -1.835479       8.318381       1.173789       8.297422          -0.000001
          514              C      20.438395      28.652806      24.265191      -0.516779      26.315407 0.44783935E+03  0.10629728E+05                                 7.558331                            6.931919       0.045914       1.972791                    0.998235      32.455366      94.406989       0.641343       0.402361      -1.071088      -0.018528       0.006114       0.074141       0.076665      -0.000968      -0.017738       0.002423      -0.001364       0.144211      -0.028839      -0.023411       0.052251              7.841482       6.721490       0.174304      -1.015131       8.832049       0.079179       7.970907           0.000001
[truncated: 400,082 more chars]
