# Supplementary material for: A collection of forcefield precursors for metal–organic frameworks
Source: RSC Adv. 2019 Nov 13;9(63):36492–507. doi: 10.1039/c9ra07327b (PMC9075174; doi:10.1039/c9ra07327b)
Supplement: RA-009-C9RA07327B-s5363 [file RA-009-C9RA07327B-s5363.xyz]

   92
jmolscript: load "" {1 1 1} spacegroup "x,y,z" unitcell [{     10.773100     0.000000     0.000000 }, {     -5.386588    11.191004     0.000000 }, {      0.000000    -2.375033    13.322555 }]
Cd     7.887187     2.505345    11.439412     0.822070
Cd     2.500629     5.123110     8.544421     0.821291
Cd    -2.500675     6.310626     1.883143     0.822069
Cd     2.885883     3.692861     4.778134     0.821291
H      8.059352    -0.719555    11.154975     0.094802
H      1.684877     8.555889    11.906367     0.125139
H      5.585840     1.424973    13.149362     0.086832
H      4.604416     1.947172     0.703431     0.122018
H      0.103400     4.431704    11.085698     0.083527
H      2.672772     8.348010     8.828857     0.094845
H      7.071461    -0.927435     8.077465     0.124297
H      0.199277     6.203482     6.834471     0.086045
H     -0.782158     8.056315     5.957847     0.122495
H      5.489956     3.196751     8.898134     0.082230
H     -2.672840     9.535526     2.167580     0.094802
H      3.701635     0.260082     1.416188     0.125139
H     -0.199328     7.390998     0.173193     0.086832
H      0.782096     6.868799    12.619124     0.122018
H      5.283112     4.384267     2.236857     0.083527
H      2.713740     0.467961     4.493698     0.094845
H     -1.684949     9.743406     5.245090     0.124297
H      5.187235     2.612489     6.488084     0.086045
H      6.168670     0.759656     7.364708     0.122495
H     -0.103444     5.619220     4.424421     0.082229
C      7.347249    -0.648664    11.749161     0.105716
C      6.751501    -1.811754    12.196799    -0.165731
C      5.923041     0.591637    12.914885     0.085530
C      5.305745     1.851085     0.099919    -0.165733
C      5.712973    -1.764794    13.050775     0.124632
C     -0.104519     3.970806    10.306329     0.176636
C      0.010757     3.223253     8.322600    -0.013037
C      0.569882     3.048489     6.967696     0.548893
C     -1.101025     2.681691     8.924780    -0.014457
C      8.658329     1.741009     8.463819     0.529979
C      1.960671     8.277118     8.234671     0.103466
C      1.364915     9.440209     7.787033    -0.164494
C      0.536472     7.036818     7.068948     0.086950
C     -0.080830     8.152403     6.561358    -0.166708
C      0.326389     9.393248     6.933058     0.125058
C      5.282033     3.657649     9.677504     0.178556
C      5.397301     4.405201    11.661232    -0.012967
C      5.956424     4.579966    13.016136     0.550076
C      4.285516     4.946764    11.059053    -0.015522
C      3.271764     5.887445    11.520013     0.533722
C     -1.960737     9.464635     1.573394     0.105716
C     -1.364989    10.627725     1.125756    -0.165731
C     -0.536529     8.224334     0.407670     0.085530
C      0.080767     6.964886    13.222636    -0.165733
C     -0.326461    10.580765     0.271780     0.124632
C      5.491031     4.845165     3.016226     0.176636
C      5.375755     5.592718     4.999955    -0.013037
C      4.816630     5.767482     6.354859     0.548893
C      6.487537     6.134280     4.397775    -0.014457
C     -3.271817     7.074962     4.858736     0.529979
C      3.425841     0.538853     5.087884     0.103466
C      4.021597    -0.624238     5.535522    -0.164494
C      4.850040     1.779153     6.253607     0.086950
C      5.467342     0.663568     6.761197    -0.166707
C      5.060123    -0.577277     6.389497     0.125058
C      0.104479     5.158322     3.645051     0.178556
C     -0.010789     4.410770     1.661323    -0.012967
C     -0.569912     4.236005     0.306419     0.550077
C      1.100996     3.869207     2.263502    -0.015522
C      2.114748     2.928526     1.802542     0.533721
N      6.964800     0.543654    12.116864    -0.200618
N     -1.172130     3.180527    10.194419    -0.316503
N      0.636671     4.035167     9.204553    -0.313373
N      1.578230     7.084800     7.866969    -0.199112
N      4.214416     4.447927     9.789413    -0.316247
N      6.023221     3.593288    10.779279    -0.313910
N     -1.578288     8.272317     1.205691    -0.200618
N      6.558642     5.635444     3.128136    -0.316503
N      4.749841     4.780804     4.118002    -0.313373
N      3.808282     1.731171     5.455586    -0.199112
N      1.172096     4.368044     3.533142    -0.316247
N     -0.636709     5.222683     2.543276    -0.313910
O      7.745849     1.394191     9.216544    -0.502539
O      8.789764     1.269023     7.282109    -0.325121
O      0.042004     2.229341     6.201649    -0.357161
O      1.596557     3.721973     6.705242    -0.531436
O      2.359281     6.234264    10.767289    -0.504916
O      3.403193     6.359431    12.701724    -0.325935
O      5.428538     7.774146     0.459628    -0.357239
O      6.983102     3.906481    13.278591    -0.532044
O     -2.359337     7.421780     4.106011    -0.502539
O     -3.403252     7.546948     6.040446    -0.325122
O      5.344508     6.586630     7.120906    -0.357161
O      3.789955     5.093998     6.617313    -0.531436
O      3.027231     2.581707     2.555266    -0.504916
O      1.983319     2.456540     0.620831    -0.325933
O     -0.042026     1.041825    12.862927    -0.357241
O     -1.596590     4.909490     0.043964    -0.532044

The following XYZ coordinates are in angstroms. Other properties are in atomic units.
The sperically averaged electron density of each atom fit to a function of the form exp(a - br)
eigen_1, eigen_2 and eigen_3 are the three eigenvalues of traceless quadrupole moment tensor
  atom number  atomic symbol              X              Y              Z     net charge C6 coefficient C8 coefficient C10 coefficient fluctuating dipole atomic polarizability isotropic forcefield polarizability              a              b squared Pearson coefficient          <r^3>          <r^4>         wp_QDO          m_QDO          q_QDO       dipole_x       dipole_y       dipole_z         dipole            Qxy            Qxz            Qyz     Q(x^2-y^2)  Q(3z^2 - R^2)        eigen_1        eigen_2        eigen_3 static polarizability      alpha(xx)      alpha(xy)      alpha(xz)      alpha(yy)      alpha(yz)      alpha(zz) atomic spin moment
            1             Cd       7.887187       2.505345      11.439412       0.822070     191.831280 0.46287572E+04  0.17825828E+06                                24.631573                           20.714795       1.119716       2.043405                    0.996907      79.925259     213.662958       0.457502       0.347639      -1.227713       0.032953       0.024784       0.050645       0.065308      -0.039223       0.008367       0.112596      -0.094010       0.185482      -0.113258      -0.042073       0.155331             29.003686      32.479809       1.367850      -2.355804      23.019517      -4.578973      31.511732           0.025026
            2             Cd       2.500629       5.123110       8.544421       0.821291     191.902101 0.46310435E+04  0.17836937E+06                                24.637424                           20.719839       1.116206       2.042435                    0.996960      79.942354     213.726429       0.457446       0.347636      -1.227709       0.031573      -0.024883      -0.051464       0.065304       0.039879      -0.010563       0.113021      -0.094933       0.190767      -0.115808      -0.040599       0.156407             29.010103      32.487078      -1.364672       2.353989      23.022335      -4.577179      31.520896           0.025025
            3             Cd      -2.500675       6.310626       1.883143       0.822069     191.831292 0.46287575E+04  0.17825830E+06                                24.631574                           20.714796       1.119717       2.043405                    0.996907      79.925261     213.662967       0.457502       0.347639      -1.227713      -0.032953      -0.024784      -0.050645       0.065308      -0.039223       0.008367       0.112596      -0.094010       0.185481      -0.113258      -0.042073       0.155331             29.003688      32.479811       1.367850      -2.355803      23.019519      -4.578973      31.511734           0.025026
            4             Cd       2.885883       3.692861       4.778134       0.821291     191.902089 0.46310433E+04  0.17836936E+06                                24.637423                           20.719838       1.116205       2.042435                    0.996960      79.942352     213.726422       0.457446       0.347636      -1.227709      -0.031573       0.024883       0.051464       0.065304       0.039879      -0.010563       0.113021      -0.094933       0.190767      -0.115808      -0.040599       0.156407             29.010102      32.487076      -1.364671       2.353988      23.022334      -4.577179      31.520895           0.025025
            5              H       8.059352      -0.719555      11.154975       0.094802       1.243904 0.90130466E+01  0.90015873E+02                                 1.839157                            1.703168      -0.793655       2.500170                    0.999507       3.349616       9.075846       0.508141       1.206910      -0.728534       0.037921      -0.007076      -0.030145       0.048958      -0.004837      -0.018349       0.005237      -0.000769      -0.018346      -0.020644       0.000520       0.020124              1.890091       2.050921       0.043484      -0.575423       1.598993       0.006770       2.020358           0.000042
            6              H       1.684877       8.555889      11.906367       0.125139       1.026964 0.70780734E+01  0.67754091E+02                                 1.697875                            1.563672      -1.309778       2.259607                    0.994819       3.624074      10.195152       0.493944       1.295411      -0.702999       0.012109      -0.028717      -0.007492       0.032054       0.002244      -0.010023      -0.000333       0.001356      -0.016989      -0.012161       0.001698       0.010463              1.772522       1.471576      -0.250071      -0.198992       2.373728       0.226189       1.472262           0.000267
            7              H       5.585840       1.424973      13.149362       0.086832       1.173635 0.82871669E+01  0.82227943E+02                                 1.852421                            1.691071      -0.934934       2.426046                    0.997826       3.620181      10.250052       0.477028       1.294043      -0.705666      -0.022484       0.038535       0.011303       0.046024      -0.008003      -0.012334       0.003837      -0.003999      -0.023654      -0.016337      -0.000851       0.017188              1.942907       1.563037      -0.289156      -0.154825       2.658843       0.233239       1.606841          -0.000019
            8              H       4.604416       1.947172       0.703431       0.122018       1.036223 0.72110532E+01  0.69515045E+02                                 1.718621                            1.585746      -1.386513       2.217226                    0.993880       3.743126      10.650106       0.485877       1.307675      -0.699669      -0.023510       0.001985       0.020252       0.031094      -0.000775      -0.006035      -0.001136      -0.014239      -0.014675      -0.010909       0.001247       0.009662              1.785396       1.970428      -0.051323      -0.581806       1.620429       0.065257       1.765330           0.000563
            9              H       0.103400       4.431704      11.085698       0.083527       1.151069 0.77872124E+01  0.76180550E+02                                 1.832593                            1.642502      -0.954500       2.415302                    0.997671       3.635040      10.266083       0.481929       1.299155      -0.703990       0.014091       0.023759       0.042553       0.050732       0.011342       0.000129       0.009273       0.007471       0.034199      -0.019503       0.003364       0.016138              1.927846       1.515268       0.200289       0.201262       1.776267       0.614964       2.492002          -0.000196
           10              H       2.672772       8.348010       8.828857       0.094845       1.246157 0.90348823E+01  0.90311487E+02                                 1.843665                            1.707035      -0.797091       2.499769                    0.999496       3.351980       9.093693       0.506631       1.209467      -0.727964       0.037725       0.006992       0.030339       0.048913       0.005103       0.018218       0.005303      -0.000697      -0.018454      -0.020509       0.000300       0.020209              1.894855       2.056268      -0.043751       0.577659       1.602750       0.006689       2.025548           0.000041
           11              H       7.071461      -0.927435       8.077465       0.124297       1.030029 0.71043012E+01  0.68078024E+02                                 1.702197                            1.567291      -1.320068       2.255095                    0.994638       3.631873      10.227451       0.492960       1.296609      -0.702734       0.011796       0.028951       0.007265       0.032095      -0.002078       0.010229      -0.000271       0.001546      -0.016670      -0.012258       0.001646       0.010612              1.777250       1.475025       0.251103       0.199801       2.381072       0.227149       1.475652           0.000269
           12              H       0.199277       6.203482       6.834471       0.086045       1.174248 0.82911273E+01  0.82251660E+02                                 1.850472                            1.689487      -0.922619       2.430526                    0.997959       3.620630      10.240017       0.478242       1.291004      -0.706299      -0.023071      -0.038882      -0.011356       0.046616       0.008052       0.012282       0.003933      -0.003917      -0.023684      -0.016273      -0.000981       0.017254              1.940771       1.561569       0.288571       0.154579       2.655257       0.232866       1.605488          -0.000019
           13              H      -0.782158       8.056315       5.957847       0.122495       1.036128 0.72109826E+01  0.69529016E+02                                 1.720065                            1.586888      -1.387227       2.217260                    0.993839       3.744732      10.663221       0.485071       1.309572      -0.699267      -0.023370      -0.002344      -0.020201       0.030979       0.000569       0.006174      -0.001277      -0.014088      -0.014728      -0.011010       0.001398       0.009611              1.787008       1.972369       0.051367       0.582729       1.621748       0.065377       1.766908           0.000563
           14              H       5.489956       3.196751       8.898134       0.082230       1.154715 0.78179916E+01  0.76602159E+02                                 1.841144                            1.649256      -0.969184       2.409066                    0.997403       3.646809      10.327253       0.479124       1.304705      -0.702827       0.013773      -0.023834      -0.043326       0.051331      -0.011386      -0.000202       0.009179       0.007672       0.033721      -0.019458       0.003450       0.016008              1.937360       1.521594      -0.201861      -0.202814       1.784592       0.619766       2.505893          -0.000197
           15              H      -2.672840       9.535526       2.167580       0.094802       1.243904 0.90130542E+01  0.90015972E+02                                 1.839158                            1.703169      -0.793655       2.500169                    0.999507       3.349617       9.075851       0.508140       1.206910      -0.728534      -0.037921       0.007076       0.030145       0.048958      -0.004837      -0.018349       0.005237      -0.000769      -0.018346      -0.020644       0.000520       0.020124              1.890092       2.050923       0.043484      -0.575423       1.598994       0.006770       2.020359           0.000042
           16              H       3.701635       0.260082       1.416188       0.125139       1.026964 0.70780723E+01  0.67754084E+02                                 1.697876                            1.563673      -1.309778       2.259607                    0.994819       3.624074      10.195155       0.493944       1.295412      -0.702999      -0.012109       0.028717       0.007492       0.032054       0.002244      -0.010023      -0.000333       0.001356      -0.016989      -0.012161       0.001698       0.010463              1.772522       1.471576      -0.250071      -0.198992       2.373729       0.226189       1.472263           0.000266
           17              H      -0.199328       7.390998       0.173193       0.086832       1.173635 0.82871664E+01  0.82227939E+02                                 1.852421                            1.691071      -0.934934       2.426046                    0.997826       3.620181      10.250053       0.477028       1.294043      -0.705666       0.022484      -0.038535      -0.011303       0.046024      -0.008003      -0.012334       0.003837      -0.003999      -0.023654      -0.016337      -0.000851       0.017188              1.942907       1.563037      -0.289156      -0.154825       2.658843       0.233239       1.606841          -0.000019
           18              H       0.782096       6.868799      12.619124       0.122018       1.036224 0.72110559E+01  0.69515074E+02                                 1.718620                            1.585746      -1.386514       2.217226                    0.993880       3.743126      10.650104       0.485877       1.307674      -0.699670       0.023510      -0.001985      -0.020252       0.031094      -0.000775      -0.006035      -0.001136      -0.014240      -0.014675      -0.010909       0.001247       0.009662              1.785396       1.970428      -0.051323      -0.581806       1.620428       0.065257       1.765330           0.000563
           19              H       5.283112       4.384267       2.236857       0.083527       1.151069 0.77872161E+01  0.76180593E+02                                 1.832593                            1.642502      -0.954500       2.415302                    0.997671       3.635041      10.266085       0.481929       1.299154      -0.703990      -0.014091      -0.023759      -0.042553       0.050732       0.011342       0.000129       0.009273       0.007471       0.034199      -0.019503       0.003364       0.016138              1.927846       1.515268       0.200289       0.201262       1.776267       0.614964       2.492002          -0.000196
           20              H       2.713740       0.467961       4.493698       0.094845       1.246157 0.90348823E+01  0.90311487E+02                                 1.843665                            1.707035      -0.797091       2.499769                    0.999496       3.351980       9.093693       0.506631       1.209467      -0.727964      -0.037725      -0.006992      -0.030339       0.048913       0.005103       0.018218       0.005303      -0.000697      -0.018454      -0.020509       0.000300       0.020209              1.894855       2.056268      -0.043751       0.577659       1.602750       0.006689       2.025548           0.000041
           21              H      -1.684949       9.743406       5.245090       0.124297       1.030029 0.71043004E+01  0.68078017E+02                                 1.702197                            1.567291      -1.320068       2.255095                    0.994638       3.631873      10.227452       0.492960       1.296609      -0.702734      -0.011796      -0.028951      -0.007265       0.032095      -0.002078       0.010229      -0.000271       0.001546      -0.016670      -0.012258       0.001646       0.010612              1.777250       1.475025       0.251103       0.199801       2.381072       0.227149       1.475652           0.000269
           22              H       5.187235       2.612489       6.488084       0.086045       1.174248 0.82911269E+01  0.82251657E+02                                 1.850473                            1.689487      -0.922619       2.430526                    0.997959       3.620630      10.240018       0.478242       1.291004      -0.706299       0.023071       0.038882       0.011356       0.046616       0.008052       0.012282       0.003933      -0.003917      -0.023684      -0.016273      -0.000981       0.017254              1.940771       1.561569       0.288571       0.154579       2.655257       0.232866       1.605488          -0.000019
           23              H       6.168670       0.759656       7.364708       0.122495       1.036128 0.72109870E+01  0.69529068E+02                                 1.720066                            1.586889      -1.387227       2.217260                    0.993839       3.744733      10.663224       0.485071       1.309572      -0.699267       0.023370       0.002344       0.020201       0.030979       0.000569       0.006174      -0.001277      -0.014088      -0.014728      -0.011010       0.001398       0.009611              1.787009       1.972369       0.051367       0.582729       1.621748       0.065377       1.766908           0.000563
           24              H      -0.103444       5.619220       4.424421       0.082229       1.154715 0.78179951E+01  0.76602197E+02                                 1.841145                            1.649256      -0.969185       2.409066                    0.997403       3.646810      10.327254       0.479124       1.304704      -0.702827      -0.013773       0.023834       0.043326       0.051331      -0.011386      -0.000202       0.009179       0.007672       0.033721      -0.019458       0.003450       0.016008              1.937360       1.521594      -0.201861      -0.202814       1.784592       0.619766       2.505893          -0.000197
           25              C       7.347249      -0.648664      11.749161       0.105716      25.313952 0.30143951E+03  0.64722867E+04                                 7.501257                            5.793611       0.349528       2.139342                    0.999811      25.075176      69.080485       0.683154       0.417570      -1.062572      -0.025310       0.026970       0.027096       0.045849      -0.020221       0.013554       0.006074       0.056957       0.060533      -0.046526       0.012200       0.034326              8.490102       6.970276       1.313282      -2.728440      11.872150      -0.472123       6.627879           0.000583
           26              C       6.751501      -1.811754      12.196799      -0.165731      33.641362 0.41870608E+03  0.97632790E+04                                 9.126525                            6.886632       0.061637       2.007493                    0.999084      28.897703      83.058534       0.618421       0.424752      -1.057682       0.007462       0.009169       0.007885       0.014210      -0.007218       0.026103       0.003755       0.000332      -0.000895      -0.028231       0.001871       0.026360             10.544560       9.002521       1.982336      -3.996280      14.460418      -1.263091       8.170741           0.000349
           27              C       5.923041       0.591637      12.914885       0.085530      26.315217 0.31451367E+03  0.68391574E+04                                 7.762084                            5.945919       0.325891       2.126788                    0.999806      25.619408      71.508697       0.668210       0.421531      -1.057883       0.026026      -0.024711      -0.030145       0.046868      -0.024057       0.027542       0.019195       0.021095       0.028415      -0.048425       0.013006       0.035419              8.900169       7.745142       1.206594      -3.167084      12.128487      -0.849064       6.826878           0.000550
           28              C       5.305745       1.851085       0.099919      -0.165733      35.074795 0.42844636E+03  0.10064144E+05                                 9.445543                            7.000437      -0.065139       1.964546                    0.998783      29.235437      84.782212       0.607912       0.428929      -1.053406       0.003701       0.001701      -0.009483       0.010321      -0.001625       0.017860      -0.006839       0.041067       0.054217      -0.030554      -0.003021       0.033575             11.165833       8.837714       1.608089      -3.619723      16.849136      -0.757881       7.810648           0.000744
           29              C       5.712973      -1.764794      13.050775       0.124632      32.737484 0.35155390E+03  0.77878688E+04                                 8.930022                            6.258486       0.067075       2.054076                    0.999229      24.796653      67.774894       0.661761       0.417809      -1.070102      -0.003160      -0.002023      -0.000136       0.003754      -0.002543       0.014421       0.001033       0.012028       0.000548      -0.012560      -0.005269       0.017829             11.128105       8.788057       2.957674      -3.893476      16.888567      -2.108683       7.707691           0.000113
           30              C      -0.104519       3.970806      10.306329       0.176636      25.779607 0.29532805E+03  0.63410088E+04                                 7.695394                            5.781846       0.269422       2.105048                    0.999855      25.363562      71.051138       0.672036       0.424482      -1.052824      -0.006187      -0.034114      -0.044475       0.056392      -0.023784       0.025178       0.003960      -0.038092       0.012742      -0.044901       0.013535       0.031366              8.831562       8.335620       2.809867      -0.761555       6.804962       2.234121      11.354103           0.003722
           31              C       0.010757       3.223253       8.322600      -0.013037      39.352229 0.42178681E+03  0.98032366E+04                                10.021918                            6.810473       0.113922       2.026491                    0.999479      27.711900      78.212623       0.639053       0.412375      -1.070957       0.027456       0.030076       0.063703       0.075607      -0.013085       0.012956       0.009659      -0.027164       0.002089      -0.027868       0.008044       0.019825             12.816183      13.749114       3.591868      -6.768075       7.587825       0.113792      17.111611           0.008390
           32              C       0.569882       3.048489       6.967696       0.548893      24.582918 0.26007358E+03  0.54410880E+04                                 7.772142                            5.730363      -0.029378       2.040305                    0.999505      22.838459      64.370332       0.618326       0.473477      -1.018493       0.041557       0.001666      -0.050800       0.065654      -0.058124       0.038190      -0.046801      -0.023410      -0.114639      -0.063862      -0.040184       0.104046              9.130359       9.536115       2.633781      -3.251862       6.736327       0.713842      11.118635          -0.004195
           33              C      -1.101025       2.681691       8.924780      -0.014457      39.455559 0.42467247E+03  0.98904814E+04                                10.040132                            6.846617       0.085478       2.016997                    0.999536      27.809758      78.655646       0.635351       0.413932      -1.069587       0.016038       0.029153       0.067149       0.074941      -0.017697       0.009894       0.012498      -0.021274       0.032599      -0.031343       0.009996       0.021347             12.720330      16.629001       7.854949      -1.413780      10.952502       1.233512      10.579488           0.003796
           34              C       8.658329       1.741009       8.463819       0.529979      24.968624 0.26422143E+03  0.55305347E+04                                 7.782125                            5.727099       0.036178       2.058079                    0.999380      22.777029      63.488307       0.628600       0.465514      -1.026380      -0.044672      -0.041684      -0.007628       0.061574      -0.070351       0.028685      -0.037331      -0.031273      -0.084252      -0.058092      -0.044919       0.103010              9.124816      10.759558       4.354966      -0.949691       7.827887       1.367930       8.787001          -0.007128
           35              C       1.960671       8.277118       8.234671       0.103466      25.334649 0.30172563E+03  0.64797199E+04                                 7.502838                            5.794012       0.352621       2.140151                    0.999822      25.091204      69.122916       0.683572       0.417232      -1.062828      -0.023880      -0.026850      -0.026285       0.044521       0.019984      -0.013142       0.005971       0.059289       0.060986      -0.047297       0.012754       0.034543              8.492251       6.972719      -1.313253       2.730408      11.874332      -0.471952       6.629701           0.000582
           36              C       1.364915       9.440209       7.787033      -0.164494      33.623232 0.41835196E+03  0.97536969E+04                                 9.125945                            6.885332       0.067230       2.009260                    0.999123      28.886877      83.042313       0.618215       0.424951      -1.057478       0.009172      -0.010504      -0.006785       0.015507       0.008621      -0.026105       0.005630      -0.001029      -0.003789      -0.029945       0.004181       0.025764             10.544285       9.002116      -1.980882       3.996300      14.461021      -1.261534       8.169720           0.000349
           37              C       0.536472       7.036818       7.068948       0.086950      26.334569 0.31476821E+03  0.68464149E+04                                 7.768408                            5.950647       0.330002       2.127704                    0.999826      25.627228      71.551064       0.667521       0.421860      -1.057624       0.025715       0.025028       0.030048       0.046803       0.024217      -0.026475       0.019979       0.020394       0.029086      -0.048471       0.014289       0.034182              8.907575       7.752483      -1.208889       3.170997      12.136662      -0.850148       6.833581           0.000550
           38              C      -0.080830       8.152403       6.561358      -0.166708      35.061380 0.42826636E+03  0.10058359E+05                                 9.440477                            6.996665      -0.069702       1.963322                    0.998753      29.231619      84.750817       0.608406       0.428647      -1.053631       0.003852      -0.000078       0.009836       0.010563       0.001544      -0.019657      -0.006055       0.041932       0.056579      -0.031149      -0.004528       0.035677             11.159322       8.834626      -1.606175       3.619051      16.835735      -0.755972       7.807606           0.000745
           39              C       0.326389       9.393248       6.933058       0.125058      32.727867 0.35147034E+03  0.77853479E+04                                 8.927396                            6.257260       0.074713       2.056527                    0.999268      24.793202      67.756657       0.661920       0.417745      -1.070171      -0.002317       0.003066      -0.000037       0.003843       0.003557      -0.012095       0.001258       0.013406       0.003345      -0.011350      -0.004802       0.016152             11.123779       8.786739      -2.954551       3.893356      16.878500      -2.105702       7.706098           0.000113
           40              C       5.282033       3.657649       9.677504       0.178556      25.758212 0.29497785E+03  0.63317861E+04                                 7.691028                            5.776899       0.282018       2.108533                    0.999851      25.350082      71.010240       0.672571       0.424259      -1.052933      -0.005698       0.032351       0.044638       0.055422       0.022974      -0.026287       0.004298      -0.036115       0.013487      -0.044881       0.014206       0.030675              8.827310       8.326853      -2.807288       0.757281       6.802050       2.237964      11.353027           0.003729
           41              C       5.397301       4.405201      11.661232      -0.012967      39.391309 0.42225778E+03  0.98170805E+04                                10.028408                            6.814187       0.113619       2.026275                    0.999466      27.729948      78.279255       0.638881       0.412365      -1.070946       0.026596      -0.029584      -0.065047       0.076247       0.012678      -0.013512       0.010140      -0.025743      -0.002194      -0.027741       0.007954       0.019787             12.824973      13.756799      -3.593633       6.772711       7.592484       0.115079      17.125636           0.008396
           42              C       5.956424       4.579966      13.016136       0.550076      24.560638 0.25978056E+03  0.54335246E+04                                 7.768862                            5.727982      -0.028868       2.040747                    0.999525      22.823778      64.324277       0.618306       0.473618      -1.018399       0.041842      -0.002212       0.049352       0.064740       0.058514      -0.038335      -0.045735      -0.022215      -0.117614      -0.064073      -0.039952       0.104025              9.126488       9.531147      -2.632168       3.249704       6.733742       0.714405      11.114575          -0.004230
           43              C       4.285516       4.946764      11.059053      -0.015522      39.451016 0.42464430E+03  0.98893985E+04                                10.038545                            6.845626       0.082530       2.016179                    0.999554      27.809475      78.646318       0.635520       0.413840      -1.069675       0.015934      -0.028840      -0.068117       0.075667       0.018701      -0.010442       0.013214      -0.021833       0.032092      -0.032736       0.010484       0.022252             12.718097      16.624909      -7.853008       1.413059      10.950757       1.233963      10.578626           0.003800
           44              C       3.271764       5.887445      11.520013       0.533722      24.924259 0.26366348E+03  0.55165116E+04                                 7.777651                            5.724191       0.034914       2.057994                    0.999357      22.748461      63.416654       0.628177       0.466025      -1.025992      -0.046482       0.042845       0.007283       0.063634       0.068109      -0.027871      -0.036383      -0.031717      -0.084722      -0.055860      -0.044518       0.100378              9.119328      10.752127      -4.351617       0.949060       7.823148       1.367157       8.782709          -0.007225
           45              C      -1.960737       9.464635       1.573394       0.105716      25.313951 0.30143948E+03  0.64722861E+04                                 7.501258                            5.793611       0.349527       2.139341                    0.999811      25.075176      69.080490       0.683154       0.417570      -1.062572       0.025310      -0.026970      -0.027096       0.045849      -0.020221       0.013554       0.006074       0.056957       0.060533      -0.046526       0.012200       0.034326              8.490102       6.970276       1.313282      -2.728440      11.872151      -0.472123       6.627880           0.000583
           46              C      -1.364989      10.627725       1.125756      -0.165731      33.641366 0.41870613E+03  0.97632804E+04                                 9.126526                            6.886633       0.061637       2.007493                    0.999084      28.897704      83.058543       0.618420       0.424752      -1.057682      -0.007462      -0.009169      -0.007885       0.014210      -0.007218       0.026103       0.003755       0.000332      -0.000895      -0.028231       0.001871       0.026360             10.544561       9.002522       1.982337      -3.996280      14.460421      -1.263092       8.170742           0.000349
           47              C      -0.536529       8.224334       0.407670       0.085530      26.315217 0.31451366E+03  0.68391572E+04                                 7.762084                            5.945919       0.325891       2.126788                    0.999806      25.619408      71.508694       0.668211       0.421531      -1.057883      -0.026026       0.024711       0.030145       0.046868      -0.024057       0.027542       0.019195       0.021095       0.028415      -0.048425       0.013006       0.035419              8.900168       7.745141       1.206593      -3.167084      12.128486      -0.849064       6.826877           0.000550
           48              C       0.080767       6.964886      13.222636      -0.165733      35.074784 0.42844621E+03  0.10064139E+05                                 9.445540                            7.000434      -0.065138       1.964547                    0.998783      29.235433      84.782186       0.607912       0.428929      -1.053406      -0.003700      -0.001701       0.009483       0.010321      -0.001625       0.017860      -0.006839       0.041067       0.054216      -0.030554      -0.003021       0.033575             11.165829       8.837711       1.608088      -3.619722      16.849129      -0.757881       7.810645           0.000744
           49              C      -0.326461      10.580765       0.271780       0.124632      32.737482 0.35155388E+03  0.77878683E+04                                 8.930022                            6.258487       0.067075       2.054076                    0.999229      24.796652      67.774892       0.661761       0.417809      -1.070102       0.003160       0.002023       0.000136       0.003754      -0.002543       0.014421       0.001033       0.012028       0.000548      -0.012560      -0.005269       0.017829             11.128105       8.788057       2.957674      -3.893476      16.888567      -2.108683       7.707691           0.000113
           50              C       5.491031       4.845165       3.016226       0.176636      25.779604 0.29532801E+03  0.63410075E+04                                 7.695393                            5.781846       0.269422       2.105048                    0.999855      25.363560      71.051132       0.672036       0.424482      -1.052824       0.006187       0.034114       0.044475       0.056392      -0.023784       0.025178       0.003960      -0.038092       0.012742      -0.044901       0.013535       0.031366              8.831561       8.335620       2.809867      -0.761555       6.804961       2.234121      11.354103           0.003722
           51              C       5.375755       5.592718       4.999955      -0.013037      39.352235 0.42178690E+03  0.98032389E+04                                10.021917                            6.810473       0.113923       2.026492                    0.999479      27.711904      78.212630       0.639053       0.412375      -1.070957      -0.027456      -0.030076      -0.063703       0.075607      -0.013085       0.012956       0.009659      -0.027164       0.002089      -0.027868       0.008044       0.019825             12.816183      13.749113       3.591868      -6.768074       7.587825       0.113792      17.111609           0.008390
           52              C       4.816630       5.767482       6.354859       0.548893      24.582922 0.26007364E+03  0.54410895E+04                                 7.772142                            5.730364      -0.029378       2.040305                    0.999505      22.838461      64.370337       0.618326       0.473477      -1.018493      -0.041557      -0.001666       0.050800       0.065654      -0.058124       0.038190      -0.046801      -0.023410      -0.114639      -0.063863      -0.040184       0.104046              9.130360       9.536116       2.633782      -3.251863       6.736328       0.713842      11.118636          -0.004194
           53              C       6.487537       6.134280       4.397775      -0.014457      39.455555 0.42467240E+03  0.98904795E+04                                10.040132                            6.846617       0.085478       2.016997                    0.999536      27.809755      78.655639       0.635351       0.413932      -1.069587      -0.016038      -0.029153      -0.067149       0.074941      -0.017698       0.009894       0.012498      -0.021275       0.032599      -0.031343       0.009996       0.021347             12.720330      16.629001       7.854949      -1.413780      10.952502       1.233512      10.579488           0.003796
           54              C      -3.271817       7.074962       4.858736       0.529979      24.968619 0.26422136E+03  0.55305329E+04                                 7.782124                            5.727099       0.036177       2.058079                    0.999380      22.777026      63.488299       0.628600       0.465514      -1.026380       0.044672       0.041684       0.007628       0.061574      -0.070351       0.028685      -0.037331      -0.031273      -0.084252      -0.058092      -0.044919       0.103010              9.124815      10.759557       4.354965      -0.949691       7.827887       1.367930       8.787000          -0.007129
           55              C       3.425841       0.538853       5.087884       0.103466      25.334647 0.30172559E+03  0.64797189E+04                                 7.502838                            5.794011       0.352621       2.140151                    0.999822      25.091202      69.122911       0.683572       0.417232      -1.062828       0.023880       0.026850       0.026285       0.044521       0.019984      -0.013142       0.005971       0.059289       0.060986      -0.047297       0.012754       0.034543              8.492250       6.972719      -1.313253       2.730408      11.874331      -0.471951       6.629701           0.000582
           56              C       4.021597      -0.624238       5.535522      -0.164494      33.623233 0.41835199E+03  0.97536978E+04                                 9.125945                            6.885332       0.067230       2.009260                    0.999123      28.886878      83.042316       0.618215       0.424951      -1.057478      -0.009172       0.010504       0.006785       0.015507       0.008621      -0.026105       0.005630      -0.001029      -0.003789      -0.029945       0.004181       0.025764             10.544286       9.002116      -1.980882       3.996300      14.461021      -1.261534       8.169720           0.000349
           57              C       4.850040       1.779153       6.253607       0.086950      26.334569 0.31476821E+03  0.68464151E+04                                 7.768408                            5.950647       0.330002       2.127704                    0.999826      25.627228      71.551067       0.667521       0.421860      -1.057624      -0.025715      -0.025028      -0.030048       0.046803       0.024217      -0.026475       0.019979       0.020394       0.029086      -0.048471       0.014289       0.034182              8.907576       7.752483      -1.208889       3.170997      12.136663      -0.850148       6.833581           0.000550
           58              C       5.467342       0.663568       6.761197      -0.166707      35.061377 0.42826631E+03  0.10058357E+05                                 9.440476                            6.996664      -0.069702       1.963322                    0.998753      29.231618      84.750813       0.608406       0.428647      -1.053632      -0.003852       0.000078      -0.009836       0.010563       0.001544      -0.019657      -0.006055       0.041932       0.056579      -0.031149      -0.004528       0.035677             11.159321       8.834625      -1.606175       3.619051      16.835733      -0.755972       7.807605           0.000745
           59              C       5.060123      -0.577277       6.389497       0.125058      32.727868 0.35147035E+03  0.77853481E+04                                 8.927396                            6.257260       0.074713       2.056527                    0.999268      24.793202      67.756658       0.661920       0.417745      -1.070171       0.002317      -0.003066       0.000037       0.003843       0.003557      -0.012095       0.001258       0.013406       0.003345      -0.011350      -0.004802       0.016152             11.123779       8.786739      -2.954551       3.893356      16.878501      -2.105702       7.706099           0.000113
           60              C       0.104479       5.158322       3.645051       0.178556      25.758210 0.29497781E+03  0.63317851E+04                                 7.691027                            5.776898       0.282018       2.108533                    0.999851      25.350081      71.010233       0.672571       0.424259      -1.052934       0.005698      -0.032351      -0.044638       0.055422       0.022974      -0.026287       0.004298      -0.036115       0.013487      -0.044881       0.014206       0.030675              8.827309       8.326852      -2.807288       0.757281       6.802049       2.237964      11.353026           0.003729
           61              C      -0.010789       4.410770       1.661323      -0.012967      39.391312 0.42225784E+03  0.98170821E+04                                10.028408                            6.814187       0.113620       2.026276                    0.999466      27.729950      78.279256       0.638881       0.412365      -1.070946      -0.026596       0.029584       0.065047       0.076247       0.012677      -0.013512       0.010140      -0.025743      -0.002194      -0.027741       0.007954       0.019787             12.824973      13.756799      -3.593633       6.772710       7.592484       0.115080      17.125635           0.008396
           62              C      -0.569912       4.236005       0.306419       0.550077      24.560614 0.25978027E+03  0.54335170E+04                                 7.768857                            5.727979      -0.028865       2.040748                    0.999525      22.823765      64.324231       0.618306       0.473618      -1.018399      -0.041842       0.002212      -0.049352       0.064740       0.058514      -0.038336      -0.045735      -0.022215      -0.117615      -0.064073      -0.039952       0.104025              9.126482       9.531141      -2.632166       3.249701       6.733738       0.714405      11.114567          -0.004229
           63              C       1.100996       3.869207       2.263502      -0.015522      39.451015 0.42464427E+03  0.98893978E+04                                10.038545                            6.845626       0.082529       2.016179                    0.999554      27.809474      78.646320       0.635520       0.413840      -1.069675      -0.015934       0.028840       0.068117       0.075667       0.018701      -0.010442       0.013214      -0.021833       0.032092      -0.032736       0.010484       0.022252             12.718098      16.624910      -7.853009       1.413059      10.950758       1.233963      10.578627           0.003800
           64              C       2.114748       2.928526       1.802542       0.533721      24.924278 0.26366373E+03  0.55165180E+04                                 7.777655                            5.724194       0.034912       2.057993                    0.999357      22.748472      63.416695       0.628177       0.466025      -1.025992       0.046482      -0.042845      -0.007283       0.063634       0.068109      -0.027871      -0.036382      -0.031716      -0.084722      -0.055860      -0.044518       0.100378              9.119333      10.752134      -4.351621       0.949060       7.823153       1.367157       8.782713          -0.007226
           65              N       6.964800       0.543654      12.116864      -0.200618      33.305146 0.46134892E+03  0.10792964E+05                                 8.592402                            6.926886       0.121276       2.080686                    0.998525      26.613616      71.547600       0.671301       0.390012      -1.103380      -0.063504      -0.117458       0.047696       0.141789      -0.045503       0.007286       0.033851       0.054124       0.066023      -0.075267       0.026849       0.048417              9.691529       8.622654       0.753135      -3.266906      12.734883       0.010936       7.717050           0.003892
           66              N      -1.172130       3.180527      10.194419      -0.316503      40.489387 0.56323376E+03  0.13872875E+05                                 9.801778                            7.613472       0.124520       2.034166                    0.999427      29.443789      81.650829       0.644348       0.385930      -1.104500       0.082924       0.005927      -0.100162       0.130169       0.017600       0.034051       0.033126      -0.015522       0.008272      -0.039992      -0.017860       0.057851             11.563097      13.401780       4.563268      -3.071430       8.394276       0.540380      12.893236           0.012306
           67              N       0.636671       4.035167       9.204553      -0.313373      39.713439 0.55405542E+03  0.13596216E+05                                 9.672754                            7.561971       0.111689       2.031526                    0.999404      29.335415      81.303808       0.644901       0.387033      -1.103277      -0.105702      -0.078738       0.004021       0.131867      -0.015574      -0.003913       0.024489      -0.032059       0.136809      -0.045549      -0.010665       0.056214             11.305586      12.808441       4.268413      -3.091473       8.357108       0.529413      12.751209           0.013712
           68              N       1.578230       7.084800       7.866969      -0.199112      33.247879 0.46034620E+03  0.10763425E+05                                 8.582891                            6.919401       0.119997       2.080739                    0.998493      26.583514      71.441632       0.671671       0.390017      -1.103399      -0.063071       0.117849      -0.047453       0.141838       0.045691      -0.006928       0.034306       0.053000       0.065805      -0.075243       0.026243       0.049000              9.680241       8.613343      -0.748615       3.263472      12.718251       0.013950       7.709130           0.003891
           69              N       4.214416       4.447927       9.789413      -0.316247      40.491883 0.56326643E+03  0.13873941E+05                                 9.802980                            7.614183       0.130646       2.036123                    0.999449      29.442066      81.647970       0.644253       0.385979      -1.104459       0.082255      -0.004978       0.098544       0.128458      -0.018445      -0.032867       0.032508      -0.013677       0.006844      -0.038205      -0.018754       0.056960             11.564615      13.403366      -4.565016       3.069355       8.396407       0.542018      12.894072           0.012274
           70              N       6.023221       3.593288      10.779279      -0.313910      39.710318 0.55400419E+03  0.13594518E+05                                 9.672376                            7.561579       0.106867       2.030144                    0.999431      29.333729      81.295361       0.644929       0.387029      -1.103291      -0.105731       0.079225      -0.003770       0.132174       0.015382       0.003929       0.023404      -0.031079       0.135925      -0.044875      -0.010282       0.055157             11.305081      12.804672      -4.266108       3.091664       8.355753       0.530796      12.754818           0.013729
           71              N      -1.578288       8.272317       1.205691      -0.200618      33.305154 0.46134904E+03  0.10792967E+05                                 8.592404                            6.926887       0.121275       2.080686                    0.998525      26.613619      71.547615       0.671301       0.390012      -1.103380       0.063504       0.117458      -0.047696       0.141789      -0.045503       0.007286       0.033851       0.054124       0.066023      -0.075267       0.026849       0.048417              9.691531       8.622656       0.753135      -3.266907      12.734886       0.010936       7.717051           0.003892
           72              N       6.558642       5.635444       3.128136      -0.316503      40.489382 0.56323368E+03  0.13872873E+05                                 9.801778                            7.613471       0.124520       2.034166                    0.999427      29.443786      81.650821       0.644348       0.385930      -1.104500      -0.082924      -0.005928       0.100162       0.130168       0.017600       0.034051       0.033126      -0.015522       0.008272      -0.039992      -0.017860       0.057851             11.563097      13.401780       4.563268      -3.071429       8.394276       0.540380      12.893235           0.012306
           73              N       4.749841       4.780804       4.118002      -0.313373      39.713441 0.55405545E+03  0.13596216E+05                                 9.672754                            7.561971       0.111690       2.031526                    0.999404      29.335416      81.303810       0.644901       0.387033      -1.103277       0.105702       0.078738      -0.004021       0.131867      -0.015574      -0.003913       0.024489      -0.032059       0.136809      -0.045549      -0.010665       0.056214             11.305586      12.808441       4.268414      -3.091473       8.357108       0.529413      12.751209           0.013712
           74              N       3.808282       1.731171       5.455586      -0.199112      33.247881 0.46034623E+03  0.10763426E+05                                 8.582891                            6.919401       0.119997       2.080739                    0.998493      26.583515      71.441635       0.671671       0.390017      -1.103399       0.063071      -0.117848       0.047453       0.141838       0.045691      -0.006928       0.034306       0.053000       0.065805      -0.075243       0.026243       0.049000              9.680242       8.613344      -0.748615       3.263472      12.718251       0.013950       7.709130           0.003891
           75              N       1.172096       4.368044       3.533142      -0.316247      40.491880 0.56326639E+03  0.13873940E+05                                 9.802980                            7.614182       0.130647       2.036123                    0.999449      29.442065      81.647965       0.644253       0.385979      -1.104459      -0.082255       0.004978      -0.098544       0.128458      -0.018445      -0.032867       0.032508      -0.013677       0.006843      -0.038205      -0.018754       0.056960             11.564614      13.403365      -4.565016       3.069354       8.396406       0.542018      12.894070           0.012274
           76              N      -0.636709       5.222683       2.543276      -0.313910      39.710323 0.55400426E+03  0.13594520E+05                                 9.672377                            7.561579       0.106867       2.030144                    0.999431      29.333731      81.295368       0.644929       0.387029      -1.103291       0.105731      -0.079225       0.003770       0.132174       0.015382       0.003929       0.023404      -0.031079       0.135925      -0.044875      -0.010282       0.055157             11.305082      12.804673      -4.266109       3.091664       8.355753       0.530796      12.754819           0.013729
           77              O       7.745849       1.394191       9.216544      -0.502539      35.516012 0.51621622E+03  0.12266076E+05                                 8.595955                            7.064045       0.508438       2.234526                    0.995297      26.655757      69.326834       0.711092       0.362499      -1.137904       0.026644       0.017922      -0.014530       0.035245      -0.037012      -0.031679      -0.022048       0.024194       0.054338      -0.064429       0.020440       0.043989              9.784231      11.585137       3.217355      -3.369328       7.769721      -0.818353       9.997836           0.091533
           78              O       8.789764       1.269023       7.282109      -0.325121      23.502297 0.34877369E+03  0.74961943E+04                                 6.371264                            5.685538       0.885385       2.368020                    0.999367      24.436180      59.989156       0.819933       0.347561      -1.152602       0.020386       0.024194       0.038029       0.049468       0.045028      -0.057579       0.007199       0.063225       0.068726      -0.079425      -0.005635       0.085060              6.631885       5.809951       0.989896      -0.366445       5.626847       1.792628       8.458855           0.450837
           79              O       0.042004       2.229341       6.201649      -0.357161      23.899340 0.36102791E+03  0.78507472E+04                                 6.466640                            5.825264       0.761688       2.322173                    0.999271      24.928259      62.171621       0.799124       0.352470      -1.145072      -0.004312       0.010645       0.036541       0.038304       0.038655       0.006778       0.002041       0.013264      -0.069190      -0.029116      -0.022204       0.051319              6.639072       6.216199       1.669617       0.456385       6.573644       1.783297       7.127373           0.340205
           80              O       1.596557       3.721973       6.705242      -0.531436      45.066763 0.62201106E+03  0.15558481E+05                                10.261875                            7.870277      -0.162428       2.003706                    0.994673      28.018146      75.928511       0.655728       0.373433      -1.124153      -0.008750      -0.015801       0.001363       0.018113       0.037386      -0.001280      -0.024423       0.028045      -0.107151      -0.050803      -0.009434       0.060237             12.468049      16.268793       4.587859      -5.529228       9.298388      -1.522367      11.836966           0.052839
           81              O       2.359281       6.234264      10.767289      -0.504916      35.560870 0.51706461E+03  0.12291214E+05                                 8.602552                            7.069319       0.508447       2.234346                    0.995248      26.675768      69.391736       0.710910       0.362445      -1.137952       0.025015      -0.017548       0.013385       0.033359       0.037189       0.030345      -0.022016       0.023659       0.052614      -0.063737       0.021267       0.042470              9.791855      11.593527      -3.220390       3.371823       7.775584      -0.818888      10.006454           0.091659
           82              O       3.403193       6.359431      12.701724      -0.325935      23.497641 0.34869725E+03  0.74940213E+04                                 6.370044                            5.684456       0.931190       2.383146                    0.999528      24.435280      59.981703       0.820123       0.347505      -1.152667       0.021324      -0.024273      -0.037098       0.049195      -0.045170       0.057129       0.007255       0.063437       0.068359      -0.079385      -0.005314       0.084699              6.630688       5.808540      -0.989438       0.366459       5.625479       1.792341       8.458046           0.451178
           83              O       5.428538       7.774146       0.459628      -0.357239      23.916140 0.36134897E+03  0.78594694E+04                                 6.469462                            5.827557       0.765420       2.323106                    0.999268      24.939239      62.205744       0.799028       0.352434      -1.145102      -0.004194      -0.011079      -0.036335       0.038217      -0.038665      -0.007663       0.002406       0.012068      -0.069648      -0.029351      -0.022121       0.051472              6.642213       6.218567      -1.670292      -0.456552       6.576374       1.784695       7.131700           0.339962
           84              O       6.983102       3.906481      13.278591      -0.532044      45.057965 0.62191208E+03  0.15554194E+05                                10.257188                            7.866983      -0.154438       2.005857                    0.994780      28.019455      75.908634       0.656249       0.373180      -1.124430      -0.008008       0.015241      -0.000260       0.017219      -0.037225       0.000477      -0.023677       0.027895      -0.106716      -0.050335      -0.009327       0.059662             12.461978      16.260194      -4.584723       5.526420       9.294130      -1.521136      11.831610           0.052623
           85              O      -2.359337       7.421780       4.106011      -0.502539      35.516013 0.51621626E+03  0.12266077E+05                                 8.595955                            7.064045       0.508438       2.234526                    0.995297      26.655758      69.326836       0.711092       0.362499      -1.137904      -0.026644      -0.017922       0.014531       0.035245      -0.037012      -0.031679      -0.022048       0.024194       0.054338      -0.064429       0.020440       0.043989              9.784232      11.585137       3.217355      -3.369328       7.769721      -0.818353       9.997836           0.091534
           86              O      -3.403252       7.546948       6.040446      -0.325122      23.502304 0.34877382E+03  0.74961979E+04                                 6.371266                            5.685540       0.885384       2.368020                    0.999367      24.436178      59.989160       0.819932       0.347561      -1.152602      -0.020386      -0.024194      -0.038029       0.049468       0.045028      -0.057579       0.007199       0.063225       0.068725      -0.079425      -0.005635       0.085060              6.631887       5.809953       0.989896      -0.366445       5.626850       1.792629       8.458859           0.450839
           87              O       5.344508       6.586630       7.120906      -0.357161      23.899328 0.36102768E+03  0.78507406E+04                                 6.466636                            5.825260       0.761690       2.322173                    0.999271      24.928262      62.171613       0.799125       0.352469      -1.145072       0.004312      -0.010645      -0.036541       0.038304       0.038655       0.006779       0.002041       0.013264      -0.069190      -0.029116      -0.022204       0.051319              6.639068       6.216195       1.669616       0.456385       6.573640       1.783296       7.127368           0.340202
           88              O       3.789955       5.093998       6.617313      -0.531436      45.066765 0.62201109E+03  0.15558482E+05                                10.261876                            7.870277      -0.162429       2.003706                    0.994673      28.018147      75.928514       0.655728       0.373433      -1.124153       0.008750       0.015801      -0.001363       0.018113       0.037385      -0.001280      -0.024423       0.028045      -0.107151      -0.050803      -0.009433       0.060237             12.468049      16.268793       4.587859      -5.529228       9.298388      -1.522367      11.836967           0.052839
           89              O       3.027231       2.581707       2.555266      -0.504916      35.560873 0.51706466E+03  0.12291216E+05                                 8.602553                            7.069319       0.508447       2.234346                    0.995248      26.675769      69.391742       0.710910       0.362445      -1.137952      -0.025015       0.017548      -0.013385       0.033359       0.037189       0.030345      -0.022016       0.023659       0.052614      -0.063737       0.021267       0.042470              9.791856      11.593529      -3.220391       3.371824       7.775585      -0.818889      10.006454           0.091660
           90              O       1.983319       2.456540       0.620831      -0.325933      23.497607 0.34869663E+03  0.74940045E+04                                 6.370038                            5.684451       0.931192       2.383147                    0.999528      24.435258      59.981636       0.820124       0.347505      -1.152667      -0.021324       0.024273       0.037099       0.049196      -0.045171       0.057129       0.007255       0.063438       0.068357      -0.079386      -0.005314       0.084700              6.630682       5.808535      -0.989437       0.366459       5.625474       1.792339       8.458039           0.451186
           91              O      -0.042026       1.041825      12.862927      -0.357241      23.916179 0.36134971E+03  0.78594896E+04                                 6.469470                            5.827563       0.765418       2.323106                    0.999268      24.939259      62.205814       0.799028       0.352434      -1.145102       0.004194       0.011079       0.036335       0.038217      -0.038664      -0.007665       0.002406       0.012067      -0.069649      -0.029351      -0.022121       0.051472              6.642221       6.218574      -1.670294      -0.456552       6.576381       1.784698       7.131709           0.339954
           92              O      -1.596590       4.909490       0.043964      -0.532044      45.057965 0.62191209E+03  0.15554194E+05                                10.257188                            7.866983      -0.154438       2.005857                    0.994780      28.019455      75.908631       0.656249       0.373180      -1.124430       0.008008      -0.015241       0.000260       0.017219      -0.037225       0.000477      -0.023677       0.027895      -0.106716      -0.050335      -0.009327       0.059662             12.461978      16.260193      -4.584723       5.526419       9.294130      -1.521135      11.831609           0.052622

******************************************************
Auxiliary information for the entire system
The total spin magnetic moment of the unit cell is   3.991477
The total net atomic charge of the unit cell is   0.000002
Accuracy of reproducing the electrostatic potential in the unit cell:
  The inner radius (bohr) =    5.0000
  The outer radius (bohr) =   12.0000
  Valid grid points have density less than (e/(bohr^3)) =    0.0001
  The number of valid grid points were=        78874
  The rms potential error without charges in kcal/mol is=      5.58087
  The rms potential error with partial charges in kcal/mol is=      0.62369
  The RRMSE value at monopole order=      0.11175
  The rms potential error with partial charges and cloud penetration in kcal/mol is=      0.61579
  The RRMSE value at monopole order with cloud penetration is=      0.11034
  The rms potential error with partial charges and atomic dipoles in kcal/mol is=      0.31943
  The RRMSE value at dipole order=      0.05724
  The rms potential error with partial charges, atomic dipoles and cloud penetration in kcal/mol is=      0.31806
  The RRMSE value at dipole order with cloud penetration=      0.05699

******************************************************
The electron densities and ab initio electrostatic potential were computed in VASP using the PBE functional and
projector augmented wave method. See the main text of the journal article for a description of computational details.
The atomic charges, dipoles, and quadrupoles were computed with the DDEC6 method as described in
(a) T. A. Manz and N. Gabaldon Limas, RSC Adv. 6 (2016) 47771-47801 DOI: 10.1039/c6ra04656h
(b) N. Gabaldon Limas and T. A. Manz, RSC Adv. 8 (2018) 2678-2707 DOI: 10.1039/c7ra11829e.
For each atom in the material, the electron cloud parameters were fit to the spherically averaged atom-in-material
electron density using radial positions for which this density was between 10^-4 and 10^-2 electrons per cubic bohr.
The polarizabilities, dispersion coefficients, and quantum Drude oscillator (QDO) parameters were fit using the MCLF method.
The magnetic structure of the system was optimized in VASP from the default ferromagnetic initial guess using spin polarization.
The atomic spin moments (ASMs) were computed on this optimized magnetic structure using the DDEC6 partition as inputs
to the method of T. A. Manz and D. S. Sholl, J. Chem. Theory Comput. 7 (2011) 4146-4164 DOI: 10.1021/ct200539n.
The RMSE and RRMSE were computed using a uniform grid with Ewald summation.
