# Supplementary material for: A collection of forcefield precursors for metal–organic frameworks
Source: RSC Adv. 2019 Nov 13;9(63):36492–507. doi: 10.1039/c9ra07327b (PMC9075174; doi:10.1039/c9ra07327b)
Supplement: RA-009-C9RA07327B-s5364 [file RA-009-C9RA07327B-s5364.xyz]

   59
jmolscript: load "" {1 1 1} spacegroup "x,y,z" unitcell [{      7.868100     0.000000     0.000000 }, {      3.327940     9.568908     0.000000 }, {      2.376603     4.437827    12.518403 }]
Cd    10.374880    12.319005    11.974604     0.976634
Cd     3.197763     1.687730     0.543799     0.976634
Cd     1.663970     4.784454     0.000000     1.020173
H      8.037076     5.610216     8.416122     0.120600
H      8.544123     7.710944    11.807358     0.123621
H      8.061084     9.234115     6.095210     0.122060
H      9.095933     9.468233     8.232102     0.124096
H      9.566968     5.230044     4.331367     0.117389
H      9.430737     5.520633     6.605961     0.119241
H      8.201866     8.972579     3.808098     0.124138
H      5.535567     8.396519     4.102281     0.120600
H      5.028520     6.295791     0.711045     0.123621
H      5.511559     4.772620     6.423193     0.122062
H      4.476710     4.538502     4.286301     0.124097
H      4.005675     8.776691     8.187036     0.117389
H      4.141906     8.486102     5.912442     0.119241
H      5.370777     5.034156     8.710305     0.124138
C      7.778369     5.263268    10.976136     0.587592
C      8.207082     6.484076    10.222528    -0.009826
C      8.250170     6.411414     8.837993    -0.146959
C      8.909561     8.778020    10.126136    -0.013133
C      9.373847    10.039733    10.780849     0.592872
C      8.553047     7.667768    10.878492    -0.129205
C      8.355402     8.426774     5.739688    -0.149648
C      8.901126     8.706661     8.729082    -0.150016
C      9.264545     6.038618     4.676875    -0.093922
C      8.905382     7.074552     3.809350    -0.036787
C      8.605812     7.515966     8.066859     0.077260
C      9.170501     6.210908     6.040129    -0.146264
C      8.699410     7.388733     6.579673     0.089116
C      8.448238     8.271029     4.366419    -0.087517
C      8.965058     6.872167     2.323416     0.614593
C      5.794274     8.743467     1.542267     0.587592
C      5.365561     7.522659     2.295875    -0.009825
C      5.322473     7.595321     3.680410    -0.146959
C      4.663082     5.228715     2.392267    -0.013133
C      4.198796     3.967002     1.737554     0.592872
C      5.019596     6.338967     1.639911    -0.129205
C      5.217241     5.579961     6.778715    -0.149648
C      4.671517     5.300074     3.789321    -0.150016
C      4.308098     7.968117     7.841528    -0.093922
C      4.667261     6.932183     8.709053    -0.036787
C      4.966831     6.490769     4.451544     0.077260
C      4.402142     7.795827     6.478274    -0.146265
C      4.873233     6.618002     5.938730     0.089115
C      5.124405     5.735706     8.151984    -0.087516
C      4.607585     7.134568    10.194987     0.614593
O      7.661030     4.184405    10.370245    -0.513179
O      7.555824     5.356482    12.240494    -0.596454
O      9.782955     9.975628    11.990126    -0.612940
O      9.364788    11.110185    10.169951    -0.500592
O      9.366010     5.740857     1.952871    -0.569225
O      8.622103     7.813453     1.591089    -0.543633
O      5.911613     9.822330     2.148158    -0.513179
O      6.016819     8.650253     0.277909    -0.596454
O      3.789688     4.031107     0.528277    -0.612940
O      4.207855     2.896550     2.348452    -0.500592
O      4.206633     8.265878    10.565532    -0.569225
O      4.950540     6.193282    10.927314    -0.543633

The following XYZ coordinates are in angstroms. Other properties are in atomic units.
The sperically averaged electron density of each atom fit to a function of the form exp(a - br)
eigen_1, eigen_2 and eigen_3 are the three eigenvalues of traceless quadrupole moment tensor
  atom number  atomic symbol              X              Y              Z     net charge C6 coefficient C8 coefficient C10 coefficient fluctuating dipole atomic polarizability isotropic forcefield polarizability              a              b squared Pearson coefficient          <r^3>          <r^4>         wp_QDO          m_QDO          q_QDO       dipole_x       dipole_y       dipole_z         dipole            Qxy            Qxz            Qyz     Q(x^2-y^2)  Q(3z^2 - R^2)        eigen_1        eigen_2        eigen_3 static polarizability      alpha(xx)      alpha(xy)      alpha(xz)      alpha(yy)      alpha(yz)      alpha(zz) atomic spin moment
            1             Cd      10.374880      12.319005      11.974604       0.976634     152.074272 0.39364531E+04  0.14623970E+06                                21.812292                           19.494120       0.839843       1.979676                    0.999375      76.776862     204.588208       0.455420       0.362021      -1.209849      -0.081892       0.069176       0.005496       0.107340       0.015403      -0.000975       0.022067       0.115884      -0.006238      -0.066443       0.005388       0.061055             24.877020      17.340985       2.246644      -0.576855      35.885052      -2.952906      21.405024          -0.000011
            2             Cd       3.197763       1.687730       0.543799       0.976634     152.074278 0.39364533E+04  0.14623970E+06                                21.812292                           19.494120       0.839843       1.979676                    0.999375      76.776864     204.588215       0.455420       0.362021      -1.209849       0.081892      -0.069176      -0.005496       0.107340       0.015403      -0.000975       0.022067       0.115885      -0.006238      -0.066443       0.005388       0.061055             24.877021      17.340986       2.246644      -0.576855      35.885053      -2.952906      21.405024          -0.000011
            3             Cd       1.663970       4.784454       0.000000       1.020173     154.772613 0.36040299E+04  0.13103851E+06                                21.945509                           18.662208       0.776115       1.972239                    0.999423      75.281920     198.799813       0.464865       0.362384      -1.208906      -0.000000       0.000000      -0.000000       0.000000       0.122205      -0.086946      -0.130649       0.092738       0.210825      -0.184711      -0.048457       0.233168             25.274238      26.335572      -6.610481       3.390057      23.064223       9.428570      26.422920          -0.000016
            4              H       8.037076       5.610216       8.416122       0.120600       1.120783 0.87756798E+01  0.88245497E+02                                 1.779108                            1.730201      -1.330956       2.251774                    0.993958       3.654203      10.382813       0.476158       1.279215      -0.708387      -0.008552      -0.034214      -0.016525       0.038946       0.005452       0.000570       0.010655      -0.016895       0.001729      -0.011250      -0.005342       0.016592              1.779753       1.587147       0.207507       0.024578       1.924697       0.187280       1.827415          -0.000001
            5              H       8.544123       7.710944      11.807358       0.123621       1.126103 0.85766946E+01  0.86480583E+02                                 1.848789                            1.760103      -1.337087       2.253818                    0.993669       3.725001      10.895653       0.448456       1.354526      -0.692441      -0.002922       0.003470       0.041518       0.041765      -0.002309       0.001049       0.002222      -0.010252       0.052393      -0.014425      -0.003292       0.017717              1.889320       1.560803       0.084668      -0.108425       1.644748       0.133960       2.462408          -0.000002
            6              H       8.061084       9.234115       6.095210       0.122060       1.023282 0.74683638E+01  0.70839973E+02                                 1.575774                            1.522237      -0.806382       2.501197                    0.999640       3.127155       8.135172       0.554987       1.163511      -0.738600      -0.012177       0.033261       0.010913       0.037063      -0.010066      -0.000093       0.000396      -0.025601       0.014081      -0.018631       0.004676       0.013955              1.573386       1.368529      -0.191978      -0.045415       1.790075       0.238828       1.561555           0.000002
            7              H       9.095933       9.468233       8.232102       0.124096       1.111581 0.85267062E+01  0.84415396E+02                                 1.720775                            1.669248      -1.122360       2.353733                    0.996866       3.427246       9.400924       0.504864       1.225438      -0.722072       0.006587       0.031274      -0.020316       0.037871       0.005436      -0.002960      -0.009944      -0.009119       0.009819      -0.009173      -0.005558       0.014731              1.715486       1.442430       0.132456      -0.040292       1.915293      -0.190500       1.788734           0.000002
            8              H       9.566968       5.230044       4.331367       0.117389       1.095242 0.81738542E+01  0.79915414E+02                                 1.696700                            1.628809      -0.966380       2.424290                    0.998285       3.333288       9.028373       0.514704       1.217152      -0.724711       0.012104      -0.037178      -0.012513       0.041052      -0.009464       0.001058      -0.000779      -0.030009      -0.005334      -0.016893      -0.001789       0.018682              1.710413       1.564493      -0.273440      -0.156388       1.883552       0.320317       1.683194          -0.000006
            9              H       9.430737       5.520633       6.605961       0.119241       1.074388 0.81022044E+01  0.78930905E+02                                 1.670405                            1.619145      -0.817055       2.495331                    0.999497       3.272673       8.808195       0.518158       1.213388      -0.726282       0.012516      -0.029134       0.020819       0.037933      -0.008820       0.001169      -0.002843      -0.026510       0.012623      -0.018029       0.003320       0.014709              1.670293       1.495612      -0.167118       0.070511       1.665797      -0.302608       1.849470          -0.000003
           10              H       8.201866       8.972579       3.808098       0.124138       1.031157 0.74368412E+01  0.71594727E+02                                 1.679791                            1.590849      -0.907665       2.458782                    0.998683       3.362459       9.281732       0.498555       1.276147      -0.710359      -0.011500       0.033917      -0.023760       0.042978      -0.006931      -0.001579      -0.004477      -0.023587       0.002550      -0.014593       0.000192       0.014401              1.715166       1.470317      -0.179440       0.187839       1.811441      -0.408137       1.863739          -0.000003
           11              H       5.535567       8.396519       4.102281       0.120600       1.120783 0.87756795E+01  0.88245487E+02                                 1.779108                            1.730200      -1.330956       2.251774                    0.993958       3.654203      10.382810       0.476158       1.279214      -0.708388       0.008552       0.034213       0.016525       0.038946       0.005452       0.000570       0.010655      -0.016895       0.001729      -0.011250      -0.005342       0.016592              1.779753       1.587147       0.207507       0.024578       1.924696       0.187280       1.827415          -0.000001
           12              H       5.028520       6.295791       0.711045       0.123621       1.126103 0.85766946E+01  0.86480583E+02                                 1.848789                            1.760103      -1.337088       2.253818                    0.993669       3.725001      10.895653       0.448456       1.354526      -0.692441       0.002922      -0.003470      -0.041518       0.041765      -0.002309       0.001049       0.002222      -0.010252       0.052393      -0.014425      -0.003292       0.017717              1.889320       1.560803       0.084668      -0.108425       1.644748       0.133960       2.462408          -0.000002
           13              H       5.511559       4.772620       6.423193       0.122062       1.023281 0.74683539E+01  0.70839859E+02                                 1.575773                            1.522236      -0.806381       2.501197                    0.999640       3.127153       8.135167       0.554987       1.163511      -0.738600       0.012177      -0.033261      -0.010913       0.037063      -0.010066      -0.000093       0.000396      -0.025601       0.014081      -0.018631       0.004676       0.013955              1.573385       1.368529      -0.191977      -0.045415       1.790073       0.238827       1.561554           0.000002
           14              H       4.476710       4.538502       4.286301       0.124097       1.111581 0.85267010E+01  0.84415329E+02                                 1.720774                            1.669247      -1.122360       2.353733                    0.996866       3.427245       9.400920       0.504864       1.225438      -0.722072      -0.006587      -0.031274       0.020316       0.037871       0.005436      -0.002960      -0.009944      -0.009119       0.009819      -0.009173      -0.005558       0.014731              1.715485       1.442430       0.132456      -0.040292       1.915292      -0.190500       1.788733           0.000002
           15              H       4.005675       8.776691       8.187036       0.117389       1.095242 0.81738555E+01  0.79915429E+02                                 1.696700                            1.628809      -0.966379       2.424290                    0.998285       3.333288       9.028373       0.514704       1.217152      -0.724712      -0.012104       0.037178       0.012513       0.041052      -0.009464       0.001058      -0.000779      -0.030009      -0.005334      -0.016893      -0.001789       0.018682              1.710413       1.564493      -0.273440      -0.156388       1.883552       0.320317       1.683194          -0.000006
           16              H       4.141906       8.486102       5.912442       0.119241       1.074388 0.81022039E+01  0.78930895E+02                                 1.670404                            1.619145      -0.817055       2.495331                    0.999497       3.272673       8.808193       0.518159       1.213388      -0.726282      -0.012516       0.029134      -0.020819       0.037933      -0.008820       0.001169      -0.002843      -0.026510       0.012623      -0.018029       0.003320       0.014709              1.670292       1.495612      -0.167117       0.070510       1.665796      -0.302608       1.849469          -0.000003
           17              H       5.370777       5.034156       8.710305       0.124138       1.031157 0.74368450E+01  0.71594774E+02                                 1.679791                            1.590850      -0.907665       2.458782                    0.998683       3.362460       9.281736       0.498555       1.276147      -0.710359       0.011500      -0.033917       0.023759       0.042978      -0.006931      -0.001579      -0.004477      -0.023587       0.002550      -0.014593       0.000192       0.014401              1.715166       1.470318      -0.179441       0.187839       1.811441      -0.408137       1.863739          -0.000003
           18              C       7.778369       5.263268      10.976136       0.587592      23.466241 0.26681168E+03  0.56100831E+04                                 7.595346                            5.798783      -0.090055       2.018731                    0.999566      22.718214      63.901861       0.616370       0.472607      -1.020375      -0.010897      -0.050458       0.034499       0.062088      -0.030389       0.044756       0.009159       0.156873      -0.068536      -0.079140      -0.030121       0.109261              8.931637       5.481770       2.209231      -1.940879      11.763397      -2.630754       9.549745          -0.000003
           19              C       8.207082       6.484076      10.222528      -0.009826      36.928518 0.44119222E+03  0.10359763E+05                                 9.678610                            7.019119       0.009177       2.014235                    0.999309      27.185450      76.866729       0.622896       0.418763      -1.067926       0.010992       0.039196      -0.022332       0.046432      -0.013253       0.003736       0.010733       0.007586      -0.002412      -0.019697       0.004495       0.015203             11.815726       7.116805       4.022792      -1.591298      14.084038      -2.339934      14.246334          -0.000008
           20              C       8.250170       6.411414       8.837993      -0.146959      33.999201 0.46826468E+03  0.11301614E+05                                 9.374878                            7.398780      -0.224816       1.897048                    0.998917      30.717111      91.745467       0.578891       0.438389      -1.042574       0.002700       0.007079       0.019352       0.020782      -0.019379      -0.000889       0.026076       0.026198      -0.109530      -0.049808       0.005748       0.044060             10.753848       6.596700       2.178485      -1.794031       9.079312      -2.303898      16.585533          -0.000009
           21              C       8.909561       8.778020      10.126136      -0.013133      37.656631 0.44188958E+03  0.10375733E+05                                 9.793279                            7.012241      -0.016932       2.003043                    0.999195      27.269242      76.992933       0.625129       0.417283      -1.069335      -0.014988      -0.038176      -0.024356       0.047700      -0.012047      -0.004852      -0.004093       0.003125       0.018325      -0.016917       0.007347       0.009570             12.116463       7.034161       3.988960       1.136234      14.867872       3.972576      14.447356          -0.000006
           22              C       9.373847      10.039733      10.780849       0.592872      23.695172 0.25731312E+03  0.53720764E+04                                 7.687144                            5.724605      -0.111852       2.018325                    0.999562      22.554691      63.623206       0.614279       0.477596      -1.015707       0.001730       0.041781       0.049876       0.065087      -0.035981      -0.073967      -0.002039       0.141408      -0.005695      -0.085403      -0.036680       0.122083              9.175625       5.548589       2.032212       2.109265      12.700675       2.706822       9.277611          -0.000002
           23              C       8.553047       7.667768      10.878492      -0.129205      33.267573 0.46605029E+03  0.11230116E+05                                 9.196072                            7.361442      -0.170915       1.914000                    0.999237      30.503744      90.909867       0.582949       0.436038      -1.044417      -0.010363      -0.000946      -0.019536       0.022134      -0.032729      -0.003124       0.006413       0.069539       0.027401      -0.052693       0.008707       0.043985             10.296228       7.043412       3.737699      -0.474145      13.155041       0.781346      10.690232          -0.000007
           24              C       8.355402       8.426774       5.739688      -0.149648      31.353456 0.42390159E+03  0.99042030E+04                                 8.637543                            6.877818       0.226545       2.048679                    0.999685      29.190568      83.687263       0.626447       0.418473      -1.062779      -0.002887      -0.005205      -0.028275       0.028895      -0.011595       0.005922       0.014573      -0.028816      -0.044659      -0.025253      -0.004028       0.029281              9.715742       5.593952      -1.310579       0.610786       7.529543      -0.483870      16.023731           0.000008
           25              C       8.901126       8.706661       8.729082      -0.150016      34.267541 0.45971611E+03  0.11013842E+05                                 9.347727                            7.281230      -0.094378       1.939909                    0.999083      30.334576      89.458992       0.591161       0.432465      -1.049020       0.001006      -0.006801       0.023378       0.024368      -0.009906      -0.002326      -0.036032       0.043195      -0.077169      -0.054964       0.017544       0.037420             10.812988       5.929234       1.730520       0.961041      10.365538       3.874719      16.144192          -0.000004
           26              C       9.264545       6.038618       4.676875      -0.093922      30.860674 0.42478663E+03  0.99634701E+04                                 8.645143                            6.954724      -0.009700       1.971668                    0.999642      29.273958      85.017079       0.611570       0.426993      -1.053892      -0.003158       0.017698       0.018232       0.025605      -0.003755       0.005064       0.008804      -0.027534      -0.080486      -0.029312       0.000436       0.028876              9.702195       6.110720      -1.665331      -0.327179       7.313230       0.574929      15.682636          -0.000023
           27              C       8.905382       7.074552       3.809350      -0.036787      34.695598 0.46199665E+03  0.10956365E+05                                 9.265690                            7.170524       0.065539       2.028064                    0.999330      27.507671      77.755579       0.618848       0.417344      -1.070550      -0.002237       0.005032       0.041785       0.042146      -0.006501      -0.003269      -0.002392      -0.017794      -0.003864      -0.011795       0.000004       0.011791             10.866277       6.239103      -1.889375      -0.086325       8.035199       1.089102      18.324528          -0.000005
           28              C       8.605812       7.515966       8.066859       0.077260      37.294976 0.42618078E+03  0.99503935E+04                                 9.888106                            6.980303      -0.140526       1.970945                    0.999461      26.711944      76.043158       0.611891       0.428732      -1.058532       0.000591       0.000265       0.002063       0.002162      -0.013618       0.004297      -0.001892      -0.016556       0.020079      -0.019590       0.005128       0.014462             12.525907       6.391222       1.807533      -0.931980       9.453930       1.483335      21.732569          -0.000007
           29              C       9.170501       6.210908       6.040129      -0.146264      31.353887 0.43296178E+03  0.10203158E+05                                 8.732308                            7.008744       0.037771       1.987717                    0.999390      29.627133      86.229785       0.610884       0.425463      -1.054897       0.005259       0.002885      -0.024696       0.025414      -0.006616       0.004000      -0.024062      -0.027848      -0.026271      -0.022834      -0.010924       0.033758              9.859991       6.180932      -1.634294      -1.198965       7.365560       1.655688      16.033482          -0.000002
           30              C       8.699410       7.388733       6.579673       0.089116      35.098815 0.42338180E+03  0.98710085E+04                                 9.530347                            6.973783      -0.187018       1.955105                    0.999306      26.651911      75.874487       0.609875       0.430761      -1.057044      -0.001393      -0.000759      -0.005254       0.005488       0.012291      -0.001421       0.002639      -0.011834       0.051153      -0.022340       0.004939       0.017401             11.838232       6.265180      -1.561115      -0.598257       7.910480       0.689181      21.339036          -0.000013
           31              C       8.448238       8.271029       4.366419      -0.087517      30.698084 0.42433133E+03  0.99451699E+04                                 8.608873                            6.955619      -0.010001       1.976251                    0.999572      29.039987      84.168287       0.611225       0.427561      -1.054066       0.000070      -0.014408       0.023543       0.027602      -0.004052       0.001158      -0.022953      -0.012215      -0.055576      -0.030128       0.002474       0.027654              9.576698       5.890886      -1.598826       0.043756       7.904760       0.532347      14.934447          -0.000019
           32              C       8.965058       6.872167       2.323416       0.614593      22.566822 0.24871186E+03  0.51599238E+04                                 7.428428                            5.649739      -0.083377       2.030108                    0.999499      22.453008      63.593904       0.613434       0.481273      -1.011528       0.008376      -0.015082      -0.055579       0.058195       0.046534       0.004288      -0.008008       0.092545      -0.269979      -0.091156      -0.019469       0.110625              8.594425       5.524211      -2.104027       0.239200       7.934860       0.370364      12.324203          -0.000005
           33              C       5.794274       8.743467       1.542267       0.587592      23.466240 0.26681166E+03  0.56100826E+04                                 7.595346                            5.798783      -0.090055       2.018731                    0.999566      22.718213      63.901857       0.616370       0.472607      -1.020375       0.010897       0.050458      -0.034499       0.062088      -0.030389       0.044756       0.009159       0.156873      -0.068536      -0.079140      -0.030121       0.109261              8.931637       5.481770       2.209231      -1.940879      11.763396      -2.630754       9.549745          -0.000003
           34              C       5.365561       7.522659       2.295875      -0.009825      36.928520 0.44119225E+03  0.10359764E+05                                 9.678610                            7.019119       0.009177       2.014235                    0.999309      27.185451      76.866731       0.622896       0.418763      -1.067926      -0.010992      -0.039196       0.022332       0.046432      -0.013253       0.003736       0.010733       0.007586      -0.002412      -0.019697       0.004495       0.015202             11.815726       7.116805       4.022792      -1.591298      14.084038      -2.339934      14.246334          -0.000008
           35              C       5.322473       7.595321       3.680410      -0.146959      33.999204 0.46826474E+03  0.11301616E+05                                 9.374878                            7.398780      -0.224816       1.897048                    0.998917      30.717113      91.745473       0.578891       0.438389      -1.042574      -0.002699      -0.007079      -0.019352       0.020782      -0.019379      -0.000889       0.026075       0.026198      -0.109530      -0.049808       0.005748       0.044060             10.753849       6.596701       2.178485      -1.794032       9.079313      -2.303899      16.585535          -0.000009
           36              C       4.663082       5.228715       2.392267      -0.013133      37.656634 0.44188959E+03  0.10375733E+05                                 9.793279                            7.012241      -0.016932       2.003043                    0.999195      27.269243      76.992938       0.625129       0.417283      -1.069335       0.014988       0.038176       0.024356       0.047700      -0.012047      -0.004852      -0.004093       0.003125       0.018325      -0.016917       0.007347       0.009570             12.116464       7.034161       3.988960       1.136235      14.867873       3.972577      14.447358          -0.000006
           37              C       4.198796       3.967002       1.737554       0.592872      23.695174 0.25731314E+03  0.53720769E+04                                 7.687144                            5.724606      -0.111852       2.018325                    0.999562      22.554692      63.623211       0.614279       0.477596      -1.015707      -0.001730      -0.041781      -0.049876       0.065087      -0.035981      -0.073967      -0.002039       0.141407      -0.005695      -0.085403      -0.036680       0.122083              9.175626       5.548589       2.032212       2.109265      12.700676       2.706822       9.277612          -0.000002
           38              C       5.019596       6.338967       1.639911      -0.129205      33.267577 0.46605037E+03  0.11230119E+05                                 9.196072                            7.361443      -0.170915       1.914000                    0.999237      30.503747      90.909879       0.582949       0.436038      -1.044417       0.010363       0.000946       0.019536       0.022134      -0.032728      -0.003124       0.006413       0.069539       0.027400      -0.052693       0.008707       0.043985             10.296229       7.043413       3.737699      -0.474145      13.155042       0.781346      10.690233          -0.000007
           39              C       5.217241       5.579961       6.778715      -0.149648      31.353481 0.42390200E+03  0.99042150E+04                                 8.637548                            6.877822       0.226544       2.048678                    0.999685      29.190581      83.687317       0.626446       0.418473      -1.062779       0.002887       0.005205       0.028275       0.028895      -0.011595       0.005922       0.014573      -0.028816      -0.044659      -0.025253      -0.004028       0.029281              9.715749       5.593956      -1.310580       0.610787       7.529546      -0.483872      16.023745           0.000008
           40              C       4.671517       5.300074       3.789321      -0.150016      34.267559 0.45971639E+03  0.11013851E+05                                 9.347731                            7.281233      -0.094379       1.939908                    0.999083      30.334585      89.459028       0.591161       0.432465      -1.049020      -0.001006       0.006801      -0.023378       0.024368      -0.009906      -0.002326      -0.036032       0.043195      -0.077169      -0.054964       0.017544       0.037420             10.812993       5.929236       1.730521       0.961042      10.365542       3.874722      16.144200          -0.000004
           41              C       4.308098       7.968117       7.841528      -0.093922      30.860671 0.42478658E+03  0.99634686E+04                                 8.645143                            6.954724      -0.009699       1.971669                    0.999642      29.273957      85.017074       0.611570       0.426993      -1.053892       0.003158      -0.017699      -0.018232       0.025605      -0.003755       0.005064       0.008804      -0.027534      -0.080486      -0.029312       0.000436       0.028876              9.702195       6.110720      -1.665331      -0.327179       7.313229       0.574930      15.682635          -0.000022
           42              C       4.667261       6.932183       8.709053      -0.036787      34.695604 0.46199675E+03  0.10956368E+05                                 9.265692                            7.170525       0.065539       2.028064                    0.999330      27.507674      77.755591       0.618848       0.417344      -1.070549       0.002237      -0.005032      -0.041785       0.042146      -0.006501      -0.003269      -0.002392      -0.017795      -0.003864      -0.011795       0.000004       0.011791             10.866279       6.239104      -1.889375      -0.086325       8.035200       1.089102      18.324532          -0.000005
           43              C       4.966831       6.490769       4.451544       0.077260      37.294980 0.42618079E+03  0.99503938E+04                                 9.888107                            6.980303      -0.140527       1.970945                    0.999461      26.711945      76.043165       0.611890       0.428732      -1.058532      -0.000591      -0.000265      -0.002063       0.002162      -0.013618       0.004297      -0.001892      -0.016556       0.020079      -0.019590       0.005128       0.014462             12.525909       6.391222       1.807533      -0.931980       9.453930       1.483335      21.732574          -0.000008
           44              C       4.402142       7.795827       6.478274      -0.146265      31.353893 0.43296189E+03  0.10203162E+05                                 8.732310                            7.008746       0.037771       1.987716                    0.999390      29.627137      86.229803       0.610884       0.425463      -1.054897      -0.005259      -0.002885       0.024696       0.025414      -0.006616       0.004000      -0.024062      -0.027848      -0.026272      -0.022834      -0.010924       0.033758              9.859994       6.180934      -1.634294      -1.198966       7.365562       1.655689      16.033486          -0.000002
           45              C       4.873233       6.618002       5.938730       0.089115      35.098816 0.42338178E+03  0.98710080E+04                                 9.530348                            6.973783      -0.187019       1.955105                    0.999306      26.651912      75.874494       0.609875       0.430761      -1.057044       0.001393       0.000759       0.005254       0.005488       0.012291      -0.001421       0.002639      -0.011834       0.051153      -0.022340       0.004939       0.017401             11.838234       6.265181      -1.561115      -0.598257       7.910480       0.689181      21.339041          -0.000013
           46              C       5.124405       5.735706       8.151984      -0.087516      30.698081 0.42433126E+03  0.99451678E+04                                 8.608872                            6.955618      -0.010001       1.976251                    0.999572      29.039986      84.168283       0.611225       0.427561      -1.054067      -0.000070       0.014408      -0.023543       0.027603      -0.004052       0.001158      -0.022953      -0.012215      -0.055576      -0.030128       0.002474       0.027654              9.576697       5.890885      -1.598826       0.043756       7.904760       0.532346      14.934445          -0.000019
           47              C       4.607585       7.134568      10.194987       0.614593      22.566822 0.24871185E+03  0.51599237E+04                                 7.428428                            5.649739      -0.083377       2.030108                    0.999499      22.453008      63.593904       0.613434       0.481273      -1.011528      -0.008376       0.015082       0.055579       0.058195       0.046534       0.004288      -0.008008       0.092545      -0.269979      -0.091156      -0.019469       0.110625              8.594425       5.524211      -2.104027       0.239200       7.934860       0.370365      12.324203          -0.000005
           48              O       7.661030       4.184405      10.370245      -0.513179      28.537086 0.42675545E+03  0.96766155E+04                                 7.319011                            6.303354       0.545920       2.238565                    0.997992      26.403772      67.251361       0.773688       0.349137      -1.147756      -0.020139       0.023726      -0.002709       0.031239       0.009780       0.029159       0.018931       0.009586      -0.133223      -0.057718       0.011317       0.046402              8.052446       5.145777       1.324216      -0.317595      12.699555      -0.415571       6.312006          -0.000010
           49              O       7.555824       5.356482      12.240494      -0.596454      33.859187 0.55995501E+03  0.13611881E+05                                 8.313725                            7.333971       0.291706       2.134881                    0.995646      28.344417      75.160203       0.699495       0.360211      -1.136927       0.025000       0.003255      -0.004359       0.025585      -0.027149      -0.013760       0.001348       0.112952       0.195529      -0.095270       0.025354       0.069916              9.048844       7.058547       0.268321      -2.450206       8.052352      -1.446382      12.035634          -0.000008
           50              O       9.782955       9.975628      11.990126      -0.612940      39.816560 0.66245661E+03  0.16780169E+05                                 9.287360                            7.989781       0.154110       2.077860                    0.995495      29.170688      78.735749       0.669150       0.361363      -1.137006      -0.074915      -0.008324      -0.009668       0.075994      -0.024222       0.010251       0.003768       0.096370       0.147869      -0.078861       0.025808       0.053054             10.354295       9.190126       0.521486       3.081578       8.775740       2.501384      13.097020          -0.000004
           51              O       9.364788      11.110185      10.169951      -0.500592      27.034294 0.39672000E+03  0.88171272E+04                                 6.978472                            6.032530       0.814104       2.329522                    0.999109      25.933998      65.015020       0.801156       0.343990      -1.154090      -0.011452       0.001815       0.001417       0.011681      -0.017638      -0.059268      -0.024335      -0.022422      -0.134997      -0.089754       0.040578       0.049176              7.548604       4.660219       0.545796       0.364944      11.954690      -0.850973       6.030903          -0.000010
           52              O       9.366010       5.740857       1.952871      -0.569225      36.721249 0.55524561E+03  0.13467403E+05                                 8.774229                            7.305018       0.290125       2.137819                    0.996906      27.978687      74.080453       0.700678       0.360403      -1.136904      -0.013844       0.025122       0.026804       0.039258       0.000983      -0.005291       0.046429       0.000149      -0.135852      -0.069152       0.022908       0.046244              9.836038       7.708756      -3.041805      -1.386760      11.233359       4.700857      10.566000          -0.000012
           53              O       8.622103       7.813453       1.591089      -0.543633      35.894118 0.54751707E+03  0.13248915E+05                                 8.669177                            7.296608       0.163519       2.101804                    0.996374      27.751719      73.673328       0.694141       0.364650      -1.132260       0.001253       0.006704       0.027430       0.028266       0.018906       0.032824      -0.048383       0.023823      -0.102808      -0.079895       0.036635       0.043261              9.602049       7.359920      -2.267836       2.561413       9.171683      -4.178615      12.274544          -0.000005
           54              O       5.911613       9.822330       2.148158      -0.513179      28.537085 0.42675542E+03  0.96766147E+04                                 7.319011                            6.303354       0.545919       2.238565                    0.997992      26.403772      67.251360       0.773688       0.349137      -1.147756       0.020140      -0.023726       0.002709       0.031239       0.009780       0.029159       0.018931       0.009586      -0.133223      -0.057718       0.011317       0.046402              8.052445       5.145777       1.324216      -0.317595      12.699554      -0.415570       6.312006          -0.000010
           55              O       6.016819       8.650253       0.277909      -0.596454      33.859188 0.55995501E+03  0.13611881E+05                                 8.313725                            7.333971       0.291706       2.134881                    0.995646      28.344417      75.160203       0.699495       0.360211      -1.136927      -0.025000      -0.003255       0.004359       0.025585      -0.027149      -0.013760       0.001348       0.112952       0.195529      -0.095270       0.025354       0.069916              9.048845       7.058547       0.268321      -2.450206       8.052352      -1.446382      12.035634          -0.000008
           56              O       3.789688       4.031107       0.528277      -0.612940      39.816561 0.66245661E+03  0.16780169E+05                                 9.287360                            7.989780       0.154110       2.077859                    0.995495      29.170688      78.735749       0.669150       0.361363      -1.137006       0.074915       0.008325       0.009668       0.075994      -0.024222       0.010251       0.003768       0.096370       0.147869      -0.078861       0.025807       0.053053             10.354295       9.190126       0.521486       3.081578       8.775740       2.501384      13.097020          -0.000004
           57              O       4.207855       2.896550       2.348452      -0.500592      27.034296 0.39672004E+03  0.88171282E+04                                 6.978472                            6.032530       0.814104       2.329522                    0.999109      25.934001      65.015027       0.801156       0.343990      -1.154090       0.011452      -0.001815      -0.001417       0.011681      -0.017638      -0.059268      -0.024335      -0.022422      -0.134997      -0.089754       0.040578       0.049176              7.548604       4.660219       0.545797       0.364944      11.954690      -0.850973       6.030903          -0.000010
           58              O       4.206633       8.265878      10.565532      -0.569225      36.721252 0.55524566E+03  0.13467405E+05                                 8.774229                            7.305018       0.290125       2.137819                    0.996906      27.978688      74.080457       0.700678       0.360403      -1.136904       0.013844      -0.025122      -0.026804       0.039258       0.000983      -0.005291       0.046429       0.000149      -0.135852      -0.069152       0.022908       0.046244              9.836039       7.708756      -3.041805      -1.386760      11.233359       4.700858      10.566001          -0.000012
           59              O       4.950540       6.193282      10.927314      -0.543633      35.894120 0.54751711E+03  0.13248916E+05                                 8.669177                            7.296609       0.163519       2.101804                    0.996374      27.751720      73.673331       0.694141       0.364650      -1.132260      -0.001254      -0.006704      -0.027430       0.028266       0.018906       0.032825      -0.048383       0.023823      -0.102808      -0.079895       0.036635       0.043261              9.602049       7.359920      -2.267836       2.561413       9.171683      -4.178615      12.274545          -0.000005

******************************************************
Auxiliary information for the entire system
The total spin magnetic moment of the unit cell is   -0.000362
The total net atomic charge of the unit cell is   -0.000000
Accuracy of reproducing the electrostatic potential in the unit cell:
  The inner radius (bohr) =    5.0000
  The outer radius (bohr) =   12.0000
  Valid grid points have density less than (e/(bohr^3)) =    0.0001
  The number of valid grid points were=        27112
  The rms potential error without charges in kcal/mol is=      4.49734
  The rms potential error with partial charges in kcal/mol is=      0.67092
  The RRMSE value at monopole order=      0.14918
  The rms potential error with partial charges and cloud penetration in kcal/mol is=      0.67086
  The RRMSE value at monopole order with cloud penetration is=      0.14917
  The rms potential error with partial charges and atomic dipoles in kcal/mol is=      0.61244
  The RRMSE value at dipole order=      0.13618
  The rms potential error with partial charges, atomic dipoles and cloud penetration in kcal/mol is=      0.57842
  The RRMSE value at dipole order with cloud penetration=      0.12861

******************************************************
The electron densities and ab initio electrostatic potential were computed in VASP using the PBE functional and
projector augmented wave method. See the main text of the journal article for a description of computational details.
The atomic charges, dipoles, and quadrupoles were computed with the DDEC6 method as described in
(a) T. A. Manz and N. Gabaldon Limas, RSC Adv. 6 (2016) 47771-47801 DOI: 10.1039/c6ra04656h
(b) N. Gabaldon Limas and T. A. Manz, RSC Adv. 8 (2018) 2678-2707 DOI: 10.1039/c7ra11829e.
For each atom in the material, the electron cloud parameters were fit to the spherically averaged atom-in-material
electron density using radial positions for which this density was between 10^-4 and 10^-2 electrons per cubic bohr.
The polarizabilities, dispersion coefficients, and quantum Drude oscillator (QDO) parameters were fit using the MCLF method.
The magnetic structure of the system was optimized in VASP from the default ferromagnetic initial guess using spin polarization.
The atomic spin moments (ASMs) were computed on this optimized magnetic structure using the DDEC6 partition as inputs
to the method of T. A. Manz and D. S. Sholl, J. Chem. Theory Comput. 7 (2011) 4146-4164 DOI: 10.1021/ct200539n.
The RMSE and RRMSE were computed using a uniform grid with Ewald summation.
