# Supplementary material for: A collection of forcefield precursors for metal–organic frameworks
Source: RSC Adv. 2019 Nov 13;9(63):36492–507. doi: 10.1039/c9ra07327b (PMC9075174; doi:10.1039/c9ra07327b)
Supplement: RA-009-C9RA07327B-s5365 [file RA-009-C9RA07327B-s5365.xyz]

   59
jmolscript: load "" {1 1 1} spacegroup "x,y,z" unitcell [{      7.873300     0.000000     0.000000 }, {      3.352139     9.573279     0.000000 }, {      2.431612     4.435482    12.546734 }]
Cd    10.028530     8.689177     6.817393     0.981333
Cd     3.628521     5.319584     5.729341     0.981333
Cd     5.152456     2.217741     6.273367     1.022111
H      8.513291     3.730104     6.982257     0.125031
H      9.041225     5.809568    10.397478     0.120712
H     11.318715    11.543156    10.563095     0.122879
H      7.667670     5.913434    12.210482     0.116998
H      5.093296     1.765846     1.964819     0.120418
H      9.824334     7.611977     2.470452     0.125538
H      9.943207     7.325321     0.159344     0.122023
H      5.143760    10.278657     5.564477     0.125031
H      4.615826     8.199193     2.149256     0.120712
H      2.338336     2.465605     1.983639     0.122880
H      5.989381     8.095327     0.336252     0.116998
H      8.563755    12.242915    10.581915     0.120418
H      3.832717     6.396784    10.076282     0.125538
H      3.713844     6.683440    12.387390     0.122024
C     11.501855    12.231917     8.666029    -0.013555
C      8.507065     3.774003     7.910716    -0.127387
C      8.856932     4.966249     8.564401    -0.010233
C      8.823436     5.015064     9.967125    -0.145674
C      8.473469     3.910532    10.728712     0.080907
C     11.517647    12.302820    10.066245    -0.144268
C     11.736181    13.617658    12.223028     0.085274
C      5.490374     0.782961     0.227096    -0.144301
C      5.394206     0.960106     1.611001    -0.099133
C      9.105415     9.493012     2.440340    -0.032871
C      9.568074     8.304167     1.904594    -0.090126
C      9.653446     8.133420     0.514416    -0.150506
C     11.039999    10.967428     8.011090     0.592522
C      9.303276     6.162869     7.830417     0.580291
C      9.066546     9.703024     3.949712     0.615314
C      2.155196     1.776844     3.880705    -0.013555
C      5.149986    10.234758     4.636018    -0.127387
C      4.800119     9.042512     3.982333    -0.010233
C      4.833615     8.993697     2.579609    -0.145674
C      5.183582    10.098229     1.818022     0.080907
C      2.139404     1.705941     2.480489    -0.144268
C      1.920870     0.391103     0.323706     0.085274
C      8.166677    13.225800    12.319638    -0.144301
C      8.262845    13.048655    10.935733    -0.099132
C      4.551636     4.515749    10.106394    -0.032871
C      4.088977     5.704594    10.642140    -0.090126
C      4.003605     5.875341    12.032318    -0.150506
C      2.617052     3.041333     4.535644     0.592523
C      4.353775     7.845892     4.716317     0.580291
C      4.590505     4.305737     8.597022     0.615314
O     11.028249     9.899053     8.609569    -0.496236
O     10.622300    11.022481     6.796566    -0.620315
O      9.534071     6.109049     6.538103    -0.600861
O      9.413492     7.258358     8.435169    -0.512177
O      8.667385    10.831499     4.333642    -0.574590
O      9.425796     8.768690     4.667385    -0.538066
O      2.628802     4.109708     3.937165    -0.496235
O      3.034751     2.986280     5.750168    -0.620315
O      4.122980     7.899712     6.008631    -0.600861
O      4.243559     6.750403     4.111565    -0.512177
O      4.989666     3.177262     8.213092    -0.574590
O      4.231255     5.240071     7.879349    -0.538066

The following XYZ coordinates are in angstroms. Other properties are in atomic units.
The sperically averaged electron density of each atom fit to a function of the form exp(a - br)
eigen_1, eigen_2 and eigen_3 are the three eigenvalues of traceless quadrupole moment tensor
  atom number  atomic symbol              X              Y              Z     net charge C6 coefficient C8 coefficient C10 coefficient fluctuating dipole atomic polarizability isotropic forcefield polarizability              a              b squared Pearson coefficient          <r^3>          <r^4>         wp_QDO          m_QDO          q_QDO       dipole_x       dipole_y       dipole_z         dipole            Qxy            Qxz            Qyz     Q(x^2-y^2)  Q(3z^2 - R^2)        eigen_1        eigen_2        eigen_3 static polarizability      alpha(xx)      alpha(xy)      alpha(xz)      alpha(yy)      alpha(yz)      alpha(zz) atomic spin moment
            1             Cd      10.028530       8.689177       6.817393       0.981333     151.313156 0.39012154E+04  0.14460747E+06                                21.739012                           19.401310       0.842131       1.982227                    0.999303      76.578091     203.841504       0.456690       0.361821      -1.209996       0.079851      -0.070013      -0.003045       0.106242       0.013015       0.001323       0.021714       0.109010      -0.007773      -0.062419       0.004822       0.057597             24.841787      17.242111       2.234761      -0.595602      36.086056      -2.852742      21.197194          -0.000013
            2             Cd       3.628521       5.319584       5.729341       0.981333     151.313147 0.39012151E+04  0.14460746E+06                                21.739012                           19.401310       0.842131       1.982227                    0.999303      76.578088     203.841495       0.456690       0.361821      -1.209996      -0.079851       0.070013       0.003045       0.106242       0.013015       0.001322       0.021714       0.109010      -0.007773      -0.062419       0.004822       0.057597             24.841786      17.242111       2.234761      -0.595602      36.086054      -2.852742      21.197193          -0.000012
            3             Cd       5.152456       2.217741       6.273367       1.022111     155.044658 0.35962825E+04  0.13070670E+06                                21.966152                           18.641274       0.760740       1.968127                    0.999408      75.273877     198.840808       0.465086       0.362350      -1.208747       0.000000      -0.000000       0.000000       0.000000       0.115907      -0.085701      -0.124369       0.089199       0.227264      -0.178370      -0.047484       0.225853             25.310952      26.294867      -6.706181       3.352975      23.251326       9.479390      26.386664          -0.000018
            4              H       8.513291       3.730104       6.982257       0.125031       1.126609 0.86126696E+01  0.86994519E+02                                 1.855221                            1.768598      -1.342038       2.253704                    0.993522       3.727820      10.938120       0.445246       1.361921      -0.691020       0.003071      -0.003127      -0.041166       0.041399      -0.002504       0.001146       0.002130      -0.009535       0.051735      -0.014092      -0.003392       0.017484              1.893884       1.569367       0.084830      -0.104522       1.648910       0.134585       2.463374          -0.000003
            5              H       9.041225       5.809568      10.397478       0.120712       1.122787 0.88182895E+01  0.88862878E+02                                 1.787589                            1.739333      -1.361159       2.239380                    0.993554       3.672854      10.478263       0.472452       1.286508      -0.706733       0.008120       0.033505       0.017191       0.038524       0.005648       0.000593       0.010595      -0.016534       0.001308      -0.011222      -0.005276       0.016498              1.788124       1.597646       0.210937       0.026154       1.923089       0.189053       1.843637          -0.000001
            6              H      11.318715      11.543156      10.563095       0.122879       1.109610 0.84992574E+01  0.84065512E+02                                 1.718318                            1.666277      -1.102036       2.363070                    0.996987       3.421359       9.376651       0.505504       1.225024      -0.722222      -0.007265      -0.031274       0.021144       0.038444       0.005436      -0.002772      -0.010238      -0.008509       0.009723      -0.009301      -0.005505       0.014806              1.713494       1.443949       0.135196      -0.041180       1.913819      -0.191968       1.782713           0.000001
            7              H       7.667670       5.913434      12.210482       0.116998       1.086155 0.82378082E+01  0.80613352E+02                                 1.684928                            1.634520      -0.825308       2.490259                    0.999409       3.295979       8.900863       0.514648       1.216187      -0.725614      -0.011760       0.029912      -0.020817       0.038293      -0.008862       0.000884      -0.002986      -0.027114       0.013522      -0.018451       0.003572       0.014878              1.684026       1.506014      -0.166741       0.065732       1.685075      -0.302962       1.860987          -0.000003
            8              H       5.093296       1.765846       1.964819       0.120418       1.088828 0.80937400E+01  0.78970524E+02                                 1.692444                            1.622873      -0.967472       2.424734                    0.998391       3.324522       9.007719       0.514445       1.220256      -0.723947      -0.012522       0.037333       0.013039       0.041479      -0.009428       0.000942      -0.000607      -0.030314      -0.005997      -0.016887      -0.001996       0.018883              1.707052       1.563061      -0.274218      -0.155448       1.879579       0.319211       1.678515          -0.000006
            9              H       9.824334       7.611977       2.470452       0.125538       1.036952 0.74886420E+01  0.72311176E+02                                 1.694623                            1.603066      -1.001255       2.417171                    0.997895       3.382289       9.389758       0.492916       1.286859      -0.707968       0.012308      -0.032969       0.024381       0.042812      -0.007269      -0.001626      -0.004533      -0.023820       0.002349      -0.014861       0.000171       0.014691              1.731096       1.488664      -0.188971       0.198214       1.821861      -0.408660       1.882764          -0.000003
           10              H       9.943207       7.325321       0.159344       0.122023       1.019621 0.74322081E+01  0.70387517E+02                                 1.569179                            1.516529      -0.800431       2.503423                    0.999694       3.121615       8.105408       0.557332       1.160418      -0.739344       0.012505      -0.034344      -0.011657       0.038364      -0.009975       0.000190       0.000458      -0.025522       0.013508      -0.018453       0.004493       0.013960              1.566404       1.362620      -0.187764      -0.042336       1.786236       0.234605       1.550355           0.000001
           11              H       5.143760      10.278657       5.564477       0.125031       1.126609 0.86126698E+01  0.86994515E+02                                 1.855220                            1.768598      -1.342037       2.253704                    0.993522       3.727820      10.938117       0.445246       1.361920      -0.691020      -0.003071       0.003127       0.041166       0.041399      -0.002504       0.001146       0.002130      -0.009535       0.051735      -0.014092      -0.003392       0.017484              1.893883       1.569367       0.084829      -0.104522       1.648910       0.134585       2.463373          -0.000003
           12              H       4.615826       8.199193       2.149256       0.120712       1.122786 0.88182808E+01  0.88862770E+02                                 1.787588                            1.739333      -1.361158       2.239380                    0.993554       3.672852      10.478257       0.472452       1.286508      -0.706733      -0.008120      -0.033505      -0.017191       0.038524       0.005648       0.000593       0.010595      -0.016534       0.001308      -0.011222      -0.005277       0.016498              1.788124       1.597646       0.210936       0.026154       1.923088       0.189053       1.843637          -0.000001
           13              H       2.338336       2.465605       1.983639       0.122880       1.109609 0.84992494E+01  0.84065406E+02                                 1.718317                            1.666275      -1.102035       2.363071                    0.996987       3.421358       9.376644       0.505505       1.225022      -0.722222       0.007265       0.031274      -0.021144       0.038443       0.005436      -0.002772      -0.010238      -0.008509       0.009723      -0.009301      -0.005505       0.014806              1.713492       1.443948       0.135196      -0.041180       1.913817      -0.191968       1.782711           0.000001
           14              H       5.989381       8.095327       0.336252       0.116998       1.086155 0.82378027E+01  0.80613284E+02                                 1.684928                            1.634520      -0.825308       2.490259                    0.999409       3.295978       8.900859       0.514648       1.216186      -0.725614       0.011760      -0.029911       0.020817       0.038293      -0.008862       0.000884      -0.002986      -0.027114       0.013522      -0.018450       0.003572       0.014878              1.684025       1.506013      -0.166740       0.065732       1.685075      -0.302962       1.860987          -0.000004
           15              H       8.563755      12.242915      10.581915       0.120418       1.088827 0.80937345E+01  0.78970454E+02                                 1.692443                            1.622872      -0.967471       2.424734                    0.998391       3.324521       9.007714       0.514446       1.220256      -0.723948       0.012522      -0.037333      -0.013039       0.041479      -0.009428       0.000942      -0.000607      -0.030314      -0.005997      -0.016887      -0.001996       0.018883              1.707051       1.563060      -0.274218      -0.155447       1.879578       0.319211       1.678514          -0.000006
           16              H       3.832717       6.396784      10.076282       0.125538       1.036952 0.74886408E+01  0.72311161E+02                                 1.694623                            1.603066      -1.001255       2.417172                    0.997895       3.382289       9.389758       0.492916       1.286859      -0.707968      -0.012308       0.032969      -0.024381       0.042812      -0.007269      -0.001626      -0.004533      -0.023820       0.002349      -0.014861       0.000171       0.014691              1.731096       1.488663      -0.188971       0.198214       1.821861      -0.408660       1.882764          -0.000003
           17              H       3.713844       6.683440      12.387390       0.122024       1.019620 0.74321994E+01  0.70387408E+02                                 1.569178                            1.516527      -0.800431       2.503423                    0.999694       3.121614       8.105402       0.557332       1.160417      -0.739344      -0.012505       0.034344       0.011658       0.038364      -0.009975       0.000190       0.000458      -0.025522       0.013508      -0.018453       0.004493       0.013960              1.566402       1.362619      -0.187764      -0.042336       1.786234       0.234604       1.550353           0.000001
           18              C      11.501855      12.231917       8.666029      -0.013555      37.932652 0.44561719E+03  0.10481380E+05                                 9.835370                            7.038947      -0.016945       2.002919                    0.999187      27.296014      77.042149       0.624547       0.416951      -1.069944       0.012369       0.037100       0.022318       0.045028      -0.010395      -0.006891      -0.003582       0.001162       0.020917      -0.016245       0.005429       0.010816             12.180932       7.100402       4.045324       1.181002      14.963983       3.992193      14.478411          -0.000006
           19              C       8.507065       3.774003       7.910716      -0.127387      33.481396 0.47140850E+03  0.11390253E+05                                 9.240358                            7.406175      -0.181817       1.910263                    0.999203      30.564220      91.175552       0.580963       0.436337      -1.044374       0.009977       0.000993       0.021188       0.023441      -0.033908      -0.002909       0.005778       0.069286       0.025388      -0.053002       0.008102       0.044900             10.350165       7.129828       3.808831      -0.467482      13.263177       0.737870      10.657490          -0.000007
           20              C       8.856932       4.966249       8.564401      -0.010233      37.288595 0.44186389E+03  0.10378972E+05                                 9.736313                            7.022233       0.009857       2.014950                    0.999250      27.185110      76.866171       0.623085       0.418498      -1.068148      -0.011233      -0.037396       0.024590       0.046145      -0.014956       0.005533       0.011284       0.004667       0.003385      -0.022141       0.006557       0.015584             11.932400       7.255468       4.201353      -1.668354      14.363093      -2.582616      14.178639          -0.000008
           21              C       8.823436       5.015064       9.967125      -0.145674      34.170999 0.47186807E+03  0.11409228E+05                                 9.413059                            7.428365      -0.225043       1.897122                    0.998840      30.740518      91.866985       0.577661       0.438528      -1.042602      -0.003711      -0.004926      -0.022908       0.023724      -0.020539      -0.000568       0.026508       0.031223      -0.105603      -0.050018       0.004476       0.045542             10.812061       6.638264       2.219825      -1.791829       9.140004      -2.434199      16.657916          -0.000010
           22              C       8.473469       3.910532      10.728712       0.080907      36.877796 0.42211365E+03  0.98353046E+04                                 9.823946                            6.953330      -0.149180       1.969112                    0.999407      26.650469      75.877980       0.612012       0.429524      -1.057670      -0.000462      -0.001128      -0.000309       0.001258      -0.013509       0.004387      -0.002182      -0.017082       0.017284      -0.019182       0.004262       0.014919             12.412076       6.374030       1.865728      -0.799938       9.483230       1.492369      21.378969          -0.000008
           23              C      11.517647      12.302820      10.066245      -0.144268      34.131459 0.45630129E+03  0.10913630E+05                                 9.330543                            7.260253      -0.099346       1.939640                    0.999057      30.236871      89.148014       0.591161       0.433195      -1.048390      -0.000289       0.005981      -0.021881       0.022685      -0.011112      -0.002817      -0.036521       0.046260      -0.079565      -0.056556       0.016932       0.039624             10.793439       5.962651       1.789461       1.027785      10.366685       3.865986      16.050981          -0.000005
           24              C      11.736181      13.617658      12.223028       0.085274      35.208887 0.42912425E+03  0.10035254E+05                                 9.543483                            7.015239      -0.188691       1.953063                    0.999231      26.765435      76.229037       0.609014       0.430064      -1.057829       0.001744       0.000006       0.004061       0.004419       0.010646      -0.001850       0.001306      -0.015022       0.059644      -0.023087       0.003082       0.020004             11.830884       6.265828      -1.546621      -0.544380       7.919293       0.727671      21.307532          -0.000013
           25              C       5.490374       0.782961       0.227096      -0.144301      31.578128 0.44025611E+03  0.10414347E+05                                 8.771830                            7.063085       0.049095       1.989319                    0.999425      29.729051      86.577804       0.609347       0.424927      -1.055648      -0.006367      -0.002763       0.028700       0.029528      -0.008151       0.005356      -0.027308      -0.029143      -0.012557      -0.022996      -0.014381       0.037377              9.899922       6.190076      -1.610352      -1.182145       7.390584       1.632510      16.119107          -0.000003
           26              C       5.394206       0.960106       1.611001      -0.099133      30.881882 0.42764348E+03  0.10048018E+05                                 8.654069                            6.981701      -0.007141       1.971757                    0.999590      29.359422      85.359714       0.609868       0.427437      -1.053543       0.003521      -0.014452      -0.019215       0.024300      -0.001973       0.004333       0.010769      -0.025169      -0.069700      -0.026415      -0.000155       0.026569              9.690032       6.158949      -1.722896      -0.300532       7.412870       0.555344      15.498279          -0.000024
           27              C       9.105415       9.493012       2.440340      -0.032871      33.866133 0.45528594E+03  0.10764785E+05                                 9.124846                            7.124442       0.056463       2.025441                    0.999360      27.484450      77.737951       0.619635       0.418070      -1.069390       0.000923      -0.007338      -0.044272       0.044886      -0.003410      -0.003171      -0.003078      -0.009666      -0.002733      -0.007817       0.000856       0.006960             10.615567       6.202452      -1.956296       0.045585       8.103333       0.967043      17.540915          -0.000005
           28              C       9.568074       8.304167       1.904594      -0.090126      30.736457 0.42713711E+03  0.10028012E+05                                 8.616393                            6.977433      -0.012896       1.974790                    0.999546      29.113637      84.469510       0.610384       0.427420      -1.054093      -0.000431       0.015050      -0.024785       0.029000      -0.004621       0.000147      -0.022867      -0.014630      -0.046228      -0.027812      -0.000085       0.027897              9.562837       5.935389      -1.658654       0.119057       7.972826       0.543343      14.780295          -0.000021
           29              C       9.653446       8.133420       0.514416      -0.150506      31.582642 0.43404203E+03  0.10194417E+05                                 8.676291                            6.957425       0.238296       2.050099                    0.999682      29.338960      84.149281       0.623561       0.418212      -1.063657       0.003313       0.003003       0.027951       0.028307      -0.013854       0.005621       0.017728      -0.030563      -0.036031      -0.026927      -0.004859       0.031786              9.723340       5.630901      -1.318082       0.653484       7.613136      -0.420420      15.925984           0.000008
           30              C      11.039999      10.967428       8.011090       0.592522      23.715563 0.25680914E+03  0.53591823E+04                                 7.693981                            5.719407      -0.122656       2.015465                    0.999541      22.548988      63.602934       0.614462       0.477664      -1.015622      -0.002881      -0.042438      -0.052458       0.067537      -0.036398      -0.074967      -0.000265       0.142065      -0.003473      -0.085336      -0.038139       0.123475              9.201013       5.574654       2.118675       2.101009      12.811505       2.747996       9.216881          -0.000003
           31              C       9.303276       6.162869       7.830417       0.580291      24.455974 0.27660939E+03  0.58658148E+04                                 7.803681                            5.899617      -0.097004       2.012801                    0.999602      22.924090      64.649624       0.612115       0.471859      -1.021294       0.012385       0.048657      -0.035421       0.061445      -0.029086       0.043981       0.007975       0.151221      -0.058829      -0.076616      -0.028377       0.104992              9.257124       5.716131       2.426423      -2.099914      12.249152      -2.972808       9.806090          -0.000002
           32              C       9.066546       9.703024       3.949712       0.615314      22.413514 0.24847158E+03  0.51525054E+04                                 7.397855                            5.650690      -0.067495       2.036713                    0.999523      22.399412      63.379380       0.612924       0.481901      -1.011431      -0.006020       0.018210       0.056276       0.059455       0.047394       0.001272      -0.007785       0.094465      -0.267309      -0.089991      -0.021488       0.111479              8.538082       5.546781      -2.136852       0.321917       7.943559       0.405418      12.123907          -0.000005
           33              C       2.155196       1.776844       3.880705      -0.013555      37.932652 0.44561718E+03  0.10481380E+05                                 9.835371                            7.038947      -0.016946       2.002919                    0.999187      27.296014      77.042153       0.624547       0.416951      -1.069944      -0.012369      -0.037100      -0.022319       0.045028      -0.010395      -0.006891      -0.003582       0.001162       0.020917      -0.016245       0.005429       0.010816             12.180933       7.100403       4.045325       1.181003      14.963985       3.992195      14.478412          -0.000006
           34              C       5.149986      10.234758       4.636018      -0.127387      33.481399 0.47140856E+03  0.11390255E+05                                 9.240359                            7.406175      -0.181817       1.910263                    0.999203      30.564222      91.175557       0.580963       0.436337      -1.044374      -0.009977      -0.000993      -0.021188       0.023441      -0.033908      -0.002909       0.005778       0.069286       0.025388      -0.053002       0.008102       0.044900             10.350166       7.129828       3.808831      -0.467482      13.263178       0.737870      10.657490          -0.000007
           35              C       4.800119       9.042512       3.982333      -0.010233      37.288593 0.44186385E+03  0.10378971E+05                                 9.736313                            7.022233       0.009857       2.014950                    0.999250      27.185109      76.866169       0.623085       0.418498      -1.068148       0.011233       0.037396      -0.024590       0.046145      -0.014956       0.005533       0.011284       0.004666       0.003385      -0.022141       0.006556       0.015584             11.932400       7.255468       4.201353      -1.668354      14.363093      -2.582617      14.178638          -0.000008
           36              C       4.833615       8.993697       2.579609      -0.145674      34.171005 0.47186817E+03  0.11409231E+05                                 9.413060                            7.428366      -0.225043       1.897122                    0.998840      30.740520      91.866992       0.577661       0.438528      -1.042602       0.003711       0.004926       0.022908       0.023724      -0.020539      -0.000568       0.026509       0.031223      -0.105603      -0.050018       0.004476       0.045542             10.812062       6.638265       2.219826      -1.791829       9.140004      -2.434200      16.657918          -0.000010
           37              C       5.183582      10.098229       1.818022       0.080907      36.877799 0.42211366E+03  0.98353050E+04                                 9.823946                            6.953331      -0.149181       1.969111                    0.999407      26.650470      75.877986       0.612012       0.429524      -1.057670       0.000462       0.001128       0.000309       0.001258      -0.013509       0.004387      -0.002182      -0.017082       0.017284      -0.019182       0.004262       0.014920             12.412078       6.374030       1.865728      -0.799938       9.483230       1.492369      21.378973          -0.000008
           38              C       2.139404       1.705941       2.480489      -0.144268      34.131471 0.45630148E+03  0.10913636E+05                                 9.330546                            7.260255      -0.099347       1.939640                    0.999057      30.236876      89.148034       0.591160       0.433195      -1.048390       0.000289      -0.005981       0.021881       0.022685      -0.011112      -0.002817      -0.036521       0.046260      -0.079565      -0.056556       0.016932       0.039624             10.793443       5.962653       1.789461       1.027786      10.366688       3.865989      16.050987          -0.000005
           39              C       1.920870       0.391103       0.323706       0.085274      35.208886 0.42912422E+03  0.10035254E+05                                 9.543484                            7.015239      -0.188692       1.953063                    0.999231      26.765435      76.229040       0.609014       0.430064      -1.057829      -0.001744      -0.000006      -0.004061       0.004419       0.010646      -0.001850       0.001306      -0.015022       0.059644      -0.023087       0.003082       0.020004             11.830885       6.265828      -1.546621      -0.544380       7.919292       0.727671      21.307535          -0.000013
           40              C       8.166677      13.225800      12.319638      -0.144301      31.578131 0.44025616E+03  0.10414349E+05                                 8.771831                            7.063086       0.049095       1.989319                    0.999425      29.729052      86.577809       0.609347       0.424927      -1.055648       0.006367       0.002763      -0.028700       0.029528      -0.008151       0.005356      -0.027308      -0.029142      -0.012557      -0.022996      -0.014380       0.037377              9.899923       6.190077      -1.610352      -1.182145       7.390584       1.632511      16.119108          -0.000002
           41              C       8.262845      13.048655      10.935733      -0.099132      30.881881 0.42764349E+03  0.10048018E+05                                 8.654069                            6.981701      -0.007141       1.971758                    0.999590      29.359421      85.359709       0.609868       0.427437      -1.053543      -0.003521       0.014452       0.019215       0.024300      -0.001973       0.004333       0.010769      -0.025169      -0.069700      -0.026415      -0.000155       0.026569              9.690032       6.158948      -1.722896      -0.300532       7.412869       0.555344      15.498278          -0.000024
           42              C       4.551636       4.515749      10.106394      -0.032871      33.866127 0.45528585E+03  0.10764783E+05                                 9.124845                            7.124442       0.056463       2.025441                    0.999360      27.484447      77.737939       0.619635       0.418070      -1.069390      -0.000923       0.007338       0.044272       0.044886      -0.003410      -0.003171      -0.003078      -0.009666      -0.002733      -0.007816       0.000856       0.006960             10.615565       6.202451      -1.956296       0.045584       8.103331       0.967044      17.540913          -0.000005
           43              C       4.088977       5.704594      10.642140      -0.090126      30.736452 0.42713703E+03  0.10028009E+05                                 8.616392                            6.977432      -0.012896       1.974790                    0.999546      29.113634      84.469499       0.610384       0.427420      -1.054093       0.000431      -0.015050       0.024785       0.029000      -0.004621       0.000147      -0.022867      -0.014630      -0.046228      -0.027812      -0.000085       0.027897              9.562836       5.935388      -1.658654       0.119057       7.972825       0.543343      14.780294          -0.000021
           44              C       4.003605       5.875341      12.032318      -0.150506      31.582659 0.43404232E+03  0.10194425E+05                                 8.676296                            6.957428       0.238295       2.050099                    0.999682      29.338968      84.149317       0.623561       0.418212      -1.063657      -0.003313      -0.003003      -0.027952       0.028307      -0.013854       0.005621       0.017728      -0.030563      -0.036031      -0.026927      -0.004859       0.031786              9.723345       5.630903      -1.318082       0.653485       7.613138      -0.420421      15.925995           0.000008
           45              C       2.617052       3.041333       4.535644       0.592523      23.715564 0.25680915E+03  0.53591826E+04                                 7.693981                            5.719407      -0.122657       2.015465                    0.999541      22.548988      63.602934       0.614462       0.477664      -1.015622       0.002881       0.042438       0.052458       0.067537      -0.036398      -0.074967      -0.000265       0.142065      -0.003473      -0.085336      -0.038139       0.123475              9.201013       5.574654       2.118676       2.101009      12.811505       2.747996       9.216881          -0.000003
           46              C       4.353775       7.845892       4.716317       0.580291      24.455976 0.27660942E+03  0.58658155E+04                                 7.803682                            5.899617      -0.097004       2.012801                    0.999602      22.924091      64.649626       0.612115       0.471859      -1.021294      -0.012385      -0.048657       0.035421       0.061445      -0.029086       0.043981       0.007975       0.151221      -0.058829      -0.076616      -0.028377       0.104992              9.257125       5.716131       2.426423      -2.099914      12.249152      -2.972808       9.806091          -0.000003
           47              C       4.590505       4.305737       8.597022       0.615314      22.413515 0.24847160E+03  0.51525060E+04                                 7.397856                            5.650690      -0.067495       2.036713                    0.999523      22.399413      63.379385       0.612924       0.481901      -1.011431       0.006020      -0.018210      -0.056277       0.059455       0.047394       0.001272      -0.007785       0.094465      -0.267309      -0.089991      -0.021488       0.111479              8.538083       5.546782      -2.136853       0.321917       7.943560       0.405418      12.123908          -0.000005
           48              O      11.028249       9.899053       8.609569      -0.496236      26.988607 0.39454020E+03  0.87605353E+04                                 6.981671                            6.024149       0.784933       2.321774                    0.999070      25.867083      64.912073       0.799715       0.344930      -1.152786       0.009325      -0.000953      -0.006106       0.011187      -0.015838      -0.061292      -0.020451      -0.019339      -0.146704      -0.091394       0.038765       0.052629              7.566403       4.664326       0.623313       0.348794      12.020839      -0.828333       6.014044          -0.000011
           49              O      10.622300      11.022481       6.796566      -0.620315      40.204664 0.67296471E+03  0.17110480E+05                                 9.343387                            8.047575       0.158238       2.076396                    0.995617      29.326609      79.259046       0.667524       0.360885      -1.137586       0.072784       0.005772       0.010106       0.073708      -0.024055       0.012334       0.007086       0.094503       0.153730      -0.079380       0.023652       0.055729             10.411582       9.261963       0.517564       3.108829       8.863952       2.500854      13.108831          -0.000005
           50              O       9.534071       6.109049       6.538103      -0.600861      34.532922 0.57502720E+03  0.14061818E+05                                 8.425074                            7.423543       0.300831       2.135480                    0.995704      28.509971      75.656322       0.696928       0.359389      -1.138350      -0.022392      -0.000464       0.002514       0.022538      -0.024889      -0.018510      -0.007074       0.107453       0.226072      -0.097585       0.016925       0.080660              9.213667       7.203892       0.318428      -2.520940       8.273073      -1.674370      12.164037          -0.000009
           51              O       9.413492       7.258358       8.435169      -0.512177      28.666442 0.43101647E+03  0.97943406E+04                                 7.342122                            6.331985       0.564610       2.243308                    0.997994      26.461479      67.399181       0.772694       0.348833      -1.148381       0.019958      -0.024003       0.000607       0.031222       0.010364       0.030056       0.021163       0.002631      -0.144550      -0.062197       0.013770       0.048427              8.085945       5.180116       1.324409      -0.329258      12.773329      -0.451667       6.304390          -0.000012
           52              O       8.667385      10.831499       4.333642      -0.574590      36.946707 0.55841936E+03  0.13562503E+05                                 8.801200                            7.320634       0.291751       2.136837                    0.996973      28.050714      74.299497       0.700743       0.359889      -1.137410       0.014709      -0.024910      -0.024720       0.038052       0.001465      -0.006841       0.046757      -0.001036      -0.130887      -0.068375       0.021668       0.046707              9.866610       7.717272      -3.044011      -1.362484      11.288046       4.736004      10.594512          -0.000013
           53              O       9.425796       8.768690       4.667385      -0.538066      35.559883 0.54115359E+03  0.13060675E+05                                 8.620776                            7.262809       0.157320       2.102226                    0.996368      27.629660      73.325886       0.694290       0.365527      -1.131236      -0.001755      -0.005389      -0.026185       0.026791       0.020211       0.030383      -0.046156       0.026209      -0.111257      -0.078706       0.034953       0.043752              9.533855       7.407442      -2.355497       2.587290       9.149655      -4.069925      12.044467          -0.000005
           54              O       2.628802       4.109708       3.937165      -0.496235      26.988603 0.39454012E+03  0.87605331E+04                                 6.981670                            6.024148       0.784933       2.321774                    0.999070      25.867082      64.912068       0.799715       0.344930      -1.152786      -0.009325       0.000953       0.006106       0.011187      -0.015838      -0.061292      -0.020451      -0.019339      -0.146704      -0.091394       0.038765       0.052629              7.566402       4.664326       0.623313       0.348794      12.020837      -0.828333       6.014044          -0.000011
           55              O       3.034751       2.986280       5.750168      -0.620315      40.204664 0.67296470E+03  0.17110480E+05                                 9.343387                            8.047575       0.158238       2.076396                    0.995617      29.326609      79.259045       0.667524       0.360885      -1.137586      -0.072784      -0.005772      -0.010106       0.073708      -0.024055       0.012334       0.007086       0.094503       0.153730      -0.079380       0.023651       0.055729             10.411582       9.261963       0.517564       3.108828       8.863952       2.500854      13.108831          -0.000005
           56              O       4.122980       7.899712       6.008631      -0.600861      34.532916 0.57502706E+03  0.14061814E+05                                 8.425073                            7.423542       0.300831       2.135481                    0.995704      28.509968      75.656311       0.696928       0.359389      -1.138350       0.022392       0.000463      -0.002513       0.022538      -0.024889      -0.018509      -0.007074       0.107453       0.226072      -0.097585       0.016925       0.080660              9.213666       7.203891       0.318428      -2.520939       8.273072      -1.674369      12.164036          -0.000009
           57              O       4.243559       6.750403       4.111565      -0.512177      28.666440 0.43101643E+03  0.97943395E+04                                 7.342122                            6.331985       0.564611       2.243308                    0.997994      26.461480      67.399181       0.772694       0.348833      -1.148381      -0.019958       0.024003      -0.000606       0.031222       0.010364       0.030056       0.021163       0.002632      -0.144551      -0.062197       0.013770       0.048427              8.085944       5.180115       1.324409      -0.329257      12.773328      -0.451667       6.304389          -0.000012
           58              O       4.989666       3.177262       8.213092      -0.574590      36.946704 0.55841930E+03  0.13562502E+05                                 8.801200                            7.320634       0.291751       2.136837                    0.996973      28.050713      74.299493       0.700743       0.359889      -1.137410      -0.014708       0.024910       0.024720       0.038052       0.001465      -0.006841       0.046757      -0.001036      -0.130887      -0.068375       0.021668       0.046707              9.866610       7.717272      -3.044011      -1.362484      11.288046       4.736003      10.594511          -0.000013
           59              O       4.231255       5.240071       7.879349      -0.538066      35.559879 0.54115351E+03  0.13060672E+05                                 8.620776                            7.262809       0.157320       2.102226                    0.996368      27.629658      73.325879       0.694290       0.365527      -1.131236       0.001755       0.005389       0.026185       0.026791       0.020211       0.030383      -0.046156       0.026209      -0.111257      -0.078706       0.034953       0.043752              9.533854       7.407442      -2.355497       2.587290       9.149654      -4.069925      12.044466          -0.000005

******************************************************
Auxiliary information for the entire system
The total spin magnetic moment of the unit cell is   -0.000404
The total net atomic charge of the unit cell is   -0.000002
Accuracy of reproducing the electrostatic potential in the unit cell:
  The inner radius (bohr) =    5.0000
  The outer radius (bohr) =   12.0000
  Valid grid points have density less than (e/(bohr^3)) =    0.0001
  The number of valid grid points were=        27456
  The rms potential error without charges in kcal/mol is=      4.52582
  The rms potential error with partial charges in kcal/mol is=      0.64942
  The RRMSE value at monopole order=      0.14349
  The rms potential error with partial charges and cloud penetration in kcal/mol is=      0.64886
  The RRMSE value at monopole order with cloud penetration is=      0.14337
  The rms potential error with partial charges and atomic dipoles in kcal/mol is=      0.60428
  The RRMSE value at dipole order=      0.13352
  The rms potential error with partial charges, atomic dipoles and cloud penetration in kcal/mol is=      0.57028
  The RRMSE value at dipole order with cloud penetration=      0.12601

******************************************************
The electron densities and ab initio electrostatic potential were computed in VASP using the PBE functional and
projector augmented wave method. See the main text of the journal article for a description of computational details.
The atomic charges, dipoles, and quadrupoles were computed with the DDEC6 method as described in
(a) T. A. Manz and N. Gabaldon Limas, RSC Adv. 6 (2016) 47771-47801 DOI: 10.1039/c6ra04656h
(b) N. Gabaldon Limas and T. A. Manz, RSC Adv. 8 (2018) 2678-2707 DOI: 10.1039/c7ra11829e.
For each atom in the material, the electron cloud parameters were fit to the spherically averaged atom-in-material
electron density using radial positions for which this density was between 10^-4 and 10^-2 electrons per cubic bohr.
The polarizabilities, dispersion coefficients, and quantum Drude oscillator (QDO) parameters were fit using the MCLF method.
The magnetic structure of the system was optimized in VASP from the default ferromagnetic initial guess using spin polarization.
The atomic spin moments (ASMs) were computed on this optimized magnetic structure using the DDEC6 partition as inputs
to the method of T. A. Manz and D. S. Sholl, J. Chem. Theory Comput. 7 (2011) 4146-4164 DOI: 10.1021/ct200539n.
The RMSE and RRMSE were computed using a uniform grid with Ewald summation.
