# Supplementary material for: A collection of forcefield precursors for metal–organic frameworks
Source: RSC Adv. 2019 Nov 13;9(63):36492–507. doi: 10.1039/c9ra07327b (PMC9075174; doi:10.1039/c9ra07327b)
Supplement: RA-009-C9RA07327B-s5366 [file RA-009-C9RA07327B-s5366.xyz]

  368
jmolscript: load "" {1 1 1} spacegroup "x,y,z" unitcell [{     12.770000     0.000000     0.000000 }, {     -5.099159    15.616586     0.000000 }, {      0.000000     0.000000    30.195000 }]
Cu     4.830873     4.208201    19.790407     0.721376
Cu     4.617418    10.088471    26.703552     0.295172
Cu     5.637752     4.378891     1.789054     0.294700
Cu     5.389548     3.600092     4.692907     0.721364
Cu     0.503843    13.336408    11.606052     0.295194
Cu     4.582668     3.429402    16.886554     0.294709
Cu     2.839968    11.408385    10.404593     0.721364
Cu     3.053423     5.528115     3.491448     0.295194
Cu     2.033089    11.237695    28.405946     0.294706
Cu     2.281293    12.016494    25.502093     0.721366
Cu     7.166998     2.280178    18.588948     0.295179
Cu     3.088173    12.187184    13.308446     0.294704
H      2.680563     6.112332    20.786238     0.100475
H      1.411096     6.335649    22.712679     0.128725
H      2.761938     2.781314    24.017103     0.129166
H      4.031405     2.557997    22.087643     0.103650
H     10.876330     4.274260    24.113727     0.157209
H     -0.710528     3.599623    23.337715     0.165059
H     -0.927763     5.148788    23.241091     0.163976
H      0.219002     4.730264    29.473339     0.159681
H     -0.872885     3.737049    28.944927     0.167378
H     -1.144778     5.281529    28.932849     0.165606
H      3.766307     5.278406    24.922953     0.154960
H      4.084973     4.697469    26.342118     0.157615
H      3.658794     6.198223    26.188124     0.168637
H      4.194344     6.607378     0.347243     0.090491
H      4.130017     2.607970    -0.027176     0.102205
H      2.555835     2.790684    28.473885     0.129437
H      2.619652     6.791653    28.845284     0.126025
H      6.332980     2.400269    26.541405     0.157837
H      5.944012     3.763597    25.871076     0.164337
H      6.069867     3.663651    27.432157     0.163678
H     10.747532     0.980722    26.314943     0.161025
H     11.756861     1.863059    27.130207     0.166765
H     11.756635     1.914593    25.563087     0.166074
H      9.501985     7.364782    26.520269     0.156777
H     -2.073009     6.896284    25.620457     0.170661
H     -1.924619     6.899408    27.181539     0.166987
H      5.953204     8.272106    28.685250     0.094103
H      7.364013     6.430910    28.639958     0.127970
H      7.092460     6.320032    24.633081     0.128548
H      5.681652     8.161228    24.678374     0.106271
H      1.934847    14.325094    27.743166     0.099286
H      7.675540     0.908885    28.102486     0.126298
H      8.930467     1.168121    24.294897     0.128026
H      3.189774    14.584330    23.932557     0.102380
H      7.491153     4.539742    23.144468     0.164591
H      8.887110     4.433549    22.434885     0.184072
H      8.226433     3.156112    23.059922     0.175950
H      1.780929     4.104039    19.388209     0.112571
H      1.674860     3.063974    18.222683     0.116759
H      1.755668     4.595961    17.902615     0.107816
H      7.539857     1.695961     5.688738     0.100477
H      8.809324     1.472644     7.615179     0.128726
H      7.458483     5.026979     8.919603     0.129171
H      6.189016     5.250296     6.990143     0.103648
H     -0.655910     3.534033     9.016227     0.157210
H     10.930949     4.208670     8.240215     0.165061
H     11.148183     2.659505     8.143591     0.163981
H     10.001419     3.078029    14.375840     0.159678
H     11.093305     4.071244    13.847427     0.167357
H     11.365198     2.526764    13.835349     0.165597
H      6.454113     2.529887     9.825453     0.154961
H      6.135448     3.110824    11.244618     0.157618
H      6.561627     1.610070    11.090623     0.168638
H      6.026077     1.200915    15.444742     0.090485
H      6.090403     5.200323    15.070324     0.102213
H      7.664585     5.017609    13.376385     0.129444
H      7.600769     1.016640    13.747783     0.126018
H      3.887440     5.408024    11.443905     0.157834
H      4.276409     4.044696    10.773576     0.164335
H      4.150553     4.144642    12.334658     0.163680
H     -0.527111     6.827571    11.217442     0.161027
H     -1.536441     5.945234    12.032708     0.166768
H     -1.536215     5.893700    10.465587     0.166072
H      0.718436     0.443511    11.422769     0.156772
H     12.293429     0.912009    10.522958     0.170655
H     12.145040     0.908885    12.084039     0.166981
H     -0.831943    15.152773    13.587750     0.094106
H      2.856407     1.377383    13.542458     0.127971
H      3.127960     1.488261     9.535581     0.128546
H     -0.560390    15.263651     9.580874     0.106268
H      3.186414     9.099785    12.645666     0.099281
H      2.544881     6.899408    13.004987     0.126297
H      1.289954     6.640172     9.197397     0.128020
H      1.931487     8.840549     8.835057     0.102377
H      2.729267     3.268551     8.046968     0.164595
H      1.333311     3.374744     7.337385     0.184074
H      1.993988     4.652181     7.962422     0.175953
H      8.439491     3.704254     4.290710     0.112583
H      8.545560     4.744319     3.125182     0.116770
H      8.464753     3.212332     2.805116     0.107838
H      4.990278     9.504254     9.408762     0.100478
H      6.259745     9.280937     7.482321     0.128727
H      4.908903    12.835272     6.177897     0.129170
H      3.639436    13.058589     8.107358     0.103650
H     -3.205489    11.342326     6.081273     0.157210
H      8.381369    12.016963     6.857284     0.165058
H      8.598604    10.467798     6.953909     0.163977
H      7.451839    10.886322     0.721661     0.159676
H      8.543726    11.879537     1.250073     0.167355
H      8.815619    10.335057     1.262151     0.165595
H      3.904534    10.338180     5.272047     0.154961
H      3.585868    10.919117     3.852882     0.157618
H      4.012047     9.418363     4.006877     0.168639
H      3.476497     9.009208    29.847758     0.090486
H      3.540824    13.008616     0.027176     0.102212
H      5.115006    12.825902     1.721115     0.129442
H      5.051189     8.824933     1.349716     0.126018
H      1.337861    13.216317     3.653595     0.157835
H      1.726829    11.852989     4.323924     0.164335
H      1.600974    11.952935     2.762843     0.163681
H     -3.076691    14.635864     3.880058     0.161031
H     -4.086020    13.753527     3.064793     0.166771
H     -4.085794    13.701993     4.631913     0.166074
H     -1.831144     8.251804     3.674732     0.156776
H      9.743850     8.720302     4.574542     0.170656
H      9.595460     8.717178     3.013461     0.166982
H      1.717637     7.344480     1.509750     0.094105
H      0.306828     9.185676     1.555042     0.127972
H      0.578381     9.296554     5.561919     0.128545
H      1.989189     7.455358     5.516627     0.106268
H      5.735994     1.291492     2.451834     0.099280
H     -0.004699    14.707701     2.092513     0.126299
H     -1.259626    14.448465     5.900103     0.128021
H      4.481067     1.032256     6.262443     0.102377
H      0.179688    11.076844     7.050533     0.164597
H     -1.216269    11.183037     7.760115     0.184074
H     -0.555592    12.460474     7.135078     0.175955
H      5.889912    11.512547    10.806790     0.112581
H      5.995981    12.552612    11.972317     0.116767
H      5.915173    11.020625    12.292385     0.107833
H      0.130984    13.920625    24.506262     0.100478
H     -1.138483    14.143942    22.579821     0.128728
H      0.212358    10.589607    21.275397     0.129168
H      1.481825    10.366290    23.204857     0.103654
H      8.326751    12.082553    21.178773     0.157208
H     -3.260108    11.407916    21.954784     0.165053
H     -3.477342    12.957081    22.051409     0.163973
H     -2.330578    12.538557    15.819161     0.159679
H     -3.422464    11.545342    16.347573     0.167370
H     -3.694357    13.089822    16.359651     0.165602
H      1.216728    13.086699    20.369547     0.154962
H      1.535393    12.505762    18.950382     0.157617
H      1.109214    14.006516    19.104377     0.168638
H      1.644764    14.415671    14.750258     0.090494
H      1.580438    10.416263    15.124676     0.102209
H      0.006256    10.598977    16.818615     0.129437
H      0.070072    14.599946    16.447216     0.126027
H      3.783401    10.208562    18.751095     0.157836
H      3.394432    11.571890    19.421424     0.164337
H      3.520288    11.471944    17.860343     0.163678
H      8.197952     8.789015    18.977557     0.161027
H      9.207282     9.671352    18.162293     0.166763
H      9.207056     9.722886    19.729413     0.166072
H      6.952405    15.173075    18.772232     0.156779
H     -4.622588    14.704577    19.672042     0.170662
H     -4.474199    14.707701    18.110961     0.166986
H      8.502784     0.463813    16.607250     0.094104
H      4.814434    14.239203    16.652542     0.127972
H      4.542881    14.128325    20.659419     0.128548
H      8.231231     0.352935    20.614126     0.106271
H      4.484427     6.516801    17.549334     0.099284
H      5.125960     8.717178    17.190013     0.126297
H      6.380887     8.976414    20.997603     0.128023
H      5.739354     6.776037    21.359943     0.102377
H      4.941574    12.348035    22.148033     0.164591
H      6.337530    12.241842    22.857615     0.184069
H      5.676853    10.964405    22.232578     0.175951
H     -0.768650    11.912332    25.904290     0.112571
H     -0.874719    10.872267    27.069818     0.116759
H     -0.793912    12.404254    27.389885     0.107819
C      2.697041     5.443942    21.432411     0.066757
C      1.936791     5.578245    22.588880    -0.197735
C      1.960746     4.581906    23.555119     0.145331
C      2.745460     3.449704    23.367911    -0.194572
C      3.505710     3.315401    22.211442     0.069895
C     -0.986938     4.383576    23.817816    -0.523504
C      1.283018     4.764620    24.882794    -0.095965
C     -0.089349     4.583468    25.013538     0.096400
C     -0.669382     4.549112    26.275689    -0.044286
C      0.122952     4.695907    27.408605     0.091558
C      1.495319     4.877060    27.278163    -0.097421
C      2.075351     4.911416    26.016012     0.105973
C     -0.474737     4.602208    28.821128    -0.519706
C      3.529313     5.308078    25.852959    -0.533027
C      3.866489     5.843726    30.125552     0.031796
C      3.826822     3.446581    29.905128     0.072703
C      2.884457     3.555897    28.890576    -0.193932
C      2.432087     4.808347    28.492002     0.140667
C      2.922848     5.953043    29.111000    -0.189445
C      8.353926     5.045719    26.541405    -0.093264
C      7.905976     3.730802    26.499132     0.103182
C      8.821250     2.687614    26.420625    -0.094941
C     10.184473     2.959343    26.381372     0.093351
C     10.631913     4.275821    26.423645    -0.047134
C      9.715362     5.319009    26.502152     0.094647
C      6.424954     3.354443    26.595756    -0.524170
C     11.206452     1.824017    26.345138    -0.517619
C     10.238212     6.752612    26.450820    -0.517063
C      6.182076     7.880129    27.873005     0.052308
C      7.027337     6.777598    27.845829    -0.189099
C      7.367455     6.193538    26.631990     0.146208
C      6.863588     6.712009    25.445327    -0.191128
C      6.018328     7.814540    25.472502     0.089621
C      2.315162    14.818578    27.051700     0.082105
C      7.798678     0.520032    27.266085    -0.204124
C      8.366339     1.257135    26.233416     0.143412
C      8.550152     0.674637    24.986363    -0.204418
C      3.066636    14.973183    24.768959     0.076457
C      8.056293     3.982229    22.600958    -0.637412
C      7.385199     3.702693    21.320690     0.739698
C      2.056136     3.902585    18.491418    -0.243976
C      7.523379     2.364351     6.334911     0.066754
C      8.283629     2.230048     7.491379    -0.197736
C      8.259675     3.226387     8.457619     0.145327
C      7.474961     4.358589     8.270411    -0.194574
C      6.714711     4.492892     7.113942     0.069897
C     11.207358     3.424717     8.720316    -0.523505
C      8.937403     3.043673     9.785294    -0.095963
C     10.309770     3.224825     9.916038     0.096400
C     10.889803     3.259181    11.178189    -0.044286
C     10.097469     3.112386    12.311105     0.091557
C      8.725102     2.931233    12.180663    -0.097414
C      8.145069     2.896877    10.918512     0.105972
C     10.695158     3.206085    13.723628    -0.519696
C      6.691108     2.500215    10.755459    -0.533024
C      6.353932     1.964567    15.028052     0.031795
C      6.393599     4.361712    14.807628     0.072700
C      7.335963     4.252396    13.793076    -0.193939
C      7.788334     2.999946    13.394502     0.140663
C      7.297573     1.855250    14.013500    -0.189448
C      1.866495     2.762574    11.443905    -0.093263
C      2.314445     4.077491    11.401632     0.103182
C      1.399171     5.120679    11.323125    -0.094939
C      0.035947     4.848950    11.283871     0.093354
C     -0.411493     3.532472    11.326144    -0.047131
C      0.505058     2.489284    11.404651     0.094649
C      3.795467     4.453850    11.498256    -0.524172
C     -0.986032     5.984276    11.247637    -0.517618
C     -0.017791     1.055681    11.353320    -0.517064
C     -1.060815    15.544750    12.775505     0.052304
C      3.193084     1.030695    12.748329    -0.189093
C      2.852966     1.614755    11.534490     0.146206
C      3.356832     1.096284    10.347827    -0.191128
C      4.202093    -0.006247    10.375002     0.089618
C      2.806099     8.606301    11.954201     0.082100
C      2.421742     7.288261    12.168585    -0.204125
C      1.854082     6.551158    11.135916     0.143410
C      1.670268     7.133656     9.888863    -0.204420
C      2.054625     8.451696     9.671458     0.076452
C      2.164127     3.826064     7.503457    -0.637411
C      2.835221     4.105600     6.223190     0.739699
C      8.164284     3.905708     3.393918    -0.243982
C      4.973800    10.172644     8.762589     0.066755
C      5.734050    10.038341     7.606121    -0.197734
C      5.710095    11.034680     6.639881     0.145329
C      4.925381    12.166882     6.827089    -0.194573
C      4.165131    12.301185     7.983558     0.069895
C      8.657779    11.233010     6.377184    -0.523503
C      6.387823    10.851966     5.312206    -0.095965
C      7.760190    11.033118     5.181462     0.096400
C      8.340223    11.067474     3.919311    -0.044286
C      7.547889    10.920679     2.786395     0.091557
C      6.175522    10.739526     2.916837    -0.097415
C      5.595490    10.705170     4.178988     0.105972
C      8.145578    11.014378     1.373872    -0.519696
C      4.141528    10.308508     4.342041    -0.533024
C      3.804352     9.772860     0.069449     0.031797
C      3.844019    12.170005     0.289872     0.072700
C      4.786384    12.060689     1.304424    -0.193937
C      5.238754    10.808239     1.702998     0.140665
C      4.747993     9.663543     1.084000    -0.189445
C     -0.683085    10.570867     3.653595    -0.093261
C     -0.235135    11.885784     3.695868     0.103182
C     -1.150409    12.928972     3.774375    -0.094936
C     -2.513632    12.657243     3.813629     0.093355
C     -2.961072    11.340765     3.771355    -0.047130
C     -2.044521    10.297577     3.692849     0.094650
C      1.245887    12.262143     3.599244    -0.524173
C     -3.535611    13.792569     3.849863    -0.517619
C     -2.567371     8.863974     3.744180    -0.517066
C      1.488765     7.736457     2.321995     0.052305
C      0.643504     8.838988     2.349171    -0.189096
C      0.303386     9.423048     3.563010     0.146204
C      0.807253     8.904577     4.749674    -0.191130
C      1.652513     7.802046     4.722498     0.089621
C      5.355679     0.798008     3.143299     0.082101
C     -0.127837    15.096554     2.928915    -0.204127
C     -0.695498    14.359451     3.961584     0.143408
C     -0.879311    14.941949     5.208637    -0.204422
C      4.604205     0.643403     5.426041     0.076453
C     -0.385452    11.634357     7.594043    -0.637411
C      0.285642    11.913893     8.874310     0.739697
C      5.614705    11.714001    11.703582    -0.243980
C      0.147462    13.252235    23.860089     0.066756
C     -0.612788    13.386538    22.703620    -0.197733
C     -0.588834    12.390199    21.737380     0.145329
C      0.195880    11.257997    21.924590    -0.194572
C      0.956130    11.123694    23.081058     0.069894
C     -3.536517    12.191869    21.474684    -0.523500
C     -1.266562    12.572913    20.409706    -0.095960
C     -2.638929    12.391761    20.278962     0.096401
C     -3.218962    12.357405    19.016811    -0.044284
C     -2.426628    12.504200    17.883895     0.091558
C     -1.054261    12.685353    18.014337    -0.097418
C     -0.474228    12.719709    19.276488     0.105973
C     -3.024317    12.410501    16.471372    -0.519702
C      0.979733    13.116371    19.439541    -0.533027
C      1.316909    13.652019    15.166949     0.031799
C      1.277242    11.254874    15.387372     0.072704
C      0.334878    11.364190    16.401924    -0.193929
C     -0.117493    12.616640    16.800498     0.140668
C      0.373268    13.761336    16.181501    -0.189443
C      5.804346    12.854012    18.751095    -0.093262
C      5.356396    11.539095    18.793368     0.103181
C      6.271670    10.495907    18.871875    -0.094938
C      7.634894    10.767636    18.911129     0.093352
C      8.082334    12.084114    18.868856    -0.047136
C      7.165783    13.127302    18.790348     0.094648
C      3.875374    11.162736    18.696744    -0.524170
C      8.656873     9.632310    18.947362    -0.517617
C      7.688632    14.560905    18.841680    -0.517064
C      8.731656     0.071836    17.419496     0.052305
C      4.477757    14.585891    17.446671    -0.189100
C      4.817875    14.001831    18.660510     0.146204
C      4.314009    14.520302    19.847174    -0.191129
C      8.567907     0.006247    19.819998     0.089619
C      4.864742     7.010285    18.240800     0.082104
C      5.249099     8.328325    18.026415    -0.204126
C      5.816759     9.065428    19.059084     0.143409
C      6.000573     8.482930    20.306138    -0.204420
C      5.616216     7.164890    20.523542     0.076457
C      5.506714    11.790522    22.691543    -0.637409
C      4.835620    11.510986    23.971811     0.739699
C     -0.493443    11.710878    26.801082    -0.243978
N      3.482522     4.313301    21.245202    -0.218657
N      4.318092     4.589715     0.329125    -0.203153
N      5.678210     8.398600    26.686341    -0.212423
N      2.498466    14.237641    25.801628    -0.235685
N      6.737898     3.494992     6.147702    -0.218659
N      5.902328     3.218578    15.426626    -0.203156
N     -0.556949    15.026279    11.588841    -0.212426
N      2.622796     9.187238    10.704127    -0.235688
N      4.188319    11.303285     8.949798    -0.218659
N      3.352749    11.026871    29.865875    -0.203155
N      1.992631     7.217986     3.508659    -0.212428
N      5.172375     1.378945     4.393372    -0.235688
N      0.932943    12.121594    24.047298    -0.218654
N      1.768513    12.398008    14.768375    -0.203152
N      8.227790     0.590307    18.606159    -0.212424
N      5.048045     6.429348    19.490873    -0.235686
O      6.242062     4.211793    21.184812    -0.616712
O      7.946172     3.001508    20.496366    -0.565752
O      3.519272     3.813570    18.440086    -0.496952
O      5.976469     3.801077    18.246838    -0.769142
O      3.978359     3.596500     6.087312    -0.616705
O      2.274249     4.806785     5.398866    -0.565744
O      6.701148     3.994723     3.342587    -0.496943
O      4.243952     4.007216     3.149339    -0.769144
O      1.428779    11.404793     9.010188    -0.616694
O     -0.275331    12.615078     9.698634    -0.565740
O      4.151569    11.803016    11.754913    -0.496942
O      1.694372    11.815509    11.948162    -0.769143
O      3.692482    12.020086    24.107688    -0.616706
O      5.396592    10.809801    24.796134    -0.565746
O      0.969693    11.621863    26.852413    -0.496948
O      3.426889    11.609370    27.045662    -0.769131

The following XYZ coordinates are in angstroms. Other properties are in atomic units.
The sperically averaged electron density of each atom fit to a function of the form exp(a - br)
eigen_1, eigen_2 and eigen_3 are the three eigenvalues of traceless quadrupole moment tensor
  atom number  atomic symbol              X              Y              Z     net charge C6 coefficient C8 coefficient C10 coefficient fluctuating dipole atomic polarizability isotropic forcefield polarizability              a              b squared Pearson coefficient          <r^3>          <r^4>         wp_QDO          m_QDO          q_QDO       dipole_x       dipole_y       dipole_z         dipole            Qxy            Qxz            Qyz     Q(x^2-y^2)  Q(3z^2 - R^2)        eigen_1        eigen_2        eigen_3 static polarizability      alpha(xx)      alpha(xy)      alpha(xz)      alpha(yy)      alpha(yz)      alpha(zz) atomic spin moment
            1             Cu       4.830873       4.208201      19.790407       0.721376      72.246159 0.12104774E+04  0.34606102E+05                                15.197833                           12.124058       0.964319       2.179341                    0.996338      45.160727     117.530645       0.470478       0.455377      -1.105475       0.081036       0.014648      -0.062580       0.103430       0.011031       0.028922       0.029314       0.233786       0.333714      -0.175784       0.048059       0.127726             18.574584      17.926625      -1.166362      -2.438407      13.385707       3.853899      24.411420           0.617519
            2             Cu       4.617418      10.088471      26.703552       0.295172     130.296914 0.24924536E+04  0.86507830E+05                                23.456413                           18.357776       0.129194       1.796228                    0.999708      60.533405     181.340625       0.348043       0.507042      -1.061856       0.050560       0.175158      -0.109001       0.212410      -0.095627      -0.018576       0.055633      -0.055632       0.016702      -0.105945      -0.017478       0.123423             28.881230      25.762521     -18.240237      -1.598187      40.157539      -2.464937      20.723631           0.043913
            3             Cu       5.637752       4.378891       1.789054       0.294700     135.768632 0.24551913E+04  0.85241727E+05                                24.099388                           18.223521      -0.002743       1.752233                    0.999711      61.874706     187.878542       0.347799       0.507237      -1.057426      -0.117421      -0.059097       0.199271       0.238723       0.012425       0.169954      -0.028458      -0.013461      -0.216763      -0.202550       0.046142       0.156408             30.897015      26.322174      -4.233195      13.497247      16.383403      -8.984399      49.985468           0.054850
            4             Cu       5.389548       3.600092       4.692907       0.721364      72.246913 0.12104894E+04  0.34606549E+05                                15.197969                           12.124139       0.964296       2.179333                    0.996338      45.160898     117.531470       0.470475       0.455378      -1.105473      -0.081037      -0.014647      -0.062581       0.103431       0.011030      -0.028922      -0.029315       0.233784       0.333718      -0.175785       0.048057       0.127727             18.574801      17.926710      -1.166366       2.438531      13.385859      -3.854005      24.411833           0.617486
            5             Cu       0.503843      13.336408      11.606052       0.295194     130.292896 0.24923609E+04  0.86503703E+05                                23.455835                           18.357344       0.129178       1.796225                    0.999708      60.532746     181.336976       0.348051       0.507037      -1.061860      -0.050549      -0.175145      -0.109004       0.212398      -0.095616       0.018576      -0.055631      -0.055632       0.016700      -0.105935      -0.017479       0.123414             28.880503      25.761937     -18.239836       1.598124      40.156592       2.464793      20.722978           0.043858
            6             Cu       4.582668       3.429402      16.886554       0.294709     135.765021 0.24551176E+04  0.85238472E+05                                24.098931                           18.223216      -0.002713       1.752246                    0.999711      61.873952     187.875095       0.347803       0.507235      -1.057428       0.117406       0.059093       0.199262       0.238708       0.012428      -0.169931       0.028458      -0.013428      -0.216780      -0.202525       0.046130       0.156396             30.896363      26.321829      -4.233146     -13.497023      16.383078       8.984192      49.984183           0.054774
            7             Cu       2.839968      11.408385      10.404593       0.721364      72.246915 0.12104911E+04  0.34606601E+05                                15.197950                           12.124134       0.964312       2.179337                    0.996338      45.160964     117.531549       0.470476       0.455377      -1.105474      -0.081035      -0.014649       0.062583       0.103431       0.011031       0.028922       0.029315       0.233784       0.333726      -0.175785       0.048056       0.127729             18.574760      17.926699      -1.166354      -2.438492      13.385830       3.853976      24.411751           0.617507
            8             Cu       3.053423       5.528115       3.491448       0.295194     130.295017 0.24924041E+04  0.86505531E+05                                23.455972                           18.357415       0.129194       1.796224                    0.999708      60.533558     181.339452       0.348053       0.507033      -1.061863      -0.050548      -0.175153       0.109018       0.212412      -0.095633      -0.018583       0.055630      -0.055641       0.016676      -0.105945      -0.017487       0.123432             28.880706      25.762121     -18.240029      -1.598112      40.156936      -2.464813      20.723061           0.043930
            9             Cu       2.033089      11.237695      28.405946       0.294706     135.765628 0.24551332E+04  0.85239127E+05                                24.098961                           18.223243      -0.002710       1.752245                    0.999711      61.874229     187.875885       0.347804       0.507233      -1.057429       0.117413       0.059094      -0.199267       0.238716       0.012426       0.169942      -0.028454      -0.013455      -0.216787      -0.202540       0.046143       0.156397             30.896403      26.321818      -4.233138      13.497019      16.383099      -8.984205      49.984293           0.054836
           10             Cu       2.281293      12.016494      25.502093       0.721366      72.246672 0.12104877E+04  0.34606481E+05                                15.197917                           12.124122       0.964307       2.179336                    0.996338      45.160891     117.531316       0.470476       0.455377      -1.105474       0.081036       0.014647       0.062581       0.103430       0.011032      -0.028922      -0.029314       0.233781       0.333715      -0.175783       0.048057       0.127726             18.574691      17.926720      -1.166363       2.438426      13.385781      -3.853923      24.411572           0.617511
           11             Cu       7.166998       2.280178      18.588948       0.295179     130.297068 0.24924527E+04  0.86507787E+05                                23.456418                           18.357760       0.129189       1.796226                    0.999708      60.533458     181.340739       0.348044       0.507042      -1.061856       0.050559       0.175159       0.109007       0.212413      -0.095631       0.018579      -0.055632      -0.055638       0.016702      -0.105949      -0.017479       0.123428             28.881264      25.762569     -18.240309       1.598177      40.157629       2.464927      20.723594           0.043804
           12             Cu       3.088173      12.187184      13.308446       0.294704     135.768635 0.24551924E+04  0.85241739E+05                                24.099327                           18.223480      -0.002716       1.752240                    0.999711      61.874870     187.878742       0.347801       0.507234      -1.057428      -0.117422      -0.059098      -0.199276       0.238729       0.012421      -0.169957       0.028456      -0.013456      -0.216764      -0.202551       0.046138       0.156412             30.896927      26.322161      -4.233196     -13.497272      16.383365       8.984390      49.985254           0.054853
           13              H       2.680563       6.112332      20.786238       0.100475       1.277473 0.93882703E+01  0.94904994E+02                                 1.874590                            1.739638      -1.032845       2.385341                    0.997673       3.473234       9.527022       0.501232       1.208825      -0.726859      -0.007189       0.037118      -0.032687       0.049979      -0.015828      -0.000127      -0.007887      -0.026472       0.010283      -0.022823       0.001112       0.021711              1.944097       1.557301       0.085931      -0.175792       2.075241      -0.568506       2.199747          -0.000009
           14              H       1.411096       6.335649      22.712679       0.128725       1.016860 0.73460160E+01  0.69436777E+02                                 1.571191                            1.510532      -0.876648       2.471590                    0.999344       3.124185       8.130272       0.556326       1.164768      -0.737928      -0.019427       0.028165       0.004382       0.034495      -0.010466      -0.007351      -0.005809      -0.012598       0.004714      -0.017510       0.005771       0.011739              1.582321       1.585700      -0.325118      -0.147826       1.778364       0.040243       1.382899           0.000272
           15              H       2.761938       2.781314      24.017103       0.129166       1.042330 0.76979905E+01  0.73442294E+02                                 1.584857                            1.537807      -0.867064       2.475535                    0.999361       3.118448       8.088947       0.557288       1.152014      -0.741753       0.002652      -0.024156       0.024522       0.034523      -0.008467      -0.004965      -0.007398      -0.012624       0.002037      -0.014948       0.002607       0.012341              1.580591       1.353509      -0.025326      -0.065206       1.668203      -0.282625       1.720062           0.000293
           16              H       4.031405       2.557997      22.087643       0.103650       1.215753 0.88843388E+01  0.88541495E+02                                 1.808109                            1.688601      -1.065763       2.376584                    0.996806       3.413975       9.284674       0.510651       1.203539      -0.727977       0.027503      -0.040992       0.000138       0.049363      -0.013685      -0.000810      -0.008847      -0.018929      -0.010784      -0.016838      -0.003944       0.020782              1.861292       1.852568      -0.510875      -0.202254       2.174659       0.188013       1.556649          -0.000289
           17              H      10.876330       4.274260      24.113727       0.157209       0.952218 0.67109801E+01  0.63564834E+02                                 1.644729                            1.543468      -1.174092       2.327330                    0.997672       3.510476       9.912064       0.485774       1.331192      -0.696312      -0.012818      -0.001078       0.006877       0.014586       0.000071       0.002789       0.002330       0.002799      -0.015113      -0.006487       0.001619       0.004868              1.719918       2.364526       0.149375      -0.243888       1.292461      -0.030703       1.502765           0.000084
           18              H      -0.710528       3.599623      23.337715       0.165059       1.020760 0.77904991E+01  0.75144189E+02                                 1.625516                            1.593622      -0.821723       2.503951                    0.999732       3.126123       8.368664       0.519444       1.222466      -0.725020       0.004898      -0.013544      -0.003406       0.014800      -0.002973       0.003209       0.003445      -0.006411      -0.002364      -0.007035       0.001367       0.005668              1.620484       1.518454      -0.125654      -0.137041       1.758471       0.341511       1.584527          -0.000021
           19              H      -0.927763       5.148788      23.241091       0.163976       1.016813 0.76286688E+01  0.73029728E+02                                 1.604759                            1.562971      -0.831094       2.499746                    0.999640       3.102569       8.212308       0.532808       1.200837      -0.729942       0.002132       0.013384      -0.004106       0.014162       0.002103       0.003183      -0.002885      -0.008611      -0.003811      -0.006851       0.000700       0.006151              1.602035       1.465010       0.082662      -0.061033       1.710977      -0.382543       1.630118          -0.000004
           20              H       0.219002       4.730264      29.473339       0.159681       1.055122 0.75346865E+01  0.72376817E+02                                 1.676830                            1.574773      -1.011311       2.404291                    0.999227       3.252470       8.809281       0.516618       1.234247      -0.720244       0.009634       0.002505       0.009219       0.013567       0.001412      -0.000119       0.000561      -0.004440       0.019203      -0.005838      -0.000606       0.006443              1.730056       2.010040       0.132586       0.482482       1.312879       0.134413       1.867248           0.000184
           21              H      -0.872885       3.737049      28.944927       0.167378       1.003611 0.75326803E+01  0.71842919E+02                                 1.587462                            1.550366      -0.859241       2.487502                    0.999552       3.074944       8.109299       0.536687       1.196604      -0.730994      -0.004247      -0.014249      -0.000732       0.014886       0.003532      -0.002574       0.000893      -0.009780       0.000416      -0.007123       0.001160       0.005964              1.588116       1.520873       0.362416      -0.008928       1.854948      -0.050513       1.388525           0.000008
           22              H      -1.144778       5.281529      28.932849       0.165606       0.971184 0.71294537E+01  0.67098980E+02                                 1.550467                            1.505075      -0.905982       2.463848                    0.999381       3.073394       8.063536       0.546205       1.191492      -0.731442      -0.008431       0.011737      -0.001357       0.014514      -0.005224      -0.001829      -0.001145      -0.003071      -0.000023      -0.006189       0.000734       0.005455              1.557863       1.744630      -0.383357      -0.028670       1.562693       0.080721       1.366265           0.000026
           23              H       3.766307       5.278406      24.922953       0.154960       0.983445 0.73048025E+01  0.70737606E+02                                 1.694520                            1.623883      -1.093295       2.365179                    0.998285       3.526782      10.099642       0.467231       1.353731      -0.692748       0.000352       0.000178      -0.015135       0.015140      -0.001100      -0.006609      -0.002764       0.003521       0.007781      -0.006985      -0.001415       0.008400              1.731808       1.574639       0.045709      -0.143588       1.333443       0.086985       2.287342          -0.000049
           24              H       4.084973       4.697469      26.342118       0.157615       0.903638 0.66779330E+01  0.63645496E+02                                 1.641324                            1.582117      -1.141640       2.347890                    0.997220       3.578005      10.383388       0.457208       1.405615      -0.681815       0.004190      -0.012501       0.007978       0.015411      -0.001679       0.003988      -0.002853      -0.007368      -0.013053      -0.007317      -0.000147       0.007464              1.682022       1.933306      -0.373948       0.250952       1.546507      -0.235170       1.566254           0.000027
           25              H       3.658794       6.198223      26.188124       0.168637       0.979155 0.75489095E+01  0.74081772E+02                                 1.729940                            1.684186      -1.144085       2.360657                    0.995751       3.540958      10.379594       0.442947       1.409053      -0.682355      -0.002973       0.015021       0.004888       0.016073      -0.001267       0.001680       0.001811      -0.001409      -0.004720      -0.003579       0.001119       0.002460              1.749786       1.574007       0.257971       0.049155       2.114475       0.305307       1.560877          -0.000064
           26              H       4.194344       6.607378       0.347243       0.090491       1.127286 0.79784213E+01  0.79447668E+02                                 1.882594                            1.719644      -1.238057       2.285322                    0.993137       3.905701      11.561157       0.442538       1.389925      -0.684172       0.015158       0.041885       0.016678       0.047563       0.002040       0.011088       0.002592      -0.024727      -0.044430      -0.022044       0.001710       0.020334              1.992318       1.647821       0.322007       0.179038       2.446165       0.487863       1.882968           0.000105
           27              H       4.130017       2.607970      -0.027176       0.102205       1.229781 0.88577034E+01  0.88545044E+02                                 1.858457                            1.714674      -0.841325       2.480809                    0.999081       3.401329       9.379869       0.492254       1.244725      -0.719146       0.010360      -0.046408       0.015226       0.049929      -0.002987       0.011492       0.003056      -0.033404      -0.016700      -0.022391       0.002449       0.019942              1.928080       1.619171      -0.387585       0.206078       2.390619      -0.405836       1.774450          -0.000087
           28              H       2.555835       2.790684      28.473885       0.129437       1.047013 0.76645625E+01  0.72961115E+02                                 1.583705                            1.529231      -0.865050       2.474353                    0.999480       3.101699       8.006870       0.562357       1.144168      -0.743864      -0.013453      -0.028760      -0.014772       0.035019       0.000755       0.009640       0.001931      -0.017753      -0.019057      -0.015699       0.003219       0.012480              1.587881       1.474579       0.187612       0.190519       1.769634       0.239465       1.519432          -0.000075
           29              H       2.619652       6.791653      28.845284       0.126025       1.095343 0.82481858E+01  0.81892151E+02                                 1.786456                            1.705733      -0.983596       2.420591                    0.998085       3.502856       9.979506       0.466366       1.322803      -0.700536      -0.012758       0.029055      -0.010583       0.033451      -0.002701       0.008937       0.004621      -0.006905      -0.008334      -0.012898       0.005243       0.007655              1.813969       1.559146      -0.145073       0.110817       2.239973      -0.070544       1.642787          -0.000157
           30              H       6.332980       2.400269      26.541405       0.157837       1.035167 0.75624452E+01  0.72837980E+02                                 1.664247                            1.583022      -1.072986       2.372558                    0.998995       3.316275       9.045816       0.511761       1.242633      -0.717765       0.000585      -0.012619      -0.002077       0.012802       0.006054       0.002081       0.000720       0.006025      -0.002986      -0.006311      -0.001475       0.007786              1.704976       1.466568      -0.089513      -0.021596       2.352482       0.046582       1.295879           0.000008
           31              H       5.944012       3.763597      25.871076       0.164337       0.888647 0.64437657E+01  0.60158121E+02                                 1.559373                            1.506453      -0.861050       2.487287                    0.999362       3.248647       8.979885       0.496763       1.320695      -0.700693      -0.003404       0.006349      -0.015454       0.017050       0.000979       0.003294      -0.003953       0.001878       0.013306      -0.006000      -0.001008       0.007009              1.587245       1.698104      -0.269019       0.296848       1.462448      -0.237073       1.601185          -0.000005
           32              H       6.069867       3.663651      27.432157       0.163678       0.941610 0.69746240E+01  0.66849854E+02                                 1.659886                            1.598275      -0.997449       2.423093                    0.997991       3.427071       9.805001       0.465278       1.373452      -0.689359      -0.000309       0.005727       0.014290       0.015398      -0.000686      -0.001129       0.004910      -0.000898       0.007698      -0.004334      -0.001945       0.006279              1.699812       1.669140      -0.185242      -0.398961       1.482653       0.252082       1.947644           0.000114
           33              H      10.747532       0.980722      26.314943       0.161025       1.019992 0.72208217E+01  0.68186882E+02                                 1.595665                            1.507730      -0.995625       2.413977                    0.999271       3.152668       8.289872       0.549414       1.180571      -0.733006      -0.008134      -0.013157       0.001075       0.015506      -0.002626      -0.001466      -0.000705      -0.011927      -0.011834      -0.005856      -0.002645       0.008501              1.637046       1.642316       0.439316       0.051819       2.030289       0.042567       1.238533          -0.000004
           34              H      11.756861       1.863059      27.130207       0.166765       0.964134 0.70387207E+01  0.65785888E+02                                 1.519780                            1.477048      -0.859627       2.485746                    0.999594       3.022660       7.806598       0.563819       1.162324      -0.738756       0.005336       0.002770       0.014154       0.015378      -0.002759       0.003495       0.002193       0.000077       0.009713      -0.006123       0.000970       0.005153              1.525710       1.574099       0.070220       0.401355       1.319601       0.054555       1.683431           0.000014
           35              H      11.756635       1.914593      25.563087       0.166074       0.973347 0.72794462E+01  0.68951724E+02                                 1.559506                            1.526751      -0.875437       2.480065                    0.999508       3.101708       8.196376       0.538506       1.200796      -0.729136       0.005001       0.004869      -0.014778       0.016343      -0.004022      -0.003623      -0.004246      -0.000424       0.014400      -0.008713       0.001579       0.007135              1.560470       1.622202       0.104273      -0.378711       1.373381      -0.078554       1.685827           0.000007
           36              H       9.501985       7.364782      26.520269       0.156777       1.033298 0.74097381E+01  0.70575135E+02                                 1.622285                            1.537142      -0.995915       2.408801                    0.999272       3.217136       8.555513       0.537775       1.195794      -0.729098      -0.011391       0.008655       0.000730       0.014324      -0.002835      -0.000816      -0.000108      -0.011885      -0.009955      -0.005269      -0.002975       0.008244              1.659578       2.031772      -0.417719      -0.058514       1.688002       0.047748       1.258959          -0.000038
           37              H      -2.073009       6.896284      25.620457       0.170661       0.930527 0.68745595E+01  0.64104934E+02                                 1.509453                            1.481276      -0.775393       2.530858                    0.999902       2.999333       7.829403       0.548784       1.196901      -0.730715       0.005683      -0.001528      -0.015583       0.016658       0.002647      -0.003724       0.003175      -0.005690       0.016613      -0.008240       0.000785       0.007455              1.508348       1.501381       0.037367      -0.331973       1.327218      -0.083173       1.696445           0.000001
           38              H      -1.924619       6.899408      27.181539       0.166987       1.004997 0.74448252E+01  0.71137266E+02                                 1.615156                            1.560850      -0.942596       2.447976                    0.999176       3.146930       8.437971       0.522353       1.227154      -0.722927       0.007864      -0.001023       0.011900       0.014301       0.002156       0.005082      -0.001399      -0.001619       0.008559      -0.006497       0.000505       0.005993              1.633773       1.777401       0.069568       0.442347       1.407812       0.111177       1.716105           0.000039
           39              H       5.953204       8.272106      28.685250       0.094103       1.204532 0.84969931E+01  0.85535037E+02                                 1.934135                            1.749546      -1.245427       2.283039                    0.994112       3.839159      11.245083       0.450413       1.350879      -0.692439      -0.004911       0.014170       0.042894       0.045441      -0.005820       0.003321      -0.000837      -0.000949       0.051477      -0.014533      -0.003138       0.017671              2.064638       1.675060      -0.257132      -0.397350       1.910342       0.613473       2.608512          -0.000003
           40              H       7.364013       6.430910      28.639958       0.127970       1.259180 0.99175523E+01  0.10283732E+03                                 1.948960                            1.864365      -1.072441       2.380516                    0.997358       3.578503      10.329179       0.449440       1.314282      -0.703527       0.012785      -0.009314       0.025861       0.030315      -0.008875       0.002714       0.009687       0.002613       0.006677      -0.015100       0.003756       0.011343              1.963810       1.772141      -0.200921       0.215394       1.741461      -0.230351       2.377827           0.000821
           41              H       7.092460       6.320032      24.633081       0.128548       0.971267 0.68909286E+01  0.64820470E+02                                 1.586407                            1.508821      -0.901933       2.455729                    0.999429       3.255406       8.764607       0.525585       1.238879      -0.718582       0.007748      -0.012188      -0.028757       0.032180      -0.007445       0.001093      -0.001378      -0.000308       0.031336      -0.012671       0.001867       0.010803              1.616476       1.392123      -0.173478      -0.158004       1.534251       0.316009       1.923053           0.000042
           42              H       5.681652       8.161228      24.678374       0.106271       1.120330 0.79094980E+01  0.77153390E+02                                 1.762190                            1.630052      -0.922375       2.442871                    0.998835       3.406001       9.394718       0.498442       1.259753      -0.714263      -0.015852       0.016701      -0.042793       0.048595      -0.011798       0.003847       0.003591       0.002315       0.055800      -0.021835       0.002544       0.019292              1.830932       1.547406      -0.253843       0.319516       1.793141      -0.434141       2.152250          -0.000071
           43              H       1.934847      14.325094      27.743166       0.099286       1.329625 0.95973675E+01  0.98171826E+02                                 1.967613                            1.788213      -1.182920       2.316346                    0.995260       3.623623      10.206590       0.479241       1.249447      -0.716345      -0.015927      -0.024041       0.033985       0.044571       0.004030      -0.007254       0.006027      -0.008050       0.030010      -0.014135       0.000241       0.013893              2.080500       1.668929       0.347129      -0.346466       2.307821      -0.604156       2.264750          -0.000149
           44              H       7.675540       0.908885      28.102486       0.126298       1.108697 0.81821167E+01  0.79771844E+02                                 1.699369                            1.622492      -0.857036       2.480141                    0.999358       3.220501       8.623981       0.520705       1.206509      -0.728531      -0.005028       0.014377       0.030299       0.033911       0.004642      -0.007571      -0.000383      -0.015881       0.019700      -0.014929       0.004768       0.010161              1.720188       1.373862      -0.040708      -0.151467       1.710275       0.260444       2.076428           0.000090
           45              H       8.930467       1.168121      24.294897       0.128026       1.011171 0.73392931E+01  0.69929339E+02                                 1.614291                            1.546623      -0.878437       2.468866                    0.999288       3.244859       8.708616       0.525963       1.222211      -0.723136       0.016394       0.014898      -0.024773       0.033233       0.006488      -0.007957       0.002555      -0.007136       0.025537      -0.014563       0.002815       0.011748              1.631271       1.409807       0.213071      -0.163320       1.735802      -0.271097       1.748202           0.000026
           46              H       3.189774      14.584330      23.932557       0.102380       1.079712 0.75588846E+01  0.72819906E+02                                 1.704484                            1.580002      -1.004028       2.401154                    0.998165       3.423775       9.350479       0.513363       1.238480      -0.718122       0.011478      -0.017965      -0.042308       0.047376       0.008772      -0.008927      -0.000452      -0.007892       0.046501      -0.018955       0.000359       0.018596              1.774298       1.348899      -0.021329      -0.080334       1.820144       0.500304       2.153850           0.000013
           47              H       7.491153       4.539742      23.144468       0.164591       0.935824 0.67393500E+01  0.63398865E+02                                 1.580793                            1.511996      -1.145284       2.342933                    0.998431       3.342193       9.165508       0.511833       1.272080      -0.709840      -0.012102       0.004331      -0.001723       0.012969      -0.001024      -0.004113      -0.000185      -0.002136      -0.007559      -0.005567       0.001969       0.003598              1.613846       1.542067      -0.286466      -0.221758       1.582986       0.337814       1.716485           0.000015
           48              H       8.887110       4.433549      22.434885       0.184072       0.913105 0.66011634E+01  0.61200583E+02                                 1.520008                            1.472694      -0.790129       2.531549                    0.999944       2.985693       7.882827       0.536210       1.232071      -0.722286       0.008899       0.005271      -0.008553       0.013421       0.002795      -0.004014      -0.003163       0.003086      -0.002901      -0.004413      -0.002528       0.006940              1.534646       1.915428       0.300498       0.019229       1.381645      -0.011882       1.306865           0.000183
           49              H       8.226433       3.156112      23.059922       0.175950       0.891701 0.64246692E+01  0.60085288E+02                                 1.574211                            1.512170      -0.950453       2.445420                    0.999126       3.293323       9.186042       0.490690       1.334694      -0.697105      -0.002259      -0.010084       0.001149       0.010397       0.000613      -0.001001      -0.001898      -0.004126      -0.011831      -0.004534      -0.000074       0.004608              1.597393       1.328488      -0.162924       0.154648       1.861388      -0.362835       1.602303           0.000233
           50              H       1.780929       4.104039      19.388209       0.112571       1.177088 0.86372369E+01  0.85611040E+02                                 1.781075                            1.664729      -1.072333       2.355682                    0.998135       3.495157       9.529329       0.513579       1.203216      -0.726861       0.002875       0.001457       0.021918       0.022154       0.001830      -0.001098      -0.001681       0.009095      -0.004924      -0.004784      -0.001202       0.005986              1.839553       1.520607      -0.020616      -0.226349       1.447612       0.294818       2.550442           0.000741
           51              H       1.674860       3.063974      18.222683       0.116759       1.176092 0.86692156E+01  0.85996216E+02                                 1.796563                            1.684925      -0.838816       2.476493                    0.999425       3.349430       9.131746       0.502799       1.228040      -0.723254       0.003578      -0.023198      -0.003823       0.023782      -0.005597       0.000454      -0.000778      -0.001389      -0.029069      -0.009732      -0.000792       0.010523              1.841313       1.684020       0.459325       0.150485       2.279926       0.316620       1.559994           0.001424
           52              H       1.755668       4.595961      17.902615       0.107816       1.386329 0.10978326E+02  0.11523420E+03                                 1.992856                            1.890365      -0.885955       2.445744                    0.999139       3.518923       9.788003       0.478051       1.220637      -0.726173       0.005590       0.016370      -0.012793       0.021515       0.007291      -0.002002      -0.005107       0.005813      -0.022142      -0.009985      -0.002609       0.012593              2.012343       1.777913      -0.243008       0.275365       2.141038      -0.496465       2.118079           0.000602
           53              H       7.539857       1.695961       5.688738       0.100477       1.277474 0.93882596E+01  0.94904585E+02                                 1.874567                            1.739618      -1.032852       2.385337                    0.997673       3.473220       9.526879       0.501245       1.208798      -0.726865       0.007188      -0.037118      -0.032687       0.049978      -0.015828       0.000127       0.007887      -0.026471       0.010283      -0.022823       0.001112       0.021711              1.944072       1.557284       0.085928       0.175789       2.075215       0.568498       2.199717           0.000013
           54              H       8.809324       1.472644       7.615179       0.128726       1.016861 0.73460111E+01  0.69436594E+02                                 1.571179                            1.510521      -0.876654       2.471585                    0.999344       3.124182       8.130208       0.556335       1.164751      -0.737932       0.019426      -0.028165       0.004382       0.034495      -0.010466       0.007351       0.005809      -0.012598       0.004715      -0.017510       0.005771       0.011739              1.582308       1.585687      -0.325115       0.147824       1.778349      -0.040242       1.382888           0.000274
           55              H       7.458483       5.026979       8.919603       0.129171       1.042339 0.76980834E+01  0.73443416E+02                                 1.584865                            1.537816      -0.867068       2.475532                    0.999361       3.118465       8.089009       0.557287       1.152013      -0.741753      -0.002652       0.024155       0.024521       0.034523      -0.008467       0.004965       0.007398      -0.012624       0.002037      -0.014948       0.002607       0.012341              1.580600       1.353516      -0.025326       0.065207       1.668212       0.282625       1.720072           0.000272
           56              H       6.189016       5.250296       6.990143       0.103648       1.215758 0.88843779E+01  0.88541996E+02                                 1.808115                            1.688606      -1.065768       2.376581                    0.996806       3.413981       9.284701       0.510650       1.203541      -0.727977      -0.027503       0.040992       0.000138       0.049364      -0.013685       0.000810       0.008847      -0.018929      -0.010783      -0.016838      -0.003944       0.020782              1.861298       1.852574      -0.510877       0.202257       2.174668      -0.188015       1.556654          -0.000279
           57              H      -0.655910       3.534033       9.016227       0.157210       0.952216 0.67109716E+01  0.63564727E+02                                 1.644727                            1.543466      -1.174104       2.327326                    0.997672       3.510474       9.912053       0.485775       1.331190      -0.696312       0.012819       0.001078       0.006877       0.014587       0.000071      -0.002789      -0.002330       0.002798      -0.015114      -0.006488       0.001619       0.004868              1.719914       2.364521       0.149372       0.243886       1.292459       0.030701       1.502762           0.000081
           58              H      10.930949       4.208670       8.240215       0.165061       1.020769 0.77905768E+01  0.75145070E+02                                 1.625519                            1.593625      -0.821732       2.503946                    0.999731       3.126133       8.368678       0.519447       1.222458      -0.725022      -0.004898       0.013544      -0.003405       0.014800      -0.002973      -0.003209      -0.003444      -0.006412      -0.002364      -0.007035       0.001367       0.005668              1.620487       1.518457      -0.125653       0.137041       1.758471      -0.341512       1.584532          -0.000018
           59              H      11.148183       2.659505       8.143591       0.163981       1.016796 0.76284681E+01  0.73026984E+02                                 1.604705                            1.562920      -0.831097       2.499742                    0.999640       3.102535       8.212046       0.532835       1.200791      -0.729953      -0.002132      -0.013385      -0.004105       0.014161       0.002102      -0.003184       0.002886      -0.008612      -0.003809      -0.006851       0.000700       0.006151              1.601980       1.464962       0.082658       0.061031       1.710918       0.382522       1.630061           0.000000
           60              H      10.001419       3.078029      14.375840       0.159678       1.055124 0.75347198E+01  0.72377592E+02                                 1.676874                            1.574809      -1.011284       2.404308                    0.999227       3.252495       8.809526       0.516594       1.234298      -0.720233      -0.009634      -0.002504       0.009221       0.013568       0.001412       0.000118      -0.000563      -0.004437       0.019201      -0.005835      -0.000607       0.006443              1.730104       2.010104       0.132598      -0.482507       1.312909      -0.134423       1.867297           0.000146
           61              H      11.093305       4.071244      13.847427       0.167357       1.003712 0.75337427E+01  0.71856422E+02                                 1.587659                            1.550551      -0.859264       2.487492                    0.999551       3.075106       8.110225       0.536610       1.196720      -0.730967       0.004248       0.014249      -0.000731       0.014887       0.003533       0.002574      -0.000896      -0.009778       0.000408      -0.007123       0.001158       0.005965              1.588315       1.521061       0.362490       0.008932       1.855197       0.050526       1.388687          -0.000045
           62              H      11.365198       2.526764      13.835349       0.165597       0.971203 0.71296430E+01  0.67101410E+02                                 1.550510                            1.505114      -0.905981       2.463849                    0.999381       3.073434       8.063759       0.546185       1.191522      -0.731435       0.008432      -0.011736      -0.001356       0.014514      -0.005224       0.001829       0.001145      -0.003069      -0.000024      -0.006189       0.000734       0.005455              1.557907       1.744678      -0.383378       0.028670       1.562744      -0.080724       1.366298          -0.000007
           63              H       6.454113       2.529887       9.825453       0.154961       0.983440 0.73047547E+01  0.70737011E+02                                 1.694513                            1.623877      -1.093287       2.365183                    0.998285       3.526768      10.099585       0.467233       1.353729      -0.692749      -0.000352      -0.000178      -0.015135       0.015140      -0.001100       0.006609       0.002764       0.003521       0.007782      -0.006985      -0.001415       0.008400              1.731801       1.574632       0.045709       0.143589       1.333439      -0.086984       2.287331          -0.000054
           64              H       6.135448       3.110824      11.244618       0.157618       0.903637 0.66779294E+01  0.63645454E+02                                 1.641323                            1.582116      -1.141641       2.347889                    0.997220       3.578004      10.383385       0.457209       1.405614      -0.681815      -0.004191       0.012501       0.007978       0.015411      -0.001680      -0.003988       0.002853      -0.007368      -0.013053      -0.007317      -0.000147       0.007464              1.682021       1.933305      -0.373947      -0.250952       1.546505       0.235170       1.566253           0.000018
           65              H       6.561627       1.610070      11.090623       0.168638       0.979145 0.75488119E+01  0.74080559E+02                                 1.729928                            1.684175      -1.144074       2.360664                    0.995751       3.540932      10.379493       0.442949       1.409052      -0.682355       0.002973      -0.015021       0.004888       0.016074      -0.001267      -0.001680      -0.001811      -0.001409      -0.004720      -0.003579       0.001119       0.002461              1.749774       1.573996       0.257968      -0.049154       2.114459      -0.305303       1.560867          -0.000076
           66              H       6.026077       1.200915      15.444742       0.090485       1.127295 0.79784987E+01  0.79448610E+02                                 1.882603                            1.719651      -1.238055       2.285321                    0.993137       3.905717      11.561207       0.442538       1.389923      -0.684173      -0.015157      -0.041885       0.016678       0.047563       0.002040      -0.011088      -0.002592      -0.024727      -0.044429      -0.022044       0.001709       0.020334              1.992327       1.647829       0.322011      -0.179040       2.446179      -0.487867       1.882975           0.000087
           67              H       6.090403       5.200323      15.070324       0.102213       1.229782 0.88577296E+01  0.88545534E+02                                 1.858471                            1.714687      -0.841310       2.480816                    0.999081       3.401339       9.379965       0.492247       1.244740      -0.719143      -0.010359       0.046407       0.015227       0.049928      -0.002987      -0.011492      -0.003056      -0.033404      -0.016699      -0.022391       0.002449       0.019942              1.928095       1.619184      -0.387590      -0.206081       2.390638       0.405841       1.774464          -0.000142
           68              H       7.664585       5.017609      13.376385       0.129444       1.047013 0.76645679E+01  0.72961194E+02                                 1.583704                            1.529231      -0.865031       2.474361                    0.999481       3.101698       8.006874       0.562357       1.144168      -0.743864       0.013453       0.028759      -0.014771       0.035018       0.000755      -0.009640      -0.001932      -0.017753      -0.019058      -0.015699       0.003219       0.012480              1.587881       1.474579       0.187610      -0.190519       1.769631      -0.239464       1.519432          -0.000130
           69              H       7.600769       1.016640      13.747783       0.126018       1.095355 0.82483033E+01  0.81893610E+02                                 1.786470                            1.705746      -0.983598       2.420588                    0.998085       3.502881       9.979596       0.466364       1.322804      -0.700536       0.012758      -0.029055      -0.010583       0.033450      -0.002700      -0.008937      -0.004621      -0.006906      -0.008333      -0.012898       0.005242       0.007655              1.813983       1.559158      -0.145074      -0.110819       2.239993       0.070546       1.642799          -0.000176
           70              H       3.887440       5.408024      11.443905       0.157834       1.035174 0.75625108E+01  0.72838792E+02                                 1.664257                            1.583031      -1.072996       2.372553                    0.998995       3.316290       9.045877       0.511759       1.242636      -0.717765      -0.000585       0.012619      -0.002077       0.012802       0.006053      -0.002081      -0.000720       0.006024      -0.002985      -0.006311      -0.001475       0.007786              1.704987       1.466576      -0.089515       0.021596       2.352499      -0.046582       1.295885          -0.000009
           71              H       4.276409       4.044696      10.773576       0.164335       0.888651 0.64438056E+01  0.60158589E+02                                 1.559379                            1.506458      -0.861057       2.487283                    0.999362       3.248658       8.979924       0.496762       1.320695      -0.700693       0.003404      -0.006349      -0.015454       0.017050       0.000979      -0.003294       0.003953       0.001878       0.013306      -0.006000      -0.001008       0.007008              1.587251       1.698110      -0.269021      -0.296850       1.462453       0.237074       1.601190          -0.000014
           72              H       4.150553       4.144642      12.334658       0.163680       0.941609 0.69746086E+01  0.66849635E+02                                 1.659880                            1.598270      -0.997437       2.423098                    0.997991       3.427062       9.804953       0.465281       1.373447      -0.689360       0.000309      -0.005727       0.014290       0.015398      -0.000686       0.001129      -0.004910      -0.000898       0.007699      -0.004334      -0.001945       0.006279              1.699806       1.669132      -0.185240       0.398958       1.482648      -0.252081       1.947637           0.000098
           73              H      -0.527111       6.827571      11.217442       0.161027       1.019960 0.72205004E+01  0.68182537E+02                                 1.595572                            1.507649      -0.995629       2.413973                    0.999271       3.152594       8.289378       0.549459       1.180496      -0.733024       0.008134       0.013157       0.001076       0.015505      -0.002628       0.001465       0.000706      -0.011928      -0.011837      -0.005857      -0.002646       0.008502              1.636948       1.642217       0.439274      -0.051813       2.030153      -0.042561       1.238473          -0.000035
           74              H      -1.536441       5.945234      12.032708       0.166768       0.964095 0.70383186E+01  0.65780815E+02                                 1.519698                            1.476973      -0.859624       2.485747                    0.999594       3.022591       7.806196       0.563856       1.162271      -0.738768      -0.005335      -0.002771       0.014155       0.015379      -0.002760      -0.003495      -0.002192       0.000075       0.009710      -0.006124       0.000971       0.005152              1.525627       1.574007       0.070213      -0.401319       1.319535      -0.054550       1.683337          -0.000035
           75              H      -1.536215       5.893700      10.465587       0.166072       0.973348 0.72794263E+01  0.68951208E+02                                 1.559477                            1.526724      -0.875458       2.480052                    0.999508       3.101698       8.196221       0.538526       1.200757      -0.729145      -0.005000      -0.004869      -0.014778       0.016343      -0.004022       0.003623       0.004246      -0.000425       0.014399      -0.008714       0.001579       0.007134              1.560440       1.622171       0.104268       0.378699       1.373356       0.078548       1.685793          -0.000010
           76              H       0.718436       0.443511      11.422769       0.156772       1.033310 0.74098340E+01  0.70576159E+02                                 1.622286                            1.537142      -0.995927       2.408791                    0.999272       3.217152       8.555516       0.537781       1.195779      -0.729102       0.011391      -0.008654       0.000730       0.014324      -0.002835       0.000816       0.000108      -0.011886      -0.009955      -0.005270      -0.002974       0.008244              1.659579       2.031775      -0.417720       0.058513       1.688002      -0.047747       1.258959          -0.000064
           77              H      12.293429       0.912009      10.522958       0.170655       0.930537 0.68746426E+01  0.64105846E+02                                 1.509457                            1.481280      -0.775401       2.530851                    0.999902       2.999350       7.829433       0.548786       1.196894      -0.730717      -0.005683       0.001529      -0.015583       0.016658       0.002647       0.003724      -0.003175      -0.005690       0.016613      -0.008240       0.000785       0.007455              1.508353       1.501385       0.037367       0.331975       1.327222       0.083174       1.696452          -0.000015
           78              H      12.145040       0.908885      12.084039       0.166981       1.005015 0.74450048E+01  0.71139512E+02                                 1.615186                            1.560878      -0.942612       2.447968                    0.999176       3.146968       8.438144       0.522343       1.227168      -0.722924      -0.007864       0.001024       0.011901       0.014301       0.002156      -0.005082       0.001399      -0.001618       0.008559      -0.006497       0.000505       0.005992              1.633804       1.777436       0.069570      -0.442360       1.407836      -0.111180       1.716138           0.000014
           79              H      -0.831943      15.152773      13.587750       0.094106       1.204540 0.84970655E+01  0.85535945E+02                                 1.934142                            1.749552      -1.245442       2.283031                    0.994111       3.839175      11.245141       0.450413       1.350877      -0.692440       0.004912      -0.014170       0.042894       0.045440      -0.005820      -0.003321       0.000837      -0.000949       0.051477      -0.014533      -0.003139       0.017671              2.064645       1.675066      -0.257133       0.397352       1.910349      -0.613475       2.608521          -0.000028
           80              H       2.856407       1.377383      13.542458       0.127971       1.259160 0.99173554E+01  0.10283476E+03                                 1.948941                            1.864347      -1.072434       2.380522                    0.997358       3.578471      10.329060       0.449441       1.314283      -0.703527      -0.012786       0.009315       0.025862       0.030316      -0.008876      -0.002714      -0.009685       0.002612       0.006678      -0.015099       0.003756       0.011343              1.963790       1.772125      -0.200918      -0.215393       1.741444       0.230349       2.377801           0.000782
           81              H       3.127960       1.488261       9.535581       0.128546       0.971269 0.68909501E+01  0.64820743E+02                                 1.586412                            1.508825      -0.901942       2.455725                    0.999429       3.255410       8.764632       0.525583       1.238883      -0.718581      -0.007748       0.012188      -0.028757       0.032180      -0.007445      -0.001093       0.001378      -0.000308       0.031337      -0.012671       0.001867       0.010804              1.616481       1.392127      -0.173478       0.158005       1.534255      -0.316011       1.923061           0.000037
           82              H      -0.560390      15.263651       9.580874       0.106268       1.120319 0.79093995E+01  0.77152167E+02                                 1.762178                            1.630042      -0.922369       2.442876                    0.998835       3.405975       9.394621       0.498444       1.259753      -0.714263       0.015853      -0.016700      -0.042794       0.048596      -0.011798      -0.003847      -0.003591       0.002315       0.055800      -0.021835       0.002544       0.019291              1.830920       1.547396      -0.253840      -0.319513       1.793127       0.434136       2.152235          -0.000075
           83              H       3.186414       9.099785      12.645666       0.099281       1.329651 0.95976016E+01  0.98174961E+02                                 1.967651                            1.788244      -1.182939       2.316336                    0.995260       3.623673      10.206818       0.479232       1.249459      -0.716342       0.015926       0.024041       0.033985       0.044571       0.004030       0.007253      -0.006027      -0.008051       0.030010      -0.014135       0.000241       0.013893              2.080542       1.668958       0.347139       0.346475       2.307872       0.604173       2.264797          -0.000172
           84              H       2.544881       6.899408      13.004987       0.126297       1.108695 0.81820987E+01  0.79771686E+02                                 1.699373                            1.622495      -0.857036       2.480142                    0.999358       3.220503       8.624009       0.520701       1.206517      -0.728529       0.005027      -0.014377       0.030299       0.033912       0.004642       0.007571       0.000383      -0.015881       0.019700      -0.014928       0.004768       0.010161              1.720192       1.373864      -0.040708       0.151468       1.710279      -0.260446       2.076433           0.000045
           85              H       1.289954       6.640172       9.197397       0.128020       1.011176 0.73393378E+01  0.69929873E+02                                 1.614298                            1.546629      -0.878443       2.468863                    0.999288       3.244866       8.708642       0.525961       1.222213      -0.723136      -0.016394      -0.014898      -0.024773       0.033233       0.006489       0.007957      -0.002555      -0.007136       0.025538      -0.014563       0.002815       0.011748              1.631278       1.409813       0.213073       0.163321       1.735810       0.271099       1.748211           0.000024
           86              H       1.931487       8.840549       8.835057       0.102377       1.079707 0.75588410E+01  0.72819379E+02                                 1.704480                            1.579998      -1.004021       2.401158                    0.998165       3.423767       9.350449       0.513364       1.238481      -0.718122      -0.011477       0.017965      -0.042309       0.047376       0.008772       0.008927       0.000452      -0.007892       0.046501      -0.018955       0.000359       0.018596              1.774293       1.348896      -0.021329       0.080334       1.820139      -0.500302       2.153844           0.000014
           87              H       2.729267       3.268551       8.046968       0.164595       0.935815 0.67392679E+01  0.63397920E+02                                 1.580784                            1.511989      -1.145280       2.342937                    0.998431       3.342174       9.165453       0.511833       1.272083      -0.709840       0.012102      -0.004331      -0.001722       0.012968      -0.001024       0.004113       0.000185      -0.002136      -0.007559      -0.005567       0.001969       0.003598              1.613837       1.542057      -0.286462       0.221756       1.582978      -0.337811       1.716476           0.000011
           88              H       1.333311       3.374744       7.337385       0.184074       0.913105 0.66011332E+01  0.61199965E+02                                 1.519977                            1.472665      -0.790137       2.531543                    0.999944       2.985675       7.882645       0.536232       1.232028      -0.722296      -0.008898      -0.005271      -0.008552       0.013420       0.002795       0.004014       0.003163       0.003087      -0.002900      -0.004413      -0.002528       0.006941              1.534614       1.915384       0.300488      -0.019227       1.381619       0.011882       1.306840           0.000190
           89              H       1.993988       4.652181       7.962422       0.175953       0.891688 0.64245486E+01  0.60083890E+02                                 1.574198                            1.512158      -0.950443       2.445428                    0.999126       3.293293       9.185944       0.490691       1.334698      -0.697104       0.002259       0.010084       0.001150       0.010398       0.000613       0.001001       0.001897      -0.004126      -0.011831      -0.004534      -0.000074       0.004608              1.597379       1.328478      -0.162922      -0.154645       1.861370       0.362830       1.602289           0.000230
           90              H       8.439491       3.704254       4.290710       0.112583       1.177032 0.86367051E+01  0.85603540E+02                                 1.780930                            1.664608      -1.072346       2.355674                    0.998135       3.495028       9.528522       0.513636       1.203116      -0.726884      -0.002877      -0.001457       0.021918       0.022154       0.001829       0.001097       0.001682       0.009098      -0.004931      -0.004785      -0.001202       0.005987              1.839395       1.520500      -0.020615       0.226321       1.447517      -0.294787       2.550169           0.000763
           91              H       8.545560       4.744319       3.125182       0.116770       1.176064 0.86689558E+01  0.85992608E+02                                 1.796493                            1.684868      -0.838821       2.476490                    0.999425       3.349372       9.131399       0.502823       1.227994      -0.723263      -0.003579       0.023198      -0.003822       0.023782      -0.005599      -0.000455       0.000779      -0.001387      -0.029072      -0.009733      -0.000793       0.010525              1.841238       1.683966       0.459294      -0.150479       2.279800      -0.316600       1.559947           0.001466
           92              H       8.464753       3.212332       2.805116       0.107838       1.386078 0.10975669E+02  0.11519689E+03                                 1.992412                            1.889974      -0.885930       2.445755                    0.999139       3.518616       9.786073       0.478172       1.220427      -0.726220      -0.005589      -0.016371      -0.012793       0.021515       0.007285       0.002000       0.005107       0.005825      -0.022159      -0.009989      -0.002603       0.012592              2.011887       1.777526      -0.242918      -0.275263       2.140551       0.496292       2.117586           0.000688
           93              H       4.990278       9.504254       9.408762       0.100478       1.277473 0.93882634E+01  0.94904753E+02                                 1.874576                            1.739626      -1.032847       2.385339                    0.997673       3.473227       9.526944       0.501240       1.208809      -0.726863       0.007188      -0.037118       0.032687       0.049978      -0.015828      -0.000127      -0.007887      -0.026472       0.010283      -0.022823       0.001112       0.021711              1.944082       1.557291       0.085929      -0.175791       2.075225      -0.568501       2.199730          -0.000008
           94              H       6.259745       9.280937       7.482321       0.128727       1.016862 0.73460225E+01  0.69436813E+02                                 1.571188                            1.510529      -0.876653       2.471587                    0.999344       3.124185       8.130255       0.556329       1.164762      -0.737929       0.019427      -0.028165      -0.004383       0.034495      -0.010466      -0.007351      -0.005809      -0.012598       0.004714      -0.017510       0.005771       0.011739              1.582317       1.585697      -0.325117      -0.147826       1.778359       0.040243       1.382896           0.000273
           95              H       4.908903      12.835272       6.177897       0.129170       1.042343 0.76981239E+01  0.73443897E+02                                 1.584870                            1.537820      -0.867077       2.475528                    0.999360       3.118469       8.089024       0.557286       1.152013      -0.741753      -0.002652       0.024155      -0.024522       0.034523      -0.008467      -0.004965      -0.007398      -0.012624       0.002037      -0.014948       0.002607       0.012341              1.580605       1.353519      -0.025326      -0.065207       1.668217      -0.282627       1.720078           0.000292
           96              H       3.639436      13.058589       8.107358       0.103650       1.215754 0.88843423E+01  0.88541521E+02                                 1.808108                            1.688600      -1.065768       2.376581                    0.996806       3.413973       9.284662       0.510652       1.203537      -0.727978      -0.027503       0.040992      -0.000138       0.049364      -0.013685      -0.000810      -0.008847      -0.018929      -0.010784      -0.016838      -0.003944       0.020782              1.861291       1.852566      -0.510874      -0.202255       2.174658       0.188014       1.556649          -0.000284
           97              H      -3.205489      11.342326       6.081273       0.157210       0.952216 0.67109693E+01  0.63564715E+02                                 1.644729                            1.543467      -1.174095       2.327329                    0.997672       3.510474       9.912061       0.485774       1.331193      -0.696311       0.012818       0.001078      -0.006877       0.014587       0.000071       0.002789       0.002330       0.002799      -0.015114      -0.006487       0.001619       0.004868              1.719917       2.364526       0.149373      -0.243888       1.292461      -0.030702       1.502764           0.000083
           98              H       8.381369      12.016963       6.857284       0.165058       1.020773 0.77906195E+01  0.75145628E+02                                 1.625528                            1.593633      -0.821734       2.503944                    0.999731       3.126141       8.368723       0.519443       1.222464      -0.725021      -0.004898       0.013544       0.003405       0.014800      -0.002973       0.003209       0.003444      -0.006411      -0.002364      -0.007035       0.001367       0.005668              1.620496       1.518465      -0.125655      -0.137042       1.758483       0.341515       1.584539          -0.000025
           99              H       8.598604      10.467798       6.953909       0.163977       1.016814 0.76286686E+01  0.73029585E+02                                 1.604746                            1.562958      -0.831103       2.499740                    0.999640       3.102568       8.212246       0.532818       1.200818      -0.729947      -0.002132      -0.013384       0.004106       0.014161       0.002103       0.003183      -0.002885      -0.008611      -0.003811      -0.006851       0.000700       0.006151              1.602021       1.464998       0.082661      -0.061032       1.710962      -0.382538       1.630104          -0.000007
          100              H       7.451839      10.886322       0.721661       0.159676       1.055124 0.75347191E+01  0.72377583E+02                                 1.676874                            1.574810      -1.011283       2.404309                    0.999227       3.252494       8.809523       0.516593       1.234299      -0.720233      -0.009634      -0.002504      -0.009221       0.013569       0.001412      -0.000118       0.000563      -0.004437       0.019200      -0.005835      -0.000607       0.006443              1.730104       2.010104       0.132598       0.482506       1.312909       0.134423       1.867298           0.000183
          101              H       8.543726      11.879537       1.250073       0.167355       1.003708 0.75336958E+01  0.71855782E+02                                 1.587647                            1.550540      -0.859266       2.487491                    0.999551       3.075097       8.110160       0.536616       1.196710      -0.730970       0.004248       0.014249       0.000731       0.014886       0.003533      -0.002574       0.000896      -0.009778       0.000408      -0.007123       0.001158       0.005965              1.588303       1.521051       0.362487      -0.008932       1.855180      -0.050526       1.388677           0.000008
          102              H       8.815619      10.335057       1.262151       0.165595       0.971194 0.71295484E+01  0.67100176E+02                                 1.550490                            1.505095      -0.905979       2.463849                    0.999381       3.073411       8.063631       0.546195       1.191508      -0.731439       0.008432      -0.011736       0.001355       0.014514      -0.005224      -0.001829      -0.001145      -0.003069      -0.000024      -0.006189       0.000734       0.005455              1.557886       1.744654      -0.383369      -0.028669       1.562722       0.080722       1.366281           0.000027
          103              H       3.904534      10.338180       5.272047       0.154961       0.983442 0.73047720E+01  0.70737212E+02                                 1.694514                            1.623878      -1.093288       2.365182                    0.998285       3.526772      10.099595       0.467233       1.353728      -0.692749      -0.000352      -0.000178       0.015134       0.015140      -0.001100      -0.006609      -0.002764       0.003521       0.007782      -0.006985      -0.001415       0.008400              1.731802       1.574633       0.045709      -0.143587       1.333439       0.086985       2.287333          -0.000048
          104              H       3.585868      10.919117       3.852882       0.157618       0.903637 0.66779311E+01  0.63645470E+02                                 1.641323                            1.582116      -1.141640       2.347890                    0.997220       3.578004      10.383383       0.457209       1.405614      -0.681815      -0.004190       0.012501      -0.007978       0.015411      -0.001680       0.003988      -0.002853      -0.007368      -0.013053      -0.007317      -0.000147       0.007464              1.682021       1.933304      -0.373947       0.250952       1.546505      -0.235170       1.566253           0.000027
          105              H       4.012047       9.418363       4.006877       0.168639       0.979147 0.75488299E+01  0.74080805E+02                                 1.729931                            1.684178      -1.144080       2.360662                    0.995751       3.540940      10.379532       0.442948       1.409054      -0.682355       0.002973      -0.015021      -0.004888       0.016074      -0.001267       0.001680       0.001811      -0.001409      -0.004720      -0.003579       0.001119       0.002460              1.749777       1.573999       0.257969       0.049155       2.114464       0.305304       1.560870          -0.000061
          106              H       3.476497       9.009208      29.847758       0.090486       1.127287 0.79784285E+01  0.79447730E+02                                 1.882594                            1.719643      -1.238047       2.285326                    0.993137       3.905697      11.561131       0.442539       1.389923      -0.684173      -0.015157      -0.041885      -0.016678       0.047563       0.002041       0.011088       0.002592      -0.024727      -0.044428      -0.022044       0.001709       0.020334              1.992318       1.647821       0.322009       0.179039       2.446165       0.487864       1.882967           0.000103
          107              H       3.540824      13.008616       0.027176       0.102212       1.229784 0.88577416E+01  0.88545678E+02                                 1.858473                            1.714689      -0.841309       2.480817                    0.999081       3.401337       9.379959       0.492247       1.244740      -0.719143      -0.010359       0.046407      -0.015227       0.049928      -0.002988       0.011492       0.003056      -0.033404      -0.016699      -0.022391       0.002449       0.019942              1.928097       1.619185      -0.387590       0.206082       2.390641      -0.405842       1.774466          -0.000090
          108              H       5.115006      12.825902       1.721115       0.129442       1.047019 0.76646285E+01  0.72961909E+02                                 1.583711                            1.529237      -0.865038       2.474358                    0.999481       3.101704       8.006895       0.562356       1.144168      -0.743864       0.013454       0.028759       0.014771       0.035018       0.000755       0.009640       0.001932      -0.017753      -0.019058      -0.015699       0.003219       0.012480              1.587887       1.474585       0.187612       0.190520       1.769639       0.239466       1.519438          -0.000072
          109              H       5.051189       8.824933       1.349716       0.126018       1.095353 0.82482794E+01  0.81893308E+02                                 1.786467                            1.705744      -0.983601       2.420588                    0.998085       3.502874       9.979570       0.466365       1.322804      -0.700536       0.012759      -0.029055       0.010582       0.033451      -0.002701       0.008937       0.004621      -0.006905      -0.008334      -0.012898       0.005243       0.007655              1.813981       1.559155      -0.145074       0.110818       2.239991      -0.070546       1.642796          -0.000153
          110              H       1.337861      13.216317       3.653595       0.157835       1.035173 0.75625026E+01  0.72838698E+02                                 1.664256                            1.583031      -1.072994       2.372554                    0.998995       3.316287       9.045870       0.511759       1.242637      -0.717764      -0.000585       0.012619       0.002077       0.012802       0.006053       0.002081       0.000720       0.006025      -0.002985      -0.006311      -0.001475       0.007786              1.704986       1.466575      -0.089514      -0.021596       2.352498       0.046582       1.295885           0.000008
          111              H       1.726829      11.852989       4.323924       0.164335       0.888650 0.64437940E+01  0.60158459E+02                                 1.559378                            1.506457      -0.861056       2.487283                    0.999362       3.248655       8.979916       0.496762       1.320696      -0.700693       0.003404      -0.006349       0.015454       0.017050       0.000979       0.003294      -0.003953       0.001878       0.013306      -0.006000      -0.001008       0.007008              1.587250       1.698109      -0.269020       0.296849       1.462452      -0.237074       1.601189          -0.000005
          112              H       1.600974      11.952935       2.762843       0.163681       0.941608 0.69746039E+01  0.66849574E+02                                 1.659879                            1.598269      -0.997436       2.423099                    0.997991       3.427060       9.804944       0.465281       1.373446      -0.689360       0.000309      -0.005727      -0.014290       0.015398      -0.000686      -0.001128       0.004910      -0.000898       0.007699      -0.004334      -0.001945       0.006279              1.699805       1.669132      -0.185240      -0.398958       1.482647       0.252081       1.947636           0.000113
          113              H      -3.076691      14.635864       3.880058       0.161031       1.019950 0.72203919E+01  0.68181089E+02                                 1.595542                            1.507623      -0.995628       2.413972                    0.999271       3.152570       8.289223       0.549474       1.180473      -0.733029       0.008134       0.013156      -0.001076       0.015505      -0.002628      -0.001465      -0.000706      -0.011928      -0.011837      -0.005857      -0.002646       0.008503              1.636916       1.642184       0.439260       0.051811       2.030110       0.042559       1.238454          -0.000001
          114              H      -4.086020      13.753527       3.064793       0.166771       0.964082 0.70381810E+01  0.65779076E+02                                 1.519669                            1.476946      -0.859626       2.485747                    0.999594       3.022567       7.806056       0.563870       1.162252      -0.738773      -0.005335      -0.002771      -0.014155       0.015379      -0.002760       0.003495       0.002192       0.000074       0.009710      -0.006124       0.000972       0.005152              1.525597       1.573976       0.070210       0.401306       1.319512       0.054548       1.683304           0.000017
          115              H      -4.085794      13.701993       4.631913       0.166074       0.973344 0.72793813E+01  0.68950607E+02                                 1.559465                            1.526713      -0.875462       2.480051                    0.999508       3.101687       8.196155       0.538531       1.200747      -0.729148      -0.005000      -0.004869       0.014778       0.016343      -0.004022      -0.003623      -0.004246      -0.000425       0.014399      -0.008714       0.001579       0.007134              1.560428       1.622159       0.104266      -0.378694       1.373347      -0.078547       1.685779           0.000008
          116              H      -1.831144       8.251804       3.674732       0.156776       1.033310 0.74098367E+01  0.70576137E+02                                 1.622279                            1.537137      -0.995926       2.408790                    0.999272       3.217151       8.555489       0.537786       1.195770      -0.729104       0.011390      -0.008653      -0.000730       0.014323      -0.002835      -0.000816      -0.000108      -0.011886      -0.009955      -0.005270      -0.002974       0.008244              1.659572       2.031765      -0.417717      -0.058513       1.687995       0.047747       1.258955          -0.000037
          117              H       9.743850       8.720302       4.574542       0.170656       0.930535 0.68746312E+01  0.64105750E+02                                 1.509459                            1.481282      -0.775403       2.530851                    0.999902       2.999348       7.829443       0.548783       1.196899      -0.730716      -0.005683       0.001529       0.015583       0.016658       0.002647      -0.003724       0.003175      -0.005689       0.016613      -0.008240       0.000785       0.007455              1.508355       1.501388       0.037367      -0.331976       1.327223      -0.083174       1.696453           0.000003
          118              H       9.595460       8.717178       3.013461       0.166982       1.005001 0.74448609E+01  0.71137694E+02                                 1.615161                            1.560855      -0.942609       2.447970                    0.999176       3.146937       8.437996       0.522352       1.227156      -0.722927      -0.007864       0.001024      -0.011901       0.014301       0.002156       0.005082      -0.001399      -0.001618       0.008560      -0.006497       0.000505       0.005993              1.633778       1.777407       0.069568       0.442349       1.407815       0.111177       1.716112           0.000041
          119              H       1.717637       7.344480       1.509750       0.094105       1.204564 0.84972721E+01  0.85538566E+02                                 1.934167                            1.749572      -1.245476       2.283014                    0.994111       3.839225      11.245332       0.450410       1.350876      -0.692440       0.004912      -0.014169      -0.042895       0.045441      -0.005820       0.003322      -0.000837      -0.000948       0.051480      -0.014533      -0.003139       0.017672              2.064674       1.675086      -0.257139      -0.397360       1.910374       0.613487       2.608561          -0.000002
          120              H       0.306828       9.185676       1.555042       0.127972       1.259152 0.99172735E+01  0.10283367E+03                                 1.948930                            1.864337      -1.072428       2.380525                    0.997358       3.578456      10.328992       0.449443       1.314280      -0.703528      -0.012786       0.009315      -0.025862       0.030317      -0.008876       0.002714       0.009686       0.002613       0.006679      -0.015100       0.003757       0.011343              1.963779       1.772116      -0.200916       0.215390       1.741436      -0.230347       2.377786           0.000819
          121              H       0.578381       9.296554       5.561919       0.128545       0.971270 0.68909578E+01  0.64820849E+02                                 1.586414                            1.508827      -0.901944       2.455724                    0.999429       3.255415       8.764654       0.525582       1.238884      -0.718580      -0.007748       0.012188       0.028757       0.032180      -0.007445       0.001093      -0.001378      -0.000308       0.031337      -0.012671       0.001867       0.010804              1.616484       1.392130      -0.173479      -0.158006       1.534258       0.316012       1.923064           0.000042
          122              H       1.989189       7.455358       5.516627       0.106268       1.120330 0.79095022E+01  0.77153456E+02                                 1.762193                            1.630055      -0.922376       2.442872                    0.998835       3.405999       9.394720       0.498440       1.259757      -0.714262       0.015853      -0.016701       0.042794       0.048596      -0.011799       0.003847       0.003591       0.002315       0.055801      -0.021836       0.002544       0.019292              1.830935       1.547408      -0.253843       0.319516       1.793142      -0.434141       2.152255          -0.000069
          123              H       5.735994       1.291492       2.451834       0.099280       1.329649 0.95975775E+01  0.98174583E+02                                 1.967644                            1.788238      -1.182939       2.316336                    0.995260       3.623663      10.206759       0.479235       1.249454      -0.716343       0.015926       0.024041      -0.033985       0.044571       0.004030      -0.007253       0.006027      -0.008052       0.030011      -0.014135       0.000241       0.013893              2.080534       1.668952       0.347136      -0.346474       2.307861      -0.604170       2.264789          -0.000146
          124              H      -0.004699      14.707701       2.092513       0.126299       1.108679 0.81819440E+01  0.79769668E+02                                 1.699344                            1.622469      -0.857032       2.480143                    0.999358       3.220477       8.623865       0.520711       1.206501      -0.728533       0.005027      -0.014377      -0.030299       0.033912       0.004642      -0.007571      -0.000382      -0.015882       0.019701      -0.014929       0.004768       0.010160              1.720163       1.373844      -0.040707      -0.151463       1.710250       0.260439       2.076394           0.000090
          125              H      -1.259626      14.448465       5.900103       0.128021       1.011175 0.73393305E+01  0.69929778E+02                                 1.614296                            1.546628      -0.878442       2.468864                    0.999288       3.244864       8.708632       0.525961       1.222212      -0.723136      -0.016394      -0.014898       0.024773       0.033233       0.006489      -0.007957       0.002555      -0.007136       0.025538      -0.014564       0.002815       0.011748              1.631276       1.409811       0.213072      -0.163321       1.735808      -0.271098       1.748208           0.000026
          126              H       4.481067       1.032256       6.262443       0.102377       1.079711 0.75588757E+01  0.72819786E+02                                 1.704483                            1.580001      -1.004024       2.401156                    0.998165       3.423773       9.350466       0.513364       1.238479      -0.718122      -0.011477       0.017965       0.042309       0.047376       0.008772      -0.008927      -0.000452      -0.007892       0.046501      -0.018955       0.000359       0.018596              1.774296       1.348898      -0.021329      -0.080334       1.820142       0.500303       2.153848           0.000015
          127              H       0.179688      11.076844       7.050533       0.164597       0.935811 0.67392348E+01  0.63397520E+02                                 1.580779                            1.511984      -1.145273       2.342941                    0.998431       3.342164       9.165414       0.511834       1.272082      -0.709840       0.012102      -0.004331       0.001722       0.012968      -0.001024      -0.004113      -0.000185      -0.002136      -0.007559      -0.005567       0.001969       0.003598              1.613832       1.542054      -0.286462      -0.221755       1.582972       0.337809       1.716469           0.000015
          128              H      -1.216269      11.183037       7.760115       0.184074       0.913103 0.66011314E+01  0.61200088E+02                                 1.519992                            1.472679      -0.790138       2.531546                    0.999944       2.985676       7.882717       0.536220       1.232052      -0.722291      -0.008899      -0.005271       0.008552       0.013420       0.002795      -0.004014      -0.003163       0.003087      -0.002900      -0.004412      -0.002528       0.006940              1.534630       1.915406       0.300493       0.019228       1.381631      -0.011881       1.306852           0.000182
          129              H      -0.555592      12.460474       7.135078       0.175955       0.891684 0.64245071E+01  0.60083393E+02                                 1.574191                            1.512152      -0.950438       2.445431                    0.999126       3.293279       9.185890       0.490692       1.334696      -0.697105       0.002259       0.010084      -0.001149       0.010398       0.000613      -0.001001      -0.001897      -0.004126      -0.011831      -0.004534      -0.000074       0.004608              1.597373       1.328473      -0.162921       0.154644       1.861363      -0.362828       1.602282           0.000233
          130              H       5.889912      11.512547      10.806790       0.112581       1.177051 0.86368863E+01  0.85606144E+02                                 1.780983                            1.664653      -1.072338       2.355679                    0.998135       3.495075       9.528826       0.513614       1.203154      -0.726875      -0.002876      -0.001457      -0.021918       0.022154       0.001830      -0.001097      -0.001681       0.009096      -0.004929      -0.004785      -0.001202       0.005987              1.839454       1.520539      -0.020616      -0.226331       1.447552       0.294798       2.550271           0.000738
          131              H       5.995981      12.552612      11.972317       0.116767       1.176079 0.86690989E+01  0.85994612E+02                                 1.796531                            1.684900      -0.838818       2.476493                    0.999425       3.349404       9.131597       0.502809       1.228020      -0.723258      -0.003578       0.023198       0.003822       0.023782      -0.005598       0.000455      -0.000779      -0.001387      -0.029073      -0.009733      -0.000792       0.010525              1.841279       1.683998       0.459311       0.150482       2.279865       0.316610       1.559974           0.001426
          132              H       5.915173      11.020625      12.292385       0.107833       1.386182 0.10976776E+02  0.11521242E+03                                 1.992594                            1.890135      -0.885944       2.445750                    0.999139       3.518744       9.786873       0.478123       1.220512      -0.726201      -0.005589      -0.016371       0.012792       0.021515       0.007287      -0.002001      -0.005106       0.005821      -0.022156      -0.009988      -0.002605       0.012593              2.012075       1.777684      -0.242954       0.275304       2.140751      -0.496363       2.117788           0.000602
          133              H       0.130984      13.920625      24.506262       0.100478       1.277461 0.93881651E+01  0.94903597E+02                                 1.874572                            1.739623      -1.032837       2.385345                    0.997673       3.473216       9.526934       0.501237       1.208818      -0.726861      -0.007189       0.037117       0.032687       0.049979      -0.015828       0.000127       0.007887      -0.026471       0.010283      -0.022823       0.001112       0.021711              1.944078       1.557288       0.085929       0.175789       2.075221       0.568497       2.199724           0.000012
          134              H      -1.138483      14.143942      22.579821       0.128728       1.016855 0.73459585E+01  0.69436049E+02                                 1.571180                            1.510522      -0.876641       2.471593                    0.999344       3.124174       8.130214       0.556330       1.164761      -0.737929      -0.019428       0.028165      -0.004382       0.034495      -0.010466       0.007351       0.005809      -0.012598       0.004714      -0.017510       0.005771       0.011739              1.582309       1.585689      -0.325114       0.147824       1.778350      -0.040242       1.382889           0.000274
          135              H       0.212358      10.589607      21.275397       0.129168       1.042332 0.76980241E+01  0.73442742E+02                                 1.584864                            1.537814      -0.867058       2.475538                    0.999361       3.118453       8.088984       0.557284       1.152019      -0.741752       0.002651      -0.024156      -0.024521       0.034523      -0.008467       0.004965       0.007398      -0.012624       0.002038      -0.014948       0.002607       0.012341              1.580598       1.353514      -0.025326       0.065206       1.668210       0.282626       1.720071           0.000272
          136              H       1.481825      10.366290      23.204857       0.103654       1.215743 0.88842498E+01  0.88540393E+02                                 1.808099                            1.688592      -1.065751       2.376590                    0.996806       3.413961       9.284627       0.510652       1.203539      -0.727977       0.027502      -0.040992      -0.000138       0.049363      -0.013685       0.000810       0.008847      -0.018929      -0.010784      -0.016838      -0.003944       0.020782              1.861281       1.852557      -0.510870       0.202253       2.174646      -0.188011       1.556641          -0.000285
          137              H       8.326751      12.082553      21.178773       0.157208       0.952217 0.67109718E+01  0.63564736E+02                                 1.644729                            1.543468      -1.174084       2.327333                    0.997672       3.510472       9.912051       0.485774       1.331192      -0.696312      -0.012818      -0.001078      -0.006876       0.014586       0.000071      -0.002789      -0.002330       0.002799      -0.015112      -0.006487       0.001619       0.004868              1.719918       2.364527       0.149374       0.243889       1.292461       0.030703       1.502765           0.000082
          138              H      -3.260108      11.407916      21.954784       0.165053       1.020764 0.77905481E+01  0.75144852E+02                                 1.625530                            1.593635      -0.821726       2.503950                    0.999732       3.126130       8.368720       0.519438       1.222478      -0.725018       0.004898      -0.013544       0.003406       0.014800      -0.002973      -0.003209      -0.003444      -0.006411      -0.002364      -0.007035       0.001367       0.005668              1.620498       1.518466      -0.125656       0.137043       1.758487      -0.341516       1.584540          -0.000019
          139              H      -3.477342      12.957081      22.051409       0.163973       1.016817 0.76287105E+01  0.73030251E+02                                 1.604767                            1.562978      -0.831094       2.499746                    0.999640       3.102575       8.212340       0.532805       1.200842      -0.729941       0.002132       0.013384       0.004107       0.014161       0.002103      -0.003183       0.002885      -0.008611      -0.003812      -0.006851       0.000700       0.006151              1.602043       1.465016       0.082663       0.061034       1.710986       0.382547       1.630127           0.000001
          140              H      -2.330578      12.538557      15.819161       0.159679       1.055118 0.75346558E+01  0.72376554E+02                                 1.676839                            1.574780      -1.011297       2.404299                    0.999227       3.252470       8.809325       0.516612       1.234262      -0.720241       0.009633       0.002505      -0.009220       0.013568       0.001412       0.000119      -0.000561      -0.004439       0.019203      -0.005837      -0.000606       0.006444              1.730066       2.010055       0.132589      -0.482489       1.312885      -0.134415       1.867256           0.000144
          141              H      -3.422464      11.545342      16.347573       0.167370       1.003652 0.75331147E+01  0.71848454E+02                                 1.587544                            1.550443      -0.859249       2.487499                    0.999552       3.075011       8.109685       0.536655       1.196653      -0.730983      -0.004247      -0.014249       0.000732       0.014886       0.003533       0.002574      -0.000894      -0.009780       0.000414      -0.007123       0.001159       0.005964              1.588198       1.520950       0.362447       0.008930       1.855052       0.050518       1.388592          -0.000049
          142              H      -3.694357      13.089822      16.359651       0.165602       0.971198 0.71295998E+01  0.67100857E+02                                 1.550499                            1.505104      -0.905983       2.463848                    0.999381       3.073425       8.063709       0.546190       1.191514      -0.731437      -0.008431       0.011736       0.001356       0.014514      -0.005224       0.001829       0.001145      -0.003070      -0.000023      -0.006189       0.000734       0.005455              1.557895       1.744667      -0.383371       0.028671       1.562729      -0.080724       1.366290          -0.000009
          143              H       1.216728      13.086699      20.369547       0.154962       0.983444 0.73047927E+01  0.70737491E+02                                 1.694519                            1.623882      -1.093295       2.365179                    0.998285       3.526780      10.099637       0.467231       1.353731      -0.692748       0.000352       0.000178       0.015134       0.015140      -0.001100       0.006609       0.002764       0.003521       0.007781      -0.006985      -0.001415       0.008400              1.731806       1.574638       0.045709       0.143589       1.333443      -0.086985       2.287339          -0.000056
          144              H       1.535393      12.505762      18.950382       0.157617       0.903638 0.66779357E+01  0.63645530E+02                                 1.641324                            1.582117      -1.141641       2.347889                    0.997220       3.578006      10.383393       0.457208       1.405615      -0.681815       0.004190      -0.012501      -0.007977       0.015410      -0.001679      -0.003988       0.002853      -0.007368      -0.013054      -0.007317      -0.000147       0.007464              1.682022       1.933307      -0.373947      -0.250952       1.546507       0.235170       1.566254           0.000017
          145              H       1.109214      14.006516      19.104377       0.168638       0.979153 0.75488946E+01  0.74081602E+02                                 1.729939                            1.684185      -1.144086       2.360657                    0.995751       3.540957      10.379595       0.442947       1.409054      -0.682355      -0.002973       0.015021      -0.004888       0.016073      -0.001267      -0.001680      -0.001811      -0.001409      -0.004720      -0.003579       0.001119       0.002460              1.749785       1.574006       0.257971      -0.049155       2.114474      -0.305306       1.560876          -0.000081
          146              H       1.644764      14.415671      14.750258       0.090494       1.127277 0.79783475E+01  0.79446741E+02                                 1.882584                            1.719635      -1.238046       2.285328                    0.993137       3.905680      11.561077       0.442539       1.389924      -0.684172       0.015157       0.041885      -0.016678       0.047563       0.002040      -0.011087      -0.002592      -0.024727      -0.044427      -0.022043       0.001709       0.020334              1.992307       1.647813       0.322005      -0.179037       2.446150      -0.487859       1.882957           0.000090
          147              H       1.580438      10.416263      15.124676       0.102209       1.229788 0.88577809E+01  0.88546197E+02                                 1.858480                            1.714695      -0.841328       2.480809                    0.999081       3.401347       9.380003       0.492245       1.244744      -0.719142       0.010359      -0.046408      -0.015226       0.049929      -0.002987      -0.011491      -0.003056      -0.033404      -0.016700      -0.022391       0.002449       0.019942              1.928105       1.619191      -0.387593      -0.206083       2.390651       0.405845       1.774473          -0.000138
          148              H       0.006256      10.598977      16.818615       0.129437       1.047031 0.76647522E+01  0.72963556E+02                                 1.583743                            1.529265      -0.865051       2.474354                    0.999480       3.101721       8.007027       0.562340       1.144192      -0.743858      -0.013453      -0.028760       0.014772       0.035019       0.000754      -0.009640      -0.001931      -0.017751      -0.019056      -0.015699       0.003220       0.012479              1.587920       1.474613       0.187619      -0.190528       1.769679      -0.239475       1.519468          -0.000132
          149              H       0.070072      14.599946      16.447216       0.126027       1.095343 0.82481930E+01  0.81892267E+02                                 1.786459                            1.705736      -0.983602       2.420589                    0.998085       3.502859       9.979528       0.466365       1.322805      -0.700535      -0.012758       0.029055       0.010583       0.033451      -0.002700      -0.008937      -0.004621      -0.006905      -0.008334      -0.012898       0.005243       0.007655              1.813972       1.559149      -0.145073      -0.110817       2.239979       0.070544       1.642788          -0.000181
          150              H       3.783401      10.208562      18.751095       0.157836       1.035166 0.75624344E+01  0.72837868E+02                                 1.664248                            1.583023      -1.072987       2.372558                    0.998995       3.316275       9.045823       0.511760       1.242636      -0.717765       0.000585      -0.012619       0.002077       0.012802       0.006054      -0.002081      -0.000720       0.006025      -0.002986      -0.006311      -0.001475       0.007786              1.704977       1.466568      -0.089514       0.021596       2.352484      -0.046582       1.295879          -0.000009
          151              H       3.394432      11.571890      19.421424       0.164337       0.888647 0.64437731E+01  0.60158215E+02                                 1.559375                            1.506454      -0.861051       2.487286                    0.999362       3.248650       8.979899       0.496762       1.320696      -0.700693      -0.003404       0.006349       0.015454       0.017050       0.000979      -0.003294       0.003953       0.001878       0.013306      -0.006000      -0.001008       0.007008              1.587247       1.698106      -0.269020      -0.296849       1.462449       0.237073       1.601187          -0.000014
          152              H       3.520288      11.471944      17.860343       0.163678       0.941614 0.69746661E+01  0.66850365E+02                                 1.659891                            1.598280      -0.997454       2.423090                    0.997991       3.427083       9.805046       0.465278       1.373452      -0.689359      -0.000309       0.005727      -0.014290       0.015398      -0.000686       0.001129      -0.004910      -0.000898       0.007698      -0.004334      -0.001945       0.006279              1.699817       1.669145      -0.185242       0.398963       1.482657      -0.252083       1.947650           0.000098
          153              H       8.197952       8.789015      18.977557       0.161027       1.019983 0.72207324E+01  0.68185752E+02                                 1.595647                            1.507715      -0.995617       2.413981                    0.999271       3.152648       8.289772       0.549421       1.180561      -0.733009      -0.008134      -0.013157      -0.001075       0.015506      -0.002626       0.001466       0.000705      -0.011928      -0.011835      -0.005856      -0.002645       0.008501              1.637028       1.642299       0.439310      -0.051819       2.030263      -0.042566       1.238521          -0.000036
          154              H       9.207282       9.671352      18.162293       0.166763       0.964138 0.70387663E+01  0.65786480E+02                                 1.519792                            1.477059      -0.859630       2.485745                    0.999594       3.022667       7.806649       0.563814       1.162333      -0.738754       0.005336       0.002770      -0.014155       0.015379      -0.002759      -0.003495      -0.002193       0.000077       0.009713      -0.006123       0.000970       0.005153              1.525722       1.574111       0.070220      -0.401360       1.319610      -0.054556       1.683444          -0.000036
          155              H       9.207056       9.722886      19.729413       0.166072       0.973347 0.72794437E+01  0.68951687E+02                                 1.559505                            1.526750      -0.875439       2.480064                    0.999508       3.101706       8.196367       0.538506       1.200796      -0.729137       0.005001       0.004869       0.014778       0.016344      -0.004022       0.003623       0.004246      -0.000424       0.014400      -0.008713       0.001579       0.007134              1.560469       1.622200       0.104272       0.378711       1.373380       0.078553       1.685828          -0.000009
          156              H       6.952405      15.173075      18.772232       0.156779       1.033293 0.74096938E+01  0.70574553E+02                                 1.622274                            1.537133      -0.995911       2.408802                    0.999272       3.217127       8.555458       0.537780       1.195787      -0.729100      -0.011391       0.008655      -0.000730       0.014324      -0.002835       0.000816       0.000108      -0.011886      -0.009955      -0.005270      -0.002974       0.008244              1.659567       2.031758      -0.417715       0.058512       1.687991      -0.047746       1.258952          -0.000061
          157              H      -4.622588      14.704577      19.672042       0.170662       0.930521 0.68744951E+01  0.64104131E+02                                 1.509440                            1.481264      -0.775390       2.530859                    0.999902       2.999322       7.829341       0.548789       1.196894      -0.730717       0.005683      -0.001529       0.015583       0.016658       0.002647       0.003724      -0.003174      -0.005690       0.016613      -0.008240       0.000785       0.007455              1.508335       1.501368       0.037366       0.331969       1.327208       0.083172       1.696431          -0.000013
          158              H      -4.474199      14.707701      18.110961       0.166986       1.005007 0.74449272E+01  0.71138583E+02                                 1.615176                            1.560869      -0.942603       2.447973                    0.999176       3.146952       8.438089       0.522345       1.227167      -0.722924       0.007864      -0.001023      -0.011900       0.014301       0.002156      -0.005082       0.001399      -0.001618       0.008559      -0.006497       0.000505       0.005992              1.633793       1.777425       0.069570      -0.442355       1.407829      -0.111179       1.716126           0.000012
          159              H       8.502784       0.463813      16.607250       0.094104       1.204544 0.84970988E+01  0.85536420E+02                                 1.934151                            1.749559      -1.245442       2.283031                    0.994111       3.839190      11.245218       0.450410       1.350883      -0.692438      -0.004911       0.014170      -0.042894       0.045440      -0.005820      -0.003321       0.000837      -0.000949       0.051477      -0.014532      -0.003138       0.017671              2.064656       1.675073      -0.257135       0.397354       1.910358      -0.613480       2.608535          -0.000028
          160              H       4.814434      14.239203      16.652542       0.127972       1.259189 0.99176495E+01  0.10283864E+03                                 1.948973                            1.864377      -1.072454       2.380510                    0.997357       3.578525      10.329280       0.449437       1.314286      -0.703526       0.012785      -0.009314      -0.025861       0.030315      -0.008875      -0.002714      -0.009687       0.002613       0.006676      -0.015099       0.003756       0.011344              1.963823       1.772153      -0.200924      -0.215397       1.741473       0.230354       2.377844           0.000786
          161              H       4.542881      14.128325      20.659419       0.128548       0.971268 0.68909359E+01  0.64820572E+02                                 1.586409                            1.508823      -0.901942       2.455725                    0.999429       3.255410       8.764627       0.525584       1.238881      -0.718581       0.007748      -0.012188       0.028757       0.032180      -0.007445      -0.001093       0.001378      -0.000308       0.031336      -0.012671       0.001867       0.010804              1.616478       1.392125      -0.173478       0.158005       1.534253      -0.316010       1.923057           0.000037
          162              H       8.231231       0.352935      20.614126       0.106271       1.120334 0.79095333E+01  0.77153841E+02                                 1.762195                            1.630057      -0.922382       2.442868                    0.998835       3.406010       9.394757       0.498441       1.259755      -0.714262      -0.015852       0.016701       0.042793       0.048595      -0.011798      -0.003847      -0.003591       0.002315       0.055801      -0.021836       0.002544       0.019292              1.830938       1.547410      -0.253845      -0.319517       1.793147       0.434143       2.152257          -0.000078
          163              H       4.484427       6.516801      17.549334       0.099284       1.329632 0.95974297E+01  0.98172684E+02                                 1.967625                            1.788223      -1.182925       2.316343                    0.995260       3.623639      10.206668       0.479237       1.249453      -0.716344      -0.015927      -0.024041      -0.033985       0.044571       0.004030       0.007254      -0.006027      -0.008050       0.030010      -0.014135       0.000241       0.013893              2.080513       1.668938       0.347133       0.346468       2.307838       0.604161       2.264764          -0.000178
          164              H       5.125960       8.717178      17.190013       0.126297       1.108708 0.81822259E+01  0.79773263E+02                                 1.699389                            1.622509      -0.857037       2.480140                    0.999358       3.220522       8.624088       0.520698       1.206519      -0.728529      -0.005028       0.014377      -0.030298       0.033911       0.004642       0.007571       0.000383      -0.015881       0.019699      -0.014928       0.004767       0.010161              1.720208       1.373876      -0.040709       0.151470       1.710295      -0.260449       2.076455           0.000045
          165              H       6.380887       8.976414      20.997603       0.128023       1.011170 0.73392824E+01  0.69929210E+02                                 1.614290                            1.546623      -0.878439       2.468865                    0.999288       3.244858       8.708611       0.525962       1.222212      -0.723136       0.016395       0.014898       0.024773       0.033233       0.006488       0.007957      -0.002555      -0.007136       0.025538      -0.014564       0.002815       0.011748              1.631270       1.409807       0.213071       0.163319       1.735802       0.271097       1.748201           0.000024
          166              H       5.739354       6.776037      21.359943       0.102377       1.079713 0.75588903E+01  0.72819966E+02                                 1.704485                            1.580002      -1.004033       2.401152                    0.998165       3.423777       9.350481       0.513363       1.238479      -0.718122       0.011478      -0.017965       0.042309       0.047376       0.008772       0.008927       0.000452      -0.007892       0.046501      -0.018955       0.000359       0.018596              1.774298       1.348899      -0.021329       0.080335       1.820145      -0.500304       2.153851           0.000012
          167              H       4.941574      12.348035      22.148033       0.164591       0.935830 0.67393979E+01  0.63399415E+02                                 1.580797                            1.512000      -1.145284       2.342931                    0.998431       3.342203       9.165536       0.511833       1.272077      -0.709841      -0.012102       0.004331       0.001723       0.012968      -0.001024       0.004113       0.000185      -0.002136      -0.007559      -0.005567       0.001969       0.003598              1.613850       1.542071      -0.286467       0.221760       1.582990      -0.337816       1.716490           0.000011
          168              H       6.337530      12.241842      22.857615       0.184069       0.913107 0.66011879E+01  0.61200964E+02                                 1.520022                            1.472706      -0.790130       2.531550                    0.999944       2.985700       7.882896       0.536202       1.232087      -0.722283       0.008899       0.005271       0.008553       0.013421       0.002795       0.004014       0.003163       0.003087      -0.002902      -0.004413      -0.002527       0.006940              1.534660       1.915449       0.300503      -0.019229       1.381657       0.011881       1.306876           0.000189
          169              H       5.676853      10.964405      22.232578       0.175951       0.891700 0.64246549E+01  0.60085109E+02                                 1.574208                            1.512168      -0.950448       2.445422                    0.999126       3.293317       9.186016       0.490691       1.334693      -0.697105      -0.002259      -0.010084      -0.001149       0.010397       0.000613       0.001001       0.001898      -0.004126      -0.011831      -0.004534      -0.000074       0.004608              1.597390       1.328485      -0.162923      -0.154647       1.861385       0.362835       1.602300           0.000230
          170              H      -0.768650      11.912332      25.904290       0.112571       1.177082 0.86372007E+01  0.85610680E+02                                 1.781079                            1.664733      -1.072320       2.355690                    0.998135       3.495151       9.529345       0.513575       1.203226      -0.726858       0.002875       0.001457      -0.021918       0.022154       0.001830       0.001098       0.001681       0.009094      -0.004924      -0.004783      -0.001202       0.005985              1.839557       1.520611      -0.020616       0.226350       1.447615      -0.294819       2.550446           0.000760
          171              H      -0.874719      10.872267      27.069818       0.116759       1.176083 0.86691368E+01  0.85995264E+02                                 1.796557                            1.684920      -0.838810       2.476498                    0.999425       3.349414       9.131702       0.502798       1.228044      -0.723253       0.003577      -0.023199       0.003823       0.023782      -0.005597      -0.000455       0.000778      -0.001390      -0.029068      -0.009731      -0.000792       0.010523              1.841307       1.684015       0.459322      -0.150485       2.279914      -0.316619       1.559991           0.001461
          172              H      -0.793912      12.404254      27.389885       0.107819       1.386301 0.10978037E+02  0.11523028E+03                                 1.992818                            1.890332      -0.885942       2.445751                    0.999139       3.518886       9.787826       0.478059       1.220627      -0.726176       0.005589       0.016370       0.012793       0.021515       0.007290       0.002001       0.005107       0.005812      -0.022141      -0.009985      -0.002607       0.012592              2.012305       1.777880      -0.243000      -0.275357       2.140996       0.496451       2.118038           0.000683
          173              C       2.697041       5.443942      21.432411       0.066757      29.017916 0.36125854E+03  0.81249871E+04                                 8.292005                            6.382377       0.133329       2.042444                    0.999717      26.940905      76.244017       0.644056       0.422842      -1.058044       0.024656      -0.043945       0.002887       0.050471      -0.008988       0.027076      -0.007538      -0.031161      -0.017937      -0.036619       0.006709       0.029910              9.739958       8.313552      -1.312938      -4.749469       8.144154      -0.952182      12.762169          -0.005308
          174              C       1.936791       5.578245      22.588880      -0.197735      34.094224 0.43928355E+03  0.10327954E+05                                 9.086122                            6.947369       0.311063       2.068949                    0.999681      29.558903      84.273192       0.632280       0.412028      -1.069753       0.004984      -0.001314      -0.000944       0.005240      -0.019015       0.003521       0.008117      -0.015199      -0.039047      -0.021197      -0.006362       0.027559             10.743540       8.970965      -0.913399      -5.435085       8.154324      -1.892163      15.105331           0.001953
          175              C       1.960746       4.581906      23.555119       0.145331      35.177675 0.41176883E+03  0.95275007E+04                                 9.554611                            6.900929      -0.315092       1.920339                    0.998845      26.061478      73.754144       0.610362       0.433704      -1.055937      -0.003630       0.003465       0.015049       0.015863       0.008916      -0.001769       0.007035       0.054396       0.005778      -0.031163       0.003488       0.027675             12.201190      10.844411      -1.645880      -6.939987       8.030407      -0.472153      17.728751          -0.008620
          176              C       2.745460       3.449704      23.367911      -0.194572      32.550316 0.43853017E+03  0.10311811E+05                                 8.815848                            6.956496       0.246165       2.048886                    0.999738      29.592883      84.536866       0.629445       0.413821      -1.067971       0.014980       0.008193       0.003167       0.017365      -0.001374       0.014392      -0.018509      -0.019500       0.019933      -0.023173      -0.005057       0.028231             10.236112       9.464119      -2.596932      -5.327056       8.245164       1.113820      12.999052           0.001715
          177              C       3.505710       3.315401      22.211442       0.069895      28.129930 0.35608048E+03  0.79733181E+04                                 8.079130                            6.319352       0.155518       2.047447                    0.999745      26.834811      75.579605       0.650410       0.420560      -1.060321       0.001596       0.046195      -0.021819       0.051114      -0.003731       0.035714      -0.004051      -0.022683      -0.053254      -0.046641       0.017056       0.029586              9.281149       8.116042      -1.884763      -4.271949       8.064300      -0.284586      11.663104          -0.003988
          178              C      -0.986938       4.383576      23.817816      -0.523504      28.231266 0.46060811E+03  0.11029263E+05                                 7.952387                            7.014592      -0.036304       1.935558                    0.998390      33.234862      97.658565       0.638538       0.400594      -1.070385       0.035636       0.008032       0.061946       0.071915       0.003964       0.030671       0.009079      -0.010141       0.037668      -0.032429      -0.003637       0.036066              8.465852      10.518024       0.854354       0.845971       6.017905       0.258336       8.861628          -0.000007
          179              C       1.283018       4.764620      24.882794      -0.095965      47.018561 0.47514115E+03  0.11351597E+05                                11.247994                            7.219467      -0.062276       1.969461                    0.999064      28.565564      81.142578       0.623236       0.411357      -1.074026       0.020966       0.004536      -0.042625       0.047718       0.004497      -0.009257      -0.010885      -0.006847       0.030879      -0.012354      -0.008004       0.020358             15.491519      21.488922       1.604373      -4.302435       5.726862       1.064181      19.258773          -0.000080
          180              C      -0.089349       4.583468      25.013538       0.096400      37.903295 0.42656785E+03  0.99547527E+04                                 9.943934                            6.961891       0.027699       2.010658                    0.999762      26.939794      76.499474       0.615979       0.426086      -1.060910      -0.046713      -0.011027      -0.066654       0.082137       0.006719       0.033691       0.004720       0.034558       0.056518      -0.028114      -0.020213       0.048327             12.932552      20.599652       2.147398      -2.061138       5.136584       0.221975      13.061419          -0.000338
          181              C      -0.669382       4.549112      26.275689      -0.044286      45.519911 0.47844670E+03  0.11489701E+05                                11.178242                            7.342525      -0.371793       1.882668                    0.997247      28.378304      81.728536       0.603590       0.422560      -1.063186      -0.067669      -0.013996       0.007874       0.069548      -0.002573       0.000565       0.001083       0.005858      -0.071751      -0.023963       0.008106       0.015858             15.899252      27.431441       3.393241       0.250555       6.530367       0.578371      13.735947           0.000007
          182              C       0.122952       4.695907      27.408605       0.091558      38.476284 0.43402558E+03  0.10164222E+05                                10.023791                            7.018369       0.054800       2.018701                    0.999698      27.001186      76.597009       0.614553       0.425587      -1.062114      -0.031563      -0.003097       0.075525       0.081914       0.002292      -0.027615      -0.002340       0.014270       0.112384      -0.026502      -0.023491       0.049993             13.002643      20.075101       2.197252       2.440481       5.175709       0.775674      13.757119           0.000291
          183              C       1.495319       4.877060      27.278163      -0.097421      46.673977 0.48634119E+03  0.11683719E+05                                11.202464                            7.310476      -0.042466       1.974282                    0.998939      28.710984      81.705691       0.618706       0.412080      -1.073861       0.029682       0.008663       0.039913       0.050489       0.013279       0.015563       0.001821      -0.014826       0.003985      -0.022993       0.002461       0.020532             15.325959      21.683226       1.934279       4.038952       5.628021       0.365873      18.666629          -0.000118
          184              C       2.075351       4.911416      26.016012       0.105973      36.694269 0.42173984E+03  0.98115679E+04                                 9.729342                            6.915976       0.010157       2.002577                    0.999582      26.842905      76.041604       0.619040       0.425298      -1.061677       0.074931       0.030058      -0.008515       0.081183       0.006130      -0.008641      -0.002528       0.065209      -0.071284      -0.025558      -0.020616       0.046174             12.243721      16.081720       2.425573       0.035766       5.102375       0.553858      15.547067           0.000104
          185              C      -0.474737       4.602208      28.821128      -0.519706      27.456203 0.45046840E+03  0.10708482E+05                                 7.756307                            6.922370       0.122088       1.984670                    0.998932      32.923199      95.861344       0.645901       0.398911      -1.073326       0.031827       0.005938      -0.061520       0.069519       0.000510      -0.030242      -0.001226      -0.019220       0.117603      -0.040662      -0.010020       0.050682              8.103121       8.824300       0.429685      -0.169741       5.898098       0.375181       9.586964           0.000299
          186              C       3.529313       5.308078      25.852959      -0.533027      30.190631 0.49262907E+03  0.12023129E+05                                 8.363108                            7.249746      -0.116545       1.908611                    0.997989      33.922456     101.382729       0.627266       0.400089      -1.068296      -0.076319      -0.011775       0.003566       0.077304      -0.001250      -0.000719      -0.008121       0.022361      -0.051931      -0.020933       0.001026       0.019907              9.282434      12.944842       1.453473      -0.033860       6.581147       0.311518       8.321313           0.000015
          187              C       3.866489       5.843726      30.125552       0.031796      32.361882 0.42584939E+03  0.10086352E+05                                 9.244341                            7.163474      -0.176392       1.926732                    0.998979      29.373097      88.318509       0.572276       0.451879      -1.029624       0.004419      -0.051025       0.002820       0.051294       0.021675      -0.009956       0.000601      -0.058889      -0.055953      -0.033526      -0.012462       0.045989             10.781794       8.576229      -0.106476       4.504625      11.672961       0.283190      12.096192           0.012202
          188              C       3.826822       3.446581      29.905128       0.072703      28.452352 0.36509880E+03  0.82690296E+04                                 8.300963                            6.509054       0.085491       2.031655                    0.999457      27.199091      78.351321       0.621449       0.435168      -1.045906      -0.005766       0.044457       0.036101       0.057559      -0.010912      -0.015276       0.000046      -0.072673       0.039887      -0.048297       0.016670       0.031627              9.438879       7.965670      -0.861883       4.506683       9.388076      -0.400860      10.962890           0.009312
          189              C       2.884457       3.555897      28.890576      -0.193932      31.824302 0.43712401E+03  0.10274863E+05                                 8.685404                            6.946391       0.310011       2.070559                    0.999630      29.547462      84.508448       0.629491       0.413947      -1.067436      -0.000286       0.005279       0.006365       0.008275       0.017176      -0.002855       0.017436      -0.025173      -0.018251      -0.025398      -0.004896       0.030293              9.841997       9.382174      -1.236692       5.338913       8.875110      -1.097697      11.268706          -0.002138
          190              C       2.432087       4.808347      28.492002       0.140667      35.709162 0.42141277E+03  0.98103183E+04                                 9.698842                            7.005878      -0.274270       1.936271                    0.998618      26.099429      74.163229       0.602396       0.436766      -1.053750      -0.003924       0.000018      -0.015920       0.016397       0.005924       0.000344      -0.008491       0.043160       0.033319      -0.029687       0.012714       0.016972             12.470981      12.292133       0.767595       7.984923       9.605637       1.250977      15.515173           0.016829
          191              C       2.922848       5.953043      29.111000      -0.189445      33.811287 0.44978591E+03  0.10686081E+05                                 9.120282                            7.063106       0.295763       2.069712                    0.999001      29.910979      87.009096       0.619836       0.415927      -1.062387       0.010009      -0.007558      -0.003987       0.013160      -0.018367      -0.014311      -0.011881      -0.010023      -0.012384      -0.030218       0.009081       0.021138             10.831496       9.391190       1.421772       5.500663      10.405745       2.280158      12.697552          -0.005003
          192              C       8.353926       5.045719      26.541405      -0.093264      46.088273 0.48438759E+03  0.11640852E+05                                11.145000                            7.326219       0.000631       1.990863                    0.999078      28.661072      81.939933       0.613361       0.415526      -1.070176      -0.029929       0.035042      -0.001912       0.046123      -0.017190      -0.002973      -0.001053      -0.005905      -0.005266      -0.017132      -0.001249       0.018381             15.175131      21.319007      -4.262767      -1.072729      18.507658       1.230143       5.698728          -0.000025
          193              C       7.905976       3.730802      26.499132       0.103182      36.631277 0.43079437E+03  0.10091404E+05                                 9.774531                            7.046273       0.082310       2.028118                    0.999582      27.015480      77.188795       0.604985       0.432195      -1.055757      -0.077358      -0.018790       0.002638       0.079651       0.018993      -0.003809       0.000645       0.069698      -0.098872      -0.033338      -0.022968       0.056307             12.136921      15.341294      -0.613257      -0.874340      16.142187       0.831275       4.927280           0.000004
          194              C       8.821250       2.687614      26.420625      -0.094941      46.173377 0.48158814E+03  0.11558035E+05                                11.156447                            7.300028      -0.010306       1.985516                    0.999269      28.725032      82.095893       0.615026       0.414958      -1.070429      -0.016174      -0.045965      -0.002920       0.048815       0.009333      -0.009951      -0.004887      -0.015979      -0.010048      -0.015620      -0.002154       0.017773             15.159098      17.538431       2.601206      -0.134020      22.257223       1.569541       5.681642           0.000062
          195              C      10.184473       2.959343      26.381372       0.093351      36.380125 0.43218107E+03  0.10118513E+05                                 9.683626                            7.024783      -0.005341       2.001933                    0.999754      26.966962      76.694670       0.610976       0.428185      -1.059634       0.052430      -0.065919      -0.004503       0.084348      -0.033784      -0.005763       0.000748      -0.008577      -0.063834      -0.026424      -0.018560       0.044984             12.158471      17.472051       3.262009       0.062149      14.208889       0.360760       4.794473          -0.000013
          196              C      10.631913       4.275821      26.423645      -0.047134      44.751583 0.47683901E+03  0.11437917E+05                                11.038114                            7.327900      -0.326596       1.895276                    0.997677      28.356365      81.535803       0.604662       0.422298      -1.063681       0.069695       0.013827      -0.004652       0.071206       0.006072       0.007632      -0.000684       0.035663       0.024929      -0.023115       0.003519       0.019595             15.563536      26.742172       1.838348      -0.725396      13.848245       0.538373       6.100192           0.000027
          197              C       9.715362       5.319009      26.502152       0.094647      37.117498 0.42942363E+03  0.10033949E+05                                 9.801774                            6.991027       0.090447       2.031996                    0.999680      26.886965      76.293420       0.614176       0.426803      -1.060906       0.025393       0.080639      -0.005024       0.084692       0.020855      -0.002789       0.002494      -0.054120      -0.067060      -0.026143      -0.019229       0.045372             12.558750      20.137817      -1.283068      -0.724885      12.644293       0.546222       4.894139          -0.000100
          198              C       6.424954       3.354443      26.595756      -0.524170      29.262542 0.47383995E+03  0.11419576E+05                                 8.148295                            7.098275       0.073774       1.972572                    0.998538      33.188216      97.637071       0.637357       0.398754      -1.072288       0.074655       0.009741      -0.008312       0.075745       0.018333       0.005053       0.001676       0.050574      -0.024111      -0.027215      -0.008682       0.035897              8.886432      11.952872      -0.710017      -0.777491       8.325514       0.162071       6.380908           0.000093
          199              C      11.206452       1.824017      26.345138      -0.517619      26.712966 0.44265394E+03  0.10468395E+05                                 7.596461                            6.862527       0.128426       1.988925                    0.999034      32.668353      94.625607       0.649165       0.398965      -1.074150      -0.051877       0.048871       0.004704       0.071426      -0.043797      -0.004763      -0.007132      -0.021891      -0.027295      -0.042580      -0.007238       0.049818              7.851060       8.900079       0.067054       0.171786       8.868828       0.134864       5.784274           0.000023
          200              C      10.238212       6.752612      26.450820      -0.517063      27.116819 0.44732148E+03  0.10605105E+05                                 7.663920                            6.880491       0.150475       1.996318                    0.999069      32.659469      94.675190       0.650969       0.396872      -1.075711      -0.028204      -0.064805      -0.001524       0.070692       0.023020      -0.001229       0.000678      -0.070152      -0.022427      -0.038279      -0.007416       0.045695              7.986050       8.982828       0.416515       0.009330       9.159935       0.253160       5.815386          -0.000028
          201              C       6.182076       7.880129      27.873005       0.052308      30.437880 0.38693180E+03  0.88951742E+04                                 8.702849                            6.693759       0.016716       1.997803                    0.999564      27.920005      81.133521       0.613549       0.434247      -1.046050      -0.001043       0.008822      -0.047438       0.048262       0.030221      -0.001024       0.001814       0.001427       0.094953      -0.046107       0.014387       0.031720             10.169876       8.451503      -4.763084      -0.632519      11.122062       1.126511      10.936064          -0.002435
          202              C       7.027337       6.777598      27.845829      -0.189099      32.808933 0.43464329E+03  0.10238883E+05                                 8.911759                            6.919375       0.316866       2.077033                    0.999301      29.740188      86.161547       0.629440       0.413078      -1.064153      -0.004126       0.006944      -0.004861       0.009427       0.012768       0.011231      -0.004165       0.019248       0.009309      -0.020982       0.001763       0.019219             10.469442       9.615119      -5.457057      -1.687772      11.411321       2.135800      10.381887           0.000644
          203              C       7.367455       6.193538      26.631990       0.146208      35.684751 0.41451347E+03  0.96164342E+04                                 9.707939                            6.961949      -0.239478       1.949343                    0.998984      25.975380      73.845537       0.602111       0.438485      -1.052008       0.009977      -0.013919      -0.000354       0.017129       0.006154      -0.002124      -0.000719      -0.001555      -0.092763      -0.031024       0.009289       0.021735             12.561554      13.383438      -8.096116      -0.950273      14.180100       1.549744      10.121123          -0.003891
          204              C       6.863588       6.712009      25.445327      -0.191128      32.636351 0.43888193E+03  0.10324938E+05                                 8.856892                            6.968399       0.351627       2.091125                    0.999244      29.312679      83.830019       0.627504       0.414906      -1.066984      -0.003695       0.003385       0.002669       0.005678       0.013657      -0.009918       0.012610       0.015472       0.026165      -0.027124       0.010565       0.016559             10.286415       9.828208      -5.634768       0.984727      11.642650      -0.404481       9.388388           0.000282
          205              C       6.018328       7.814540      25.472502       0.089621      28.112976 0.35441282E+03  0.79427118E+04                                 8.192752                            6.381800       0.117289       2.049977                    0.999547      26.462657      75.057168       0.634218       0.430931      -1.051754      -0.001390       0.023574       0.050458       0.055710       0.018512       0.010268       0.001141      -0.005507       0.033795      -0.025740       0.005434       0.020306              9.458657       7.990091      -4.633490       0.317040      11.061881      -0.143437       9.323998          -0.001995
          206              C       2.315162      14.818578      27.051700       0.082105      29.148266 0.35271630E+03  0.78905047E+04                                 8.317817                            6.307688       0.089551       2.031279                    0.999650      26.734567      75.612800       0.647263       0.423006      -1.057277       0.030703      -0.027722      -0.037362       0.055742      -0.015812      -0.004445      -0.010826       0.030053      -0.009875      -0.026156       0.002696       0.023461              9.813213       5.283520       2.557199      -1.239610      14.982620       0.080398       9.173500          -0.001145
          207              C       7.798678       0.520032      27.266085      -0.204124      34.537311 0.43720331E+03  0.10270044E+05                                 9.141705                            6.903902       0.323720       2.071213                    0.999735      29.662387      84.616986       0.637794       0.408825      -1.071509       0.006547      -0.006456      -0.001843       0.009378      -0.014633      -0.006850       0.013086      -0.001587       0.050785      -0.023599      -0.003372       0.026971             10.930159       6.243022       3.412512      -1.679179      17.485986      -0.711701       9.061469           0.000181
          208              C       8.366339       1.257135      26.233416       0.143412      36.109474 0.41594513E+03  0.96357117E+04                                 9.676857                            6.904522      -0.234726       1.943204                    0.998811      26.055147      73.463060       0.615171       0.429796      -1.059727       0.010144       0.014497       0.002936       0.017936      -0.010501       0.006752       0.003799       0.007218      -0.094414      -0.032961       0.005930       0.027032             12.494329       7.524511       4.698830      -1.209381      20.706315       1.110311       9.252159          -0.000779
          209              C       8.550152       0.674637      24.986363      -0.204418      34.352274 0.44659376E+03  0.10543294E+05                                 9.114254                            6.995875       0.261247       2.052012                    0.999696      29.692795      84.831509       0.631306       0.410963      -1.070439       0.011534      -0.012089       0.005827       0.017695      -0.004209      -0.013043      -0.015313       0.022466       0.015477      -0.025488       0.003730       0.021758             10.839496       5.898751       3.110265      -0.280117      17.012127       2.965000       9.607609           0.000048
          210              C       3.066636      14.973183      24.768959       0.076457      28.865769 0.35566807E+03  0.79459941E+04                                 8.189720                            6.292292       0.156943       2.050782                    0.999749      26.537395      74.174692       0.656748       0.417450      -1.064401       0.008052      -0.026927       0.045126       0.053162      -0.019991      -0.000753      -0.004818       0.029527       0.037373      -0.031570       0.012580       0.018990              9.638583       5.252378       2.505191      -0.652583      14.675249       1.837395       8.988121          -0.000729
          211              C       8.056293       3.982229      22.600958      -0.637412      31.125613 0.47977507E+03  0.11521169E+05                                 8.297207                            6.969138       0.334222       2.046616                    0.999175      33.300647      95.674302       0.671886       0.379622      -1.092851      -0.013194      -0.001426      -0.023461       0.026954       0.004579      -0.017682      -0.020258      -0.000115      -0.058498      -0.034362       0.005196       0.029166              9.159946       8.517240       0.091466       2.952556       6.987329       1.061706      11.975270           0.005667
          212              C       7.385199       3.702693      21.320690       0.739698      20.042013 0.20436997E+03  0.40356988E+04                                 6.882307                            5.133466      -0.058008       2.064807                    0.999208      20.448214      56.450079       0.641459       0.483544      -1.010629      -0.009761       0.017081      -0.010163       0.022143       0.056586      -0.006052      -0.050476      -0.072309       0.023366      -0.076308      -0.014494       0.090802              7.915522       8.141274      -2.003110       1.566742       6.164855       2.219205       9.440437          -0.000002
          213              C       2.056136       3.902585      18.491418      -0.243976      24.936190 0.37013160E+03  0.84791266E+04                                 7.493143                            6.395505       0.082205       1.981825                    0.999180      31.506939      93.689270       0.645188       0.414405      -1.050355       0.139296      -0.011258       0.005105       0.139843       0.002328      -0.004050      -0.013789       0.059698      -0.147529      -0.053245      -0.001491       0.054736              7.932079       9.346932       0.382141       0.008458       6.668236       0.472107       7.781068           0.005389
          214              C       7.523379       2.364351       6.334911       0.066754      29.018009 0.36125976E+03  0.81250159E+04                                 8.291998                            6.382373       0.133319       2.042439                    0.999717      26.940983      76.244077       0.644059       0.422840      -1.058046      -0.024661       0.043942       0.002890       0.050472      -0.008988      -0.027075       0.007538      -0.031165      -0.017934      -0.036619       0.006709       0.029910              9.739951       8.313556      -1.312941       4.749473       8.144155       0.952184      12.762141          -0.005286
          215              C       8.283629       2.230048       7.491379      -0.197736      34.094293 0.43928457E+03  0.10327978E+05                                 9.086108                            6.947361       0.311053       2.068944                    0.999681      29.558982      84.273272       0.632283       0.412026      -1.069754      -0.004989       0.001311      -0.000940       0.005244      -0.019015      -0.003519      -0.008116      -0.015201      -0.039051      -0.021196      -0.006365       0.027561             10.743522       8.970956      -0.913397       5.435078       8.154318       1.892163      15.105294           0.001960
          216              C       8.259675       3.226387       8.457619       0.145327      35.177878 0.41177116E+03  0.95275708E+04                                 9.554654                            6.900953      -0.315102       1.920335                    0.998845      26.061572      73.754537       0.610360       0.433704      -1.055936       0.003628      -0.003467       0.015049       0.015864       0.008916       0.001771      -0.007034       0.054396       0.005776      -0.031163       0.003487       0.027676             12.201261      10.844485      -1.645890       6.940054       8.030440       0.472146      17.728858          -0.008623
          217              C       7.474961       4.358589       8.270411      -0.194574      32.550640 0.43853511E+03  0.10311961E+05                                 8.815919                            6.956543       0.246151       2.048880                    0.999738      29.593080      84.537708       0.629441       0.413822      -1.067970      -0.014982      -0.008194       0.003168       0.017368      -0.001376      -0.014390       0.018510      -0.019501       0.019933      -0.023172      -0.005060       0.028232             10.236207       9.464212      -2.596959       5.327128       8.245225      -1.113842      12.999184           0.001696
          218              C       6.714711       4.492892       7.113942       0.069897      28.129965 0.35608063E+03  0.79733237E+04                                 8.079139                            6.319353       0.155516       2.047447                    0.999745      26.834834      75.579724       0.650410       0.420560      -1.060321      -0.001597      -0.046196      -0.021819       0.051115      -0.003733      -0.035713       0.004051      -0.022685      -0.053251      -0.046640       0.017054       0.029586              9.281168       8.116060      -1.884764       4.271977       8.064308       0.284576      11.663135          -0.003979
          219              C      11.207358       3.424717       8.720316      -0.523505      28.231374 0.46061026E+03  0.11029322E+05                                 7.952400                            7.014608      -0.036319       1.935552                    0.998390      33.234943      97.658672       0.638538       0.400594      -1.070386      -0.035636      -0.008032       0.061949       0.071917       0.003964      -0.030671      -0.009078      -0.010146       0.037663      -0.032431      -0.003634       0.036064              8.465866      10.518054       0.854352      -0.845982       6.017899      -0.258365       8.861643          -0.000003
          220              C       8.937403       3.043673       9.785294      -0.095963      47.018612 0.47514156E+03  0.11351608E+05                                11.247996                            7.219465      -0.062274       1.969461                    0.999064      28.565585      81.142617       0.623237       0.411356      -1.074027      -0.020967      -0.004537      -0.042625       0.047719       0.004497       0.009257       0.010884      -0.006845       0.030879      -0.012354      -0.008004       0.020358             15.491529      21.488938       1.604363       4.302475       5.726863      -1.064183      19.258785          -0.000090
          221              C      10.309770       3.224825       9.916038       0.096400      37.903430 0.42656925E+03  0.99547942E+04                                 9.943958                            6.961901       0.027695       2.010656                    0.999762      26.939852      76.499689       0.615979       0.426086      -1.060910       0.046714       0.011026      -0.066655       0.082138       0.006719      -0.033691      -0.004720       0.034560       0.056519      -0.028115      -0.020213       0.048328             12.932588      20.599708       2.147398       2.061177       5.136594      -0.221982      13.061463          -0.000346
          222              C      10.889803       3.259181      11.178189      -0.044286      45.519903 0.47844685E+03  0.11489705E+05                                11.178238                            7.342525      -0.371792       1.882668                    0.997247      28.378318      81.728580       0.603591       0.422560      -1.063186       0.067669       0.013995       0.007874       0.069549      -0.002573      -0.000564      -0.001083       0.005857      -0.071749      -0.023963       0.008106       0.015857             15.899235      27.431380       3.393209      -0.250528       6.530347      -0.578366      13.735978           0.000002
          223              C      10.097469       3.112386      12.311105       0.091557      38.476357 0.43402657E+03  0.10164250E+05                                10.023798                            7.018373       0.054812       2.018705                    0.999698      27.001218      76.597102       0.614553       0.425587      -1.062115       0.031563       0.003097       0.075523       0.081912       0.002292       0.027613       0.002341       0.014270       0.112378      -0.026500      -0.023489       0.049990             13.002649      20.075076       2.197244      -2.440397       5.175700      -0.775636      13.757170           0.000278
          224              C       8.725102       2.931233      12.180663      -0.097414      46.673721 0.48633862E+03  0.11683638E+05                                11.202415                            7.310450      -0.042462       1.974284                    0.998939      28.710894      81.705293       0.618708       0.412079      -1.073862      -0.029682      -0.008665       0.039914       0.050490       0.013279      -0.015562      -0.001820      -0.014827       0.003985      -0.022993       0.002462       0.020531             15.325877      21.683117       1.934268      -4.038861       5.627994      -0.365856      18.666518          -0.000129
          225              C       8.145069       2.896877      10.918512       0.105972      36.694371 0.42174120E+03  0.98116066E+04                                 9.729358                            6.915986       0.010155       2.002575                    0.999582      26.842947      76.041733       0.619040       0.425298      -1.061677      -0.074932      -0.030060      -0.008516       0.081184       0.006130       0.008640       0.002528       0.065210      -0.071281      -0.025557      -0.020617       0.046174             12.243742      16.081747       2.425574      -0.035741       5.102381      -0.553854      15.547096           0.000089
          226              C      10.695158       3.206085      13.723628      -0.519696      27.455940 0.45046253E+03  0.10708338E+05                                 7.756299                            6.922336       0.122081       1.984674                    0.998932      32.923132      95.862020       0.645899       0.398913      -1.073322      -0.031824      -0.005937      -0.061518       0.069516       0.000510       0.030243       0.001219      -0.019204       0.117594      -0.040655      -0.010026       0.050681              8.103123       8.824305       0.429735       0.169738       5.898174      -0.375159       9.586891           0.000178
          227              C       6.691108       2.500215      10.755459      -0.533024      30.190577 0.49262785E+03  0.12023090E+05                                 8.363095                            7.249736      -0.116542       1.908613                    0.997989      33.922392     101.382445       0.627267       0.400089      -1.068296       0.076319       0.011774       0.003565       0.077304      -0.001250       0.000719       0.008122       0.022361      -0.051930      -0.020933       0.001026       0.019907              9.282419      12.944827       1.453469       0.033867       6.581134      -0.311512       8.321296          -0.000008
          228              C       6.353932       1.964567      15.028052       0.031795      32.361673 0.42584620E+03  0.10086254E+05                                 9.244294                            7.163443      -0.176373       1.926739                    0.998979      29.372960      88.317909       0.572278       0.451879      -1.029624      -0.004416       0.051026       0.002823       0.051294       0.021676       0.009959      -0.000600      -0.058885      -0.055951      -0.033528      -0.012459       0.045988             10.781731       8.576187      -0.106469      -4.504594      11.672905      -0.283195      12.096101           0.012169
          229              C       6.393599       4.361712      14.807628       0.072700      28.452388 0.36509923E+03  0.82690465E+04                                 8.300992                            6.509073       0.085495       2.031657                    0.999457      27.199091      78.351507       0.621445       0.435170      -1.045904       0.005772      -0.044458       0.036104       0.057561      -0.010913       0.015279      -0.000046      -0.072667       0.039888      -0.048296       0.016672       0.031624              9.438913       7.965707      -0.861891      -4.506710       9.388099       0.400870      10.962932           0.009242
          230              C       7.335963       4.252396      13.793076      -0.193939      31.824469 0.43712660E+03  0.10274948E+05                                 8.685467                            6.946438       0.310002       2.070556                    0.999630      29.547530      84.508957       0.629485       0.413950      -1.067433       0.000289      -0.005279       0.006371       0.008279       0.017176       0.002857      -0.017436      -0.025170      -0.018247      -0.025399      -0.004892       0.030292              9.842071       9.382256      -1.236717      -5.338965       8.875159       1.097721      11.268797          -0.002211
          231              C       7.788334       2.999946      13.394502       0.140663      35.709002 0.42141108E+03  0.98102691E+04                                 9.698815                            7.005866      -0.274264       1.936274                    0.998618      26.099369      74.163023       0.602396       0.436766      -1.053750       0.003926      -0.000018      -0.015918       0.016396       0.005925      -0.000342       0.008492       0.043161       0.033327      -0.029689       0.012717       0.016972             12.470928      12.292090       0.767587      -7.984869       9.605615      -1.250965      15.515079           0.016810
          232              C       7.297573       1.855250      14.013500      -0.189448      33.811145 0.44978392E+03  0.10686021E+05                                 9.120250                            7.063086       0.295773       2.069716                    0.999001      29.910911      87.008803       0.619837       0.415926      -1.062388      -0.010007       0.007558      -0.003985       0.013159      -0.018366       0.014312       0.011883      -0.010023      -0.012379      -0.030219       0.009084       0.021136             10.831446       9.391152       1.421766      -5.500626      10.405718      -2.280141      12.697467          -0.005027
          233              C       1.866495       2.762574      11.443905      -0.093263      46.088021 0.48438521E+03  0.11640778E+05                                11.144956                            7.326199       0.000637       1.990866                    0.999078      28.660969      81.939509       0.613362       0.415526      -1.070177       0.029929      -0.035042      -0.001909       0.046123      -0.017190       0.002971       0.001054      -0.005905      -0.005263      -0.017132      -0.001249       0.018380             15.175055      21.318911      -4.262707       1.072718      18.507549      -1.230131       5.698705          -0.000038
          234              C       2.314445       4.077491      11.401632       0.103182      36.631110 0.43079249E+03  0.10091347E+05                                 9.774496                            7.046255       0.082317       2.028122                    0.999582      27.015401      77.188456       0.604986       0.432195      -1.055758       0.077358       0.018791       0.002639       0.079651       0.018993       0.003807      -0.000645       0.069697      -0.098867      -0.033337      -0.022969       0.056306             12.136867      15.341223      -0.613228       0.874331      16.142114      -0.831270       4.927263          -0.000011
          235              C       1.399171       5.120679      11.323125      -0.094939      46.173112 0.48158535E+03  0.11557948E+05                                11.156401                            7.300004      -0.010295       1.985521                    0.999269      28.724912      82.095392       0.615027       0.414958      -1.070430       0.016174       0.045965      -0.002918       0.048815       0.009333       0.009949       0.004886      -0.015978      -0.010043      -0.015619      -0.002153       0.017771             15.159033      17.538347       2.601238       0.134019      22.257127      -1.569535       5.681625           0.000049
          236              C       0.035947       4.848950      11.283871       0.093354      36.379981 0.43217961E+03  0.10118469E+05                                 9.683606                            7.024776      -0.005337       2.001936                    0.999754      26.966870      76.694333       0.610975       0.428185      -1.059634      -0.052430       0.065920      -0.004500       0.084348      -0.033784       0.005764      -0.000748      -0.008578      -0.063827      -0.026424      -0.018559       0.044983             12.158442      17.472031       3.262076      -0.062147      14.208821      -0.360771       4.794473          -0.000025
          237              C      -0.411493       3.532472      11.326144      -0.047131      44.751337 0.47683683E+03  0.11437850E+05                                11.038066                            7.327880      -0.326588       1.895280                    0.997677      28.356279      81.535458       0.604663       0.422297      -1.063681      -0.069695      -0.013827      -0.004649       0.071206       0.006072      -0.007630       0.000684       0.035663       0.024932      -0.023115       0.003522       0.019593             15.563457      26.742052       1.838347       0.725389      13.848142      -0.538372       6.100177           0.000025
          238              C       0.505058       2.489284      11.404651       0.094649      37.117343 0.42942195E+03  0.10033900E+05                                 9.801749                            6.991016       0.090452       2.031999                    0.999680      26.886883      76.293124       0.614176       0.426803      -1.060906      -0.025393      -0.080638      -0.005020       0.084691       0.020855       0.002790      -0.002493      -0.054120      -0.067054      -0.026143      -0.019229       0.045371             12.558712      20.137767      -1.283050       0.724879      12.644240      -0.546221       4.894128          -0.000112
          239              C       3.795467       4.453850      11.498256      -0.524172      29.262551 0.47384027E+03  0.11419586E+05                                 8.148298                            7.098279       0.073773       1.972571                    0.998538      33.188235      97.637153       0.637356       0.398754      -1.072288      -0.074656      -0.009741      -0.008312       0.075746       0.018333      -0.005054      -0.001677       0.050574      -0.024107      -0.027215      -0.008681       0.035896              8.886432      11.952860      -0.710015       0.777481       8.325527      -0.162069       6.380909           0.000055
          240              C      -0.986032       5.984276      11.247637      -0.517618      26.712832 0.44265168E+03  0.10468302E+05                                 7.596385                            6.862489       0.128441       1.988928                    0.999035      32.668171      94.624124       0.649172       0.398963      -1.074154       0.051878      -0.048870       0.004706       0.071427      -0.043804       0.004762       0.007136      -0.021900      -0.027300      -0.042588      -0.007239       0.049827              7.850965       8.899973       0.067019      -0.171756       8.868704      -0.134866       5.784219          -0.000101
          241              C      -0.017791       1.055681      11.353320      -0.517064      27.116816 0.44732112E+03  0.10605096E+05                                 7.663917                            6.880485       0.150471       1.996316                    0.999069      32.659531      94.675422       0.650970       0.396872      -1.075711       0.028204       0.064806      -0.001523       0.070694       0.023019       0.001231      -0.000675      -0.070149      -0.022419      -0.038278      -0.007414       0.045691              7.986046       8.982834       0.416511      -0.009341       9.159909      -0.253158       5.815393          -0.000091
          242              C      -1.060815      15.544750      12.775505       0.052304      30.438075 0.38693493E+03  0.88952656E+04                                 8.702885                            6.693788       0.016698       1.997796                    0.999564      27.920148      81.134065       0.613547       0.434247      -1.046050       0.001046      -0.008819      -0.047437       0.048261       0.030220       0.001024      -0.001814       0.001430       0.094955      -0.046107       0.014386       0.031720             10.169916       8.451536      -4.763102       0.632531      11.122103      -1.126530      10.936108          -0.002497
          243              C       3.193084       1.030695      12.748329      -0.189093      32.808803 0.43464135E+03  0.10238824E+05                                 8.911731                            6.919357       0.316865       2.077034                    0.999301      29.740090      86.161141       0.629442       0.413078      -1.064153       0.004126      -0.006943      -0.004861       0.009426       0.012766      -0.011231       0.004166       0.019249       0.009308      -0.020980       0.001762       0.019218             10.469403       9.615086      -5.457033       1.687769      11.411277      -2.135798      10.381846           0.000592
          244              C       2.852966       1.614755      11.534490       0.146206      35.684715 0.41451344E+03  0.96164346E+04                                 9.707939                            6.961954      -0.239487       1.949340                    0.998984      25.975379      73.845571       0.602110       0.438485      -1.052007      -0.009977       0.013920      -0.000354       0.017130       0.006156       0.002123       0.000720      -0.001553      -0.092764      -0.031024       0.009287       0.021737             12.561541      13.383422      -8.096096       0.950273      14.180077      -1.549744      10.121124          -0.003912
          245              C       3.356832       1.096284      10.347827      -0.191128      32.636306 0.43888177E+03  0.10324934E+05                                 8.856882                            6.968397       0.351618       2.091123                    0.999244      29.312678      83.830018       0.627505       0.414906      -1.066984       0.003697      -0.003384       0.002668       0.005677       0.013655       0.009917      -0.012610       0.015472       0.026168      -0.027122       0.010564       0.016559             10.286393       9.828183      -5.634739      -0.984719      11.642605       0.404473       9.388391           0.000266
          246              C       4.202093      -0.006247      10.375002       0.089618      28.112947 0.35441284E+03  0.79427105E+04                                 8.192743                            6.381799       0.117287       2.049977                    0.999547      26.462642      75.057069       0.634218       0.430931      -1.051754       0.001393      -0.023573       0.050457       0.055709       0.018512      -0.010268      -0.001141      -0.005505       0.033798      -0.025740       0.005434       0.020306              9.458638       7.990076      -4.633468      -0.317034      11.061839       0.143425       9.323999          -0.002016
          247              C       2.806099       8.606301      11.954201       0.082100      29.148446 0.35271853E+03  0.78905718E+04                                 8.317864                            6.307714       0.089534       2.031273                    0.999650      26.734685      75.613370       0.647260       0.423006      -1.057276      -0.030702       0.027722      -0.037363       0.055741      -0.015812       0.004445       0.010826       0.030050      -0.009868      -0.026155       0.002697       0.023458              9.813277       5.283544       2.557217       1.239622      14.982723      -0.080378       9.173565          -0.001188
          248              C       2.421742       7.288261      12.168585      -0.204125      34.537374 0.43720372E+03  0.10270058E+05                                 9.141726                            6.903910       0.323714       2.071212                    0.999735      29.662382      84.617049       0.637792       0.408825      -1.071509      -0.006547       0.006456      -0.001843       0.009378      -0.014632       0.006848      -0.013086      -0.001588       0.050789      -0.023599      -0.003371       0.026970             10.930191       6.243030       3.412522       1.679183      17.486049       0.711713       9.061494           0.000119
          249              C       1.854082       6.551158      11.135916       0.143410      36.109469 0.41594478E+03  0.96357012E+04                                 9.676858                            6.904519      -0.234725       1.943204                    0.998811      26.055132      73.462992       0.615171       0.429796      -1.059727      -0.010143      -0.014498       0.002936       0.017936      -0.010500      -0.006753      -0.003800       0.007219      -0.094413      -0.032961       0.005930       0.027031             12.494334       7.524502       4.698828       1.209386      20.706324      -1.110309       9.252175          -0.000792
          250              C       1.670268       7.133656       9.888863      -0.204420      34.352247 0.44659327E+03  0.10543281E+05                                 9.114253                            6.995873       0.261237       2.052009                    0.999696      29.692795      84.831530       0.631306       0.410963      -1.070439      -0.011531       0.012088       0.005826       0.017692      -0.004208       0.013042       0.015312       0.022467       0.015481      -0.025487       0.003729       0.021758             10.839490       5.898745       3.110256       0.280128      17.012106      -2.964993       9.607620           0.000039
          251              C       2.054625       8.451696       9.671458       0.076452      28.865841 0.35566928E+03  0.79460285E+04                                 8.189735                            6.292304       0.156937       2.050779                    0.999749      26.537451      74.174904       0.656747       0.417450      -1.064400      -0.008048       0.026925       0.045124       0.053159      -0.019990       0.000754       0.004819       0.029526       0.037380      -0.031571       0.012582       0.018989              9.638599       5.252387       2.505193       0.652587      14.675266      -1.837397       8.988145          -0.000736
          252              C       2.164127       3.826064       7.503457      -0.637411      31.125575 0.47977485E+03  0.11521157E+05                                 8.297193                            6.969136       0.334216       2.046614                    0.999175      33.300611      95.674012       0.671886       0.379622      -1.092851       0.013194       0.001427      -0.023458       0.026952       0.004582       0.017681       0.020257      -0.000117      -0.058496      -0.034360       0.005194       0.029166              9.159924       8.517222       0.091461      -2.952556       6.987312      -1.061688      11.975237           0.005671
          253              C       2.835221       4.105600       6.223190       0.739699      20.042149 0.20437168E+03  0.40357377E+04                                 6.882327                            5.133483      -0.058007       2.064806                    0.999208      20.448219      56.449970       0.641459       0.483543      -1.010631       0.009763      -0.017077      -0.010162       0.022141       0.056586       0.006052       0.050477      -0.072312       0.023364      -0.076310      -0.014494       0.090804              7.915542       8.141287      -2.003118      -1.566736       6.164871      -2.219218       9.440469           0.000015
          254              C       8.164284       3.905708       3.393918      -0.243982      24.936702 0.37014293E+03  0.84794118E+04                                 7.493229                            6.395643       0.082228       1.981825                    0.999180      31.506913      93.687910       0.645178       0.414410      -1.050357      -0.139294       0.011257       0.005106       0.139842       0.002316       0.004045       0.013792       0.059712      -0.147573      -0.053260      -0.001489       0.054749              7.932153       9.347201       0.382217      -0.008414       6.668221      -0.472214       7.781036           0.005521
          255              C       4.973800      10.172644       8.762589       0.066755      29.018033 0.36126016E+03  0.81250303E+04                                 8.292015                            6.382384       0.133324       2.042441                    0.999717      26.940993      76.244222       0.644057       0.422841      -1.058045      -0.024660       0.043943      -0.002890       0.050472      -0.008988       0.027075      -0.007538      -0.031166      -0.017936      -0.036619       0.006710       0.029910              9.739972       8.313568      -1.312941      -4.749485       8.144164      -0.952183      12.762185          -0.005308
          256              C       5.734050      10.038341       7.606121      -0.197734      34.094244 0.43928372E+03  0.10327957E+05                                 9.086114                            6.947364       0.311055       2.068946                    0.999681      29.558931      84.273216       0.632282       0.412028      -1.069753      -0.004988       0.001312       0.000940       0.005243      -0.019014       0.003519       0.008117      -0.015200      -0.039050      -0.021196      -0.006364       0.027560             10.743532       8.970961      -0.913400      -5.435083       8.154318      -1.892161      15.105318           0.001951
          257              C       5.710095      11.034680       6.639881       0.145329      35.177793 0.41177016E+03  0.95275417E+04                                 9.554640                            6.900945      -0.315098       1.920337                    0.998845      26.061532      73.754397       0.610361       0.433704      -1.055936       0.003629      -0.003467      -0.015049       0.015864       0.008916      -0.001769       0.007034       0.054395       0.005774      -0.031162       0.003487       0.027676             12.201239      10.844455      -1.645888      -6.940029       8.030428      -0.472148      17.728835          -0.008621
          258              C       4.925381      12.166882       6.827089      -0.194573      32.550545 0.43853358E+03  0.10311916E+05                                 8.815900                            6.956530       0.246151       2.048881                    0.999738      29.593031      84.537522       0.629442       0.413822      -1.067970      -0.014982      -0.008194      -0.003168       0.017367      -0.001376       0.014391      -0.018510      -0.019498       0.019933      -0.023171      -0.005060       0.028231             10.236181       9.464178      -2.596948      -5.327104       8.245208       1.113830      12.999156           0.001711
          259              C       4.165131      12.301185       7.983558       0.069895      28.130010 0.35608143E+03  0.79733453E+04                                 8.079146                            6.319360       0.155519       2.047447                    0.999745      26.834860      75.579791       0.650409       0.420560      -1.060321      -0.001597      -0.046197       0.021818       0.051115      -0.003733       0.035714      -0.004051      -0.022685      -0.053253      -0.046641       0.017054       0.029587              9.281174       8.116060      -1.884763      -4.271975       8.064310      -0.284580      11.663152          -0.003986
          260              C       8.657779      11.233010       6.377184      -0.523503      28.231273 0.46060813E+03  0.11029263E+05                                 7.952387                            7.014592      -0.036314       1.935554                    0.998390      33.234899      97.658658       0.638538       0.400594      -1.070385      -0.035636      -0.008032      -0.061948       0.071916       0.003964       0.030672       0.009079      -0.010143       0.037664      -0.032430      -0.003635       0.036066              8.465852      10.518025       0.854347       0.845971       6.017903       0.258348       8.861628          -0.000013
          261              C       6.387823      10.851966       5.312206      -0.095965      47.018602 0.47514149E+03  0.11351608E+05                                11.248001                            7.219470      -0.062277       1.969461                    0.999064      28.565583      81.142656       0.623236       0.411357      -1.074026      -0.020966      -0.004538       0.042625       0.047719       0.004497      -0.009257      -0.010884      -0.006846       0.030880      -0.012354      -0.008004       0.020358             15.491534      21.488929       1.604362      -4.302462       5.726863       1.064185      19.258811          -0.000079
          262              C       7.760190      11.033118       5.181462       0.096400      37.903389 0.42656892E+03  0.99547844E+04                                 9.943952                            6.961899       0.027701       2.010659                    0.999762      26.939834      76.499627       0.615979       0.426086      -1.060910       0.046714       0.011026       0.066655       0.082137       0.006719       0.033691       0.004720       0.034559       0.056519      -0.028115      -0.020213       0.048328             12.932577      20.599678       2.147391      -2.061156       5.136587       0.221982      13.061464          -0.000336
          263              C       8.340223      11.067474       3.919311      -0.044286      45.519914 0.47844719E+03  0.11489715E+05                                11.178241                            7.342528      -0.371792       1.882669                    0.997247      28.378315      81.728564       0.603590       0.422560      -1.063186       0.067669       0.013995      -0.007874       0.069548      -0.002572       0.000564       0.001083       0.005858      -0.071751      -0.023963       0.008106       0.015857             15.899237      27.431378       3.393203       0.250528       6.530343       0.578363      13.735990           0.000007
          264              C       7.547889      10.920679       2.786395       0.091557      38.476268 0.43402570E+03  0.10164223E+05                                10.023780                            7.018364       0.054817       2.018706                    0.999698      27.001184      76.596942       0.614554       0.425586      -1.062115       0.031563       0.003096      -0.075523       0.081911       0.002292      -0.027613      -0.002341       0.014268       0.112377      -0.026500      -0.023490       0.049989             13.002619      20.075016       2.197235       2.440396       5.175689       0.775631      13.757151           0.000294
          265              C       6.175522      10.739526       2.916837      -0.097415      46.673639 0.48633789E+03  0.11683616E+05                                11.202404                            7.310447      -0.042463       1.974284                    0.998939      28.710870      81.705212       0.618708       0.412079      -1.073862      -0.029682      -0.008665      -0.039914       0.050490       0.013279       0.015562       0.001820      -0.014827       0.003986      -0.022993       0.002462       0.020531             15.325858      21.683067       1.934260       4.038857       5.627988       0.365851      18.666519          -0.000113
          266              C       5.595490      10.705170       4.178988       0.105972      36.694342 0.42174079E+03  0.98115957E+04                                 9.729358                            6.915985       0.010155       2.002576                    0.999582      26.842933      76.041712       0.619039       0.425298      -1.061676      -0.074931      -0.030061       0.008515       0.081184       0.006130      -0.008640      -0.002528       0.065210      -0.071283      -0.025557      -0.020617       0.046174             12.243742      16.081732       2.425572       0.035751       5.102380       0.553855      15.547116           0.000106
          267              C       8.145578      11.014378       1.373872      -0.519696      27.455880 0.45046110E+03  0.10708291E+05                                 7.756281                            6.922321       0.122085       1.984676                    0.998932      32.923049      95.861574       0.645901       0.398912      -1.073323      -0.031824      -0.005937       0.061517       0.069515       0.000511      -0.030244      -0.001219      -0.019204       0.117592      -0.040655      -0.010025       0.050681              8.103104       8.824285       0.429740      -0.169734       5.898150       0.375156       9.586877           0.000298
          268              C       4.141528      10.308508       4.342041      -0.533024      30.190566 0.49262786E+03  0.12023091E+05                                 8.363093                            7.249736      -0.116540       1.908613                    0.997989      33.922393     101.382451       0.627267       0.400089      -1.068296       0.076319       0.011774      -0.003565       0.077305      -0.001250      -0.000719      -0.008122       0.022361      -0.051929      -0.020933       0.001026       0.019907              9.282414      12.944811       1.453470      -0.033858       6.581135       0.311514       8.321296           0.000017
          269              C       3.804352       9.772860       0.069449       0.031797      32.361557 0.42584441E+03  0.10086198E+05                                 9.244266                            7.163424      -0.176363       1.926743                    0.998979      29.372866      88.317488       0.572279       0.451878      -1.029625      -0.004415       0.051025      -0.002823       0.051294       0.021676      -0.009960       0.000600      -0.058885      -0.055949      -0.033529      -0.012459       0.045988             10.781694       8.576157      -0.106467       4.504575      11.672866       0.283190      12.096060           0.012200
          270              C       3.844019      12.170005       0.289872       0.072700      28.452348 0.36509869E+03  0.82690312E+04                                 8.300984                            6.509068       0.085497       2.031658                    0.999457      27.199075      78.351447       0.621446       0.435170      -1.045904       0.005772      -0.044458      -0.036104       0.057561      -0.010913      -0.015279       0.000046      -0.072667       0.039889      -0.048296       0.016672       0.031624              9.438903       7.965695      -0.861888       4.506701       9.388096      -0.400870      10.962918           0.009308
          271              C       4.786384      12.060689       1.304424      -0.193937      31.824392 0.43712540E+03  0.10274913E+05                                 8.685456                            6.946431       0.310001       2.070556                    0.999630      29.547487      84.508825       0.629485       0.413951      -1.067433       0.000290      -0.005279      -0.006371       0.008279       0.017175      -0.002858       0.017436      -0.025168      -0.018244      -0.025399      -0.004891       0.030290              9.842058       9.382239      -1.236709       5.338955       8.875152      -1.097718      11.268783          -0.002137
          272              C       5.238754      10.808239       1.702998       0.140665      35.708923 0.42141017E+03  0.98102410E+04                                 9.698797                            7.005856      -0.274260       1.936276                    0.998618      26.099327      74.162840       0.602397       0.436766      -1.053750       0.003927      -0.000018       0.015918       0.016396       0.005924       0.000341      -0.008492       0.043160       0.033327      -0.029689       0.012716       0.016973             12.470901      12.292052       0.767585       7.984845       9.605601       1.250958      15.515049           0.016830
          273              C       4.747993       9.663543       1.084000      -0.189445      33.810982 0.44978136E+03  0.10685944E+05                                 9.120220                            7.063066       0.295775       2.069718                    0.999001      29.910816      87.008431       0.619838       0.415926      -1.062388      -0.010006       0.007558       0.003985       0.013158      -0.018366      -0.014313      -0.011883      -0.010021      -0.012378      -0.030220       0.009084       0.021135             10.831406       9.391115       1.421758       5.500598      10.405688       2.280128      12.697414          -0.004999
          274              C      -0.683085      10.570867       3.653595      -0.093261      46.087885 0.48438348E+03  0.11640721E+05                                11.144919                            7.326175       0.000649       1.990870                    0.999078      28.660922      81.939220       0.613365       0.415524      -1.070178       0.029929      -0.035042       0.001909       0.046123      -0.017190      -0.002971      -0.001054      -0.005905      -0.005260      -0.017132      -0.001248       0.018380             15.175004      21.318843      -4.262700      -1.072719      18.507480       1.230127       5.698689          -0.000022
          275              C      -0.235135      11.885784       3.695868       0.103182      36.631101 0.43079235E+03  0.10091339E+05                                 9.774485                            7.046248       0.082319       2.028122                    0.999582      27.015389      77.188335       0.604987       0.432194      -1.055759       0.077358       0.018791      -0.002639       0.079651       0.018993      -0.003807       0.000645       0.069697      -0.098864      -0.033336      -0.022969       0.056305             12.136852      15.341200      -0.613233      -0.874332      16.142098       0.831271       4.927259           0.000006
          276              C      -1.150409      12.928972       3.774375      -0.094936      46.172919 0.48158307E+03  0.11557875E+05                                11.156357                            7.299977      -0.010290       1.985524                    0.999269      28.724850      82.095054       0.615030       0.414957      -1.070431       0.016174       0.045966       0.002918       0.048816       0.009333      -0.009949      -0.004886      -0.015978      -0.010041      -0.015619      -0.002152       0.017771             15.158968      17.538267       2.601227      -0.134019      22.257032       1.569533       5.681606           0.000066
          277              C      -2.513632      12.657243       3.813629       0.093355      36.379950 0.43217912E+03  0.10118453E+05                                 9.683595                            7.024769      -0.005340       2.001935                    0.999754      26.966856      76.694237       0.610976       0.428185      -1.059634      -0.052431       0.065920       0.004500       0.084349      -0.033784      -0.005764       0.000748      -0.008578      -0.063826      -0.026424      -0.018559       0.044982             12.158425      17.472009       3.262083       0.062145      14.208797       0.360772       4.794470          -0.000008
          278              C      -2.961072      11.340765       3.771355      -0.047130      44.751321 0.47683689E+03  0.11437849E+05                                11.038057                            7.327876      -0.326587       1.895281                    0.997677      28.356260      81.535343       0.604664       0.422297      -1.063682      -0.069696      -0.013827       0.004649       0.071206       0.006072       0.007630      -0.000685       0.035661       0.024933      -0.023115       0.003522       0.019593             15.563440      26.742023       1.838338      -0.725389      13.848122       0.538371       6.100173           0.000030
          279              C      -2.044521      10.297577       3.692849       0.094650      37.117283 0.42942111E+03  0.10033873E+05                                 9.801733                            6.991006       0.090450       2.031999                    0.999680      26.886859      76.292991       0.614177       0.426803      -1.060906      -0.025393      -0.080639       0.005020       0.084692       0.020855      -0.002790       0.002493      -0.054119      -0.067051      -0.026142      -0.019228       0.045371             12.558689      20.137741      -1.283057      -0.724883      12.644204       0.546215       4.894122          -0.000096
          280              C       1.245887      12.262143       3.599244      -0.524173      29.262560 0.47384044E+03  0.11419591E+05                                 8.148300                            7.098281       0.073775       1.972571                    0.998538      33.188243      97.637177       0.637356       0.398754      -1.072288      -0.074655      -0.009740       0.008312       0.075746       0.018333       0.005054       0.001677       0.050576      -0.024107      -0.027216      -0.008681       0.035897              8.886433      11.952858      -0.710016      -0.777484       8.325532       0.162069       6.380910           0.000092
          281              C      -3.535611      13.792569       3.849863      -0.517619      26.712828 0.44265173E+03  0.10468296E+05                                 7.596373                            6.862487       0.128437       1.988926                    0.999034      32.668158      94.623846       0.649173       0.398963      -1.074155       0.051878      -0.048871      -0.004706       0.071427      -0.043806      -0.004762      -0.007137      -0.021902      -0.027304      -0.042589      -0.007240       0.049829              7.850948       8.899955       0.067001       0.171748       8.868685       0.134863       5.784205           0.000029
          282              C      -2.567371       8.863974       3.744180      -0.517066      27.116858 0.44732222E+03  0.10605127E+05                                 7.663925                            6.880497       0.150471       1.996315                    0.999069      32.659551      94.675450       0.650969       0.396872      -1.075710       0.028204       0.064807       0.001523       0.070695       0.023019      -0.001231       0.000676      -0.070147      -0.022419      -0.038277      -0.007414       0.045691              7.986051       8.982842       0.416511       0.009330       9.159914       0.253154       5.815397          -0.000023
          283              C       1.488765       7.736457       2.321995       0.052305      30.438319 0.38693823E+03  0.88953653E+04                                 8.702936                            6.693819       0.016668       1.997784                    0.999564      27.920336      81.134865       0.613545       0.434248      -1.046049       0.001048      -0.008818       0.047438       0.048262       0.030219      -0.001024       0.001814       0.001430       0.094966      -0.046107       0.014383       0.031724             10.169982       8.451585      -4.763134      -0.632543      11.122168       1.126546      10.936192          -0.002434
          284              C       0.643504       8.838988       2.349171      -0.189096      32.808961 0.43464365E+03  0.10238891E+05                                 8.911755                            6.919372       0.316869       2.077034                    0.999301      29.740185      86.161451       0.629441       0.413077      -1.064153       0.004127      -0.006941       0.004861       0.009426       0.012765       0.011233      -0.004167       0.019252       0.009314      -0.020982       0.001763       0.019219             10.469438       9.615124      -5.457062      -1.687782      11.411321       2.135810      10.381870           0.000642
          285              C       0.303386       9.423048       3.563010       0.146204      35.684877 0.41451545E+03  0.96164908E+04                                 9.707957                            6.961963      -0.239482       1.949340                    0.998984      25.975437      73.845716       0.602111       0.438484      -1.052008      -0.009977       0.013919       0.000354       0.017129       0.006152      -0.002123      -0.000719      -0.001553      -0.092759      -0.031022       0.009290       0.021732             12.561574      13.383466      -8.096131      -0.950282      14.180120       1.549753      10.121135          -0.003893
          286              C       0.807253       8.904577       4.749674      -0.191130      32.636437 0.43888378E+03  0.10324994E+05                                 8.856906                            6.968413       0.351617       2.091121                    0.999244      29.312768      83.830367       0.627504       0.414906      -1.066984       0.003697      -0.003383      -0.002669       0.005677       0.013654      -0.009918       0.012611       0.015474       0.026172      -0.027124       0.010563       0.016561             10.286424       9.828213      -5.634764       0.984711      11.642649      -0.404459       9.388411           0.000282
          287              C       1.652513       7.802046       4.722498       0.089621      28.113062 0.35441428E+03  0.79427537E+04                                 8.192766                            6.381811       0.117278       2.049973                    0.999547      26.462732      75.057462       0.634217       0.430931      -1.051754       0.001395      -0.023573      -0.050458       0.055711       0.018509       0.010269       0.001141      -0.005507       0.033802      -0.025738       0.005433       0.020305              9.458668       7.990097      -4.633484       0.317029      11.061872      -0.143419       9.324037          -0.001993
          288              C       5.355679       0.798008       3.143299       0.082101      29.148410 0.35271802E+03  0.78905567E+04                                 8.317852                            6.307707       0.089529       2.031271                    0.999650      26.734675      75.613288       0.647261       0.423006      -1.057276      -0.030702       0.027722       0.037362       0.055741      -0.015812      -0.004445      -0.010826       0.030048      -0.009868      -0.026155       0.002698       0.023458              9.813260       5.283536       2.557202      -1.239625      14.982686       0.080376       9.173558          -0.001138
          289              C      -0.127837      15.096554       2.928915      -0.204127      34.537430 0.43720496E+03  0.10270091E+05                                 9.141727                            6.903916       0.323715       2.071211                    0.999735      29.662415      84.617054       0.637793       0.408825      -1.071510      -0.006547       0.006456       0.001843       0.009377      -0.014632      -0.006848       0.013086      -0.001589       0.050793      -0.023599      -0.003372       0.026971             10.930189       6.243030       3.412518      -1.679180      17.486054      -0.711719       9.061483           0.000183
          290              C      -0.695498      14.359451       3.961584       0.143408      36.109551 0.41594586E+03  0.96357317E+04                                 9.676870                            6.904525      -0.234727       1.943203                    0.998811      26.055167      73.463097       0.615171       0.429796      -1.059727      -0.010143      -0.014498      -0.002936       0.017935      -0.010500       0.006753       0.003800       0.007219      -0.094412      -0.032961       0.005931       0.027030             12.494351       7.524506       4.698834      -1.209379      20.706371       1.110323       9.252177          -0.000778
          291              C      -0.879311      14.941949       5.208637      -0.204422      34.352344 0.44659475E+03  0.10543325E+05                                 9.114271                            6.995885       0.261235       2.052007                    0.999696      29.692849      84.831737       0.631305       0.410963      -1.070439      -0.011531       0.012087      -0.005826       0.017692      -0.004207      -0.013043      -0.015312       0.022467       0.015483      -0.025487       0.003728       0.021758             10.839515       5.898754       3.110262      -0.280130      17.012158       2.964998       9.607631           0.000049
          292              C       4.604205       0.643403       5.426041       0.076453      28.865872 0.35566956E+03  0.79460369E+04                                 8.189742                            6.292307       0.156934       2.050778                    0.999749      26.537462      74.174957       0.656747       0.417450      -1.064400      -0.008047       0.026925      -0.045124       0.053159      -0.019990      -0.000753      -0.004819       0.029524       0.037379      -0.031570       0.012581       0.018989              9.638610       5.252387       2.505192      -0.652588      14.675291       1.837396       8.988153          -0.000724
          293              C      -0.385452      11.634357       7.594043      -0.637411      31.125487 0.47977332E+03  0.11521111E+05                                 8.297177                            6.969124       0.334225       2.046619                    0.999175      33.300529      95.673742       0.671887       0.379622      -1.092851       0.013192       0.001427       0.023458       0.026951       0.004580      -0.017681      -0.020256      -0.000116      -0.058493      -0.034359       0.005195       0.029164              9.159905       8.517218       0.091464       2.952544       6.987298       1.061686      11.975199           0.005668
          294              C       0.285642      11.913893       8.874310       0.739697      20.042148 0.20437171E+03  0.40357381E+04                                 6.882325                            5.133482      -0.057996       2.064809                    0.999208      20.448220      56.449962       0.641460       0.483542      -1.010631       0.009762      -0.017078       0.010162       0.022141       0.056586      -0.006053      -0.050478      -0.072311       0.023358      -0.076308      -0.014497       0.090804              7.915540       8.141297      -2.003121       1.566738       6.164868       2.219211       9.440454           0.000004
          295              C       5.614705      11.714001      11.703582      -0.243980      24.936557 0.37013960E+03  0.84793340E+04                                 7.493212                            6.395602       0.082214       1.981823                    0.999180      31.506985      93.688758       0.645181       0.414408      -1.050356      -0.139294       0.011257      -0.005107       0.139842       0.002321      -0.004047      -0.013792       0.059710      -0.147568      -0.053258      -0.001489       0.054748              7.932141       9.347114       0.382194       0.008433       6.668246       0.472172       7.781064           0.005389
          296              C       0.147462      13.252235      23.860089       0.066756      29.017915 0.36125878E+03  0.81249928E+04                                 8.292005                            6.382381       0.133332       2.042445                    0.999717      26.940894      76.243950       0.644055       0.422842      -1.058044       0.024654      -0.043945      -0.002887       0.050471      -0.008988      -0.027076       0.007538      -0.031159      -0.017940      -0.036619       0.006709       0.029910              9.739955       8.313554      -1.312939       4.749467       8.144152       0.952174      12.762160          -0.005290
          297              C      -0.612788      13.386538      22.703620      -0.197733      34.094162 0.43928295E+03  0.10327934E+05                                 9.086108                            6.947364       0.311068       2.068951                    0.999681      29.558865      84.273013       0.632281       0.412028      -1.069753       0.004983      -0.001315       0.000945       0.005240      -0.019015      -0.003522      -0.008117      -0.015198      -0.039047      -0.021198      -0.006361       0.027559             10.743519       8.970949      -0.913393       5.435072       8.154309       1.892159      15.105298           0.001957
          298              C      -0.588834      12.390199      21.737380       0.145329      35.177673 0.41176880E+03  0.95274998E+04                                 9.554611                            6.900931      -0.315089       1.920340                    0.998845      26.061471      73.754126       0.610362       0.433704      -1.055937      -0.003631       0.003465      -0.015048       0.015863       0.008916       0.001768      -0.007035       0.054396       0.005781      -0.031164       0.003489       0.027675             12.201191      10.844421      -1.645880       6.939998       8.030399       0.472141      17.728753          -0.008625
          299              C       0.195880      11.257997      21.924590      -0.194572      32.550365 0.43853067E+03  0.10311828E+05                                 8.815864                            6.956505       0.246165       2.048887                    0.999738      29.592894      84.536991       0.629444       0.413822      -1.067970       0.014978       0.008192      -0.003166       0.017363      -0.001374      -0.014392       0.018509      -0.019500       0.019934      -0.023173      -0.005057       0.028230             10.236134       9.464139      -2.596933       5.327076       8.245172      -1.113822      12.999090           0.001695
          300              C       0.956130      11.123694      23.081058       0.069894      28.129975 0.35608102E+03  0.79733337E+04                                 8.079144                            6.319361       0.155521       2.047448                    0.999745      26.834821      75.579672       0.650408       0.420561      -1.060321       0.001594       0.046194       0.021820       0.051114      -0.003731      -0.035714       0.004051      -0.022683      -0.053254      -0.046641       0.017056       0.029585              9.281167       8.116057      -1.884756       4.271968       8.064303       0.284590      11.663142          -0.003986
          301              C      -3.536517      12.191869      21.474684      -0.523500      28.231088 0.46060434E+03  0.11029152E+05                                 7.952352                            7.014560      -0.036299       1.935562                    0.998390      33.234747      97.658177       0.638540       0.400594      -1.070385       0.035635       0.008031      -0.061944       0.071913       0.003964      -0.030672      -0.009080      -0.010138       0.037673      -0.032429      -0.003639       0.036068              8.465813      10.517960       0.854345      -0.845958       6.017891      -0.258334       8.861588          -0.000003
          302              C      -1.266562      12.572913      20.409706      -0.095960      47.018325 0.47513881E+03  0.11351523E+05                                11.247944                            7.219440      -0.062265       1.969465                    0.999064      28.565489      81.142211       0.623239       0.411356      -1.074027       0.020966       0.004535       0.042625       0.047719       0.004497       0.009256       0.010885      -0.006847       0.030879      -0.012354      -0.008004       0.020358             15.491442      21.488829       1.604363       4.302412       5.726838      -1.064177      19.258659          -0.000092
          303              C      -2.638929      12.391761      20.278962       0.096401      37.903336 0.42656843E+03  0.99547679E+04                                 9.943935                            6.961891       0.027704       2.010660                    0.999762      26.939808      76.499477       0.615980       0.426086      -1.060911      -0.046713      -0.011027       0.066654       0.082137       0.006718      -0.033690      -0.004720       0.034557       0.056517      -0.028113      -0.020213       0.048326             12.932553      20.599646       2.147394       2.061147       5.136583      -0.221976      13.061430          -0.000348
          304              C      -3.218962      12.357405      19.016811      -0.044284      45.519787 0.47844558E+03  0.11489665E+05                                11.178210                            7.342510      -0.371787       1.882671                    0.997247      28.378267      81.728339       0.603592       0.422559      -1.063187      -0.067669      -0.013996      -0.007874       0.069549      -0.002573      -0.000564      -0.001083       0.005858      -0.071750      -0.023963       0.008105       0.015858             15.899196      27.431329       3.393217      -0.250542       6.530344      -0.578366      13.735915          -0.000000
          305              C      -2.426628      12.504200      17.883895       0.091558      38.476316 0.43402601E+03  0.10164234E+05                                10.023794                            7.018371       0.054809       2.018704                    0.999698      27.001196      76.597036       0.614553       0.425587      -1.062114      -0.031563      -0.003098      -0.075524       0.081913       0.002291       0.027614       0.002340       0.014269       0.112380      -0.026500      -0.023491       0.049991             13.002647      20.075112       2.197251      -2.440442       5.175707      -0.775659      13.757123           0.000273
          306              C      -1.054261      12.685353      18.014337      -0.097418      46.673860 0.48634024E+03  0.11683688E+05                                11.202439                            7.310465      -0.042458       1.974285                    0.998939      28.710948      81.705521       0.618707       0.412080      -1.073862       0.029682       0.008663      -0.039914       0.050490       0.013280      -0.015562      -0.001821      -0.014826       0.003986      -0.022992       0.002460       0.020532             15.325915      21.683195       1.934275      -4.038900       5.628008      -0.365861      18.666541          -0.000138
          307              C      -0.474228      12.719709      19.276488       0.105973      36.694331 0.42174072E+03  0.98115936E+04                                 9.729355                            6.915985       0.010158       2.002577                    0.999582      26.842928      76.041694       0.619039       0.425298      -1.061676       0.074932       0.030058       0.008515       0.081183       0.006130       0.008641       0.002528       0.065208      -0.071284      -0.025558      -0.020616       0.046174             12.243736      16.081759       2.425580      -0.035753       5.102381      -0.553854      15.547066           0.000083
          308              C      -3.024317      12.410501      16.471372      -0.519702      27.456055 0.45046526E+03  0.10708402E+05                                 7.756295                            6.922349       0.122086       1.984672                    0.998932      32.923163      95.861601       0.645901       0.398912      -1.073324       0.031826       0.005937       0.061519       0.069518       0.000510       0.030242       0.001223      -0.019216       0.117606      -0.040661      -0.010022       0.050683              8.103111       8.824295       0.429696       0.169746       5.898131      -0.375172       9.586907           0.000168
          309              C       0.979733      13.116371      19.439541      -0.533027      30.190659 0.49262953E+03  0.12023145E+05                                 8.363116                            7.249752      -0.116548       1.908610                    0.997989      33.922482     101.382861       0.627265       0.400090      -1.068296      -0.076319      -0.011775      -0.003565       0.077304      -0.001249       0.000719       0.008121       0.022361      -0.051935      -0.020934       0.001026       0.019908              9.282445      12.944868       1.453479       0.033866       6.581154      -0.311515       8.321314          -0.000015
          310              C       1.316909      13.652019      15.166949       0.031799      32.361773 0.42584788E+03  0.10086305E+05                                 9.244317                            7.163460      -0.176382       1.926736                    0.998979      29.373006      88.318115       0.572277       0.451879      -1.029624       0.004417      -0.051026      -0.002822       0.051294       0.021675       0.009959      -0.000601      -0.058888      -0.055945      -0.033528      -0.012459       0.045987             10.781762       8.576212      -0.106479      -4.504612      11.672930      -0.283180      12.096143           0.012171
          311              C       1.277242      11.254874      15.387372       0.072704      28.452358 0.36509874E+03  0.82690302E+04                                 8.300970                            6.509055       0.085494       2.031657                    0.999457      27.199092      78.351402       0.621448       0.435168      -1.045905      -0.005768       0.044458      -0.036102       0.057559      -0.010912       0.015277      -0.000046      -0.072672       0.039887      -0.048297       0.016670       0.031626              9.438890       7.965687      -0.861887      -4.506700       9.388081       0.400867      10.962901           0.009245
          312              C       0.334878      11.364190      16.401924      -0.193929      31.824144 0.43712084E+03  0.10274774E+05                                 8.685383                            6.946368       0.310017       2.070563                    0.999630      29.547372      84.508238       0.629492       0.413948      -1.067435      -0.000287       0.005279      -0.006367       0.008276       0.017175       0.002856      -0.017436      -0.025170      -0.018248      -0.025398      -0.004894       0.030291              9.841975       9.382153      -1.236680      -5.338902       8.875100       1.097681      11.268670          -0.002216
          313              C      -0.117493      12.616640      16.800498       0.140668      35.709094 0.42141220E+03  0.98103008E+04                                 9.698827                            7.005872      -0.274264       1.936273                    0.998618      26.099399      74.163105       0.602396       0.436766      -1.053750      -0.003925       0.000019       0.015920       0.016397       0.005924      -0.000343       0.008491       0.043159       0.033321      -0.029687       0.012715       0.016972             12.470950      12.292110       0.767588      -7.984888       9.605639      -1.250965      15.515101           0.016804
          314              C       0.373268      13.761336      16.181501      -0.189443      33.811189 0.44978448E+03  0.10686039E+05                                 9.120264                            7.063095       0.295764       2.069713                    0.999001      29.910930      87.008913       0.619836       0.415927      -1.062387       0.010008      -0.007558       0.003986       0.013159      -0.018366       0.014312       0.011882      -0.010022      -0.012381      -0.030218       0.009082       0.021136             10.831467       9.391170       1.421769      -5.500639      10.405739      -2.280146      12.697491          -0.005034
          315              C       5.804346      12.854012      18.751095      -0.093262      46.088217 0.48438690E+03  0.11640832E+05                                11.144995                            7.326216       0.000634       1.990865                    0.999078      28.661038      81.939835       0.613361       0.415526      -1.070176      -0.029929       0.035042       0.001911       0.046123      -0.017190       0.002973       0.001053      -0.005906      -0.005264      -0.017132      -0.001249       0.018381             15.175128      21.319000      -4.262771       1.072729      18.507657      -1.230144       5.698727          -0.000037
          316              C       5.356396      11.539095      18.793368       0.103181      36.631320 0.43079493E+03  0.10091422E+05                                 9.774544                            7.046282       0.082308       2.028118                    0.999582      27.015496      77.188895       0.604984       0.432196      -1.055757      -0.077358      -0.018790      -0.002637       0.079651       0.018993       0.003808      -0.000644       0.069698      -0.098872      -0.033338      -0.022968       0.056307             12.136939      15.341314      -0.613259       0.874341      16.142217      -0.831276       4.927286          -0.000012
          317              C       6.271670      10.495907      18.871875      -0.094938      46.173274 0.48158701E+03  0.11558001E+05                                11.156432                            7.300021      -0.010300       1.985519                    0.999269      28.724979      82.095706       0.615026       0.414959      -1.070429      -0.016174      -0.045965       0.002920       0.048815       0.009333       0.009950       0.004887      -0.015979      -0.010046      -0.015619      -0.002154       0.017773             15.159079      17.538408       2.601201       0.134023      22.257193      -1.569534       5.681635           0.000049
          318              C       7.634894      10.767636      18.911129       0.093352      36.380093 0.43218088E+03  0.10118507E+05                                 9.683624                            7.024784      -0.005339       2.001934                    0.999754      26.966936      76.694591       0.610975       0.428185      -1.059634       0.052430      -0.065919       0.004503       0.084348      -0.033784       0.005763      -0.000748      -0.008578      -0.063831      -0.026423      -0.018559       0.044983             12.158467      17.472056       3.262012      -0.062149      14.208870      -0.360758       4.794473          -0.000027
          319              C       8.082334      12.084114      18.868856      -0.047136      44.751550 0.47683890E+03  0.11437914E+05                                11.038105                            7.327899      -0.326594       1.895277                    0.997677      28.356366      81.535808       0.604662       0.422298      -1.063681       0.069696       0.013827       0.004651       0.071206       0.006072      -0.007632       0.000684       0.035662       0.024929      -0.023115       0.003520       0.019595             15.563521      26.742152       1.838338       0.725400      13.848218      -0.538373       6.100192           0.000022
          320              C       7.165783      13.127302      18.790348       0.094648      37.117478 0.42942347E+03  0.10033946E+05                                 9.801776                            6.991030       0.090445       2.031996                    0.999680      26.886947      76.293389       0.614175       0.426803      -1.060906       0.025393       0.080639       0.005024       0.084692       0.020855       0.002789      -0.002494      -0.054120      -0.067059      -0.026143      -0.019229       0.045372             12.558753      20.137831      -1.283074       0.724885      12.644289      -0.546227       4.894141          -0.000113
          321              C       3.875374      11.162736      18.696744      -0.524170      29.262536 0.47383994E+03  0.11419577E+05                                 8.148296                            7.098276       0.073772       1.972571                    0.998538      33.188230      97.637155       0.637356       0.398754      -1.072288       0.074655       0.009741       0.008312       0.075745       0.018334      -0.005053      -0.001676       0.050575      -0.024112      -0.027216      -0.008682       0.035898              8.886432      11.952867      -0.710020       0.777489       8.325518      -0.162072       6.380910           0.000055
          322              C       8.656873       9.632310      18.947362      -0.517617      26.712876 0.44265211E+03  0.10468338E+05                                 7.596436                            6.862508       0.128434       1.988928                    0.999034      32.668271      94.625241       0.649167       0.398965      -1.074150      -0.051877       0.048870      -0.004704       0.071426      -0.043798       0.004763       0.007132      -0.021893      -0.027295      -0.042581      -0.007237       0.049819              7.851033       8.900051       0.067051      -0.171792       8.868779      -0.134864       5.784268          -0.000097
          323              C       7.688632      14.560905      18.841680      -0.517064      27.116827 0.44732169E+03  0.10605110E+05                                 7.663920                            6.880491       0.150479       1.996319                    0.999069      32.659486      94.675233       0.650970       0.396872      -1.075711      -0.028204      -0.064805       0.001524       0.070693       0.023020       0.001230      -0.000676      -0.070152      -0.022423      -0.038279      -0.007415       0.045694              7.986049       8.982830       0.416519      -0.009345       9.159931      -0.253161       5.815385          -0.000089
          324              C       8.731656       0.071836      17.419496       0.052305      30.438120 0.38693495E+03  0.88952691E+04                                 8.702903                            6.693792       0.016698       1.997796                    0.999564      27.920160      81.134202       0.613546       0.434248      -1.046049      -0.001044       0.008822       0.047438       0.048263       0.030221       0.001024      -0.001815       0.001427       0.094954      -0.046107       0.014387       0.031720             10.169947       8.451560      -4.763130       0.632517      11.122152      -1.126514      10.936129          -0.002498
          325              C       4.477757      14.585891      17.446671      -0.189100      32.809080 0.43464522E+03  0.10238942E+05                                 8.911787                            6.919389       0.316860       2.077030                    0.999301      29.740288      86.161965       0.629440       0.413078      -1.064152      -0.004125       0.006944       0.004862       0.009427       0.012767      -0.011232       0.004165       0.019248       0.009309      -0.020981       0.001762       0.019219             10.469480       9.615155      -5.457089       1.687769      11.411376      -2.135800      10.381909           0.000596
          326              C       4.817875      14.001831      18.660510       0.146204      35.684860 0.41451495E+03  0.96164778E+04                                 9.707960                            6.961961      -0.239479       1.949342                    0.998984      25.975437      73.845752       0.602110       0.438484      -1.052008       0.009977      -0.013918       0.000354       0.017129       0.006152       0.002123       0.000719      -0.001555      -0.092762      -0.031023       0.009290       0.021733             12.561586      13.383466      -8.096142       0.950281      14.180145      -1.549755      10.121146          -0.003911
          327              C       4.314009      14.520302      19.847174      -0.191129      32.636392 0.43888285E+03  0.10324965E+05                                 8.856895                            6.968403       0.351627       2.091125                    0.999244      29.312726      83.830168       0.627505       0.414905      -1.066985      -0.003695       0.003384      -0.002670       0.005678       0.013655       0.009918      -0.012611       0.015472       0.026169      -0.027124       0.010564       0.016560             10.286418       9.828207      -5.634767      -0.984718      11.642651       0.404472       9.388396           0.000267
          328              C       8.567907       0.006247      19.819998       0.089619      28.113056 0.35441410E+03  0.79427487E+04                                 8.192768                            6.381811       0.117283       2.049975                    0.999547      26.462720      75.057416       0.634217       0.430931      -1.051754      -0.001392       0.023574      -0.050458       0.055711       0.018511      -0.010269      -0.001141      -0.005507       0.033796      -0.025739       0.005434       0.020306              9.458676       7.990105      -4.633497      -0.317042      11.061899       0.143434       9.324024          -0.002019
          329              C       4.864742       7.010285      18.240800       0.082104      29.148323 0.35271695E+03  0.78905243E+04                                 8.317833                            6.307696       0.089545       2.031277                    0.999650      26.734593      75.612946       0.647262       0.423006      -1.057277       0.030702      -0.027722       0.037363       0.055742      -0.015812       0.004445       0.010826       0.030054      -0.009876      -0.026156       0.002695       0.023461              9.813237       5.283527       2.557207       1.239609      14.982669      -0.080400       9.173515          -0.001200
          330              C       5.249099       8.328325      18.026415      -0.204126      34.537399 0.43720431E+03  0.10270075E+05                                 9.141723                            6.903909       0.323721       2.071213                    0.999735      29.662430      84.617196       0.637793       0.408825      -1.071509       0.006547      -0.006456       0.001843       0.009378      -0.014633       0.006850      -0.013086      -0.001587       0.050785      -0.023599      -0.003371       0.026970             10.930185       6.243030       3.412518       1.679183      17.486031       0.711698       9.061493           0.000116
          331              C       5.816759       9.065428      19.059084       0.143409      36.109538 0.41594602E+03  0.96357369E+04                                 9.676866                            6.904527      -0.234723       1.943204                    0.998811      26.055173      73.463134       0.615171       0.429796      -1.059727       0.010144       0.014497      -0.002936       0.017935      -0.010500      -0.006752      -0.003800       0.007217      -0.094414      -0.032961       0.005930       0.027031             12.494341       7.524515       4.698830       1.209388      20.706335      -1.110302       9.252172          -0.000792
          332              C       6.000573       8.482930      20.306138      -0.204420      34.352260 0.44659375E+03  0.10543293E+05                                 9.114248                            6.995872       0.261248       2.052012                    0.999696      29.692804      84.831503       0.631306       0.410963      -1.070440       0.011534      -0.012089      -0.005827       0.017695      -0.004208       0.013044       0.015313       0.022466       0.015479      -0.025488       0.003729       0.021759             10.839485       5.898746       3.110258       0.280120      17.012106      -2.964994       9.607605           0.000038
          333              C       5.616216       7.164890      20.523542       0.076457      28.865719 0.35566741E+03  0.79459751E+04                                 8.189708                            6.292284       0.156942       2.050782                    0.999749      26.537380      74.174616       0.656749       0.417449      -1.064401       0.008051      -0.026927      -0.045125       0.053161      -0.019990       0.000753       0.004818       0.029527       0.037373      -0.031570       0.012580       0.018990              9.638566       5.252371       2.505183       0.652583      14.675221      -1.837395       8.988108          -0.000741
          334              C       5.506714      11.790522      22.691543      -0.637409      31.125528 0.47977336E+03  0.11521119E+05                                 8.297192                            6.969124       0.334229       2.046619                    0.999175      33.300602      95.674180       0.671887       0.379622      -1.092851      -0.013192      -0.001426       0.023461       0.026953       0.004577       0.017682       0.020258      -0.000115      -0.058496      -0.034362       0.005198       0.029164              9.159930       8.517228       0.091475      -2.952542       6.987319      -1.061710      11.975244           0.005669
          335              C       4.835620      11.510986      23.971811       0.739699      20.042011 0.20436993E+03  0.40356986E+04                                 6.882311                            5.133469      -0.058001       2.064809                    0.999208      20.448218      56.450125       0.641458       0.483544      -1.010629      -0.009760       0.017082       0.010163       0.022144       0.056586       0.006052       0.050477      -0.072308       0.023362      -0.076308      -0.014495       0.090803              7.915527       8.141278      -2.003109      -1.566742       6.164861      -2.219212       9.440442           0.000011
          336              C      -0.493443      11.710878      26.801082      -0.243978      24.936247 0.37013299E+03  0.84791641E+04                                 7.493156                            6.395520       0.082207       1.981826                    0.999180      31.506913      93.689140       0.645187       0.414405      -1.050355       0.139294      -0.011258      -0.005105       0.139842       0.002327       0.004048       0.013790       0.059696      -0.147530      -0.053246      -0.001489       0.054735              7.932092       9.346960       0.382145      -0.008457       6.668234      -0.472122       7.781083           0.005508
          337              N       3.482522       4.313301      21.245202      -0.218657      39.927420 0.58613070E+03  0.14578937E+05                                 9.851412                            7.879152      -0.273449       1.929516                    0.998196      28.538820      79.486205       0.619982       0.397188      -1.096773      -0.077642       0.016246       0.122202       0.145690      -0.002127       0.057824      -0.019725      -0.031193      -0.099479      -0.078315       0.024834       0.053481             11.541115      10.271644      -2.017830      -4.943665      10.019216      -1.091155      14.332485           0.024756
          338              N       4.318092       4.589715       0.329125      -0.203153      44.768087 0.64079809E+03  0.16497923E+05                                10.937551                            8.435497      -0.599420       1.807046                    0.998190      30.649117      90.377003       0.571303       0.416420      -1.070749      -0.144479       0.001160      -0.050411       0.153025       0.014645      -0.013631      -0.018519      -0.187519       0.088676      -0.110744       0.023889       0.086855             13.004005       9.522654      -1.114037       5.720746      13.149667      -1.038739      16.339693           0.002343
          339              N       5.678210       8.398600      26.686341      -0.212423      41.861212 0.59364434E+03  0.14869103E+05                                10.174000                            7.920600      -0.233191       1.928426                    0.998998      29.328030      82.989367       0.617059       0.396297      -1.093242       0.102903      -0.093717      -0.017827       0.140320       0.028111       0.019107      -0.019430      -0.044705       0.215143      -0.076253      -0.000974       0.077227             11.953587       9.138900      -5.452066       0.438418      14.045777      -0.188430      12.676082          -0.000633
          340              N       2.498466      14.237641      25.801628      -0.235685      38.447263 0.58721438E+03  0.14570993E+05                                 9.531438                            7.875519      -0.018875       2.011132                    0.998245      28.393713      78.254573       0.623190       0.396089      -1.100669       0.085983       0.145284       0.047189       0.175292      -0.046931      -0.024465      -0.031986       0.095301       0.197860      -0.108556       0.031501       0.077055             10.857440       6.065782       2.052698      -1.220010      14.973063       0.876188      11.533475          -0.000450
          341              N       6.737898       3.494992       6.147702      -0.218659      39.927597 0.58613279E+03  0.14579007E+05                                 9.851455                            7.879174      -0.273458       1.929513                    0.998196      28.538881      79.486504       0.619980       0.397188      -1.096772       0.077640      -0.016247       0.122203       0.145690      -0.002126      -0.057824       0.019724      -0.031196      -0.099477      -0.078315       0.024835       0.053480             11.541187      10.271705      -2.017833       4.943749      10.019256       1.091148      14.332601           0.024756
          342              N       5.902328       3.218578      15.426626      -0.203156      44.767695 0.64079205E+03  0.16497715E+05                                10.937465                            8.435441      -0.599390       1.807056                    0.998191      30.648910      90.375993       0.571307       0.416418      -1.070751       0.144481      -0.001160      -0.050409       0.153027       0.014646       0.013635       0.018519      -0.187507       0.088669      -0.110738       0.023887       0.086850             13.003888       9.522588      -1.114021      -5.720691      13.149561       1.038716      16.339514           0.002315
          343              N      -0.556949      15.026279      11.588841      -0.212426      41.861156 0.59364390E+03  0.14869081E+05                                10.173972                            7.920583      -0.233198       1.928423                    0.998997      29.328035      82.989210       0.617061       0.396296      -1.093243      -0.102898       0.093719      -0.017827       0.140317       0.028110      -0.019107       0.019431      -0.044701       0.215140      -0.076250      -0.000976       0.077226             11.953546       9.138875      -5.452044      -0.438406      14.045716       0.188405      12.676047          -0.000656
          344              N       2.622796       9.187238      10.704127      -0.235688      38.447412 0.58721721E+03  0.14571081E+05                                 9.531464                            7.875536      -0.018870       2.011132                    0.998245      28.393775      78.254800       0.623190       0.396089      -1.100669      -0.085982      -0.145286       0.047189       0.175293      -0.046932       0.024465       0.031986       0.095297       0.197862      -0.108556       0.031500       0.077055             10.857473       6.065794       2.052702       1.220012      14.973092      -0.876193      11.533533          -0.000455
          345              N       4.188319      11.303285       8.949798      -0.218659      39.927583 0.58613296E+03  0.14579009E+05                                 9.851441                            7.879167      -0.273454       1.929513                    0.998196      28.538890      79.486472       0.619981       0.397188      -1.096772       0.077642      -0.016247      -0.122204       0.145692      -0.002126       0.057824      -0.019725      -0.031196      -0.099476      -0.078315       0.024835       0.053480             11.541164      10.271675      -2.017830      -4.943717      10.019241      -1.091152      14.332575           0.024755
          346              N       3.352749      11.026871      29.865875      -0.203155      44.767690 0.64079208E+03  0.16497713E+05                                10.937457                            8.435436      -0.599385       1.807058                    0.998191      30.648915      90.375965       0.571308       0.416418      -1.070751       0.144482      -0.001160       0.050410       0.153027       0.014645      -0.013634      -0.018519      -0.187507       0.088667      -0.110738       0.023887       0.086851             13.003874       9.522571      -1.114013       5.720677      13.149558      -1.038713      16.339494           0.002339
          347              N       1.992631       7.217986       3.508659      -0.212428      41.861981 0.59365678E+03  0.14869498E+05                                10.174126                            7.920684      -0.233249       1.928402                    0.998997      29.328392      82.990731       0.617055       0.396297      -1.093241      -0.102898       0.093722       0.017828       0.140320       0.028110       0.019108      -0.019433      -0.044704       0.215145      -0.076252      -0.000976       0.077229             11.953745       9.139027      -5.452165       0.438409      14.045974      -0.188407      12.676233          -0.000630
          348              N       5.172375       1.378945       4.393372      -0.235688      38.447385 0.58721630E+03  0.14571054E+05                                 9.531464                            7.875533      -0.018876       2.011131                    0.998245      28.393759      78.254766       0.623190       0.396089      -1.100669      -0.085982      -0.145285      -0.047188       0.175292      -0.046932      -0.024464      -0.031986       0.095297       0.197863      -0.108556       0.031500       0.077056             10.857476       6.065788       2.052691      -1.220015      14.973108       0.876191      11.533532          -0.000445
          349              N       0.932943      12.121594      24.047298      -0.218654      39.927263 0.58612781E+03  0.14578846E+05                                 9.851381                            7.879128      -0.273444       1.929519                    0.998196      28.538750      79.485919       0.619983       0.397187      -1.096773      -0.077643       0.016245      -0.122201       0.145690      -0.002126      -0.057823       0.019725      -0.031194      -0.099481      -0.078315       0.024835       0.053480             11.541077      10.271608      -2.017814       4.943650      10.019178       1.091156      14.332445           0.024757
          350              N       1.768513      12.398008      14.768375      -0.203152      44.768169 0.64079969E+03  0.16497969E+05                                10.937550                            8.435497      -0.599410       1.807048                    0.998191      30.649140      90.376980       0.571304       0.416419      -1.070750      -0.144481       0.001160       0.050411       0.153028       0.014645       0.013632       0.018519      -0.187518       0.088675      -0.110744       0.023890       0.086854             13.004001       9.522662      -1.114033      -5.720751      13.149661       1.038740      16.339679           0.002318
          351              N       8.227790       0.590307      18.606159      -0.212424      41.861424 0.59364718E+03  0.14869196E+05                                10.174040                            7.920621      -0.233210       1.928419                    0.998997      29.328130      82.989788       0.617058       0.396298      -1.093241       0.102903      -0.093718       0.017828       0.140321       0.028112      -0.019108       0.019431      -0.044705       0.215144      -0.076254      -0.000974       0.077228             11.953641       9.138941      -5.452103      -0.438429      14.045849       0.188438      12.676133          -0.000662
          352              N       5.048045       6.429348      19.490873      -0.235686      38.447296 0.58721513E+03  0.14571016E+05                                 9.531444                            7.875524      -0.018875       2.011132                    0.998245      28.393719      78.254594       0.623190       0.396089      -1.100669       0.085983       0.145284      -0.047189       0.175292      -0.046932       0.024465       0.031986       0.095301       0.197861      -0.108557       0.031501       0.077055             10.857448       6.065786       2.052697       1.220008      14.973070      -0.876194      11.533488          -0.000463
          353              O       6.242062       4.211793      21.184812      -0.616712      43.921514 0.64369257E+03  0.16170307E+05                                 9.816877                            7.835805       0.285709       2.115398                    0.998143      28.954088      77.547830       0.681626       0.357701      -1.141164       0.026045      -0.008278      -0.056370       0.062645      -0.004651       0.017881      -0.054895       0.052982      -0.074461      -0.075519       0.022229       0.053290             11.039679      15.964619      -4.494149       3.401729       8.463181      -0.881088       8.691236           0.039883
          354              O       7.946172       3.001508      20.496366      -0.565752      36.021851 0.52468067E+03  0.12591095E+05                                 8.716814                            7.151049       0.205280       2.111352                    0.996603      27.968519      74.505195       0.698332       0.365490      -1.128976      -0.056151       0.021724      -0.054104       0.080946       0.018836      -0.029731       0.028170      -0.139398       0.143999      -0.103645       0.028127       0.075518              9.824209       7.172069      -2.650625      -1.762649      10.361717       5.424777      11.938840           0.000677
          355              O       3.519272       3.813570      18.440086      -0.496952      51.707240 0.79849236E+03  0.21424785E+05                                11.455002                            8.967589      -0.402967       1.875803                    0.998537      30.921090      89.007980       0.604433       0.377669      -1.112352      -0.130742       0.021029      -0.011002       0.132879       0.006146      -0.037830       0.042677       0.349614      -0.168802      -0.164716      -0.043633       0.208349             13.229043      19.644544      -0.375356      -2.038501       7.258076       2.222918      12.784509           0.039705
          356              O       5.976469       3.801077      18.246838      -0.769142      66.349558 0.12763478E+04  0.38373316E+05                                13.296161                           11.136396      -0.447033       1.790120                    0.998563      37.424985     112.748480       0.559106       0.364377      -1.126270      -0.001273       0.013456      -0.011093       0.017486      -0.066575       0.044655       0.022797       0.061237       0.183828      -0.114809       0.028878       0.085931             15.556616      14.381800      -5.221906      -0.721815      14.540643       2.960610      17.747404           0.131453
          357              O       3.978359       3.596500       6.087312      -0.616705      43.921207 0.64368813E+03  0.16170164E+05                                 9.816825                            7.835776       0.285707       2.115400                    0.998143      28.953990      77.547452       0.681628       0.357701      -1.141165      -0.026042       0.008279      -0.056371       0.062645      -0.004651      -0.017881       0.054895       0.052978      -0.074466      -0.075520       0.022230       0.053290             11.039607      15.964491      -4.494079      -3.401728       8.463114       0.881092       8.691215           0.039883
          358              O       2.274249       4.806785       5.398866      -0.565744      36.019794 0.52464499E+03  0.12589986E+05                                 8.716342                            7.150687       0.205267       2.111346                    0.996603      27.968258      74.503014       0.698369       0.365478      -1.128989       0.056155      -0.021720      -0.054102       0.080945       0.018841       0.029736      -0.028166      -0.139396       0.143996      -0.103647       0.028134       0.075513              9.823653       7.171686      -2.650461       1.762572      10.361129      -5.424425      11.938144           0.000748
          359              O       6.701148       3.994723       3.342587      -0.496943      51.706955 0.79848839E+03  0.21424661E+05                                11.454965                            8.967582      -0.402999       1.875795                    0.998537      30.921007      89.007828       0.604432       0.377671      -1.112351       0.130740      -0.021029      -0.011000       0.132877       0.006145       0.037832      -0.042675       0.349616      -0.168817      -0.164714      -0.043639       0.208353             13.228985      19.644258      -0.375238       2.038538       7.258088      -2.222933      12.784608           0.039723
          360              O       4.243952       4.007216       3.149339      -0.769144      66.349864 0.12763530E+04  0.38373505E+05                                13.296185                           11.136403      -0.447052       1.790113                    0.998563      37.425146     112.748972       0.559107       0.364376      -1.126271       0.001278      -0.013455      -0.011092       0.017485      -0.066574      -0.044657      -0.022793       0.061232       0.183817      -0.114805       0.028875       0.085930             15.556669      14.381793      -5.221926       0.721869      14.540708      -2.960665      17.747507           0.131489
          361              O       1.428779      11.404793       9.010188      -0.616694      43.920822 0.64368094E+03  0.16169933E+05                                 9.816753                            7.835719       0.285716       2.115404                    0.998143      28.953883      77.546946       0.681632       0.357699      -1.141166      -0.026043       0.008277       0.056368       0.062642      -0.004651       0.017880      -0.054896       0.052978      -0.074472      -0.075521       0.022231       0.053290             11.039526      15.964384      -4.494050       3.401699       8.463054      -0.881087       8.691139           0.039886
          362              O      -0.275331      12.615078       9.698634      -0.565740      36.019924 0.52464744E+03  0.12590066E+05                                 8.716393                            7.150729       0.205290       2.111357                    0.996603      27.968178      74.502985       0.698363       0.365481      -1.128986       0.056150      -0.021720       0.054099       0.080940       0.018839      -0.029735       0.028167      -0.139396       0.143994      -0.103646       0.028132       0.075513              9.823710       7.171730      -2.650476      -1.762577      10.361186       5.424454      11.938212           0.000690
          363              O       4.151569      11.803016      11.754913      -0.496942      51.707184 0.79849185E+03  0.21424780E+05                                11.455008                            8.967604      -0.402999       1.875794                    0.998537      30.921067      89.008096       0.604431       0.377671      -1.112350       0.130739      -0.021029       0.011000       0.132876       0.006146      -0.037832       0.042675       0.349616      -0.168821      -0.164713      -0.043640       0.208353             13.229042      19.644415      -0.375276      -2.038527       7.258101       2.222936      12.784611           0.039717
          364              O       1.694372      11.815509      11.948162      -0.769143      66.349527 0.12763472E+04  0.38373269E+05                                13.296117                           11.136358      -0.447035       1.790119                    0.998563      37.425105     112.748598       0.559110       0.364375      -1.126272       0.001280      -0.013456       0.011095       0.017487      -0.066577       0.044652       0.022793       0.061232       0.183785      -0.114801       0.028881       0.085920             15.556573      14.381728      -5.221883      -0.721853      14.540609       2.960628      17.747382           0.131481
          365              O       3.692482      12.020086      24.107688      -0.616706      43.921361 0.64369006E+03  0.16170225E+05                                 9.816847                            7.835783       0.285713       2.115400                    0.998143      28.954041      77.547612       0.681628       0.357700      -1.141165       0.026045      -0.008277       0.056371       0.062646      -0.004650      -0.017881       0.054895       0.052982      -0.074467      -0.075521       0.022231       0.053290             11.039643      15.964574      -4.494134      -3.401708       8.463156       0.881082       8.691200           0.039885
          366              O       5.396592      10.809801      24.796134      -0.565746      36.021952 0.52468202E+03  0.12591142E+05                                 8.716855                            7.151079       0.205287       2.111357                    0.996603      27.968462      74.505208       0.698327       0.365492      -1.128974      -0.056148       0.021725       0.054103       0.080942       0.018834       0.029730      -0.028171      -0.139396       0.143999      -0.103644       0.028125       0.075519              9.824257       7.172098      -2.650636       1.762653      10.361770      -5.424811      11.938905           0.000736
          367              O       0.969693      11.621863      26.852413      -0.496948      51.706993 0.79848818E+03  0.21424640E+05                                11.454955                            8.967557      -0.402967       1.875803                    0.998537      30.921028      89.007665       0.604436       0.377669      -1.112353      -0.130741       0.021028       0.011000       0.132878       0.006146       0.037830      -0.042676       0.349613      -0.168808      -0.164714      -0.043635       0.208349             13.228983      19.644435      -0.375338       2.038483       7.258049      -2.222908      12.784465           0.039719
          368              O       3.426889      11.609370      27.045662      -0.769131      66.348790 0.12763306E+04  0.38372650E+05                                13.296032                           11.136299      -0.447016       1.790128                    0.998563      37.424815     112.747577       0.559111       0.364376      -1.126271      -0.001274       0.013456       0.011095       0.017486      -0.066577      -0.044650      -0.022794       0.061236       0.183812      -0.114806       0.028882       0.085924             15.556452      14.381647      -5.221828       0.721808      14.540479      -2.960573      17.747232           0.131493

******************************************************
Auxiliary information for the entire system
The total spin magnetic moment of the unit cell is   3.904231
The total net atomic charge of the unit cell is   0.000010
Accuracy of reproducing the electrostatic potential in the unit cell:
  The inner radius (bohr) =    5.0000
  The outer radius (bohr) =   12.0000
  Valid grid points have density less than (e/(bohr^3)) =    0.0001
  The number of valid grid points were=       187436
  The rms potential error without charges in kcal/mol is=      7.18656
  The rms potential error with partial charges in kcal/mol is=      2.00706
  The RRMSE value at monopole order=      0.27928
  The rms potential error with partial charges and cloud penetration in kcal/mol is=      2.00752
  The RRMSE value at monopole order with cloud penetration is=      0.27934
  The rms potential error with partial charges and atomic dipoles in kcal/mol is=      0.53931
  The RRMSE value at dipole order=      0.07504
  The rms potential error with partial charges, atomic dipoles and cloud penetration in kcal/mol is=      0.54725
  The RRMSE value at dipole order with cloud penetration=      0.07615

******************************************************
The electron densities and ab initio electrostatic potential were computed in VASP using the PBE functional and
projector augmented wave method. See the main text of the journal article for a description of computational details.
The atomic charges, dipoles, and quadrupoles were computed with the DDEC6 method as described in
(a) T. A. Manz and N. Gabaldon Limas, RSC Adv. 6 (2016) 47771-47801 DOI: 10.1039/c6ra04656h
(b) N. Gabaldon Limas and T. A. Manz, RSC Adv. 8 (2018) 2678-2707 DOI: 10.1039/c7ra11829e.
For each atom in the material, the electron cloud parameters were fit to the spherically averaged atom-in-material
electron density using radial positions for which this density was between 10^-4 and 10^-2 electrons per cubic bohr.
The polarizabilities, dispersion coefficients, and quantum Drude oscillator (QDO) parameters were fit using the MCLF method.
The magnetic structure of the system was optimized in VASP from the default ferromagnetic initial guess using spin polarization.
The atomic spin moments (ASMs) were computed on this optimized magnetic structure using the DDEC6 partition as inputs
to the method of T. A. Manz and D. S. Sholl, J. Chem. Theory Comput. 7 (2011) 4146-4164 DOI: 10.1021/ct200539n.
The RMSE and RRMSE were computed using a uniform grid with Ewald summation.
