# Supplementary material for: A collection of forcefield precursors for metal–organic frameworks
Source: RSC Adv. 2019 Nov 13;9(63):36492–507. doi: 10.1039/c9ra07327b (PMC9075174; doi:10.1039/c9ra07327b)
Supplement: RA-009-C9RA07327B-s5367 [file RA-009-C9RA07327B-s5367.xyz]

  234
jmolscript: load "" {1 1 1} spacegroup "x,y,z" unitcell [{     13.169800     0.000000     0.000000 }, {     -5.426885    15.790357     0.000000 }, {      0.000000     0.000000    19.196500 }]
Ni     3.225948     8.335256    14.854828     0.688293
Ni    -4.781375    15.350280     5.256578     0.688307
Ni     4.516967     7.455101     4.341672     0.688286
Ni    12.524290     0.440077    13.939922     0.688302
Ni    -2.713443     7.895179     0.000000     0.706159
Ni     6.584900     0.000000     9.598250     0.706127
H      7.272014     9.270519    16.990822     0.114256
H      5.787449    12.076465    14.468402     0.115157
H     -3.985740    12.823349    16.545463     0.120601
H     -0.567192     5.922963    18.171407     0.093203
H     -0.058053     4.667630    16.332382     0.146724
H     10.160141     6.576684    14.314830     0.136446
H      9.739253     7.778330    16.226801     0.094033
H      2.585140    10.082143    12.433573     0.095812
H      1.053226    10.213203    10.746201     0.144283
H     -0.902853     7.083554    12.422055     0.120972
H      0.681481     7.056711    14.080633     0.086257
H      0.773598    10.072669    15.339923     0.087557
H     -0.875012    10.309524    16.927474     0.146071
H      1.340347     8.013606     0.226519     0.148100
H      2.910083     7.814648    17.743325     0.101332
H     -0.701342     3.994960    14.032642     0.357342
H     -1.708674     4.895011    13.322371     0.338706
H     -0.808796     9.174197     9.751822     0.360808
H     -1.648278     8.053082    10.442896     0.351933
H     -1.394694    10.074248     0.076786     0.321813
H     -0.567107     9.237359     0.940628     0.326486
H      4.342359    14.415017     7.392572     0.114257
H      5.826923    11.609070     4.870152     0.115157
H      2.430312    10.862187     6.947213     0.120602
H      4.438649     1.972216     8.573157     0.093203
H      3.929510     3.227549     6.734132     0.146724
H      6.881117     1.318495     4.716580     0.136446
H      7.302005     0.116849     6.628551     0.094033
H     -4.140568    13.603393     2.835323     0.095812
H     -2.608654    13.472333     1.147951     0.144283
H      4.774310     0.811624     2.823805     0.120972
H      3.189977     0.838468     4.482383     0.086257
H     -2.329025    13.612867     5.741673     0.087557
H     -0.680416    13.376011     7.329224     0.146071
H     -2.895774    15.671929     9.824769     0.148100
H      0.961375     0.080531     8.145075     0.101331
H      4.572800     3.900218     4.434391     0.357342
H      5.580131     3.000168     3.724121     0.338706
H     -0.746632    14.511338     0.153572     0.360808
H      0.092851    15.632453     0.844646     0.351933
H     -0.160733    13.611288     9.675036     0.321812
H     -0.988320    14.448177    10.538878     0.326486
H      0.470901     6.519838     2.205678     0.114256
H      1.955466     3.713892     4.728098     0.115157
H     11.728655     2.967008     2.651037     0.120601
H      8.310107     9.867394     1.025093     0.093204
H      7.800968    11.122727     2.864118     0.146724
H     -2.417226     9.213673     4.881670     0.136446
H     -1.996338     8.012027     2.969699     0.094033
H      5.157775     5.708214     6.762927     0.095812
H      6.689689     5.577154     8.450299     0.144283
H      8.645768     8.706803     6.774445     0.120972
H      7.061434     8.733646     5.115867     0.086257
H      6.969317     5.717688     3.856577     0.087557
H      8.617927     5.480833     2.269026     0.146071
H      6.402568     7.776751    18.969981     0.148100
H      4.832832     7.975709     1.453175     0.101332
H      8.444257    11.795397     5.163859     0.357342
H     -3.718211    10.895346     5.874129     0.338706
H      8.551711     6.616160     9.444678     0.360808
H      9.391193     7.737275     8.753604     0.351933
H      9.137609     5.716109    19.119714     0.321812
H      8.310022     6.552998    18.255872     0.326486
H      3.400556     1.375340    11.803928     0.114256
H      1.915992     4.181287    14.326348     0.115157
H      5.312603     4.928170    12.249287     0.120601
H      3.304266    13.818141    10.623343     0.093203
H      3.813405    12.562808    12.462368     0.146724
H      0.861798    14.471862    14.479920     0.136446
H      0.440910    15.673508    12.567949     0.094032
H     11.883483     2.186964    16.361177     0.095813
H     10.351569     2.318024    18.048549     0.144283
H      2.968605    14.978733    16.372695     0.120972
H      4.552938    14.951889    14.714117     0.086257
H     10.071940     2.177490    13.454827     0.087557
H      8.423331     2.414346    11.867276     0.146071
H     10.638689     0.118428     9.371731     0.148100
H      6.781540    15.709826    11.051425     0.101331
H      3.170115    11.890139    14.762109     0.357342
H      2.162784    12.790189    15.472379     0.338706
H      8.489547     1.279019    19.042928     0.360808
H      7.650064     0.157904    18.351854     0.351933
H      7.903648     2.179069     9.521464     0.321812
H      8.731235     1.342180     8.657621     0.326485
C      9.481605    10.451637    17.810513     0.577954
C      8.420532    10.960087    16.875643    -0.033539
C      7.335010    10.129514    16.587696    -0.130515
C      6.341355    10.560591    15.708496    -0.022476
C      5.156292     9.701595    15.453183     0.558375
C      6.447173    11.796976    15.092288    -0.128959
C      7.521616    12.629128    15.389834    -0.012080
C      7.534364    13.979203    14.760189     0.553522
C      8.482029    12.229631    16.305507    -0.116594
C     -1.085726     6.044549    17.384350     0.100079
C     -0.774958     5.289770    16.288230    -0.271356
C     -1.500649     5.423988    15.103806     0.375750
C     10.665207     6.406148    15.101887    -0.307489
C     10.424406     7.118293    16.253677     0.091931
C      1.865995     9.461582    12.425894     0.108720
C      0.959813     9.550008    11.418078    -0.277647
C     -0.116550     8.646799    11.381605     0.373802
C     -0.191689     7.712010    12.404778    -0.296019
C      0.760878     7.699378    13.383800     0.097282
C      0.879456     9.630539    16.173051     0.074488
C     -0.105375     9.786863    17.119439    -0.247361
C      0.033218     9.180514    18.349934     0.343103
C      1.195449     8.435209    18.584132    -0.257149
C      2.125575     8.323097    17.572476     0.110003
C      2.132767    13.233898     8.212263     0.577954
C      3.193840    12.725449     7.277393    -0.033539
C      4.279362    13.556021     6.989446    -0.130515
C      5.273018    13.124945     6.110246    -0.022476
C      6.458081    13.983940     5.854933     0.558375
C      5.167200    11.888560     5.494038    -0.128959
C      4.092756    11.056408     5.791584    -0.012080
C      4.080008     9.706332     5.161939     0.553522
C      3.132344    11.455904     6.707257    -0.116594
C      4.957183     1.850630     7.786100     0.100079
C      4.646416     2.605409     6.689980    -0.271356
C      5.372106     2.471191     5.505556     0.375750
C      6.376050     1.489031     5.503637    -0.307489
C      6.616852     0.776886     6.655427     0.091931
C     -3.421422    14.223954     2.827644     0.108720
C     -2.515240    14.135528     1.819828    -0.277647
C     -1.438878    15.038736     1.783355     0.373801
C      4.063146     0.183168     2.806528    -0.296019
C      3.110579     0.195800     3.785550     0.097282
C     -2.434884    14.054997     6.574801     0.074489
C     -1.450053    13.898672     7.521189    -0.247361
C     -1.588645    14.505022     8.751684     0.343102
C     -2.750876    15.250327     8.985882    -0.257149
C     -3.681003    15.362438     7.974226     0.110003
C     -1.738690     5.338720     1.385987     0.577954
C     -0.677617     4.830270     2.320857    -0.033540
C      0.407905     5.660843     2.608804    -0.130515
C      1.401560     5.229766     3.488004    -0.022476
C      2.586623     6.088762     3.743317     0.558375
C      1.295742     3.993381     4.104212    -0.128959
C      0.221299     3.161229     3.806666    -0.012080
C      0.208551     1.811154     4.436311     0.553522
C     -0.739114     3.560726     2.890993    -0.116594
C      8.828641     9.745808     1.812150     0.100080
C      8.517873    10.500587     2.908270    -0.271356
C      9.243564    10.366369     4.092694     0.375750
C     -2.922292     9.384209     4.094613    -0.307489
C     -2.681491     8.672064     2.942823     0.091931
C      5.876920     6.328775     6.770606     0.108720
C      6.783102     6.240349     7.778422    -0.277647
C      7.859465     7.143558     7.814895     0.373802
C      7.934604     8.078347     6.791722    -0.296019
C      6.982037     8.090979     5.812700     0.097282
C      6.863459     6.159818     3.023449     0.074489
C      7.848290     6.003494     2.077061    -0.247361
C      7.709697     6.609843     0.846566     0.343104
C      6.547466     7.355148     0.612368    -0.257149
C      5.617340     7.467260     1.624024     0.110003
C      5.610148     2.556459    10.984237     0.577953
C      4.549075     3.064908    11.919107    -0.033539
C      3.463553     2.234336    12.207054    -0.130515
C      2.469897     2.665412    13.086254    -0.022476
C      1.284834     1.806417    13.341568     0.558375
C      2.575715     3.901797    13.702462    -0.128959
C      3.650159     4.733949    13.404916    -0.012081
C      3.662907     6.084025    14.034561     0.553522
C      4.610571     4.334453    12.489243    -0.116593
C      2.785732    13.939727    11.410400     0.100079
C      3.096499    13.184948    12.506520    -0.271356
C      2.370809    13.319166    13.690944     0.375750
C      1.366865    14.301326    13.692863    -0.307489
C      1.126063    15.013471    12.541073     0.091930
C     11.164337     1.566403    16.368856     0.108720
C     10.258155     1.654829    17.376672    -0.277647
C      9.181793     0.751621    17.413145     0.373801
C      3.679769    15.607189    16.389972    -0.296018
C      4.632336    15.594557    15.410950     0.097282
C     10.177799     1.735360    12.621699     0.074488
C      9.192968     1.891685    11.675311    -0.247360
C      9.331560     1.285335    10.444816     0.343102
C     10.493791     0.540030    10.210618    -0.257149
C     11.423918     0.427919    11.222274     0.110003
N     -2.090814     6.957231    17.418904    -0.257704
N     -1.250462     4.669209    14.011525    -0.686481
N      1.808280     8.548899    13.414514    -0.250494
N     -1.055100     8.679959    10.410262    -0.712851
N      1.992185     8.883655    16.365016    -0.236671
N     -0.966702     9.265781     0.126697    -0.634752
N      5.962272     0.937947     7.820654    -0.257699
N      5.121920     3.225970     4.413275    -0.686481
N     -3.363708    15.136636     3.816264    -0.250497
N     -0.500328    15.005576     0.812012    -0.712851
N     -3.547612    14.801881     6.766766    -0.236672
N     -0.588726    14.419754     9.724947    -0.634747
N      9.833729     8.833126     1.777596    -0.257705
N      8.993377    11.121148     5.184975    -0.686482
N      5.934635     7.241458     5.781986    -0.250492
N      8.798015     7.110398     8.786238    -0.712851
N      5.750730     6.906702     2.831484    -0.236670
N      8.709617     6.524576    19.069803    -0.634751
N      1.780643    14.852410    11.375846    -0.257699
N      2.620995    12.564387    14.783225    -0.686481
N     11.106623     0.653721    15.380236    -0.250495
N      8.243243     0.784781    18.384488    -0.712852
N     11.290527     0.988476    12.429734    -0.236671
N      8.331641     1.370603     9.471553    -0.634747
O      9.396942     9.222674    18.100572    -0.577320
O     -2.805011    11.234839    18.252032    -0.605525
O      5.026879     8.579848    16.022743    -0.527532
O      4.270907    10.105039    14.631956    -0.556020
O      6.794142    14.201689    13.765234    -0.536106
O     -4.942835    14.918413    15.270048    -0.531636
O      2.217430    14.462862     8.502322    -0.577315
O      1.249583    12.450696     8.653782    -0.605525
O      6.587494    15.105687     6.424493    -0.527534
O      7.343465    13.580497     5.033706    -0.556023
O      4.820231     9.483846     4.166984    -0.536103
O      3.387408     8.767122     5.671798    -0.531634
O     -1.654027     6.567683     1.095928    -0.577320
O     10.547926     4.555518     0.944468    -0.605525
O      2.716036     7.210509     3.173757    -0.527531
O      3.472008     5.685318     4.564544    -0.556019
O      0.948773     1.588668     5.431266    -0.536107
O     12.685750     0.871944     3.926452    -0.531637
O      5.525485     1.327495    10.694178    -0.577314
O      6.493332     3.339661    10.542718    -0.605525
O      1.155421     0.684670    12.772007    -0.527533
O      0.399450     2.209860    14.162794    -0.556021
O      2.922684     6.306511    15.029516    -0.536104
O      4.355507     7.023235    13.524702    -0.531635

The following XYZ coordinates are in angstroms. Other properties are in atomic units.
The sperically averaged electron density of each atom fit to a function of the form exp(a - br)
eigen_1, eigen_2 and eigen_3 are the three eigenvalues of traceless quadrupole moment tensor
  atom number  atomic symbol              X              Y              Z     net charge C6 coefficient C8 coefficient C10 coefficient fluctuating dipole atomic polarizability isotropic forcefield polarizability              a              b squared Pearson coefficient          <r^3>          <r^4>         wp_QDO          m_QDO          q_QDO       dipole_x       dipole_y       dipole_z         dipole            Qxy            Qxz            Qyz     Q(x^2-y^2)  Q(3z^2 - R^2)        eigen_1        eigen_2        eigen_3 static polarizability      alpha(xx)      alpha(xy)      alpha(xz)      alpha(yy)      alpha(yz)      alpha(zz) atomic spin moment
            1             Ni       3.225948       8.335256      14.854828       0.688293     118.897329 0.23671224E+04  0.78692627E+05                                18.483490                           14.882094       0.737862       2.090243                    0.994668      48.001163     127.514526       0.525115       0.350864      -1.199929       0.119654      -0.045961      -0.008602       0.128466       0.034158      -0.006165      -0.019444      -0.036902      -0.075971      -0.033114      -0.023215       0.056329             23.000255      23.948053       3.682387       3.228321      24.637858       8.763303      20.414854           1.764672
            2             Ni      -4.781375      15.350280       5.256578       0.688307     118.896622 0.23671053E+04  0.78691870E+05                                18.483369                           14.882000       0.737881       2.090251                    0.994668      48.000962     127.513611       0.525119       0.350862      -1.199931      -0.119655       0.045961      -0.008602       0.128467       0.034159       0.006165       0.019444      -0.036902      -0.075972      -0.033115      -0.023215       0.056330             23.000104      23.947892       3.682352      -3.228299      24.637693      -8.763242      20.414725           1.764679
            3             Ni       4.516967       7.455101       4.341672       0.688286     118.897787 0.23671335E+04  0.78693105E+05                                18.483559                           14.882147       0.737854       2.090239                    0.994668      48.001295     127.515072       0.525113       0.350865      -1.199928      -0.119655       0.045961       0.008602       0.128466       0.034157      -0.006166      -0.019444      -0.036902      -0.075971      -0.033114      -0.023215       0.056329             23.000342      23.948142       3.682401       3.228334      24.637954       8.763339      20.414930           1.764671
            4             Ni      12.524290       0.440077      13.939922       0.688302     118.896859 0.23671111E+04  0.78692130E+05                                18.483412                           14.882033       0.737872       2.090247                    0.994668      48.001024     127.513914       0.525117       0.350863      -1.199930       0.119655      -0.045961       0.008602       0.128467       0.034158       0.006165       0.019444      -0.036901      -0.075972      -0.033114      -0.023215       0.056329             23.000156      23.947947       3.682360      -3.228306      24.637750      -8.763263      20.414772           1.764675
            5             Ni      -2.713443       7.895179       0.000000       0.706159      95.755900 0.17592012E+04  0.54553522E+05                                16.841572                           13.497566       1.117729       2.218347                    0.992541      46.803690     121.922560       0.508595       0.388353      -1.164430      -0.000000      -0.000000      -0.000000       0.000000       0.000866       0.076975      -0.066449       0.049696      -0.173339      -0.125367       0.021756       0.103611             21.442944      18.667172      -4.070430      -3.970902      21.548677       0.150592      24.112984           1.752217
            6             Ni       6.584900       0.000000       9.598250       0.706127      95.755829 0.17592004E+04  0.54553600E+05                                16.841687                           13.497657       1.117656       2.218320                    0.992541      46.804145     121.924653       0.508587       0.388358      -1.164423       0.000000      -0.000000       0.000000       0.000000       0.000867      -0.076975       0.066449       0.049698      -0.173339      -0.125367       0.021756       0.103611             21.443089      18.667291      -4.070460       3.970937      21.548815      -0.150598      24.113161           1.752204
            7              H       7.272014       9.270519      16.990822       0.114256       1.164667 0.85641763E+01  0.85743603E+02                                 1.827201                            1.705195      -1.379849       2.213794                    0.994757       3.798885      10.831554       0.480503       1.273192      -0.707995      -0.002716      -0.034905       0.015271       0.038196       0.000512      -0.000731      -0.006193      -0.022705      -0.004662      -0.010634      -0.003904       0.014538              1.901318       1.719158      -0.019556       0.174207       2.207032      -0.472905       1.777762           0.000495
            8              H       5.787449      12.076465      14.468402       0.115157       1.243158 0.92295358E+01  0.94241981E+02                                 1.920079                            1.780303      -1.385974       2.216478                    0.993375       3.845531      11.108436       0.465803       1.287773      -0.705292      -0.024075       0.010315      -0.028313       0.038570      -0.004407       0.010383      -0.001894       0.005770       0.007708      -0.009171      -0.004415       0.013586              2.006417       2.217615      -0.170001       0.557755       1.907324      -0.318764       1.894313           0.000646
            9              H      -3.985740      12.823349      16.545463       0.120601       1.421063 0.11267354E+02  0.11961342E+03                                 2.024931                            1.914722      -1.512839       2.163543                    0.991822       3.769054      10.710358       0.472854       1.220172      -0.722754       0.026248       0.027634       0.010365       0.039497       0.011543      -0.000688       0.002787       0.001174      -0.015238      -0.010243      -0.003961       0.014204              2.051382       2.234961       0.368917       0.313288       2.169565      -0.019315       1.749620           0.000340
           10              H      -0.567192       5.922963      18.171407       0.093203       1.259984 0.95517090E+01  0.97859150E+02                                 1.914256                            1.795890      -1.131664       2.333308                    0.995430       3.707886      10.547211       0.472146       1.266221      -0.711985       0.029067      -0.011367       0.039760       0.050547      -0.017307       0.011900      -0.000901       0.007393       0.007616      -0.021146      -0.000612       0.021758              1.975247       1.771127      -0.033041       0.401612       1.553422      -0.021052       2.601191           0.000279
           11              H      -0.058053       4.667630      16.332382       0.146724       1.101283 0.81261959E+01  0.79465123E+02                                 1.729997                            1.645818      -0.821467       2.507322                    0.999485       3.203295       8.724286       0.501083       1.249992      -0.718710       0.028596      -0.021501       0.002949       0.035899      -0.013753       0.009079       0.003628       0.006079       0.022150      -0.020453       0.005629       0.014824              1.762632       1.867741      -0.410615      -0.094400       1.892457       0.110255       1.527699           0.000366
           12              H      10.160141       6.576684      14.314830       0.136446       1.088381 0.80018055E+01  0.77048972E+02                                 1.629650                            1.565434      -0.867022       2.473749                    0.999191       3.146905       8.188659       0.553878       1.148452      -0.742657      -0.020379       0.007297      -0.024036       0.032346      -0.017445       0.007679       0.006662      -0.000020       0.017307      -0.023808       0.009161       0.014647              1.637419       1.581716      -0.090958       0.286737       1.388468      -0.040768       1.942074           0.000332
           13              H       9.739253       7.778330      16.226801       0.094033       1.197601 0.86271929E+01  0.86079429E+02                                 1.841316                            1.697162      -1.023805       2.380721                    0.997357       3.622694      10.136039       0.490307       1.252012      -0.714716      -0.034301       0.034592      -0.005961       0.049079      -0.011501       0.009978      -0.004174       0.007535       0.007669      -0.013893      -0.004171       0.018064              1.929108       2.090250      -0.685198      -0.112212       2.113774       0.158987       1.583299           0.000306
           14              H       2.585140      10.082143      12.433573       0.095812       1.319162 0.96876732E+01  0.99318911E+02                                 1.961316                            1.799621      -1.022893       2.390696                    0.996634       3.616894      10.196111       0.476562       1.253643      -0.715809       0.038853       0.027957      -0.002890       0.047953       0.011684       0.001922      -0.007619       0.006845      -0.000198      -0.015599       0.002558       0.013041              2.036495       2.204352       0.691285       0.127080       2.279535      -0.009419       1.625598           0.000331
           15              H       1.053226      10.213203      10.746201       0.144283       1.041854 0.72747044E+01  0.69646557E+02                                 1.686267                            1.566925      -1.082846       2.380521                    0.996969       3.365918       9.264514       0.505486       1.265646      -0.711852       0.006675       0.022963      -0.023486       0.033518       0.008982       0.010147      -0.007294       0.009205      -0.004410      -0.017870       0.004446       0.013424              1.751858       1.380864       0.128885      -0.017853       1.941663      -0.571930       1.933048           0.000373
           16              H      -0.902853       7.083554      12.422055       0.120972       1.137775 0.83894241E+01  0.82719184E+02                                 1.740895                            1.647221      -1.080862       2.360041                    0.996751       3.493716       9.563497       0.512188       1.212838      -0.723947      -0.021500      -0.019107       0.000366       0.028766       0.012594       0.010375      -0.007529       0.008220       0.001013      -0.020654       0.005855       0.014798              1.771295       1.903206       0.511124      -0.024406       1.870705      -0.158656       1.539976           0.000340
           17              H       0.681481       7.056711      14.080633       0.086257       1.099750 0.81756534E+01  0.82060590E+02                                 1.855899                            1.741042      -1.441008       2.181999                    0.991625       4.089641      12.226821       0.438901       1.390360      -0.682865      -0.002021      -0.032357       0.034065       0.047026       0.005858       0.002571      -0.010192      -0.007238       0.016422      -0.013058      -0.000717       0.013775              1.915178       1.608142       0.117865      -0.072373       2.053892      -0.568929       2.083499           0.000217
           18              H       0.773598      10.072669      15.339923       0.087557       1.326606 0.10051282E+02  0.10383251E+03                                 1.947638                            1.816272      -1.187990       2.298583                    0.995562       3.710819      10.445478       0.481751       1.230754      -0.720276      -0.012095       0.022684      -0.040488       0.047960      -0.014833       0.005659      -0.013376       0.016233       0.013160      -0.022329      -0.000554       0.022883              2.016016       1.579185       0.018558      -0.109725       1.840682      -0.491600       2.628181           0.000235
           19              H      -0.875012      10.309524      16.927474       0.146071       1.073196 0.79522909E+01  0.77958607E+02                                 1.734083                            1.651907      -1.097681       2.372417                    0.997451       3.416028       9.558811       0.485539       1.286798      -0.707900      -0.029929       0.015987      -0.009405       0.035210      -0.005970       0.001264      -0.012077       0.009456       0.028070      -0.016731       0.000545       0.016186              1.767953       2.172492      -0.431150      -0.032273       1.646480      -0.079241       1.484887           0.000371
           20              H       1.340347       8.013606       0.226519       0.148100       0.969305 0.67611133E+01  0.63741658E+02                                 1.629680                            1.529134      -0.920935       2.463811                    0.998615       3.291288       9.075995       0.500953       1.296893      -0.705459       0.004879      -0.017575       0.030230       0.035306      -0.010392      -0.005704      -0.005417       0.011218       0.011953      -0.016611       0.005792       0.010818              1.683862       1.462024      -0.068263       0.099567       1.467539      -0.389677       2.122022           0.000464
           21              H       2.910083       7.814648      17.743325       0.101332       1.266498 0.93031972E+01  0.93951956E+02                                 1.881162                            1.744129      -0.947474       2.430596                    0.998067       3.439476       9.469448       0.494625       1.226186      -0.723342       0.040671      -0.029052       0.009643       0.050904      -0.014338       0.002288      -0.008904       0.009261       0.006659      -0.018012       0.000527       0.017486              1.946775       2.483384      -0.466965       0.143827       1.685482      -0.113847       1.671458           0.000341
           22              H      -0.701342       3.994960      14.032642       0.357342       0.484961 0.28191111E+01  0.22005250E+02                                 1.156939                            1.087277      -1.232579       2.427664                    0.999790       2.522578       6.979015       0.498991       1.572532      -0.652473       0.008984      -0.010614       0.003316       0.014296      -0.004345       0.007431       0.005550      -0.002541       0.054659      -0.016140      -0.004583       0.020723              1.199792       1.183778      -0.288505      -0.052354       1.434053       0.093811       0.981546           0.000037
           23              H      -1.708674       4.895011      13.322371       0.338706       0.549926 0.34451156E+01  0.27540202E+02                                 1.148847                            1.119012      -1.104891       2.491106                    0.999929       2.277958       5.852678       0.562142       1.363003      -0.694243      -0.014407       0.009424      -0.017566       0.024596      -0.019437       0.008445       0.005759      -0.002525       0.030127      -0.027240       0.011885       0.015355              1.156702       1.070129      -0.025911       0.157163       1.090174      -0.020663       1.309802          -0.000007
           24              H      -0.808796       9.174197       9.751822       0.360808       0.556828 0.33597218E+01  0.26582418E+02                                 1.143508                            1.093147      -1.195782       2.469179                    0.999788       2.166941       5.466550       0.580403       1.333782      -0.700828       0.017094       0.019694      -0.015568       0.030371       0.018988       0.005735      -0.013358       0.006317       0.020410      -0.028230       0.009772       0.018457              1.162504       1.012767       0.077278       0.002336       1.131933      -0.253807       1.342813          -0.000006
           25              H      -1.648278       8.053082      10.442896       0.351933       0.556444 0.33550488E+01  0.26660984E+02                                 1.157885                            1.103099      -1.195891       2.458389                    0.999810       2.265473       5.815981       0.566718       1.360071      -0.694153      -0.013223      -0.019279       0.010220       0.025514       0.019439       0.007863      -0.016225       0.001809       0.015106      -0.030437       0.009931       0.020507              1.177071       1.321777       0.282716       0.110389       1.168603       0.006130       1.040833          -0.000008
           26              H      -1.394694      10.074248       0.076786       0.321813       0.647359 0.43152508E+01  0.37214316E+02                                 1.368304                            1.316699      -1.309764       2.358564                    0.997972       2.822190       8.027832       0.471415       1.506602      -0.663966      -0.005502       0.018822       0.001923       0.019703       0.002449      -0.004005       0.007482      -0.011786       0.033895      -0.013375      -0.001934       0.015309              1.411480       1.497937      -0.344512      -0.015605       1.479861      -0.020552       1.256641          -0.000263
           27              H      -0.567107       9.237359       0.940628       0.326486       0.612320 0.40340603E+01  0.33872853E+02                                 1.293924                            1.258753      -1.013095       2.538881                    0.999845       2.431666       6.609101       0.495252       1.472889      -0.674345       0.014882      -0.001648       0.026119       0.030106      -0.007285       0.007956       0.004062       0.004279       0.020820      -0.014227       0.002449       0.011779              1.320028       1.229459      -0.065870       0.056941       1.130755      -0.066144       1.599870           0.000136
           28              H       4.342359      14.415017       7.392572       0.114257       1.164667 0.85641763E+01  0.85743609E+02                                 1.827201                            1.705196      -1.379849       2.213793                    0.994757       3.798884      10.831554       0.480503       1.273193      -0.707995       0.002716       0.034905       0.015271       0.038196       0.000512       0.000731       0.006193      -0.022705      -0.004663      -0.010634      -0.003904       0.014538              1.901318       1.719159      -0.019555      -0.174207       2.207032       0.472905       1.777762           0.000495
           29              H       5.826923      11.609070       4.870152       0.115157       1.243158 0.92295368E+01  0.94242000E+02                                 1.920079                            1.780304      -1.385975       2.216478                    0.993375       3.845532      11.108442       0.465803       1.287773      -0.705292       0.024075      -0.010315      -0.028313       0.038570      -0.004407      -0.010383       0.001894       0.005770       0.007708      -0.009171      -0.004415       0.013586              2.006418       2.217615      -0.170001      -0.557754       1.907325       0.318765       1.894313           0.000647
           30              H       2.430312      10.862187       6.947213       0.120602       1.421063 0.11267355E+02  0.11961344E+03                                 2.024931                            1.914723      -1.512839       2.163544                    0.991822       3.769054      10.710362       0.472854       1.220172      -0.722754      -0.026248      -0.027634       0.010365       0.039497       0.011543       0.000688      -0.002788       0.001174      -0.015237      -0.010243      -0.003961       0.014204              2.051383       2.234963       0.368917      -0.313289       2.169565       0.019315       1.749621           0.000340
           31              H       4.438649       1.972216       8.573157       0.093203       1.259984 0.95517099E+01  0.97859161E+02                                 1.914256                            1.795890      -1.131664       2.333308                    0.995430       3.707886      10.547211       0.472146       1.266221      -0.711985      -0.029068       0.011367       0.039760       0.050546      -0.017307      -0.011900       0.000901       0.007393       0.007615      -0.021146      -0.000612       0.021758              1.975247       1.771127      -0.033040      -0.401612       1.553422       0.021051       2.601191           0.000279
           32              H       3.929510       3.227549       6.734132       0.146724       1.101283 0.81262009E+01  0.79465179E+02                                 1.729997                            1.645818      -0.821466       2.507322                    0.999485       3.203295       8.724285       0.501083       1.249992      -0.718711      -0.028596       0.021501       0.002949       0.035899      -0.013753      -0.009079      -0.003628       0.006079       0.022150      -0.020453       0.005629       0.014824              1.762632       1.867741      -0.410615       0.094400       1.892457      -0.110254       1.527699           0.000366
           33              H       6.881117       1.318495       4.716580       0.136446       1.088380 0.80017949E+01  0.77048849E+02                                 1.629649                            1.565434      -0.867018       2.473751                    0.999191       3.146902       8.188652       0.553878       1.148453      -0.742657       0.020379      -0.007297      -0.024036       0.032346      -0.017445      -0.007679      -0.006662      -0.000020       0.017307      -0.023808       0.009162       0.014646              1.637419       1.581716      -0.090958      -0.286737       1.388468       0.040768       1.942073           0.000332
           34              H       7.302005       0.116849       6.628551       0.094033       1.197601 0.86271964E+01  0.86079474E+02                                 1.841317                            1.697162      -1.023806       2.380721                    0.997357       3.622694      10.136040       0.490307       1.252012      -0.714716       0.034301      -0.034592      -0.005961       0.049079      -0.011501      -0.009979       0.004174       0.007535       0.007669      -0.013893      -0.004171       0.018064              1.929108       2.090251      -0.685199       0.112212       2.113775      -0.158986       1.583300           0.000307
           35              H      -4.140568      13.603393       2.835323       0.095812       1.319162 0.96876797E+01  0.99319003E+02                                 1.961317                            1.799622      -1.022893       2.390697                    0.996634       3.616894      10.196115       0.476562       1.253644      -0.715809      -0.038853      -0.027957      -0.002890       0.047953       0.011684      -0.001922       0.007619       0.006845      -0.000198      -0.015599       0.002558       0.013041              2.036497       2.204355       0.691286      -0.127080       2.279536       0.009420       1.625599           0.000331
           36              H      -2.608654      13.472333       1.147951       0.144283       1.041854 0.72746983E+01  0.69646485E+02                                 1.686267                            1.566925      -1.082846       2.380521                    0.996969       3.365916       9.264508       0.505486       1.265647      -0.711852      -0.006675      -0.022963      -0.023486       0.033518       0.008982      -0.010147       0.007294       0.009205      -0.004410      -0.017870       0.004446       0.013424              1.751858       1.380864       0.128886       0.017854       1.941662       0.571930       1.933047           0.000373
           37              H       4.774310       0.811624       2.823805       0.120972       1.137774 0.83894117E+01  0.82719028E+02                                 1.740893                            1.647220      -1.080860       2.360042                    0.996751       3.493713       9.563486       0.512188       1.212838      -0.723947       0.021500       0.019107       0.000366       0.028766       0.012594      -0.010375       0.007529       0.008220       0.001013      -0.020653       0.005855       0.014798              1.771294       1.903204       0.511124       0.024406       1.870703       0.158656       1.539974           0.000341
           38              H       3.189977       0.838468       4.482383       0.086257       1.099750 0.81756568E+01  0.82060636E+02                                 1.855899                            1.741043      -1.441008       2.181999                    0.991625       4.089641      12.226823       0.438901       1.390360      -0.682865       0.002021       0.032357       0.034065       0.047026       0.005858      -0.002571       0.010192      -0.007238       0.016422      -0.013058      -0.000717       0.013775              1.915178       1.608143       0.117866       0.072374       2.053893       0.568929       2.083499           0.000217
           39              H      -2.329025      13.612867       5.741673       0.087557       1.326604 0.10051272E+02  0.10383240E+03                                 1.947637                            1.816271      -1.187990       2.298583                    0.995562       3.710817      10.445474       0.481751       1.230755      -0.720276       0.012095      -0.022685      -0.040488       0.047960      -0.014833      -0.005659       0.013376       0.016233       0.013160      -0.022329      -0.000554       0.022883              2.016016       1.579185       0.018558       0.109724       1.840681       0.491600       2.628180           0.000235
           40              H      -0.680416      13.376011       7.329224       0.146071       1.073196 0.79522914E+01  0.77958608E+02                                 1.734083                            1.651907      -1.097682       2.372416                    0.997451       3.416028       9.558809       0.485539       1.286797      -0.707900       0.029929      -0.015987      -0.009405       0.035210      -0.005970      -0.001264       0.012077       0.009456       0.028070      -0.016731       0.000545       0.016186              1.767953       2.172491      -0.431150       0.032273       1.646480       0.079242       1.484887           0.000371
           41              H      -2.895774      15.671929       9.824769       0.148100       0.969304 0.67611103E+01  0.63741626E+02                                 1.629680                            1.529134      -0.920936       2.463811                    0.998615       3.291288       9.075996       0.500953       1.296893      -0.705459      -0.004880       0.017575       0.030230       0.035306      -0.010392       0.005704       0.005417       0.011218       0.011953      -0.016611       0.005793       0.010818              1.683862       1.462024      -0.068263      -0.099567       1.467538       0.389677       2.122022           0.000464
           42              H       0.961375       0.080531       8.145075       0.101331       1.266497 0.93031918E+01  0.93951887E+02                                 1.881162                            1.744129      -0.947473       2.430596                    0.998067       3.439476       9.469447       0.494625       1.226186      -0.723342      -0.040672       0.029052       0.009643       0.050904      -0.014338      -0.002288       0.008904       0.009261       0.006658      -0.018012       0.000527       0.017486              1.946774       2.483382      -0.466965      -0.143827       1.685483       0.113847       1.671458           0.000341
           43              H       4.572800       3.900218       4.434391       0.357342       0.484961 0.28191091E+01  0.22005230E+02                                 1.156938                            1.087277      -1.232578       2.427664                    0.999790       2.522577       6.979011       0.498991       1.572532      -0.652473      -0.008984       0.010614       0.003316       0.014296      -0.004345      -0.007431      -0.005550      -0.002541       0.054659      -0.016140      -0.004583       0.020723              1.199792       1.183778      -0.288505       0.052354       1.434052      -0.093811       0.981546           0.000037
           44              H       5.580131       3.000168       3.724121       0.338706       0.549926 0.34451134E+01  0.27540180E+02                                 1.148847                            1.119012      -1.104891       2.491106                    0.999929       2.277957       5.852676       0.562142       1.363004      -0.694243       0.014407      -0.009424      -0.017566       0.024596      -0.019437      -0.008445      -0.005759      -0.002525       0.030127      -0.027240       0.011885       0.015355              1.156702       1.070129      -0.025911      -0.157163       1.090174       0.020664       1.309803          -0.000007
           45              H      -0.746632      14.511338       0.153572       0.360808       0.556828 0.33597190E+01  0.26582389E+02                                 1.143507                            1.093146      -1.195782       2.469180                    0.999788       2.166940       5.466546       0.580404       1.333782      -0.700828      -0.017093      -0.019694      -0.015568       0.030371       0.018988      -0.005735       0.013358       0.006317       0.020410      -0.028230       0.009772       0.018457              1.162503       1.012766       0.077278      -0.002336       1.131932       0.253807       1.342812          -0.000006
           46              H       0.092851      15.632453       0.844646       0.351933       0.556444 0.33550516E+01  0.26661011E+02                                 1.157885                            1.103100      -1.195891       2.458389                    0.999810       2.265473       5.815980       0.566718       1.360071      -0.694153       0.013223       0.019279       0.010220       0.025514       0.019439      -0.007863       0.016225       0.001808       0.015106      -0.030437       0.009931       0.020507              1.177071       1.321777       0.282716      -0.110389       1.168603      -0.006130       1.040833          -0.000008
           47              H      -0.160733      13.611288       9.675036       0.321812       0.647359 0.43152556E+01  0.37214367E+02                                 1.368305                            1.316700      -1.309762       2.358565                    0.997972       2.822191       8.027835       0.471415       1.506602      -0.663967       0.005502      -0.018822       0.001923       0.019703       0.002449       0.004005      -0.007482      -0.011786       0.033895      -0.013375      -0.001934       0.015309              1.411481       1.497938      -0.344513       0.015605       1.479862       0.020553       1.256642          -0.000263
           48              H      -0.988320      14.448177      10.538878       0.326486       0.612322 0.40340744E+01  0.33872995E+02                                 1.293925                            1.258755      -1.013095       2.538881                    0.999845       2.431669       6.609108       0.495253       1.472887      -0.674345      -0.014882       0.001648       0.026119       0.030106      -0.007285      -0.007956      -0.004062       0.004280       0.020820      -0.014227       0.002449       0.011779              1.320030       1.229460      -0.065870      -0.056942       1.130756       0.066144       1.599873           0.000136
           49              H       0.470901       6.519838       2.205678       0.114256       1.164666 0.85641625E+01  0.85743434E+02                                 1.827199                            1.705194      -1.379846       2.213795                    0.994757       3.798882      10.831545       0.480503       1.273193      -0.707995       0.002716       0.034905      -0.015271       0.038196       0.000512      -0.000731      -0.006193      -0.022705      -0.004663      -0.010634      -0.003904       0.014538              1.901316       1.719157      -0.019556       0.174207       2.207031      -0.472905       1.777761           0.000495
           50              H       1.955466       3.713892       4.728098       0.115157       1.243156 0.92295119E+01  0.94241685E+02                                 1.920077                            1.780302      -1.385972       2.216480                    0.993375       3.845526      11.108422       0.465803       1.287774      -0.705292       0.024075      -0.010315       0.028313       0.038570      -0.004407       0.010383      -0.001894       0.005770       0.007708      -0.009171      -0.004415       0.013586              2.006416       2.217613      -0.170001       0.557754       1.907322      -0.318763       1.894311           0.000647
           51              H      11.728655       2.967008       2.651037       0.120601       1.421062 0.11267344E+02  0.11961329E+03                                 2.024930                            1.914722      -1.512839       2.163544                    0.991822       3.769053      10.710357       0.472854       1.220172      -0.722754      -0.026248      -0.027634      -0.010365       0.039497       0.011543      -0.000688       0.002787       0.001174      -0.015237      -0.010243      -0.003961       0.014204              2.051382       2.234960       0.368917       0.313288       2.169565      -0.019315       1.749620           0.000340
           52              H       8.310107       9.867394       1.025093       0.093204       1.259983 0.95516960E+01  0.97858987E+02                                 1.914255                            1.795889      -1.131662       2.333309                    0.995430       3.707883      10.547202       0.472146       1.266221      -0.711985      -0.029067       0.011367      -0.039760       0.050547      -0.017307       0.011900      -0.000901       0.007393       0.007616      -0.021146      -0.000612       0.021758              1.975245       1.771126      -0.033041       0.401612       1.553421      -0.021052       2.601189           0.000279
           53              H       7.800968      11.122727       2.864118       0.146724       1.101283 0.81261954E+01  0.79465112E+02                                 1.729996                            1.645817      -0.821466       2.507322                    0.999485       3.203295       8.724284       0.501083       1.249992      -0.718711      -0.028596       0.021501      -0.002949       0.035899      -0.013753       0.009079       0.003627       0.006079       0.022150      -0.020453       0.005629       0.014824              1.762632       1.867740      -0.410615      -0.094400       1.892457       0.110254       1.527699           0.000366
           54              H      -2.417226       9.213673       4.881670       0.136446       1.088381 0.80017971E+01  0.77048874E+02                                 1.629649                            1.565434      -0.867020       2.473749                    0.999191       3.146903       8.188654       0.553878       1.148453      -0.742657       0.020379      -0.007297       0.024036       0.032346      -0.017445       0.007679       0.006662      -0.000020       0.017307      -0.023808       0.009162       0.014646              1.637419       1.581715      -0.090958       0.286737       1.388468      -0.040768       1.942074           0.000332
           55              H      -1.996338       8.012027       2.969699       0.094033       1.197600 0.86271841E+01  0.86079321E+02                                 1.841315                            1.697161      -1.023805       2.380722                    0.997357       3.622692      10.136033       0.490307       1.252012      -0.714716       0.034301      -0.034592       0.005961       0.049079      -0.011501       0.009978      -0.004174       0.007535       0.007669      -0.013893      -0.004171       0.018064              1.929107       2.090250      -0.685198      -0.112212       2.113773       0.158986       1.583298           0.000306
           56              H       5.157775       5.708214       6.762927       0.095812       1.319162 0.96876731E+01  0.99318910E+02                                 1.961316                            1.799621      -1.022893       2.390697                    0.996634       3.616894      10.196111       0.476562       1.253643      -0.715809      -0.038853      -0.027957       0.002890       0.047953       0.011684       0.001922      -0.007619       0.006845      -0.000198      -0.015599       0.002558       0.013041              2.036495       2.204352       0.691285       0.127080       2.279535      -0.009419       1.625598           0.000331
           57              H       6.689689       5.577154       8.450299       0.144283       1.041854 0.72747044E+01  0.69646564E+02                                 1.686268                            1.566925      -1.082847       2.380521                    0.996969       3.365918       9.264517       0.505486       1.265647      -0.711852      -0.006675      -0.022963       0.023486       0.033518       0.008982       0.010147      -0.007294       0.009205      -0.004410      -0.017870       0.004446       0.013424              1.751859       1.380864       0.128885      -0.017853       1.941663      -0.571930       1.933048           0.000373
           58              H       8.645768       8.706803       6.774445       0.120972       1.137774 0.83894117E+01  0.82719028E+02                                 1.740893                            1.647220      -1.080860       2.360042                    0.996751       3.493713       9.563486       0.512188       1.212838      -0.723947       0.021500       0.019107      -0.000366       0.028766       0.012594       0.010375      -0.007529       0.008220       0.001013      -0.020653       0.005855       0.014798              1.771294       1.903204       0.511124      -0.024406       1.870703      -0.158656       1.539974           0.000340
           59              H       7.061434       8.733646       5.115867       0.086257       1.099749 0.81756488E+01  0.82060536E+02                                 1.855899                            1.741042      -1.441008       2.182000                    0.991625       4.089640      12.226819       0.438901       1.390360      -0.682865       0.002021       0.032357      -0.034065       0.047026       0.005858       0.002571      -0.010192      -0.007238       0.016422      -0.013058      -0.000717       0.013775              1.915178       1.608142       0.117865      -0.072373       2.053892      -0.568929       2.083499           0.000217
           60              H       6.969317       5.717688       3.856577       0.087557       1.326606 0.10051282E+02  0.10383251E+03                                 1.947638                            1.816272      -1.187989       2.298584                    0.995562       3.710819      10.445479       0.481751       1.230755      -0.720276       0.012095      -0.022684       0.040488       0.047960      -0.014833       0.005659      -0.013376       0.016233       0.013160      -0.022329      -0.000554       0.022883              2.016016       1.579186       0.018558      -0.109725       1.840682      -0.491600       2.628181           0.000235
           61              H       8.617927       5.480833       2.269026       0.146071       1.073197 0.79522987E+01  0.77958704E+02                                 1.734084                            1.651908      -1.097682       2.372416                    0.997451       3.416030       9.558819       0.485539       1.286798      -0.707900       0.029929      -0.015987       0.009405       0.035210      -0.005970       0.001264      -0.012077       0.009456       0.028070      -0.016731       0.000545       0.016186              1.767954       2.172493      -0.431150      -0.032273       1.646481      -0.079242       1.484888           0.000371
           62              H       6.402568       7.776751      18.969981       0.148100       0.969304 0.67611057E+01  0.63741568E+02                                 1.629679                            1.529133      -0.920934       2.463812                    0.998615       3.291286       9.075988       0.500953       1.296893      -0.705459      -0.004879       0.017575      -0.030230       0.035306      -0.010392      -0.005704      -0.005417       0.011218       0.011953      -0.016611       0.005792       0.010818              1.683861       1.462023      -0.068263       0.099567       1.467538      -0.389677       2.122021           0.000464
           63              H       4.832832       7.975709       1.453175       0.101332       1.266497 0.93031910E+01  0.93951871E+02                                 1.881161                            1.744128      -0.947473       2.430596                    0.998067       3.439475       9.469442       0.494625       1.226186      -0.723342      -0.040671       0.029052      -0.009643       0.050904      -0.014338       0.002288      -0.008904       0.009261       0.006659      -0.018012       0.000527       0.017486              1.946773       2.483382      -0.466965       0.143827       1.685481      -0.113847       1.671457           0.000341
           64              H       8.444257      11.795397       5.163859       0.357342       0.484960 0.28191036E+01  0.22005178E+02                                 1.156937                            1.087276      -1.232578       2.427665                    0.999790       2.522575       6.979006       0.498991       1.572534      -0.652472      -0.008984       0.010614      -0.003316       0.014296      -0.004345       0.007431       0.005550      -0.002541       0.054659      -0.016140      -0.004583       0.020723              1.199791       1.183777      -0.288505      -0.052354       1.434051       0.093811       0.981545           0.000037
           65              H      -3.718211      10.895346       5.874129       0.338706       0.549926 0.34451120E+01  0.27540166E+02                                 1.148846                            1.119011      -1.104891       2.491106                    0.999929       2.277956       5.852672       0.562142       1.363003      -0.694243       0.014407      -0.009424       0.017566       0.024596      -0.019437       0.008445       0.005759      -0.002525       0.030127      -0.027240       0.011885       0.015355              1.156701       1.070129      -0.025911       0.157163       1.090174      -0.020663       1.309802          -0.000007
           66              H       8.551711       6.616160       9.444678       0.360808       0.556829 0.33597270E+01  0.26582470E+02                                 1.143509                            1.093148      -1.195783       2.469179                    0.999788       2.166943       5.466556       0.580403       1.333782      -0.700828      -0.017094      -0.019694       0.015568       0.030371       0.018988       0.005735      -0.013358       0.006317       0.020410      -0.028230       0.009772       0.018457              1.162505       1.012767       0.077278       0.002336       1.131933      -0.253807       1.342814          -0.000006
           67              H       9.391193       7.737275       8.753604       0.351933       0.556444 0.33550460E+01  0.26660958E+02                                 1.157884                            1.103099      -1.195891       2.458389                    0.999810       2.265472       5.815979       0.566718       1.360072      -0.694153       0.013223       0.019279      -0.010220       0.025514       0.019439       0.007863      -0.016225       0.001809       0.015106      -0.030437       0.009931       0.020507              1.177071       1.321776       0.282716       0.110389       1.168602       0.006130       1.040833          -0.000008
           68              H       9.137609       5.716109      19.119714       0.321812       0.647359 0.43152562E+01  0.37214374E+02                                 1.368305                            1.316700      -1.309765       2.358564                    0.997972       2.822192       8.027839       0.471415       1.506602      -0.663966       0.005502      -0.018822      -0.001923       0.019703       0.002449      -0.004005       0.007482      -0.011786       0.033895      -0.013375      -0.001934       0.015309              1.411481       1.497938      -0.344512      -0.015605       1.479862      -0.020552       1.256642          -0.000263
           69              H       8.310022       6.552998      18.255872       0.326486       0.612322 0.40340715E+01  0.33872968E+02                                 1.293925                            1.258755      -1.013096       2.538881                    0.999845       2.431669       6.609110       0.495252       1.472888      -0.674345      -0.014882       0.001648      -0.026119       0.030106      -0.007285       0.007956       0.004062       0.004279       0.020820      -0.014227       0.002449       0.011779              1.320029       1.229460      -0.065870       0.056941       1.130756      -0.066144       1.599872           0.000136
           70              H       3.400556       1.375340      11.803928       0.114256       1.164667 0.85641792E+01  0.85743635E+02                                 1.827201                            1.705195      -1.379848       2.213794                    0.994757       3.798884      10.831550       0.480503       1.273192      -0.707995      -0.002716      -0.034905      -0.015271       0.038196       0.000512       0.000731       0.006193      -0.022705      -0.004663      -0.010634      -0.003904       0.014538              1.901317       1.719158      -0.019555      -0.174207       2.207032       0.472905       1.777761           0.000495
           71              H       1.915992       4.181287      14.326348       0.115157       1.243158 0.92295313E+01  0.94241929E+02                                 1.920078                            1.780303      -1.385974       2.216478                    0.993375       3.845531      11.108438       0.465803       1.287773      -0.705292      -0.024075       0.010315       0.028313       0.038570      -0.004407      -0.010383       0.001894       0.005770       0.007708      -0.009171      -0.004415       0.013586              2.006417       2.217614      -0.170001      -0.557754       1.907325       0.318765       1.894313           0.000646
           72              H       5.312603       4.928170      12.249287       0.120601       1.421062 0.11267345E+02  0.11961330E+03                                 2.024930                            1.914722      -1.512838       2.163544                    0.991822       3.769052      10.710352       0.472854       1.220172      -0.722754       0.026248       0.027634      -0.010365       0.039497       0.011543       0.000688      -0.002787       0.001174      -0.015237      -0.010243      -0.003961       0.014204              2.051382       2.234962       0.368916      -0.313288       2.169563       0.019315       1.749620           0.000340
           73              H       3.304266      13.818141      10.623343       0.093203       1.259984 0.95517057E+01  0.97859106E+02                                 1.914256                            1.795889      -1.131664       2.333308                    0.995430       3.707885      10.547207       0.472146       1.266221      -0.711985       0.029068      -0.011367      -0.039760       0.050547      -0.017307      -0.011900       0.000901       0.007393       0.007615      -0.021146      -0.000612       0.021758              1.975246       1.771126      -0.033040      -0.401612       1.553422       0.021051       2.601190           0.000280
           74              H       3.813405      12.562808      12.462368       0.146724       1.101285 0.81262170E+01  0.79465375E+02                                 1.729999                            1.645819      -0.821468       2.507321                    0.999485       3.203298       8.724295       0.501083       1.249992      -0.718711       0.028596      -0.021501      -0.002949       0.035899      -0.013753      -0.009079      -0.003627       0.006079       0.022150      -0.020453       0.005629       0.014824              1.762634       1.867743      -0.410615       0.094400       1.892459      -0.110255       1.527700           0.000365
           75              H       0.861798      14.471862      14.479920       0.136446       1.088382 0.80018061E+01  0.77048968E+02                                 1.629649                            1.565433      -0.867021       2.473749                    0.999191       3.146905       8.188655       0.553879       1.148451      -0.742657      -0.020379       0.007297       0.024036       0.032346      -0.017445      -0.007679      -0.006662      -0.000020       0.017307      -0.023808       0.009162       0.014647              1.637418       1.581715      -0.090958      -0.286737       1.388467       0.040768       1.942073           0.000332
           76              H       0.440910      15.673508      12.567949       0.094032       1.197600 0.86271872E+01  0.86079352E+02                                 1.841315                            1.697161      -1.023803       2.380722                    0.997357       3.622692      10.136030       0.490307       1.252011      -0.714716      -0.034301       0.034592       0.005961       0.049079      -0.011501      -0.009979       0.004174       0.007535       0.007669      -0.013893      -0.004171       0.018064              1.929107       2.090250      -0.685198       0.112212       2.113773      -0.158986       1.583298           0.000307
           77              H      11.883483       2.186964      16.361177       0.095813       1.319161 0.96876698E+01  0.99318871E+02                                 1.961315                            1.799621      -1.022893       2.390697                    0.996634       3.616892      10.196106       0.476562       1.253643      -0.715809       0.038853       0.027957       0.002890       0.047953       0.011684      -0.001922       0.007619       0.006845      -0.000198      -0.015599       0.002558       0.013041              2.036495       2.204353       0.691285      -0.127079       2.279534       0.009420       1.625598           0.000331
           78              H      10.351569       2.318024      18.048549       0.144283       1.041854 0.72746975E+01  0.69646474E+02                                 1.686267                            1.566924      -1.082845       2.380522                    0.996969       3.365916       9.264507       0.505487       1.265646      -0.711852       0.006675       0.022963       0.023486       0.033518       0.008982      -0.010147       0.007294       0.009205      -0.004410      -0.017870       0.004446       0.013424              1.751857       1.380863       0.128886       0.017854       1.941662       0.571930       1.933047           0.000373
           79              H       2.968605      14.978733      16.372695       0.120972       1.137775 0.83894259E+01  0.82719199E+02                                 1.740894                            1.647221      -1.080861       2.360042                    0.996751       3.493716       9.563494       0.512188       1.212838      -0.723947      -0.021500      -0.019107      -0.000366       0.028766       0.012594      -0.010375       0.007529       0.008220       0.001013      -0.020654       0.005855       0.014798              1.771295       1.903205       0.511124       0.024406       1.870704       0.158656       1.539975           0.000341
           80              H       4.552938      14.951889      14.714117       0.086257       1.099749 0.81756451E+01  0.82060487E+02                                 1.855898                            1.741041      -1.441008       2.182000                    0.991625       4.089638      12.226811       0.438901       1.390360      -0.682865      -0.002021      -0.032357      -0.034065       0.047027       0.005858      -0.002571       0.010192      -0.007238       0.016422      -0.013058      -0.000717       0.013775              1.915177       1.608141       0.117866       0.072373       2.053892       0.568928       2.083498           0.000217
           81              H      10.071940       2.177490      13.454827       0.087557       1.326604 0.10051271E+02  0.10383237E+03                                 1.947637                            1.816271      -1.187989       2.298584                    0.995562       3.710817      10.445471       0.481751       1.230754      -0.720276      -0.012095       0.022685       0.040488       0.047960      -0.014833      -0.005659       0.013376       0.016233       0.013160      -0.022329      -0.000554       0.022883              2.016015       1.579185       0.018558       0.109724       1.840681       0.491599       2.628179           0.000235
           82              H       8.423331       2.414346      11.867276       0.146071       1.073196 0.79522823E+01  0.77958494E+02                                 1.734082                            1.651906      -1.097679       2.372418                    0.997451       3.416026       9.558801       0.485539       1.286797      -0.707900      -0.029929       0.015987       0.009405       0.035210      -0.005970      -0.001264       0.012077       0.009456       0.028070      -0.016731       0.000545       0.016186              1.767952       2.172490      -0.431149       0.032273       1.646479       0.079241       1.484886           0.000371
           83              H      10.638689       0.118428       9.371731       0.148100       0.969304 0.67611051E+01  0.63741566E+02                                 1.629680                            1.529133      -0.920935       2.463811                    0.998615       3.291287       9.075993       0.500953       1.296893      -0.705459       0.004880      -0.017575      -0.030230       0.035306      -0.010392       0.005704       0.005417       0.011218       0.011953      -0.016611       0.005793       0.010818              1.683861       1.462024      -0.068263      -0.099567       1.467538       0.389677       2.122021           0.000464
           84              H       6.781540      15.709826      11.051425       0.101331       1.266497 0.93031891E+01  0.93951853E+02                                 1.881162                            1.744129      -0.947473       2.430596                    0.998067       3.439475       9.469444       0.494625       1.226187      -0.723342       0.040671      -0.029052      -0.009643       0.050904      -0.014338      -0.002288       0.008904       0.009261       0.006658      -0.018012       0.000527       0.017486              1.946774       2.483382      -0.466965      -0.143827       1.685483       0.113847       1.671457           0.000341
           85              H       3.170115      11.890139      14.762109       0.357342       0.484960 0.28191082E+01  0.22005222E+02                                 1.156938                            1.087277      -1.232578       2.427664                    0.999790       2.522577       6.979011       0.498991       1.572532      -0.652473       0.008984      -0.010614      -0.003316       0.014296      -0.004345      -0.007431      -0.005550      -0.002541       0.054659      -0.016140      -0.004583       0.020723              1.199792       1.183777      -0.288505       0.052354       1.434052      -0.093811       0.981546           0.000037
           86              H       2.162784      12.790189      15.472379       0.338706       0.549926 0.34451153E+01  0.27540197E+02                                 1.148847                            1.119012      -1.104891       2.491106                    0.999929       2.277958       5.852677       0.562142       1.363003      -0.694243      -0.014407       0.009424       0.017566       0.024596      -0.019437      -0.008445      -0.005759      -0.002525       0.030127      -0.027240       0.011885       0.015355              1.156702       1.070129      -0.025911      -0.157163       1.090174       0.020664       1.309802          -0.000007
           87              H       8.489547       1.279019      19.042928       0.360808       0.556829 0.33597244E+01  0.26582445E+02                                 1.143508                            1.093147      -1.195783       2.469179                    0.999788       2.166942       5.466554       0.580403       1.333783      -0.700828       0.017094       0.019694       0.015568       0.030371       0.018988      -0.005735       0.013358       0.006317       0.020410      -0.028230       0.009772       0.018457              1.162505       1.012767       0.077278      -0.002336       1.131933       0.253807       1.342814          -0.000006
           88              H       7.650064       0.157904      18.351854       0.351933       0.556444 0.33550506E+01  0.26661002E+02                                 1.157885                            1.103100      -1.195891       2.458389                    0.999810       2.265473       5.815981       0.566718       1.360071      -0.694153      -0.013223      -0.019279      -0.010220       0.025514       0.019439      -0.007863       0.016225       0.001808       0.015106      -0.030437       0.009931       0.020507              1.177071       1.321777       0.282716      -0.110389       1.168603      -0.006130       1.040833          -0.000008
           89              H       7.903648       2.179069       9.521464       0.321812       0.647360 0.43152622E+01  0.37214436E+02                                 1.368306                            1.316701      -1.309762       2.358565                    0.997972       2.822193       8.027841       0.471415       1.506601      -0.663967      -0.005502       0.018822      -0.001923       0.019703       0.002449       0.004005      -0.007482      -0.011786       0.033895      -0.013375      -0.001934       0.015309              1.411482       1.497939      -0.344513       0.015605       1.479863       0.020553       1.256642          -0.000263
           90              H       8.731235       1.342180       8.657621       0.326485       0.612323 0.40340836E+01  0.33873091E+02                                 1.293927                            1.258756      -1.013095       2.538881                    0.999845       2.431671       6.609115       0.495252       1.472887      -0.674345       0.014882      -0.001648      -0.026119       0.030106      -0.007285      -0.007956      -0.004062       0.004280       0.020820      -0.014227       0.002449       0.011779              1.320031       1.229461      -0.065870      -0.056942       1.130757       0.066144       1.599876           0.000136
           91              C       9.481605      10.451637      17.810513       0.577954      25.399251 0.26291113E+03  0.55113418E+04                                 7.989992                            5.743637      -0.038609       2.037318                    0.999595      22.814665      64.212475       0.620957       0.470540      -1.020829       0.039775      -0.034720       0.037427       0.064717      -0.016072      -0.069497       0.019326       0.037230       0.091048      -0.053893      -0.038785       0.092678             10.067438      10.776183      -1.914038       4.702206      10.653599      -2.980508       8.772531          -0.000208
           92              C       8.420532      10.960087      16.875643      -0.033539      43.450897 0.45047680E+03  0.10604844E+05                                10.685532                            7.004294      -0.028645       1.985509                    0.999260      27.678674      77.685760       0.637069       0.408402      -1.077489      -0.032072       0.019115      -0.026343       0.045694       0.001670      -0.005982       0.011824      -0.017035       0.004820      -0.014357      -0.002734       0.017091             14.657001      15.804162      -3.168737       7.616079      15.345530      -6.425715      12.821313           0.004963
           93              C       7.335010      10.129514      16.587696      -0.130515      39.531306 0.47366220E+03  0.11420229E+05                                10.229127                            7.352378      -0.149099       1.910303                    0.999417      30.627607      90.278486       0.593584       0.427975      -1.052943       0.001046       0.017771      -0.012496       0.021750      -0.014046      -0.034496       0.011546      -0.042185       0.053999      -0.048972       0.004241       0.044730             12.772008      16.954577       0.191940       6.940709      10.692465      -2.719464      10.668983          -0.000799
           94              C       6.341355      10.560591      15.708496      -0.022476      42.510210 0.42791304E+03  0.99425329E+04                                10.483851                            6.820021       0.007475       2.005332                    0.999353      27.141542      75.617551       0.646722       0.407612      -1.078286       0.040337       0.022806       0.002870       0.046427      -0.002586       0.002513       0.005705      -0.013396       0.032797      -0.013199      -0.000428       0.013627             14.008575      18.061157       4.426276       5.528397      14.575265      -2.134211       9.389302           0.002563
           95              C       5.156292       9.701595      15.453183       0.558375      26.556045 0.26763107E+03  0.56216119E+04                                 8.207143                            5.753937      -0.104586       2.011232                    0.999523      22.824426      63.796075       0.628575       0.463901      -1.026956      -0.041718      -0.035488      -0.026713       0.060937      -0.047206      -0.050862       0.046080      -0.008626       0.134644      -0.070479      -0.033627       0.104106             10.484699      14.362471       4.924910       3.605373      10.516151      -0.205158       6.575476          -0.005053
           96              C       6.447173      11.796976      15.092288      -0.128959      38.087935 0.46576939E+03  0.11205157E+05                                10.019610                            7.327027      -0.152013       1.913689                    0.999552      30.599140      90.683351       0.589038       0.432231      -1.048250       0.021851      -0.009886       0.004969       0.024493      -0.026024      -0.006143       0.020656       0.013708       0.103731      -0.046308       0.001315       0.044993             12.097624      11.592147       3.281925       2.551026      16.676134      -3.502463       8.024591           0.000019
           97              C       7.521616      12.629128      15.389834      -0.012080      41.721264 0.42621772E+03  0.99024420E+04                                10.427191                            6.837223       0.004561       2.009048                    0.999239      27.025721      75.519233       0.640968       0.411300      -1.074869       0.001458      -0.038039       0.021554       0.043745       0.002948      -0.000873       0.014242      -0.002034       0.039025      -0.014516      -0.006241       0.020757             14.135825      11.157712      -0.503230       3.939282      20.490869      -7.187493      10.758895           0.002911
           98              C       7.534364      13.979203      14.760189       0.553522      25.743214 0.27093390E+03  0.57170512E+04                                 8.114688                            5.830078      -0.153590       1.998308                    0.999211      22.937426      64.574791       0.616994       0.470453      -1.021824       0.005123       0.043919      -0.031359       0.054208      -0.019959      -0.064508       0.025177       0.109232       0.019406      -0.066609      -0.036555       0.103164             10.432794       6.346635      -0.283897       1.888308      16.719116      -5.029950       8.232631          -0.003435
           99              C       8.482029      12.229631      16.305507      -0.116594      38.729109 0.44990578E+03  0.10735196E+05                                10.133772                            7.192151      -0.226855       1.893558                    0.999279      30.381942      89.809056       0.595375       0.431149      -1.048416      -0.021644      -0.009039       0.002402       0.023578       0.007413      -0.034045       0.033482       0.015877       0.016644      -0.051316       0.004535       0.046781             12.773638      11.277403      -2.447381       5.063471      15.850957      -6.356175      11.192554          -0.000353
          100              C      -1.085726       6.044549      17.384350       0.100079      27.294280 0.35029817E+03  0.78375800E+04                                 7.977531                            6.308535       0.069936       2.025872                    0.999745      26.672401      75.904652       0.642557       0.426040      -1.053419      -0.040942       0.023592      -0.019267       0.051029       0.001525       0.009491      -0.032954       0.021688      -0.025289      -0.041597       0.013618       0.027978              9.157538       7.314325      -2.574423      -0.557666       8.064643       3.232913      12.093644          -0.001854
          101              C      -0.774958       5.289770      16.288230      -0.271356      33.472456 0.46138880E+03  0.10973104E+05                                 8.890537                            7.076677       0.347774       2.087544                    0.999407      29.957099      85.683118       0.632733       0.407027      -1.073858       0.016683       0.000945       0.014010       0.021806      -0.028843      -0.007255       0.009370       0.002385      -0.030063      -0.024115      -0.012700       0.036815             10.106681       7.412976      -2.316524      -0.633167       9.150343       4.100640      13.756724           0.002391
          102              C      -1.500649       5.423988      15.103806       0.375750      26.870106 0.32231946E+03  0.70539742E+04                                 8.117918                            6.224922       0.002808       2.038822                    0.999252      23.805424      66.720299       0.620792       0.450830      -1.039967       0.021164      -0.043781      -0.059055       0.076499      -0.029897      -0.002522       0.029198      -0.011004       0.072026      -0.046921      -0.000290       0.047211              9.524049       6.791022      -2.636799      -0.935842       9.617517       4.463688      12.163609          -0.003624
          103              C      10.665207       6.406148      15.101887      -0.307489      35.118590 0.48666504E+03  0.11716736E+05                                 9.126492                            7.240889       0.194972       2.014945                    0.999749      31.118163      89.229658       0.629716       0.404003      -1.077043      -0.014744       0.020360       0.000885       0.025153      -0.025816       0.031079       0.016386       0.010387       0.107316      -0.056006       0.004873       0.051134             10.322804       8.422239      -3.568163      -1.267511       9.915498       3.921900      12.630673           0.002476
          104              C      10.424406       7.118293      16.253677       0.091931      27.416396 0.34584348E+03  0.77005004E+04                                 7.951227                            6.237837       0.193733       2.064592                    0.999749      26.561001      75.000156       0.651999       0.421910      -1.057728       0.042705      -0.018991       0.026900       0.053926      -0.003897       0.003203      -0.026291       0.006554      -0.087577      -0.042148       0.015225       0.026923              9.082742       7.376016      -3.003553      -0.588009       8.218476       3.082347      11.653736          -0.002034
          105              C       1.865995       9.461582      12.425894       0.108720      26.516065 0.32858076E+03  0.72364164E+04                                 7.800257                            6.105523       0.216029       2.081900                    0.999768      26.174958      73.950753       0.653717       0.425437      -1.053583      -0.008323      -0.053851       0.016480       0.056928       0.002071      -0.028770       0.008143      -0.001387      -0.052627      -0.037574       0.010379       0.027196              8.648502       7.945227       1.798761       2.471131       8.397584      -2.575406       9.602694          -0.002205
          106              C       0.959813       9.550008      11.418078      -0.277647      34.043089 0.46559415E+03  0.11104571E+05                                 9.001380                            7.139182       0.211495       2.037990                    0.999490      30.310253      86.977470       0.625592       0.410507      -1.070966       0.021558       0.003419      -0.007468       0.023070      -0.000446       0.015847      -0.033244       0.001540       0.050045      -0.034835      -0.008189       0.043024              9.871098       9.788385       2.485308       3.018398       9.157429      -2.448100      10.667481           0.003106
          107              C      -0.116550       8.646799      11.381605       0.373802      27.063350 0.31270040E+03  0.67616954E+04                                 8.008818                            6.035735      -0.012908       2.030252                    0.998896      23.467792      64.437375       0.648359       0.436881      -1.052840      -0.052806       0.006371      -0.059677       0.079940       0.015125       0.037546      -0.021933       0.037431       0.046024      -0.051632       0.000381       0.051251              9.130720       9.240043       1.675208       3.817370       7.326078      -2.204969      10.826040          -0.005729
          108              C      -0.191689       7.712010      12.404778      -0.296019      34.904427 0.48271350E+03  0.11645074E+05                                 9.176142                            7.282908       0.060638       1.977151                    0.999480      31.264474      90.936535       0.616172       0.412051      -1.067407       0.005921      -0.016335       0.011890       0.021054       0.025767       0.028709       0.006340       0.049896      -0.058866      -0.033830      -0.022848       0.056678             10.076322       9.374045       1.676234       2.887614       8.846088      -3.470666      12.008833           0.002312
          109              C       0.760878       7.699378      13.383800       0.097282      27.271690 0.36766833E+03  0.83667138E+04                                 8.111712                            6.579399      -0.128479       1.964169                    0.998928      27.347661      79.737613       0.609621       0.441517      -1.039027       0.040341       0.031673      -0.027284       0.058095      -0.021393      -0.030521       0.002766      -0.032684      -0.004775      -0.043804       0.006845       0.036959              8.826138       9.289033       2.131177       2.406031       7.989748      -1.966519       9.199634          -0.005688
          110              C       0.879456       9.630539      16.173051       0.074488      27.712071 0.35381466E+03  0.79246152E+04                                 8.008783                            6.299948       0.168186       2.051128                    0.999727      26.885021      76.190378       0.650091       0.420658      -1.058297       0.023640      -0.040227       0.025720       0.053278       0.009043       0.037408      -0.010691      -0.018213      -0.027463      -0.047516       0.016842       0.030675              9.099119      10.213137      -1.666477      -3.474388       6.115648      -1.323553      10.968572          -0.009326
          111              C      -0.105375       9.786863      17.119439      -0.247361      34.415051 0.46625140E+03  0.11162426E+05                                 9.200609                            7.212423       0.045464       1.986648                    0.998775      30.355642      88.256974       0.611497       0.418383      -1.062237      -0.014564      -0.008452      -0.023910       0.029245      -0.014969      -0.005003       0.005003       0.031011      -0.040902      -0.017414      -0.011945       0.029359             10.556880      12.055795      -1.506550      -4.677905       6.649683      -1.658326      12.965162           0.008868
          112              C       0.033218       9.180514      18.349934       0.343103      27.586755 0.32895993E+03  0.72369423E+04                                 8.261233                            6.265363      -0.101433       2.003281                    0.999395      24.093110      67.728706       0.622176       0.447487      -1.041782      -0.078275      -0.015558       0.051039       0.094731      -0.017952      -0.038068      -0.003184       0.038674       0.049062      -0.041915      -0.011267       0.053182              9.840038      12.125349      -1.761249      -4.372794       5.858062      -1.051841      11.536703          -0.010595
          113              C       1.195449       8.435209      18.584132      -0.257149      34.206922 0.46460683E+03  0.11064314E+05                                 9.039032                            7.121474       0.257234       2.057587                    0.999333      29.955873      85.621653       0.628321       0.409341      -1.072777       0.011022      -0.025935       0.000073       0.028179       0.005234      -0.011403      -0.013880       0.003740       0.076348      -0.019405      -0.013897       0.033302             10.261615      12.795458      -2.163768      -2.897985       6.333582      -1.383446      11.655807           0.010262
          114              C       2.125575       8.323097      17.572476       0.110003      26.232766 0.32595072E+03  0.71445716E+04                                 7.702226                            6.045683       0.181574       2.070656                    0.999818      25.875550      72.284977       0.664526       0.420504      -1.059545      -0.028248       0.019388      -0.037798       0.051015       0.003992       0.024581       0.002592      -0.027358      -0.066641      -0.038863       0.012268       0.026595              8.679761       9.877210      -1.527020      -2.336941       5.296833      -1.381522      10.865240          -0.006834
          115              C       2.132767      13.233898       8.212263       0.577954      25.399276 0.26291143E+03  0.55113491E+04                                 7.989996                            5.743639      -0.038607       2.037319                    0.999595      22.814663      64.212461       0.620957       0.470540      -1.020829      -0.039775       0.034720       0.037427       0.064717      -0.016072       0.069497      -0.019326       0.037229       0.091047      -0.053893      -0.038784       0.092678             10.067444      10.776195      -1.914037      -4.702212      10.653601       2.980506       8.772536          -0.000207
          116              C       3.193840      12.725449       7.277393      -0.033539      43.450886 0.45047666E+03  0.10604840E+05                                10.685530                            7.004293      -0.028645       1.985509                    0.999260      27.678670      77.685747       0.637069       0.408402      -1.077489       0.032072      -0.019116      -0.026343       0.045694       0.001670       0.005982      -0.011824      -0.017035       0.004820      -0.014357      -0.002734       0.017091             14.656998      15.804173      -3.168734      -7.616084      15.345512       6.425704      12.821310           0.004964
          117              C       4.279362      13.556021       6.989446      -0.130515      39.531368 0.47366294E+03  0.11420251E+05                                10.229137                            7.352384      -0.149101       1.910303                    0.999417      30.627620      90.278539       0.593583       0.427975      -1.052943      -0.001046      -0.017771      -0.012496       0.021750      -0.014046       0.034497      -0.011546      -0.042185       0.053998      -0.048972       0.004241       0.044730             12.772023      16.954608       0.191950      -6.940719      10.692470       2.719459      10.668991          -0.000799
          118              C       5.273018      13.124945       6.110246      -0.022476      42.510213 0.42791288E+03  0.99425284E+04                                10.483851                            6.820020       0.007475       2.005332                    0.999353      27.141537      75.617537       0.646722       0.407612      -1.078286      -0.040337      -0.022806       0.002870       0.046427      -0.002586      -0.002513      -0.005705      -0.013396       0.032796      -0.013199      -0.000428       0.013627             14.008578      18.061178       4.426286      -5.528403      14.575257       2.134201       9.389301           0.002563
          119              C       6.458081      13.983940       5.854933       0.558375      26.556039 0.26763087E+03  0.56216071E+04                                 8.207142                            5.753935      -0.104587       2.011231                    0.999523      22.824437      63.796118       0.628575       0.463901      -1.026956       0.041718       0.035488      -0.026713       0.060937      -0.047206       0.050862      -0.046079      -0.008627       0.134644      -0.070479      -0.033627       0.104105             10.484698      14.362470       4.924910      -3.605375      10.516146       0.205158       6.575477          -0.005054
          120              C       5.167200      11.888560       5.494038      -0.128959      38.087939 0.46576962E+03  0.11205164E+05                                10.019612                            7.327030      -0.152014       1.913689                    0.999552      30.599145      90.683375       0.589038       0.432231      -1.048250      -0.021851       0.009886       0.004969       0.024493      -0.026023       0.006143      -0.020656       0.013708       0.103731      -0.046308       0.001314       0.044993             12.097625      11.592150       3.281923      -2.551028      16.676132       3.502463       8.024592           0.000019
          121              C       4.092756      11.056408       5.791584      -0.012080      41.721248 0.42621777E+03  0.99024435E+04                                10.427190                            6.837224       0.004561       2.009048                    0.999239      27.025719      75.519229       0.640967       0.411301      -1.074869      -0.001458       0.038039       0.021554       0.043745       0.002948       0.000873      -0.014242      -0.002034       0.039025      -0.014516      -0.006241       0.020757             14.135819      11.157717      -0.503231      -3.939286      20.490848       7.187485      10.758893           0.002911
          122              C       4.080008       9.706332       5.161939       0.553522      25.743212 0.27093403E+03  0.57170546E+04                                 8.114688                            5.830080      -0.153591       1.998308                    0.999211      22.937423      64.574784       0.616994       0.470454      -1.021824      -0.005123      -0.043919      -0.031359       0.054208      -0.019959       0.064508      -0.025177       0.109232       0.019406      -0.066608      -0.036555       0.103164             10.432793       6.346635      -0.283898      -1.888309      16.719116       5.029947       8.232629          -0.003437
          123              C       3.132344      11.455904       6.707257      -0.116594      38.729108 0.44990581E+03  0.10735198E+05                                10.133773                            7.192152      -0.226855       1.893558                    0.999279      30.381941      89.809067       0.595375       0.431149      -1.048415       0.021644       0.009039       0.002402       0.023578       0.007413       0.034045      -0.033482       0.015877       0.016645      -0.051316       0.004535       0.046781             12.773639      11.277413      -2.447383      -5.063477      15.850948       6.356172      11.192557          -0.000353
          124              C       4.957183       1.850630       7.786100       0.100079      27.294310 0.35029875E+03  0.78375955E+04                                 7.977535                            6.308539       0.069939       2.025873                    0.999745      26.672407      75.904654       0.642557       0.426040      -1.053419       0.040941      -0.023592      -0.019267       0.051029       0.001524      -0.009491       0.032954       0.021688      -0.025289      -0.041596       0.013618       0.027978              9.157542       7.314325      -2.574421       0.557665       8.064648      -3.232918      12.093654          -0.001854
          125              C       4.646416       2.605409       6.689980      -0.271356      33.472470 0.46138893E+03  0.10973108E+05                                 8.890540                            7.076678       0.347773       2.087544                    0.999407      29.957102      85.683132       0.632733       0.407027      -1.073858      -0.016683      -0.000945       0.014010       0.021806      -0.028843       0.007255      -0.009370       0.002386      -0.030063      -0.024115      -0.012700       0.036815             10.106684       7.412975      -2.316520       0.633161       9.150343      -4.100641      13.756735           0.002390
          126              C       5.372106       2.471191       5.505556       0.375750      26.870104 0.32231928E+03  0.70539691E+04                                 8.117917                            6.224921       0.002808       2.038822                    0.999252      23.805421      66.720289       0.620792       0.450830      -1.039967      -0.021164       0.043781      -0.059055       0.076499      -0.029897       0.002522      -0.029198      -0.011004       0.072026      -0.046921      -0.000290       0.047211              9.524049       6.791019      -2.636795       0.935839       9.617515      -4.463688      12.163613          -0.003623
          127              C       6.376050       1.489031       5.503637      -0.307489      35.118596 0.48666518E+03  0.11716740E+05                                 9.126493                            7.240890       0.194972       2.014945                    0.999749      31.118155      89.229631       0.629716       0.404003      -1.077043       0.014744      -0.020360       0.000885       0.025153      -0.025816      -0.031079      -0.016386       0.010387       0.107316      -0.056006       0.004873       0.051134             10.322805       8.422245      -3.568167       1.267514       9.915503      -3.921900      12.630668           0.002475
          128              C       6.616852       0.776886       6.655427       0.091931      27.416390 0.34584341E+03  0.77004980E+04                                 7.951224                            6.237835       0.193737       2.064593                    0.999749      26.560994      75.000112       0.652000       0.421910      -1.057728      -0.042705       0.018991       0.026900       0.053925      -0.003898      -0.003203       0.026291       0.006554      -0.087576      -0.042147       0.015224       0.026923              9.082739       7.376014      -3.003553       0.588012       8.218472      -3.082348      11.653732          -0.002034
          129              C      -3.421422      14.223954       2.827644       0.108720      26.516080 0.32858085E+03  0.72364192E+04                                 7.800262                            6.105525       0.216025       2.081898                    0.999768      26.174962      73.950781       0.653717       0.425437      -1.053583       0.008323       0.053851       0.016481       0.056928       0.002071       0.028770      -0.008143      -0.001387      -0.052628      -0.037575       0.010379       0.027196              8.648508       7.945235       1.798760      -2.471136       8.397585       2.575408       9.602704          -0.002206
          130              C      -2.515240      14.135528       1.819828      -0.277647      34.043084 0.46559375E+03  0.11104559E+05                                 9.001378                            7.139178       0.211496       2.037991                    0.999490      30.310252      86.977457       0.625592       0.410507      -1.070966      -0.021558      -0.003419      -0.007467       0.023069      -0.000446      -0.015847       0.033244       0.001539       0.050045      -0.034835      -0.008189       0.043024              9.871097       9.788387       2.485310      -3.018398       9.157427       2.448099      10.667478           0.003106
          131              C      -1.438878      15.038736       1.783355       0.373801      27.063328 0.31269998E+03  0.67616842E+04                                 8.008813                            6.035731      -0.012906       2.030253                    0.998896      23.467785      64.437344       0.648360       0.436881      -1.052840       0.052806      -0.006371      -0.059677       0.079940       0.015125      -0.037546       0.021933       0.037431       0.046024      -0.051632       0.000381       0.051251              9.130715       9.240041       1.675209      -3.817368       7.326074       2.204966      10.826030          -0.005728
          132              C       4.063146       0.183168       2.806528      -0.296019      34.904406 0.48271322E+03  0.11645065E+05                                 9.176138                            7.282905       0.060638       1.977151                    0.999480      31.264463      90.936485       0.616172       0.412051      -1.067407      -0.005921       0.016335       0.011890       0.021054       0.025767      -0.028708      -0.006340       0.049896      -0.058866      -0.033830      -0.022848       0.056678             10.076317       9.374041       1.676235      -2.887610       8.846085       3.470664      12.008824           0.002312
          133              C       3.110579       0.195800       3.785550       0.097282      27.271701 0.36766862E+03  0.83667217E+04                                 8.111714                            6.579402      -0.128479       1.964169                    0.998928      27.347666      79.737632       0.609621       0.441517      -1.039027      -0.040341      -0.031673      -0.027284       0.058095      -0.021393       0.030521      -0.002766      -0.032684      -0.004775      -0.043804       0.006845       0.036960              8.826140       9.289033       2.131180      -2.406026       7.989754       1.966522       9.199633          -0.005689
          134              C      -2.434884      14.054997       6.574801       0.074489      27.712065 0.35381456E+03  0.79246128E+04                                 8.008783                            6.299948       0.168184       2.051128                    0.999727      26.885023      76.190394       0.650091       0.420658      -1.058297      -0.023640       0.040227       0.025720       0.053278       0.009044      -0.037408       0.010691      -0.018214      -0.027464      -0.047517       0.016842       0.030675              9.099118      10.213137      -1.666484       3.474380       6.115650       1.323550      10.968566          -0.009326
          135              C      -1.450053      13.898672       7.521189      -0.247361      34.415044 0.46625133E+03  0.11162423E+05                                 9.200606                            7.212422       0.045467       1.986649                    0.998775      30.355635      88.256937       0.611497       0.418382      -1.062237       0.014564       0.008452      -0.023910       0.029244      -0.014969       0.005003      -0.005003       0.031011      -0.040903      -0.017414      -0.011945       0.029360             10.556877      12.055793      -1.506553       4.677905       6.649684       1.658322      12.965154           0.008868
          136              C      -1.588645      14.505022       8.751684       0.343102      27.586759 0.32896001E+03  0.72369443E+04                                 8.261233                            6.265363      -0.101430       2.003282                    0.999395      24.093111      67.728701       0.622176       0.447487      -1.041782       0.078275       0.015558       0.051039       0.094731      -0.017951       0.038068       0.003185       0.038675       0.049061      -0.041915      -0.011267       0.053182              9.840038      12.125348      -1.761249       4.372798       5.858062       1.051839      11.536704          -0.010594
          137              C      -2.750876      15.250327       8.985882      -0.257149      34.206914 0.46460688E+03  0.11064315E+05                                 9.039030                            7.121474       0.257235       2.057587                    0.999333      29.955874      85.621654       0.628321       0.409341      -1.072777      -0.011022       0.025934       0.000073       0.028179       0.005234       0.011403       0.013880       0.003739       0.076348      -0.019404      -0.013897       0.033301             10.261613      12.795453      -2.163766       2.897984       6.333580       1.383446      11.655805           0.010262
          138              C      -3.681003      15.362438       7.974226       0.110003      26.232755 0.32595057E+03  0.71445679E+04                                 7.702226                            6.045683       0.181573       2.070656                    0.999818      25.875544      72.284970       0.664525       0.420504      -1.059545       0.028248      -0.019388      -0.037798       0.051015       0.003992      -0.024581      -0.002592      -0.027358      -0.066642      -0.038864       0.012268       0.026595              8.679760       9.877207      -1.527021       2.336935       5.296835       1.381525      10.865239          -0.006834
          139              C      -1.738690       5.338720       1.385987       0.577954      25.399247 0.26291109E+03  0.55113408E+04                                 7.989991                            5.743636      -0.038610       2.037318                    0.999595      22.814664      64.212475       0.620957       0.470540      -1.020829      -0.039775       0.034720      -0.037427       0.064717      -0.016072      -0.069497       0.019326       0.037230       0.091047      -0.053893      -0.038784       0.092678             10.067437      10.776182      -1.914037       4.702206      10.653597      -2.980507       8.772531          -0.000209
          140              C      -0.677617       4.830270       2.320857      -0.033540      43.450925 0.45047710E+03  0.10604853E+05                                10.685538                            7.004297      -0.028647       1.985509                    0.999260      27.678684      77.685807       0.637069       0.408402      -1.077488       0.032072      -0.019115       0.026343       0.045694       0.001670      -0.005982       0.011824      -0.017035       0.004819      -0.014357      -0.002734       0.017091             14.657010      15.804171      -3.168740       7.616084      15.345539      -6.425719      12.821321           0.004964
          141              C       0.407905       5.660843       2.608804      -0.130515      39.531298 0.47366212E+03  0.11420227E+05                                10.229125                            7.352377      -0.149098       1.910304                    0.999417      30.627603      90.278468       0.593584       0.427975      -1.052943      -0.001046      -0.017771       0.012496       0.021750      -0.014046      -0.034496       0.011546      -0.042185       0.053997      -0.048971       0.004241       0.044730             12.772006      16.954574       0.191941       6.940708      10.692462      -2.719462      10.668981          -0.000800
          142              C       1.401560       5.229766       3.488004      -0.022476      42.510204 0.42791300E+03  0.99425315E+04                                10.483849                            6.820020       0.007475       2.005332                    0.999353      27.141541      75.617540       0.646722       0.407612      -1.078286      -0.040337      -0.022806      -0.002870       0.046427      -0.002586       0.002513       0.005705      -0.013396       0.032796      -0.013199      -0.000428       0.013627             14.008572      18.061155       4.426276       5.528397      14.575261      -2.134209       9.389301           0.002563
          143              C       2.586623       6.088762       3.743317       0.558375      26.556054 0.26763116E+03  0.56216142E+04                                 8.207145                            5.753938      -0.104587       2.011231                    0.999523      22.824428      63.796080       0.628575       0.463901      -1.026956       0.041717       0.035488       0.026713       0.060937      -0.047206      -0.050862       0.046080      -0.008626       0.134643      -0.070479      -0.033627       0.104105             10.484702      14.362475       4.924912       3.605375      10.516153      -0.205158       6.575478          -0.005054
          144              C       1.295742       3.993381       4.104212      -0.128959      38.087920 0.46576922E+03  0.11205152E+05                                10.019607                            7.327026      -0.152011       1.913690                    0.999552      30.599130      90.683305       0.589038       0.432231      -1.048250      -0.021851       0.009886      -0.004969       0.024493      -0.026024      -0.006143       0.020656       0.013707       0.103732      -0.046308       0.001315       0.044993             12.097619      11.592142       3.281924       2.551025      16.676128      -3.502462       8.024588           0.000019
          145              C       0.221299       3.161229       3.806666      -0.012080      41.721239 0.42621745E+03  0.99024339E+04                                10.427186                            6.837220       0.004562       2.009048                    0.999239      27.025711      75.519188       0.640968       0.411300      -1.074869      -0.001458       0.038039      -0.021554       0.043745       0.002948      -0.000873       0.014242      -0.002035       0.039025      -0.014516      -0.006241       0.020757             14.135818      11.157706      -0.503230       3.939280      20.490859      -7.187490      10.758890           0.002911
          146              C       0.208551       1.811154       4.436311       0.553522      25.743188 0.27093361E+03  0.57170434E+04                                 8.114682                            5.830074      -0.153589       1.998309                    0.999211      22.937415      64.574749       0.616994       0.470453      -1.021824      -0.005123      -0.043919       0.031359       0.054208      -0.019959      -0.064508       0.025177       0.109233       0.019406      -0.066609      -0.036555       0.103164             10.432785       6.346631      -0.283896       1.888307      16.719100      -5.029945       8.232625          -0.003436
          147              C      -0.739114       3.560726       2.890993      -0.116594      38.729106 0.44990574E+03  0.10735195E+05                                10.133771                            7.192151      -0.226854       1.893559                    0.999279      30.381939      89.809046       0.595375       0.431149      -1.048416       0.021643       0.009039      -0.002402       0.023578       0.007414      -0.034044       0.033482       0.015876       0.016644      -0.051315       0.004535       0.046780             12.773637      11.277402      -2.447381       5.063470      15.850957      -6.356175      11.192553          -0.000353
          148              C       8.828641       9.745808       1.812150       0.100080      27.294267 0.35029797E+03  0.78375744E+04                                 7.977527                            6.308533       0.069937       2.025872                    0.999745      26.672390      75.904606       0.642557       0.426040      -1.053419       0.040942      -0.023592       0.019267       0.051029       0.001525       0.009491      -0.032954       0.021688      -0.025289      -0.041597       0.013618       0.027978              9.157534       7.314322      -2.574422      -0.557667       8.064641       3.232912      12.093639          -0.001853
          149              C       8.517873      10.500587       2.908270      -0.271356      33.472445 0.46138861E+03  0.10973098E+05                                 8.890534                            7.076675       0.347776       2.087545                    0.999407      29.957092      85.683083       0.632734       0.407027      -1.073858      -0.016683      -0.000945      -0.014010       0.021806      -0.028843      -0.007255       0.009370       0.002385      -0.030063      -0.024114      -0.012700       0.036815             10.106678       7.412974      -2.316524      -0.633167       9.150341       4.100638      13.756719           0.002390
          150              C       9.243564      10.366369       4.092694       0.375750      26.870106 0.32231948E+03  0.70539743E+04                                 8.117917                            6.224922       0.002809       2.038822                    0.999252      23.805423      66.720288       0.620792       0.450830      -1.039967      -0.021164       0.043781       0.059055       0.076499      -0.029897      -0.002522       0.029198      -0.011004       0.072027      -0.046921      -0.000290       0.047211              9.524048       6.791021      -2.636798      -0.935842       9.617515       4.463687      12.163607          -0.003624
          151              C      -2.922292       9.384209       4.094613      -0.307489      35.118583 0.48666493E+03  0.11716733E+05                                 9.126491                            7.240888       0.194973       2.014946                    0.999749      31.118157      89.229635       0.629716       0.404003      -1.077043       0.014744      -0.020360      -0.000885       0.025153      -0.025816       0.031079       0.016385       0.010387       0.107316      -0.056006       0.004873       0.051134             10.322802       8.422238      -3.568161      -1.267510       9.915497       3.921899      12.630672           0.002476
          152              C      -2.681491       8.672064       2.942823       0.091931      27.416380 0.34584324E+03  0.77004936E+04                                 7.951224                            6.237835       0.193735       2.064593                    0.999749      26.560989      75.000111       0.651999       0.421910      -1.057728      -0.042705       0.018991      -0.026900       0.053926      -0.003897       0.003203      -0.026291       0.006554      -0.087578      -0.042148       0.015225       0.026923              9.082739       7.376012      -3.003552      -0.588009       8.218472       3.082346      11.653732          -0.002034
          153              C       5.876920       6.328775       6.770606       0.108720      26.516068 0.32858081E+03  0.72364177E+04                                 7.800258                            6.105524       0.216029       2.081899                    0.999768      26.174959      73.950754       0.653717       0.425437      -1.053583       0.008323       0.053851      -0.016481       0.056928       0.002071      -0.028769       0.008143      -0.001386      -0.052627      -0.037574       0.010379       0.027195              8.648503       7.945228       1.798760       2.471132       8.397585      -2.575407       9.602696          -0.002206
          154              C       6.783102       6.240349       7.778422      -0.277647      34.043099 0.46559434E+03  0.11104577E+05                                 9.001382                            7.139183       0.211494       2.037990                    0.999490      30.310260      86.977497       0.625592       0.410507      -1.070966      -0.021558      -0.003419       0.007468       0.023070      -0.000446       0.015847      -0.033244       0.001539       0.050045      -0.034835      -0.008189       0.043024              9.871100       9.788387       2.485308       3.018399       9.157430      -2.448100      10.667483           0.003106
          155              C       7.859465       7.143558       7.814895       0.373802      27.063348 0.31270036E+03  0.67616945E+04                                 8.008818                            6.035735      -0.012908       2.030252                    0.998896      23.467791      64.437374       0.648359       0.436881      -1.052840       0.052806      -0.006371       0.059677       0.079940       0.015125       0.037545      -0.021933       0.037431       0.046024      -0.051632       0.000381       0.051250              9.130720       9.240043       1.675208       3.817370       7.326078      -2.204969      10.826040          -0.005728
          156              C       7.934604       8.078347       6.791722      -0.296019      34.904415 0.48271331E+03  0.11645068E+05                                 9.176140                            7.282906       0.060638       1.977151                    0.999480      31.264466      90.936497       0.616172       0.412051      -1.067407      -0.005921       0.016335      -0.011890       0.021054       0.025767       0.028709       0.006340       0.049895      -0.058866      -0.033830      -0.022848       0.056678             10.076319       9.374042       1.676233       2.887613       8.846085      -3.470665      12.008830           0.002312
          157              C       6.982037       8.090979       5.812700       0.097282      27.271695 0.36766842E+03  0.83667158E+04                                 8.111712                            6.579399      -0.128478       1.964170                    0.998928      27.347661      79.737605       0.609621       0.441517      -1.039027      -0.040341      -0.031673       0.027284       0.058095      -0.021393      -0.030521       0.002766      -0.032684      -0.004774      -0.043804       0.006845       0.036959              8.826139       9.289033       2.131177       2.406031       7.989748      -1.966520       9.199634          -0.005689
          158              C       6.863459       6.159818       3.023449       0.074489      27.712063 0.35381452E+03  0.79246109E+04                                 8.008781                            6.299946       0.168189       2.051129                    0.999727      26.885013      76.190345       0.650091       0.420658      -1.058297      -0.023640       0.040227      -0.025720       0.053278       0.009043       0.037408      -0.010691      -0.018213      -0.027463      -0.047516       0.016842       0.030675              9.099117      10.213135      -1.666477      -3.474387       6.115647      -1.323552      10.968569          -0.009326
          159              C       7.848290       6.003494       2.077061      -0.247361      34.415054 0.46625143E+03  0.11162426E+05                                 9.200609                            7.212424       0.045465       1.986648                    0.998775      30.355643      88.256980       0.611497       0.418383      -1.062237       0.014564       0.008453       0.023910       0.029245      -0.014969      -0.005003       0.005003       0.031011      -0.040902      -0.017414      -0.011945       0.029359             10.556881      12.055796      -1.506550      -4.677906       6.649684      -1.658326      12.965164           0.008868
          160              C       7.709697       6.609843       0.846566       0.343104      27.586746 0.32895982E+03  0.72369391E+04                                 8.261232                            6.265362      -0.101433       2.003281                    0.999395      24.093104      67.728687       0.622176       0.447487      -1.041782       0.078275       0.015558      -0.051039       0.094731      -0.017951      -0.038068      -0.003184       0.038674       0.049061      -0.041915      -0.011267       0.053182              9.840036      12.125346      -1.761248      -4.372793       5.858061      -1.051841      11.536702          -0.010594
          161              C       6.547466       7.355148       0.612368      -0.257149      34.206904 0.46460658E+03  0.11064306E+05                                 9.039028                            7.121472       0.257237       2.057587                    0.999333      29.955863      85.621607       0.628321       0.409341      -1.072777      -0.011022       0.025935      -0.000073       0.028180       0.005234      -0.011403      -0.013880       0.003740       0.076348      -0.019404      -0.013897       0.033301             10.261611      12.795452      -2.163768      -2.897982       6.333579      -1.383445      11.655800           0.010262
          162              C       5.617340       7.467260       1.624024       0.110003      26.232748 0.32595046E+03  0.71445642E+04                                 7.702223                            6.045681       0.181577       2.070657                    0.999818      25.875536      72.284919       0.664526       0.420504      -1.059545       0.028248      -0.019388       0.037798       0.051015       0.003992       0.024581       0.002592      -0.027358      -0.066641      -0.038863       0.012268       0.026595              8.679756       9.877205      -1.527020      -2.336939       5.296830      -1.381521      10.865234          -0.006834
          163              C       5.610148       2.556459      10.984237       0.577953      25.399285 0.26291155E+03  0.55113522E+04                                 7.989997                            5.743640      -0.038606       2.037319                    0.999595      22.814669      64.212477       0.620957       0.470539      -1.020829       0.039775      -0.034720      -0.037427       0.064717      -0.016072       0.069497      -0.019326       0.037229       0.091047      -0.053893      -0.038784       0.092678             10.067445      10.776196      -1.914037      -4.702213      10.653602       2.980507       8.772538          -0.000208
          164              C       4.549075       3.064908      11.919107      -0.033539      43.450891 0.45047674E+03  0.10604842E+05                                10.685531                            7.004293      -0.028645       1.985509                    0.999260      27.678672      77.685751       0.637069       0.408402      -1.077489      -0.032072       0.019115       0.026343       0.045694       0.001670       0.005982      -0.011824      -0.017035       0.004820      -0.014357      -0.002734       0.017091             14.656999      15.804173      -3.168736      -7.616085      15.345513       6.425706      12.821312           0.004963
          165              C       3.463553       2.234336      12.207054      -0.130515      39.531342 0.47366259E+03  0.11420241E+05                                10.229132                            7.352380      -0.149099       1.910303                    0.999417      30.627609      90.278489       0.593584       0.427975      -1.052943       0.001046       0.017771       0.012496       0.021750      -0.014046       0.034497      -0.011547      -0.042185       0.053998      -0.048972       0.004241       0.044730             12.772016      16.954595       0.191948      -6.940715      10.692465       2.719459      10.668986          -0.000799
          166              C       2.469897       2.665412      13.086254      -0.022476      42.510207 0.42791290E+03  0.99425288E+04                                10.483850                            6.820020       0.007476       2.005332                    0.999353      27.141536      75.617529       0.646722       0.407612      -1.078286       0.040337       0.022806      -0.002870       0.046427      -0.002586      -0.002513      -0.005705      -0.013396       0.032796      -0.013199      -0.000428       0.013627             14.008576      18.061173       4.426281      -5.528405      14.575252       2.134200       9.389302           0.002563
          167              C       1.284834       1.806417      13.341568       0.558375      26.556021 0.26763070E+03  0.56216021E+04                                 8.207137                            5.753932      -0.104585       2.011232                    0.999523      22.824425      63.796068       0.628575       0.463901      -1.026956      -0.041717      -0.035488       0.026713       0.060937      -0.047206       0.050862      -0.046079      -0.008627       0.134644      -0.070479      -0.033627       0.104105             10.484691      14.362462       4.924902      -3.605375      10.516137       0.205158       6.575475          -0.005054
          168              C       2.575715       3.901797      13.702462      -0.128959      38.087935 0.46576962E+03  0.11205164E+05                                10.019611                            7.327030      -0.152013       1.913689                    0.999552      30.599145      90.683373       0.589038       0.432231      -1.048250       0.021851      -0.009886      -0.004969       0.024493      -0.026023       0.006143      -0.020656       0.013708       0.103731      -0.046308       0.001314       0.044993             12.097623      11.592148       3.281922      -2.551027      16.676130       3.502463       8.024591           0.000019
          169              C       3.650159       4.733949      13.404916      -0.012081      41.721263 0.42621795E+03  0.99024489E+04                                10.427192                            6.837225       0.004560       2.009047                    0.999239      27.025725      75.519252       0.640967       0.411301      -1.074869       0.001457      -0.038039      -0.021554       0.043745       0.002948       0.000873      -0.014242      -0.002034       0.039025      -0.014516      -0.006241       0.020756             14.135823      11.157719      -0.503232      -3.939287      20.490854       7.187488      10.758896           0.002911
          170              C       3.662907       6.084025      14.034561       0.553522      25.743205 0.27093396E+03  0.57170527E+04                                 8.114687                            5.830079      -0.153590       1.998309                    0.999211      22.937421      64.574775       0.616994       0.470453      -1.021824       0.005123       0.043919       0.031359       0.054208      -0.019959       0.064508      -0.025177       0.109232       0.019406      -0.066608      -0.036555       0.103164             10.432790       6.346634      -0.283898      -1.888308      16.719110       5.029945       8.232627          -0.003437
          171              C       4.610571       4.334453      12.489243      -0.116593      38.729073 0.44990537E+03  0.10735184E+05                                10.133765                            7.192147      -0.226854       1.893559                    0.999279      30.381926      89.808992       0.595375       0.431149      -1.048416      -0.021644      -0.009039      -0.002402       0.023578       0.007414       0.034045      -0.033482       0.015877       0.016645      -0.051315       0.004535       0.046781             12.773628      11.277403      -2.447381      -5.063473      15.850933       6.356165      11.192548          -0.000353
          172              C       2.785732      13.939727      11.410400       0.100079      27.294301 0.35029859E+03  0.78375909E+04                                 7.977532                            6.308537       0.069941       2.025873                    0.999745      26.672399      75.904620       0.642557       0.426040      -1.053419      -0.040941       0.023591       0.019267       0.051029       0.001524      -0.009491       0.032954       0.021688      -0.025289      -0.041597       0.013618       0.027978              9.157540       7.314323      -2.574421       0.557665       8.064646      -3.232918      12.093651          -0.001853
          173              C       3.096499      13.184948      12.506520      -0.271356      33.472469 0.46138887E+03  0.10973107E+05                                 8.890539                            7.076677       0.347773       2.087544                    0.999407      29.957102      85.683132       0.632733       0.407027      -1.073858       0.016683       0.000945      -0.014010       0.021806      -0.028843       0.007255      -0.009370       0.002385      -0.030062      -0.024114      -0.012700       0.036815             10.106684       7.412975      -2.316521       0.633161       9.150343      -4.100640      13.756734           0.002390
          174              C       2.370809      13.319166      13.690944       0.375750      26.870101 0.32231925E+03  0.70539685E+04                                 8.117917                            6.224921       0.002807       2.038822                    0.999252      23.805420      66.720288       0.620792       0.450830      -1.039967       0.021164      -0.043781       0.059055       0.076499      -0.029897       0.002522      -0.029198      -0.011004       0.072026      -0.046921      -0.000290       0.047211              9.524049       6.791019      -2.636795       0.935839       9.617514      -4.463687      12.163613          -0.003623
          175              C       1.366865      14.301326      13.692863      -0.307489      35.118595 0.48666515E+03  0.11716739E+05                                 9.126493                            7.240890       0.194972       2.014945                    0.999749      31.118155      89.229629       0.629716       0.404003      -1.077043      -0.014744       0.020360      -0.000885       0.025153      -0.025816      -0.031079      -0.016386       0.010386       0.107316      -0.056006       0.004873       0.051134             10.322805       8.422245      -3.568167       1.267514       9.915503      -3.921900      12.630668           0.002476
          176              C       1.126063      15.013471      12.541073       0.091930      27.416380 0.34584326E+03  0.77004937E+04                                 7.951222                            6.237834       0.193739       2.064594                    0.999749      26.560986      75.000080       0.652000       0.421910      -1.057728       0.042705      -0.018991      -0.026900       0.053925      -0.003898      -0.003203       0.026291       0.006554      -0.087576      -0.042148       0.015225       0.026923              9.082737       7.376012      -3.003551       0.588012       8.218470      -3.082348      11.653729          -0.002034
          177              C      11.164337       1.566403      16.368856       0.108720      26.516080 0.32858086E+03  0.72364192E+04                                 7.800261                            6.105525       0.216027       2.081899                    0.999768      26.174960      73.950764       0.653717       0.425437      -1.053583      -0.008323      -0.053851      -0.016481       0.056928       0.002071       0.028770      -0.008143      -0.001386      -0.052627      -0.037574       0.010379       0.027196              8.648507       7.945233       1.798759      -2.471136       8.397584       2.575408       9.602703          -0.002206
          178              C      10.258155       1.654829      17.376672      -0.277647      34.043074 0.46559358E+03  0.11104554E+05                                 9.001377                            7.139177       0.211496       2.037991                    0.999490      30.310245      86.977435       0.625592       0.410507      -1.070966       0.021558       0.003419       0.007468       0.023070      -0.000447      -0.015847       0.033244       0.001539       0.050045      -0.034835      -0.008189       0.043024              9.871096       9.788386       2.485311      -3.018397       9.157426       2.448098      10.667476           0.003106
          179              C       9.181793       0.751621      17.413145       0.373801      27.063336 0.31270006E+03  0.67616864E+04                                 8.008814                            6.035731      -0.012907       2.030253                    0.998896      23.467789      64.437361       0.648360       0.436881      -1.052840      -0.052806       0.006371       0.059677       0.079940       0.015125      -0.037546       0.021933       0.037431       0.046024      -0.051632       0.000381       0.051250              9.130717       9.240043       1.675209      -3.817369       7.326075       2.204967      10.826034          -0.005728
          180              C       3.679769      15.607189      16.389972      -0.296018      34.904408 0.48271320E+03  0.11645065E+05                                 9.176138                            7.282905       0.060637       1.977151                    0.999480      31.264465      90.936495       0.616172       0.412051      -1.067407       0.005921      -0.016335      -0.011890       0.021054       0.025767      -0.028709      -0.006340       0.049896      -0.058866      -0.033830      -0.022848       0.056678             10.076317       9.374041       1.676235      -2.887610       8.846086       3.470665      12.008825           0.002312
          181              C       4.632336      15.594557      15.410950       0.097282      27.271716 0.36766887E+03  0.83667291E+04                                 8.111717                            6.579405      -0.128481       1.964169                    0.998928      27.347673      79.737663       0.609621       0.441517      -1.039027       0.040341       0.031673       0.027284       0.058095      -0.021393       0.030521      -0.002766      -0.032684      -0.004775      -0.043804       0.006845       0.036959              8.826144       9.289039       2.131181      -2.406029       7.989757       1.966522       9.199637          -0.005689
          182              C      10.177799       1.735360      12.621699       0.074488      27.712073 0.35381469E+03  0.79246162E+04                                 8.008784                            6.299949       0.168185       2.051128                    0.999727      26.885027      76.190406       0.650091       0.420658      -1.058297       0.023640      -0.040227      -0.025720       0.053278       0.009043      -0.037408       0.010691      -0.018213      -0.027463      -0.047517       0.016842       0.030675              9.099120      10.213139      -1.666484       3.474381       6.115651       1.323550      10.968568          -0.009326
          183              C       9.192968       1.891685      11.675311      -0.247360      34.415026 0.46625103E+03  0.11162414E+05                                 9.200603                            7.212419       0.045469       1.986649                    0.998775      30.355623      88.256888       0.611497       0.418382      -1.062237      -0.014564      -0.008452       0.023910       0.029245      -0.014969       0.005003      -0.005003       0.031011      -0.040902      -0.017414      -0.011945       0.029359             10.556873      12.055787      -1.506552       4.677903       6.649681       1.658321      12.965150           0.008868
          184              C       9.331560       1.285335      10.444816       0.343102      27.586758 0.32895999E+03  0.72369437E+04                                 8.261233                            6.265363      -0.101430       2.003282                    0.999395      24.093110      67.728697       0.622176       0.447487      -1.041782      -0.078274      -0.015558      -0.051039       0.094731      -0.017951       0.038068       0.003185       0.038675       0.049061      -0.041915      -0.011267       0.053182              9.840038      12.125348      -1.761249       4.372798       5.858062       1.051839      11.536704          -0.010594
          185              C      10.493791       0.540030      10.210618      -0.257149      34.206909 0.46460681E+03  0.11064313E+05                                 9.039029                            7.121474       0.257237       2.057587                    0.999333      29.955871      85.621639       0.628321       0.409341      -1.072777       0.011022      -0.025934      -0.000073       0.028179       0.005234       0.011403       0.013880       0.003739       0.076348      -0.019404      -0.013897       0.033301             10.261611      12.795451      -2.163766       2.897984       6.333580       1.383446      11.655803           0.010262
          186              C      11.423918       0.427919      11.222274       0.110003      26.232751 0.32595052E+03  0.71445662E+04                                 7.702225                            6.045682       0.181574       2.070656                    0.999818      25.875541      72.284952       0.664526       0.420504      -1.059545      -0.028248       0.019388       0.037798       0.051015       0.003992      -0.024581      -0.002592      -0.027358      -0.066642      -0.038863       0.012268       0.026595              8.679758       9.877205      -1.527021       2.336934       5.296834       1.381524      10.865237          -0.006833
          187              N      -2.090814       6.957231      17.418904      -0.257704      37.939517 0.57163221E+03  0.14161897E+05                                 9.533971                            7.821011      -0.123795       1.978109                    0.998046      28.751749      80.519218       0.616114       0.401273      -1.091472       0.026998      -0.077930      -0.113061       0.139945      -0.022501       0.031999      -0.043762       0.039246      -0.070203      -0.061419      -0.006866       0.068285             11.041810       9.955654      -3.661488      -0.899884       9.343717       2.596103      13.826058           0.039660
          188              N      -1.250462       4.669209      14.011525      -0.686481      32.589315 0.45110130E+03  0.10561333E+05                                 8.491503                            6.783240       0.160297       2.069885                    0.995859      29.765063      81.737333       0.683959       0.382500      -1.101702       0.002714       0.025721       0.057102       0.062686      -0.068202       0.041654       0.052524      -0.029499       0.257967      -0.132475       0.024447       0.108028              9.889694       6.629760      -2.091926      -1.208490      11.718316       4.762194      11.321007          -0.001990
          189              N       1.808280       8.548899      13.414514      -0.250494      37.481541 0.54933439E+03  0.13475188E+05                                 9.378927                            7.618910      -0.101200       1.984320                    0.998827      28.533882      79.521802       0.630127       0.396260      -1.094875      -0.082167      -0.007176      -0.111989       0.139084       0.021048      -0.046942      -0.014036      -0.046241      -0.077845      -0.065737       0.007527       0.058210             10.469134      10.116925       2.175774       2.403690      10.311448      -2.897863      10.979030           0.039717
          190              N      -1.055100       8.679959      10.410262      -0.712851      28.700881 0.38732839E+03  0.86963419E+04                                 7.578482                            6.115316       0.513897       2.178114                    0.998201      29.200878      77.564509       0.753458       0.362068      -1.121149       0.058989      -0.012800       0.047193       0.076621       0.115410       0.077563      -0.084420       0.037620       0.193314      -0.198983       0.084181       0.114802              8.441696       9.187757       1.127197       4.034903       5.899849      -1.018245      10.237483          -0.002619
          191              N       1.992185       8.883655      16.365016      -0.236671      35.897608 0.52839642E+03  0.12821338E+05                                 9.095845                            7.450088       0.003772       2.015971                    0.999366      28.266944      78.053294       0.640823       0.393907      -1.097782      -0.098853       0.004671       0.101840       0.142004      -0.009272       0.057087      -0.012975      -0.046004      -0.078351      -0.075814       0.022312       0.053502             10.227881      11.036491      -2.485114      -2.314860       7.035265      -1.127577      12.611888           0.047373
          192              N      -0.966702       9.265781       0.126697      -0.634752      37.337234 0.55590932E+03  0.13797999E+05                                 9.542028                            7.688751      -0.438860       1.857829                    0.996088      31.798875      91.744403       0.618807       0.398785      -1.083559       0.032818      -0.030159      -0.056734       0.072148      -0.045083      -0.000864       0.001907      -0.001988       0.163705      -0.072382       0.017704       0.054677             11.408240      14.079829      -1.072369      -5.504479       7.524853       0.241953      12.620039           0.029969
          193              N       5.962272       0.937947       7.820654      -0.257699      37.939324 0.57162894E+03  0.14161795E+05                                 9.533940                            7.820989      -0.123801       1.978109                    0.998046      28.751651      80.518868       0.616115       0.401273      -1.091472      -0.026998       0.077929      -0.113060       0.139944      -0.022501      -0.031999       0.043761       0.039246      -0.070201      -0.061417      -0.006867       0.068285             11.041771       9.955618      -3.661469       0.899877       9.343683      -2.596094      13.826011           0.039660
          194              N       5.121920       3.225970       4.413275      -0.686481      32.589275 0.45110043E+03  0.10561308E+05                                 8.491495                            6.783232       0.160299       2.069886                    0.995859      29.765053      81.737289       0.683959       0.382500      -1.101702      -0.002714      -0.025721       0.057102       0.062686      -0.068202      -0.041654      -0.052524      -0.029499       0.257967      -0.132475       0.024447       0.108028              9.889685       6.629752      -2.091921       1.208487      11.718303      -4.762192      11.321001          -0.001991
          195              N      -3.363708      15.136636       3.816264      -0.250497      37.481644 0.54933609E+03  0.13475241E+05                                 9.378943                            7.618921      -0.101198       1.984320                    0.998827      28.533940      79.522008       0.630126       0.396260      -1.094875       0.082167       0.007176      -0.111990       0.139085       0.021048       0.046943       0.014036      -0.046241      -0.077846      -0.065737       0.007527       0.058210             10.469154      10.116942       2.175771      -2.403702      10.311461       2.897871      10.979058           0.039717
          196              N      -0.500328      15.005576       0.812012      -0.712851      28.700890 0.38732847E+03  0.86963438E+04                                 7.578483                            6.115316       0.513899       2.178115                    0.998201      29.200875      77.564489       0.753458       0.362068      -1.121149      -0.058989       0.012800       0.047193       0.076621       0.115410      -0.077563       0.084420       0.037619       0.193313      -0.198983       0.084181       0.114802              8.441698       9.187763       1.127199      -4.034905       5.899848       1.018243      10.237482          -0.002619
          197              N      -3.547612      14.801881       6.766766      -0.236672      35.897664 0.52839717E+03  0.12821360E+05                                 9.095851                            7.450091       0.003779       2.015973                    0.999366      28.266978      78.053397       0.640824       0.393907      -1.097782       0.098853      -0.004671       0.101841       0.142005      -0.009272      -0.057088       0.012975      -0.046005      -0.078353      -0.075815       0.022313       0.053502             10.227889      11.036500      -2.485120       2.314858       7.035270       1.127577      12.611898           0.047372
          198              N      -0.588726      14.419754       9.724947      -0.634747      37.337024 0.55590532E+03  0.13797875E+05                                 9.541993                            7.688724      -0.438865       1.857829                    0.996088      31.798783      91.744082       0.618808       0.398785      -1.083558      -0.032818       0.030159      -0.056734       0.072148      -0.045082       0.000864      -0.001907      -0.001986       0.163704      -0.072381       0.017704       0.054677             11.408195      14.079766      -1.072376       5.504449       7.524826      -0.241955      12.619993           0.029969
          199              N       9.833729       8.833126       1.777596      -0.257705      37.939522 0.57163226E+03  0.14161898E+05                                 9.533971                            7.821011      -0.123794       1.978109                    0.998046      28.751751      80.519219       0.616114       0.401273      -1.091472      -0.026998       0.077930       0.113061       0.139945      -0.022501       0.031999      -0.043762       0.039246      -0.070203      -0.061419      -0.006866       0.068285             11.041810       9.955652      -3.661486      -0.899884       9.343716       2.596104      13.826062           0.039660
          200              N       8.993377      11.121148       5.184975      -0.686482      32.589298 0.45110096E+03  0.10561323E+05                                 8.491499                            6.783236       0.160298       2.069886                    0.995859      29.765050      81.737276       0.683959       0.382500      -1.101702      -0.002714      -0.025721      -0.057102       0.062686      -0.068202       0.041654       0.052525      -0.029499       0.257968      -0.132475       0.024447       0.108028              9.889689       6.629757      -2.091925      -1.208491      11.718309       4.762193      11.321002          -0.001990
          201              N       5.934635       7.241458       5.781986      -0.250492      37.481485 0.54933336E+03  0.13475156E+05                                 9.378916                            7.618902      -0.101200       1.984321                    0.998827      28.533854      79.521695       0.630127       0.396260      -1.094875       0.082166       0.007175       0.111989       0.139084       0.021049      -0.046942      -0.014036      -0.046241      -0.077845      -0.065737       0.007527       0.058210             10.469122      10.116913       2.175772       2.403685      10.311438      -2.897861      10.979016           0.039718
          202              N       8.798015       7.110398       8.786238      -0.712851      28.700898 0.38732867E+03  0.86963500E+04                                 7.578485                            6.115319       0.513896       2.178114                    0.998201      29.200888      77.564548       0.753458       0.362068      -1.121149      -0.058989       0.012800      -0.047193       0.076621       0.115411       0.077563      -0.084420       0.037620       0.193313      -0.198984       0.084182       0.114802              8.441700       9.187761       1.127198       4.034905       5.899851      -1.018245      10.237488          -0.002619
          203              N       5.750730       6.906702       2.831484      -0.236670      35.897560 0.52839556E+03  0.12821311E+05                                 9.095837                            7.450082       0.003771       2.015971                    0.999366      28.266919      78.053204       0.640824       0.393907      -1.097782       0.098852      -0.004671      -0.101840       0.142004      -0.009272       0.057087      -0.012975      -0.046004      -0.078351      -0.075813       0.022311       0.053502             10.227871      11.036480      -2.485112      -2.314856       7.035259      -1.127577      12.611874           0.047372
          204              N       8.709617       6.524576      19.069803      -0.634751      37.337218 0.55590908E+03  0.13797992E+05                                 9.542026                            7.688750      -0.438862       1.857828                    0.996088      31.798872      91.744401       0.618807       0.398785      -1.083559      -0.032818       0.030159       0.056734       0.072148      -0.045083      -0.000864       0.001907      -0.001988       0.163705      -0.072382       0.017705       0.054677             11.408237      14.079822      -1.072369      -5.504475       7.524853       0.241953      12.620037           0.029968
          205              N       1.780643      14.852410      11.375846      -0.257699      37.939318 0.57162883E+03  0.14161791E+05                                 9.533938                            7.820987      -0.123800       1.978109                    0.998046      28.751647      80.518848       0.616115       0.401273      -1.091472       0.026998      -0.077929       0.113060       0.139944      -0.022501      -0.031999       0.043761       0.039246      -0.070201      -0.061417      -0.006867       0.068285             11.041769       9.955616      -3.661469       0.899877       9.343682      -2.596094      13.826009           0.039660
          206              N       2.620995      12.564387      14.783225      -0.686481      32.589279 0.45110052E+03  0.10561311E+05                                 8.491497                            6.783234       0.160298       2.069885                    0.995859      29.765055      81.737301       0.683959       0.382500      -1.101702       0.002714       0.025721      -0.057102       0.062686      -0.068202      -0.041654      -0.052524      -0.029499       0.257968      -0.132475       0.024447       0.108028              9.889687       6.629753      -2.091921       1.208488      11.718305      -4.762193      11.321004          -0.001991
          207              N      11.106623       0.653721      15.380236      -0.250495      37.481590 0.54933512E+03  0.13475211E+05                                 9.378934                            7.618915      -0.101199       1.984320                    0.998827      28.533913      79.521912       0.630127       0.396260      -1.094875      -0.082166      -0.007175       0.111990       0.139085       0.021048       0.046942       0.014036      -0.046241      -0.077846      -0.065737       0.007527       0.058210             10.469143      10.116932       2.175769      -2.403698      10.311451       2.897867      10.979047           0.039718
          208              N       8.243243       0.784781      18.384488      -0.712852      28.700916 0.38732891E+03  0.86963565E+04                                 7.578489                            6.115321       0.513897       2.178114                    0.998201      29.200889      77.564550       0.753458       0.362068      -1.121149       0.058989      -0.012800      -0.047193       0.076621       0.115411      -0.077563       0.084420       0.037619       0.193313      -0.198984       0.084182       0.114802              8.441704       9.187769       1.127199      -4.034909       5.899852       1.018244      10.237492          -0.002619
          209              N      11.290527       0.988476      12.429734      -0.236671      35.897635 0.52839665E+03  0.12821345E+05                                 9.095847                            7.450088       0.003777       2.015972                    0.999366      28.266963      78.053350       0.640824       0.393907      -1.097782      -0.098853       0.004671      -0.101841       0.142005      -0.009272      -0.057088       0.012975      -0.046005      -0.078353      -0.075814       0.022312       0.053502             10.227884      11.036493      -2.485119       2.314856       7.035268       1.127577      12.611892           0.047372
          210              N       8.331641       1.370603       9.471553      -0.634747      37.337050 0.55590577E+03  0.13797890E+05                                 9.541998                            7.688727      -0.438867       1.857828                    0.996088      31.798789      91.744112       0.618808       0.398785      -1.083558       0.032818      -0.030160       0.056734       0.072148      -0.045082       0.000864      -0.001907      -0.001987       0.163703      -0.072380       0.017704       0.054677             11.408201      14.079772      -1.072376       5.504453       7.524829      -0.241955      12.620003           0.029970
          211              O       9.396942       9.222674      18.100572      -0.577320      47.046004 0.66451081E+03  0.16851831E+05                                10.462533                            8.051788       0.035383       2.050139                    0.996052      28.629014      77.417662       0.660157       0.365859      -1.133053       0.025768       0.032189       0.011415       0.042783      -0.018144      -0.035736      -0.012465      -0.056309      -0.002892      -0.058057       0.023830       0.034227             12.942078       9.464955      -4.175857       2.200078      18.397082      -5.444749      10.964196           0.037689
          212              O      -2.805011      11.234839      18.252032      -0.605525      31.046163 0.49322164E+03  0.11551027E+05                                 7.629336                            6.728669       0.854605       2.305884                    0.999102      27.813901      71.092010       0.759767       0.344229      -1.156295      -0.021103      -0.042036      -0.008163       0.047739       0.018624      -0.013454       0.050189       0.082796       0.000785      -0.079368       0.033671       0.045697              8.173930       9.723467       1.306700       2.284050       8.016973       0.980043       6.781352          -0.001423
          213              O       5.026879       8.579848      16.022743      -0.527532      30.962235 0.47540247E+03  0.11070367E+05                                 7.770158                            6.680666       0.559200       2.224549                    0.999094      27.169320      70.041421       0.747130       0.352054      -1.145805      -0.005801       0.008762      -0.035946       0.037450       0.021039      -0.037687      -0.000723      -0.071311      -0.021728      -0.062092       0.014237       0.047855              8.651079       8.995784       2.597628       1.229592      10.329702      -1.300747       6.627752           0.043906
          214              O       4.270907      10.105039      14.631956      -0.556020      35.812728 0.51932741E+03  0.12370552E+05                                 8.663969                            7.026962       0.467830       2.200056                    0.997622      27.498561      71.834637       0.721162       0.356554      -1.141509       0.026504      -0.033414       0.010127       0.043835      -0.030104       0.026346       0.019940       0.033555       0.009809      -0.053179       0.013687       0.039492             10.243760      13.334315       1.023081       4.553916       9.407819      -0.747308       7.989146           0.043056
          215              O       6.794142      14.201689      13.765234      -0.536106      31.904627 0.49386246E+03  0.11655193E+05                                 8.035806                            6.886123       0.369323       2.162584                    0.997958      27.605993      72.554262       0.720805       0.360060      -1.134991       0.032628       0.010321       0.023467       0.041495      -0.032521       0.001138      -0.024684       0.037635       0.041707      -0.051387       0.012026       0.039361              9.177510       7.420802      -1.594310       2.707414      10.653873      -3.498253       9.457857           0.047689
          216              O      -4.942835      14.918413      15.270048      -0.531636      28.278493 0.45785998E+03  0.10577148E+05                                 7.283226                            6.550839       0.576791       2.224618                    0.999315      27.354370      70.564704       0.754358       0.351473      -1.144649      -0.005610      -0.005287      -0.026548       0.027645       0.026714      -0.021493       0.031939      -0.041556      -0.098053      -0.061353       0.006071       0.055282              7.839243       6.662609       1.479674       0.947877      11.131728      -0.810033       5.723392           0.048685
          217              O       2.217430      14.462862       8.502322      -0.577315      47.045740 0.66450679E+03  0.16851703E+05                                10.462494                            8.051763       0.035378       2.050140                    0.996052      28.628922      77.417339       0.660158       0.365859      -1.133053      -0.025769      -0.032189       0.011416       0.042784      -0.018145       0.035735       0.012465      -0.056310      -0.002893      -0.058057       0.023829       0.034228             12.942024       9.464917      -4.175836      -2.200064      18.397007       5.444718      10.964148           0.037690
          218              O       1.249583      12.450696       8.653782      -0.605525      31.046175 0.49322177E+03  0.11551030E+05                                 7.629338                            6.728669       0.854606       2.305885                    0.999102      27.813906      71.092024       0.759767       0.344229      -1.156295       0.021103       0.042036      -0.008163       0.047739       0.018623       0.013454      -0.050189       0.082796       0.000784      -0.079368       0.033671       0.045697              8.173933       9.723471       1.306699      -2.284052       8.016974      -0.980044       6.781355          -0.001423
          219              O       6.587494      15.105687       6.424493      -0.527534      30.962310 0.47540382E+03  0.11070407E+05                                 7.770172                            6.680676       0.559200       2.224548                    0.999094      27.169350      70.041532       0.747129       0.352054      -1.145805       0.005801      -0.008762      -0.035945       0.037450       0.021038       0.037687       0.000723      -0.071312      -0.021727      -0.062092       0.014237       0.047855              8.651096       8.995802       2.597636      -1.229595      10.329723       1.300749       6.627764           0.043906
          220              O       7.343465      13.580497       5.033706      -0.556023      35.812829 0.51932892E+03  0.12370598E+05                                 8.663986                            7.026973       0.467830       2.200055                    0.997622      27.498605      71.834795       0.721162       0.356554      -1.141509      -0.026504       0.033414       0.010127       0.043835      -0.030104      -0.026346      -0.019940       0.033555       0.009810      -0.053179       0.013687       0.039492             10.243783      13.334349       1.023089      -4.553933       9.407835       0.747307       7.989166           0.043056
          221              O       4.820231       9.483846       4.166984      -0.536103      31.904571 0.49386156E+03  0.11655166E+05                                 8.035797                            6.886118       0.369322       2.162585                    0.997958      27.605961      72.554160       0.720805       0.360060      -1.134991      -0.032628      -0.010321       0.023467       0.041495      -0.032521      -0.001138       0.024684       0.037634       0.041706      -0.051386       0.012025       0.039361              9.177498       7.420797      -1.594306      -2.707410      10.653854       3.498244       9.457842           0.047690
          222              O       3.387408       8.767122       5.671798      -0.531634      28.278441 0.45785893E+03  0.10577118E+05                                 7.283219                            6.550833       0.576790       2.224619                    0.999315      27.354337      70.564611       0.754359       0.351474      -1.144649       0.005611       0.005287      -0.026548       0.027645       0.026714       0.021493      -0.031938      -0.041557      -0.098054      -0.061353       0.006071       0.055282              7.839234       6.662600       1.479670      -0.947876      11.131716       0.810031       5.723388           0.048686
          223              O      -1.654027       6.567683       1.095928      -0.577320      47.046010 0.66451100E+03  0.16851837E+05                                10.462534                            8.051790       0.035382       2.050139                    0.996052      28.629015      77.417669       0.660157       0.365859      -1.133053      -0.025768      -0.032189      -0.011415       0.042783      -0.018144      -0.035735      -0.012465      -0.056309      -0.002892      -0.058057       0.023830       0.034227             12.942079       9.464956      -4.175857       2.200077      18.397085      -5.444748      10.964197           0.037690
          224              O      10.547926       4.555518       0.944468      -0.605525      31.046167 0.49322168E+03  0.11551028E+05                                 7.629337                            6.728670       0.854603       2.305884                    0.999102      27.813897      71.092004       0.759766       0.344229      -1.156294       0.021103       0.042036       0.008163       0.047739       0.018623      -0.013454       0.050189       0.082796       0.000783      -0.079368       0.033671       0.045697              8.173932       9.723469       1.306700       2.284051       8.016974       0.980043       6.781353          -0.001423
          225              O       2.716036       7.210509       3.173757      -0.527531      30.962200 0.47540182E+03  0.11070348E+05                                 7.770151                            6.680660       0.559201       2.224549                    0.999094      27.169308      70.041371       0.747131       0.352054      -1.145805       0.005801      -0.008762       0.035946       0.037451       0.021039      -0.037687      -0.000723      -0.071310      -0.021729      -0.062092       0.014237       0.047855              8.651071       8.995774       2.597624       1.229590      10.329692      -1.300745       6.627746           0.043906
          226              O       3.472008       5.685318       4.564544      -0.556019      35.812690 0.51932674E+03  0.12370533E+05                                 8.663963                            7.026957       0.467830       2.200056                    0.997622      27.498543      71.834580       0.721163       0.356554      -1.141509      -0.026504       0.033414      -0.010127       0.043835      -0.030103       0.026346       0.019940       0.033555       0.009808      -0.053179       0.013687       0.039492             10.243753      13.334305       1.023079       4.553913       9.407812      -0.747307       7.989141           0.043057
          227              O       0.948773       1.588668       5.431266      -0.536107      31.904669 0.49386325E+03  0.11655217E+05                                 8.035814                            6.886130       0.369324       2.162584                    0.997958      27.606009      72.554325       0.720804       0.360060      -1.134991      -0.032628      -0.010320      -0.023466       0.041494      -0.032520       0.001138      -0.024684       0.037635       0.041707      -0.051386       0.012026       0.039361              9.177520       7.420809      -1.594312       2.707417      10.653885      -3.498257       9.457866           0.047689
          228              O      12.685750       0.871944       3.926452      -0.531637      28.278538 0.45786091E+03  0.10577175E+05                                 7.283236                            6.550848       0.576791       2.224618                    0.999315      27.354383      70.564768       0.754358       0.351474      -1.144649       0.005610       0.005288       0.026548       0.027644       0.026714      -0.021494       0.031939      -0.041556      -0.098054      -0.061354       0.006072       0.055282              7.839254       6.662618       1.479676       0.947879      11.131745      -0.810036       5.723400           0.048685
          229              O       5.525485       1.327495      10.694178      -0.577314      47.045748 0.66450693E+03  0.16851707E+05                                10.462495                            8.051763       0.035378       2.050139                    0.996052      28.628926      77.417352       0.660158       0.365859      -1.133053       0.025769       0.032189      -0.011416       0.042784      -0.018145       0.035735       0.012465      -0.056310      -0.002893      -0.058057       0.023829       0.034228             12.942025       9.464917      -4.175837      -2.200064      18.397008       5.444719      10.964150           0.037690
          230              O       6.493332       3.339661      10.542718      -0.605525      31.046162 0.49322151E+03  0.11551023E+05                                 7.629335                            6.728668       0.854606       2.305885                    0.999102      27.813900      71.092003       0.759767       0.344229      -1.156295      -0.021103      -0.042035       0.008163       0.047738       0.018623       0.013455      -0.050189       0.082796       0.000784      -0.079368       0.033671       0.045697              8.173931       9.723468       1.306699      -2.284051       8.016971      -0.980044       6.781353          -0.001423
          231              O       1.155421       0.684670      12.772007      -0.527533      30.962272 0.47540321E+03  0.11070389E+05                                 7.770166                            6.680672       0.559197       2.224548                    0.999094      27.169328      70.041460       0.747129       0.352054      -1.145805      -0.005801       0.008762       0.035945       0.037450       0.021038       0.037687       0.000723      -0.071311      -0.021726      -0.062092       0.014238       0.047855              8.651089       8.995794       2.597631      -1.229594      10.329712       1.300750       6.627761           0.043906
          232              O       0.399450       2.209860      14.162794      -0.556021      35.812751 0.51932742E+03  0.12370553E+05                                 8.663972                            7.026962       0.467831       2.200056                    0.997622      27.498578      71.834693       0.721162       0.356554      -1.141509       0.026504      -0.033414      -0.010126       0.043835      -0.030104      -0.026346      -0.019940       0.033555       0.009809      -0.053179       0.013687       0.039492             10.243766      13.334327       1.023083      -4.553924       9.407819       0.747307       7.989152           0.043056
          233              O       2.922684       6.306511      15.029516      -0.536104      31.904620 0.49386249E+03  0.11655194E+05                                 8.035805                            6.886124       0.369322       2.162584                    0.997958      27.605984      72.554240       0.720805       0.360060      -1.134991       0.032628       0.010321      -0.023467       0.041495      -0.032521      -0.001138       0.024684       0.037635       0.041706      -0.051386       0.012025       0.039361              9.177508       7.420805      -1.594308      -2.707413      10.653868       3.498249       9.457852           0.047690
          234              O       4.355507       7.023235      13.524702      -0.531635      28.278441 0.45785896E+03  0.10577118E+05                                 7.283217                            6.550831       0.576793       2.224619                    0.999315      27.354348      70.564629       0.754359       0.351473      -1.144649      -0.005610      -0.005287       0.026548       0.027645       0.026714       0.021493      -0.031938      -0.041556      -0.098054      -0.061353       0.006071       0.055282              7.839232       6.662599       1.479670      -0.947876      11.131711       0.810030       5.723386           0.048685

******************************************************
Auxiliary information for the entire system
The total spin magnetic moment of the unit cell is   11.999801
The total net atomic charge of the unit cell is   -0.000002
Accuracy of reproducing the electrostatic potential in the unit cell:
  The inner radius (bohr) =    5.0000
  The outer radius (bohr) =   12.0000
  Valid grid points have density less than (e/(bohr^3)) =    0.0001
  The number of valid grid points were=       202074
  The rms potential error without charges in kcal/mol is=      7.08953
  The rms potential error with partial charges in kcal/mol is=      1.33264
  The RRMSE value at monopole order=      0.18797
  The rms potential error with partial charges and cloud penetration in kcal/mol is=      1.32957
  The RRMSE value at monopole order with cloud penetration is=      0.18754
  The rms potential error with partial charges and atomic dipoles in kcal/mol is=      0.60122
  The RRMSE value at dipole order=      0.08480
  The rms potential error with partial charges, atomic dipoles and cloud penetration in kcal/mol is=      0.58959
  The RRMSE value at dipole order with cloud penetration=      0.08316

******************************************************
The electron densities and ab initio electrostatic potential were computed in VASP using the PBE functional and
projector augmented wave method. See the main text of the journal article for a description of computational details.
The atomic charges, dipoles, and quadrupoles were computed with the DDEC6 method as described in
(a) T. A. Manz and N. Gabaldon Limas, RSC Adv. 6 (2016) 47771-47801 DOI: 10.1039/c6ra04656h
(b) N. Gabaldon Limas and T. A. Manz, RSC Adv. 8 (2018) 2678-2707 DOI: 10.1039/c7ra11829e.
For each atom in the material, the electron cloud parameters were fit to the spherically averaged atom-in-material
electron density using radial positions for which this density was between 10^-4 and 10^-2 electrons per cubic bohr.
The polarizabilities, dispersion coefficients, and quantum Drude oscillator (QDO) parameters were fit using the MCLF method.
The magnetic structure of the system was optimized in VASP from the default ferromagnetic initial guess using spin polarization.
The atomic spin moments (ASMs) were computed on this optimized magnetic structure using the DDEC6 partition as inputs
to the method of T. A. Manz and D. S. Sholl, J. Chem. Theory Comput. 7 (2011) 4146-4164 DOI: 10.1021/ct200539n.
The RMSE and RRMSE were computed using a uniform grid with Ewald summation.
