# Supplementary material for: A collection of forcefield precursors for metal–organic frameworks
Source: RSC Adv. 2019 Nov 13;9(63):36492–507. doi: 10.1039/c9ra07327b (PMC9075174; doi:10.1039/c9ra07327b)
Supplement: RA-009-C9RA07327B-s5368 [file RA-009-C9RA07327B-s5368.xyz]

   54
jmolscript: load "" {1 1 1} spacegroup "x,y,z" unitcell [{      5.032800     0.000000     0.000000 }, {      1.815728    11.027516     0.000000 }, {     -2.516431     0.000006    12.427484 }]
Cu     1.798132     2.180693     2.821039     0.785405
Cu     0.189579     7.694454     9.606445     0.786718
H      2.868800     6.505134     5.659476     0.132082
H     -0.593214     4.527903    10.849194     0.129069
H      2.544547     3.010512     0.032311     0.095508
H      3.955702     5.672555     0.830156     0.134381
H      4.700599     4.162888     2.393533     0.104927
H     -0.150968     3.940135     6.350444     0.132152
H     -0.651305     5.153162     8.259306     0.098507
H      2.273355     7.638764     7.568338     0.099377
H     -0.555467     0.991377     6.768008     0.132739
H      2.831073    10.041657     1.578290     0.128842
H      3.452411     8.524270    -0.032311     0.096001
H      0.531411     0.158802    11.597328     0.134099
H      3.092044     9.676650    10.033951     0.105530
H      3.273297     9.453892     6.077040     0.132970
H      2.772969    10.666918     4.168178     0.097541
H      3.881898     2.125005     4.859146     0.100074
C      1.413878     5.090304     5.773063     0.037102
C      1.808500     4.317275     4.535286     0.554993
C      2.144637     6.215111     6.166518    -0.159809
C     -1.076789     4.467252    11.642067    -0.151388
C      1.814846     3.564093     0.195111     0.083070
C      4.701195     5.147645     0.646975    -0.151823
C      2.851439     5.281083    11.853086     0.025715
C      2.406045     6.259223    10.799484     0.583110
C      5.152089     4.233464     1.583013     0.092606
C      0.353302     4.688903     6.573145    -0.150597
C      0.055399     5.428850     7.720699     0.078455
C      1.781023     6.892201     7.312829     0.087885
C      4.838140    10.604063     6.654421     0.036601
C      0.199956     9.831034     7.892198     0.555509
C      3.753173     0.701353     6.260966    -0.159911
C      2.347502     9.981005     0.785417    -0.150534
C      0.206280     9.077857    12.232373     0.081906
C      3.092631    10.661408    11.780509    -0.150303
C      6.275731    10.794836     0.574398     0.024666
C      4.014603     0.745461     1.628000     0.583156
C      3.543529     9.747227    10.844471     0.092086
C      3.777568    10.202661     5.854339    -0.152512
C      3.479671    10.942606     4.706785     0.081670
C      3.389565     1.378442     5.114655     0.086841
N      1.175094     3.450510     1.366526    -0.204276
N      0.742016     6.511752     8.073391    -0.190820
N     -0.433467     8.964273    11.060958    -0.204810
N      2.350561     0.997992     4.354093    -0.191850
O      1.046389     3.341339     4.236032    -0.540958
O      3.191100     6.588946     9.906196    -0.575205
O      2.817167     4.632661     3.919131    -0.561624
O      1.203228     6.662830    10.917793    -0.568650
O      4.470643     8.855099     8.191452    -0.541532
O     -0.233146     1.075184     2.521288    -0.574781
O      1.208619    10.146422     8.508353    -0.561650
O      2.811787     1.149068     1.509691    -0.568262

The following XYZ coordinates are in angstroms. Other properties are in atomic units.
The sperically averaged electron density of each atom fit to a function of the form exp(a - br)
eigen_1, eigen_2 and eigen_3 are the three eigenvalues of traceless quadrupole moment tensor
  atom number  atomic symbol              X              Y              Z     net charge C6 coefficient C8 coefficient C10 coefficient fluctuating dipole atomic polarizability isotropic forcefield polarizability              a              b squared Pearson coefficient          <r^3>          <r^4>         wp_QDO          m_QDO          q_QDO       dipole_x       dipole_y       dipole_z         dipole            Qxy            Qxz            Qyz     Q(x^2-y^2)  Q(3z^2 - R^2)        eigen_1        eigen_2        eigen_3 static polarizability      alpha(xx)      alpha(xy)      alpha(xz)      alpha(yy)      alpha(yz)      alpha(zz) atomic spin moment
            1             Cu       1.798132       2.180693       2.821039       0.785405      66.860290 0.11230331E+04  0.31181248E+05                                14.095418                           11.483016       1.205992       2.300775                    0.994478      41.783719     103.555717       0.501019       0.440302      -1.126569      -0.051679      -0.033088      -0.004522       0.061530      -0.013711      -0.052142       0.076793       0.043157       0.036504      -0.091887      -0.009267       0.101154             16.777726      13.403306      -4.566659       0.743135      17.421501      -1.375245      19.508369           0.735884
            2             Cu       0.189579       7.694454       9.606445       0.786718      66.813628 0.11220428E+04  0.31147657E+05                                14.091944                           11.480441       1.192629       2.297454                    0.994396      41.755084     103.483060       0.500900       0.440493      -1.126419      -0.051661      -0.032972       0.004784       0.061473      -0.013676       0.051531      -0.076987       0.042546       0.036954      -0.091740      -0.009118       0.100858             16.773501      13.400013      -4.563996      -0.743089      17.417632       1.376239      19.502858           0.734611
            3              H       2.868800       6.505134       5.659476       0.132082       1.094662 0.82486412E+01  0.81459278E+02                                 1.742708                            1.673008      -1.110914       2.363020                    0.997061       3.445260       9.618991       0.487420       1.272462      -0.711172       0.029816       0.012542      -0.020345       0.038212       0.014201      -0.006301      -0.001096       0.003599      -0.011141      -0.013701      -0.003890       0.017591              1.753170       1.972682       0.220939      -0.353047       1.590634      -0.040684       1.696193           0.000398
            4              H      -0.593214       4.527903      10.849194       0.129069       1.067028 0.78047099E+01  0.76144322E+02                                 1.720448                            1.630759      -1.164582       2.337726                    0.996225       3.464438       9.666805       0.491328       1.277774      -0.709240       0.022107       0.003549      -0.030666       0.037970      -0.010863      -0.009728       0.000589       0.010133       0.015925      -0.015864      -0.000497       0.016360              1.749750       1.673169       0.040495      -0.392076       1.452461      -0.200550       2.123619           0.000337
            5              H       2.544547       3.010512       0.032311       0.095508       1.111813 0.80546346E+01  0.79169692E+02                                 1.765478                            1.652443      -0.989766       2.398678                    0.998082       3.562953       9.964513       0.490179       1.271272      -0.710456       0.036633      -0.026952      -0.014066       0.047605      -0.013004      -0.013415       0.001753       0.012228       0.013363      -0.018414      -0.003045       0.021459              1.817479       2.081195      -0.553438      -0.064108       1.932593      -0.022357       1.438649           0.000584
            6              H       3.955702       5.672555       0.830156       0.134381       1.032956 0.76449723E+01  0.74374906E+02                                 1.707668                            1.634725      -1.029151       2.407543                    0.997768       3.390361       9.519110       0.480298       1.310826      -0.703081      -0.031368       0.022403       0.009788       0.039770      -0.011767      -0.010408       0.000137       0.005499      -0.000184      -0.015240      -0.001334       0.016575              1.727328       1.990905      -0.404810      -0.092412       1.712510      -0.040076       1.478569           0.000540
            7              H       4.700599       4.162888       2.393533       0.104927       1.083799 0.76831817E+01  0.75968751E+02                                 1.844656                            1.693466      -1.359542       2.229551                    0.993803       3.933159      11.691020       0.442557       1.399726      -0.681364      -0.022645       0.002588       0.040670       0.046621      -0.008323      -0.006506      -0.000048      -0.007375       0.017416      -0.013604       0.003385       0.010219              1.927209       1.832700       0.017910      -0.475327       1.477134      -0.183918       2.471793           0.000471
            8              H      -0.150968       3.940135       6.350444       0.132152       0.953967 0.66886768E+01  0.63313535E+02                                 1.649547                            1.549002      -1.030360       2.405403                    0.997396       3.450085       9.744828       0.481011       1.345226      -0.694350      -0.021601      -0.030459      -0.011274       0.039006       0.011697      -0.005330       0.003235      -0.005728      -0.013801      -0.013880      -0.000494       0.014374              1.696524       1.624578       0.407064       0.105022       1.995963       0.314929       1.469030           0.000776
            9              H      -0.651305       5.153162       8.259306       0.098507       1.133464 0.81601699E+01  0.80300517E+02                                 1.776546                            1.654585      -0.998376       2.397805                    0.998016       3.517758       9.776902       0.494740       1.258086      -0.713800      -0.037147      -0.016495       0.023107       0.046754       0.016102      -0.007480      -0.000641      -0.002093      -0.018953      -0.015881      -0.004610       0.020491              1.829253       2.061252       0.179679      -0.530150       1.478591      -0.077365       1.947916           0.000786
           10              H       2.273355       7.638764       7.568338       0.099377       1.008024 0.70725756E+01  0.68645071E+02                                 1.771530                            1.634875      -1.350520       2.233295                    0.993734       3.930684      11.656864       0.445299       1.417173      -0.677806       0.029627       0.034701       0.011826       0.047136       0.007730      -0.005091       0.004083      -0.002205      -0.010594      -0.011429       0.001849       0.009580              1.850673       1.791117       0.477200       0.136776       2.195019       0.264432       1.565882           0.000726
           11              H      -0.555467       0.991377       6.768008       0.132739       1.091511 0.82185672E+01  0.81084830E+02                                 1.739075                            1.669756      -1.107543       2.364850                    0.997090       3.439623       9.597365       0.488002       1.272158      -0.711244       0.029763       0.012490       0.019941       0.037940       0.014242       0.006321       0.001057       0.003610      -0.010472      -0.013836      -0.003699       0.017535              1.749443       1.968092       0.220084       0.351767       1.587512       0.040491       1.692724           0.000398
           12              H       2.831073      10.041657       1.578290       0.128842       1.064831 0.77816081E+01  0.75830322E+02                                 1.714801                            1.625778      -1.145045       2.345516                    0.996402       3.459174       9.633043       0.493456       1.273751      -0.710102       0.022121       0.003654       0.031175       0.038400      -0.010803       0.009612      -0.000670       0.010289       0.015768      -0.015743      -0.000545       0.016289              1.743859       1.667608       0.040296       0.389868       1.448180       0.199505       2.115789           0.000337
           13              H       3.452411       8.524270      -0.032311       0.096001       1.111521 0.80567597E+01  0.79254088E+02                                 1.771072                            1.657263      -1.015621       2.388835                    0.997793       3.566589      10.002690       0.487070       1.278361      -0.708947       0.036717      -0.026719       0.013937       0.047501      -0.012957       0.013298      -0.001727       0.011658       0.013491      -0.018310      -0.002904       0.021214              1.823469       2.088563      -0.556294       0.064454       1.939118       0.022518       1.442727           0.000585
           14              H       0.531411       0.158802      11.597328       0.134099       1.036132 0.76735222E+01  0.74719778E+02                                 1.710767                            1.637429      -1.030970       2.406670                    0.997781       3.395284       9.536184       0.480069       1.310272      -0.703179      -0.031599       0.022220      -0.010045       0.039914      -0.011761       0.010333      -0.000037       0.005099      -0.000251      -0.015253      -0.001154       0.016408              1.730539       1.995185      -0.406313       0.092785       1.715636       0.040083       1.480795           0.000540
           15              H       3.092044       9.676650      10.033951       0.105530       1.085714 0.77001033E+01  0.76178690E+02                                 1.846576                            1.695104      -1.361507       2.228519                    0.993820       3.936855      11.705652       0.442427       1.399353      -0.681402      -0.022738       0.002193      -0.040197       0.046235      -0.008257       0.006538      -0.000096      -0.007285       0.017955      -0.013576       0.003205       0.010371              1.929270       1.834704       0.017911       0.476136       1.478441       0.184136       2.474667           0.000470
           16              H       3.273297       9.453892       6.077040       0.132970       0.951141 0.66657930E+01  0.63049148E+02                                 1.647093                            1.547019      -1.033361       2.404606                    0.997434       3.445020       9.729994       0.480959       1.346390      -0.694130      -0.021286      -0.030291       0.011117       0.038655       0.011697       0.005162      -0.003191      -0.005785      -0.013646      -0.013740      -0.000610       0.014350              1.693842       1.622129       0.405740      -0.104595       1.992305      -0.313958       1.467091           0.000776
           17              H       2.772969      10.666918       4.168178       0.097541       1.138154 0.81990814E+01  0.80769089E+02                                 1.780263                            1.657565      -0.991424       2.399686                    0.998135       3.524835       9.797668       0.494788       1.256629      -0.714098      -0.037389      -0.016458      -0.023270       0.047013       0.016380       0.007433       0.000541      -0.002311      -0.019341      -0.016108      -0.004664       0.020772              1.833280       2.066450       0.180555       0.532484       1.481158       0.077854       1.952234           0.000786
           18              H       3.881898       2.125005       4.859146       0.100074       1.008236 0.70771159E+01  0.68740600E+02                                 1.775909                            1.638504      -1.370873       2.224991                    0.993435       3.940113      11.711694       0.443281       1.422559      -0.676765       0.029286       0.034322      -0.011653       0.046599       0.007718       0.004967      -0.004154      -0.002252      -0.010603      -0.011377       0.001810       0.009568              1.855489       1.795746       0.479318      -0.137360       2.201299      -0.265531       1.569421           0.000726
           19              C       1.413878       5.090304       5.773063       0.037102      35.327017 0.42383085E+03  0.98300541E+04                                 9.390251                            6.870810       0.068945       2.035764                    0.999239      26.487190      73.874156       0.632249       0.417690      -1.071074      -0.011987       0.023276       0.024412       0.035797      -0.004598       0.022978      -0.020750       0.017544      -0.042613      -0.035120       0.000739       0.034381             11.293710       8.928376       1.255176      -2.732882      11.426175       6.036343      13.526578           0.004026
           20              C       1.808500       4.317275       4.535286       0.554993      23.545223 0.25884328E+03  0.54138753E+04                                 7.586782                            5.712193      -0.117077       2.012624                    0.999130      22.943684      64.851305       0.619491       0.472716      -1.017973      -0.005285      -0.031697      -0.046193       0.056271      -0.044512       0.058252      -0.056866      -0.004759      -0.037511      -0.068355      -0.038120       0.106475              8.870442       7.673397       1.097159      -1.842131       8.801240       3.969850      10.136689          -0.000695
           21              C       2.144637       6.215111       6.166518      -0.159809      32.336345 0.43816524E+03  0.10341195E+05                                 8.857814                            7.017147       0.092223       2.003968                    0.999608      29.577195      85.728943       0.615827       0.421419      -1.059001      -0.005563      -0.013683      -0.000831       0.014794       0.004324       0.008324      -0.023252       0.015962      -0.001598      -0.029662       0.009113       0.020549              9.916757       8.336284       1.848787      -1.486723      10.611851       4.544905      10.802135           0.004498
           22              C      -1.076789       4.467252      11.642067      -0.151388      32.188618 0.43656275E+03  0.10285594E+05                                 8.813184                            6.999839       0.035291       1.984431                    0.999582      29.471199      85.122114       0.617679       0.420882      -1.060198       0.002099       0.019075       0.012236       0.022759       0.013595      -0.008950       0.020514       0.008154       0.015227      -0.030373       0.009728       0.020646              9.838959       9.329489      -3.175875      -0.188047       9.755757      -4.082337      10.431631           0.004365
           23              C       1.814846       3.564093       0.195111       0.083070      26.738064 0.34010044E+03  0.75504828E+04                                 7.888521                            6.241217       0.158940       2.064753                    0.999761      26.269273      74.372820       0.642356       0.429500      -1.051700      -0.034627       0.011297       0.034169       0.049942       0.014751      -0.012479       0.034071      -0.006899      -0.075727      -0.050021       0.012873       0.037148              8.804345       8.155263      -2.647338      -0.627083       8.608967      -3.283531       9.648806          -0.000166
           24              C       4.701195       5.147645       0.646975      -0.151823      31.916556 0.43134837E+03  0.10123947E+05                                 8.739732                            6.925632       0.151618       2.026045                    0.999720      29.188143      83.918283       0.625839       0.416986      -1.063538       0.009528      -0.002108      -0.004163       0.010609      -0.001663      -0.004551       0.019016       0.004737      -0.026789      -0.023449       0.005552       0.017898              9.801954       8.646156      -2.388039      -0.492429       9.090638      -4.437217      11.669069           0.003396
           25              C       2.851439       5.281083      11.853086       0.025715      34.707358 0.42554612E+03  0.98715926E+04                                 9.243196                            6.865011       0.108330       2.047699                    0.999262      26.489749      73.687366       0.635768       0.415305      -1.073501       0.015192      -0.019870       0.028388       0.037835       0.027317       0.003177       0.021778       0.026155      -0.058064      -0.038039      -0.005421       0.043460             10.998323       9.692473      -3.601732       0.148334      10.827231      -5.536311      12.475265           0.003549
           26              C       2.406045       6.259223      10.799484       0.583110      23.686329 0.24592966E+03  0.50822821E+04                                 7.592822                            5.566865      -0.005587       2.056207                    0.999440      22.481781      63.323122       0.627215       0.472543      -1.017285      -0.029557       0.039540      -0.037763       0.062154       0.033392       0.021594       0.080723      -0.072910       0.000236      -0.065318      -0.046250       0.111568              8.975441      10.411898      -1.834315      -0.499087       7.601711      -3.551508       8.912712           0.000783
           27              C       5.152089       4.233464       1.583013       0.092606      27.657258 0.34951561E+03  0.78588251E+04                                 8.273996                            6.464588      -0.155766       1.973887                    0.998057      26.639513      77.377031       0.607531       0.448380      -1.034338       0.040505      -0.011750      -0.024338       0.048694       0.030831       0.002579       0.043238      -0.002891      -0.027129      -0.052031      -0.003305       0.055336              9.352677       8.968337      -2.908731      -0.507137       8.436634      -3.274862      10.653059          -0.001039
           28              C       0.353302       4.688903       6.573145      -0.150597      32.848990 0.44309105E+03  0.10464896E+05                                 8.929010                            7.043673       0.120768       2.014550                    0.999681      29.315192      84.423398       0.617629       0.419891      -1.062173      -0.002670       0.014185      -0.013167       0.019537       0.005628       0.014340      -0.003101      -0.014719      -0.035058      -0.022751       0.007467       0.015284             10.020289       8.937215       1.256026      -2.716551       9.568651       4.176973      11.555002           0.004518
           29              C       0.055399       5.428850       7.720699       0.078455      26.790233 0.33521476E+03  0.74085463E+04                                 7.877367                            6.178334       0.224821       2.088689                    0.999744      26.114914      73.555137       0.649001       0.427023      -1.054160       0.028592       0.041999      -0.008166       0.051459      -0.004023       0.012380      -0.034445       0.020880      -0.049209      -0.045286       0.011302       0.033983              8.850628       7.954283       1.593521      -2.021830       8.614887       3.318255       9.982715          -0.000462
           30              C       1.781023       6.892201       7.312829       0.087885      27.663955 0.36016801E+03  0.81473247E+04                                 8.230815                            6.532370      -0.097947       1.984930                    0.998830      26.831582      77.794400       0.609437       0.444291      -1.038240      -0.030683      -0.036667       0.017275       0.050836      -0.005724       0.026524      -0.034425       0.018564      -0.087816      -0.055588       0.009554       0.046034              9.205819       8.624219       1.605315      -2.206314       9.043351       3.074240       9.949885          -0.001134
           31              C       4.838140      10.604063       6.654421       0.036601      35.339740 0.42402829E+03  0.98353140E+04                                 9.389377                            6.870100       0.074923       2.037496                    0.999224      26.498634      73.897235       0.632630       0.417410      -1.071305      -0.012016       0.023368      -0.024418       0.035871      -0.004904      -0.023325       0.020714       0.016592      -0.041294      -0.034913       0.000313       0.034600             11.292681       8.926865       1.254384       2.732366      11.425237      -6.036328      13.525941           0.004027
           32              C       0.199956       9.831034       7.892198       0.555509      23.542408 0.25878231E+03  0.54121846E+04                                 7.586252                            5.711583      -0.119413       2.011943                    0.999097      22.938396      64.830090       0.619524       0.472726      -1.017985      -0.006223      -0.031648       0.046192       0.056339      -0.043326      -0.059359       0.057099      -0.005295      -0.038162      -0.069821      -0.036735       0.106556              8.870062       7.672929       1.097096       1.842268       8.800686      -3.969897      10.136571          -0.000701
           33              C       3.753173       0.701353       6.260966      -0.159911      32.353837 0.43845344E+03  0.10349630E+05                                 8.861974                            7.020379       0.088820       2.002756                    0.999615      29.582838      85.750211       0.615568       0.421530      -1.058938      -0.006170      -0.013911       0.000744       0.015236       0.003072      -0.008324       0.023259       0.014465      -0.000046      -0.028839       0.007473       0.021366              9.921923       8.337461       1.849140       1.485010      10.619847      -4.550747      10.808462           0.004496
           34              C       2.347502       9.981005       0.785417      -0.150534      32.183186 0.43642244E+03  0.10281464E+05                                 8.814412                            7.000858       0.029476       1.982875                    0.999570      29.462526      85.093727       0.617350       0.421140      -1.060036       0.001915       0.019099      -0.012100       0.022690       0.013321       0.008631      -0.020597       0.008159       0.013777      -0.030072       0.009523       0.020549              9.840961       9.330753      -3.179611       0.182631       9.761781       4.085336      10.430349           0.004366
           35              C       0.206280       9.077857      12.232373       0.081906      26.767692 0.34056959E+03  0.75636386E+04                                 7.892134                            6.242869       0.159181       2.064569                    0.999769      26.293116      74.458123       0.642669       0.429135      -1.051905      -0.034975       0.011330      -0.033951       0.050043       0.015086       0.012226      -0.034266      -0.007706      -0.076153      -0.050163       0.012351       0.037812              8.809063       8.162704      -2.652060       0.627214       8.614477       3.283525       9.650008          -0.000166
           36              C       3.092631      10.661408      11.780509      -0.150303      31.834517 0.42994790E+03  0.10082346E+05                                 8.723029                            6.912801       0.151759       2.026617                    0.999689      29.143037      83.737936       0.626667       0.416796      -1.063716       0.010452      -0.001565       0.004203       0.011374      -0.001596       0.003950      -0.018042       0.005052      -0.024803      -0.022201       0.005474       0.016727              9.782592       8.632358      -2.385225       0.492318       9.072767       4.424821      11.642651           0.003396
           37              C       6.275731      10.794836       0.574398       0.024666      34.741326 0.42603695E+03  0.98854609E+04                                 9.247408                            6.867537       0.109859       2.047866                    0.999310      26.506747      73.734991       0.635873       0.415132      -1.073653       0.015179      -0.019824      -0.028058       0.037559       0.027648      -0.003164      -0.020721       0.026304      -0.058965      -0.037279      -0.006345       0.043624             11.004140       9.695739      -3.603868      -0.150308      10.834280       5.541518      12.482400           0.003546
           38              C       4.014603       0.745461       1.628000       0.583156      23.711860 0.24622759E+03  0.50901592E+04                                 7.599114                            5.570844      -0.008022       2.055084                    0.999456      22.496409      63.382350       0.626866       0.472647      -1.017194      -0.029444       0.039114       0.037744       0.061818       0.033693      -0.020781      -0.081138      -0.071373       0.001806      -0.066189      -0.045254       0.111443              8.983348      10.420343      -1.836081       0.499038       7.608496       3.555945       8.921204           0.000781
           39              C       3.543529       9.747227      10.844471       0.092086      27.656192 0.34949065E+03  0.78580929E+04                                 8.273522                            6.464083      -0.150691       1.975377                    0.998101      26.640139      77.377022       0.607596       0.448342      -1.034363       0.041503      -0.012224       0.025283       0.050111       0.029934      -0.003177      -0.043981      -0.003234      -0.025748      -0.051888      -0.003705       0.055593              9.352149       8.969233      -2.908991       0.508282       8.435685       3.273357      10.651528          -0.001039
           40              C       3.777568      10.202661       5.854339      -0.152512      32.915990 0.44431004E+03  0.10501311E+05                                 8.943093                            7.055303       0.118744       2.013528                    0.999666      29.350174      84.565755       0.616840       0.420123      -1.061985      -0.001826       0.014195       0.014011       0.020029       0.005745      -0.014677       0.003779      -0.014329      -0.033647      -0.022999       0.008085       0.014914             10.035981       8.951598       1.255766       2.723378       9.581233      -4.183666      11.575113           0.004515
           41              C       3.479671      10.942606       4.706785       0.081670      26.692906 0.33366248E+03  0.73652723E+04                                 7.856547                            6.162266       0.228820       2.090764                    0.999752      26.056372      73.332100       0.650159       0.426781      -1.054369       0.028197       0.041849       0.008925       0.051245      -0.003843      -0.012228       0.033781       0.020536      -0.044896      -0.043997       0.010729       0.033268              8.826561       7.936767       1.590404       2.019298       8.589285      -3.303568       9.953631          -0.000460
           42              C       3.389565       1.378442       5.114655       0.086841      27.664879 0.36018397E+03  0.81473101E+04                                 8.226820                            6.528482      -0.095207       1.985711                    0.998768      26.836081      77.791120       0.610218       0.443743      -1.038620      -0.030984      -0.036574      -0.017706       0.051100      -0.006202      -0.026608       0.034332       0.018987      -0.087893      -0.055487       0.009038       0.046449              9.201701       8.619589       1.606946       2.202445       9.042390      -3.073882       9.943124          -0.001127
           43              N       1.175094       3.450510       1.366526      -0.204276      36.415572 0.52239311E+03  0.12646914E+05                                 9.230387                            7.432627       0.005559       2.024992                    0.999386      27.795665      76.811601       0.637970       0.396569      -1.095294      -0.046605       0.089327      -0.094592       0.138199       0.008063      -0.042887       0.046059       0.017849      -0.035229      -0.070747       0.014042       0.056704             10.409046      10.559198      -3.236899      -1.431814       9.220683      -2.739310      11.447256           0.056127
           44              N       0.742016       6.511752       8.073391      -0.190820      35.640830 0.51271982E+03  0.12352487E+05                                 9.099677                            7.367446      -0.059208       2.011188                    0.999066      27.463775      75.662531       0.640393       0.396995      -1.095211       0.028924      -0.066719      -0.112181       0.133688       0.011440       0.013878      -0.042397       0.039083      -0.127577      -0.071058       0.027028       0.044030             10.226596      10.059756       2.314853      -2.160750      10.316414       2.919548      10.303618           0.062338
           45              N      -0.433467       8.964273      11.060958      -0.204810      36.454655 0.52304855E+03  0.12667550E+05                                 9.238797                            7.438701       0.001954       2.023823                    0.999345      27.815347      76.896292       0.637488       0.396719      -1.095121      -0.046017       0.088974       0.095215       0.138202       0.008436       0.043036      -0.045997       0.017627      -0.034189      -0.070844       0.014208       0.056635             10.418988      10.570763      -3.240595       1.434971       9.228848       2.741046      11.457353           0.056137
           46              N       2.350561       0.997992       4.354093      -0.191850      35.708725 0.51395623E+03  0.12390205E+05                                 9.112305                            7.377346      -0.061183       2.010051                    0.999090      27.496755      75.787067       0.639806       0.397105      -1.095093       0.029512      -0.066384       0.111942       0.133450       0.010407      -0.014089       0.042294       0.038988      -0.125294      -0.070417       0.027152       0.043265             10.241215      10.074029       2.317748       2.164727      10.331217      -2.924648      10.318398           0.062371
           47              O       1.046389       3.341339       4.236032      -0.540958      41.714854 0.64085544E+03  0.16117089E+05                                 9.686565                            7.947033       0.093159       2.078097                    0.995402      28.158806      76.010581       0.659020       0.369557      -1.129384       0.014218       0.025302      -0.016338       0.033305       0.015290       0.030316       0.019836      -0.044747      -0.057101      -0.046709      -0.002766       0.049476             11.056052       8.903733       2.527992       0.881622      13.532897       4.688868      10.731527           0.068973
           48              O       3.191100       6.588946       9.906196      -0.575205      42.997867 0.65415605E+03  0.16533642E+05                                 9.840272                            8.056785       0.117547       2.077493                    0.994756      28.664411      77.527449       0.651247       0.372112      -1.127621      -0.022631      -0.001933       0.000414       0.022717       0.059675      -0.037573       0.038669      -0.028181       0.072917      -0.097078       0.042093       0.054986             11.141442      13.312914       2.319304      -4.693392       7.810032      -2.575735      12.301380          -0.000882
           49              O       2.817167       4.632661       3.919131      -0.561624      31.936033 0.50347473E+03  0.11898857E+05                                 7.900620                            6.920274       0.808250       2.300184                    0.997975      27.675912      71.984349       0.726571       0.356698      -1.141537      -0.010033      -0.001188       0.006075       0.011789      -0.031756      -0.015337      -0.091045       0.123665      -0.031306      -0.133392       0.057071       0.076321              8.421396      10.484686       1.014779      -3.472232       6.028920       0.178380       8.750582          -0.000206
           50              O       1.203228       6.662830      10.917793      -0.568650      45.469902 0.66169138E+03  0.16755598E+05                                10.165946                            8.009243       0.122925       2.070305                    0.997614      28.723426      77.511308       0.665339       0.363545      -1.135319       0.028989       0.005206      -0.016016       0.033526      -0.027210       0.021810       0.035493       0.038627      -0.088595      -0.066016       0.017699       0.048317             11.884412      17.440537      -5.447462       1.607053       9.980631      -1.856949       8.232067           0.052098
           51              O       4.470643       8.855099       8.191452      -0.541532      41.662094 0.63985460E+03  0.16084239E+05                                 9.675097                            7.938180       0.100904       2.080521                    0.995564      28.143615      75.929944       0.659774       0.369311      -1.129670       0.013604       0.025013       0.016195       0.032757       0.015532      -0.030601      -0.020204      -0.044712      -0.057184      -0.047009      -0.002968       0.049977             11.042471       8.892924       2.525411      -0.881238      13.516184      -4.682165      10.718306           0.068851
           52              O      -0.233146       1.075184       2.521288      -0.574781      42.950507 0.65322386E+03  0.16504158E+05                                 9.833669                            8.051337       0.113283       2.076811                    0.994641      28.644246      77.458418       0.651433       0.372139      -1.127603      -0.022064      -0.001340      -0.000155       0.022105       0.059321       0.037660      -0.039238      -0.027442       0.070839      -0.096876       0.041762       0.055114             11.133854      13.301549       2.318207       4.690352       7.805370       2.575110      12.294644          -0.000876
           53              O       1.208619      10.146422       8.508353      -0.561650      31.938579 0.50351015E+03  0.11899808E+05                                 7.900558                            6.920126       0.811159       2.301039                    0.997997      27.679129      71.991165       0.726647       0.356657      -1.141579      -0.009383      -0.001601      -0.005927       0.011213      -0.031689       0.015013       0.091580       0.122727      -0.031317      -0.133539       0.057319       0.076220              8.421424      10.484571       1.014313       3.472683       6.028534      -0.178870       8.751168          -0.000208
           54              O       2.811787       1.149068       1.509691      -0.568262      45.408417 0.66062436E+03  0.16721558E+05                                10.156563                            8.002517       0.122624       2.070757                    0.997618      28.703414      77.436924       0.665662       0.363521      -1.135357       0.028490       0.005838       0.016281       0.033329      -0.026950      -0.021683      -0.035524       0.038128      -0.088747      -0.065846       0.017877       0.047969             11.872551      17.422692      -5.441283      -1.605689       9.970286       1.855115       8.224676           0.052062

******************************************************
Auxiliary information for the entire system
The total spin magnetic moment of the unit cell is   1.999793
The total net atomic charge of the unit cell is   -0.000002
Accuracy of reproducing the electrostatic potential in the unit cell:
  The inner radius (bohr) =    5.0000
  The outer radius (bohr) =   12.0000
  Valid grid points have density less than (e/(bohr^3)) =    0.0001
  The number of valid grid points were=         8986
  The rms potential error without charges in kcal/mol is=      2.76108
  The rms potential error with partial charges in kcal/mol is=      0.36803
  The RRMSE value at monopole order=      0.13329
  The rms potential error with partial charges and cloud penetration in kcal/mol is=      0.35665
  The RRMSE value at monopole order with cloud penetration is=      0.12917
  The rms potential error with partial charges and atomic dipoles in kcal/mol is=      0.30918
  The RRMSE value at dipole order=      0.11198
  The rms potential error with partial charges, atomic dipoles and cloud penetration in kcal/mol is=      0.29304
  The RRMSE value at dipole order with cloud penetration=      0.10613

******************************************************
The electron densities and ab initio electrostatic potential were computed in VASP using the PBE functional and
projector augmented wave method. See the main text of the journal article for a description of computational details.
The atomic charges, dipoles, and quadrupoles were computed with the DDEC6 method as described in
(a) T. A. Manz and N. Gabaldon Limas, RSC Adv. 6 (2016) 47771-47801 DOI: 10.1039/c6ra04656h
(b) N. Gabaldon Limas and T. A. Manz, RSC Adv. 8 (2018) 2678-2707 DOI: 10.1039/c7ra11829e.
For each atom in the material, the electron cloud parameters were fit to the spherically averaged atom-in-material
electron density using radial positions for which this density was between 10^-4 and 10^-2 electrons per cubic bohr.
The polarizabilities, dispersion coefficients, and quantum Drude oscillator (QDO) parameters were fit using the MCLF method.
The magnetic structure of the system was optimized in VASP from the default ferromagnetic initial guess using spin polarization.
The atomic spin moments (ASMs) were computed on this optimized magnetic structure using the DDEC6 partition as inputs
to the method of T. A. Manz and D. S. Sholl, J. Chem. Theory Comput. 7 (2011) 4146-4164 DOI: 10.1021/ct200539n.
The RMSE and RRMSE were computed using a uniform grid with Ewald summation.
