# Supplementary material for: A collection of forcefield precursors for metal–organic frameworks
Source: RSC Adv. 2019 Nov 13;9(63):36492–507. doi: 10.1039/c9ra07327b (PMC9075174; doi:10.1039/c9ra07327b)
Supplement: RA-009-C9RA07327B-s5369 [file RA-009-C9RA07327B-s5369.xyz]

   54
jmolscript: load "" {1 1 1} spacegroup "x,y,z" unitcell [{      5.118600     0.000000     0.000000 }, {      1.970723    11.152620     0.000000 }, {     -2.559402     0.000015    12.313421 }]
Cu     1.250569     8.737970     2.782094     0.786274
Cu     2.824452     3.161668     9.531327     0.786375
H      3.768763     5.654388     8.161335     0.094065
H      3.255774     6.936937     6.306934     0.134376
H      0.097518     4.523510     5.654323     0.130231
H      0.679307     3.314568     7.533351     0.101690
H     -0.139286     1.202265     9.939393     0.105816
H      2.579443    10.809133    11.481034     0.135195
H      0.043768     0.630125     1.519476     0.127085
H      1.985096     2.202657    12.276481     0.095172
H      0.224135     0.078073     4.152086     0.094329
H     -0.288885     1.360627     6.006487     0.134082
H      3.642172    10.099821     6.659098     0.130587
H      4.223991     8.890874     4.780070     0.101536
H      3.405438     6.778565     2.374028     0.105426
H      4.153469     5.232810     0.832387     0.134088
H      3.588352     6.206446    10.793945     0.126349
H      5.529858     7.778952     0.036940     0.095080
C      3.012355     5.429105     7.649836     0.080784
C      2.718579     6.199749     6.533994    -0.150792
C      1.620900     5.865170     5.762927     0.037869
C      0.852947     4.772214     6.154740    -0.154257
C      1.202053     4.053986     7.281418     0.084847
C      1.230862     6.670388     4.535525     0.548684
C     -0.616524     1.094085    10.742228     0.094340
C     -0.166816     0.157266    11.657116    -0.150370
C      3.655715    11.114702     0.529231     0.025883
C      0.553961     0.739420     0.736589    -0.147926
C      2.741608     1.669562    12.108033     0.083423
C      4.108406    10.131042     1.574887     0.581500
C      1.438441    11.005411     4.663585     0.079816
C     -0.826076     0.623438     5.779427    -0.149835
C      3.194832     0.288861     6.550494     0.037448
C      4.397608    10.348524     6.158681    -0.154086
C      4.746733     9.630293     5.032003     0.083522
C      2.804773     1.094081     7.777896     0.549180
C      2.928214     6.670384     1.571193     0.094577
C      3.377936     5.733563     0.656305    -0.149679
C      0.110961     5.538405    11.784190     0.027045
C     -1.020067     6.315743    11.576832    -0.147661
C      6.286368     7.245857     0.205388     0.082821
C      0.563668     4.554743    10.738534     0.580439
N      2.280793     4.388566     8.034015    -0.196479
N     -1.699207     1.852464    10.948355    -0.208668
N      5.825486     9.964871     4.279406    -0.194546
N      1.845534     7.428762     1.365066    -0.207508
O      2.017214     7.618360     4.229660    -0.528453
O      5.304590     6.382649     3.941526    -0.566656
O      5.324673     9.746276     1.456924    -0.569429
O      3.313178     9.773044     2.457020    -0.574744
O      3.591121     2.042055     8.083761    -0.528344
O      1.759892     0.806345     8.371895    -0.567188
O      1.779934     4.169978    10.856497    -0.569105
O     -0.231544     4.196743     9.856401    -0.574208

The following XYZ coordinates are in angstroms. Other properties are in atomic units.
The sperically averaged electron density of each atom fit to a function of the form exp(a - br)
eigen_1, eigen_2 and eigen_3 are the three eigenvalues of traceless quadrupole moment tensor
  atom number  atomic symbol              X              Y              Z     net charge C6 coefficient C8 coefficient C10 coefficient fluctuating dipole atomic polarizability isotropic forcefield polarizability              a              b squared Pearson coefficient          <r^3>          <r^4>         wp_QDO          m_QDO          q_QDO       dipole_x       dipole_y       dipole_z         dipole            Qxy            Qxz            Qyz     Q(x^2-y^2)  Q(3z^2 - R^2)        eigen_1        eigen_2        eigen_3 static polarizability      alpha(xx)      alpha(xy)      alpha(xz)      alpha(yy)      alpha(yz)      alpha(zz) atomic spin moment
            1             Cu       1.250569       8.737970       2.782094       0.786274      67.880608 0.11326964E+04  0.31517165E+05                                14.240799                           11.538181       1.187474       2.294123                    0.994459      41.822865     103.766012       0.499436       0.440750      -1.126276       0.049495       0.032149      -0.004774       0.059212      -0.014554       0.053193      -0.073663       0.049954       0.043555      -0.090376      -0.010702       0.101078             17.048004      13.523517      -4.593738      -0.749009      17.958634       1.662928      19.661860           0.736881
            2             Cu       2.824452       3.161668       9.531327       0.786375      67.850057 0.11320459E+04  0.31494114E+05                                14.235629                           11.534209       1.189177       2.294814                    0.994413      41.814817     103.733290       0.499572       0.440700      -1.126324       0.049189       0.032016       0.005123       0.058913      -0.014300      -0.052531       0.072727       0.049859       0.042470      -0.089408      -0.010337       0.099745             17.041599      13.516374      -4.591498       0.750443      17.951658      -1.668061      19.656765           0.736030
            3              H       3.768763       5.654388       8.161335       0.094065       1.208674 0.88363212E+01  0.88748368E+02                                 1.857355                            1.723473      -1.077620       2.356440                    0.996968       3.627637      10.203153       0.483780       1.260575      -0.713075       0.040372       0.013825       0.022076       0.048046       0.016284       0.008492      -0.000982       0.000179      -0.021060      -0.017414      -0.003450       0.020863              1.917731       2.252196       0.148425       0.559378       1.507731       0.036780       1.993266           0.000834
            4              H       3.255774       6.936937       6.306934       0.134376       0.995848 0.70666717E+01  0.67672736E+02                                 1.684500                            1.582440      -1.049700       2.396110                    0.997219       3.456472       9.751540       0.481323       1.328835      -0.697968       0.021873       0.030143      -0.011896       0.039097       0.012244       0.006054      -0.003504      -0.003666      -0.017257      -0.014774      -0.000570       0.015344              1.730382       1.692647       0.417360      -0.117994       2.000477      -0.322302       1.498021           0.000781
            5              H       0.097518       4.523510       5.654323       0.130231       1.139156 0.86571893E+01  0.86371235E+02                                 1.775733                            1.702693      -1.137093       2.345830                    0.996818       3.482016       9.711685       0.488863       1.255818      -0.714856      -0.031238      -0.011571      -0.020190       0.038953       0.014465       0.007342       0.000647       0.004520      -0.013486      -0.014471      -0.004024       0.018495              1.787576       2.063843       0.190791       0.361449       1.579586       0.010204       1.719299           0.000409
            6              H       0.679307       3.314568       7.533351       0.101690       1.033810 0.73050122E+01  0.71493848E+02                                 1.802924                            1.662315      -1.456031       2.185441                    0.992702       3.971490      11.836368       0.441186       1.418524      -0.677480      -0.032279      -0.035288       0.010680       0.049003       0.008415       0.004579      -0.004172      -0.000022      -0.011827      -0.011508       0.001115       0.010393              1.884984       1.851534       0.491106      -0.156460       2.208822      -0.270850       1.594597           0.000665
            7              H      -0.139286       1.202265       9.939393       0.105816       1.107244 0.79020005E+01  0.78689644E+02                                 1.872445                            1.717990      -1.453365       2.187620                    0.992758       3.964200      11.828585       0.439127       1.400669      -0.681190       0.024776      -0.000809      -0.041129       0.048022      -0.007840      -0.007186      -0.000605      -0.004548       0.017423      -0.013125       0.002723       0.010402              1.958714       1.882415       0.047865      -0.496344       1.519380      -0.226463       2.474347           0.000490
            8              H       2.579443      10.809133      11.481034       0.135195       1.083275 0.80998796E+01  0.79806456E+02                                 1.750428                            1.672977      -1.079975       2.381942                    0.997225       3.424931       9.621710       0.479749       1.295784      -0.706359       0.032277      -0.021908      -0.009538       0.040159      -0.011773      -0.010966      -0.000080       0.006895      -0.001128      -0.015603      -0.001594       0.017197              1.771347       2.088437      -0.399595      -0.094808       1.718564      -0.047162       1.507041           0.000539
            9              H       0.043768       0.630125       1.519476       0.127085       1.112220 0.81874011E+01  0.80848385E+02                                 1.765471                            1.666654      -1.252594       2.290325                    0.995352       3.556267       9.986676       0.487534       1.272261      -0.709930      -0.023458      -0.005622       0.030225       0.038671      -0.010495      -0.010511       0.000332       0.011642       0.013538      -0.015762      -0.001261       0.017023              1.802492       1.748037       0.074848      -0.418470       1.499390      -0.254481       2.160050           0.000334
           10              H       1.985096       2.202657      12.276481       0.095172       1.163473 0.85556837E+01  0.85320102E+02                                 1.817595                            1.701646      -1.048965       2.371688                    0.997281       3.601858      10.125971       0.483943       1.269156      -0.711191      -0.039020       0.027051       0.014671       0.049695      -0.012984      -0.014143       0.000422       0.012452       0.012784      -0.019268      -0.002312       0.021580              1.869788       2.183869      -0.555374      -0.069372       1.954553      -0.029667       1.470942           0.000504
           11              H       0.224135       0.078073       4.152086       0.094329       1.204203 0.87939402E+01  0.88165368E+02                                 1.847919                            1.715584      -1.052076       2.366896                    0.997322       3.618754      10.149814       0.486766       1.255081      -0.714269       0.040365       0.013862      -0.021944       0.047990       0.016296      -0.008561       0.000849       0.000281      -0.020869      -0.017388      -0.003519       0.020907              1.907545       2.238981       0.147094      -0.554349       1.501176      -0.036456       1.982479           0.000832
           12              H      -0.288885       1.360627       6.006487       0.134082       0.995220 0.70602699E+01  0.67592356E+02                                 1.683542                            1.581526      -1.046715       2.397441                    0.997190       3.454636       9.743217       0.481578       1.328504      -0.698050       0.022063       0.030049       0.012210       0.039228       0.012322      -0.006124       0.003430      -0.003696      -0.017317      -0.014833      -0.000614       0.015447              1.729401       1.691727       0.417195       0.117952       1.999398       0.322014       1.497076           0.000782
           13              H       3.642172      10.099821       6.659098       0.130587       1.134345 0.86102451E+01  0.85779610E+02                                 1.770368                            1.697811      -1.131860       2.348656                    0.996817       3.473554       9.678705       0.489715       1.255436      -0.714965      -0.031118      -0.011640       0.020327       0.038949       0.014455      -0.007192      -0.000585       0.004360      -0.013261      -0.014431      -0.003931       0.018362              1.782091       2.056995       0.189848      -0.359754       1.575136      -0.010214       1.714142           0.000408
           14              H       4.223991       8.890874       4.780070       0.101536       1.031474 0.72856674E+01  0.71258668E+02                                 1.800634                            1.660490      -1.453844       2.186690                    0.992737       3.966810      11.819376       0.441269       1.419171      -0.677390      -0.032438      -0.035475      -0.010751       0.049258       0.008227      -0.004519       0.004014       0.000007      -0.011734      -0.011242       0.001048       0.010194              1.882457       1.849015       0.489720       0.155981       2.205429       0.270143       1.592926           0.000665
           15              H       3.405438       6.778565       2.374028       0.105426       1.112057 0.79445273E+01  0.79237980E+02                                 1.879354                            1.723681      -1.465963       2.181922                    0.992640       3.976964      11.885150       0.437889       1.402417      -0.680817       0.024836      -0.000814       0.041200       0.048114      -0.007941       0.007163       0.000701      -0.004530       0.017212      -0.013200       0.002858       0.010341              1.966305       1.889443       0.048188       0.499514       1.524218       0.227934       2.485252           0.000490
           16              H       4.153469       5.232810       0.832387       0.134088       1.086121 0.81263405E+01  0.80128091E+02                                 1.752984                            1.675304      -1.081284       2.380665                    0.997228       3.430502       9.639301       0.479615       1.295160      -0.706482       0.032693      -0.021847       0.009785       0.040520      -0.011813       0.010994       0.000129       0.006788      -0.001470      -0.015661      -0.001561       0.017222              1.773970       2.091780      -0.400575       0.094989       1.721071       0.047348       1.509060           0.000540
           17              H       3.588352       6.206446      10.793945       0.126349       1.114476 0.82059220E+01  0.81063509E+02                                 1.766561                            1.667482      -1.246867       2.292033                    0.995480       3.559054       9.991033       0.487958       1.270650      -0.710274      -0.023292      -0.005452      -0.030369       0.038659      -0.010472       0.010737      -0.000307       0.011482       0.013319      -0.015780      -0.001385       0.017165              1.803715       1.749172       0.074981       0.419191       1.500075       0.254753       2.161896           0.000334
           18              H       5.529858       7.778952       0.036940       0.095080       1.160431 0.85242238E+01  0.84872852E+02                                 1.809256                            1.694496      -1.026898       2.380560                    0.997574       3.593248      10.072388       0.487006       1.263157      -0.712498      -0.039156       0.026804      -0.014827       0.049714      -0.013150       0.014156      -0.000384       0.012323       0.012416      -0.019390      -0.002234       0.021624              1.860872       2.172525      -0.551037       0.068871       1.945020       0.029352       1.465071           0.000503
           19              C       3.012355       5.429105       7.649836       0.080784      26.963140 0.33322982E+03  0.73541487E+04                                 7.895802                            6.144864       0.211880       2.084258                    0.999745      26.098282      73.468711       0.653139       0.424925      -1.055402      -0.029969      -0.040926      -0.008495       0.051432      -0.006807      -0.011757       0.039424       0.019908      -0.044607      -0.048915       0.009994       0.038921              8.908230       8.373177       1.486131       1.975050       8.519131      -3.530711       9.832382          -0.000293
           20              C       2.718579       6.199749       6.533994      -0.150792      32.931334 0.43822514E+03  0.10320201E+05                                 8.926374                            6.992258       0.100480       2.008032                    0.999631      29.254428      84.094172       0.621651       0.418378      -1.063260      -0.000405      -0.015508      -0.009264       0.018068       0.002085      -0.016664       0.004529      -0.013555      -0.032090      -0.024016       0.010687       0.013329             10.049263       9.274261       1.080419       2.750249       9.477220      -4.341257      11.396307           0.004336
           21              C       1.620900       5.865170       5.762927       0.037869      35.240237 0.41948966E+03  0.97020765E+04                                 9.366889                            6.828725       0.073426       2.037348                    0.999212      26.415500      73.514343       0.635292       0.416859      -1.071859       0.012835      -0.025410       0.023823       0.037121      -0.007239      -0.024399       0.023970       0.018356      -0.037836      -0.036849      -0.001759       0.038609             11.298554       9.250117       1.176142       2.691691      11.320569      -6.153024      13.324975           0.004649
           22              C       0.852947       4.772214       6.154740      -0.154257      32.417293 0.43587646E+03  0.10270664E+05                                 8.859863                            6.989352       0.091472       2.003769                    0.999666      29.504956      85.367976       0.618485       0.420283      -1.060031       0.008397       0.013220      -0.000922       0.015688       0.000924      -0.005176       0.023924       0.013674      -0.002057      -0.028174       0.006891       0.021283              9.945698       8.646205       1.809373       1.378112      10.502395      -4.710120      10.688493           0.004266
           23              C       1.202053       4.053986       7.281418       0.084847      28.125855 0.36732943E+03  0.83389227E+04                                 8.291577                            6.571699      -0.064772       1.994222                    0.998873      26.866405      77.686534       0.611957       0.440891      -1.041658       0.035753       0.031067       0.021612       0.052062      -0.005137      -0.024086       0.038380       0.020528      -0.081167      -0.056924       0.011037       0.045887              9.296623       8.913456       1.519216       2.083501       9.096757      -3.325106       9.879655          -0.000880
           24              C       1.230862       6.670388       4.535525       0.548684      23.974604 0.26413629E+03  0.55471985E+04                                 7.657869                            5.755234      -0.097039       2.016061                    0.999129      23.052405      65.084196       0.620199       0.470250      -1.020299       0.003527       0.029304      -0.044980       0.053799      -0.041620      -0.056051       0.060423      -0.012482      -0.025944      -0.068160      -0.037583       0.105743              8.987835       7.870447       1.085630       1.707886       8.970220      -4.195846      10.122839          -0.001193
           25              C      -0.616524       1.094085      10.742228       0.094340      27.852967 0.35162603E+03  0.79081131E+04                                 8.278298                            6.456836      -0.093864       1.992926                    0.998316      26.568592      76.859761       0.612526       0.444621      -1.037837      -0.043374       0.012742       0.024124       0.051241       0.030617       0.002168       0.045892       0.001088      -0.020956      -0.054876      -0.001311       0.056187              9.376329       9.103819      -2.792066      -0.549459       8.573269      -3.481519      10.451899          -0.001193
           26              C      -0.166816       0.157266      11.657116      -0.150370      32.147790 0.43014708E+03  0.10084344E+05                                 8.762888                            6.902776       0.152582       2.026216                    0.999729      29.151436      83.646870       0.628946       0.415396      -1.065017      -0.009651       0.004143       0.002782       0.010865      -0.000397      -0.000364       0.019570       0.002694      -0.019074      -0.022257       0.004504       0.017753              9.858613       8.921118      -2.248742      -0.636496       9.197940      -4.589173      11.456782           0.003342
           27              C       3.655715      11.114702       0.529231       0.025883      34.808236 0.42299691E+03  0.97961661E+04                                 9.249801                            6.835817       0.119102       2.050221                    0.999277      26.476293      73.550438       0.638428       0.414262      -1.074348      -0.015688       0.019852      -0.030891       0.039931       0.026875       0.005576       0.023115       0.023009      -0.055684      -0.037520      -0.006192       0.043712             11.038929       9.969340      -3.472004       0.007985      10.854931      -5.650714      12.292515           0.003383
           28              C       0.553961       0.739420       0.736589      -0.147926      32.681604 0.43674237E+03  0.10295709E+05                                 8.914925                            7.009686       0.013804       1.978004                    0.999572      29.490716      85.333399       0.615846       0.421894      -1.059066       0.002548      -0.019657      -0.012130       0.023238       0.015218      -0.005875       0.022484       0.011348       0.014462      -0.032065       0.008953       0.023113             10.015592       9.703585      -3.114407      -0.272262       9.969178      -4.334517      10.374013           0.004111
           29              C       2.741608       1.669562      12.108033       0.083423      27.143531 0.34325692E+03  0.76328335E+04                                 7.944575                            6.250028       0.170870       2.067093                    0.999755      26.308785      74.374357       0.645452       0.426752      -1.054126       0.035038      -0.006689      -0.035927       0.050628       0.015068      -0.012228       0.036738       0.000605      -0.061148      -0.050641       0.014618       0.036023              8.903222       8.390703      -2.529044      -0.713692       8.784998      -3.526271       9.533966          -0.000022
           30              C       4.108406      10.131042       1.574887       0.581500      24.025573 0.25006146E+03  0.51860612E+04                                 7.655133                            5.607618       0.007391       2.058845                    0.999441      22.544074      63.484363       0.626288       0.471565      -1.018436       0.029162      -0.042075       0.039620       0.064734       0.030460       0.019754       0.080994      -0.072185       0.006068      -0.064899      -0.045170       0.110069              9.063147      10.542743      -1.758185      -0.483078       7.740217      -3.645277       8.906482           0.000821
           31              C       1.438441      11.005411       4.663585       0.079816      27.015021 0.33407540E+03  0.73776200E+04                                 7.909073                            6.156398       0.205801       2.082150                    0.999746      26.123145      73.567152       0.651920       0.425442      -1.055061      -0.030431      -0.040894       0.008373       0.051657      -0.006900       0.011657      -0.039330       0.019249      -0.045716      -0.048813       0.009912       0.038901              8.922729       8.381780       1.488293      -1.973362       8.537484       3.541374       9.848922          -0.000292
           32              C      -0.826076       0.623438       5.779427      -0.149835      32.897843 0.43774108E+03  0.10306025E+05                                 8.920415                            6.988734       0.101559       2.008547                    0.999652      29.237810      84.036961       0.621758       0.418419      -1.063227      -0.000361      -0.015167       0.009287       0.017788       0.002005       0.016216      -0.004609      -0.013538      -0.033645      -0.023830       0.010334       0.013495             10.041193       9.267330       1.081656      -2.745487       9.471767       4.336532      11.384481           0.004334
           33              C       3.194832       0.288861       6.550494       0.037448      35.271116 0.41996466E+03  0.97157009E+04                                 9.371050                            6.831913       0.075274       2.037685                    0.999223      26.431146      73.565157       0.635245       0.416776      -1.071925       0.012194      -0.025238      -0.023161       0.036360      -0.007290       0.024154      -0.023581       0.017913      -0.040506      -0.036797      -0.001451       0.038248             11.303186       9.252160       1.175222      -2.692943      11.325971       6.157101      13.331428           0.004652
           34              C       4.397608      10.348524       6.158681      -0.154086      32.401428 0.43567047E+03  0.10264428E+05                                 8.857411                            6.988321       0.092770       2.004329                    0.999627      29.492844      85.322589       0.618459       0.420358      -1.060001       0.008913       0.012974      -0.000004       0.015740       0.000186       0.005040      -0.023815       0.014502      -0.003917      -0.028254       0.007221       0.021033              9.942421       8.640515       1.808284      -1.375273      10.501631       4.710347      10.685118           0.004266
           35              C       4.746733       9.630293       5.032003       0.083522      28.201928 0.36863027E+03  0.83762335E+04                                 8.307963                            6.585019      -0.068097       1.992382                    0.998821      26.911755      77.865391       0.611074       0.441118      -1.041477       0.034906       0.030557      -0.021513       0.051137      -0.004914       0.023937      -0.037832       0.019818      -0.082822      -0.056679       0.011346       0.045333              9.314961       8.929743       1.520878      -2.087891       9.114589       3.333080       9.900551          -0.000877
           36              C       2.804773       1.094081       7.777896       0.549180      23.943761 0.26373812E+03  0.55366430E+04                                 7.651157                            5.750742      -0.100496       2.015589                    0.999135      23.033701      65.014494       0.620478       0.470225      -1.020332       0.004255       0.029244       0.045901       0.054591      -0.041791       0.055538      -0.060105      -0.012804      -0.025354      -0.067448      -0.037873       0.105321              8.979241       7.863940       1.085100      -1.706261       8.961971       4.190339      10.111811          -0.001197
           37              C       2.928214       6.670384       1.571193       0.094577      27.817419 0.35101652E+03  0.78906957E+04                                 8.268819                            6.448685      -0.094623       1.993084                    0.998393      26.549575      76.777596       0.613299       0.444269      -1.038080      -0.042293       0.012246      -0.023848       0.050074       0.030165      -0.002472      -0.045695       0.000537      -0.020513      -0.054246      -0.001725       0.055971              9.365856       9.092008      -2.786577       0.552444       8.561552       3.477282      10.444009          -0.001197
           38              C       3.377936       5.733563       0.656305      -0.149679      32.138117 0.42993692E+03  0.10078275E+05                                 8.761584                            6.901188       0.155987       2.027135                    0.999723      29.145778      83.628299       0.629000       0.415407      -1.065000      -0.008822       0.002770      -0.003156       0.009771      -0.001485       0.000136      -0.019594       0.003244      -0.020280      -0.022578       0.004905       0.017673              9.857708       8.919299      -2.248674       0.636570       9.196868       4.589467      11.456959           0.003345
           39              C       0.110961       5.538405      11.784190       0.027045      34.788240 0.42270888E+03  0.97883386E+04                                 9.249072                            6.835613       0.114508       2.048877                    0.999272      26.463714      73.523653       0.638107       0.414519      -1.074125      -0.016496       0.020237       0.030412       0.040082       0.026129      -0.005393      -0.022589       0.022410      -0.056041      -0.036792      -0.005977       0.042770             11.037719       9.968058      -3.470406      -0.006388      10.852199       5.649500      12.292899           0.003375
           40              C      -1.020067       6.315743      11.576832      -0.147661      32.643836 0.43609093E+03  0.10276286E+05                                 8.907342                            7.004011       0.007275       1.976419                    0.999559      29.469967      85.250242       0.616168       0.421840      -1.059123       0.001151      -0.018905       0.011399       0.022106       0.015461       0.006940      -0.022072       0.010981       0.014289      -0.032284       0.009832       0.022452             10.006549       9.694188      -3.108230       0.275598       9.957218       4.329464      10.368241           0.004115
           41              C       6.286368       7.245857       0.205388       0.082821      27.151078 0.34340232E+03  0.76367152E+04                                 7.947658                            6.253646       0.167164       2.066139                    0.999731      26.308320      74.371109       0.644923       0.427066      -1.053955       0.034327      -0.006825       0.035642       0.049953       0.014731       0.011798      -0.036196      -0.001330      -0.064168      -0.050108       0.013793       0.036315              8.906216       8.388860      -2.525371       0.713762       8.787654       3.530775       9.542134          -0.000027
           42              C       0.563668       4.554743      10.738534       0.580439      24.049534 0.25037125E+03  0.51939423E+04                                 7.658767                            5.610160       0.011386       2.059916                    0.999457      22.558811      63.528733       0.626320       0.471408      -1.018550       0.029582      -0.041959      -0.039800       0.064959       0.030596      -0.019697      -0.080831      -0.072434       0.004871      -0.064868      -0.045126       0.109993              9.067517      10.548180      -1.758859       0.484103       7.742791       3.646799       8.911578           0.000824
           43              N       2.280793       4.388566       8.034015      -0.196479      36.149799 0.51972011E+03  0.12559027E+05                                 9.183322                            7.413955      -0.051970       2.011192                    0.999131      27.588529      76.029477       0.639084       0.396608      -1.095882      -0.029171       0.069660      -0.111424       0.134606       0.010751      -0.014747       0.040874       0.043628      -0.122428      -0.069452       0.024191       0.045261             10.353680      10.439709       2.235862       2.009422      10.276432      -3.215742      10.344899           0.061604
           44              N      -1.699207       1.852464      10.948355      -0.208668      37.106488 0.53123461E+03  0.12903317E+05                                 9.333374                            7.482594       0.011018       2.024911                    0.999404      27.874622      76.928003       0.638031       0.395229      -1.097217       0.042721      -0.089766       0.091641       0.135208       0.009361      -0.042634       0.043394       0.021616      -0.022248      -0.068158       0.012579       0.055579             10.579860      10.798580      -3.051717      -1.478010       9.496172      -3.155045      11.444828           0.054818
           45              N       5.825486       9.964871       4.279406      -0.194546      35.999615 0.51710886E+03  0.12477956E+05                                 9.152209                            7.390831      -0.040039       2.015963                    0.999144      27.517286      75.734089       0.640780       0.396128      -1.096411      -0.029796       0.069455       0.111866       0.135003       0.010790       0.014290      -0.040652       0.044327      -0.122198      -0.069188       0.023705       0.045482             10.316621      10.403386       2.228909      -2.000498      10.240682       3.200676      10.305795           0.061605
           46              N       1.845534       7.428762       1.365066      -0.207508      37.108063 0.53125850E+03  0.12904839E+05                                 9.336354                            7.484931       0.005445       2.023234                    0.999406      27.873087      76.942109       0.637615       0.395459      -1.096990       0.042953      -0.090164      -0.091954       0.135757       0.008853       0.042856      -0.043310       0.021816      -0.022980      -0.068054       0.012111       0.055943             10.583416      10.801705      -3.052995       1.477967       9.500076       3.156536      11.448468           0.054814
           47              O       2.017214       7.618360       4.229660      -0.528453      40.833969 0.62129482E+03  0.15505269E+05                                 9.550964                            7.824262       0.115892       2.088750                    0.995656      27.911415      75.064836       0.664208       0.369505      -1.129370      -0.014209      -0.024259      -0.012817       0.030898       0.016654      -0.030661      -0.018967      -0.042933      -0.051258      -0.045831      -0.003192       0.049023             10.925214       8.956156       2.612166      -0.978551      13.221001      -4.634717      10.598486           0.069660
           48              O       5.304590       6.382649       3.941526      -0.566656      32.450545 0.51545259E+03  0.12248704E+05                                 7.982016                            6.999791       0.814195       2.299113                    0.998012      27.839806      72.511151       0.723089       0.356462      -1.142197       0.006072      -0.001987       0.007822       0.010100      -0.028022       0.017751       0.092741       0.119478      -0.042251      -0.133539       0.060110       0.073428              8.516354      10.775866       0.912908       3.372031       6.098096      -0.366451       8.675101          -0.000363
           49              O       5.324673       9.746276       1.456924      -0.569429      45.272075 0.66132170E+03  0.16735457E+05                                10.123431                            7.997191       0.153381       2.079500                    0.997756      28.721726      77.354266       0.667402       0.362655      -1.136589      -0.027980      -0.006190       0.013702       0.031764      -0.027451       0.019898       0.033986       0.041960      -0.093188      -0.064823       0.014610       0.050212             11.818857      17.384579      -5.239472       1.666515       9.863246      -1.880287       8.208747           0.052590
           50              O       3.313178       9.773044       2.457020      -0.574744      43.756461 0.66376189E+03  0.16831899E+05                                 9.951632                            8.113799       0.104296       2.073117                    0.994709      28.703150      77.673313       0.649408       0.371935      -1.128142       0.020652      -0.000795       0.000559       0.020675       0.060558      -0.038240       0.037949      -0.030462       0.073868      -0.098119       0.043074       0.055045             11.306641      13.489699       2.537894      -4.670327       8.152760      -2.717656      12.277463          -0.000789
           51              O       3.591121       2.042055       8.083761      -0.528344      40.816974 0.62101539E+03  0.15496060E+05                                 9.547251                            7.821715       0.120411       2.090160                    0.995631      27.906118      75.037380       0.664438       0.369431      -1.129462      -0.014295      -0.023582       0.013023       0.030497       0.016078       0.030870       0.018808      -0.042449      -0.050861      -0.045909      -0.002552       0.048461             10.920384       8.953619       2.611893       0.977471      13.216003       4.631295      10.591530           0.069708
           52              O       1.759892       0.806345       8.371895      -0.567188      32.503998 0.51655952E+03  0.12282154E+05                                 7.992187                            7.008660       0.811312       2.297737                    0.998011      27.861762      72.600302       0.722389       0.356600      -1.142034       0.005514      -0.002337      -0.008151       0.010114      -0.028691      -0.018005      -0.093071       0.119344      -0.040081      -0.133980       0.060580       0.073400              8.527181      10.789284       0.914352      -3.376255       6.106159       0.367512       8.686100          -0.000366
           53              O       1.779934       4.169978      10.856497      -0.569105      45.241423 0.66082825E+03  0.16719467E+05                                10.117927                            7.993625       0.151256       2.079014                    0.997724      28.712748      77.316207       0.667640       0.362602      -1.136656      -0.027648      -0.006181      -0.013953       0.031581      -0.026950      -0.020183      -0.033922       0.042305      -0.092121      -0.064635       0.014833       0.049802             11.811729      17.373327      -5.235339      -1.664800       9.856872       1.877705       8.204987           0.052642
           54              O      -0.231544       4.196743       9.856401      -0.574208      43.727815 0.66320349E+03  0.16813922E+05                                 9.946954                            8.110020       0.043038       2.053433                    0.994486      28.692290      77.630904       0.649614       0.371902      -1.128186       0.021151      -0.000798      -0.000194       0.021167       0.061110       0.038303      -0.037864      -0.030280       0.073764      -0.098545       0.043395       0.055150             11.301418      13.483813       2.535666       4.669469       8.147507       2.715129      12.272934          -0.000792

******************************************************
Auxiliary information for the entire system
The total spin magnetic moment of the unit cell is   1.999798
The total net atomic charge of the unit cell is   -0.000000
Accuracy of reproducing the electrostatic potential in the unit cell:
  The inner radius (bohr) =    5.0000
  The outer radius (bohr) =   12.0000
  Valid grid points have density less than (e/(bohr^3)) =    0.0001
  The number of valid grid points were=        11270
  The rms potential error without charges in kcal/mol is=      2.63396
  The rms potential error with partial charges in kcal/mol is=      0.39935
  The RRMSE value at monopole order=      0.15161
  The rms potential error with partial charges and cloud penetration in kcal/mol is=      0.38639
  The RRMSE value at monopole order with cloud penetration is=      0.14670
  The rms potential error with partial charges and atomic dipoles in kcal/mol is=      0.31802
  The RRMSE value at dipole order=      0.12074
  The rms potential error with partial charges, atomic dipoles and cloud penetration in kcal/mol is=      0.29994
  The RRMSE value at dipole order with cloud penetration=      0.11387

******************************************************
The electron densities and ab initio electrostatic potential were computed in VASP using the PBE functional and
projector augmented wave method. See the main text of the journal article for a description of computational details.
The atomic charges, dipoles, and quadrupoles were computed with the DDEC6 method as described in
(a) T. A. Manz and N. Gabaldon Limas, RSC Adv. 6 (2016) 47771-47801 DOI: 10.1039/c6ra04656h
(b) N. Gabaldon Limas and T. A. Manz, RSC Adv. 8 (2018) 2678-2707 DOI: 10.1039/c7ra11829e.
For each atom in the material, the electron cloud parameters were fit to the spherically averaged atom-in-material
electron density using radial positions for which this density was between 10^-4 and 10^-2 electrons per cubic bohr.
The polarizabilities, dispersion coefficients, and quantum Drude oscillator (QDO) parameters were fit using the MCLF method.
The magnetic structure of the system was optimized in VASP from the default ferromagnetic initial guess using spin polarization.
The atomic spin moments (ASMs) were computed on this optimized magnetic structure using the DDEC6 partition as inputs
to the method of T. A. Manz and D. S. Sholl, J. Chem. Theory Comput. 7 (2011) 4146-4164 DOI: 10.1021/ct200539n.
The RMSE and RRMSE were computed using a uniform grid with Ewald summation.
