# Supplementary material for: A collection of forcefield precursors for metal–organic frameworks
Source: RSC Adv. 2019 Nov 13;9(63):36492–507. doi: 10.1039/c9ra07327b (PMC9075174; doi:10.1039/c9ra07327b)
Supplement: RA-009-C9RA07327B-s5370 [file RA-009-C9RA07327B-s5370.xyz]

  264
jmolscript: load "" {1 1 1} spacegroup "x,y,z" unitcell [{     16.378400     0.000000     0.000000 }, {     -4.360131    15.787376     0.000000 }, {     -4.360131    -5.727533    14.711784 }]
Cu     4.161060    -1.388190    13.725506     0.252325
Cu    10.104036     6.418161     0.986719     0.251634
Cu    11.706567     7.549935     3.685890     0.252336
Cu    -4.047938     9.364343     6.338866     0.252899
Cu    -2.445821    11.469337     8.372771     0.251135
Cu     3.496740    -3.233755    11.026041     0.252888
Cu     3.497078    11.448033     0.986278     0.252322
Cu    -2.445898     3.641682    13.725065     0.251635
Cu    -4.048429     2.509908    11.025894     0.252335
Cu    11.706076     0.695500     8.372918     0.252901
Cu    10.103959    -1.409494     6.339013     0.251134
Cu     4.161398    13.293598     3.685743     0.252889
H      0.509803    10.020064    11.042665     0.137195
H     -0.840403     9.285583    11.270698     0.149746
H      8.502029     2.913121     1.969908     0.151733
H      7.154344     3.406150     1.372609     0.138278
H      2.654300     7.703650    12.653605     0.159260
H      2.164434     9.080404    13.233250     0.154909
H      2.653311     8.997547    11.759129     0.158509
H      1.235710     7.815237    10.039321     0.157648
H     -0.120008     7.153121    10.458607     0.164636
H      1.228275     6.516728    10.913201     0.157986
H      5.100225     4.457877     0.264812     0.139941
H      1.456653    -1.468663    13.614285     0.137150
H      9.462348     9.049888     1.097499     0.138540
H      4.708499     3.960512    14.449914     0.139971
H      0.440747    -0.793680    11.556106     0.152520
H      0.425893     0.722972    11.938613     0.144720
H     -0.891248     0.025472    11.479605     0.155078
H     -1.460558    -1.899248    14.383711     0.142411
H     -0.871790    -2.451151    13.047881     0.162816
H     -2.119835    -1.513116    13.022871     0.162148
H      6.279262     2.263084    13.343588     0.137218
H      7.100381     1.089106    12.741876     0.149760
H     -1.512608     8.402566     3.429317     0.151734
H     -1.862769     6.907721     3.672061     0.138321
H      7.965438     4.953549    11.769427     0.159291
H      8.135057     4.492188    13.262673     0.154902
H      6.709767     4.605733    12.650663     0.158522
H      5.955799     2.926833    10.924971     0.157651
H      6.924871     1.787998    10.460078     0.164620
H      7.196824     3.261864    10.031966     0.158021
H     -2.678798     4.551333     4.250234     0.139914
H     12.354751     4.923299     3.570550     0.137136
H     -4.697921     8.519121     8.831484     0.138546
H     10.341084     7.740751     8.932995     0.139939
H     10.540411     3.368280     3.452856     0.152522
H     10.357575     3.302375     5.004949     0.144712
H     10.539830     1.986259     4.188445     0.155057
H     13.973056     2.343819     3.448442     0.142388
H     12.809419     2.633258     2.449512     0.162806
H     12.791168     1.333449     3.314565     0.162147
H      9.522769     9.144318     6.949847     0.137237
H      9.174234     9.899918     5.637556     0.149748
H      0.544655    -1.418813     9.074228     0.151745
H      1.378663    -1.551748     7.769293     0.138301
H      6.719052    10.119292     8.885918     0.159272
H      8.176534    10.697786     8.997727     0.154903
H      7.966522     9.161138     8.881504     0.158540
H      7.204259     8.168423     6.690919     0.157684
H      6.926945     9.097185     5.461014     0.164620
H      5.954586     9.110776     6.679150     0.157988
H      2.939270    -1.967320     5.783202     0.139947
H     -1.803444    12.319197     5.883242     0.137129
H      6.204325    -3.160295    11.142705     0.138562
H      2.564135    11.436376    10.454194     0.139966
H     -0.882372    10.691315     4.391468     0.152538
H      0.583506    10.906478     4.893139     0.144719
H      0.261814    11.006712     3.370470     0.155056
H     -1.441894    14.097939     3.435202     0.142410
H     -2.130618    12.700528     3.342517     0.162806
H     -0.894188    13.023069     2.445099     0.162157
H      7.148335     0.039779     3.669119     0.137195
H      8.498541     0.774260     3.441086     0.149746
H     -0.843891     7.146722    12.741876     0.151733
H      0.503794     6.653693    13.339175     0.138278
H      5.003838     2.356193     2.058179     0.159260
H      5.493704     0.979439     1.478534     0.154909
H      5.004827     1.062296     2.952655     0.158509
H      6.422428     2.244606     4.672463     0.157648
H      7.778146     2.906722     4.253177     0.164636
H      6.429863     3.543115     3.798583     0.157985
H      2.557913     5.601966    14.446972     0.139941
H      6.201485    11.528506     1.097499     0.137150
H     -1.804210     1.009955    13.614285     0.138540
H      2.949639     6.099331     0.261870     0.139971
H      7.217391    10.853523     3.155678     0.152520
H      7.232245     9.336871     2.773171     0.144720
H      8.549386    10.034371     3.232179     0.155078
H      9.118696    11.959091     0.328073     0.142411
H      8.529928    12.510994     1.663903     0.162816
H      9.777973    11.572959     1.688913     0.162148
H      1.378876     7.796759     1.368196     0.137218
H      0.557757     8.970737     1.969908     0.149760
H      9.170746     1.657277    11.282467     0.151734
H      9.520907     3.152122    11.039723     0.138321
H     -0.307300     5.106294     2.942357     0.159291
H     -0.476919     5.567655     1.449111     0.154902
H      0.948371     5.454110     2.061121     0.158522
H      1.702339     7.133010     3.786813     0.157651
H      0.733267     8.271845     4.251706     0.164620
H      0.461314     6.797979     4.679818     0.158021
H     10.336936     5.508510    10.461550     0.139914
H     -4.696613     5.136544    11.141234     0.137135
H     12.356059     1.540722     5.880300     0.138546
H     -2.682946     2.319092     5.778789     0.139939
H     -2.882273     6.691563    11.258928     0.152522
H     -2.699437     6.757468     9.706835     0.144712
H     -2.881692     8.073584    10.523339     0.155057
H     -6.314918     7.716024    11.263342     0.142388
H     -5.151281     7.426585    12.262272     0.162806
H     -5.133030     8.726394    11.397219     0.162147
H     -1.864631     0.915525     7.761937     0.137237
H     -1.516096     0.159925     9.074228     0.149748
H      7.113483    11.478656     5.637556     0.151745
H      6.279475    11.611591     6.942491     0.138301
H      0.939086    -0.059449     5.825866     0.159272
H     -0.518396    -0.637943     5.714057     0.154903
H     -0.308384     0.898705     5.830280     0.158540
H      0.453879     1.891420     8.020865     0.157684
H      0.731193     0.962658     9.250770     0.164620
H      1.703552     0.949067     8.032634     0.157988
H      4.718868    12.027163     8.928582     0.139947
H      9.461582    -2.259354     8.828542     0.137128
H      1.453813    13.220138     3.569079     0.138562
H      5.094003    -1.376533     4.257590     0.139966
H      8.540510    -0.631472    10.320316     0.152538
H      7.074632    -0.846635     9.818645     0.144719
H      7.396324    -0.946869    11.341314     0.155056
H      9.100032    -4.038096    11.276582     0.142410
H      9.788756    -2.640685    11.369267     0.162806
H      8.552326    -2.963226    12.266685     0.162157
C      7.916376     1.785360     0.405604     0.249310
C      8.051207     0.383712     0.561843    -0.064077
C     -0.259586    10.335561    12.905030     0.244312
C      0.002485     9.505108    11.676007    -0.361098
C      0.763399     8.205357    12.003197     0.309875
C      7.656142     2.623606     1.617855    -0.363707
C      2.191388     8.520279    12.453819    -0.541579
C      0.778860     7.344202    10.739897    -0.533381
C      7.816375     8.211526     0.280112     0.250840
C      6.427403     8.437323     0.130788    -0.065540
C      1.825416     0.337195    14.435202     0.251980
C      0.960952    -0.840117    14.145380    -0.357356
C     -0.367830    -0.473720    13.417147     0.319454
C      8.721554     9.359489     0.571111    -0.359073
C     -0.074538    -0.097053    11.969507    -0.543403
C     -1.286218    -1.691316    13.462754    -0.529760
C     -2.367447     7.558900     1.810873     0.249227
C     -1.772843     7.862995     0.561402    -0.063876
C      8.046610     1.952994    14.313242     0.244391
C      7.163292     1.980924    13.093488    -0.361141
C      7.709147     2.921076    12.000991     0.309860
C     -1.502408     7.527829     3.031804    -0.363716
C      7.623639     4.378909    12.457939    -0.541576
C      6.871426     2.705757    10.740191    -0.533366
C     -4.700780     6.810739     7.753699     0.250817
C     -4.544109     5.413038     7.909938    -0.065689
C     12.362456     5.307995     5.551197     0.252053
C     12.743963     4.516533     4.348950    -0.357351
C     12.315441     3.019658     4.426187     0.319446
C     -5.081805     7.644574     8.929023    -0.359052
C     10.805311     2.906864     4.252000    -0.543395
C     13.026687     2.263319     3.308092    -0.529768
C     -0.386502    -2.562819     7.700883     0.249383
C     -1.773465    -2.329004     7.530962    -0.063882
C     10.031702    11.118385     7.012666     0.244232
C      9.161450     9.961654     6.596175    -0.361105
C      7.706037    10.125991     7.075927     0.309860
C      0.490772    -1.423112     8.114873    -0.363750
C      7.629446    10.016128     8.600215    -0.541577
C      6.871841     9.026521     6.417869    -0.533367
C      5.834394    -3.265428     9.159704     0.250743
C      6.421804    -2.940662     7.913910    -0.065540
C     -0.160920    12.780820     6.960292     0.252076
C     -1.065617    12.926751     5.786586    -0.357372
C     -0.358705    12.677421     4.419714     0.319454
C      6.699962    -3.421666    10.363128    -0.359058
C     -0.073708    11.189467     4.251411    -0.543400
C     -1.287877    13.158677     3.309269    -0.529759
C     -0.258238     8.274483    14.306180     0.249310
C     -0.393069     9.676131    14.149941    -0.064076
C      7.917724    -0.275718     1.806754     0.244312
C      7.655653     0.554735     3.035777    -0.361098
C      6.894739     1.854486     2.708587     0.309875
C      0.001996     7.436237    13.093929    -0.363708
C      5.466750     1.539564     2.257965    -0.541579
C      6.879278     2.715641     3.971887    -0.533381
C     -0.158237     1.848317    14.431672     0.250840
C      1.230735     1.622520    14.580996    -0.065538
C      5.832722     9.722648     0.276582     0.251981
C      6.697186    10.899960     0.566404    -0.357356
C      8.025968    10.533563     1.294637     0.319454
C     -1.063416     0.700354    14.140673    -0.359073
C      7.732676    10.156896     2.742277    -0.543402
C      8.944356    11.751159     1.249030    -0.529760
C     10.025585     2.500943    12.900911     0.249227
C      9.430981     2.196848    14.150382    -0.063874
C     -0.388472     8.106849     0.398542     0.244391
C      0.494846     8.078919     1.618296    -0.361141
C     -0.051009     7.138767     2.710793     0.309860
C      9.160546     2.532014    11.679980    -0.363716
C      0.034499     5.680934     2.253845    -0.541576
C      0.786712     7.354086     3.971593    -0.533365
C     12.358918     3.249104     6.958085     0.250817
C     12.202247     4.646805     6.801846    -0.065687
C     -4.704318     4.751848     9.160587     0.252053
C     -5.085825     5.543310    10.362834    -0.357351
C     -4.657303     7.040185    10.285597     0.319446
C     12.739943     2.415269     5.782761    -0.359052
C     -3.147173     7.152979    10.459784    -0.543395
C     -5.368549     7.796524    11.403692    -0.529768
C      8.044640    12.622662     7.010901     0.249383
C      9.431603    12.388847     7.180822    -0.063880
C     -2.373564    -1.058542     7.699118     0.244231
C     -1.503312     0.098189     8.115609    -0.361105
C     -0.047899    -0.066148     7.635857     0.309860
C      7.167366    11.482955     6.596911    -0.363750
C      0.028692     0.043715     6.111569    -0.541577
C      0.786297     1.033322     8.293915    -0.533367
C      1.823744    13.325271     5.552080     0.250743
C      1.236334    13.000505     6.797874    -0.065538
C      7.819058    -2.720977     7.751492     0.252077
C      8.723755    -2.866908     8.925198    -0.357372
C      8.016843    -2.617578    10.292070     0.319454
C      0.958176    13.481509     4.348656    -0.359058
C      7.731846    -1.129624    10.460373    -0.543400
C      8.946015    -3.098834    11.402515    -0.529759
I     10.957599     4.126719    -0.000147    -0.411943
I      3.829058    -0.605708    11.209938    -0.400592
I     -4.360295    10.163594     3.845513    -0.411812
I      9.261724     6.530292     3.502434    -0.400916
I      1.060757    -4.230571    10.866271    -0.411936
I     -1.603192     9.165683     7.356039    -0.400903
I      1.060670    11.660657     0.000147    -0.411944
I      3.829080    10.665551     3.501846    -0.400592
I     -4.359967    -0.103751    10.866271    -0.411812
I     -1.603586     3.529551    11.209350    -0.400917
I     10.957512    -1.496962     3.845513    -0.411936
I      9.261330     0.894160     7.355745    -0.400903
N      3.703121    -3.375091    13.928823    -0.150743
N      3.956802    -4.140402    12.808226    -0.149121
N      8.307929     6.989530     0.173599    -0.152072
N      3.133516     0.192344    14.535978    -0.152073
N     12.705924     7.350853     1.908118    -0.150638
N     11.899452     7.391302     0.788405    -0.148601
N     -4.499980     7.376152     6.576315    -0.152572
N     12.155400     6.607882     5.452776    -0.152192
N     -4.239115    12.010838     7.542290    -0.150250
N     -5.044342    10.951788     7.173760    -0.149019
N      4.525636    -3.418561     9.259450    -0.152456
N     -0.648777    12.431277     8.135911    -0.151708
N      3.955017    13.434934     0.782961    -0.150744
N      3.701336    14.200245     1.903558    -0.149121
N     -0.649791     3.070313    14.538185    -0.152071
N      4.524622     9.867499     0.175806    -0.152074
N     -5.047786     2.708990    12.803666    -0.150639
N     -4.241314     2.668541    13.923379    -0.148601
N     12.158118     2.683691     8.135469    -0.152571
N     -4.497262     3.451961     9.259008    -0.152193
N     11.897253    -1.950995     7.169494    -0.150251
N     12.702480    -0.891945     7.538024    -0.149018
N      3.132502    13.478404     5.452334    -0.152455
N      8.306915    -2.371434     6.575873    -0.151709

The following XYZ coordinates are in angstroms. Other properties are in atomic units.
The sperically averaged electron density of each atom fit to a function of the form exp(a - br)
eigen_1, eigen_2 and eigen_3 are the three eigenvalues of traceless quadrupole moment tensor
  atom number  atomic symbol              X              Y              Z     net charge C6 coefficient C8 coefficient C10 coefficient fluctuating dipole atomic polarizability isotropic forcefield polarizability              a              b squared Pearson coefficient          <r^3>          <r^4>         wp_QDO          m_QDO          q_QDO       dipole_x       dipole_y       dipole_z         dipole            Qxy            Qxz            Qyz     Q(x^2-y^2)  Q(3z^2 - R^2)        eigen_1        eigen_2        eigen_3 static polarizability      alpha(xx)      alpha(xy)      alpha(xz)      alpha(yy)      alpha(yz)      alpha(zz) atomic spin moment
            1             Cu       4.161060      -1.388190      13.725506       0.252325     108.407332 0.23670760E+04  0.80552655E+05                                21.135299                           18.145459       0.469781       1.910092                    0.998610      58.430542     169.512116       0.345051       0.521621      -1.061561       0.026365       0.008225      -0.014066       0.030994      -0.010399       0.016906      -0.017134       0.014406       0.037609      -0.022207      -0.010975       0.033181             25.113556      18.170506      -2.718707       0.652786      38.192440       4.177655      18.977722          -0.000006
            2             Cu      10.104036       6.418161       0.986719       0.251634     108.528790 0.23708097E+04  0.80716078E+05                                21.164035                           18.170407       0.470603       1.909885                    0.998638      58.476819     169.715982       0.344492       0.522232      -1.061190       0.000040      -0.026907       0.013125       0.029938      -0.011995      -0.021111       0.011659      -0.002380       0.039174      -0.022267      -0.010841       0.033108             25.144152      38.169005       2.787248       3.887582      18.226935       1.736904      19.036517          -0.000008
            3             Cu      11.706567       7.549935       3.685890       0.252336     108.406847 0.23670664E+04  0.80552236E+05                                21.135251                           18.145436       0.469821       1.910102                    0.998610      58.430686     169.512386       0.345051       0.521622      -1.061561      -0.022671       0.020973       0.002476       0.030984       0.021735      -0.002844      -0.004398      -0.003686      -0.064880      -0.022183      -0.010931       0.033114             25.113429      17.827372       1.499896      -2.682212      19.025064      -3.124479      38.487852          -0.000006
            4             Cu      -4.047938       9.364343       6.338866       0.252899     108.471584 0.23691169E+04  0.80641941E+05                                21.152628                           18.160476       0.470589       1.910126                    0.998635      58.445167     169.592318       0.344693       0.522035      -1.061318       0.020938       0.005822      -0.020075       0.029586      -0.010832       0.019357      -0.014271       0.023773       0.014008      -0.021898      -0.011270       0.033168             25.131042      17.852162      -2.995976       0.429166      38.045612       4.273502      19.495351          -0.000006
            5             Cu      -2.445821      11.469337       8.372771       0.251135     108.462176 0.23686966E+04  0.80623556E+05                                21.146148                           18.154906       0.469848       1.909876                    0.998612      58.460935     169.630317       0.344861       0.521807      -1.061441       0.000922      -0.023510       0.020678       0.031323      -0.014894      -0.019335       0.014531      -0.010165       0.016367      -0.022529      -0.010515       0.033044             25.125983      38.184814       2.575186       4.013063      17.707076       1.550031      19.486057          -0.000008
            6             Cu       3.496740      -3.233755      11.026041       0.252888     108.471744 0.23691184E+04  0.80642034E+05                                21.152663                           18.160491       0.470543       1.910115                    0.998635      58.444887     169.591728       0.344692       0.522035      -1.061318      -0.025750       0.014463      -0.001939       0.029598       0.019367      -0.003239      -0.003974      -0.021195      -0.064186      -0.021920      -0.011325       0.033245             25.131150      18.199653       1.582788      -2.307310      18.699919      -3.373224      38.493878          -0.000007
            7             Cu       3.497078      11.448033       0.986278       0.252322     108.408184 0.23670980E+04  0.80553549E+05                                21.135346                           18.145493       0.469810       1.910098                    0.998610      58.430912     169.513073       0.345052       0.521618      -1.061563      -0.026365      -0.008225       0.014066       0.030994      -0.010401       0.016906      -0.017135       0.014402       0.037605      -0.022205      -0.010977       0.033182             25.113618      18.170544      -2.718714       0.652790      38.192542       4.177672      18.977767          -0.000006
            8             Cu      -2.445898       3.641682      13.725065       0.251635     108.528784 0.23708087E+04  0.80716042E+05                                21.164045                           18.170412       0.470603       1.909885                    0.998638      58.476849     169.716089       0.344491       0.522233      -1.061190      -0.000040       0.026907      -0.013125       0.029937      -0.011995      -0.021111       0.011659      -0.002378       0.039171      -0.022267      -0.010842       0.033108             25.144170      38.169040       2.787259       3.887595      18.226942       1.736908      19.036527          -0.000009
            9             Cu      -4.048429       2.509908      11.025894       0.252335     108.407334 0.23670791E+04  0.80552743E+05                                21.135257                           18.145439       0.469841       1.910107                    0.998610      58.430868     169.512762       0.345052       0.521619      -1.061562       0.022671      -0.020974      -0.002476       0.030984       0.021736      -0.002844      -0.004398      -0.003686      -0.064878      -0.022182      -0.010932       0.033114             25.113438      17.827376       1.499897      -2.682212      19.025072      -3.124482      38.487865          -0.000006
           10             Cu      11.706076       0.695500       8.372918       0.252901     108.470967 0.23691005E+04  0.80641280E+05                                21.152612                           18.160464       0.470563       1.910119                    0.998635      58.444928     169.591767       0.344691       0.522037      -1.061316      -0.020938      -0.005822       0.020075       0.029586      -0.010831       0.019356      -0.014271       0.023777       0.014010      -0.021900      -0.011267       0.033167             25.131022      17.852145      -2.995967       0.429168      38.045581       4.273507      19.495338          -0.000006
           11             Cu      10.103959      -1.409494       6.339013       0.251134     108.462901 0.23687155E+04  0.80624317E+05                                21.146171                           18.154922       0.469878       1.909883                    0.998612      58.461226     169.630997       0.344862       0.521804      -1.061443      -0.000922       0.023510      -0.020678       0.031324      -0.014894      -0.019335       0.014533      -0.010160       0.016365      -0.022527      -0.010518       0.033045             25.126013      38.184865       2.575186       4.013068      17.707095       1.550033      19.486080          -0.000008
           12             Cu       4.161398      13.293598       3.685743       0.252889     108.471616 0.23691145E+04  0.80641882E+05                                21.152677                           18.160500       0.470535       1.910113                    0.998635      58.444873     169.591773       0.344692       0.522036      -1.061317       0.025750      -0.014463       0.001939       0.029598       0.019367      -0.003240      -0.003975      -0.021195      -0.064188      -0.021921      -0.011324       0.033245             25.131171      18.199659       1.582789      -2.307307      18.699926      -3.373219      38.493928          -0.000007
           13              H       0.509803      10.020064      11.042665       0.137195       1.017824 0.76113327E+01  0.75074334E+02                                 1.783815                            1.694561      -1.275749       2.280708                    0.992506       3.794691      11.261995       0.438925       1.414767      -0.679613       0.015264       0.007698      -0.014824       0.022627       0.004018      -0.007847       0.001432       0.000685       0.007233      -0.009346       0.000344       0.009002              1.857231       1.681755       0.300155      -0.336407       1.944453      -0.455606       1.945484           0.000000
           14              H      -0.840403       9.285583      11.270698       0.149746       0.902196 0.68544773E+01  0.66163754E+02                                 1.671940                            1.629608      -1.324852       2.263229                    0.992742       3.773238      11.244750       0.436754       1.452858      -0.672032      -0.018138      -0.011587      -0.009484       0.023520       0.005320      -0.000884       0.003036       0.002174      -0.006940      -0.006405      -0.000365       0.006770              1.697205       1.942006       0.204881       0.347659       1.554870       0.110226       1.594738           0.000000
           15              H       8.502029       2.913121       1.969908       0.151733       0.891596 0.67605215E+01  0.64993603E+02                                 1.656297                            1.616680      -1.296057       2.278402                    0.992895       3.730092      11.072316       0.439457       1.449771      -0.672788       0.018914       0.003763       0.014383       0.024058      -0.003059       0.004917       0.001340       0.007317       0.004357      -0.006793      -0.000564       0.007357              1.679975       1.920339       0.241798       0.309942       1.498657       0.092662       1.620930           0.000000
           16              H       7.154344       3.406150       1.372609       0.138278       1.015484 0.75804810E+01  0.74677194E+02                                 1.779867                            1.690227      -1.264903       2.285982                    0.992625       3.781298      11.206966       0.439937       1.413268      -0.679947      -0.015078       0.016605      -0.001476       0.022478      -0.008904       0.000859       0.002501      -0.001712      -0.000577      -0.009435       0.000216       0.009219              1.853445       1.671968      -0.421414       0.153322       2.258463      -0.331920       1.629906           0.000000
           17              H       2.654300       7.703650      12.653605       0.159260       0.970608 0.69538348E+01  0.64889441E+02                                 1.532356                            1.471842      -0.822991       2.496683                    0.999806       3.066134       7.950058       0.561859       1.168233      -0.736754      -0.001401      -0.010732       0.000231       0.010826       0.001601       0.000522       0.000522      -0.004980      -0.006168      -0.002394      -0.001664       0.004057              1.558881       1.485667      -0.365125       0.111370       1.889158      -0.235239       1.301819           0.000002
           18              H       2.164434       9.080404      13.233250       0.154909       1.048400 0.82343343E+01  0.80791663E+02                                 1.663009                            1.645461      -0.998855       2.407411                    0.999054       3.298523       8.999552       0.506279       1.233043      -0.721145      -0.003547       0.007419       0.008432       0.011778       0.000653       0.001239       0.000940      -0.003103       0.000768      -0.002293      -0.000018       0.002312              1.645199       1.419171      -0.036348      -0.054359       1.649535       0.320134       1.866891           0.000001
           19              H       2.653311       8.997547      11.759129       0.158509       0.977952 0.70298943E+01  0.65761208E+02                                 1.537942                            1.478020      -0.825690       2.493986                    0.999784       3.079348       7.987576       0.561878       1.165314      -0.737401      -0.001435       0.004884      -0.008776       0.010146       0.000063       0.002004      -0.001481      -0.000198       0.007332      -0.002557      -0.001130       0.003686              1.564093       1.490632       0.233389      -0.303902       1.535476      -0.367358       1.666173           0.000002
           20              H       1.235710       7.815237      10.039321       0.157648       1.111748 0.84257819E+01  0.82824771E+02                                 1.716591                            1.652819      -0.868688       2.474867                    0.999495       3.215911       8.671864       0.512489       1.215826      -0.726495       0.003601       0.008834      -0.004302       0.010465       0.002678      -0.002550       0.001340      -0.007131      -0.006454      -0.005684       0.000117       0.005566              1.732686       1.583824       0.213216      -0.342034       1.626711      -0.302927       1.987521           0.000004
           21              H      -0.120008       7.153121      10.458607       0.164636       0.987190 0.74004061E+01  0.72192660E+02                                 1.731331                            1.661211      -1.119695       2.370050                    0.995973       3.520738      10.256183       0.448997       1.398381      -0.684334      -0.015480       0.000018       0.000449       0.015486      -0.001076      -0.001740       0.003397       0.012681      -0.007618      -0.007431      -0.000683       0.008114              1.750349       2.247770       0.218746       0.323527       1.457481       0.114442       1.545795           0.000001
           22              H       1.228275       6.516728      10.913201       0.157986       1.102551 0.83253723E+01  0.81594720E+02                                 1.707463                            1.643263      -0.848384       2.485026                    0.999582       3.202340       8.623086       0.513814       1.216303      -0.726408       0.003160      -0.007736       0.006077       0.010333      -0.003132       0.001465      -0.000837      -0.000248       0.014088      -0.005506       0.000208       0.005298              1.723866       1.572146      -0.391313       0.068472       2.144006      -0.093638       1.455447           0.000004
           23              H       5.100225       4.457877       0.264812       0.139941       0.954996 0.72872249E+01  0.69880547E+02                                 1.611459                            1.584293      -0.707452       2.546818                    0.999528       3.331088       9.212317       0.494506       1.291636      -0.707391      -0.009164      -0.010328       0.015271       0.020588       0.000751      -0.001580       0.000037      -0.002153       0.016085      -0.004235      -0.001393       0.005629              1.620446       1.460599       0.000853      -0.016393       1.612458      -0.350188       1.788280           0.000001
           24              H       1.456653      -1.468663      13.614285       0.137150       1.065595 0.82857744E+01  0.83940426E+02                                 1.861759                            1.785035      -1.578974       2.128696                    0.991037       4.120468      12.618080       0.419253       1.442088      -0.672660       0.005362      -0.013368      -0.017236       0.022462       0.003990       0.001220       0.002264      -0.008136      -0.002638      -0.005278      -0.001693       0.006971              1.921128       1.914274      -0.419734      -0.140373       2.078625       0.297622       1.770485           0.000000
           25              H       9.462348       9.049888       1.097499       0.138540       1.049421 0.81128532E+01  0.81744317E+02                                 1.843874                            1.767337      -1.556775       2.141743                    0.990995       4.073012      12.432988       0.421042       1.443765      -0.672564       0.014560      -0.001264       0.017738       0.022984       0.005419       0.001646       0.001835       0.002565      -0.000832      -0.005468      -0.001103       0.006571              1.903127       2.268398      -0.318324       0.321499       1.695507      -0.057816       1.745476           0.000000
           26              H       4.708499       3.960512      14.449914       0.139971       0.956306 0.73055371E+01  0.70129104E+02                                 1.615814                            1.588523      -0.713978       2.543810                    0.999476       3.337413       9.247091       0.492599       1.295287      -0.706600       0.006557       0.011279      -0.015291       0.020100       0.001128       0.000838      -0.001722       0.000766       0.015765      -0.004197      -0.001449       0.005646              1.624915       1.602395       0.038398      -0.331644       1.477109      -0.108085       1.795242           0.000001
           27              H       0.440747      -0.793680      11.556106       0.152520       0.953427 0.71851182E+01  0.70279723E+02                                 1.740603                            1.672660      -1.410081       2.214523                    0.993810       3.896132      11.744108       0.428842       1.460201      -0.670205       0.005429      -0.010538      -0.000424       0.011862      -0.001199       0.001016      -0.002438      -0.001141       0.012714      -0.003485      -0.001878       0.005363              1.774784       1.625763      -0.386749      -0.201450       1.871855       0.361278       1.826734           0.000000
           28              H       0.425893       0.722972      11.938613       0.144720       1.217022 0.10348046E+02  0.10979197E+03                                 1.975877                            1.952293      -1.529676       2.153448                    0.992221       4.026328      12.238842       0.417957       1.381220      -0.686333       0.003791       0.008328       0.003298       0.009726       0.002757       0.000026       0.001558      -0.002837       0.005627      -0.004147       0.000739       0.003408              1.962566       1.812171       0.384057       0.077696       2.259855       0.122184       1.815672          -0.000000
           29              H      -0.891248       0.025472      11.479605       0.155078       0.948368 0.70580782E+01  0.68577384E+02                                 1.724973                            1.650908      -1.321737       2.260785                    0.994229       3.777417      11.266238       0.435333       1.448073      -0.673097      -0.010936      -0.000757      -0.002587       0.011263       0.000773      -0.001618       0.000439       0.001950       0.016076      -0.004027      -0.001692       0.005719              1.765651       2.032211      -0.105985       0.481519       1.355063      -0.033732       1.909678           0.000000
           30              H      -1.460558      -1.899248      14.383711       0.142411       1.031328 0.77604945E+01  0.74128764E+02                                 1.566739                            1.532296      -0.875182       2.452121                    0.999672       3.176635       8.223248       0.565173       1.134560      -0.745189       0.001071       0.001887       0.007221       0.007540       0.003338       0.001233       0.001824      -0.001820       0.004570      -0.004225      -0.000162       0.004386              1.559506       1.371637       0.036721      -0.137243       1.386766      -0.161543       1.920116           0.000004
           31              H      -0.871790      -2.451151      13.047881       0.162816       1.046432 0.78710728E+01  0.77196531E+02                                 1.731190                            1.660721      -1.057808       2.390010                    0.998078       3.421705       9.671395       0.475282       1.313986      -0.702094       0.007771      -0.005713      -0.007300       0.012096       0.001800      -0.002577      -0.001111       0.003982      -0.013850      -0.005378      -0.000374       0.005751              1.756358       1.579595      -0.307150      -0.143944       2.111298       0.359359       1.578180           0.000002
           32              H      -2.119835      -1.513116      13.022871       0.162148       1.049483 0.78997854E+01  0.77533067E+02                                 1.732595                            1.662170      -1.067470       2.384408                    0.998079       3.428057       9.686404       0.475847       1.311496      -0.702568      -0.007771       0.005747      -0.007412       0.012180       0.000858      -0.000313      -0.002549      -0.005071      -0.014140      -0.005349      -0.000318       0.005668              1.757277       2.215957      -0.108259       0.403429       1.452418      -0.041682       1.603456           0.000002
           33              H       6.279262       2.263084      13.343588       0.137218       1.018035 0.76133738E+01  0.75100232E+02                                 1.784105                            1.694818      -1.276300       2.280433                    0.992503       3.795293      11.264572       0.438876       1.414817      -0.679600      -0.020062       0.010294       0.001786       0.022620      -0.007069       0.002072       0.001506       0.010531      -0.000153      -0.009350       0.000352       0.008998              1.857547       2.430135      -0.215877      -0.365301       1.505713       0.062718       1.636793           0.000000
           34              H       7.100381       1.089106      12.741876       0.149760       0.902257 0.68551139E+01  0.66171733E+02                                 1.672036                            1.629699      -1.325107       2.263107                    0.992741       3.773465      11.245747       0.436734       1.452886      -0.672026       0.000357      -0.018717      -0.014240       0.023520      -0.003980       0.000155       0.004851      -0.002566       0.005414      -0.006410      -0.000354       0.006764              1.697304       1.417181       0.104676       0.006863       2.039990       0.330848       1.634742           0.000000
           35              H      -1.512608       8.402566       3.429317       0.151734       0.891611 0.67606734E+01  0.64995423E+02                                 1.656314                            1.616697      -1.296104       2.278381                    0.992895       3.730112      11.072403       0.439455       1.449769      -0.672788       0.006572       0.021432       0.008731       0.024057       0.004074       0.003138      -0.000242      -0.008558      -0.008118      -0.006795      -0.000561       0.007357              1.679991       1.465797       0.075561       0.015729       1.996757       0.354760       1.577419           0.000000
           36              H      -1.862769       6.907721       3.672061       0.138321       1.015371 0.75794303E+01  0.74664494E+02                                 1.779762                            1.690131      -1.265005       2.285965                    0.992626       3.781061      11.206204       0.439939       1.413304      -0.679941      -0.003118      -0.016511       0.014946       0.022489       0.003213       0.003535      -0.007309      -0.004980       0.007496      -0.009442       0.000220       0.009222              1.853334       1.766390       0.321846      -0.350793       1.842436      -0.446545       1.951176           0.000000
           37              H       7.965438       4.953549      11.769427       0.159291       0.970412 0.69519992E+01  0.64867570E+02                                 1.532111                            1.471617      -0.822830       2.496791                    0.999806       3.065738       7.948556       0.561923       1.168184      -0.736767       0.004334      -0.000250      -0.009923       0.010831      -0.000135      -0.001891       0.001219      -0.000089       0.009425      -0.002393      -0.001665       0.004058              1.558627       1.413002       0.216186      -0.278572       1.610359      -0.387926       1.652520           0.000002
           38              H       8.135057       4.492188      13.262673       0.154902       1.048399 0.82342934E+01  0.80790842E+02                                 1.662980                            1.645434      -0.998826       2.407421                    0.999054       3.298496       8.999339       0.506296       1.233008      -0.721153       0.005924      -0.002039       0.009966       0.011771       0.001162       0.000008       0.001096       0.000297       0.005707      -0.002291      -0.000017       0.002308              1.645170       1.626675       0.019851       0.312440       1.414285       0.030699       1.894550           0.000001
           39              H       6.709767       4.605733      12.650663       0.158522       0.977949 0.70298834E+01  0.65761255E+02                                 1.537955                            1.478033      -0.825754       2.493965                    0.999784       3.079332       7.987613       0.561866       1.165336      -0.737396      -0.009210      -0.004027       0.001362       0.010144       0.002685      -0.000097       0.000789       0.001791      -0.004977      -0.002556      -0.001131       0.003688              1.564106       2.057342      -0.211365      -0.246842       1.330679       0.043076       1.304298           0.000002
           40              H       5.955799       2.926833      10.924971       0.157651       1.111814 0.84264471E+01  0.82833081E+02                                 1.716666                            1.652891      -0.868709       2.474858                    0.999495       3.216005       8.672257       0.512474       1.215836      -0.726493      -0.007908       0.001555       0.006669       0.010461      -0.002787      -0.001684       0.001165       0.003709       0.013970      -0.005682       0.000111       0.005571              1.732760       2.308468      -0.196011      -0.117397       1.420378       0.044973       1.469435           0.000004
           41              H       6.924871       1.787998      10.460078       0.164620       0.987307 0.74015475E+01  0.72206615E+02                                 1.731462                            1.661335      -1.119796       2.369983                    0.995973       3.520980      10.257105       0.448981       1.398374      -0.684335       0.004520      -0.014804       0.000179       0.015480      -0.004335       0.003677      -0.000681      -0.009707      -0.007321      -0.007435      -0.000680       0.008114              1.750481       1.398953      -0.012341       0.024541       2.305870       0.340076       1.546621           0.000001
           42              H       7.196824       3.261864      10.031966       0.158021       1.102096 0.83208569E+01  0.81537796E+02                                 1.706852                            1.642705      -0.848193       2.485153                    0.999583       3.201603       8.619876       0.513964       1.216137      -0.726447       0.007324       0.005313      -0.005016       0.010346       0.003901       0.002296      -0.001863       0.003273      -0.005617      -0.005521       0.000231       0.005291              1.723239       1.500650       0.186069      -0.200323       1.679802      -0.407655       1.989265           0.000004
           43              H      -2.678798       4.551333       4.250234       0.139914       0.955071 0.72879045E+01  0.69888183E+02                                 1.611490                            1.584323      -0.707400       2.546817                    0.999528       3.331195       9.212467       0.494526       1.291564      -0.707406       0.019765      -0.004052      -0.004077       0.020584       0.000602       0.002267       0.000756       0.008815      -0.001983      -0.004239      -0.001395       0.005634              1.620477       1.971600       0.125529      -0.190033       1.490986      -0.057825       1.398844           0.000001
           44              H      12.354751       4.923299       3.570550       0.137136       1.065654 0.82863396E+01  0.83947419E+02                                 1.861808                            1.785081      -1.578992       2.128675                    0.991037       4.120590      12.618468       0.419254       1.442063      -0.672664      -0.012243       0.002187      -0.018701       0.022459       0.000222      -0.001258       0.003968       0.001959       0.015959      -0.005267      -0.001698       0.006964              1.921178       1.620406      -0.059705       0.228643       1.903755      -0.395479       2.239373           0.000000
           45              H      -4.697921       8.519121       8.831484       0.138546       1.049172 0.81104138E+01  0.81713309E+02                                 1.843582                            1.767077      -1.556472       2.141918                    0.990994       4.072367      12.430389       0.421073       1.443773      -0.672565       0.012498       0.018561       0.005249       0.022984      -0.001154       0.000071       0.005875      -0.002171       0.000656      -0.005458      -0.001109       0.006566              1.902812       1.599494       0.230348       0.023141       2.446209      -0.180288       1.662734           0.000000
           46              H      10.341084       7.740751       8.932995       0.139939       0.956282 0.73052035E+01  0.70124109E+02                                 1.615696                            1.588413      -0.713699       2.543924                    0.999478       3.337259       9.246119       0.492658       1.295167      -0.706626      -0.019425       0.001431       0.004954       0.020097       0.002266       0.001115       0.001709       0.006119      -0.009262      -0.004194      -0.001455       0.005649              1.624793       1.976166      -0.219686       0.049410       1.452415      -0.074039       1.445799           0.000001
           47              H      10.540411       3.368280       3.452856       0.152522       0.953373 0.71846115E+01  0.70273528E+02                                 1.740542                            1.672607      -1.409955       2.214585                    0.993810       3.896007      11.743628       0.428847       1.460211      -0.670204       0.001857       0.006144      -0.009979       0.011865       0.003192       0.000354      -0.000681       0.005302      -0.007281      -0.003490      -0.001873       0.005363              1.774719       1.615319      -0.050276       0.357240       1.598721      -0.351019       2.110117           0.000000
           48              H      10.357575       3.302375       5.004949       0.144712       1.217303 0.10351207E+02  0.10983420E+03                                 1.976174                            1.952580      -1.530073       2.153238                    0.992219       4.026973      12.241401       0.417928       1.381205      -0.686333      -0.000959       0.003664       0.008954       0.009722      -0.000062       0.000871       0.002909       0.003583       0.005130      -0.004142       0.000744       0.003398              1.962860       1.827602      -0.062751      -0.160781       1.776615       0.356216       2.284363          -0.000000
           49              H      10.539830       1.986259       4.188445       0.155057       0.948463 0.70589423E+01  0.68587632E+02                                 1.725053                            1.650980      -1.321661       2.260786                    0.994232       3.777644      11.266935       0.435336       1.448022      -0.673106       0.000847      -0.011098      -0.001641       0.011250      -0.000099       0.003210       0.001022       0.006647      -0.006499      -0.004020      -0.001705       0.005725              1.765735       1.621784       0.373822       0.136580       2.270109       0.116512       1.405313           0.000000
           50              H      13.973056       2.343819       3.448442       0.142388       1.031424 0.77613610E+01  0.74138554E+02                                 1.566773                            1.532328      -0.875356       2.452011                    0.999671       3.176834       8.223646       0.565201       1.134480      -0.745208       0.005534       0.002641       0.004384       0.007538       0.000404       0.000799       0.003909       0.001589       0.004691      -0.004222      -0.000165       0.004387              1.559540       1.990028       0.029559       0.063225       1.340828       0.001309       1.347763           0.000004
           51              H      12.809419       2.633258       2.449512       0.162806       1.046402 0.78708360E+01  0.77193891E+02                                 1.731187                            1.660721      -1.057656       2.390081                    0.998078       3.421692       9.671446       0.475270       1.314025      -0.702086      -0.006636       0.006233      -0.007972       0.012101      -0.004554      -0.002593       0.000044      -0.003315      -0.003245      -0.005383      -0.000367       0.005750              1.756353       1.429367      -0.064194       0.171573       1.555594      -0.303725       2.284098           0.000002
           52              H      12.791168       1.333449       3.314565       0.162147       1.049536 0.79003194E+01  0.77539884E+02                                 1.732673                            1.662241      -1.067622       2.384339                    0.998077       3.428202       9.687021       0.475829       1.311519      -0.702563      -0.006600      -0.009888       0.002672       0.012185      -0.000920      -0.005123      -0.000710      -0.000711       0.005709      -0.005354      -0.000313       0.005667              1.757357       1.441543       0.201336       0.007513       2.386356       0.049266       1.444173           0.000002
           53              H       9.522769       9.144318       6.949847       0.137237       1.017705 0.76102194E+01  0.75060853E+02                                 1.783705                            1.694460      -1.275841       2.280696                    0.992506       3.794440      11.261182       0.438928       1.414806      -0.679606       0.003357      -0.019906       0.010246       0.022638       0.002050       0.004313      -0.004863      -0.010675      -0.010615      -0.009352       0.000347       0.009005              1.857113       1.771690      -0.443673       0.176032       2.234597      -0.297456       1.565052           0.000000
           54              H       9.174234       9.899918       5.637556       0.149748       0.902208 0.68546057E+01  0.66165300E+02                                 1.671953                            1.629622      -1.324895       2.263210                    0.992741       3.773251      11.244813       0.436753       1.452857      -0.672033      -0.006342      -0.001383      -0.022606       0.023520       0.001493       0.004880      -0.002445      -0.001174       0.011557      -0.006407      -0.000362       0.006768              1.697217       1.477178      -0.014994       0.076254       1.404258       0.124847       2.210215           0.000000
           55              H       0.544655      -1.418813       9.074228       0.151745       0.891650 0.67610784E+01  0.65000559E+02                                 1.656383                            1.616761      -1.296282       2.278295                    0.992893       3.730292      11.073193       0.439439       1.449796      -0.672782      -0.001404       0.006428       0.023140       0.024058       0.001627      -0.004200       0.003961      -0.000210       0.013099      -0.006799      -0.000553       0.007352              1.680063       1.404515      -0.029694       0.095020       1.454124       0.105225       2.181550           0.000000
           56              H       1.378663      -1.551748       7.769293       0.138301       1.015671 0.75823043E+01  0.74700378E+02                                 1.780133                            1.690462      -1.265413       2.285732                    0.992620       3.781849      11.209349       0.439889       1.413321      -0.679934       0.020011       0.002303      -0.009959       0.022471       0.004649      -0.005918       0.002802       0.007254      -0.010610      -0.009439       0.000224       0.009215              1.853735       2.433604      -0.259635      -0.327756       1.572490       0.088654       1.555111           0.000000
           57              H       6.719052      10.119292       8.885918       0.159272       0.970604 0.69538218E+01  0.64889449E+02                                 1.532368                            1.471854      -0.823053       2.496663                    0.999805       3.066119       7.950091       0.561847       1.168254      -0.736749      -0.009972       0.001734      -0.003834       0.010824      -0.000620       0.002603      -0.000126       0.004606      -0.000247      -0.002395      -0.001663       0.004058              1.558893       2.047960      -0.162799      -0.288563       1.274884       0.024480       1.353835           0.000002
           58              H       8.176534      10.697786       8.997727       0.154903       1.048388 0.82341691E+01  0.80789262E+02                                 1.662963                            1.645418      -0.998819       2.407424                    0.999055       3.298473       8.999236       0.506300       1.233003      -0.721155       0.008095       0.008374       0.001716       0.011772       0.000046       0.001476       0.001526       0.001770       0.000108      -0.002289      -0.000024       0.002312              1.645154       1.651829       0.290899       0.143215       1.785393       0.176326       1.498239           0.000001
           59              H       7.966522       9.161138       8.881504       0.158540       0.977758 0.70280708E+01  0.65739464E+02                                 1.537703                            1.477801      -0.825537       2.494089                    0.999785       3.078958       7.986112       0.561939       1.165271      -0.737413       0.005091      -0.008155      -0.003258       0.010151      -0.001864      -0.000613       0.002390      -0.002092       0.000757      -0.002556      -0.001132       0.003687              1.563847       1.412316      -0.331356       0.098248       1.923109      -0.270029       1.356115           0.000002
           60              H       7.204259       8.168423       6.690919       0.157684       1.111302 0.84213380E+01  0.82768592E+02                                 1.715994                            1.652274      -0.868505       2.474991                    0.999496       3.215191       8.668728       0.512634       1.215665      -0.726533       0.007559      -0.006137       0.003872       0.010478       0.000337       0.004565      -0.002083       0.003258      -0.006726      -0.005700       0.000138       0.005561              1.732074       1.513763      -0.257509       0.107830       2.225737      -0.203761       1.456721           0.000004
           61              H       6.926945       9.097185       5.461014       0.164620       0.987306 0.74015419E+01  0.72206564E+02                                 1.731463                            1.661336      -1.119799       2.369982                    0.995972       3.520982      10.257119       0.448981       1.398376      -0.684334       0.004139       0.005827      -0.013731       0.015480       0.005002      -0.002534      -0.003511      -0.002749       0.013478      -0.007435      -0.000679       0.008114              1.750482       1.401330       0.028002      -0.005263       1.414234      -0.004098       2.435882           0.000001
           62              H       5.954586       9.110776       6.679150       0.157988       1.102621 0.83260707E+01  0.81603386E+02                                 1.707540                            1.643336      -0.848419       2.485010                    0.999582       3.202441       8.623492       0.513800       1.216310      -0.726406      -0.008293       0.005301       0.003127       0.010328      -0.000167      -0.002879       0.003837      -0.003382      -0.006310      -0.005503       0.000201       0.005302              1.723943       2.304404      -0.032465      -0.215603       1.421995       0.045001       1.445429           0.000004
           63              H       2.939270      -1.967320       5.783202       0.139947       0.955095 0.72882380E+01  0.69893150E+02                                 1.611606                            1.584431      -0.707685       2.546700                    0.999527       3.331344       9.213413       0.494468       1.291682      -0.707380      -0.007513       0.018430      -0.005264       0.020587      -0.000008       0.001286       0.001784      -0.007402      -0.009349      -0.004241      -0.001391       0.005632              1.620597       1.601400      -0.324935      -0.083894       1.820532       0.026671       1.439858           0.000001
           64              H      -1.803444      12.319197       5.883242       0.137129       1.065915 0.82889140E+01  0.83980266E+02                                 1.862108                            1.785349      -1.579290       2.128502                    0.991038       4.121253      12.621127       0.419224       1.442049      -0.672664      -0.014301      -0.016651      -0.004755       0.022458      -0.000270       0.005807       0.001356       0.003984       0.000647      -0.005277      -0.001692       0.006969              1.921501       2.282875       0.417682      -0.178818       1.800838      -0.021049       1.680790           0.000000
           65              H       6.204325      -3.160295      11.142705       0.138562       1.049108 0.81098036E+01  0.81705816E+02                                 1.843529                            1.767028      -1.556456       2.141938                    0.990994       4.072239      12.429991       0.421071       1.443802      -0.672560      -0.005097       0.011550       0.019209       0.022987      -0.000214       0.004205       0.000076      -0.002625       0.014575      -0.005468      -0.001105       0.006573              1.902758       1.899101       0.020754      -0.442716       1.588059       0.109119       2.221113           0.000000
           66              H       2.564135      11.436376      10.454194       0.139966       0.956204 0.73044960E+01  0.70116168E+02                                 1.615666                            1.588384      -0.713750       2.543927                    0.999478       3.337147       9.245969       0.492636       1.295245      -0.706610       0.009117      -0.017637       0.003138       0.020101      -0.002029       0.000034       0.002614      -0.007633      -0.001704      -0.004191      -0.001452       0.005643              1.624763       1.466152      -0.015099      -0.005014       2.006679      -0.195166       1.401459           0.000001
           67              H      -0.882372      10.691315       4.391468       0.152538       0.953322 0.71841551E+01  0.70268246E+02                                 1.740516                            1.672582      -1.410089       2.214550                    0.993807       3.895902      11.743406       0.428837       1.460261      -0.670195      -0.011619      -0.001276       0.002100       0.011876      -0.002172      -0.001628       0.002775      -0.004019      -0.006102      -0.003493      -0.001866       0.005359              1.774692       2.052787       0.471959      -0.104677       1.842616       0.056936       1.428673           0.000000
           68              H       0.583506      10.906478       4.893139       0.144719       1.217024 0.10348070E+02  0.10979229E+03                                 1.975882                            1.952297      -1.529689       2.153444                    0.992221       4.026323      12.238835       0.417955       1.381223      -0.686333       0.007021       0.000943       0.006665       0.009726       0.000259       0.003420       0.001214      -0.002354      -0.000298      -0.004140       0.000738       0.003402              1.962571       2.031022      -0.070788       0.449442       1.772699       0.002963       2.083991          -0.000000
           69              H       0.261814      11.006712       3.370470       0.155056       0.948513 0.70593971E+01  0.68593132E+02                                 1.725106                            1.651026      -1.321768       2.260730                    0.994232       3.777751      11.267330       0.435333       1.448009      -0.673107       0.002180       0.001484      -0.010932       0.011246       0.000734       0.000467       0.001242      -0.009339      -0.004646      -0.004012      -0.001713       0.005725              1.765793       1.457544      -0.053723      -0.305025       1.604692       0.328586       2.235142           0.000000
           70              H      -1.441894      14.097939       3.435202       0.142410       1.031329 0.77604982E+01  0.74128784E+02                                 1.566738                            1.532295      -0.875177       2.452125                    0.999671       3.176636       8.223241       0.565175       1.134557      -0.745190       0.001541       0.006174       0.004046       0.007541       0.000126       0.003623       0.001690      -0.001911       0.004440      -0.004225      -0.000161       0.004386              1.559505       1.366844      -0.123903      -0.010252       1.969071       0.049543       1.342599           0.000004
           71              H      -2.130618      12.700528       3.342517       0.162806       1.046348 0.78702845E+01  0.77186821E+02                                 1.731103                            1.660645      -1.057476       2.390164                    0.998080       3.421542       9.670791       0.475290       1.313997      -0.702093      -0.007572      -0.008973       0.002911       0.012096      -0.000540       0.000350      -0.005282       0.001152       0.005391      -0.005378      -0.000372       0.005750              1.756267       2.231116       0.404606       0.021049       1.591633       0.008328       1.446051           0.000002
           72              H      -0.894188      13.023069       2.445099       0.162157       1.049574 0.79006437E+01  0.77543682E+02                                 1.732692                            1.662257      -1.067791       2.384259                    0.998076       3.428237       9.687084       0.475836       1.311490      -0.702569       0.007611      -0.004738      -0.008245       0.012181      -0.002946       0.001042      -0.002531       0.007440      -0.002247      -0.005350      -0.000320       0.005669              1.757379       1.562166      -0.032734      -0.322730       1.414275       0.108346       2.295696           0.000002
           73              H       7.148335       0.039779       3.669119       0.137195       1.017823 0.76113248E+01  0.75074239E+02                                 1.783815                            1.694560      -1.275748       2.280709                    0.992506       3.794689      11.261989       0.438925       1.414768      -0.679613      -0.015264      -0.007698       0.014824       0.022627       0.004018      -0.007847       0.001432       0.000685       0.007233      -0.009346       0.000344       0.009002              1.857230       1.681754       0.300155      -0.336406       1.944453      -0.455606       1.945483           0.000000
           74              H       8.498541       0.774260       3.441086       0.149746       0.902196 0.68544763E+01  0.66163745E+02                                 1.671940                            1.629608      -1.324852       2.263229                    0.992742       3.773238      11.244751       0.436754       1.452859      -0.672032       0.018138       0.011587       0.009484       0.023520       0.005320      -0.000884       0.003036       0.002174      -0.006940      -0.006405      -0.000365       0.006770              1.697205       1.942006       0.204881       0.347659       1.554870       0.110226       1.594738           0.000000
           75              H      -0.843891       7.146722      12.741876       0.151733       0.891596 0.67605227E+01  0.64993619E+02                                 1.656298                            1.616681      -1.296058       2.278402                    0.992895       3.730093      11.072320       0.439457       1.449771      -0.672788      -0.018914      -0.003763      -0.014383       0.024058      -0.003059       0.004917       0.001340       0.007317       0.004356      -0.006793      -0.000564       0.007357              1.679976       1.920339       0.241798       0.309942       1.498657       0.092662       1.620931           0.000000
           76              H       0.503794       6.653693      13.339175       0.138278       1.015486 0.75805044E+01  0.74677490E+02                                 1.779870                            1.690230      -1.264908       2.285980                    0.992625       3.781305      11.206996       0.439936       1.413268      -0.679947       0.015078      -0.016605       0.001476       0.022478      -0.008904       0.000859       0.002501      -0.001712      -0.000577      -0.009435       0.000216       0.009219              1.853449       1.671971      -0.421416       0.153323       2.258468      -0.331921       1.629909           0.000000
           77              H       5.003838       2.356193       2.058179       0.159260       0.970609 0.69538383E+01  0.64889478E+02                                 1.532356                            1.471842      -0.822991       2.496683                    0.999806       3.066135       7.950059       0.561859       1.168232      -0.736754       0.001401       0.010732      -0.000231       0.010826       0.001601       0.000522       0.000522      -0.004980      -0.006168      -0.002394      -0.001664       0.004057              1.558881       1.485666      -0.365125       0.111370       1.889158      -0.235239       1.301819           0.000002
           78              H       5.493704       0.979439       1.478534       0.154909       1.048399 0.82343290E+01  0.80791600E+02                                 1.663009                            1.645461      -0.998855       2.407411                    0.999054       3.298522       8.999550       0.506279       1.233043      -0.721145       0.003547      -0.007419      -0.008432       0.011778       0.000653       0.001239       0.000940      -0.003103       0.000768      -0.002293      -0.000018       0.002312              1.645199       1.419171      -0.036348      -0.054359       1.649535       0.320134       1.866891           0.000001
           79              H       5.004827       1.062296       2.952655       0.158509       0.977952 0.70298947E+01  0.65761217E+02                                 1.537942                            1.478020      -0.825690       2.493986                    0.999784       3.079348       7.987578       0.561878       1.165314      -0.737401       0.001435      -0.004884       0.008776       0.010146       0.000063       0.002004      -0.001481      -0.000198       0.007332      -0.002557      -0.001130       0.003686              1.564094       1.490632       0.233389      -0.303902       1.535476      -0.367358       1.666173           0.000002
           80              H       6.422428       2.244606       4.672463       0.157648       1.111748 0.84257810E+01  0.82824763E+02                                 1.716591                            1.652819      -0.868687       2.474867                    0.999495       3.215911       8.671865       0.512489       1.215827      -0.726495      -0.003601      -0.008834       0.004302       0.010465       0.002678      -0.002550       0.001340      -0.007131      -0.006454      -0.005684       0.000117       0.005566              1.732686       1.583824       0.213216      -0.342034       1.626712      -0.302927       1.987521           0.000004
           81              H       7.778146       2.906722       4.253177       0.164636       0.987190 0.74004098E+01  0.72192706E+02                                 1.731332                            1.661212      -1.119695       2.370050                    0.995973       3.520739      10.256187       0.448997       1.398381      -0.684334       0.015480      -0.000018      -0.000449       0.015486      -0.001076      -0.001740       0.003397       0.012681      -0.007618      -0.007431      -0.000683       0.008114              1.750349       2.247771       0.218746       0.323527       1.457482       0.114442       1.545795           0.000001
           82              H       6.429863       3.543115       3.798583       0.157985       1.102553 0.83253836E+01  0.81594859E+02                                 1.707464                            1.643264      -0.848385       2.485025                    0.999582       3.202342       8.623093       0.513814       1.216303      -0.726408      -0.003160       0.007736      -0.006077       0.010333      -0.003132       0.001465      -0.000837      -0.000248       0.014088      -0.005506       0.000208       0.005298              1.723868       1.572147      -0.391313       0.068472       2.144008      -0.093638       1.455448           0.000004
           83              H       2.557913       5.601966      14.446972       0.139941       0.954996 0.72872234E+01  0.69880532E+02                                 1.611459                            1.584293      -0.707452       2.546818                    0.999528       3.331088       9.212318       0.494506       1.291636      -0.707391       0.009164       0.010328      -0.015271       0.020588       0.000751      -0.001580       0.000037      -0.002153       0.016085      -0.004235      -0.001393       0.005629              1.620446       1.460599       0.000853      -0.016393       1.612458      -0.350188       1.788281           0.000001
           84              H       6.201485      11.528506       1.097499       0.137150       1.065599 0.82858141E+01  0.83940933E+02                                 1.861763                            1.785039      -1.578977       2.128693                    0.991037       4.120479      12.618124       0.419253       1.442088      -0.672660      -0.005361       0.013368       0.017236       0.022462       0.003990       0.001220       0.002264      -0.008136      -0.002638      -0.005278      -0.001693       0.006971              1.921133       1.914279      -0.419736      -0.140374       2.078631       0.297623       1.770489           0.000000
           85              H      -1.804210       1.009955      13.614285       0.138540       1.049421 0.81128601E+01  0.81744407E+02                                 1.843875                            1.767338      -1.556776       2.141743                    0.990995       4.073014      12.432997       0.421042       1.443766      -0.672564      -0.014560       0.001264      -0.017738       0.022984       0.005419       0.001646       0.001835       0.002565      -0.000832      -0.005468      -0.001103       0.006571              1.903128       2.268399      -0.318324       0.321499       1.695508      -0.057816       1.745477           0.000000
           86              H       2.949639       6.099331       0.261870       0.139971       0.956306 0.73055407E+01  0.70129143E+02                                 1.615814                            1.588523      -0.713978       2.543810                    0.999476       3.337414       9.247092       0.492600       1.295287      -0.706600      -0.006557      -0.011279       0.015291       0.020100       0.001128       0.000838      -0.001722       0.000766       0.015765      -0.004197      -0.001449       0.005646              1.624915       1.602395       0.038398      -0.331644       1.477109      -0.108084       1.795242           0.000001
           87              H       7.217391      10.853523       3.155678       0.152520       0.953426 0.71851027E+01  0.70279535E+02                                 1.740601                            1.672659      -1.410079       2.214524                    0.993810       3.896128      11.744094       0.428842       1.460202      -0.670205      -0.005429       0.010538       0.000424       0.011862      -0.001199       0.001016      -0.002438      -0.001141       0.012714      -0.003485      -0.001878       0.005363              1.774782       1.625761      -0.386749      -0.201450       1.871853       0.361278       1.826732           0.000000
           88              H       7.232245       9.336871       2.773171       0.144720       1.217022 0.10348042E+02  0.10979191E+03                                 1.975877                            1.952293      -1.529676       2.153448                    0.992221       4.026327      12.238841       0.417956       1.381221      -0.686333      -0.003791      -0.008328      -0.003298       0.009726       0.002757       0.000026       0.001558      -0.002837       0.005627      -0.004147       0.000739       0.003408              1.962566       1.812171       0.384057       0.077696       2.259855       0.122184       1.815672          -0.000000
           89              H       8.549386      10.034371       3.232179       0.155078       0.948368 0.70580782E+01  0.68577383E+02                                 1.724973                            1.650908      -1.321737       2.260785                    0.994229       3.777417      11.266238       0.435333       1.448073      -0.673097       0.010936       0.000757       0.002587       0.011263       0.000773      -0.001617       0.000439       0.001950       0.016076      -0.004027      -0.001692       0.005719              1.765651       2.032211      -0.105985       0.481519       1.355063      -0.033732       1.909678           0.000000
           90              H       9.118696      11.959091       0.328073       0.142411       1.031327 0.77604859E+01  0.74128651E+02                                 1.566737                            1.532294      -0.875182       2.452121                    0.999672       3.176634       8.223240       0.565174       1.134558      -0.745189      -0.001071      -0.001887      -0.007221       0.007540       0.003338       0.001233       0.001824      -0.001820       0.004570      -0.004225      -0.000162       0.004386              1.559504       1.371635       0.036721      -0.137243       1.386765      -0.161542       1.920113           0.000004
           91              H       8.529928      12.510994       1.663903       0.162816       1.046431 0.78710643E+01  0.77196421E+02                                 1.731188                            1.660720      -1.057807       2.390010                    0.998078       3.421703       9.671385       0.475282       1.313986      -0.702094      -0.007771       0.005713       0.007300       0.012096       0.001800      -0.002577      -0.001111       0.003983      -0.013850      -0.005378      -0.000374       0.005751              1.756356       1.579593      -0.307150      -0.143944       2.111296       0.359358       1.578178           0.000002
           92              H       9.777973      11.572959       1.688913       0.162148       1.049483 0.78997821E+01  0.77533021E+02                                 1.732595                            1.662170      -1.067470       2.384408                    0.998079       3.428056       9.686398       0.475847       1.311495      -0.702569       0.007771      -0.005747       0.007412       0.012180       0.000859      -0.000313      -0.002549      -0.005070      -0.014140      -0.005349      -0.000318       0.005668              1.757276       2.215956      -0.108259       0.403429       1.452417      -0.041682       1.603455           0.000002
           93              H       1.378876       7.796759       1.368196       0.137218       1.018036 0.76133871E+01  0.75100390E+02                                 1.784106                            1.694819      -1.276302       2.280433                    0.992503       3.795296      11.264580       0.438876       1.414815      -0.679600       0.020062      -0.010294      -0.001786       0.022620      -0.007069       0.002072       0.001506       0.010531      -0.000153      -0.009350       0.000352       0.008998              1.857548       2.430136      -0.215877      -0.365301       1.505714       0.062718       1.636794           0.000000
           94              H       0.557757       8.970737       1.969908       0.149760       0.902257 0.68551139E+01  0.66171733E+02                                 1.672036                            1.629699      -1.325107       2.263107                    0.992741       3.773465      11.245747       0.436734       1.452886      -0.672026      -0.000357       0.018717       0.014240       0.023520      -0.003980       0.000155       0.004851      -0.002566       0.005414      -0.006410      -0.000354       0.006764              1.697304       1.417181       0.104676       0.006863       2.039989       0.330848       1.634742           0.000000
           95              H       9.170746       1.657277      11.282467       0.151734       0.891611 0.67606720E+01  0.64995412E+02                                 1.656315                            1.616698      -1.296105       2.278380                    0.992895       3.730112      11.072406       0.439455       1.449770      -0.672788      -0.006572      -0.021432      -0.008731       0.024057       0.004074       0.003138      -0.000242      -0.008558      -0.008118      -0.006795      -0.000561       0.007357              1.679991       1.465797       0.075562       0.015729       1.996757       0.354760       1.577420           0.000000
           96              H       9.520907       3.152122      11.039723       0.138321       1.015372 0.75794445E+01  0.74664673E+02                                 1.779764                            1.690133      -1.265008       2.285964                    0.992626       3.781065      11.206221       0.439939       1.413305      -0.679940       0.003118       0.016511      -0.014946       0.022489       0.003213       0.003535      -0.007309      -0.004980       0.007497      -0.009442       0.000220       0.009222              1.853336       1.766392       0.321847      -0.350794       1.842438      -0.446546       1.951179           0.000000
           97              H      -0.307300       5.106294       2.942357       0.159291       0.970412 0.69519996E+01  0.64867579E+02                                 1.532111                            1.471618      -0.822830       2.496791                    0.999806       3.065738       7.948558       0.561923       1.168185      -0.736767      -0.004334       0.000250       0.009923       0.010831      -0.000135      -0.001891       0.001219      -0.000089       0.009425      -0.002393      -0.001665       0.004059              1.558628       1.413003       0.216186      -0.278572       1.610360      -0.387926       1.652521           0.000002
           98              H      -0.476919       5.567655       1.449111       0.154902       1.048399 0.82342880E+01  0.80790777E+02                                 1.662980                            1.645434      -0.998825       2.407421                    0.999054       3.298495       8.999336       0.506296       1.233009      -0.721153      -0.005924       0.002039      -0.009966       0.011771       0.001162       0.000008       0.001096       0.000297       0.005707      -0.002291      -0.000017       0.002308              1.645170       1.626674       0.019851       0.312440       1.414285       0.030699       1.894549           0.000001
           99              H       0.948371       5.454110       2.061121       0.158522       0.977949 0.70298836E+01  0.65761260E+02                                 1.537955                            1.478033      -0.825754       2.493965                    0.999784       3.079332       7.987614       0.561866       1.165337      -0.737395       0.009210       0.004027      -0.001362       0.010144       0.002685      -0.000097       0.000789       0.001791      -0.004977      -0.002556      -0.001131       0.003688              1.564107       2.057343      -0.211365      -0.246842       1.330679       0.043076       1.304298           0.000002
          100              H       1.702339       7.133010       3.786813       0.157651       1.111813 0.84264395E+01  0.82832985E+02                                 1.716665                            1.652890      -0.868708       2.474859                    0.999495       3.216004       8.672252       0.512474       1.215836      -0.726493       0.007908      -0.001555      -0.006669       0.010461      -0.002787      -0.001684       0.001165       0.003709       0.013970      -0.005682       0.000111       0.005571              1.732759       2.308466      -0.196011      -0.117397       1.420377       0.044973       1.469435           0.000004
          101              H       0.733267       8.271845       4.251706       0.164620       0.987306 0.74015433E+01  0.72206568E+02                                 1.731462                            1.661335      -1.119796       2.369984                    0.995973       3.520979      10.257104       0.448981       1.398374      -0.684335      -0.004520       0.014804      -0.000179       0.015480      -0.004335       0.003677      -0.000681      -0.009707      -0.007321      -0.007435      -0.000679       0.008114              1.750481       1.398953      -0.012341       0.024541       2.305870       0.340076       1.546621           0.000001
          102              H       0.461314       6.797979       4.679818       0.158021       1.102096 0.83208603E+01  0.81537842E+02                                 1.706853                            1.642706      -0.848194       2.485153                    0.999583       3.201603       8.619878       0.513964       1.216137      -0.726447      -0.007324      -0.005313       0.005016       0.010346       0.003901       0.002296      -0.001863       0.003273      -0.005617      -0.005521       0.000231       0.005291              1.723240       1.500651       0.186069      -0.200323       1.679803      -0.407655       1.989266           0.000004
          103              H      10.336936       5.508510      10.461550       0.139914       0.955071 0.72879037E+01  0.69888172E+02                                 1.611490                            1.584323      -0.707400       2.546817                    0.999528       3.331195       9.212466       0.494526       1.291564      -0.707406      -0.019765       0.004052       0.004077       0.020584       0.000602       0.002267       0.000756       0.008815      -0.001983      -0.004239      -0.001395       0.005634              1.620476       1.971599       0.125529      -0.190032       1.490986      -0.057825       1.398844           0.000001
          104              H      -4.696613       5.136544      11.141234       0.137135       1.065657 0.82863755E+01  0.83947865E+02                                 1.861811                            1.785084      -1.578994       2.128674                    0.991037       4.120599      12.618498       0.419254       1.442062      -0.672664       0.012243      -0.002187       0.018701       0.022459       0.000222      -0.001258       0.003968       0.001959       0.015959      -0.005267      -0.001698       0.006965              1.921182       1.620409      -0.059706       0.228644       1.903759      -0.395480       2.239378           0.000000
          105              H      12.356059       1.540722       5.880300       0.138546       1.049168 0.81103792E+01  0.81712874E+02                                 1.843578                            1.767073      -1.556469       2.141920                    0.990994       4.072358      12.430355       0.421073       1.443774      -0.672565      -0.012498      -0.018561      -0.005249       0.022984      -0.001154       0.000071       0.005875      -0.002171       0.000656      -0.005457      -0.001109       0.006566              1.902809       1.599491       0.230348       0.023141       2.446203      -0.180288       1.662731           0.000000
          106              H      -2.682946       2.319092       5.778789       0.139939       0.956283 0.73052050E+01  0.70124125E+02                                 1.615696                            1.588413      -0.713699       2.543924                    0.999478       3.337259       9.246118       0.492658       1.295167      -0.706626       0.019425      -0.001431      -0.004954       0.020097       0.002266       0.001115       0.001709       0.006119      -0.009262      -0.004194      -0.001455       0.005649              1.624793       1.976166      -0.219686       0.049410       1.452415      -0.074039       1.445799           0.000001
          107              H      -2.882273       6.691563      11.258928       0.152522       0.953372 0.71846004E+01  0.70273391E+02                                 1.740541                            1.672605      -1.409953       2.214586                    0.993810       3.896004      11.743616       0.428847       1.460211      -0.670204      -0.001857      -0.006144       0.009979       0.011865       0.003192       0.000354      -0.000681       0.005302      -0.007281      -0.003490      -0.001873       0.005363              1.774718       1.615318      -0.050276       0.357240       1.598720      -0.351019       2.110115           0.000000
          108              H      -2.699437       6.757468       9.706835       0.144712       1.217303 0.10351202E+02  0.10983414E+03                                 1.976174                            1.952580      -1.530072       2.153238                    0.992219       4.026972      12.241398       0.417928       1.381205      -0.686333       0.000959      -0.003664      -0.008954       0.009722      -0.000062       0.000871       0.002909       0.003583       0.005130      -0.004142       0.000744       0.003398              1.962860       1.827601      -0.062751      -0.160781       1.776615       0.356216       2.284362          -0.000000
          109              H      -2.881692       8.073584      10.523339       0.155057       0.948463 0.70589435E+01  0.68587646E+02                                 1.725053                            1.650980      -1.321661       2.260786                    0.994232       3.777644      11.266935       0.435336       1.448022      -0.673106      -0.000847       0.011098       0.001641       0.011250      -0.000099       0.003210       0.001022       0.006647      -0.006499      -0.004020      -0.001705       0.005725              1.765736       1.621784       0.373822       0.136581       2.270109       0.116512       1.405313           0.000000
          110              H      -6.314918       7.716024      11.263342       0.142388       1.031424 0.77613583E+01  0.74138529E+02                                 1.566774                            1.532328      -0.875355       2.452011                    0.999671       3.176833       8.223646       0.565201       1.134481      -0.745207      -0.005534      -0.002641      -0.004384       0.007538       0.000404       0.000799       0.003909       0.001589       0.004691      -0.004222      -0.000165       0.004387              1.559540       1.990028       0.029559       0.063225       1.340829       0.001309       1.347764           0.000004
          111              H      -5.151281       7.426585      12.262272       0.162806       1.046401 0.78708227E+01  0.77193736E+02                                 1.731186                            1.660720      -1.057654       2.390082                    0.998078       3.421690       9.671442       0.475270       1.314027      -0.702086       0.006636      -0.006233       0.007972       0.012101      -0.004554      -0.002592       0.000044      -0.003315      -0.003245      -0.005383      -0.000367       0.005750              1.756352       1.429367      -0.064194       0.171573       1.555593      -0.303725       2.284097           0.000002
          112              H      -5.133030       8.726394      11.397219       0.162147       1.049537 0.79003292E+01  0.77540010E+02                                 1.732675                            1.662243      -1.067623       2.384338                    0.998077       3.428204       9.687031       0.475829       1.311520      -0.702563       0.006600       0.009888      -0.002672       0.012185      -0.000920      -0.005123      -0.000710      -0.000711       0.005709      -0.005354      -0.000313       0.005667              1.757359       1.441544       0.201337       0.007513       2.386358       0.049266       1.444174           0.000002
          113              H      -1.864631       0.915525       7.761937       0.137237       1.017702 0.76101957E+01  0.75060555E+02                                 1.783702                            1.694457      -1.275837       2.280699                    0.992506       3.794433      11.261154       0.438928       1.414806      -0.679606      -0.003357       0.019906      -0.010246       0.022638       0.002050       0.004313      -0.004863      -0.010674      -0.010615      -0.009352       0.000347       0.009005              1.857110       1.771687      -0.443672       0.176032       2.234593      -0.297455       1.565050           0.000000
          114              H      -1.516096       0.159925       9.074228       0.149748       0.902207 0.68545999E+01  0.66165231E+02                                 1.671953                            1.629622      -1.324893       2.263211                    0.992742       3.773249      11.244806       0.436753       1.452857      -0.672033       0.006342       0.001383       0.022606       0.023520       0.001493       0.004880      -0.002445      -0.001174       0.011557      -0.006407      -0.000362       0.006768              1.697216       1.477178      -0.014994       0.076254       1.404257       0.124847       2.210214           0.000000
          115              H       7.113483      11.478656       5.637556       0.151745       0.891650 0.67610805E+01  0.65000584E+02                                 1.656383                            1.616761      -1.296283       2.278294                    0.992893       3.730293      11.073196       0.439439       1.449796      -0.672782       0.001404      -0.006428      -0.023141       0.024058       0.001627      -0.004200       0.003961      -0.000210       0.013099      -0.006799      -0.000553       0.007352              1.680063       1.404516      -0.029694       0.095020       1.454124       0.105225       2.181550           0.000000
          116              H       6.279475      11.611591       6.942491       0.138301       1.015674 0.75823326E+01  0.74700730E+02                                 1.780136                            1.690465      -1.265418       2.285729                    0.992620       3.781857      11.209380       0.439889       1.413321      -0.679934      -0.020011      -0.002303       0.009959       0.022471       0.004649      -0.005918       0.002802       0.007254      -0.010610      -0.009439       0.000224       0.009215              1.853739       2.433610      -0.259636      -0.327757       1.572493       0.088655       1.555114           0.000000
          117              H       0.939086      -0.059449       5.825866       0.159272       0.970605 0.69538258E+01  0.64889495E+02                                 1.532369                            1.471854      -0.823054       2.496662                    0.999805       3.066120       7.950094       0.561847       1.168254      -0.736749       0.009972      -0.001734       0.003834       0.010824      -0.000620       0.002603      -0.000126       0.004606      -0.000247      -0.002395      -0.001663       0.004058              1.558893       2.047961      -0.162799      -0.288563       1.274884       0.024480       1.353835           0.000002
          118              H      -0.518396      -0.637943       5.714057       0.154903       1.048388 0.82341652E+01  0.80789219E+02                                 1.662964                            1.645418      -0.998819       2.407424                    0.999055       3.298472       8.999235       0.506300       1.233003      -0.721154      -0.008095      -0.008374      -0.001716       0.011772       0.000046       0.001476       0.001526       0.001770       0.000108      -0.002289      -0.000024       0.002312              1.645154       1.651829       0.290899       0.143215       1.785393       0.176326       1.498239           0.000001
          119              H      -0.308384       0.898705       5.830280       0.158540       0.977759 0.70280796E+01  0.65739564E+02                                 1.537704                            1.477801      -0.825538       2.494088                    0.999785       3.078960       7.986117       0.561939       1.165270      -0.737413      -0.005091       0.008155       0.003258       0.010151      -0.001864      -0.000613       0.002390      -0.002092       0.000757      -0.002556      -0.001132       0.003687              1.563847       1.412317      -0.331356       0.098248       1.923109      -0.270029       1.356116           0.000002
          120              H       0.453879       1.891420       8.020865       0.157684       1.111301 0.84213330E+01  0.82768534E+02                                 1.715994                            1.652273      -0.868504       2.474991                    0.999496       3.215190       8.668726       0.512634       1.215666      -0.726533      -0.007559       0.006137      -0.003872       0.010478       0.000337       0.004565      -0.002083       0.003258      -0.006726      -0.005699       0.000138       0.005561              1.732074       1.513763      -0.257509       0.107830       2.225737      -0.203761       1.456721           0.000004
          121              H       0.731193       0.962658       9.250770       0.164620       0.987306 0.74015420E+01  0.72206564E+02                                 1.731463                            1.661336      -1.119799       2.369982                    0.995972       3.520982      10.257119       0.448981       1.398376      -0.684334      -0.004139      -0.005827       0.013731       0.015480       0.005002      -0.002534      -0.003511      -0.002749       0.013478      -0.007435      -0.000679       0.008114              1.750482       1.401330       0.028002      -0.005263       1.414234      -0.004098       2.435882           0.000001
          122              H       1.703552       0.949067       8.032634       0.157988       1.102622 0.83260794E+01  0.81603502E+02                                 1.707541                            1.643338      -0.848420       2.485010                    0.999582       3.202442       8.623500       0.513799       1.216311      -0.726405       0.008293      -0.005301      -0.003127       0.010328      -0.000167      -0.002879       0.003837      -0.003382      -0.006310      -0.005503       0.000201       0.005302              1.723945       2.304407      -0.032465      -0.215604       1.421997       0.045001       1.445430           0.000004
          123              H       4.718868      12.027163       8.928582       0.139947       0.955094 0.72882372E+01  0.69893139E+02                                 1.611606                            1.584431      -0.707684       2.546701                    0.999527       3.331344       9.213412       0.494468       1.291682      -0.707380       0.007513      -0.018430       0.005264       0.020587      -0.000008       0.001286       0.001784      -0.007402      -0.009349      -0.004241      -0.001391       0.005632              1.620597       1.601400      -0.324934      -0.083894       1.820532       0.026671       1.439858           0.000001
          124              H       9.461582      -2.259354       8.828542       0.137128       1.065920 0.82889558E+01  0.83980798E+02                                 1.862113                            1.785353      -1.579294       2.128499                    0.991038       4.121264      12.621170       0.419224       1.442049      -0.672664       0.014301       0.016651       0.004755       0.022458      -0.000270       0.005807       0.001356       0.003984       0.000646      -0.005277      -0.001692       0.006969              1.921506       2.282882       0.417684      -0.178819       1.800843      -0.021049       1.680794           0.000000
          125              H       1.453813      13.220138       3.569079       0.138562       1.049107 0.81097993E+01  0.81705759E+02                                 1.843528                            1.767027      -1.556456       2.141939                    0.990994       4.072238      12.429986       0.421072       1.443802      -0.672560       0.005097      -0.011550      -0.019209       0.022987      -0.000214       0.004205       0.000076      -0.002625       0.014575      -0.005468      -0.001105       0.006573              1.902757       1.899101       0.020754      -0.442716       1.588058       0.109119       2.221112           0.000000
          126              H       5.094003      -1.376533       4.257590       0.139966       0.956204 0.73044972E+01  0.70116183E+02                                 1.615666                            1.588384      -0.713750       2.543926                    0.999478       3.337147       9.245969       0.492636       1.295245      -0.706610      -0.009117       0.017637      -0.003138       0.020101      -0.002029       0.000034       0.002614      -0.007633      -0.001705      -0.004191      -0.001452       0.005643              1.624763       1.466152      -0.015099      -0.005014       2.006679      -0.195166       1.401459           0.000001
          127              H       8.540510      -0.631472      10.320316       0.152538       0.953322 0.71841542E+01  0.70268229E+02                                 1.740515                            1.672582      -1.410088       2.214551                    0.993807       3.895901      11.743399       0.428837       1.460260      -0.670195       0.011619       0.001276      -0.002100       0.011876      -0.002172      -0.001628       0.002775      -0.004019      -0.006102      -0.003493      -0.001866       0.005359              1.774691       2.052786       0.471958      -0.104677       1.842615       0.056936       1.428673           0.000000
          128              H       7.074632      -0.846635       9.818645       0.144719       1.217024 0.10348065E+02  0.10979223E+03                                 1.975882                            1.952297      -1.529689       2.153444                    0.992221       4.026322      12.238833       0.417955       1.381223      -0.686333      -0.007021      -0.000943      -0.006665       0.009726       0.000259       0.003420       0.001214      -0.002354      -0.000298      -0.004140       0.000738       0.003402              1.962571       2.031022      -0.070788       0.449442       1.772699       0.002963       2.083991          -0.000000
          129              H       7.396324      -0.946869      11.341314       0.155056       0.948514 0.70594053E+01  0.68593230E+02                                 1.725107                            1.651026      -1.321769       2.260729                    0.994232       3.777753      11.267337       0.435333       1.448009      -0.673107      -0.002180      -0.001484       0.010932       0.011245       0.000734       0.000467       0.001242      -0.009339      -0.004646      -0.004012      -0.001713       0.005725              1.765794       1.457544      -0.053723      -0.305026       1.604693       0.328586       2.235144           0.000000
          130              H       9.100032      -4.038096      11.276582       0.142410       1.031330 0.77605059E+01  0.74128873E+02                                 1.566738                            1.532295      -0.875178       2.452124                    0.999671       3.176638       8.223246       0.565175       1.134556      -0.745190      -0.001541      -0.006174      -0.004046       0.007541       0.000126       0.003623       0.001690      -0.001911       0.004440      -0.004225      -0.000161       0.004386              1.559505       1.366845      -0.123903      -0.010252       1.969071       0.049543       1.342600           0.000004
          131              H       9.788756      -2.640685      11.369267       0.162806       1.046348 0.78702845E+01  0.77186821E+02                                 1.731103                            1.660645      -1.057476       2.390164                    0.998080       3.421542       9.670791       0.475290       1.313997      -0.702093       0.007572       0.008973      -0.002911       0.012096      -0.000540       0.000350      -0.005282       0.001152       0.005392      -0.005378      -0.000372       0.005750              1.756267       2.231116       0.404606       0.021049       1.591633       0.008328       1.446051           0.000002
          132              H       8.552326      -2.963226      12.266685       0.162157       1.049574 0.79006511E+01  0.77543768E+02                                 1.732693                            1.662257      -1.067793       2.384258                    0.998076       3.428238       9.687086       0.475836       1.311489      -0.702569      -0.007611       0.004738       0.008245       0.012181      -0.002946       0.001042      -0.002532       0.007440      -0.002247      -0.005350      -0.000320       0.005669              1.757379       1.562166      -0.032734      -0.322730       1.414275       0.108346       2.295696           0.000002
          133              C       7.916376       1.785360       0.405604       0.249310      32.658774 0.37091865E+03  0.84418592E+04                                 9.358464                            6.770311      -0.137871       1.988885                    0.999080      25.405498      73.583100       0.580733       0.463415      -1.028646      -0.001154       0.035577       0.021892       0.041788      -0.002179       0.006783       0.025334       0.078062      -0.015394      -0.050879       0.008288       0.042592             11.393345       4.881933      -0.801220      -1.806859      14.224541      -0.562060      15.073561          -0.000001
          134              C       8.051207       0.383712       0.561843      -0.064077      37.951421 0.43778453E+03  0.10276633E+05                                 9.823864                            6.988874       0.176824       2.065031                    0.999541      27.556546      78.321507       0.623635       0.418394      -1.066416       0.011939      -0.012968      -0.018101       0.025265       0.006558       0.008822       0.019675       0.031540       0.000520      -0.029093       0.003508       0.025585             12.196822       4.907997      -1.142123      -1.662669      16.389082      -1.356009      15.293386          -0.000001
          135              C      -0.259586      10.335561      12.905030       0.244312      32.783382 0.37323024E+03  0.85061223E+04                                 9.375671                            6.787560      -0.135836       1.988686                    0.999048      25.468376      73.771850       0.580590       0.462894      -1.029123       0.000419      -0.006185      -0.039629       0.040111       0.006610      -0.000018       0.030571       0.068989      -0.048437      -0.052553       0.009181       0.043373             11.414882       4.888583      -1.387053      -1.388724      15.408144      -0.186515      13.947919          -0.000001
          136              C       0.002485       9.505108      11.676007      -0.361098      30.996608 0.49093717E+03  0.11975894E+05                                 8.659283                            7.367242      -0.433818       1.843986                    0.995304      31.687337      94.791864       0.605632       0.414587      -1.058446       0.015660      -0.015983       0.039824       0.045680       0.005900      -0.021022       0.022682      -0.013962       0.026232      -0.033789       0.001371       0.032418              9.596664       6.789215      -1.162741      -0.264772      11.635964       0.342249      10.364812          -0.000001
          137              C       0.763399       8.205357      12.003197       0.309875      22.994356 0.35439311E+03  0.79395195E+04                                 7.569867                            6.710545      -0.438556       1.915208                    0.996528      23.946187      67.834133       0.573767       0.476499      -1.025995       0.012631      -0.008833      -0.012501       0.019845       0.000683       0.001759      -0.003720       0.004948      -0.009653      -0.006265       0.001773       0.004492              8.128729       7.010552      -0.240155      -0.414244       8.613027       0.109627       8.762609           0.000001
          138              C       7.656142       2.623606       1.617855      -0.363707      30.959778 0.48782277E+03  0.11883038E+05                                 8.653632                            7.345218      -0.434647       1.844073                    0.995365      31.662503      94.703311       0.606264       0.414742      -1.058166      -0.016555      -0.042740       0.001840       0.045872      -0.020997      -0.001529       0.017701      -0.000009       0.054055      -0.032805       0.002515       0.030290              9.599011       6.766918       0.148501      -1.224112      10.281990      -0.163991      11.748126          -0.000001
          139              C       2.191388       8.520279      12.453819      -0.541579      24.992445 0.43738366E+03  0.10295605E+05                                 7.167138                            6.751192       0.210496       2.020617                    0.998485      32.401566      93.124252       0.665866       0.390778      -1.081539      -0.051288      -0.014975      -0.018235       0.056455       0.010883       0.014558       0.004454       0.003549      -0.006711      -0.015633      -0.005368       0.021001              7.206253       8.098650      -0.040017      -0.063606       7.049284      -0.615936       6.470825           0.000005
          140              C       0.778860       7.344202      10.739897      -0.533381      25.953939 0.43213692E+03  0.10182737E+05                                 7.431643                            6.714264       0.067590       1.983748                    0.996650      32.542527      94.828178       0.664441       0.391207      -1.076859      -0.001654       0.032424       0.048577       0.058428      -0.000647      -0.001908       0.018088      -0.007808       0.036784      -0.014532      -0.010079       0.024611              7.690258       6.473875      -0.023110      -0.058059       7.832479       1.269068       8.764421           0.000007
          141              C       7.816375       8.211526       0.280112       0.250840      32.733011 0.36706092E+03  0.83311099E+04                                 9.359363                            6.725968      -0.152626       1.982878                    0.999127      25.375448      73.362161       0.583900       0.462171      -1.029479       0.034782       0.016703       0.019090       0.043049       0.027234      -0.002136      -0.002027      -0.023490       0.136088      -0.052344       0.006764       0.045580             11.471721      14.322162      -0.508319       1.529633      14.742927       2.459752       5.350073          -0.000001
          142              C       6.427403       8.437323       0.130788      -0.065540      38.551392 0.43974639E+03  0.10325167E+05                                 9.916995                            6.993238       0.198233       2.071050                    0.999564      27.553283      78.097488       0.625498       0.417048      -1.068212      -0.017272      -0.022074      -0.002066       0.028104       0.016637      -0.002264      -0.000585      -0.012079       0.067452      -0.028986       0.006263       0.022723             12.440244      16.510435      -1.762619       1.849749      15.339454       2.364909       5.470844          -0.000001
          143              C       1.825416       0.337195      14.435202       0.251980      32.622434 0.36731362E+03  0.83380981E+04                                 9.345191                            6.732810      -0.138683       1.988777                    0.999139      25.340830      73.262362       0.583028       0.462793      -1.029155      -0.006865      -0.037162      -0.020340       0.042917       0.029150      -0.000816      -0.002597      -0.007058       0.144657      -0.053484       0.005110       0.048374             11.435419      14.953118      -0.315422       1.942117      14.031165       2.103114       5.321974          -0.000001
          144              C       0.960952      -0.840117      14.145380      -0.357356      30.854031 0.47850207E+03  0.11599712E+05                                 8.653116                            7.279621      -0.407409       1.852857                    0.995606      31.549188      94.130991       0.608384       0.415303      -1.057827      -0.013313       0.040760      -0.024136       0.049205       0.024292       0.003185       0.003871      -0.025470      -0.001832      -0.027142      -0.001434       0.028576              9.717600      11.624020       0.093864       2.340003      10.341279       0.496069       7.187502          -0.000000
          145              C      -0.367830      -0.473720      13.417147       0.319454      22.979053 0.34163174E+03  0.76217492E+04                                 7.845538                            6.813760      -0.454641       1.914562                    0.996578      24.126023      69.322972       0.538720       0.509620      -1.003875      -0.010107      -0.011645      -0.021777       0.026683      -0.009884       0.003627       0.005536       0.004786      -0.025467      -0.013931      -0.000499       0.014430              8.647391       8.914518      -0.133099       0.716221       8.954524       1.044179       8.073130           0.000001
          146              C       8.721554       9.359489       0.571111      -0.359073      30.799984 0.47538417E+03  0.11506711E+05                                 8.640823                            7.252195      -0.401892       1.854642                    0.995670      31.524800      94.024498       0.609922       0.414883      -1.057966      -0.041979       0.001342       0.025436       0.049102       0.028441       0.006486       0.004342      -0.003729       0.003343      -0.029166      -0.000787       0.029953              9.717272      10.354482      -0.267131      -0.152689      11.601285       2.420808       7.196050          -0.000000
          147              C      -0.074538      -0.097053      11.969507      -0.543403      26.879960 0.47558988E+03  0.11500834E+05                                 7.575342                            6.986856      -0.166571       1.905745                    0.995820      33.423917      99.300010       0.658032       0.384913      -1.079118      -0.019757      -0.021893       0.056440       0.063679       0.006788      -0.006019      -0.005953      -0.005544       0.056121      -0.016776      -0.004908       0.021685              7.858223       6.793137      -0.435379       0.658303       6.622881       0.824736      10.158650          -0.000001
          148              C      -1.286218      -1.691316      13.462754      -0.529760      25.729910 0.43261342E+03  0.10193990E+05                                 7.400118                            6.735325       0.071640       1.984688                    0.997059      32.489248      94.588637       0.661018       0.393232      -1.075764       0.035422       0.047061      -0.021726       0.062781       0.021153      -0.013696      -0.014327      -0.011683      -0.036550      -0.021038      -0.015050       0.036088              7.624096       7.974540       1.032195       0.417849       8.565757       0.535208       6.331991           0.000007
          149              C      -2.367447       7.558900       1.810873       0.249227      32.658468 0.37092495E+03  0.84419554E+04                                 9.358104                            6.770187      -0.137580       1.988976                    0.999080      25.405115      73.579425       0.580768       0.463390      -1.028670       0.007503       0.000806       0.041140       0.041826      -0.011250       0.028064       0.008154      -0.065684      -0.045745      -0.050840       0.008243       0.042597             11.392744      15.314854       1.488438       0.250713       4.908101      -1.385273      13.955276          -0.000001
          150              C      -1.772843       7.862995       0.561402      -0.063876      37.939148 0.43763845E+03  0.10272216E+05                                 9.821576                            6.987592       0.177200       2.065225                    0.999541      27.550721      78.297923       0.623716       0.418380      -1.066438      -0.014754       0.008544      -0.018570       0.025209      -0.002724       0.016782       0.014383      -0.032831      -0.001722      -0.029191       0.003346       0.025845             12.193551      16.121069       1.962337      -0.875288       5.135556      -1.971286      15.324028          -0.000001
          151              C       8.046610       1.952994      14.313242       0.244391      32.780854 0.37320321E+03  0.85053925E+04                                 9.375675                            6.787677      -0.136224       1.988619                    0.999046      25.466409      73.766804       0.580536       0.462944      -1.029091      -0.033412      -0.008847      -0.020261       0.040064      -0.022946       0.023332       0.012917      -0.066839      -0.013494      -0.052566       0.009037       0.043529             11.414771      14.007187       1.727520      -0.129988       5.147242      -1.899575      15.089885          -0.000001
          152              C       7.163292       1.980924      13.093488      -0.361141      30.997814 0.49096629E+03  0.11976812E+05                                 8.659455                            7.367399      -0.433828       1.843959                    0.995306      31.688957      94.798315       0.605632       0.414580      -1.058448       0.037194       0.026524      -0.000449       0.045685      -0.017666       0.018738       0.002962       0.025718       0.056234      -0.033835       0.001354       0.032481              9.596851       9.962379       1.051393       0.142461       7.128086      -1.184320      11.700088          -0.000001
          153              C       7.709147       2.921076      12.000991       0.309860      22.994584 0.35439711E+03  0.79396072E+04                                 7.569795                            6.710477      -0.438420       1.915250                    0.996528      23.946092      67.833174       0.573785       0.476484      -1.026006      -0.011506       0.009930      -0.012780       0.019857       0.000042      -0.003756       0.000279      -0.005266      -0.011069      -0.006271       0.001782       0.004489              8.128658       8.704768       0.169115       0.225940       6.974603      -0.325572       8.706604           0.000001
          154              C      -1.502408       7.527829       3.031804      -0.363716      30.960156 0.48783213E+03  0.11883307E+05                                 8.653686                            7.345280      -0.434593       1.844087                    0.995365      31.662578      94.703258       0.606264       0.414742      -1.058168       0.021004      -0.011379      -0.039151       0.045863       0.008277       0.026767      -0.013493       0.003505       0.019585      -0.032839       0.002518       0.030321              9.599068      11.932293       0.231986       0.442430       6.501039      -0.194864      10.363872          -0.000001
          155              C       7.623639       4.378909      12.457939      -0.541576      24.992060 0.43737558E+03  0.10295349E+05                                 7.167074                            6.751152       0.210529       2.020640                    0.998484      32.400887      93.121438       0.665866       0.390780      -1.081539       0.002513      -0.052493      -0.020585       0.056441       0.006220      -0.001435       0.015606      -0.016706       0.006404      -0.015624      -0.005394       0.021018              7.206179       7.066851      -0.329693      -0.609859       7.995156      -0.230959       6.556532           0.000005
          156              C       6.871426       2.705757      10.740191      -0.533366      25.953836 0.43213836E+03  0.10182770E+05                                 7.431700                            6.714375       0.067508       1.983731                    0.996649      32.542075      94.826564       0.664421       0.391219      -1.076852       0.032745       0.007347       0.047833       0.058431       0.000769       0.017919       0.003579       0.008545       0.035766      -0.014539      -0.010074       0.024613              7.690286       7.714485       0.296780       1.216382       6.543266       0.291968       8.813107           0.000007
          157              C      -4.700780       6.810739       7.753699       0.250817      32.733619 0.36706568E+03  0.83312138E+04                                 9.359104                            6.725733      -0.152274       1.982952                    0.999128      25.376482      73.364237       0.583949       0.462133      -1.029504       0.002010       0.036756       0.022385       0.043083       0.008845       0.010285       0.028443       0.075386      -0.014509      -0.052373       0.006846       0.045528             11.471439       4.762989      -1.030175      -1.335536      14.481963      -0.284638      15.169366          -0.000001
          158              C      -4.544109       5.413038       7.909938      -0.065689      38.559536 0.43984313E+03  0.10328070E+05                                 9.918421                            6.994030       0.198011       2.070930                    0.999564      27.557043      78.112085       0.625455       0.417050      -1.068204       0.010257      -0.015230      -0.021411       0.028206       0.002172       0.004630       0.016442       0.039755      -0.005603      -0.028938       0.006336       0.022602             12.442312       4.762083      -0.881715      -1.277886      16.922861      -1.361490      15.641991          -0.000001
          159              C      12.362456       5.307995       5.551197       0.252053      32.622238 0.36730369E+03  0.83378597E+04                                 9.345306                            6.732807      -0.138838       1.988730                    0.999139      25.340833      73.263563       0.583013       0.462805      -1.029143      -0.003513      -0.008123      -0.041973       0.042896       0.007793       0.013469       0.031612       0.070574      -0.039752      -0.053546       0.005141       0.048405             11.435654       4.760844      -0.890715      -1.453847      15.238899       0.024661      14.307219          -0.000001
          160              C      12.743963       4.516533       4.348950      -0.357351      30.854222 0.47850347E+03  0.11599761E+05                                 8.653142                            7.279619      -0.407453       1.852836                    0.995606      31.549517      94.132217       0.608385       0.415301      -1.057827      -0.032398      -0.022768       0.029241       0.049224      -0.002213      -0.008011       0.022446       0.015473       0.041556      -0.027134      -0.001415       0.028549              9.717629       6.474366       0.724259      -0.924715      12.416767       0.716299      10.261753          -0.000000
          161              C      12.315441       3.019658       4.426187       0.319446      22.979121 0.34163286E+03  0.76218065E+04                                 7.845665                            6.813865      -0.454824       1.914501                    0.996578      24.126466      69.325166       0.538703       0.509634      -1.003865      -0.012799      -0.014013      -0.018743       0.026674       0.001480       0.002670      -0.007444      -0.022171       0.012715      -0.013931      -0.000487       0.014418              8.647520       7.217427       0.246987       0.418134       9.180472       0.256646       9.544661           0.000001
          162              C      -5.081805       7.644574       8.929023      -0.359052      30.799487 0.47537295E+03  0.11506328E+05                                 8.640726                            7.252129      -0.401861       1.854665                    0.995669      31.523767      94.019828       0.609924       0.414885      -1.057968       0.033551      -0.034283       0.010479       0.049100      -0.003491      -0.004657       0.028610       0.004927       0.012639      -0.029129      -0.000779       0.029908              9.717149       6.460951      -1.120691       0.364658      10.032082      -0.214677      12.658413          -0.000000
          163              C      10.805311       2.906864       4.252000      -0.543395      26.880456 0.47560178E+03  0.11501253E+05                                 7.575535                            6.987024      -0.166768       1.905671                    0.995821      33.425085      99.305716       0.658009       0.384922      -1.079107       0.063617      -0.002926       0.000077       0.063685       0.001185       0.002915       0.005076       0.035395      -0.021833      -0.016775      -0.004937       0.021712              7.858426       8.573954       1.263265       1.782367       7.355244       0.319294       7.646079          -0.000001
          164              C      13.026687       2.263319       3.308092      -0.529768      25.730804 0.43263180E+03  0.10194552E+05                                 7.400332                            6.735496       0.071581       1.984656                    0.997060      32.490173      94.592536       0.661005       0.393235      -1.075760      -0.045414       0.024205       0.035981       0.062793      -0.017448      -0.021937       0.009208       0.021341      -0.002789      -0.021055      -0.015016       0.036071              7.624328       6.377875      -0.426158      -0.644326       7.861254       0.977373       8.633856           0.000007
          165              C      -0.386502      -2.562819       7.700883       0.249383      32.656222 0.37089111E+03  0.84411107E+04                                 9.358428                            6.770397      -0.138228       1.988826                    0.999078      25.403556      73.577945       0.580684       0.463461      -1.028616       0.034471       0.017467       0.015790       0.041746       0.028994      -0.012379      -0.003767      -0.020823       0.116196      -0.050892       0.008153       0.042740             11.393187      13.973224      -0.676795       1.571170      15.043964       1.967278       5.162373          -0.000001
          166              C      -1.773465      -2.329004       7.530962      -0.063882      37.939337 0.43764090E+03  0.10272285E+05                                 9.821593                            6.987601       0.177208       2.065226                    0.999541      27.550816      78.298167       0.623717       0.418379      -1.066440      -0.015537      -0.019812       0.001217       0.025207       0.016367       0.003934       0.004461      -0.009991       0.072442      -0.029191       0.003351       0.025840             12.193580      16.156913      -1.517720       1.517948      15.280163       1.986877       5.143664          -0.000001
          167              C      10.031702      11.118385       7.012666       0.244232      32.783102 0.37323669E+03  0.85062235E+04                                 9.375322                            6.787441      -0.135553       1.988775                    0.999048      25.467999      73.768226       0.580623       0.462870      -1.029146      -0.006048      -0.036546      -0.015479       0.040147       0.031774      -0.000442      -0.013420      -0.010828       0.117086      -0.052517       0.009137       0.043380             11.414298      15.373855      -0.370495       1.474993      13.697728       2.028345       5.171310          -0.000001
          168              C       9.161450       9.961654       6.596175      -0.361105      30.996922 0.49094520E+03  0.11976122E+05                                 8.659324                            7.367294      -0.433764       1.844002                    0.995304      31.687369      94.791642       0.605632       0.414586      -1.058449      -0.019572       0.033167       0.024550       0.045671       0.022479       0.018038      -0.005044      -0.017675      -0.044505      -0.033820       0.001371       0.032449              9.596706      11.889566       0.283659       0.374287       9.971618       1.173481       6.928935          -0.000001
          169              C       7.706037      10.125991       7.075927       0.309860      22.994584 0.35439705E+03  0.79396062E+04                                 7.569798                            6.710479      -0.438424       1.915248                    0.996528      23.946101      67.833216       0.573785       0.476484      -1.026006      -0.011880      -0.015226       0.004617       0.019857      -0.003536      -0.002114      -0.001954       0.001864       0.010775      -0.006271       0.001781       0.004490              8.128662       8.622803       0.126565       0.269487       8.780749       0.322891       6.982435           0.000001
          170              C       0.490772      -1.423112       8.114873      -0.363750      30.961076 0.48785347E+03  0.11884002E+05                                 8.653828                            7.345394      -0.434657       1.844045                    0.995367      31.664139      94.709821       0.606262       0.414736      -1.058167      -0.036793       0.011638      -0.024811       0.045878       0.022885      -0.010461       0.015175      -0.009049      -0.037864      -0.032854       0.002505       0.030349              9.599227       9.957066      -0.217463       1.020103      11.962784       0.672478       6.877831          -0.000001
          171              C       7.629446      10.016128       8.600215      -0.541577      24.992098 0.43737631E+03  0.10295369E+05                                 7.167080                            6.751157       0.210531       2.020640                    0.998484      32.400912      93.121499       0.665866       0.390780      -1.081539      -0.000779       0.002367      -0.056386       0.056441      -0.002648       0.008016       0.007670       0.005173       0.051480      -0.015627      -0.005395       0.021023              7.206187       7.144196      -0.427349      -0.492170       6.824714      -0.684180       7.649651           0.000005
          172              C       6.871841       9.026521       6.417869      -0.533367      25.953902 0.43213961E+03  0.10182809E+05                                 7.431716                            6.714386       0.067503       1.983728                    0.996649      32.542139      94.826854       0.664420       0.391219      -1.076852       0.031704       0.042701       0.024199       0.058430       0.016203       0.007861       0.009638      -0.009840      -0.014689      -0.014550      -0.010063       0.024613              7.690305       7.748232       1.035158       0.755746       8.283246       0.953650       7.039438           0.000007
          173              C       5.834394      -3.265428       9.159704       0.250743      32.733921 0.36707690E+03  0.83314873E+04                                 9.359003                            6.725744      -0.152133       1.982994                    0.999128      25.376509      73.363103       0.583964       0.462120      -1.029517       0.006690       0.003864       0.042408       0.043106      -0.011941       0.026913       0.019809      -0.065049      -0.036190      -0.052311       0.006816       0.045494             11.471227      14.973252       1.949102       0.406276       5.060757      -1.386388      14.379672          -0.000001
          174              C       6.421804      -2.940662       7.913910      -0.065540      38.551429 0.43974639E+03  0.10325169E+05                                 9.917008                            6.993243       0.198230       2.071049                    0.999564      27.553280      78.097514       0.625497       0.417048      -1.068212      -0.016499       0.006294      -0.021870       0.028109      -0.006027       0.016321       0.008417      -0.034715      -0.016992      -0.029009       0.006274       0.022735             12.440273      16.326884       2.323265      -1.041455       5.162651      -1.620919      15.831284          -0.000001
          175              C      -0.160920      12.780820       6.960292       0.252076      32.621456 0.36729659E+03  0.83376853E+04                                 9.345504                            6.733000      -0.139185       1.988658                    0.999138      25.339742      73.261119       0.582970       0.462841      -1.029120      -0.033815      -0.013025      -0.022900       0.042866      -0.011930       0.024162       0.019351      -0.077375      -0.015947      -0.053515       0.005063       0.048452             11.435861      14.258775       1.591456       0.075352       4.915527      -1.387604      15.133283          -0.000001
          176              C      -1.065617      12.926751       5.786586      -0.357372      30.854558 0.47851162E+03  0.11600043E+05                                 8.653186                            7.279644      -0.407448       1.852826                    0.995608      31.550399      94.136125       0.608387       0.415297      -1.057827       0.042855      -0.021779      -0.010608       0.049228      -0.007243       0.026593       0.002185       0.001808       0.012818      -0.027170      -0.001424       0.028594              9.717692      10.384226      -0.044616      -0.284235       6.151582       0.273648      12.617268          -0.000000
          177              C      -0.358705      12.677421       4.419714       0.319454      22.979057 0.34163191E+03  0.76217523E+04                                 7.845533                            6.813757      -0.454630       1.914565                    0.996578      24.126007      69.322876       0.538721       0.509620      -1.003876      -0.008535      -0.015633      -0.019867       0.026682       0.007607      -0.007462       0.000369       0.017821       0.009923      -0.013932      -0.000499       0.014431              8.647385       9.019882       0.797892       0.199039       7.520475       0.451156       9.401797           0.000001
          178              C       6.699962      -3.421666      10.363128      -0.359058      30.799322 0.47537194E+03  0.11506292E+05                                 8.640706                            7.252135      -0.401823       1.854684                    0.995668      31.523462      94.018711       0.609923       0.414887      -1.057968       0.012462       0.038240      -0.028131       0.049081      -0.006884       0.024519       0.001621      -0.011123       0.047823      -0.029132      -0.000804       0.029935              9.717128      11.649933       2.179519       0.945989       7.268995      -0.684937      10.232456          -0.000000
          179              C      -0.073708      11.189467       4.251411      -0.543400      26.879808 0.47558536E+03  0.11500698E+05                                 7.575304                            6.986811      -0.166559       1.905749                    0.995819      33.423815      99.299599       0.658036       0.384911      -1.079119      -0.015841       0.061618      -0.002704       0.063679      -0.006493       0.005265       0.003692      -0.030547      -0.029211      -0.016784      -0.004898       0.021682              7.858188       6.858270       0.728800      -0.164156       9.107078       1.846731       7.609216          -0.000001
          180              C      -1.287877      13.158677       3.309269      -0.529759      25.729849 0.43261206E+03  0.10193950E+05                                 7.400108                            6.735315       0.071634       1.984687                    0.997058      32.489192      94.588453       0.661019       0.393232      -1.075764       0.035944      -0.037175       0.035602       0.062780      -0.017108       0.016036      -0.020719      -0.002277      -0.008281      -0.021072      -0.015020       0.036092              7.624085       7.993964       0.000615       1.113653       6.254731      -0.346853       8.623560           0.000007
          181              C      -0.258238       8.274483      14.306180       0.249310      32.658789 0.37091881E+03  0.84418642E+04                                 9.358468                            6.770314      -0.137875       1.988884                    0.999080      25.405509      73.583150       0.580733       0.463415      -1.028646       0.001154      -0.035577      -0.021891       0.041788      -0.002179       0.006783       0.025334       0.078062      -0.015393      -0.050879       0.008288       0.042592             11.393350       4.881935      -0.801221      -1.806860      14.224547      -0.562060      15.073568          -0.000001
          182              C      -0.393069       9.676131      14.149941      -0.064076      37.951356 0.43778367E+03  0.10276607E+05                                 9.823851                            6.988865       0.176828       2.065033                    0.999541      27.556517      78.321383       0.623636       0.418394      -1.066416      -0.011939       0.012968       0.018101       0.025265       0.006558       0.008822       0.019675       0.031541       0.000521      -0.029093       0.003508       0.025586             12.196804       4.907991      -1.142121      -1.662666      16.389057      -1.356007      15.293363          -0.000001
          183              C       7.917724      -0.275718       1.806754       0.244312      32.783362 0.37322995E+03  0.85061137E+04                                 9.375667                            6.787557      -0.135834       1.988687                    0.999048      25.468365      73.771807       0.580590       0.462894      -1.029123      -0.000419       0.006185       0.039629       0.040111       0.006610      -0.000018       0.030571       0.068989      -0.048437      -0.052554       0.009181       0.043373             11.414877       4.888581      -1.387053      -1.388723      15.408139      -0.186512      13.947911          -0.000001
          184              C       7.655653       0.554735       3.035777      -0.361098      30.996605 0.49093710E+03  0.11975892E+05                                 8.659281                            7.367241      -0.433818       1.843986                    0.995304      31.687331      94.791836       0.605632       0.414587      -1.058447      -0.015660       0.015983      -0.039824       0.045680       0.005900      -0.021022       0.022682      -0.013962       0.026232      -0.033789       0.001371       0.032418              9.596662       6.789214      -1.162741      -0.264772      11.635963       0.342251      10.364810          -0.000001
          185              C       6.894739       1.854486       2.708587       0.309875      22.994356 0.35439313E+03  0.79395203E+04                                 7.569867                            6.710545      -0.438556       1.915208                    0.996528      23.946187      67.834134       0.573767       0.476499      -1.025995      -0.012631       0.008833       0.012501       0.019845       0.000683       0.001759      -0.003720       0.004948      -0.009653      -0.006265       0.001773       0.004492              8.128730       7.010553      -0.240156      -0.414244       8.613028       0.109629       8.762608           0.000001
          186              C       0.001996       7.436237      13.093929      -0.363708      30.959804 0.48782324E+03  0.11883053E+05                                 8.653637                            7.345221      -0.434647       1.844072                    0.995365      31.662528      94.703416       0.606264       0.414742      -1.058166       0.016555       0.042741      -0.001840       0.045872      -0.020997      -0.001529       0.017701      -0.000009       0.054055      -0.032806       0.002515       0.030291              9.599018       6.766921       0.148501      -1.224114      10.281996      -0.163994      11.748137          -0.000001
          187              C       5.466750       1.539564       2.257965      -0.541579      24.992445 0.43738364E+03  0.10295605E+05                                 7.167138                            6.751192       0.210496       2.020617                    0.998485      32.401565      93.124249       0.665866       0.390778      -1.081539       0.051288       0.014975       0.018235       0.056455       0.010883       0.014558       0.004454       0.003549      -0.006711      -0.015633      -0.005368       0.021001              7.206253       8.098650      -0.040017      -0.063605       7.049284      -0.615936       6.470825           0.000005
          188              C       6.879278       2.715641       3.971887      -0.533381      25.953940 0.43213693E+03  0.10182737E+05                                 7.431643                            6.714264       0.067590       1.983748                    0.996650      32.542530      94.828192       0.664441       0.391207      -1.076859       0.001654      -0.032424      -0.048577       0.058428      -0.000647      -0.001908       0.018088      -0.007808       0.036784      -0.014532      -0.010079       0.024611              7.690259       6.473876      -0.023110      -0.058059       7.832481       1.269068       8.764420           0.000007
          189              C      -0.158237       1.848317      14.431672       0.250840      32.733017 0.36706098E+03  0.83311115E+04                                 9.359363                            6.725968      -0.152625       1.982879                    0.999127      25.375450      73.362164       0.583900       0.462171      -1.029479      -0.034782      -0.016703      -0.019090       0.043049       0.027234      -0.002136      -0.002027      -0.023490       0.136087      -0.052344       0.006764       0.045580             11.471721      14.322158      -0.508315       1.529634      14.742932       2.459754       5.350073          -0.000001
          190              C       1.230735       1.622520      14.580996      -0.065538      38.551315 0.43974548E+03  0.10325140E+05                                 9.916979                            6.993228       0.198236       2.071051                    0.999564      27.553252      78.097355       0.625498       0.417047      -1.068213       0.017272       0.022074       0.002066       0.028104       0.016637      -0.002264      -0.000585      -0.012080       0.067452      -0.028986       0.006263       0.022723             12.440222      16.510402      -1.762612       1.849746      15.339429       2.364905       5.470836          -0.000001
          191              C       5.832722       9.722648       0.276582       0.251981      32.622431 0.36731352E+03  0.83380957E+04                                 9.345192                            6.732810      -0.138686       1.988777                    0.999139      25.340834      73.262390       0.583028       0.462793      -1.029155       0.006865       0.037162       0.020340       0.042917       0.029150      -0.000816      -0.002597      -0.007057       0.144657      -0.053484       0.005110       0.048374             11.435421      14.953121      -0.315422       1.942118      14.031166       2.103114       5.321975          -0.000001
          192              C       6.697186      10.899960       0.566404      -0.357356      30.854044 0.47850226E+03  0.11599718E+05                                 8.653118                            7.279622      -0.407409       1.852857                    0.995606      31.549203      94.131052       0.608384       0.415303      -1.057827       0.013313      -0.040760       0.024136       0.049205       0.024292       0.003185       0.003871      -0.025471      -0.001832      -0.027142      -0.001434       0.028576              9.717603      11.624025       0.093863       2.340003      10.341282       0.496070       7.187503          -0.000000
          193              C       8.025968      10.533563       1.294637       0.319454      22.979051 0.34163171E+03  0.76217481E+04                                 7.845537                            6.813759      -0.454641       1.914562                    0.996578      24.126021      69.322962       0.538720       0.509620      -1.003875       0.010107       0.011645       0.021777       0.026683      -0.009884       0.003627       0.005536       0.004786      -0.025468      -0.013931      -0.000499       0.014430              8.647390       8.914519      -0.133100       0.716222       8.954521       1.044178       8.073129           0.000001
          194              C      -1.063416       0.700354      14.140673      -0.359073      30.799991 0.47538426E+03  0.11506714E+05                                 8.640824                            7.252196      -0.401892       1.854642                    0.995670      31.524806      94.024523       0.609922       0.414883      -1.057966       0.041979      -0.001342      -0.025436       0.049102       0.028441       0.006486       0.004342      -0.003729       0.003343      -0.029166      -0.000787       0.029954              9.717275      10.354482      -0.267131      -0.152689      11.601292       2.420810       7.196051          -0.000000
          195              C       7.732676      10.156896       2.742277      -0.543402      26.879957 0.47558985E+03  0.11500833E+05                                 7.575341                            6.986856      -0.166570       1.905745                    0.995820      33.423911      99.299987       0.658032       0.384913      -1.079119       0.019757       0.021893      -0.056440       0.063679       0.006788      -0.006019      -0.005953      -0.005544       0.056120      -0.016776      -0.004908       0.021685              7.858222       6.793137      -0.435379       0.658304       6.622879       0.824735      10.158650          -0.000001
          196              C       8.944356      11.751159       1.249030      -0.529760      25.729910 0.43261343E+03  0.10193990E+05                                 7.400118                            6.735325       0.071641       1.984688                    0.997059      32.489245      94.588616       0.661018       0.393232      -1.075764      -0.035422      -0.047061       0.021726       0.062781       0.021153      -0.013697      -0.014327      -0.011683      -0.036550      -0.021038      -0.015050       0.036089              7.624095       7.974541       1.032196       0.417850       8.565755       0.535208       6.331990           0.000007
          197              C      10.025585       2.500943      12.900911       0.249227      32.658485 0.37092513E+03  0.84419610E+04                                 9.358109                            6.770190      -0.137583       1.988975                    0.999080      25.405125      73.579473       0.580767       0.463390      -1.028670      -0.007502      -0.000805      -0.041140       0.041826      -0.011250       0.028064       0.008154      -0.065685      -0.045745      -0.050841       0.008243       0.042598             11.392750      15.314863       1.488439       0.250716       4.908103      -1.385273      13.955283          -0.000001
          198              C       9.430981       2.196848      14.150382      -0.063874      37.939070 0.43763746E+03  0.10272185E+05                                 9.821559                            6.987581       0.177204       2.065227                    0.999541      27.550687      78.297776       0.623716       0.418380      -1.066439       0.014754      -0.008544       0.018570       0.025209      -0.002724       0.016782       0.014383      -0.032831      -0.001722      -0.029191       0.003346       0.025845             12.193529      16.121039       1.962332      -0.875284       5.135549      -1.971281      15.323999          -0.000001
          199              C      -0.388472       8.106849       0.398542       0.244391      32.780838 0.37320298E+03  0.85053859E+04                                 9.375671                            6.787674      -0.136223       1.988619                    0.999046      25.466403      73.766778       0.580536       0.462944      -1.029091       0.033412       0.008847       0.020261       0.040064      -0.022946       0.023332       0.012917      -0.066839      -0.013494      -0.052566       0.009037       0.043529             11.414767      14.007180       1.727519      -0.129987       5.147241      -1.899574      15.089880          -0.000001
          200              C       0.494846       8.078919       1.618296      -0.361141      30.997818 0.49096634E+03  0.11976814E+05                                 8.659456                            7.367400      -0.433828       1.843959                    0.995306      31.688961      94.798331       0.605632       0.414580      -1.058448      -0.037194      -0.026524       0.000449       0.045685      -0.017666       0.018738       0.002962       0.025718       0.056234      -0.033835       0.001354       0.032481              9.596853       9.962381       1.051393       0.142462       7.128087      -1.184321      11.700091          -0.000001
          201              C      -0.051009       7.138767       2.710793       0.309860      22.994584 0.35439713E+03  0.79396079E+04                                 7.569795                            6.710477      -0.438420       1.915250                    0.996528      23.946092      67.833173       0.573785       0.476483      -1.026006       0.011506      -0.009930       0.012780       0.019857       0.000042      -0.003756       0.000279      -0.005266      -0.011069      -0.006271       0.001782       0.004489              8.128658       8.704766       0.169115       0.225940       6.974604      -0.325573       8.706605           0.000001
          202              C       9.160546       2.532014      11.679980      -0.363716      30.960173 0.48783243E+03  0.11883316E+05                                 8.653689                            7.345282      -0.434593       1.844087                    0.995365      31.662593      94.703320       0.606264       0.414742      -1.058168      -0.021004       0.011379       0.039151       0.045864       0.008277       0.026767      -0.013493       0.003504       0.019585      -0.032840       0.002518       0.030322              9.599072      11.932300       0.231987       0.442432       6.501041      -0.194865      10.363875          -0.000001
          203              C       0.034499       5.680934       2.253845      -0.541576      24.992058 0.43737554E+03  0.10295347E+05                                 7.167073                            6.751151       0.210530       2.020640                    0.998484      32.400885      93.121428       0.665867       0.390780      -1.081539      -0.002513       0.052493       0.020585       0.056441       0.006220      -0.001435       0.015606      -0.016706       0.006404      -0.015624      -0.005395       0.021019              7.206179       7.066850      -0.329692      -0.609859       7.995155      -0.230959       6.556532           0.000005
          204              C       0.786712       7.354086       3.971593      -0.533365      25.953835 0.43213835E+03  0.10182769E+05                                 7.431699                            6.714374       0.067508       1.983731                    0.996649      32.542073      94.826556       0.664421       0.391219      -1.076852      -0.032745      -0.007347      -0.047833       0.058431       0.000769       0.017919       0.003579       0.008545       0.035766      -0.014539      -0.010074       0.024613              7.690286       7.714483       0.296780       1.216381       6.543266       0.291967       8.813108           0.000007
          205              C      12.358918       3.249104       6.958085       0.250817      32.733612 0.36706563E+03  0.83312119E+04                                 9.359101                            6.725731      -0.152270       1.982953                    0.999128      25.376473      73.364190       0.583949       0.462133      -1.029504      -0.002010      -0.036756      -0.022386       0.043083       0.008845       0.010285       0.028443       0.075386      -0.014510      -0.052373       0.006845       0.045528             11.471435       4.762988      -1.030175      -1.335536      14.481955      -0.284636      15.169361          -0.000001
          206              C      12.202247       4.646805       6.801846      -0.065687      38.559457 0.43984223E+03  0.10328042E+05                                 9.918405                            6.994021       0.198014       2.070931                    0.999564      27.557012      78.111950       0.625456       0.417050      -1.068204      -0.010257       0.015230       0.021411       0.028206       0.002172       0.004630       0.016442       0.039755      -0.005603      -0.028938       0.006336       0.022602             12.442289       4.762077      -0.881714      -1.277884      16.922827      -1.361481      15.641963          -0.000001
          207              C      -4.704318       4.751848       9.160587       0.252053      32.622237 0.36730364E+03  0.83378589E+04                                 9.345307                            6.732807      -0.138842       1.988729                    0.999139      25.340836      73.263584       0.583013       0.462805      -1.029143       0.003514       0.008123       0.041973       0.042896       0.007793       0.013469       0.031612       0.070574      -0.039753      -0.053546       0.005141       0.048405             11.435656       4.760844      -0.890714      -1.453847      15.238901       0.024656      14.307223          -0.000001
          208              C      -5.085825       5.543310      10.362834      -0.357351      30.854227 0.47850356E+03  0.11599764E+05                                 8.653143                            7.279620      -0.407453       1.852836                    0.995606      31.549527      94.132256       0.608385       0.415301      -1.057827       0.032398       0.022768      -0.029241       0.049224      -0.002213      -0.008011       0.022446       0.015473       0.041556      -0.027134      -0.001415       0.028549              9.717630       6.474366       0.724259      -0.924715      12.416768       0.716296      10.261757          -0.000000
          209              C      -4.657303       7.040185      10.285597       0.319446      22.979118 0.34163280E+03  0.76218048E+04                                 7.845665                            6.813864      -0.454824       1.914501                    0.996578      24.126464      69.325158       0.538703       0.509634      -1.003865       0.012799       0.014013       0.018743       0.026674       0.001480       0.002670      -0.007444      -0.022171       0.012715      -0.013931      -0.000487       0.014418              8.647520       7.217426       0.246986       0.418134       9.180472       0.256644       9.544661           0.000001
          210              C      12.739943       2.415269       5.782761      -0.359052      30.799475 0.47537274E+03  0.11506322E+05                                 8.640723                            7.252127      -0.401860       1.854666                    0.995669      31.523751      94.019757       0.609924       0.414885      -1.057968      -0.033551       0.034283      -0.010479       0.049100      -0.003491      -0.004657       0.028610       0.004927       0.012640      -0.029128      -0.000780       0.029908              9.717145       6.460950      -1.120691       0.364658      10.032077      -0.214676      12.658408          -0.000000
          211              C      -3.147173       7.152979      10.459784      -0.543395      26.880452 0.47560171E+03  0.11501251E+05                                 7.575534                            6.987023      -0.166768       1.905672                    0.995821      33.425079      99.305690       0.658010       0.384922      -1.079107      -0.063617       0.002926      -0.000077       0.063685       0.001185       0.002915       0.005076       0.035395      -0.021833      -0.016775      -0.004937       0.021712              7.858425       8.573953       1.263264       1.782367       7.355243       0.319294       7.646078          -0.000001
          212              C      -5.368549       7.796524      11.403692      -0.529768      25.730799 0.43263173E+03  0.10194549E+05                                 7.400331                            6.735495       0.071581       1.984656                    0.997060      32.490169      94.592524       0.661005       0.393235      -1.075760       0.045414      -0.024205      -0.035981       0.062793      -0.017449      -0.021937       0.009207       0.021341      -0.002789      -0.021055      -0.015016       0.036071              7.624327       6.377874      -0.426158      -0.644325       7.861253       0.977373       8.633854           0.000007
          213              C       8.044640      12.622662       7.010901       0.249383      32.656246 0.37089140E+03  0.84411195E+04                                 9.358433                            6.770400      -0.138232       1.988825                    0.999078      25.403572      73.578012       0.580684       0.463461      -1.028616      -0.034471      -0.017467      -0.015790       0.041746       0.028994      -0.012379      -0.003767      -0.020823       0.116196      -0.050892       0.008153       0.042740             11.393194      13.973235      -0.676796       1.571171      15.043971       1.967278       5.162375          -0.000001
          214              C       9.431603      12.388847       7.180822      -0.063880      37.939274 0.43764003E+03  0.10272258E+05                                 9.821580                            6.987592       0.177213       2.065227                    0.999541      27.550787      78.298046       0.623717       0.418378      -1.066440       0.015537       0.019812      -0.001217       0.025207       0.016367       0.003934       0.004461      -0.009991       0.072443      -0.029191       0.003351       0.025841             12.193563      16.156890      -1.517719       1.517946      15.280141       1.986874       5.143658          -0.000001
          215              C      -2.373564      -1.058542       7.699118       0.244231      32.783075 0.37323634E+03  0.85062131E+04                                 9.375316                            6.787437      -0.135549       1.988776                    0.999048      25.467982      73.768153       0.580624       0.462870      -1.029146       0.006048       0.036546       0.015479       0.040147       0.031774      -0.000442      -0.013420      -0.010828       0.117087      -0.052517       0.009137       0.043380             11.414290      15.373846      -0.370492       1.474993      13.697716       2.028344       5.171308          -0.000001
          216              C      -1.503312       0.098189       8.115609      -0.361105      30.996899 0.49094476E+03  0.11976108E+05                                 8.659319                            7.367291      -0.433763       1.844002                    0.995304      31.687344      94.791537       0.605632       0.414586      -1.058449       0.019572      -0.033166      -0.024550       0.045671       0.022479       0.018038      -0.005044      -0.017675      -0.044506      -0.033820       0.001371       0.032449              9.596701      11.889557       0.283661       0.374287       9.971612       1.173481       6.928932          -0.000001
          217              C      -0.047899      -0.066148       7.635857       0.309860      22.994588 0.35439716E+03  0.79396091E+04                                 7.569799                            6.710480      -0.438424       1.915248                    0.996528      23.946103      67.833220       0.573785       0.476484      -1.026006       0.011880       0.015226      -0.004617       0.019857      -0.003536      -0.002114      -0.001954       0.001864       0.010775      -0.006271       0.001781       0.004490              8.128663       8.622802       0.126568       0.269488       8.780749       0.322891       6.982436           0.000001
          218              C       7.167366      11.482955       6.596911      -0.363750      30.961104 0.48785399E+03  0.11884019E+05                                 8.653834                            7.345398      -0.434658       1.844045                    0.995368      31.664167      94.709937       0.606262       0.414736      -1.058167       0.036793      -0.011638       0.024811       0.045878       0.022885      -0.010461       0.015175      -0.009049      -0.037863      -0.032855       0.002505       0.030350              9.599234       9.957075      -0.217466       1.020103      11.962793       0.672479       6.877834          -0.000001
          219              C       0.028692       0.043715       6.111569      -0.541577      24.992102 0.43737637E+03  0.10295371E+05                                 7.167081                            6.751157       0.210531       2.020640                    0.998484      32.400916      93.121515       0.665866       0.390780      -1.081539       0.000779      -0.002367       0.056386       0.056441      -0.002648       0.008016       0.007670       0.005173       0.051480      -0.015627      -0.005395       0.021023              7.206188       7.144197      -0.427349      -0.492170       6.824715      -0.684180       7.649651           0.000005
          220              C       0.786297       1.033322       8.293915      -0.533367      25.953905 0.43213969E+03  0.10182811E+05                                 7.431717                            6.714387       0.067503       1.983728                    0.996649      32.542143      94.826873       0.664420       0.391219      -1.076852      -0.031704      -0.042701      -0.024199       0.058430       0.016203       0.007861       0.009638      -0.009841      -0.014688      -0.014550      -0.010063       0.024613              7.690306       7.748234       1.035159       0.755746       8.283246       0.953651       7.039438           0.000007
          221              C       1.823744      13.325271       5.552080       0.250743      32.733917 0.36707687E+03  0.83314861E+04                                 9.359002                            6.725744      -0.152131       1.982995                    0.999128      25.376505      73.363084       0.583964       0.462120      -1.029517      -0.006690      -0.003864      -0.042408       0.043106      -0.011941       0.026913       0.019809      -0.065049      -0.036190      -0.052311       0.006816       0.045495             11.471225      14.973250       1.949101       0.406281       5.060756      -1.386386      14.379670          -0.000001
          222              C       1.236334      13.000505       6.797874      -0.065538      38.551349 0.43974547E+03  0.10325141E+05                                 9.916992                            6.993234       0.198233       2.071051                    0.999564      27.553248      78.097379       0.625497       0.417048      -1.068212       0.016499      -0.006294       0.021870       0.028109      -0.006027       0.016321       0.008417      -0.034714      -0.016992      -0.029009       0.006274       0.022735             12.440250      16.326853       2.323259      -1.041448       5.162643      -1.620915      15.831255          -0.000001
          223              C       7.819058      -2.720977       7.751492       0.252077      32.621462 0.36729660E+03  0.83376861E+04                                 9.345506                            6.733000      -0.139188       1.988657                    0.999138      25.339750      73.261159       0.582970       0.462841      -1.029120       0.033815       0.013025       0.022900       0.042866      -0.011931       0.024162       0.019351      -0.077375      -0.015946      -0.053515       0.005063       0.048452             11.435865      14.258779       1.591457       0.075351       4.915528      -1.387604      15.133287          -0.000001
          224              C       8.723755      -2.866908       8.925198      -0.357372      30.854571 0.47851180E+03  0.11600049E+05                                 8.653189                            7.279646      -0.407449       1.852825                    0.995608      31.550415      94.136192       0.608387       0.415297      -1.057827      -0.042855       0.021779       0.010608       0.049228      -0.007244       0.026593       0.002185       0.001808       0.012818      -0.027170      -0.001423       0.028594              9.717696      10.384230      -0.044614      -0.284235       6.151583       0.273647      12.617274          -0.000000
          225              C       8.016843      -2.617578      10.292070       0.319454      22.979055 0.34163185E+03  0.76217507E+04                                 7.845532                            6.813757      -0.454630       1.914566                    0.996578      24.126006      69.322873       0.538721       0.509620      -1.003876       0.008535       0.015633       0.019867       0.026682       0.007607      -0.007462       0.000369       0.017821       0.009923      -0.013932      -0.000499       0.014431              8.647385       9.019882       0.797891       0.199038       7.520475       0.451155       9.401798           0.000001
          226              C       0.958176      13.481509       4.348656      -0.359058      30.799318 0.47537186E+03  0.11506289E+05                                 8.640706                            7.252134      -0.401823       1.854684                    0.995668      31.523458      94.018695       0.609923       0.414887      -1.057968      -0.012462      -0.038240       0.028131       0.049081      -0.006884       0.024519       0.001621      -0.011123       0.047823      -0.029132      -0.000804       0.029935              9.717127      11.649933       2.179518       0.945991       7.268994      -0.684936      10.232454          -0.000000
          227              C       7.731846      -1.129624      10.460373      -0.543400      26.879806 0.47558531E+03  0.11500696E+05                                 7.575304                            6.986811      -0.166560       1.905749                    0.995819      33.423814      99.299597       0.658036       0.384911      -1.079119       0.015842      -0.061618       0.002704       0.063679      -0.006493       0.005265       0.003692      -0.030547      -0.029211      -0.016784      -0.004898       0.021682              7.858188       6.858269       0.728799      -0.164157       9.107078       1.846731       7.609217          -0.000001
          228              C       8.946015      -3.098834      11.402515      -0.529759      25.729852 0.43261214E+03  0.10193953E+05                                 7.400109                            6.735316       0.071633       1.984687                    0.997058      32.489197      94.588479       0.661018       0.393232      -1.075764      -0.035944       0.037175      -0.035602       0.062780      -0.017108       0.016036      -0.020719      -0.002277      -0.008280      -0.021072      -0.015020       0.036092              7.624087       7.993965       0.000614       1.113653       6.254732      -0.346854       8.623563           0.000007
          229              I      10.957599       4.126719      -0.000147      -0.411943     398.257229 0.18104981E+05  0.98531243E+06                                32.372818                           32.892044       1.881749       1.933538                    0.999464     165.030136     532.827527       0.502245       0.224086      -1.363541       0.101547      -0.079720       0.001622       0.129111      -0.025493       0.070422       0.089394       0.011947      -0.189177      -0.147685       0.057712       0.089974             32.286886      31.251658       4.167286       3.224918      33.542742       4.242851      32.066258          -0.000003
          230              I       3.829058      -0.605708      11.209938      -0.400592     387.981667 0.17893227E+05  0.97153130E+06                                31.856424                           32.786674       1.845501       1.927490                    0.999629     164.594436     531.881955       0.500727       0.225288      -1.360874       0.000827       0.107314      -0.069998       0.128128       0.007929       0.017636       0.022947      -0.120590       0.141966      -0.086482       0.018623       0.067859             31.519756      28.768744      -0.056572      -0.110288      30.729355       5.527112      35.061169          -0.000004
          231              I      -4.360295      10.163594       3.845513      -0.411812     398.205082 0.18101806E+05  0.98509435E+06                                32.370033                           32.889269       1.882064       1.933646                    0.999465     165.019319     532.776711       0.502264       0.224088      -1.363542       0.002192       0.106293      -0.074051       0.129563       0.026026       0.034040       0.010867      -0.204723       0.223489      -0.147623       0.058002       0.089621             32.284086      28.755150       0.804812       1.186492      31.884815       5.569552      36.212295          -0.000004
          232              I       9.261724       6.530292       3.502434      -0.400916     388.062283 0.17898208E+05  0.97187166E+06                                31.860661                           32.790963       1.845035       1.927324                    0.999629     164.613866     531.967989       0.500699       0.225284      -1.360877      -0.100324      -0.026957       0.074204       0.127663       0.041174       0.016301       0.019138       0.084171       0.159566      -0.086458       0.018452       0.068006             31.523984      30.658521       0.438289       5.362635      28.870428       1.384944      35.043003          -0.000004
          233              I       1.060757      -4.230571      10.866271      -0.411936     398.252244 0.18104682E+05  0.98529187E+06                                32.372528                           32.891762       1.881786       1.933549                    0.999464     165.029221     532.823054       0.502247       0.224086      -1.363541      -0.103967      -0.026543       0.071854       0.129138       0.071877       0.001439       0.038398       0.153874       0.220636      -0.147687       0.057712       0.089975             32.286590      31.239487       1.498924       5.051948      29.395528       2.620082      36.224754          -0.000003
          234              I      -1.603192       9.165683       7.356039      -0.400903     388.057704 0.17897928E+05  0.97185247E+06                                31.860404                           32.790707       1.845063       1.927333                    0.999629     164.612928     531.963589       0.500701       0.225284      -1.360877       0.102933      -0.075553       0.002144       0.127703       0.002628       0.041737       0.057228       0.008563      -0.119131      -0.086470       0.018394       0.068076             31.523724      30.622362       4.828318       2.366998      33.329793       3.097130      30.619018          -0.000004
          235              I       1.060670      11.660657       0.000147      -0.411944     398.258027 0.18105031E+05  0.98531589E+06                                32.372865                           32.892093       1.881745       1.933536                    0.999464     165.030300     532.828315       0.502244       0.224086      -1.363541      -0.101550       0.079722      -0.001623       0.129115      -0.025492       0.070422       0.089394       0.011947      -0.189178      -0.147685       0.057711       0.089974             32.286933      31.251713       4.167294       3.224932      33.542782       4.242860      32.066305          -0.000003
          236              I       3.829080      10.665551       3.501846      -0.400592     387.982110 0.17893256E+05  0.97153328E+06                                31.856450                           32.786702       1.845499       1.927489                    0.999629     164.594536     531.882433       0.500726       0.225288      -1.360874      -0.000826      -0.107316       0.070000       0.128130       0.007929       0.017636       0.022947      -0.120590       0.141967      -0.086482       0.018623       0.067860             31.519782      28.768760      -0.056567      -0.110282      30.729372       5.527118      35.061213          -0.000004
          237              I      -4.359967      -0.103751      10.866271      -0.411812     398.204785 0.18101787E+05  0.98509304E+06                                32.370015                           32.889251       1.882066       1.933647                    0.999465     165.019262     532.776427       0.502265       0.224088      -1.363542      -0.002193      -0.106293       0.074050       0.129562       0.026026       0.034041       0.010868      -0.204722       0.223489      -0.147622       0.058001       0.089621             32.284070      28.755130       0.804815       1.186497      31.884809       5.569560      36.212271          -0.000004
          238              I      -1.603586       3.529551      11.209350      -0.400917     388.062745 0.17898238E+05  0.97187368E+06                                31.860690                           32.790992       1.845033       1.927323                    0.999629     164.613961     531.968448       0.500699       0.225284      -1.360877       0.100326       0.026958      -0.074205       0.127665       0.041173       0.016301       0.019138       0.084171       0.159568      -0.086459       0.018452       0.068007             31.524013      30.658548       0.438291       5.362641      28.870451       1.384949      35.043040          -0.000004
          239              I      10.957512      -1.496962       3.845513      -0.411936     398.252778 0.18104715E+05  0.98529418E+06                                32.372560                           32.891795       1.881783       1.933548                    0.999464     165.029332     532.823588       0.502247       0.224086      -1.363541       0.103969       0.026543      -0.071856       0.129141       0.071877       0.001440       0.038398       0.153874       0.220635      -0.147687       0.057711       0.089975             32.286622      31.239514       1.498930       5.051954      29.395553       2.620087      36.224798          -0.000003
          240              I       9.261330       0.894160       7.355745      -0.400903     388.057788 0.17897932E+05  0.97185280E+06                                31.860409                           32.790712       1.845063       1.927333                    0.999629     164.612944     531.963665       0.500701       0.225284      -1.360877      -0.102932       0.075554      -0.002143       0.127703       0.002628       0.041737       0.057227       0.008562      -0.119131      -0.086470       0.018394       0.068076             31.523731      30.622354       4.828317       2.366998      33.329813       3.097139      30.619025          -0.000004
          241              N       3.703121      -3.375091      13.928823      -0.150743      42.381721 0.52190950E+03  0.12673215E+05                                10.240409                            7.430104      -0.031574       2.008473                    0.999039      28.092452      78.574403       0.635900       0.396667      -1.091689       0.040893      -0.135562      -0.050495       0.150329       0.022938      -0.006386       0.055268       0.081402       0.132304      -0.091269       0.023516       0.067753             12.653703       5.540024      -0.313862      -1.722020      15.006004      -0.267148      17.415080          -0.000001
          242              N       3.956802      -4.140402      12.808226      -0.149121      42.274468 0.52006143E+03  0.12617696E+05                                10.223049                            7.417234      -0.032202       2.008687                    0.999063      28.067577      78.482933       0.636385       0.396699      -1.091620      -0.040640      -0.002865       0.144972       0.150588      -0.014227       0.019305       0.078245       0.026756      -0.035441      -0.092950       0.024086       0.068864             12.631163       5.530784      -1.483594      -0.914275      17.261529       0.627918      15.101177          -0.000001
          243              N       8.307929       6.989530       0.173599      -0.152072      42.925003 0.52672484E+03  0.12820653E+05                                10.331308                            7.469326      -0.070696       1.994940                    0.998985      28.187384      78.956233       0.633533       0.397201      -1.091227      -0.141106      -0.047057      -0.016150       0.149620       0.052991       0.017598       0.014551      -0.102868       0.085806      -0.089115       0.019411       0.069704             12.816868      14.560763      -0.438146       2.141236      17.361548       2.877646       6.528292          -0.000001
          244              N       3.133516       0.192344      14.535978      -0.152073      42.816764 0.52574081E+03  0.12790989E+05                                10.311904                            7.461288      -0.069363       1.995376                    0.998993      28.177680      78.916838       0.633996       0.397088      -1.091282       0.008338       0.148436       0.015619       0.149489       0.072309       0.009537       0.020462       0.033658       0.085872      -0.089437       0.019485       0.069952             12.781794      17.318048       0.379149       2.181338      14.514567       2.839025       6.512767          -0.000001
          245              N      12.705924       7.350853       1.908118      -0.150638      42.377333 0.52185154E+03  0.12671384E+05                                10.239741                            7.429725      -0.031964       2.008381                    0.999038      28.090015      78.564824       0.635915       0.396670      -1.091693      -0.008766       0.039876      -0.144585       0.150239      -0.018977       0.069010       0.038820      -0.007617      -0.034209      -0.091321       0.023593       0.067728             12.652746      17.210664       1.732557       0.839898       5.606481      -0.719646      15.141092          -0.000001
          246              N      11.899452       7.391302       0.788405      -0.148601      42.251058 0.51974555E+03  0.12607859E+05                                10.218709                            7.414536      -0.031517       2.008998                    0.999067      28.058068      78.444339       0.636571       0.396651      -1.091675       0.141737      -0.002603       0.050087       0.150349      -0.001981       0.055664       0.008952      -0.095352       0.134190      -0.092832       0.024218       0.068614             12.625220      14.445486       2.148897       0.198834       6.035672      -1.722961      17.394503          -0.000001
          247              N      -4.499980       7.376152       6.576315      -0.152572      42.948037 0.52703460E+03  0.12830345E+05                                10.335604                            7.471997      -0.071294       1.994665                    0.998981      28.196592      78.994028       0.633346       0.397252      -1.091170       0.039935      -0.135666      -0.049519       0.149841       0.019938      -0.007361       0.056008       0.075976       0.137905      -0.089257       0.019303       0.069954             12.822728       5.510787      -0.345696      -1.585105      15.068629      -0.055802      17.888768          -0.000001
          248              N      12.155400       6.607882       5.452776      -0.152192      42.822045 0.52581120E+03  0.12793195E+05                                10.312687                            7.461741      -0.069083       1.995426                    0.998994      28.180467      78.927498       0.633979       0.397083      -1.091280      -0.040218      -0.002395       0.144045       0.149573      -0.013715       0.015158       0.077684       0.021561      -0.028078      -0.089410       0.019426       0.069984             12.782872       5.501245      -1.368577      -0.896041      17.464935       0.939888      15.382436          -0.000001
          249              N      -4.239115      12.010838       7.542290      -0.150250      42.359700 0.52161199E+03  0.12663941E+05                                10.236332                            7.427569      -0.030916       2.008768                    0.999043      28.083510      78.538098       0.636074       0.396622      -1.091741      -0.141263      -0.048289      -0.015583       0.150100       0.051680       0.018365       0.012843      -0.104309       0.099127      -0.091145       0.023633       0.067513             12.648115      14.488514      -0.595197       2.084134      17.083010       2.565912       6.372821          -0.000001
          250              N      -5.044342      10.951788       7.173760      -0.149019      42.270233 0.52000573E+03  0.12615932E+05                                10.222376                            7.416849      -0.032570       2.008599                    0.999062      28.065248      78.473614       0.636404       0.396700      -1.091625       0.007990       0.149492       0.015452       0.150501       0.072446       0.007669       0.021615       0.037442       0.101626      -0.092999       0.024159       0.068839             12.630204      17.190394       0.161124       1.926446      14.332347       2.685418       6.367871          -0.000001
          251              N       4.525636      -3.418561       9.259450      -0.152456      42.942721 0.52696428E+03  0.12828131E+05                                10.334774                            7.471513      -0.071558       1.994618                    0.998980      28.193848      78.983290       0.633369       0.397253      -1.091175      -0.007609       0.039214      -0.144334       0.149760      -0.017525       0.070385       0.035938      -0.003512      -0.027303      -0.089284       0.019362       0.069923             12.821586      17.393951       1.930388       1.118430       5.670253      -0.621975      15.400554          -0.000001
          252              N      -0.648777      12.431277       8.135911      -0.151708      42.800346 0.52551831E+03  0.12784054E+05                                10.308705                            7.459266      -0.068502       1.995694                    0.998998      28.171710      78.892040       0.634147       0.397041      -1.091329       0.140636      -0.002447       0.050214       0.149352      -0.003779       0.055866       0.007948      -0.085548       0.137637      -0.089266       0.019526       0.069740             12.777449      14.512743       2.150843       0.415198       6.000052      -1.545324      17.819551          -0.000001
          253              N       3.955017      13.434934       0.782961      -0.150744      42.381888 0.52191182E+03  0.12673286E+05                                10.240435                            7.430120      -0.031573       2.008471                    0.999039      28.092526      78.574674       0.635899       0.396667      -1.091689      -0.040893       0.135562       0.050494       0.150330       0.022938      -0.006385       0.055268       0.081403       0.132304      -0.091269       0.023516       0.067753             12.653737       5.540036      -0.313863      -1.722023      15.006049      -0.267148      17.415126          -0.000001
          254              N       3.701336      14.200245       1.903558      -0.149121      42.274448 0.52006101E+03  0.12617684E+05                                10.223047                            7.417232      -0.032204       2.008687                    0.999063      28.067568      78.482913       0.636385       0.396699      -1.091620       0.040640       0.002865      -0.144972       0.150588      -0.014227       0.019305       0.078245       0.026756      -0.035440      -0.092950       0.024086       0.068864             12.631162       5.530783      -1.483595      -0.914275      17.261528       0.627921      15.101175          -0.000001
          255              N      -0.649791       3.070313      14.538185      -0.152071      42.925049 0.52672536E+03  0.12820670E+05                                10.331318                            7.469332      -0.070700       1.994939                    0.998985      28.187405      78.956333       0.633533       0.397201      -1.091227       0.141106       0.047057       0.016150       0.149620       0.052991       0.017599       0.014550      -0.102867       0.085807      -0.089115       0.019411       0.069704             12.816881      14.560779      -0.438141       2.141240      17.361566       2.877651       6.528299          -0.000001
          256              N       4.524622       9.867499       0.175806      -0.152074      42.816959 0.52574346E+03  0.12791071E+05                                10.311934                            7.461306      -0.069364       1.995374                    0.998993      28.177765      78.917154       0.633995       0.397088      -1.091282      -0.008337      -0.148437      -0.015619       0.149489       0.072309       0.009537       0.020462       0.033658       0.085873      -0.089437       0.019486       0.069952             12.781835      17.318103       0.379148       2.181347      14.514617       2.839036       6.512786          -0.000001
          257              N      -5.047786       2.708990      12.803666      -0.150639      42.377453 0.52185321E+03  0.12671435E+05                                10.239758                            7.429735      -0.031964       2.008380                    0.999038      28.090069      78.565016       0.635915       0.396670      -1.091693       0.008766      -0.039875       0.144585       0.150239      -0.018977       0.069010       0.038820      -0.007617      -0.034210      -0.091321       0.023593       0.067728             12.652769      17.210695       1.732561       0.839900       5.606489      -0.719647      15.141123          -0.000001
          258              N      -4.241314       2.668541      13.923379      -0.148601      42.251095 0.51974597E+03  0.12607873E+05                                10.218718                            7.414541      -0.031520       2.008997                    0.999067      28.058084      78.444416       0.636571       0.396651      -1.091675      -0.141737       0.002603      -0.050087       0.150350      -0.001981       0.055664       0.008952      -0.095352       0.134188      -0.092832       0.024218       0.068614             12.625232      14.445502       2.148900       0.198836       6.035677      -1.722963      17.394519          -0.000001
          259              N      12.158118       2.683691       8.135469      -0.152571      42.947894 0.52703260E+03  0.12830284E+05                                10.335583                            7.471984      -0.071295       1.994666                    0.998981      28.196531      78.993807       0.633347       0.397252      -1.091170      -0.039934       0.135666       0.049520       0.149841       0.019938      -0.007361       0.056008       0.075976       0.137905      -0.089257       0.019303       0.069954             12.822699       5.510777      -0.345695      -1.585102      15.068591      -0.055799      17.888728          -0.000001
          260              N      -4.497262       3.451961       9.259008      -0.152193      42.822133 0.52581249E+03  0.12793234E+05                                10.312698                            7.461748      -0.069079       1.995426                    0.998994      28.180504      78.927612       0.633979       0.397083      -1.091280       0.040218       0.002396      -0.144045       0.149573      -0.013714       0.015158       0.077684       0.021561      -0.028079      -0.089410       0.019426       0.069984             12.782887       5.501249      -1.368578      -0.896041      17.464958       0.939885      15.382454          -0.000001
          261              N      11.897253      -1.950995       7.169494      -0.150251      42.359853 0.52161418E+03  0.12664008E+05                                10.236354                            7.427583      -0.030914       2.008767                    0.999043      28.083577      78.538334       0.636074       0.396622      -1.091741       0.141263       0.048288       0.015583       0.150100       0.051680       0.018365       0.012843      -0.104309       0.099129      -0.091146       0.023633       0.067513             12.648145      14.488553      -0.595201       2.084141      17.083048       2.565919       6.372834          -0.000001
          262              N      12.702480      -0.891945       7.538024      -0.149018      42.270107 0.52000391E+03  0.12615876E+05                                10.222358                            7.416837      -0.032573       2.008600                    0.999062      28.065193      78.473419       0.636404       0.396700      -1.091625      -0.007991      -0.149492      -0.015452       0.150501       0.072446       0.007668       0.021615       0.037442       0.101624      -0.092998       0.024159       0.068839             12.630180      17.190361       0.161128       1.926443      14.332317       2.685412       6.367861          -0.000001
          263              N       3.132502      13.478404       5.452334      -0.152455      42.942711 0.52696407E+03  0.12828125E+05                                10.334773                            7.471512      -0.071561       1.994617                    0.998980      28.193846      78.983296       0.633369       0.397253      -1.091175       0.007609      -0.039214       0.144334       0.149760      -0.017525       0.070385       0.035938      -0.003512      -0.027302      -0.089284       0.019362       0.069923             12.821586      17.393948       1.930386       1.118434       5.670252      -0.621974      15.400558          -0.000001
          264              N       8.306915      -2.371434       6.575873      -0.151709      42.800523 0.52552073E+03  0.12784129E+05                                10.308732                            7.459282      -0.068502       1.995692                    0.998998      28.171786      78.892318       0.634146       0.397041      -1.091329      -0.140636       0.002447      -0.050214       0.149352      -0.003778       0.055866       0.007948      -0.085548       0.137637      -0.089267       0.019527       0.069740             12.777486      14.512787       2.150851       0.415198       6.000066      -1.545327      17.819603          -0.000001

******************************************************
Auxiliary information for the entire system
The total spin magnetic moment of the unit cell is   0.000091
The total net atomic charge of the unit cell is   0.000003
Accuracy of reproducing the electrostatic potential in the unit cell:
  The inner radius (bohr) =    5.0000
  The outer radius (bohr) =   12.0000
  Valid grid points have density less than (e/(bohr^3)) =    0.0001
  The number of valid grid points were=        98930
  The rms potential error without charges in kcal/mol is=      4.20738
  The rms potential error with partial charges in kcal/mol is=      0.72277
  The RRMSE value at monopole order=      0.17178
  The rms potential error with partial charges and cloud penetration in kcal/mol is=      0.70890
  The RRMSE value at monopole order with cloud penetration is=      0.16849
  The rms potential error with partial charges and atomic dipoles in kcal/mol is=      0.40339
  The RRMSE value at dipole order=      0.09588
  The rms potential error with partial charges, atomic dipoles and cloud penetration in kcal/mol is=      0.41052
  The RRMSE value at dipole order with cloud penetration=      0.09757

******************************************************
The electron densities and ab initio electrostatic potential were computed in VASP using the PBE functional and
projector augmented wave method. See the main text of the journal article for a description of computational details.
The atomic charges, dipoles, and quadrupoles were computed with the DDEC6 method as described in
(a) T. A. Manz and N. Gabaldon Limas, RSC Adv. 6 (2016) 47771-47801 DOI: 10.1039/c6ra04656h
(b) N. Gabaldon Limas and T. A. Manz, RSC Adv. 8 (2018) 2678-2707 DOI: 10.1039/c7ra11829e.
For each atom in the material, the electron cloud parameters were fit to the spherically averaged atom-in-material
electron density using radial positions for which this density was between 10^-4 and 10^-2 electrons per cubic bohr.
The polarizabilities, dispersion coefficients, and quantum Drude oscillator (QDO) parameters were fit using the MCLF method.
The magnetic structure of the system was optimized in VASP from the default ferromagnetic initial guess using spin polarization.
The atomic spin moments (ASMs) were computed on this optimized magnetic structure using the DDEC6 partition as inputs
to the method of T. A. Manz and D. S. Sholl, J. Chem. Theory Comput. 7 (2011) 4146-4164 DOI: 10.1021/ct200539n.
The RMSE and RRMSE were computed using a uniform grid with Ewald summation.
