# Supplementary material for: A collection of forcefield precursors for metal–organic frameworks
Source: RSC Adv. 2019 Nov 13;9(63):36492–507. doi: 10.1039/c9ra07327b (PMC9075174; doi:10.1039/c9ra07327b)
Supplement: RA-009-C9RA07327B-s5371 [file RA-009-C9RA07327B-s5371.xyz]

   74
jmolscript: load "" {1 1 1} spacegroup "x,y,z" unitcell [{      9.938000     0.000000     0.000000 }, {      2.744284    11.386978     0.000000 }, {      0.720546     5.278195    12.402317 }]
Gd     3.796876     6.016927     0.059779     2.114192
Gd     9.605954    10.648246    12.342538     2.114192
H      1.384240     4.075023     3.292815     0.117857
H      0.768753     3.721812     5.475623     0.078677
H      4.606345     1.786672     3.960060     0.131722
H      9.440230    10.762766     6.501295     0.086464
H      8.974043    10.557341     8.742393     0.122485
H      5.757486    12.879918     8.158244     0.134672
H      4.467486    10.310994     9.009043     0.112381
H      5.099483     9.736617     6.880805     0.089410
H     10.787609     8.799607     8.202892     0.131107
H     12.018590    12.590150     9.109502     0.117857
H     12.634077    12.943361     6.926694     0.078677
H      8.796485    14.878501     8.442257     0.131723
H      3.962600     5.902407     5.901022     0.086464
H      4.428787     6.107832     3.659924     0.122485
H      7.645344     3.785255     4.244073     0.134672
H      8.935344     6.354179     3.393274     0.112381
H      8.303347     6.928556     5.521512     0.089410
H      2.615221     7.865566     4.199425     0.131107
C      3.558214     3.214429     1.968992     0.608880
C      3.075659     2.973537     3.380251     0.029924
C      1.912485     3.549087     3.849679    -0.177072
C      1.550887     3.326290     5.164325     0.088364
C      6.119285    13.396585     5.548797     0.170276
C      3.818022     2.189298     4.247918    -0.184682
C      6.894267    12.558771     6.509976     0.181411
C      8.696605    11.203978     6.842358     0.089249
C      8.419598    11.062532     8.192971    -0.156988
C      7.298015    11.690061     8.701590    -0.001613
C      6.519367    12.449549     7.845334    -0.177994
C      6.948657    11.527805    10.158490     0.709291
C      2.085290     9.993155    10.215416     0.699651
C      2.577347     9.609473     8.848309     0.005118
C      3.864573     9.893448     8.437296    -0.150754
C      4.232182     9.540734     7.153656     0.097445
C      2.179397     8.669220     6.689810     0.175792
C     11.662623     8.995187     7.956086    -0.172776
C      9.844616    13.450744    10.433325     0.608880
C     10.327171    13.691636     9.022066     0.029924
C     11.490345    13.116086     8.552638    -0.177072
C     11.851943    13.338883     7.237992     0.088364
C      7.283545     3.268588     6.853520     0.170276
C      9.584808    14.475875     8.154399    -0.184682
C      6.508563     4.106402     5.892341     0.181411
C      4.706225     5.461195     5.559959     0.089249
C      4.983232     5.602641     4.209346    -0.156988
C      6.104815     4.975112     3.700727    -0.001613
C      6.883463     4.215624     4.556983    -0.177994
C      6.454173     5.137368     2.243827     0.709291
C     11.317540     6.672018     2.186901     0.699651
C     10.825483     7.055700     3.554008     0.005118
C      9.538257     6.771725     3.965021    -0.150754
C      9.170648     7.124439     5.248661     0.097445
C     11.223433     7.995953     5.712507     0.175792
C      1.740207     7.669986     4.446231    -0.172776
N      2.255238     2.575255     6.016364    -0.303077
N      7.966625    11.929990     6.006442    -0.276827
N      3.427452     8.939660     6.281774    -0.282906
N      8.403308     2.702940     6.385953    -0.303077
N      5.436205     4.735183     6.395875    -0.276827
N      9.975378     7.725513     6.120543    -0.282906
O      4.479783     2.520680     1.531934    -0.559344
O      2.970916     4.143125     1.327048    -0.731949
O      5.810557    11.876081    10.537505    -0.687086
O      7.814968    10.998751    10.893451    -0.735668
O      2.913075    10.458706    11.030001    -0.729746
O     10.805790     9.832397    10.445851    -0.645885
O      8.923047    14.144493    10.870383    -0.559344
O     10.431914    12.522048    11.075269    -0.731949
O      7.592273     4.789092     1.864812    -0.687086
O      5.587862     5.666422     1.508866    -0.735668
O     10.489755     6.206467     1.372316    -0.729746
O      2.597040     6.832776     1.956466    -0.645885

The following XYZ coordinates are in angstroms. Other properties are in atomic units.
The sperically averaged electron density of each atom fit to a function of the form exp(a - br)
eigen_1, eigen_2 and eigen_3 are the three eigenvalues of traceless quadrupole moment tensor
  atom number  atomic symbol              X              Y              Z     net charge C6 coefficient C8 coefficient C10 coefficient fluctuating dipole atomic polarizability isotropic forcefield polarizability              a              b squared Pearson coefficient          <r^3>          <r^4>         wp_QDO          m_QDO          q_QDO       dipole_x       dipole_y       dipole_z         dipole            Qxy            Qxz            Qyz     Q(x^2-y^2)  Q(3z^2 - R^2)        eigen_1        eigen_2        eigen_3 static polarizability      alpha(xx)      alpha(xy)      alpha(xz)      alpha(yy)      alpha(yz)      alpha(zz) atomic spin moment
            1             Gd       3.796876       6.016927       0.059779       2.114192     138.063971 0.27875151E+04  0.93285053E+05                                18.078799                           14.498472       1.823957       2.317170                    0.999315      76.383709     182.047511       0.647221       0.282786      -1.310518      -0.014131       0.002663       0.007745       0.016333      -0.054405       0.090237       0.045483      -0.209400      -0.292522      -0.183683       0.014642       0.169040             22.239402      22.418292       1.480112       0.607632      12.672736      -2.870678      31.627178           0.000011
            2             Gd       9.605954      10.648246      12.342538       2.114192     138.064047 0.27875169E+04  0.93285128E+05                                18.078807                           14.498477       1.823954       2.317169                    0.999315      76.383719     182.047560       0.647221       0.282786      -1.310518       0.014131      -0.002663      -0.007745       0.016333      -0.054405       0.090237       0.045483      -0.209400      -0.292522      -0.183683       0.014642       0.169040             22.239412      22.418302       1.480113       0.607633      12.672741      -2.870680      31.627194           0.000011
            3              H       1.384240       4.075023       3.292815       0.117857       1.097858 0.80026541E+01  0.79319052E+02                                 1.816807                            1.699113      -1.203226       2.311062                    0.994807       3.689193      10.704026       0.456795       1.352825      -0.692553      -0.018090       0.018563      -0.023178       0.034772      -0.008938       0.000186      -0.005249       0.013471       0.005985      -0.013580       0.002606       0.010975              1.883384       1.867897      -0.416476       0.302578       1.889302      -0.431655       1.892952           0.000001
            4              H       0.768753       3.721812       5.475623       0.078677       1.333917 0.95557376E+01  0.98111186E+02                                 1.992439                            1.796571      -1.227043       2.277399                    0.995082       3.860045      11.065519       0.470973       1.266647      -0.710471      -0.033330       0.018608       0.015506       0.041202      -0.015958      -0.003179      -0.001228      -0.005372       0.033646      -0.022102       0.009843       0.012258              2.110292       2.830921      -0.467309      -0.464046       1.817304       0.051318       1.682651           0.000002
            5              H       4.606345       1.786672       3.960060       0.131722       1.345427 0.11021908E+02  0.11732170E+03                                 2.006135                            1.937569      -1.627458       2.112509                    0.991732       3.884603      11.353037       0.450501       1.277289      -0.708710       0.028833      -0.014187      -0.017609       0.036643       0.000742      -0.010812       0.010125       0.015202      -0.014569      -0.017724       0.001126       0.016597              2.007804       2.259228      -0.348094      -0.141216       1.868726      -0.056971       1.895458           0.000002
            6              H       9.440230      10.762766       6.501295       0.086464       1.256892 0.89979040E+01  0.91072968E+02                                 1.938226                            1.763404      -0.960103       2.417689                    0.997156       3.652907      10.422575       0.466944       1.295966      -0.705890       0.035564      -0.018028      -0.019747       0.044494      -0.012281      -0.008702      -0.000566       0.015041       0.030416      -0.020258       0.002868       0.017390              2.046326       2.454549      -0.685146      -0.325164       2.041795       0.247994       1.642633           0.000001
            7              H       8.974043      10.557341       8.742393       0.122485       1.084705 0.79415778E+01  0.78929343E+02                                 1.832170                            1.715074      -1.290986       2.273176                    0.993932       3.774877      11.135535       0.443694       1.388962      -0.684811       0.022627      -0.019582       0.021400       0.036788      -0.007799      -0.001445      -0.006219       0.003001      -0.008319      -0.010825       0.000752       0.010073              1.900426       2.052943      -0.435985       0.356531       1.764957      -0.283724       1.883378           0.000001
            8              H       5.757486      12.879918       8.158244       0.134672       1.228906 0.95555112E+01  0.98321876E+02                                 1.912788                            1.823686      -1.382140       2.230982                    0.995142       3.668438      10.602706       0.456071       1.305201      -0.703633      -0.025240       0.017532       0.018574       0.035908      -0.000002      -0.011866       0.010989       0.007783      -0.000442      -0.016523      -0.000223       0.016745              1.942192       2.320296      -0.310572      -0.159107       1.733548      -0.058404       1.772734           0.000003
            9              H       4.467486      10.310994       9.009043       0.112381       1.135270 0.81441486E+01  0.81026411E+02                                 1.840100                            1.697637      -1.394646       2.210570                    0.993159       3.833150      11.120471       0.463927       1.327013      -0.696322       0.023388       0.015630       0.017940       0.033363       0.002188       0.002605       0.001713       0.013951      -0.015051      -0.006501      -0.003844       0.010346              1.928411       2.167481       0.442828       0.433021       1.686020       0.333771       1.931732           0.000000
           10              H       5.099483       9.736617       6.880805       0.089410       1.220742 0.85676658E+01  0.85025292E+02                                 1.849745                            1.682566      -0.814648       2.487242                    0.999174       3.471889       9.572568       0.498090       1.239119      -0.719201       0.042507       0.008954      -0.016027       0.046302       0.003843      -0.008073       0.003524       0.025052       0.012738      -0.016403       0.000392       0.016011              1.943378       2.695057       0.380812      -0.300146       1.619506      -0.007174       1.515571           0.000001
           11              H      10.787609       8.799607       8.202892       0.131107       1.287525 0.99641372E+01  0.10322552E+03                                 1.934924                            1.829984      -1.530589       2.160197                    0.992786       3.748669      10.741804       0.469108       1.260336      -0.712425      -0.031222      -0.005466       0.015680       0.035363      -0.003743      -0.013166      -0.008519       0.007585      -0.008625      -0.017931       0.002690       0.015240              1.975893       2.428588       0.105244      -0.126996       1.699705       0.156860       1.799387           0.000002
           12              H      12.018590      12.590150       9.109502       0.117857       1.097858 0.80026554E+01  0.79319068E+02                                 1.816808                            1.699113      -1.203226       2.311062                    0.994807       3.689193      10.704026       0.456795       1.352825      -0.692553       0.018090      -0.018563       0.023178       0.034772      -0.008938       0.000186      -0.005249       0.013471       0.005985      -0.013580       0.002606       0.010975              1.883384       1.867897      -0.416476       0.302578       1.889302      -0.431655       1.892953           0.000001
           13              H      12.634077      12.943361       6.926694       0.078677       1.333917 0.95557385E+01  0.98111200E+02                                 1.992440                            1.796571      -1.227043       2.277399                    0.995082       3.860045      11.065520       0.470973       1.266648      -0.710470       0.033330      -0.018608      -0.015506       0.041202      -0.015958      -0.003179      -0.001228      -0.005372       0.033646      -0.022102       0.009843       0.012258              2.110293       2.830922      -0.467309      -0.464046       1.817305       0.051319       1.682651           0.000002
           14              H       8.796485      14.878501       8.442257       0.131723       1.345427 0.11021907E+02  0.11732168E+03                                 2.006134                            1.937568      -1.627457       2.112509                    0.991732       3.884603      11.353034       0.450501       1.277287      -0.708710      -0.028833       0.014187       0.017609       0.036643       0.000742      -0.010812       0.010125       0.015202      -0.014569      -0.017724       0.001126       0.016597              2.007803       2.259226      -0.348094      -0.141216       1.868725      -0.056970       1.895457           0.000001
           15              H       3.962600       5.902407       5.901022       0.086464       1.256892 0.89979008E+01  0.91072930E+02                                 1.938226                            1.763404      -0.960103       2.417689                    0.997156       3.652906      10.422573       0.466943       1.295966      -0.705890      -0.035564       0.018028       0.019747       0.044494      -0.012281      -0.008702      -0.000566       0.015041       0.030416      -0.020258       0.002868       0.017390              2.046326       2.454549      -0.685146      -0.325164       2.041795       0.247994       1.642633           0.000001
           16              H       4.428787       6.107832       3.659924       0.122485       1.084704 0.79415764E+01  0.78929327E+02                                 1.832169                            1.715074      -1.290986       2.273176                    0.993932       3.774877      11.135535       0.443694       1.388962      -0.684811      -0.022627       0.019582      -0.021400       0.036788      -0.007799      -0.001445      -0.006219       0.003001      -0.008319      -0.010825       0.000752       0.010073              1.900426       2.052943      -0.435985       0.356531       1.764957      -0.283724       1.883378           0.000001
           17              H       7.645344       3.785255       4.244073       0.134672       1.228905 0.95555013E+01  0.98321748E+02                                 1.912787                            1.823685      -1.382139       2.230983                    0.995142       3.668436      10.602699       0.456071       1.305202      -0.703633       0.025240      -0.017532      -0.018574       0.035908      -0.000002      -0.011866       0.010989       0.007783      -0.000442      -0.016523      -0.000223       0.016745              1.942191       2.320294      -0.310572      -0.159107       1.733547      -0.058404       1.772733           0.000003
           18              H       8.935344       6.354179       3.393274       0.112381       1.135269 0.81441434E+01  0.81026350E+02                                 1.840100                            1.697637      -1.394645       2.210570                    0.993159       3.833149      11.120469       0.463927       1.327013      -0.696322      -0.023388      -0.015630      -0.017940       0.033363       0.002188       0.002605       0.001713       0.013951      -0.015051      -0.006501      -0.003845       0.010346              1.928411       2.167481       0.442828       0.433021       1.686019       0.333771       1.931732           0.000000
           19              H       8.303347       6.928556       5.521512       0.089410       1.220742 0.85676670E+01  0.85025311E+02                                 1.849746                            1.682567      -0.814649       2.487242                    0.999174       3.471889       9.572570       0.498089       1.239120      -0.719200      -0.042507      -0.008954       0.016027       0.046302       0.003843      -0.008073       0.003524       0.025052       0.012738      -0.016403       0.000392       0.016011              1.943379       2.695058       0.380812      -0.300146       1.619506      -0.007174       1.515572           0.000001
           20              H       2.615221       7.865566       4.199425       0.131107       1.287526 0.99641415E+01  0.10322558E+03                                 1.934925                            1.829985      -1.530590       2.160197                    0.992786       3.748670      10.741808       0.469107       1.260336      -0.712425       0.031222       0.005466      -0.015680       0.035363      -0.003743      -0.013166      -0.008519       0.007585      -0.008625      -0.017931       0.002690       0.015241              1.975893       2.428588       0.105244      -0.126996       1.699705       0.156860       1.799387           0.000002
           21              C       3.558214       3.214429       1.968992       0.608880      22.460644 0.25723993E+03  0.53862578E+04                                 7.419483                            5.764390      -0.356118       1.938641                    0.998522      22.800998      65.044592       0.603890       0.484395      -1.009100      -0.020774       0.019505      -0.066564       0.072407       0.060616       0.066779       0.047463       0.022965      -0.157573      -0.090579      -0.034923       0.125502              8.443897       6.670347      -1.799368      -1.069683       7.311467      -2.345145      11.349876           0.000001
           22              C       3.075659       2.973537       3.380251       0.029924      33.991766 0.42065274E+03  0.97625654E+04                                 9.185372                            6.858210      -0.003820       2.011198                    0.999251      26.725728      75.179337       0.629415       0.419304      -1.067350      -0.015671      -0.013629       0.039180       0.044344       0.003251       0.020200       0.010570      -0.034750      -0.075410      -0.038381       0.005003       0.033378             11.024300       9.473779      -2.284800      -0.975506       8.006280      -4.119026      15.592842          -0.000002
           23              C       1.912485       3.549087       3.849679      -0.177072      31.822476 0.45228316E+03  0.10786616E+05                                 8.816951                            7.169114       0.057994       1.987868                    0.999410      30.246036      88.858592       0.602670       0.426139      -1.053387       0.010777      -0.010798      -0.007640       0.017062       0.009515       0.019491      -0.008212      -0.018626      -0.024628      -0.029865       0.012447       0.017419              9.672671      10.165422      -2.599040      -1.451268       7.489933      -2.441255      11.362658           0.000002
           24              C       1.550887       3.326290       5.164325       0.088364      27.671460 0.34234603E+03  0.76308116E+04                                 8.094918                            6.270580      -0.067040       1.986981                    0.999180      26.744793      76.456989       0.637998       0.430706      -1.048489       0.032042      -0.033779       0.011517       0.047963       0.014474      -0.002843       0.030900      -0.020710      -0.105168      -0.048900       0.004253       0.044647              9.150274      10.797604      -2.979544      -1.074344       7.322561      -2.286299       9.330657           0.000000
           25              C       6.119285      13.396585       5.548797       0.170276      35.576019 0.38747071E+03  0.88762867E+04                                 9.742624                            6.751141      -0.293050       1.926145                    0.999153      26.201449      75.052111       0.606132       0.441110      -1.045993      -0.027452       0.021666      -0.004181       0.035220       0.020738       0.025708       0.011481      -0.022730      -0.054397      -0.037315      -0.004884       0.042199             12.441313      11.756744      -4.731295       2.651163      10.840902      -6.353248      14.726294          -0.000001
           26              C       3.818022       2.189298       4.247918      -0.184682      35.097923 0.47471439E+03  0.11527089E+05                                 9.611508                            7.467731      -0.398515       1.838982                    0.998253      31.451205      95.044423       0.572589       0.440531      -1.038544      -0.014501       0.005401      -0.018159       0.023858       0.042187       0.004797       0.046945      -0.029085      -0.110734      -0.064375      -0.013984       0.078359             11.194814       8.994791      -2.499303       1.012691       9.282066      -5.363026      15.307584          -0.000000
           27              C       6.894267      12.558771       6.509976       0.181411      35.278417 0.39183745E+03  0.90049955E+04                                 9.752131                            6.828354      -0.337413       1.916886                    0.998920      26.108635      75.000514       0.597271       0.446229      -1.042576       0.031237      -0.010700       0.005660       0.033501       0.026414       0.014645       0.011291      -0.018511      -0.048253      -0.025982      -0.015523       0.041505             12.449268      11.340876      -4.874640       3.148134      10.991216      -6.236037      15.015713          -0.000001
           28              C       8.696605      11.203978       6.842358       0.089249      26.521996 0.34204363E+03  0.76277664E+04                                 7.906349                            6.291493      -0.095826       1.983462                    0.998416      26.658156      76.403655       0.632897       0.433967      -1.045776      -0.022882       0.032044      -0.012155       0.041208       0.022208      -0.008512       0.025665       0.005149      -0.103460      -0.049621       0.008189       0.041432              8.849955       9.700379      -3.882492       0.142141       7.885594      -1.211723       8.963894          -0.000001
           29              C       8.419598      11.062532       8.192971      -0.156988      31.330751 0.46462324E+03  0.11185551E+05                                 8.844971                            7.354443      -0.158414       1.922980                    0.998646      30.446131      90.654583       0.582800       0.436546      -1.044262      -0.007661       0.020635       0.004216       0.022411       0.005348       0.017456      -0.008748      -0.016039      -0.059838      -0.031713       0.011588       0.020125              9.643415      10.548805      -2.797146      -0.757212       6.878764      -1.082781      11.502678          -0.000002
           30              C       7.298015      11.690061       8.701590      -0.001613      35.186970 0.42926222E+03  0.10001832E+05                                 9.372307                            6.906596       0.146899       2.066396                    0.999349      26.699853      74.982198       0.630830       0.416713      -1.070195       0.016932       0.024775      -0.046830       0.055619       0.004624       0.009804       0.005888      -0.002445      -0.082981      -0.030414       0.009401       0.021013             11.399259      10.516751      -2.252516      -0.474057       7.161489      -3.259599      16.519537          -0.000001
           31              C       6.519367      12.449549       7.845334      -0.177994      34.685734 0.46227979E+03  0.11118533E+05                                 9.461626                            7.318928      -0.153934       1.924063                    0.998748      30.640047      91.281228       0.586060       0.434532      -1.045145       0.024528       0.006296       0.021004       0.032900       0.035824      -0.001734       0.037905      -0.034256      -0.107836      -0.057504      -0.010049       0.067553             11.050265       9.972764      -2.398468       1.361623       8.285673      -4.635142      14.892359           0.000001
           32              C       6.948657      11.527805      10.158490       0.709291      22.491623 0.23089314E+03  0.47306819E+04                                 7.607115                            5.581520      -0.477038       1.922742                    0.998239      21.749240      62.442832       0.590838       0.505971      -0.992903      -0.013024       0.004908       0.074293       0.075585       0.031419       0.026671       0.032886      -0.142509      -0.283349      -0.105584      -0.025864       0.131448              9.023421      10.336129      -0.757570      -0.645243       4.636086      -1.676862      12.098049           0.000001
           33              C       2.085290       9.993155      10.215416       0.699651      22.492913 0.22900988E+03  0.46697741E+04                                 7.537477                            5.512107      -0.426294       1.940393                    0.998340      21.535128      61.134998       0.603743       0.497522      -0.999809      -0.024949       0.019744       0.072073       0.078783      -0.028720       0.037704      -0.060064      -0.137625      -0.177048      -0.094112      -0.033929       0.128042              9.038026       9.678789       0.192253       0.108279       5.234984       2.493914      12.200305           0.000001
           34              C       2.577347       9.609473       8.848309       0.005118      35.330455 0.40786015E+03  0.93609347E+04                                 9.321290                            6.682298       0.191387       2.079084                    0.999442      26.290214      72.730277       0.650020       0.410555      -1.076652       0.014215      -0.018614      -0.048765       0.054098      -0.002530       0.011616      -0.017823      -0.010546      -0.063317      -0.031023       0.005561       0.025462             11.573456      11.173330       1.439505      -0.650523       7.516362       4.729748      16.030675          -0.000002
           35              C       3.864573       9.893448       8.437296      -0.150754      32.396450 0.44220115E+03  0.10483376E+05                                 8.961210                            7.126074       0.010357       1.980105                    0.999268      29.713046      86.937051       0.599947       0.430638      -1.050979      -0.015264      -0.002411      -0.003598       0.015866      -0.004612       0.022306      -0.012762      -0.039500      -0.077142      -0.041426       0.003961       0.037464             10.004651      12.035834       1.991598      -0.789075       6.715168       2.708067      11.262952          -0.000001
           36              C       4.232182       9.540734       7.153656       0.097445      26.438861 0.31864455E+03  0.69383801E+04                                 7.726181                            5.960528       0.195723       2.079033                    0.999785      25.663219      71.234405       0.672760       0.418114      -1.062062      -0.035003      -0.015990      -0.016003       0.041677      -0.015654      -0.010827      -0.034520      -0.016010      -0.117291      -0.057554       0.012041       0.045513              8.774114      10.751197       2.656511       0.141710       6.776923       2.654262       8.794223          -0.000001
           37              C       2.179397       8.669220       6.689810       0.175792      36.203663 0.37537662E+03  0.84955472E+04                                 9.752811                            6.583709      -0.187523       1.963456                    0.999241      25.570129      71.808157       0.624995       0.433017      -1.055272       0.032954       0.012155       0.005515       0.035555      -0.013892       0.019357      -0.021705      -0.056726      -0.044534      -0.037709      -0.011838       0.049547             12.809490      12.506272       3.849638       3.244789      10.422992       7.129471      15.499207          -0.000004
           38              C      11.662623       8.995187       7.956086      -0.172776      36.071741 0.44541633E+03  0.10602644E+05                                 9.690812                            7.164130      -0.136675       1.929409                    0.999206      30.312654      89.529632       0.595478       0.432108      -1.047716       0.015405       0.005543       0.017393       0.023886      -0.028951      -0.006444      -0.045425      -0.059394      -0.112822      -0.063402      -0.011553       0.074956             11.825862      10.460796       1.809623       1.481147       9.155957       6.247430      15.860834          -0.000000
           39              C       9.844616      13.450744      10.433325       0.608880      22.460647 0.25723997E+03  0.53862588E+04                                 7.419483                            5.764390      -0.356118       1.938641                    0.998522      22.801000      65.044600       0.603890       0.484395      -1.009100       0.020774      -0.019505       0.066564       0.072407       0.060616       0.066779       0.047463       0.022965      -0.157573      -0.090579      -0.034923       0.125502              8.443898       6.670348      -1.799368      -1.069683       7.311467      -2.345145      11.349877           0.000001
           40              C      10.327171      13.691636       9.022066       0.029924      33.991765 0.42065272E+03  0.97625648E+04                                 9.185372                            6.858210      -0.003820       2.011198                    0.999251      26.725727      75.179335       0.629414       0.419304      -1.067350       0.015671       0.013629      -0.039180       0.044344       0.003251       0.020200       0.010570      -0.034750      -0.075410      -0.038381       0.005003       0.033378             11.024301       9.473779      -2.284800      -0.975506       8.006280      -4.119026      15.592843          -0.000002
           41              C      11.490345      13.116086       8.552638      -0.177072      31.822470 0.45228304E+03  0.10786612E+05                                 8.816949                            7.169112       0.057995       1.987868                    0.999410      30.246032      88.858572       0.602670       0.426139      -1.053387      -0.010777       0.010798       0.007640       0.017062       0.009515       0.019491      -0.008212      -0.018626      -0.024628      -0.029865       0.012447       0.017419              9.672669      10.165420      -2.599040      -1.451267       7.489932      -2.441255      11.362655           0.000002
           42              C      11.851943      13.338883       7.237992       0.088364      27.671459 0.34234602E+03  0.76308110E+04                                 8.094917                            6.270579      -0.067039       1.986981                    0.999180      26.744792      76.456981       0.637998       0.430706      -1.048489      -0.032042       0.033779      -0.011517       0.047963       0.014474      -0.002843       0.030900      -0.020710      -0.105168      -0.048900       0.004253       0.044647              9.150273      10.797603      -2.979544      -1.074344       7.322560      -2.286298       9.330656           0.000000
           43              C       7.283545       3.268588       6.853520       0.170276      35.576014 0.38747064E+03  0.88762848E+04                                 9.742624                            6.751141      -0.293050       1.926145                    0.999153      26.201446      75.052101       0.606132       0.441110      -1.045993       0.027452      -0.021666       0.004181       0.035220       0.020738       0.025708       0.011481      -0.022730      -0.054397      -0.037315      -0.004884       0.042199             12.441313      11.756744      -4.731295       2.651163      10.840902      -6.353247      14.726293          -0.000001
           44              C       9.584808      14.475875       8.154399      -0.184682      35.097924 0.47471441E+03  0.11527090E+05                                 9.611509                            7.467732      -0.398515       1.838982                    0.998253      31.451205      95.044424       0.572588       0.440531      -1.038544       0.014501      -0.005401       0.018159       0.023858       0.042187       0.004797       0.046945      -0.029085      -0.110734      -0.064375      -0.013985       0.078359             11.194815       8.994791      -2.499303       1.012692       9.282067      -5.363027      15.307586          -0.000000
           45              C       6.508563       4.106402       5.892341       0.181411      35.278413 0.39183740E+03  0.90049940E+04                                 9.752130                            6.828353      -0.337413       1.916886                    0.998920      26.108633      75.000506       0.597271       0.446229      -1.042576      -0.031237       0.010700      -0.005660       0.033500       0.026414       0.014645       0.011291      -0.018511      -0.048253      -0.025982      -0.015523       0.041505             12.449267      11.340875      -4.874639       3.148134      10.991215      -6.236036      15.015711          -0.000001
           46              C       4.706225       5.461195       5.559959       0.089249      26.521995 0.34204361E+03  0.76277659E+04                                 7.906349                            6.291492      -0.095825       1.983462                    0.998416      26.658155      76.403650       0.632897       0.433967      -1.045776       0.022882      -0.032044       0.012155       0.041208       0.022208      -0.008512       0.025665       0.005149      -0.103460      -0.049621       0.008189       0.041432              8.849955       9.700378      -3.882492       0.142140       7.885593      -1.211723       8.963893          -0.000001
           47              C       4.983232       5.602641       4.209346      -0.156988      31.330752 0.46462328E+03  0.11185552E+05                                 8.844972                            7.354444      -0.158414       1.922980                    0.998646      30.446132      90.654586       0.582800       0.436546      -1.044262       0.007661      -0.020635      -0.004216       0.022411       0.005348       0.017456      -0.008747      -0.016039      -0.059838      -0.031713       0.011588       0.020125              9.643416      10.548805      -2.797146      -0.757212       6.878764      -1.082781      11.502678          -0.000002
           48              C       6.104815       4.975112       3.700727      -0.001613      35.186967 0.42926219E+03  0.10001831E+05                                 9.372307                            6.906596       0.146899       2.066396                    0.999349      26.699852      74.982195       0.630830       0.416713      -1.070195      -0.016932      -0.024775       0.046830       0.055619       0.004624       0.009804       0.005888      -0.002445      -0.082981      -0.030414       0.009401       0.021013             11.399259      10.516750      -2.252516      -0.474058       7.161489      -3.259599      16.519537          -0.000001
           49              C       6.883463       4.215624       4.556983      -0.177994      34.685739 0.46227990E+03  0.11118536E+05                                 9.461626                            7.318929      -0.153934       1.924063                    0.998748      30.640049      91.281232       0.586060       0.434532      -1.045145      -0.024528      -0.006296      -0.021004       0.032900       0.035824      -0.001734       0.037905      -0.034256      -0.107836      -0.057504      -0.010049       0.067553             11.050266       9.972764      -2.398468       1.361623       8.285673      -4.635142      14.892360           0.000001
           50              C       6.454173       5.137368       2.243827       0.709291      22.491622 0.23089313E+03  0.47306817E+04                                 7.607115                            5.581520      -0.477038       1.922742                    0.998239      21.749240      62.442835       0.590838       0.505971      -0.992903       0.013024      -0.004908      -0.074293       0.075586       0.031419       0.026671       0.032886      -0.142509      -0.283349      -0.105584      -0.025864       0.131448              9.023422      10.336129      -0.757570      -0.645243       4.636086      -1.676862      12.098049           0.000002
           51              C      11.317540       6.672018       2.186901       0.699651      22.492915 0.22900990E+03  0.46697747E+04                                 7.537478                            5.512107      -0.426295       1.940393                    0.998340      21.535130      61.135011       0.603743       0.497522      -0.999809       0.024949      -0.019744      -0.072073       0.078783      -0.028720       0.037704      -0.060065      -0.137625      -0.177048      -0.094112      -0.033929       0.128042              9.038028       9.678790       0.192253       0.108279       5.234985       2.493915      12.200308           0.000001
           52              C      10.825483       7.055700       3.554008       0.005118      35.330461 0.40786021E+03  0.93609365E+04                                 9.321292                            6.682298       0.191387       2.079083                    0.999442      26.290216      72.730288       0.650020       0.410555      -1.076652      -0.014215       0.018614       0.048765       0.054098      -0.002530       0.011615      -0.017823      -0.010546      -0.063317      -0.031023       0.005561       0.025462             11.573458      11.173332       1.439505      -0.650523       7.516363       4.729749      16.030678          -0.000002
           53              C       9.538257       6.771725       3.965021      -0.150754      32.396449 0.44220116E+03  0.10483376E+05                                 8.961210                            7.126074       0.010357       1.980105                    0.999268      29.713045      86.937049       0.599947       0.430638      -1.050979       0.015264       0.002411       0.003598       0.015866      -0.004612       0.022306      -0.012762      -0.039500      -0.077142      -0.041426       0.003961       0.037464             10.004651      12.035834       1.991597      -0.789076       6.715168       2.708067      11.262952          -0.000001
           54              C       9.170648       7.124439       5.248661       0.097445      26.438861 0.31864455E+03  0.69383800E+04                                 7.726180                            5.960528       0.195723       2.079033                    0.999785      25.663219      71.234403       0.672760       0.418114      -1.062062       0.035003       0.015990       0.016003       0.041677      -0.015654      -0.010827      -0.034520      -0.016010      -0.117291      -0.057554       0.012041       0.045513              8.774114      10.751197       2.656511       0.141710       6.776922       2.654262       8.794223          -0.000002
           55              C      11.223433       7.995953       5.712507       0.175792      36.203672 0.37537673E+03  0.84955503E+04                                 9.752812                            6.583710      -0.187524       1.963456                    0.999241      25.570133      71.808170       0.624995       0.433017      -1.055272      -0.032954      -0.012155      -0.005515       0.035555      -0.013892       0.019357      -0.021705      -0.056726      -0.044534      -0.037709      -0.011838       0.049547             12.809492      12.506274       3.849639       3.244789      10.422993       7.129472      15.499209          -0.000004
           56              C       1.740207       7.669986       4.446231      -0.172776      36.071741 0.44541632E+03  0.10602644E+05                                 9.690812                            7.164129      -0.136675       1.929409                    0.999206      30.312655      89.529634       0.595478       0.432108      -1.047716      -0.015405      -0.005543      -0.017393       0.023886      -0.028951      -0.006444      -0.045425      -0.059394      -0.112822      -0.063402      -0.011553       0.074955             11.825862      10.460796       1.809623       1.481147       9.155957       6.247430      15.860833          -0.000000
           57              N       2.255238       2.575255       6.016364      -0.303077      37.997081 0.52080348E+03  0.12551495E+05                                 9.324808                            7.302539       0.459128       2.142972                    0.999729      28.821324      78.494875       0.661880       0.383977      -1.108329       0.060867       0.035397      -0.216783       0.227931      -0.024737       0.097858       0.017713      -0.001393      -0.498719      -0.202294       0.077975       0.124319             10.729110      14.016496      -5.115689       1.622311       9.714186      -3.245993       8.456648           0.000003
           58              N       7.966625      11.929990       6.006442      -0.276827      35.038156 0.49188636E+03  0.11688370E+05                                 8.843970                            7.091169       0.394779       2.129540                    0.999743      28.279521      76.517612       0.672380       0.383356      -1.108600      -0.043376      -0.011388       0.211398       0.216102      -0.021374       0.082574      -0.002742      -0.012707      -0.537469      -0.203016       0.079504       0.123512             10.054073      11.850232      -5.269014       2.447571      10.073425      -2.871515       8.238563           0.000001
           59              N       3.427452       8.939660       6.281774      -0.282906      35.932587 0.47821045E+03  0.11248191E+05                                 8.894578                            6.925820       0.508543       2.161972                    0.999761      28.060512      74.768112       0.692290       0.376144      -1.117380      -0.065739       0.058867       0.212711       0.230289       0.039312       0.112554      -0.049010      -0.002098      -0.471228      -0.214679       0.083752       0.130926             10.272149      13.272122       4.108493       2.629924       8.899948       3.583669       8.644378          -0.000002
           60              N       8.403308       2.702940       6.385953      -0.303077      37.997073 0.52080337E+03  0.12551491E+05                                 9.324807                            7.302538       0.459128       2.142972                    0.999729      28.821322      78.494863       0.661880       0.383977      -1.108330      -0.060867      -0.035397       0.216783       0.227931      -0.024737       0.097858       0.017713      -0.001393      -0.498719      -0.202294       0.077975       0.124319             10.729108      14.016494      -5.115688       1.622311       9.714184      -3.245992       8.456646           0.000003
           61              N       5.436205       4.735183       6.395875      -0.276827      35.038158 0.49188641E+03  0.11688371E+05                                 8.843970                            7.091169       0.394779       2.129540                    0.999743      28.279523      76.517617       0.672380       0.383356      -1.108600       0.043376       0.011388      -0.211398       0.216102      -0.021374       0.082574      -0.002742      -0.012707      -0.537469      -0.203016       0.079504       0.123512             10.054073      11.850232      -5.269014       2.447570      10.073425      -2.871515       8.238563           0.000001
           62              N       9.975378       7.725513       6.120543      -0.282906      35.932581 0.47821037E+03  0.11248189E+05                                 8.894577                            6.925820       0.508543       2.161972                    0.999761      28.060510      74.768104       0.692290       0.376144      -1.117380       0.065739      -0.058867      -0.212711       0.230289       0.039312       0.112554      -0.049010      -0.002098      -0.471228      -0.214679       0.083752       0.130926             10.272148      13.272121       4.108492       2.629923       8.899947       3.583668       8.644377          -0.000002
           63              O       4.479783       2.520680       1.531934      -0.559344      27.728336 0.44877215E+03  0.10328813E+05                                 7.112679                            6.476634       0.559527       2.204366                    0.998888      27.906601      72.162017       0.759237       0.350513      -1.143943      -0.019885      -0.017478       0.023388       0.035326       0.013162       0.039392       0.086173       0.049472      -0.349497      -0.159600       0.050862       0.108738              7.215855       7.588507      -1.966524      -1.850403       6.914400       1.220337       7.144658          -0.000008
           64              O       2.970916       4.143125       1.327048      -0.731949      48.317375 0.76052906E+03  0.20005234E+05                                10.653350                            8.650151      -0.004267       1.990272                    0.997116      31.852800      88.539746       0.631125       0.368946      -1.127480      -0.046519      -0.104199       0.073106       0.135521       0.005421       0.067081       0.016655      -0.057476      -0.132170      -0.095702       0.033050       0.062652             12.454300       9.011144      -3.037624       2.815919      12.930840      -6.627080      15.420916          -0.000001
           65              O       5.810557      11.876081      10.537505      -0.687086      39.330920 0.56173046E+03  0.13665754E+05                                 9.153925                            7.295704       0.513857       2.185076                    0.997274      29.295801      77.711613       0.708537       0.355335      -1.140815       0.058079       0.047121      -0.094268       0.120333       0.009588       0.006207       0.019282      -0.036854      -0.260415      -0.089480       0.022648       0.066832             10.569166      15.342197       0.092759      -4.345158       5.699415      -0.489122      10.665885           0.000005
           66              O       7.814968      10.998751      10.893451      -0.735668      48.802837 0.73042372E+03  0.19059186E+05                                10.751519                            8.498372      -0.003487       1.986399                    0.997406      31.760007      88.515445       0.633066       0.370790      -1.123778      -0.058941       0.020081      -0.101546       0.119117       0.012382       0.045078       0.019071      -0.100498      -0.237324      -0.102199       0.007122       0.095078             12.626239      14.740257      -1.887247       5.940171       7.192312      -3.179187      15.946147           0.000001
           67              O       2.913075      10.458706      11.030001      -0.729746      55.148104 0.75770508E+03  0.19888571E+05                                11.606434                            8.608127       0.081609       2.017698                    0.997278      31.412688      86.882668       0.636289       0.366732      -1.130532      -0.077393      -0.052045      -0.065839       0.114163      -0.001031       0.041123      -0.037138      -0.133508      -0.099553      -0.086866      -0.008472       0.095338             14.561973      14.980373       1.941016       8.418301       7.804427       2.994604      20.901120          -0.000000
           68              O      10.805790       9.832397      10.445851      -0.645885      35.419529 0.52856676E+03  0.12662063E+05                                 8.517462                            7.084492       0.446207       2.176544                    0.997243      28.535637      75.060381       0.718047       0.356081      -1.140464       0.040365      -0.000255      -0.095648       0.103816      -0.008983       0.024841      -0.029803      -0.014218      -0.227167      -0.086903       0.026935       0.059968              9.482002      13.643076      -0.817170      -2.347838       6.139251       0.760344       8.663680           0.000006
           69              O       8.923047      14.144493      10.870383      -0.559344      27.728331 0.44877206E+03  0.10328810E+05                                 7.112678                            6.476633       0.559528       2.204366                    0.998888      27.906600      72.162011       0.759237       0.350513      -1.143943       0.019885       0.017478      -0.023388       0.035326       0.013162       0.039391       0.086173       0.049472      -0.349496      -0.159600       0.050862       0.108738              7.215854       7.588506      -1.966524      -1.850403       6.914399       1.220337       7.144657          -0.000008
           70              O      10.431914      12.522048      11.075269      -0.731949      48.317385 0.76052923E+03  0.20005240E+05                                10.653352                            8.650152      -0.004267       1.990272                    0.997116      31.852802      88.539758       0.631125       0.368946      -1.127480       0.046519       0.104199      -0.073106       0.135521       0.005421       0.067081       0.016655      -0.057476      -0.132170      -0.095702       0.033050       0.062652             12.454302       9.011145      -3.037624       2.815919      12.930842      -6.627081      15.420920          -0.000001
           71              O       7.592273       4.789092       1.864812      -0.687086      39.330927 0.56173056E+03  0.13665757E+05                                 9.153926                            7.295704       0.513856       2.185076                    0.997274      29.295803      77.711620       0.708537       0.355335      -1.140815      -0.058079      -0.047121       0.094268       0.120333       0.009588       0.006207       0.019282      -0.036854      -0.260415      -0.089480       0.022648       0.066832             10.569167      15.342199       0.092759      -4.345159       5.699416      -0.489122      10.665886           0.000005
           72              O       5.587862       5.666422       1.508866      -0.735668      48.802836 0.73042372E+03  0.19059186E+05                                10.751518                            8.498372      -0.003487       1.986399                    0.997406      31.760008      88.515446       0.633066       0.370790      -1.123778       0.058941      -0.020081       0.101546       0.119117       0.012382       0.045078       0.019070      -0.100498      -0.237324      -0.102199       0.007122       0.095078             12.626238      14.740256      -1.887247       5.940170       7.192311      -3.179186      15.946146           0.000001
           73              O      10.489755       6.206467       1.372316      -0.729746      55.148108 0.75770511E+03  0.19888572E+05                                11.606435                            8.608127       0.081609       2.017698                    0.997278      31.412688      86.882670       0.636289       0.366732      -1.130532       0.077393       0.052045       0.065839       0.114163      -0.001031       0.041123      -0.037138      -0.133508      -0.099553      -0.086866      -0.008472       0.095338             14.561975      14.980374       1.941016       8.418302       7.804427       2.994604      20.901122          -0.000000
           74              O       2.597040       6.832776       1.956466      -0.645885      35.419545 0.52856706E+03  0.12662072E+05                                 8.517465                            7.084494       0.446206       2.176544                    0.997243      28.535643      75.060405       0.718046       0.356081      -1.140463      -0.040365       0.000255       0.095648       0.103816      -0.008983       0.024841      -0.029803      -0.014218      -0.227167      -0.086903       0.026935       0.059968              9.482006      13.643081      -0.817170      -2.347839       6.139253       0.760345       8.663683           0.000006

******************************************************
Auxiliary information for the entire system
The total spin magnetic moment of the unit cell is   0.000044
The total net atomic charge of the unit cell is   0.000003
Accuracy of reproducing the electrostatic potential in the unit cell:
  The inner radius (bohr) =    5.0000
  The outer radius (bohr) =   12.0000
  Valid grid points have density less than (e/(bohr^3)) =    0.0001
  The number of valid grid points were=       104104
  The rms potential error without charges in kcal/mol is=      9.59318
  The rms potential error with partial charges in kcal/mol is=      1.43220
  The RRMSE value at monopole order=      0.14929
  The rms potential error with partial charges and cloud penetration in kcal/mol is=      1.42532
  The RRMSE value at monopole order with cloud penetration is=      0.14858
  The rms potential error with partial charges and atomic dipoles in kcal/mol is=      0.58797
  The RRMSE value at dipole order=      0.06129
  The rms potential error with partial charges, atomic dipoles and cloud penetration in kcal/mol is=      0.57782
  The RRMSE value at dipole order with cloud penetration=      0.06023

******************************************************
The electron densities and ab initio electrostatic potential were computed in VASP using the PBE functional and
projector augmented wave method. See the main text of the journal article for a description of computational details.
The atomic charges, dipoles, and quadrupoles were computed with the DDEC6 method as described in
(a) T. A. Manz and N. Gabaldon Limas, RSC Adv. 6 (2016) 47771-47801 DOI: 10.1039/c6ra04656h
(b) N. Gabaldon Limas and T. A. Manz, RSC Adv. 8 (2018) 2678-2707 DOI: 10.1039/c7ra11829e.
For each atom in the material, the electron cloud parameters were fit to the spherically averaged atom-in-material
electron density using radial positions for which this density was between 10^-4 and 10^-2 electrons per cubic bohr.
The polarizabilities, dispersion coefficients, and quantum Drude oscillator (QDO) parameters were fit using the MCLF method.
The magnetic structure of the system was optimized in VASP from the default ferromagnetic initial guess using spin polarization.
The atomic spin moments (ASMs) were computed on this optimized magnetic structure using the DDEC6 partition as inputs
to the method of T. A. Manz and D. S. Sholl, J. Chem. Theory Comput. 7 (2011) 4146-4164 DOI: 10.1021/ct200539n.
The RMSE and RRMSE were computed using a uniform grid with Ewald summation.
