# Supplementary material for: A collection of forcefield precursors for metal–organic frameworks
Source: RSC Adv. 2019 Nov 13;9(63):36492–507. doi: 10.1039/c9ra07327b (PMC9075174; doi:10.1039/c9ra07327b)
Supplement: RA-009-C9RA07327B-s5372 [file RA-009-C9RA07327B-s5372.xyz]

   88
jmolscript: load "" {1 1 1} spacegroup "x,y,z" unitcell [{      7.124300     0.000000     0.000000 }, {      0.000000    10.693300     0.000000 }, {      0.000000    -2.115261    16.960605 }]
Er     0.143483     5.664558    12.662279     2.084583
Er     3.705633     7.202501    12.778629     2.084583
Er     6.980817     2.913481     4.298326     2.084583
Er     3.418667     1.375538     4.181976     2.084583
H      3.249393     0.746652     9.489458     0.432220
H      1.286649     4.123741     8.819515     0.135865
H      1.080756     7.771493     9.323245     0.135664
H      6.811543     1.427106    15.951449     0.432220
H      4.848799    -1.949983    16.621393     0.135866
H      4.642906     5.095565    16.117663     0.135664
H      3.874907     7.831387     7.471147     0.432220
H      5.837651     4.454298     8.141090     0.135866
H      6.043544     0.806546     7.637360     0.135664
H      0.312757     7.150933     1.009156     0.432218
H      2.275501    10.528022     0.339212     0.135867
H      2.481394     3.482474     0.842942     0.135664
C      2.323234     4.889215    11.024393     0.631540
C      3.023553     4.582455     9.728603    -0.003395
C      2.203546     4.190487     8.678742    -0.116936
C      4.407092     4.679706     9.531860    -0.036340
C      5.372435     5.056539    10.617339     0.631081
C      6.075603     8.176420    10.775072     0.674231
C      6.607788     8.989223     9.616663    -0.027788
C      0.643324     8.517841     8.980640    -0.133093
C      5.978713    -0.567012     9.107845    -0.036037
C      4.825288     0.075146     9.823582     0.615045
C      5.885384     7.977843    14.416514     0.631541
C      6.585703     8.284604    15.712304    -0.003395
C      5.765696    -2.016729    16.762166    -0.116937
C      0.844942     8.187352    15.909047    -0.036342
C      1.810285     7.810520    14.823569     0.631083
C      2.513453     4.690639    14.665835     0.674230
C      3.045638     3.877835    15.824244    -0.027787
C      4.205474     4.349218    16.460267    -0.133093
C      2.416563     2.740770    16.333063    -0.036038
C      1.263138     2.098612    15.617325     0.615047
C      4.801066     3.688824     5.936212     0.631540
C      4.100747     3.995584     7.232002    -0.003396
C      4.920754     4.387552     8.281863    -0.116930
C      2.717208     3.898333     7.428745    -0.036334
C      1.751865     3.521500     6.343266     0.631082
C      1.048697     0.401619     6.185533     0.674231
C      0.516512    -0.411184     7.343942    -0.027788
C      6.480976     0.060198     7.979965    -0.133093
C      1.145587     9.145051     7.852760    -0.036038
C      2.299012     8.502893     7.137023     0.615047
C      1.238916     0.600196     2.544091     0.631541
C      0.538597     0.293435     1.248301    -0.003396
C      1.358604    10.594768     0.198439    -0.116930
C      6.279358     0.390687     1.051558    -0.036336
C      5.314015     0.767519     2.137036     0.631083
C      4.610847     3.887400     2.294770     0.674230
C      4.078662     4.700204     1.136361    -0.027787
C      2.918826     4.228821     0.500338    -0.133093
C      4.707737     5.837269     0.627542    -0.036037
C      5.861162     6.479427     1.343280     0.615047
O      1.729780     3.967087    11.627512    -0.557926
O      2.192860     6.105356    11.390573    -0.759579
O      6.584278     4.978209    10.422292    -0.571206
O      4.918617     5.444971    11.755565    -0.747988
O      6.924820     7.601880    11.480634    -0.657682
O      4.828851     8.108163    10.936537    -0.682578
O      4.829563     0.251755    11.031177    -0.495497
O      3.874907     0.463729     9.040002    -0.514187
O      5.291930     8.899971    13.813395    -0.557927
O      5.755010     6.761702    14.050335    -0.759579
O      3.022128     7.888850    15.018616    -0.571206
O      1.356467     7.422087    13.685343    -0.747989
O      3.362670     5.265179    13.960274    -0.657682
O      1.266701     4.758896    14.504370    -0.682578
O      1.267413     1.922004    14.409730    -0.495501
O      0.312757     1.710030    16.400905    -0.514187
O      5.394520     4.610952     5.333093    -0.557925
O      4.931440     2.472683     5.570032    -0.759580
O      0.540022     3.599830     6.538313    -0.571206
O      2.205683     3.133068     5.205040    -0.747988
O      0.199480     0.976159     5.479971    -0.657681
O      2.295449     0.469876     6.024068    -0.682578
O      2.294737     8.326284     5.929428    -0.495499
O      3.249393     8.114310     7.920603    -0.514190
O      1.832370    -0.321932     3.147210    -0.557927
O      1.369290     1.816337     2.910270    -0.759578
O      4.102172     0.689189     1.941989    -0.571206
O      5.767833     1.155952     3.275262    -0.747989
O      3.761630     3.312860     3.000331    -0.657683
O      5.857599     3.819143     2.456235    -0.682578
O      5.856887     6.656035     2.550875    -0.495502
O      6.811543     6.868009     0.559700    -0.514187

The following XYZ coordinates are in angstroms. Other properties are in atomic units.
The sperically averaged electron density of each atom fit to a function of the form exp(a - br)
eigen_1, eigen_2 and eigen_3 are the three eigenvalues of traceless quadrupole moment tensor
  atom number  atomic symbol              X              Y              Z     net charge C6 coefficient C8 coefficient C10 coefficient fluctuating dipole atomic polarizability isotropic forcefield polarizability              a              b squared Pearson coefficient          <r^3>          <r^4>         wp_QDO          m_QDO          q_QDO       dipole_x       dipole_y       dipole_z         dipole            Qxy            Qxz            Qyz     Q(x^2-y^2)  Q(3z^2 - R^2)        eigen_1        eigen_2        eigen_3 static polarizability      alpha(xx)      alpha(xy)      alpha(xz)      alpha(yy)      alpha(yz)      alpha(zz) atomic spin moment
            1             Er       0.143483       5.664558      12.662279       2.084583      95.164275 0.20505910E+04  0.62956335E+05                                13.726897                           12.146100       2.362932       2.528845                    0.999886      67.134471     148.600481       0.739469       0.269790      -1.338601      -0.015433       0.000006       0.047039       0.049506       0.164058      -0.107847      -0.063994      -0.174868      -0.125511      -0.194074      -0.055771       0.249845             15.539798      17.622509      -2.672646       3.452588      11.864853       0.689924      17.132031          -0.000014
            2             Er       3.705633       7.202501      12.778629       2.084583      95.164349 0.20505933E+04  0.62956425E+05                                13.726904                           12.146107       2.362933       2.528845                    0.999886      67.134501     148.600571       0.739468       0.269790      -1.338601      -0.015435      -0.000009      -0.047037       0.049505      -0.164059       0.107847      -0.063994      -0.174868      -0.125510      -0.194074      -0.055771       0.249845             15.539804      17.622520       2.672649      -3.452587      11.864858       0.689925      17.132035          -0.000020
            3             Er       6.980817       2.913481       4.298326       2.084583      95.164247 0.20505903E+04  0.62956310E+05                                13.726896                           12.146100       2.362931       2.528845                    0.999886      67.134440     148.600410       0.739469       0.269790      -1.338601       0.015438      -0.000003      -0.047046       0.049514       0.164059      -0.107847      -0.063995      -0.174871      -0.125514      -0.194075      -0.055772       0.249847             15.539796      17.622511      -2.672648       3.452588      11.864853       0.689922      17.132025          -0.000020
            4             Er       3.418667       1.375538       4.181976       2.084583      95.164336 0.20505928E+04  0.62956406E+05                                13.726905                           12.146107       2.362932       2.528845                    0.999886      67.134473     148.600511       0.739468       0.269790      -1.338601       0.015434       0.000006       0.047044       0.049511      -0.164060       0.107847      -0.063996      -0.174870      -0.125512      -0.194075      -0.055773       0.249847             15.539806      17.622521       2.672652      -3.452589      11.864862       0.689921      17.132035          -0.000019
            5              H       3.249393       0.746652       9.489458       0.432220       0.435227 0.26305647E+01  0.20007108E+02                                 1.053486                            1.034878      -1.310145       2.463279                    0.999774       2.044193       5.426756       0.527485       1.526725      -0.663033      -0.026392       0.009073       0.009253       0.029402      -0.008944      -0.004914       0.000009       0.020196      -0.016433      -0.011340      -0.005826       0.017166              1.054289       1.236105      -0.153467      -0.071305       0.998808       0.042647       0.927955           0.000002
            6              H       1.286649       4.123741       8.819515       0.135865       0.949451 0.67262587E+01  0.63794249E+02                                 1.645707                            1.553899      -1.185978       2.331192                    0.996403       3.480185       9.857508       0.479727       1.346181      -0.693838      -0.039139      -0.003776       0.006755       0.039896       0.003989      -0.002822       0.001014       0.009234      -0.007653      -0.006036      -0.001859       0.007894              1.687712       2.237105       0.015523      -0.114484       1.330695       0.093979       1.495335           0.000001
            7              H       1.080756       7.771493       9.323245       0.135664       0.908836 0.64759701E+01  0.61291800E+02                                 1.644441                            1.560995      -1.176418       2.341610                    0.995703       3.566373      10.337396       0.458648       1.411007      -0.680683       0.019798      -0.031218       0.018190       0.041199      -0.006657       0.000552      -0.004105      -0.010839      -0.011107      -0.007316      -0.004151       0.011467              1.681311       1.584264      -0.316648       0.054983       1.931023      -0.339561       1.528646           0.000002
            8              H       6.811543       1.427106      15.951449       0.432220       0.435229 0.26305767E+01  0.20007217E+02                                 1.053487                            1.034880      -1.310143       2.463279                    0.999774       2.044196       5.426762       0.527485       1.526722      -0.663033      -0.026392      -0.009073      -0.009253       0.029402       0.008943       0.004914       0.000010       0.020196      -0.016433      -0.011340      -0.005826       0.017166              1.054291       1.236107       0.153468       0.071306       0.998810       0.042647       0.927956           0.000002
            9              H       4.848799      -1.949983      16.621393       0.135866       0.949447 0.67262265E+01  0.63793861E+02                                 1.645702                            1.553895      -1.185969       2.331197                    0.996403       3.480176       9.857473       0.479728       1.346181      -0.693838      -0.039139       0.003776      -0.006755       0.039896      -0.003989       0.002822       0.001013       0.009234      -0.007652      -0.006035      -0.001859       0.007894              1.687707       2.237097      -0.015522       0.114484       1.330692       0.093979       1.495331           0.000001
           10              H       4.642906       5.095565      16.117663       0.135664       0.908834 0.64759516E+01  0.61291579E+02                                 1.644439                            1.560992      -1.176414       2.341612                    0.995703       3.566369      10.337380       0.458648       1.411007      -0.680683       0.019798       0.031218      -0.018190       0.041200       0.006658      -0.000553      -0.004105      -0.010839      -0.011107      -0.007317      -0.004151       0.011467              1.681308       1.584262       0.316647      -0.054982       1.931019      -0.339561       1.528644           0.000002
           11              H       3.874907       7.831387       7.471147       0.432220       0.435226 0.26305538E+01  0.20007005E+02                                 1.053484                            1.034877      -1.310145       2.463280                    0.999774       2.044189       5.426744       0.527485       1.526726      -0.663033       0.026392      -0.009073      -0.009253       0.029402      -0.008944      -0.004914       0.000010       0.020196      -0.016433      -0.011340      -0.005826       0.017166              1.054288       1.236103      -0.153467      -0.071305       0.998807       0.042647       0.927954           0.000001
           12              H       5.837651       4.454298       8.141090       0.135866       0.949452 0.67262635E+01  0.63794288E+02                                 1.645706                            1.553898      -1.185974       2.331194                    0.996403       3.480183       9.857493       0.479729       1.346178      -0.693838       0.039139       0.003776      -0.006755       0.039896       0.003989      -0.002822       0.001014       0.009234      -0.007652      -0.006036      -0.001858       0.007894              1.687711       2.237104       0.015523      -0.114485       1.330694       0.093979       1.495334           0.000001
           13              H       6.043544       0.806546       7.637360       0.135664       0.908834 0.64759547E+01  0.61291621E+02                                 1.644440                            1.560993      -1.176414       2.341612                    0.995703       3.566369      10.337384       0.458648       1.411008      -0.680682      -0.019798       0.031218      -0.018190       0.041199      -0.006658       0.000553      -0.004105      -0.010839      -0.011106      -0.007317      -0.004151       0.011467              1.681309       1.584263      -0.316648       0.054983       1.931021      -0.339561       1.528645           0.000002
           14              H       0.312757       7.150933       1.009156       0.432218       0.435229 0.26305781E+01  0.20007234E+02                                 1.053489                            1.034881      -1.310143       2.463279                    0.999774       2.044198       5.426772       0.527484       1.526725      -0.663033       0.026392       0.009073       0.009253       0.029402       0.008944       0.004914       0.000010       0.020196      -0.016434      -0.011340      -0.005826       0.017166              1.054292       1.236109       0.153468       0.071306       0.998811       0.042647       0.927957           0.000002
           15              H       2.275501      10.528022       0.339212       0.135867       0.949449 0.67262401E+01  0.63794003E+02                                 1.645702                            1.553895      -1.185970       2.331196                    0.996403       3.480176       9.857465       0.479729       1.346177      -0.693838       0.039139      -0.003776       0.006755       0.039896      -0.003989       0.002822       0.001014       0.009234      -0.007652      -0.006036      -0.001859       0.007894              1.687707       2.237098      -0.015522       0.114484       1.330692       0.093979       1.495331           0.000001
           16              H       2.481394       3.482474       0.842942       0.135664       0.908833 0.64759450E+01  0.61291514E+02                                 1.644440                            1.560993      -1.176418       2.341610                    0.995703       3.566369      10.337387       0.458647       1.411010      -0.680682      -0.019798      -0.031218       0.018190       0.041200       0.006658      -0.000552      -0.004105      -0.010839      -0.011106      -0.007317      -0.004151       0.011467              1.681309       1.584262       0.316648      -0.054982       1.931020      -0.339561       1.528644           0.000002
           17              C       2.323234       4.889215      11.024393       0.631540      21.833849 0.25589073E+03  0.53715399E+04                                 7.416026                            5.806021      -0.374584       1.933675                    0.998986      22.923563      66.302614       0.590647       0.494008      -1.000309      -0.013546       0.028445       0.032235       0.045074      -0.022644       0.114457      -0.035074       0.075299      -0.061420      -0.108592      -0.033630       0.142222              8.466675       6.935200      -0.208474      -3.263216       7.994254       1.707909      10.470571           0.000017
           18              C       3.023553       4.582455       9.728603      -0.003395      38.544726 0.44542057E+03  0.10485430E+05                                 9.981386                            7.099022      -0.046401       2.004035                    0.998715      27.011142      76.503721       0.613242       0.424285      -1.064291       0.007781      -0.004971      -0.027738       0.029234      -0.006379       0.008169      -0.014656      -0.058784      -0.067339      -0.029751      -0.015127       0.044878             12.117385      13.644191       0.202482      -1.377001       6.665899       4.073582      16.042066          -0.000005
           19              C       2.203546       4.190487       8.678742      -0.116936      35.615884 0.44132682E+03  0.10460886E+05                                 9.578110                            7.138088      -0.059536       1.962274                    0.999291      29.441046      86.225823       0.596847       0.432947      -1.049232       0.015359       0.003508      -0.005447       0.016670      -0.004954      -0.003285      -0.015903      -0.037207      -0.094489      -0.035705      -0.002696       0.038400             11.259076      10.872812       0.639160       0.658956       6.788759       4.452794      16.115656          -0.000019
           20              C       4.407092       4.679706       9.531860      -0.036340      38.528966 0.44378395E+03  0.10410114E+05                                 9.878707                            7.008128       0.216410       2.082135                    0.999414      27.084418      75.926613       0.629156       0.415015      -1.072979      -0.020134      -0.013612      -0.030024       0.038628      -0.008611      -0.014011      -0.004088      -0.021799      -0.008562      -0.023012       0.007643       0.015369             12.075120      14.060196       1.490530       2.018101       6.702805       4.173279      15.462361          -0.000004
           21              C       5.372435       5.056539      10.617339       0.631081      22.807764 0.23996600E+03  0.49291285E+04                                 7.444380                            5.515701      -0.087903       2.031637                    0.999277      22.073336      62.002554       0.627195       0.475426      -1.015651       0.019195       0.007589       0.043590       0.048230      -0.003292      -0.049395      -0.068961      -0.159603      -0.103041      -0.110535      -0.017507       0.128041              8.776389      10.790401       0.764331       1.508468       5.355626       2.724668      10.183141           0.000004
           22              C       6.075603       8.176420      10.775072       0.674231      21.858658 0.23564516E+03  0.48539121E+04                                 7.439913                            5.604064      -0.399399       1.939923                    0.998348      22.225387      64.032948       0.594968       0.499780      -0.995714      -0.017964      -0.019348       0.054732       0.060767      -0.002427       0.022729       0.104638      -0.072596      -0.025274      -0.097208      -0.027261       0.124469              8.675401       9.082916       0.179330      -0.568450       7.509202      -4.180305       9.434085           0.000014
           23              C       6.607788       8.989223       9.616663      -0.027788      38.296358 0.44691972E+03  0.10495817E+05                                 9.829122                            7.014876       0.067878       2.028602                    0.999142      27.208758      76.169326       0.631652       0.412897      -1.075000       0.027301       0.025845      -0.025821       0.045607       0.008076       0.025482       0.020345       0.030073       0.016178      -0.030749      -0.010456       0.041205             11.871940      10.379576      -1.233583      -3.414425      12.548406      -5.841413      12.687839           0.000014
           24              C       0.643324       8.517841       8.980640      -0.133093      34.977762 0.45578019E+03  0.10875046E+05                                 9.380367                            7.204639       0.011337       1.976030                    0.999546      29.819266      87.207273       0.601077       0.427071      -1.054354      -0.010621       0.018327       0.000764       0.021196       0.004219       0.038024       0.013237      -0.022732       0.004290      -0.044469       0.005309       0.039160             10.579103      10.794147      -0.959150      -4.323647       9.359814      -3.531192      11.583348          -0.000020
           25              C       5.978713      -0.567012       9.107845      -0.036037      36.902563 0.44846300E+03  0.10546801E+05                                 9.540078                            7.032418      -0.078669       1.978929                    0.998912      27.423210      76.958172       0.629793       0.413537      -1.074007       0.042601      -0.010509      -0.016144       0.046753       0.010045       0.025128       0.005600       0.016113       0.035220      -0.021691      -0.013220       0.034910             11.029595      10.851420      -2.731982      -3.336884      11.380602      -3.400778      10.856764           0.000007
           26              C       4.825288       0.075146       9.823582       0.615045      21.153840 0.25553519E+03  0.53059583E+04                                 7.061260                            5.718774      -0.197920       2.003121                    0.999317      21.766359      60.493366       0.614620       0.479939      -1.018243      -0.061371       0.024279      -0.022906       0.069861       0.049745       0.013639      -0.049826      -0.068049      -0.120011      -0.080140      -0.011741       0.091880              7.569315       8.733865      -2.633467       0.124926       5.593580       0.177553       8.380499           0.000034
           27              C       5.885384       7.977843      14.416514       0.631541      21.833814 0.25589035E+03  0.53715289E+04                                 7.416014                            5.806014      -0.374576       1.933678                    0.998986      22.923529      66.302456       0.590648       0.494008      -1.000309      -0.013546      -0.028445      -0.032235       0.045074       0.022644      -0.114457      -0.035074       0.075298      -0.061422      -0.108593      -0.033629       0.142222              8.466659       6.935188       0.208472       3.263207       7.994245       1.707903      10.470545           0.000019
           28              C       6.585703       8.284604      15.712304      -0.003395      38.544636 0.44541961E+03  0.10485400E+05                                 9.981367                            7.099013      -0.046394       2.004038                    0.998715      27.011099      76.503534       0.613243       0.424285      -1.064291       0.007782       0.004971       0.027738       0.029234       0.006379      -0.008169      -0.014656      -0.058784      -0.067339      -0.029751      -0.015127       0.044878             12.117360      13.644163      -0.202483       1.376990       6.665886       4.073571      16.042030          -0.000005
           29              C       5.765696      -2.016729      16.762166      -0.116937      35.615869 0.44132667E+03  0.10460882E+05                                 9.578111                            7.138090      -0.059539       1.962273                    0.999291      29.441022      86.225749       0.596847       0.432947      -1.049232       0.015360      -0.003508       0.005447       0.016670       0.004954       0.003286      -0.015903      -0.037207      -0.094490      -0.035705      -0.002695       0.038401             11.259077      10.872807      -0.639160      -0.658963       6.788761       4.452796      16.115663          -0.000019
           30              C       0.844942       8.187352      15.909047      -0.036342      38.528976 0.44378400E+03  0.10410115E+05                                 9.878710                            7.008129       0.216409       2.082134                    0.999414      27.084421      75.926628       0.629156       0.415015      -1.072979      -0.020135       0.013612       0.030025       0.038629       0.008611       0.014011      -0.004088      -0.021800      -0.008562      -0.023012       0.007643       0.015369             12.075125      14.060200      -1.490535      -2.018111       6.702809       4.173283      15.462365          -0.000006
           31              C       1.810285       7.810520      14.823569       0.631083      22.807744 0.23996568E+03  0.49291200E+04                                 7.444372                            5.515694      -0.087901       2.031639                    0.999277      22.073321      62.002479       0.627196       0.475426      -1.015651       0.019195      -0.007589      -0.043590       0.048230       0.003292       0.049395      -0.068961      -0.159602      -0.103042      -0.110534      -0.017506       0.128040              8.776380      10.790390      -0.764330      -1.508470       5.355621       2.724666      10.183130           0.000006
           32              C       2.513453       4.690639      14.665835       0.674230      21.858654 0.23564516E+03  0.48539120E+04                                 7.439912                            5.604065      -0.399398       1.939923                    0.998348      22.225388      64.032950       0.594968       0.499780      -0.995714      -0.017964       0.019348      -0.054732       0.060767       0.002427      -0.022729       0.104638      -0.072596      -0.025274      -0.097208      -0.027261       0.124469              8.675399       9.082917      -0.179329       0.568449       7.509201      -4.180302       9.434079           0.000017
           33              C       3.045638       3.877835      15.824244      -0.027787      38.296325 0.44691953E+03  0.10495811E+05                                 9.829116                            7.014874       0.067878       2.028602                    0.999142      27.208740      76.169259       0.631652       0.412897      -1.075000       0.027301      -0.025845       0.025821       0.045607      -0.008076      -0.025482       0.020344       0.030074       0.016179      -0.030749      -0.010456       0.041205             11.871933      10.379566       1.233583       3.414419      12.548401      -5.841410      12.687831           0.000010
           34              C       4.205474       4.349218      16.460267      -0.133093      34.977713 0.45577958E+03  0.10875028E+05                                 9.380359                            7.204635       0.011340       1.976031                    0.999546      29.819254      87.207226       0.601077       0.427071      -1.054354      -0.010620      -0.018327      -0.000764       0.021195      -0.004218      -0.038024       0.013236      -0.022731       0.004290      -0.044469       0.005309       0.039159             10.579093      10.794134       0.959150       4.323641       9.359805      -3.531187      11.583338          -0.000018
           35              C       2.416563       2.740770      16.333063      -0.036038      36.902574 0.44846327E+03  0.10546810E+05                                 9.540086                            7.032425      -0.078673       1.978928                    0.998912      27.423208      76.958204       0.629792       0.413537      -1.074007       0.042601       0.010509       0.016143       0.046753      -0.010045      -0.025129       0.005600       0.016114       0.035221      -0.021691      -0.013220       0.034911             11.029604      10.851424       2.731978       3.336891      11.380607      -3.400784      10.856782           0.000006
           36              C       1.263138       2.098612      15.617325       0.615047      21.153793 0.25553452E+03  0.53059411E+04                                 7.061252                            5.718768      -0.197920       2.003122                    0.999317      21.766330      60.493273       0.614620       0.479940      -1.018242      -0.061370      -0.024280       0.022906       0.069861      -0.049745      -0.013639      -0.049826      -0.068050      -0.120011      -0.080140      -0.011741       0.091880              7.569305       8.733850       2.633458      -0.124928       5.593569       0.177551       8.380495           0.000034
           37              C       4.801066       3.688824       5.936212       0.631540      21.833862 0.25589093E+03  0.53715446E+04                                 7.416026                            5.806022      -0.374582       1.933675                    0.998986      22.923566      66.302607       0.590647       0.494008      -1.000309       0.013546      -0.028445      -0.032235       0.045074      -0.022644       0.114457      -0.035074       0.075298      -0.061420      -0.108592      -0.033630       0.142222              8.466675       6.935199      -0.208474      -3.263215       7.994255       1.707909      10.470571           0.000018
           38              C       4.100747       3.995584       7.232002      -0.003396      38.544777 0.44542134E+03  0.10485452E+05                                 9.981393                            7.099028      -0.046401       2.004034                    0.998715      27.011157      76.503756       0.613242       0.424285      -1.064291      -0.007781       0.004971       0.027738       0.029234      -0.006380       0.008169      -0.014656      -0.058784      -0.067340      -0.029751      -0.015127       0.044878             12.117395      13.644194       0.202480      -1.377005       6.665904       4.073589      16.042086          -0.000004
           39              C       4.920754       4.387552       8.281863      -0.116930      35.615685 0.44132400E+03  0.10460801E+05                                 9.578068                            7.138059      -0.059528       1.962277                    0.999291      29.440952      86.225420       0.596849       0.432946      -1.049233      -0.015360      -0.003508       0.005447       0.016670      -0.004955      -0.003285      -0.015903      -0.037207      -0.094489      -0.035705      -0.002696       0.038400             11.259022      10.872764       0.639156       0.658948       6.788727       4.452767      16.115573          -0.000020
           40              C       2.717208       3.898333       7.428745      -0.036334      38.528729 0.44378100E+03  0.10410024E+05                                 9.878656                            7.008096       0.216425       2.082141                    0.999414      27.084323      75.926186       0.629159       0.415014      -1.072980       0.020134       0.013613       0.030024       0.038628      -0.008611      -0.014011      -0.004088      -0.021799      -0.008562      -0.023012       0.007643       0.015369             12.075054      14.060113       1.490518       2.018081       6.702771       4.173252      15.462276          -0.000004
           41              C       1.751865       3.521500       6.343266       0.631082      22.807766 0.23996606E+03  0.49291299E+04                                 7.444379                            5.515701      -0.087902       2.031638                    0.999277      22.073333      62.002533       0.627195       0.475426      -1.015651      -0.019195      -0.007588      -0.043590       0.048230      -0.003293      -0.049395      -0.068961      -0.159603      -0.103042      -0.110534      -0.017507       0.128041              8.776388      10.790396       0.764330       1.508467       5.355626       2.724669      10.183142           0.000003
           42              C       1.048697       0.401619       6.185533       0.674231      21.858671 0.23564532E+03  0.48539162E+04                                 7.439917                            5.604067      -0.399401       1.939922                    0.998348      22.225398      64.032997       0.594968       0.499780      -0.995714       0.017964       0.019348      -0.054732       0.060767      -0.002427       0.022729       0.104638      -0.072596      -0.025275      -0.097208      -0.027261       0.124468              8.675405       9.082919       0.179330      -0.568450       7.509206      -4.180308       9.434091           0.000015
           43              C       0.516512      -0.411184       7.343942      -0.027788      38.296392 0.44692015E+03  0.10495830E+05                                 9.829128                            7.014879       0.067875       2.028601                    0.999142      27.208773      76.169386       0.631651       0.412897      -1.075000      -0.027302      -0.025846       0.025820       0.045608       0.008076       0.025482       0.020344       0.030073       0.016178      -0.030749      -0.010457       0.041205             11.871948      10.379582      -1.233583      -3.414428      12.548414      -5.841419      12.687849           0.000013
           44              C       6.480976       0.060198       7.979965      -0.133093      34.977742 0.45577993E+03  0.10875037E+05                                 9.380362                            7.204636       0.011340       1.976031                    0.999546      29.819254      87.207217       0.601077       0.427071      -1.054354       0.010620      -0.018327      -0.000764       0.021195       0.004218       0.038024       0.013237      -0.022732       0.004292      -0.044469       0.005309       0.039159             10.579097      10.794142      -0.959149      -4.323645       9.359808      -3.531188      11.583340          -0.000019
           45              C       1.145587       9.145051       7.852760      -0.036038      36.902591 0.44846337E+03  0.10546812E+05                                 9.540083                            7.032422      -0.078670       1.978929                    0.998912      27.423223      76.958222       0.629793       0.413537      -1.074007      -0.042602       0.010508       0.016143       0.046754       0.010046       0.025129       0.005600       0.016114       0.035220      -0.021691      -0.013220       0.034911             11.029602      10.851423      -2.731982      -3.336886      11.380609      -3.400782      10.856772           0.000007
           46              C       2.299012       8.502893       7.137023       0.615047      21.153808 0.25553468E+03  0.53059448E+04                                 7.061251                            5.718766      -0.197916       2.003123                    0.999317      21.766340      60.493283       0.614621       0.479939      -1.018243       0.061371      -0.024280       0.022906       0.069861       0.049744       0.013639      -0.049826      -0.068049      -0.120011      -0.080139      -0.011740       0.091880              7.569304       8.733851      -2.633461       0.124927       5.593572       0.177553       8.380490           0.000034
           47              C       1.238916       0.600196       2.544091       0.631541      21.833836 0.25589065E+03  0.53715373E+04                                 7.416020                            5.806018      -0.374580       1.933676                    0.998986      22.923553      66.302557       0.590647       0.494008      -1.000309       0.013546       0.028445       0.032235       0.045074       0.022643      -0.114457      -0.035074       0.075298      -0.061421      -0.108593      -0.033629       0.142222              8.466667       6.935194       0.208473       3.263210       7.994252       1.707905      10.470554           0.000019
           48              C       0.538597       0.293435       1.248301      -0.003396      38.544722 0.44542075E+03  0.10485434E+05                                 9.981381                            7.099022      -0.046396       2.004036                    0.998715      27.011128      76.503632       0.613243       0.424285      -1.064291      -0.007781      -0.004971      -0.027738       0.029235       0.006379      -0.008169      -0.014656      -0.058784      -0.067339      -0.029751      -0.015127       0.044878             12.117379      13.644178      -0.202481       1.376999       6.665896       4.073581      16.042062          -0.000005
           49              C       1.358604      10.594768       0.198439      -0.116930      35.615677 0.44132393E+03  0.10460798E+05                                 9.578068                            7.138061      -0.059529       1.962277                    0.999291      29.440934      86.225360       0.596849       0.432947      -1.049232      -0.015360       0.003508      -0.005448       0.016671       0.004954       0.003285      -0.015903      -0.037207      -0.094490      -0.035705      -0.002696       0.038401             11.259023      10.872759      -0.639155      -0.658954       6.788729       4.452770      16.115581          -0.000020
           50              C       6.279358       0.390687       1.051558      -0.036336      38.528743 0.44378106E+03  0.10410026E+05                                 9.878662                            7.008099       0.216419       2.082139                    0.999414      27.084326      75.926222       0.629158       0.415014      -1.072980       0.020135      -0.013612      -0.030025       0.038629       0.008611       0.014011      -0.004088      -0.021799      -0.008563      -0.023012       0.007643       0.015369             12.075062      14.060127      -1.490524      -2.018093       6.702776       4.173256      15.462282          -0.000006
           51              C       5.314015       0.767519       2.137036       0.631083      22.807749 0.23996578E+03  0.49291223E+04                                 7.444374                            5.515696      -0.087900       2.031639                    0.999277      22.073320      62.002478       0.627196       0.475426      -1.015651      -0.019195       0.007589       0.043590       0.048230       0.003293       0.049396      -0.068961      -0.159603      -0.103041      -0.110535      -0.017506       0.128041              8.776382      10.790391      -0.764330      -1.508470       5.355623       2.724668      10.183133           0.000005
           52              C       4.610847       3.887400       2.294770       0.674230      21.858672 0.23564535E+03  0.48539175E+04                                 7.439920                            5.604069      -0.399402       1.939921                    0.998348      22.225408      64.033050       0.594968       0.499781      -0.995714       0.017964      -0.019348       0.054732       0.060767       0.002427      -0.022729       0.104638      -0.072597      -0.025275      -0.097208      -0.027261       0.124469              8.675408       9.082926      -0.179329       0.568450       7.509210      -4.180308       9.434089           0.000014
           53              C       4.078662       4.700204       1.136361      -0.027787      38.296432 0.44692086E+03  0.10495852E+05                                 9.829136                            7.014886       0.067873       2.028600                    0.999142      27.208787      76.169451       0.631651       0.412897      -1.075000      -0.027301       0.025845      -0.025821       0.045607      -0.008075      -0.025481       0.020343       0.030074       0.016179      -0.030748      -0.010456       0.041204             11.871958      10.379587       1.233587       3.414426      12.548430      -5.841425      12.687858           0.000015
           54              C       2.918826       4.228821       0.500338      -0.133093      34.977724 0.45577978E+03  0.10875034E+05                                 9.380362                            7.204637       0.011336       1.976030                    0.999546      29.819260      87.207265       0.601077       0.427071      -1.054354       0.010620       0.018327       0.000764       0.021196      -0.004218      -0.038024       0.013236      -0.022731       0.004291      -0.044468       0.005310       0.039159             10.579096      10.794140       0.959152       4.323644       9.359808      -3.531185      11.583340          -0.000019
           55              C       4.707737       5.837269       0.627542      -0.036037      36.902622 0.44846386E+03  0.10546828E+05                                 9.540096                            7.032431      -0.078678       1.978927                    0.998912      27.423230      76.958303       0.629792       0.413537      -1.074007      -0.042601      -0.010508      -0.016143       0.046753      -0.010046      -0.025128       0.005600       0.016114       0.035221      -0.021691      -0.013220       0.034911             11.029617      10.851435       2.731983       3.336894      11.380621      -3.400788      10.856793           0.000007
           56              C       5.861162       6.479427       1.343280       0.615047      21.153802 0.25553463E+03  0.53059446E+04                                 7.061256                            5.718770      -0.197921       2.003122                    0.999317      21.766346      60.493348       0.614620       0.479940      -1.018242       0.061371       0.024280      -0.022906       0.069861      -0.049745      -0.013639      -0.049826      -0.068050      -0.120012      -0.080140      -0.011741       0.091880              7.569309       8.733856       2.633461      -0.124928       5.593573       0.177552       8.380499           0.000036
           57              O       1.729780       3.967087      11.627512      -0.557926      29.882319 0.50766690E+03  0.12040074E+05                                 7.588712                            6.981692       0.528047       2.218145                    0.996657      27.656185      72.397410       0.717269       0.360059      -1.137232       0.050430      -0.063855      -0.003062       0.081424       0.043608       0.078406      -0.087867       0.059055       0.002025      -0.145193       0.043764       0.101428              7.795090       6.933009       1.169362      -1.733783       8.068817      -1.700386       8.383442          -0.000002
           58              O       2.192860       6.105356      11.390573      -0.759579      47.592968 0.84206923E+03  0.22698964E+05                                10.533296                            9.103353      -0.086704       1.961048                    0.996558      32.117811      90.085540       0.615689       0.369051      -1.128510      -0.012307      -0.013399      -0.104046       0.105625      -0.051331       0.045081       0.013738      -0.090370      -0.120164      -0.091222       0.002485       0.088737             11.653089      10.448310      -1.138077      -0.535372      13.509200       3.946798      11.001757          -0.000017
           59              O       6.584278       4.978209      10.422292      -0.571206      36.115402 0.53315881E+03  0.12768943E+05                                 8.669747                            7.160849       0.513823       2.227673                    0.996287      27.233402      71.065209       0.709094       0.360665      -1.139562      -0.008738      -0.013215      -0.069835       0.071610      -0.002170      -0.035830      -0.055942      -0.020031      -0.246354      -0.110873       0.036561       0.074312              9.714162      16.113793      -0.258188       0.152085       5.936796       1.115475       7.091896          -0.000018
           60              O       4.918617       5.444971      11.755565      -0.747988      49.483784 0.78880865E+03  0.20922980E+05                                10.822515                            8.811065      -0.025406       1.979023                    0.998010      31.849208      88.672905       0.625659       0.369077      -1.128263      -0.045967      -0.084413      -0.047992       0.107433       0.007855      -0.047854      -0.038707      -0.112777       0.139834      -0.095977       0.006151       0.089826             12.475087      11.331549      -0.489558      -2.902834       8.555595       4.238512      17.538117          -0.000005
           61              O       6.924820       7.601880      11.480634      -0.657682      45.521474 0.69362339E+03  0.17844457E+05                                10.314990                            8.331475      -0.129677       1.981866                    0.995421      29.959767      82.574807       0.634418       0.375276      -1.121791       0.013033       0.089220      -0.020967       0.092572      -0.022011       0.053853       0.075854      -0.023137       0.037157      -0.101849       0.010832       0.091017             11.891144      11.231508      -3.507651       4.444541      10.481759      -5.183811      13.960163          -0.000015
           62              O       4.828851       8.108163      10.936537      -0.682578      40.554890 0.69574030E+03  0.17865462E+05                                 9.426969                            8.256294       0.121615       2.053315                    0.996100      30.171752      82.369913       0.649209       0.367413      -1.130718       0.038625       0.034270      -0.059937       0.079112       0.007256      -0.000349       0.074595       0.020645      -0.175154      -0.103876       0.038239       0.065637             10.189795      13.967654       1.885819      -2.167662       8.129051      -2.125902       8.472679          -0.000004
           63              O       4.829563       0.251755      11.031177      -0.495497      24.605093 0.38810289E+03  0.85785561E+04                                 6.480170                            5.966624       0.808650       2.316633                    0.999423      26.087408      65.225205       0.805559       0.343987      -1.154070       0.021612      -0.020185       0.029611       0.041849       0.083892       0.014672      -0.014731      -0.150037       0.155897      -0.140484       0.052316       0.088168              6.508352       4.389186      -0.375675      -0.082594       5.445026       0.551474       9.690845           0.000001
           64              O       3.874907       0.463729       9.040002      -0.514187      24.008361 0.36407949E+03  0.79731204E+04                                 6.539298                            5.847440       0.409819       2.251427                    0.995297      24.576798      62.513379       0.794159       0.352182      -1.139655       0.050672      -0.017622       0.005601       0.053941      -0.039404       0.011260      -0.016581       0.114061      -0.143227      -0.060027      -0.034902       0.094929              6.824364       9.194311      -2.215605       1.768376       5.564740      -0.765638       5.714039          -0.000004
           65              O       5.291930       8.899971      13.813395      -0.557927      29.882260 0.50766560E+03  0.12040035E+05                                 7.588702                            6.981683       0.528047       2.218146                    0.996657      27.656157      72.397303       0.717269       0.360059      -1.137232       0.050429       0.063856       0.003063       0.081425      -0.043608      -0.078406      -0.087865       0.059055       0.002026      -0.145191       0.043764       0.101428              7.795078       6.933000      -1.169360       1.733780       8.068806      -1.700382       8.383429          -0.000003
           66              O       5.755010       6.761702      14.050335      -0.759579      47.592866 0.84206719E+03  0.22698894E+05                                10.533279                            9.103341      -0.086701       1.961050                    0.996558      32.117780      90.085407       0.615690       0.369051      -1.128510      -0.012307       0.013398       0.104046       0.105625       0.051331      -0.045081       0.013738      -0.090371      -0.120164      -0.091222       0.002484       0.088737             11.653068      10.448294       1.138073       0.535368      13.509178       3.946782      11.001731          -0.000015
           67              O       3.022128       7.888850      15.018616      -0.571206      36.115379 0.53315837E+03  0.12768930E+05                                 8.669743                            7.160845       0.513826       2.227674                    0.996287      27.233395      71.065178       0.709095       0.360665      -1.139563      -0.008738       0.013215       0.069835       0.071609       0.002171       0.035830      -0.055942      -0.020032      -0.246355      -0.110873       0.036562       0.074312              9.714157      16.113783       0.258188      -0.152086       5.936793       1.115475       7.091894          -0.000017
           68              O       1.356467       7.422087      13.685343      -0.747989      49.483919 0.78881118E+03  0.20923064E+05                                10.822535                            8.811080      -0.025404       1.979023                    0.998010      31.849252      88.673069       0.625659       0.369077      -1.128263      -0.045968       0.084413       0.047993       0.107433      -0.007856       0.047854      -0.038706      -0.112778       0.139831      -0.095977       0.006152       0.089825             12.475113      11.331568       0.489558       2.902836       8.555615       4.238527      17.538155          -0.000007
           69              O       3.362670       5.265179      13.960274      -0.657682      45.521373 0.69362148E+03  0.17844395E+05                                10.314974                            8.331463      -0.129673       1.981867                    0.995421      29.959738      82.574692       0.634418       0.375276      -1.121791       0.013034      -0.089220       0.020967       0.092573       0.022011      -0.053854       0.075854      -0.023137       0.037155      -0.101849       0.010832       0.091018             11.891123      11.231495       3.507646      -4.444532      10.481743      -5.183798      13.960132          -0.000014
           70              O       1.266701       4.758896      14.504370      -0.682578      40.554897 0.69574044E+03  0.17865466E+05                                 9.426969                            8.256294       0.121615       2.053315                    0.996100      30.171758      82.369928       0.649209       0.367413      -1.130718       0.038626      -0.034269       0.059936       0.079111      -0.007257       0.000349       0.074595       0.020646      -0.175154      -0.103876       0.038239       0.065637             10.189795      13.967654      -1.885820       2.167663       8.129052      -2.125902       8.472680          -0.000007
           71              O       1.267413       1.922004      14.409730      -0.495501      24.605173 0.38810446E+03  0.85785998E+04                                 6.480185                            5.966637       0.808646       2.316631                    0.999423      26.087449      65.225349       0.805557       0.343987      -1.154070       0.021612       0.020186      -0.029610       0.041848      -0.083889      -0.014672      -0.014731      -0.150037       0.155896      -0.140482       0.052315       0.088167              6.508368       4.389195       0.375677       0.082594       5.445037       0.551471       9.690871           0.000001
           72              O       0.312757       1.710030      16.400905      -0.514187      24.008311 0.36407847E+03  0.79730919E+04                                 6.539287                            5.847431       0.409821       2.251428                    0.995297      24.576769      62.513271       0.794160       0.352181      -1.139656       0.050673       0.017621      -0.005600       0.053941       0.039404      -0.011260      -0.016581       0.114061      -0.143225      -0.060026      -0.034902       0.094928              6.824353       9.194297       2.215601      -1.768372       5.564730      -0.765634       5.714032          -0.000005
           73              O       5.394520       4.610952       5.333093      -0.557925      29.882255 0.50766547E+03  0.12040031E+05                                 7.588700                            6.981681       0.528049       2.218147                    0.996657      27.656155      72.397292       0.717270       0.360059      -1.137233      -0.050430       0.063855       0.003062       0.081425       0.043608       0.078406      -0.087867       0.059055       0.002026      -0.145192       0.043764       0.101428              7.795077       6.932998       1.169361      -1.733780       8.068805      -1.700383       8.383428          -0.000001
           74              O       4.931440       2.472683       5.570032      -0.759580      47.592942 0.84206868E+03  0.22698944E+05                                10.533290                            9.103349      -0.086699       1.961050                    0.996558      32.117806      90.085503       0.615690       0.369051      -1.128510       0.012307       0.013399       0.104046       0.105624      -0.051331       0.045082       0.013738      -0.090371      -0.120164      -0.091223       0.002485       0.088738             11.653082      10.448303      -1.138076      -0.535371      13.509192       3.946794      11.001750          -0.000017
           75              O       0.540022       3.599830       6.538313      -0.571206      36.115349 0.53315795E+03  0.12768917E+05                                 8.669737                            7.160842       0.513826       2.227675                    0.996287      27.233387      71.065144       0.709095       0.360665      -1.139563       0.008738       0.013215       0.069835       0.071609      -0.002170      -0.035830      -0.055943      -0.020032      -0.246354      -0.110873       0.036561       0.074312              9.714148      16.113766      -0.258189       0.152084       5.936790       1.115474       7.091890          -0.000017
           76              O       2.205683       3.133068       5.205040      -0.747988      49.483812 0.78880926E+03  0.20923000E+05                                10.822520                            8.811070      -0.025407       1.979023                    0.998010      31.849215      88.672942       0.625659       0.369077      -1.128263       0.045967       0.084413       0.047992       0.107432       0.007855      -0.047854      -0.038706      -0.112777       0.139833      -0.095977       0.006151       0.089825             12.475093      11.331555      -0.489558      -2.902838       8.555599       4.238512      17.538124          -0.000006
           77              O       0.199480       0.976159       5.479971      -0.657681      45.521415 0.69362225E+03  0.17844421E+05                                10.314984                            8.331470      -0.129678       1.981866                    0.995421      29.959739      82.574721       0.634418       0.375277      -1.121790      -0.013034      -0.089220       0.020967       0.092572      -0.022010       0.053853       0.075854      -0.023137       0.037155      -0.101848       0.010831       0.091017             11.891136      11.231502      -3.507650       4.444539      10.481753      -5.183807      13.960153          -0.000012
           78              O       2.295449       0.469876       6.024068      -0.682578      40.554939 0.69574138E+03  0.17865497E+05                                 9.426978                            8.256301       0.121611       2.053314                    0.996100      30.171771      82.369993       0.649209       0.367413      -1.130718      -0.038625      -0.034270       0.059936       0.079112       0.007256      -0.000349       0.074595       0.020646      -0.175155      -0.103876       0.038240       0.065636             10.189805      13.967666       1.885822      -2.167665       8.129060      -2.125905       8.472688          -0.000006
           79              O       2.294737       8.326284       5.929428      -0.495499      24.605171 0.38810447E+03  0.85786006E+04                                 6.480189                            5.966641       0.808645       2.316631                    0.999423      26.087423      65.225302       0.805556       0.343987      -1.154070      -0.021611       0.020185      -0.029611       0.041848       0.083891       0.014671      -0.014731      -0.150038       0.155894      -0.140483       0.052315       0.088168              6.508372       4.389198      -0.375677      -0.082595       5.445042       0.551475       9.690875           0.000002
           80              O       3.249393       8.114310       7.920603      -0.514190      24.008385 0.36407996E+03  0.79731332E+04                                 6.539302                            5.847444       0.409820       2.251427                    0.995297      24.576809      62.513413       0.794159       0.352182      -1.139655      -0.050672       0.017621      -0.005601       0.053940      -0.039404       0.011261      -0.016581       0.114061      -0.143226      -0.060026      -0.034902       0.094929              6.824369       9.194317      -2.215607       1.768379       5.564744      -0.765640       5.714045          -0.000004
           81              O       1.832370      -0.321932       3.147210      -0.557927      29.882322 0.50766696E+03  0.12040076E+05                                 7.588713                            6.981693       0.528045       2.218145                    0.996657      27.656184      72.397409       0.717269       0.360059      -1.137232      -0.050430      -0.063856      -0.003063       0.081425      -0.043609      -0.078406      -0.087865       0.059055       0.002026      -0.145192       0.043764       0.101428              7.795090       6.933011      -1.169362       1.733783       8.068819      -1.700385       8.383442          -0.000002
           82              O       1.369290       1.816337       2.910270      -0.759578      47.592857 0.84206691E+03  0.22698885E+05                                10.533278                            9.103340      -0.086702       1.961050                    0.996558      32.117775      90.085394       0.615690       0.369051      -1.128510       0.012307      -0.013398      -0.104046       0.105624       0.051331      -0.045081       0.013738      -0.090371      -0.120165      -0.091222       0.002485       0.088738             11.653067      10.448292       1.138073       0.535367      13.509181       3.946781      11.001727          -0.000017
           83              O       4.102172       0.689189       1.941989      -0.571206      36.115357 0.53315804E+03  0.12768920E+05                                 8.669738                            7.160843       0.513826       2.227674                    0.996287      27.233388      71.065148       0.709095       0.360665      -1.139563       0.008738      -0.013215      -0.069835       0.071610       0.002171       0.035830      -0.055942      -0.020032      -0.246355      -0.110873       0.036561       0.074312              9.714150      16.113769       0.258188      -0.152086       5.936791       1.115475       7.091891          -0.000017
           84              O       5.767833       1.155952       3.275262      -0.747989      49.483867 0.78881036E+03  0.20923036E+05                                10.822526                            8.811074      -0.025402       1.979024                    0.998010      31.849238      88.673008       0.625659       0.369076      -1.128263       0.045968      -0.084413      -0.047993       0.107433      -0.007855       0.047854      -0.038707      -0.112777       0.139833      -0.095977       0.006151       0.089826             12.475100      11.331560       0.489558       2.902835       8.555609       4.238521      17.538133          -0.000006
           85              O       3.761630       3.312860       3.000331      -0.657683      45.521475 0.69362322E+03  0.17844453E+05                                10.314993                            8.331475      -0.129677       1.981866                    0.995421      29.959766      82.574822       0.634417       0.375277      -1.121790      -0.013033       0.089220      -0.020967       0.092572       0.022011      -0.053853       0.075853      -0.023136       0.037158      -0.101849       0.010832       0.091017             11.891147      11.231515       3.507655      -4.444542      10.481765      -5.183813      13.960160          -0.000014
           86              O       5.857599       3.819143       2.456235      -0.682578      40.554880 0.69574001E+03  0.17865453E+05                                 9.426969                            8.256293       0.121614       2.053315                    0.996100      30.171741      82.369888       0.649209       0.367413      -1.130718      -0.038625       0.034269      -0.059937       0.079112      -0.007256       0.000349       0.074595       0.020645      -0.175155      -0.103876       0.038239       0.065638             10.189796      13.967657      -1.885820       2.167664       8.129053      -2.125901       8.472677          -0.000007
           87              O       5.856887       6.656035       2.550875      -0.495502      24.605310 0.38810727E+03  0.85786791E+04                                 6.480215                            5.966664       0.808635       2.316627                    0.999423      26.087493      65.225560       0.805554       0.343987      -1.154069      -0.021611      -0.020186       0.029610       0.041848      -0.083890      -0.014672      -0.014732      -0.150039       0.155897      -0.140483       0.052315       0.088168              6.508398       4.389214       0.375680       0.082595       5.445063       0.551475       9.690917           0.000001
           88              O       6.811543       6.868009       0.559700      -0.514187      24.008314 0.36407847E+03  0.79730916E+04                                 6.539285                            5.847428       0.409824       2.251429                    0.995297      24.576773      62.513271       0.794161       0.352181      -1.139656      -0.050673      -0.017621       0.005601       0.053940       0.039404      -0.011260      -0.016581       0.114061      -0.143226      -0.060026      -0.034902       0.094928              6.824351       9.194294       2.215601      -1.768372       5.564728      -0.765634       5.714031          -0.000005

******************************************************
Auxiliary information for the entire system
The total spin magnetic moment of the unit cell is   -0.000135
The total net atomic charge of the unit cell is   0.000001
Accuracy of reproducing the electrostatic potential in the unit cell:
  The inner radius (bohr) =    5.0000
  The outer radius (bohr) =   12.0000
  Valid grid points have density less than (e/(bohr^3)) =    0.0001
  The number of valid grid points were=        10752
  The rms potential error without charges in kcal/mol is=      8.66006
  The rms potential error with partial charges in kcal/mol is=      0.79139
  The RRMSE value at monopole order=      0.09138
  The rms potential error with partial charges and cloud penetration in kcal/mol is=      0.76999
  The RRMSE value at monopole order with cloud penetration is=      0.08891
  The rms potential error with partial charges and atomic dipoles in kcal/mol is=      0.83553
  The RRMSE value at dipole order=      0.09648
  The rms potential error with partial charges, atomic dipoles and cloud penetration in kcal/mol is=      0.80811
  The RRMSE value at dipole order with cloud penetration=      0.09331

******************************************************
The electron densities and ab initio electrostatic potential were computed in VASP using the PBE functional and
projector augmented wave method. See the main text of the journal article for a description of computational details.
The atomic charges, dipoles, and quadrupoles were computed with the DDEC6 method as described in
(a) T. A. Manz and N. Gabaldon Limas, RSC Adv. 6 (2016) 47771-47801 DOI: 10.1039/c6ra04656h
(b) N. Gabaldon Limas and T. A. Manz, RSC Adv. 8 (2018) 2678-2707 DOI: 10.1039/c7ra11829e.
For each atom in the material, the electron cloud parameters were fit to the spherically averaged atom-in-material
electron density using radial positions for which this density was between 10^-4 and 10^-2 electrons per cubic bohr.
The polarizabilities, dispersion coefficients, and quantum Drude oscillator (QDO) parameters were fit using the MCLF method.
The magnetic structure of the system was optimized in VASP from the default ferromagnetic initial guess using spin polarization.
The atomic spin moments (ASMs) were computed on this optimized magnetic structure using the DDEC6 partition as inputs
to the method of T. A. Manz and D. S. Sholl, J. Chem. Theory Comput. 7 (2011) 4146-4164 DOI: 10.1021/ct200539n.
The RMSE and RRMSE were computed using a uniform grid with Ewald summation.
