# Supplementary material for: A collection of forcefield precursors for metal–organic frameworks
Source: RSC Adv. 2019 Nov 13;9(63):36492–507. doi: 10.1039/c9ra07327b (PMC9075174; doi:10.1039/c9ra07327b)
Supplement: RA-009-C9RA07327B-s5373 [file RA-009-C9RA07327B-s5373.xyz]

  156
jmolscript: load "" {1 1 1} spacegroup "x,y,z" unitcell [{     11.031700     0.000000     0.000000 }, {      5.515865    12.751541     0.000000 }, {      5.515857     3.221198    17.139532 }]
Cu    11.899358    11.346806    10.369245     0.323977
Cu    14.751826    11.853656    12.800831     0.327192
Cu    17.415211    12.612303    15.340053     0.322917
Cu     9.235977    12.105453    12.908467     0.327186
Cu    10.164064     4.625933     6.770287     0.323976
Cu     7.311596     4.119083     4.338701     0.327192
Cu     4.648211     3.360436     1.799479     0.322917
Cu    12.827445     3.867286     4.231065     0.327184
H     20.126252    12.946385    16.927002     0.088305
H     11.724499     7.193766     0.647874     0.116327
H     13.481849     6.896725     2.324121     0.126676
H      5.051425     7.678072     2.322407     0.125745
H      5.403337     8.904811     1.359165     0.121512
H      4.634428     8.074988     4.631102     0.111137
H     15.655099    11.219769     2.135586     0.100230
H      9.786233    10.037657     0.473051     0.106712
H     10.881675     2.889317    14.668011     0.117800
H      9.165144     4.080628    15.979186     0.127056
H      8.080734    11.375693     1.662535     0.127187
H      8.453607    12.933543     1.626542     0.121555
H     12.269477    14.211347    16.275700     0.110817
H     11.905413     1.319908     1.703669     0.113476
H     14.610398    11.012723     8.782296     0.086789
H     11.724508    13.544145     7.921892     0.115983
H     13.481858    13.841185     6.245645     0.126280
H     16.083132    13.059838     6.247359     0.125754
H     16.435042    11.833099     7.210601     0.120938
H     15.666133    12.662922     3.938664     0.110785
H     15.655098     9.518142     6.434180     0.101158
H      9.786235    10.700253     8.096715     0.106307
H     10.881681     8.318250    11.041287     0.118129
H      9.165147     7.126939     9.730112     0.126546
H      8.080733     9.362217     6.907231     0.127218
H      8.453602     7.804368     6.943224     0.122097
H      6.753620     9.747761     9.433598     0.110227
H      6.389570     6.666462     6.866097     0.112332
H      1.937170     3.026354     0.212530     0.088305
H     10.338923     8.778973    16.491658     0.116327
H      8.581573     9.076014    14.815411     0.126676
H     17.011997     8.294667    14.817125     0.125746
H     16.660085     7.067928    15.780367     0.121512
H      6.397294     7.897751    12.508430     0.111137
H      6.408323     4.752970    15.003946     0.100230
H     12.277189     5.935082    16.666481     0.106711
H     11.181747    13.083422     2.471521     0.117799
H     12.898278    11.892111     1.160346     0.127056
H     13.982688     4.597046    15.476997     0.127187
H     13.609815     3.039196    15.512990     0.121554
H      9.793945     1.761392     0.863832     0.110817
H     10.158009    14.652831    15.435863     0.113476
H      7.453024     4.960016     8.357236     0.086788
H     10.338914     2.428594     9.217640     0.115983
H      8.581564     2.131554    10.893887     0.126280
H      5.980290     2.912901    10.892173     0.125754
H      5.628380     4.139640     9.928931     0.120938
H      6.397289     3.309817    13.200868     0.110785
H      6.408324     6.454597    10.705352     0.101158
H     12.277187     5.272486     9.042817     0.106306
H     11.181741     7.654489     6.098245     0.118128
H     12.898275     8.845800     7.409420     0.126546
H     13.982689     6.610522    10.232301     0.127217
H     13.609820     8.168371    10.196308     0.122097
H     15.309802     6.224978     7.705934     0.110227
H     15.673852     9.306277    10.273435     0.112332
W     17.515488    11.860343    12.764495     0.890908
W     11.999638    12.098765    12.944803     0.891667
W      4.547934     4.112396     4.375037     0.890909
W     10.063784     3.873974     4.194729     0.891668
C     14.090801     9.052732     0.212530     0.067838
C     12.536433     7.683814     0.683867    -0.059405
C     13.497294     7.511534     1.599118    -0.104892
C      4.733713     8.561128     2.000183    -0.150696
C     15.680470     9.511826     3.184525     0.098673
C     15.670541     9.013853     4.483702    -0.136378
C     15.667234    10.862525     3.016558    -0.154269
C     15.364971    14.006882    17.033267     0.057456
C     15.956272    15.302207    15.437576    -0.035096
C      9.500507     3.207481    16.150581    -0.110712
C      8.148028    12.169290     1.074649    -0.153545
C      6.785613    12.481859     0.498760     0.094329
C     11.765329    14.934731    16.630488    -0.147523
C     11.551294     0.778528     1.007804    -0.141982
C     14.090806    11.685178     8.357236     0.070811
C     12.536441    13.054097     7.885899    -0.059053
C     13.497302    13.226376     6.970648    -0.103685
C     15.765418    12.176783     6.569583    -0.149774
C     15.680473    11.226085     5.385241     0.099557
C     15.670544    11.724058     4.086064    -0.136591
C     15.667233     9.875385     5.553208    -0.156098
C      9.849115     9.952226     8.676031     0.059816
C     10.440413     8.656902    10.271722    -0.036857
C      9.500511     8.000087     9.558717    -0.108483
C      8.148025     8.568620     7.495117    -0.154057
C      6.785610     8.256052     8.071006     0.094614
C      6.249470     9.024378     9.078810    -0.146774
C      6.035453     7.207842     7.561962    -0.141068
C      7.972621     6.920007    16.927002     0.067838
C      9.526989     8.288925    16.455665    -0.059405
C      8.566128     8.461205    15.540414    -0.104892
C     17.329709     7.411611    15.139349    -0.150696
C      6.382952     6.460913    13.955007     0.098673
C      6.392881     6.958886    12.655830    -0.136378
C      6.396188     5.110214    14.122974    -0.154269
C      6.698451     1.965857     0.106265     0.057456
C      6.107150     0.670532     1.701956    -0.035096
C     12.562915    12.765258     0.988951    -0.110712
C     13.915394     3.803449    16.064883    -0.153545
C     15.277809     3.490880    16.640772     0.094329
C     10.298093     1.038008     0.509044    -0.147521
C     10.512128    15.194211    16.131728    -0.141980
C      7.972616     4.287561     8.782296     0.070811
C      9.526981     2.918642     9.253633    -0.059053
C      8.566120     2.746363    10.168884    -0.103685
C      6.298004     3.795956    10.569949    -0.149774
C      6.382949     4.746654    11.754291     0.099557
C      6.392878     4.248681    13.053468    -0.136591
C      6.396189     6.097354    11.586324    -0.156098
C     12.214307     6.020513     8.463501     0.059816
C     11.623009     7.315837     6.867810    -0.036856
C     12.562911     7.972652     7.580815    -0.108483
C     13.915397     7.404119     9.644415    -0.154056
C     15.277812     7.716687     9.068526     0.094614
C     15.813952     6.948361     8.060722    -0.146772
C     16.027969     8.764897     9.577570    -0.141066
S     13.439497    13.561524    13.698085    -0.463823
S     16.240995    10.912687    14.342189    -0.491831
S     13.139872    10.382893    12.046349    -0.511625
S     10.690506    11.384111    14.555233    -0.477902
S      7.923643    10.397585    12.011213    -0.463508
S     10.725147    13.046422    11.367109    -0.492082
S     18.655726    13.576216    13.662949    -0.511244
S     16.206356    12.574998    11.154065    -0.477499
S      8.623925     2.411215     3.441447    -0.463820
S      5.822427     5.060052     2.797343    -0.491828
S      8.923550     5.589846     5.093183    -0.511622
S     11.372916     4.588628     2.584299    -0.477903
S     14.139779     5.575154     5.128319    -0.463510
S     11.338275     2.926317     5.772423    -0.492084
S      3.407696     2.396523     3.476583    -0.511247
S      5.857066     3.397741     5.985467    -0.477497
N     18.414131    11.901739    16.938999    -0.249826
N     14.493458     8.377744     1.302604     0.082966
N     16.171389    14.082010    15.994611    -0.244984
N      9.129849    11.911254     0.020567     0.077087
N     12.898279    12.057370     8.770299    -0.250765
N     14.493463    12.360167     7.267162     0.080936
N     10.655532     9.877098     9.714687    -0.246800
N      9.129847     8.826656     8.549199     0.075815
N      3.649291     4.071000     0.200533    -0.249826
N      7.569964     7.594995    15.836928     0.082966
N      5.892033     1.890729     1.144921    -0.244984
N      7.417716     0.840287    -0.020567     0.077087
N      9.165143     3.915369     8.369233    -0.250765
N      7.569959     3.612572     9.872370     0.080936
N     11.407890     6.095641     7.424845    -0.246800
N     12.933575     7.146083     8.590333     0.075815

The following XYZ coordinates are in angstroms. Other properties are in atomic units.
The sperically averaged electron density of each atom fit to a function of the form exp(a - br)
eigen_1, eigen_2 and eigen_3 are the three eigenvalues of traceless quadrupole moment tensor
  atom number  atomic symbol              X              Y              Z     net charge C6 coefficient C8 coefficient C10 coefficient fluctuating dipole atomic polarizability isotropic forcefield polarizability              a              b squared Pearson coefficient          <r^3>          <r^4>         wp_QDO          m_QDO          q_QDO       dipole_x       dipole_y       dipole_z         dipole            Qxy            Qxz            Qyz     Q(x^2-y^2)  Q(3z^2 - R^2)        eigen_1        eigen_2        eigen_3 static polarizability      alpha(xx)      alpha(xy)      alpha(xz)      alpha(yy)      alpha(yz)      alpha(zz) atomic spin moment
            1             Cu      11.899358      11.346806      10.369245       0.323977      96.109505 0.19924796E+04  0.64619133E+05                                18.261843                           15.546801       0.767859       2.032924                    0.997069      54.595022     152.086631       0.415164       0.454904      -1.104078      -0.011687       0.001586      -0.011780       0.016669      -0.090068       0.028371      -0.049943      -0.014653      -0.103106      -0.079198      -0.047847       0.127045             21.019771      19.299224       4.846499      -2.170293      18.604027       3.684834      25.156061           0.000006
            2             Cu      14.751826      11.853656      12.800831       0.327192     101.307163 0.21452843E+04  0.71528105E+05                                20.243061                           16.872055       0.430768       1.900995                    0.999261      58.097274     169.113424       0.369175       0.497602      -1.069688      -0.000760      -0.014775       0.010777       0.018304       0.013739       0.004336      -0.011029      -0.097233       0.044100      -0.058340       0.011785       0.046555             23.962735      39.982873      -2.015836       3.716249      14.953243       1.346869      16.952090          -0.000023
            3             Cu      17.415211      12.612303      15.340053       0.322917      96.200958 0.19951621E+04  0.64731349E+05                                18.276954                           15.560915       0.763666       2.031549                    0.997065      54.629891     152.239924       0.414807       0.455117      -1.103889      -0.011057      -0.002113       0.011746       0.016269       0.090292      -0.028151      -0.050121      -0.013931      -0.101095      -0.079809      -0.047161       0.126969             21.035940      19.313409      -4.848071       2.172486      18.616689       3.688895      25.177722           0.000002
            4             Cu       9.235977      12.105453      12.908467       0.327186     101.333873 0.21459632E+04  0.71557137E+05                                20.247630                           16.875572       0.429301       1.900573                    0.999264      58.106723     169.154180       0.369105       0.497652      -1.069650      -0.000548       0.014887      -0.010732       0.018360      -0.013706      -0.004330      -0.011099      -0.097021       0.046246      -0.058580       0.012333       0.046247             23.968332      39.993764       2.015598      -3.717598      14.955513       1.347132      16.955718          -0.000020
            5             Cu      10.164064       4.625933       6.770287       0.323976      96.109670 0.19924837E+04  0.64619293E+05                                18.261856                           15.546810       0.767864       2.032925                    0.997069      54.595094     152.086836       0.415164       0.454903      -1.104078       0.011688      -0.001586       0.011780       0.016671      -0.090069       0.028370      -0.049943      -0.014653      -0.103106      -0.079199      -0.047847       0.127045             21.019786      19.299238       4.846500      -2.170302      18.604038       3.684836      25.156083           0.000004
            6             Cu       7.311596       4.119083       4.338701       0.327192     101.306526 0.21452682E+04  0.71527477E+05                                20.243053                           16.872051       0.430724       1.900984                    0.999261      58.096946     169.112713       0.369172       0.497606      -1.069685       0.000760       0.014775      -0.010777       0.018304       0.013739       0.004336      -0.011029      -0.097238       0.044105      -0.058343       0.011786       0.046556             23.962727      39.982863      -2.015835       3.716248      14.953236       1.346868      16.952081          -0.000022
            7             Cu       4.648211       3.360436       1.799479       0.322917      96.200938 0.19951616E+04  0.64731331E+05                                18.276955                           15.560916       0.763665       2.031549                    0.997065      54.629882     152.239916       0.414807       0.455117      -1.103889       0.011056       0.002113      -0.011746       0.016268       0.090292      -0.028151      -0.050120      -0.013931      -0.101094      -0.079809      -0.047161       0.126969             21.035942      19.313411      -4.848074       2.172479      18.616692       3.688895      25.177722          -0.000002
            8             Cu      12.827445       3.867286       4.231065       0.327184     101.334619 0.21459819E+04  0.71557875E+05                                20.247655                           16.875588       0.429343       1.900583                    0.999264      58.107094     169.155060       0.369107       0.497649      -1.069652       0.000548      -0.014886       0.010733       0.018360      -0.013706      -0.004330      -0.011099      -0.097016       0.046241      -0.058577       0.012332       0.046246             23.968364      39.993821       2.015601      -3.717608      14.955530       1.347134      16.955740          -0.000020
            9              H      20.126252      12.946385      16.927002       0.088305       1.113153 0.80020055E+01  0.79955942E+02                                 1.872281                            1.724090      -1.440305       2.175416                    0.992436       4.129667      12.353043       0.440050       1.393004      -0.681959       0.022223       0.030723      -0.030105       0.048416       0.006245       0.006529      -0.014576       0.007732       0.006756      -0.019925       0.006077       0.013848              1.938459       1.825553       0.524381      -0.251719       2.241848      -0.414729       1.747977           0.000001
           10              H      11.724499       7.193766       0.647874       0.116327       1.235537 0.91278608E+01  0.92524848E+02                                 1.901920                            1.771756      -1.017740       2.399040                    0.997514       3.542115      10.044508       0.468540       1.289644      -0.708245      -0.038585      -0.027235      -0.002650       0.047303       0.012417       0.009077      -0.012230       0.013105      -0.013950      -0.023769       0.007242       0.016527              1.938321       2.330440       0.506662       0.092477       1.950778       0.042290       1.533744           0.000002
           11              H      13.481849       6.896725       2.324121       0.126676       1.153537 0.83515213E+01  0.84251427E+02                                 1.916438                            1.763888      -1.465220       2.185218                    0.992579       3.947257      11.821159       0.434597       1.397036      -0.682223      -0.007540      -0.030983       0.029006       0.043106       0.014205       0.004527      -0.010419       0.008456      -0.001083      -0.020708       0.005137       0.015570              1.983512       1.511601       0.062477       0.027636       2.159184      -0.646985       2.279750           0.000001
           12              H       5.051425       7.678072       2.322407       0.125745       1.048077 0.78496666E+01  0.77473661E+02                                 1.769714                            1.683071      -1.168332       2.322071                    0.994907       3.725490      10.807175       0.458584       1.353271      -0.692089       0.011013      -0.029187       0.014948       0.034592      -0.000808       0.003864       0.000079       0.004441      -0.013615      -0.005987      -0.000020       0.006007              1.811455       1.537648      -0.283295       0.143963       2.272571      -0.202805       1.624146           0.000002
           13              H       5.403337       8.904811       1.359165       0.121512       1.132139 0.87875582E+01  0.87862197E+02                                 1.776167                            1.717357      -0.766980       2.512910                    0.999009       3.429644       9.527053       0.486730       1.258590      -0.715584       0.025792       0.012262      -0.018293       0.033914       0.003351      -0.002442      -0.002726       0.019126      -0.004523      -0.010018      -0.001511       0.011529              1.794669       1.872485       0.239271      -0.351645       1.647422      -0.178446       1.864099           0.000001
           14              H       4.634428       8.074988       4.631102       0.111137       1.066250 0.78911555E+01  0.78368653E+02                                 1.807605                            1.704536      -1.321466       2.244548                    0.993359       3.922965      11.599494       0.446685       1.380712      -0.685261      -0.001479      -0.035578       0.008158       0.036531      -0.001450      -0.000503      -0.000997      -0.019393       0.020751      -0.013279       0.005639       0.007640              1.845502       1.374213      -0.007726       0.050879       2.458817      -0.158729       1.703476           0.000001
           15              H      15.655099      11.219769       2.135586       0.100230       1.064230 0.77435835E+01  0.76763961E+02                                 1.821465                            1.698868      -1.446343       2.178865                    0.991218       4.061111      12.111632       0.442061       1.397683      -0.681187      -0.001713       0.014776      -0.029087       0.032670      -0.001983       0.000179       0.000930      -0.023810       0.028302      -0.016788       0.007009       0.009779              1.893798       1.427040       0.059408      -0.049902       1.730625      -0.423892       2.523728           0.000000
           16              H       9.786233      10.037657       0.473051       0.106712       1.245211 0.93360697E+01  0.93945787E+02                                 1.822898                            1.724368      -0.907828       2.443038                    0.998767       3.378637       9.150522       0.509643       1.194337      -0.731382       0.002380      -0.048105       0.026301       0.054877      -0.007566      -0.012978      -0.012471      -0.020987      -0.004696      -0.024464       0.005577       0.018887              1.830947       1.557556      -0.083498      -0.029138       2.180146      -0.495514       1.755138           0.000003
           17              H      10.881675       2.889317      14.668011       0.117800       1.212537 0.90568829E+01  0.91010359E+02                                 1.840037                            1.738106      -0.812087       2.498283                    0.999314       3.366011       9.296576       0.487292       1.250850      -0.718505       0.018011       0.017084      -0.040487       0.047492      -0.006006      -0.012229      -0.014114      -0.018597       0.002008      -0.023227       0.003429       0.019798              1.856080       1.828440       0.146288      -0.394993       1.548951      -0.235602       2.190847           0.000001
           18              H       9.165144       4.080628      15.979186       0.127056       1.091596 0.79744763E+01  0.78500244E+02                                 1.774001                            1.671631      -1.001370       2.408707                    0.997621       3.517321       9.974126       0.473508       1.314044      -0.701782      -0.008041       0.041080      -0.016515       0.045000      -0.005555      -0.014331      -0.015637      -0.021528       0.013086      -0.026010       0.002831       0.023179              1.811450       1.672707      -0.412744       0.092847       2.329893      -0.170137       1.431749           0.000001
           19              H       8.080734      11.375693       1.662535       0.127187       1.137345 0.88557942E+01  0.87976052E+02                                 1.733283                            1.687446      -0.677367       2.557015                    0.999787       3.263997       8.793902       0.511335       1.205768      -0.729377      -0.008466      -0.025747       0.021352       0.034504      -0.000728      -0.006870      -0.005245      -0.012301       0.008643      -0.011576       0.001455       0.010122              1.743971       1.595308       0.074915      -0.122031       1.865569      -0.413283       1.771036           0.000002
           20              H       8.453607      12.933543       1.626542       0.121555       1.045343 0.79539142E+01  0.78911142E+02                                 1.780756                            1.705348      -1.184577       2.315232                    0.994175       3.772934      11.041314       0.450269       1.371123      -0.688521       0.006269       0.029916       0.018968       0.035973       0.003234      -0.002678       0.005485      -0.001431       0.004368      -0.007651       0.001393       0.006258              1.809924       1.751414       0.223443       0.151753       1.949011       0.387545       1.729346           0.000002
           21              H      12.269477      14.211347      16.275700       0.110817       1.232335 0.95487538E+01  0.99223991E+02                                 1.975433                            1.864097      -1.487050       2.166677                    0.991539       4.041975      12.130454       0.431931       1.364651      -0.688905       0.017860      -0.027458      -0.016222       0.036553      -0.008965       0.005736       0.003888      -0.000757      -0.009138      -0.012446       0.001828       0.010618              2.021528       2.130926      -0.415407      -0.234059       2.142932       0.338170       1.790726           0.000001
           22              H      11.905413       1.319908       1.703669       0.113476       1.047313 0.76805316E+01  0.75905434E+02                                 1.803129                            1.695036      -1.312826       2.252843                    0.993101       3.893911      11.556323       0.441801       1.402806      -0.681263       0.012088       0.020743       0.028581       0.037326      -0.001713       0.008262       0.005110       0.007929      -0.004449      -0.010798       0.000180       0.010618              1.849560       1.722438       0.222204       0.210693       1.855730       0.385508       1.970513           0.000001
           23              H      14.610398      11.012723       8.782296       0.086789       1.117619 0.80356251E+01  0.80312089E+02                                 1.870950                            1.722906      -1.422647       2.181368                    0.992607       4.126906      12.314264       0.442395       1.385271      -0.683452       0.022177      -0.031276       0.030455       0.048964      -0.006397      -0.006402      -0.014595       0.007936       0.006275      -0.020008       0.006304       0.013704              1.937023       1.824221      -0.523896       0.251565       2.240119      -0.414378       1.746731           0.000001
           24              H      11.724508      13.544145       7.921892       0.115983       1.231210 0.90841920E+01  0.91910190E+02                                 1.891629                            1.762973      -0.995433       2.407518                    0.997769       3.534907       9.992781       0.471838       1.283028      -0.709632      -0.038852       0.027612       0.002611       0.047736      -0.012444      -0.009038      -0.012294       0.013272      -0.013941      -0.023838       0.007257       0.016581              1.927548       2.316163      -0.501995      -0.091636       1.939938       0.042046       1.526544           0.000002
           25              H      13.481858      13.841185       6.245645       0.126280       1.152656 0.83435063E+01  0.84157016E+02                                 1.916311                            1.763696      -1.470135       2.183501                    0.992678       3.946515      11.821035       0.434344       1.398075      -0.682042      -0.007514       0.030915      -0.028991       0.043042      -0.014252      -0.004531      -0.010498       0.008663      -0.001228      -0.020820       0.005151       0.015669              1.983449       1.511501      -0.062536      -0.027562       2.159202      -0.647038       2.279645           0.000001
           26              H      16.083132      13.059838       6.247359       0.125754       1.046619 0.78359256E+01  0.77302945E+02                                 1.768056                            1.681618      -1.164472       2.323867                    0.994924       3.722342      10.795032       0.458780       1.353305      -0.692096       0.011171       0.029078      -0.014956       0.034555       0.000716      -0.003879      -0.000081       0.004254      -0.013589      -0.005985       0.000058       0.005927              1.809701       1.536294       0.282792      -0.143691       2.270087      -0.202514       1.622721           0.000002
           27              H      16.435042      11.833099       7.210601       0.120938       1.134979 0.88131647E+01  0.88156850E+02                                 1.776511                            1.717699      -0.755223       2.517036                    0.999088       3.434245       9.532916       0.487740       1.255433      -0.716240       0.026075      -0.012281       0.018597       0.034302      -0.003385       0.002419      -0.002686       0.019343      -0.004358      -0.010127      -0.001473       0.011600              1.794999       1.872835      -0.239256       0.351727       1.647682      -0.178427       1.864480           0.000001
           28              H      15.666133      12.662922       3.938664       0.110785       1.068244 0.79076776E+01  0.78552543E+02                                 1.807613                            1.704548      -1.320153       2.244693                    0.993277       3.924272      11.594564       0.447501       1.377847      -0.685802      -0.001609       0.035610      -0.008164       0.036570       0.001554       0.000494      -0.000978      -0.019365       0.020624      -0.013260       0.005659       0.007601              1.845520       1.374249       0.007724      -0.050876       2.458801      -0.158703       1.703509           0.000001
           29              H      15.655098       9.518142       6.434180       0.101158       1.062633 0.77313744E+01  0.76635509E+02                                 1.821875                            1.699240      -1.456613       2.175073                    0.991123       4.061642      12.124412       0.441213       1.400504      -0.680641      -0.001662      -0.014809       0.028498       0.032160       0.001906      -0.000212       0.001099      -0.023969       0.028699      -0.016922       0.006914       0.010008              1.894240       1.427336      -0.059412       0.049915       1.731001      -0.424010       2.524383           0.000001
           30              H       9.786235      10.700253       8.096715       0.106307       1.250266 0.93840643E+01  0.94571766E+02                                 1.829862                            1.730405      -0.953257       2.422293                    0.998571       3.384854       9.181242       0.507925       1.196564      -0.730872       0.002400       0.047902      -0.026243       0.054672       0.007520       0.012989      -0.012559      -0.021231      -0.004837      -0.024537       0.005478       0.019059              1.838077       1.562776       0.084020       0.029293       2.189613      -0.498801       1.761843           0.000003
           31              H      10.881681       8.318250      11.041287       0.118129       1.207403 0.90070788E+01  0.90349859E+02                                 1.831324                            1.730515      -0.798492       2.503566                    0.999366       3.359925       9.259722       0.489739       1.246804      -0.719368       0.018192      -0.016970       0.040296       0.047357       0.005955       0.012346      -0.014196      -0.018729       0.002324      -0.023355       0.003403       0.019952              1.847119       1.819799      -0.145162       0.391691       1.542338      -0.233732       2.179222           0.000001
           32              H       9.165147       7.126939       9.730112       0.126546       1.095342 0.80058762E+01  0.78870411E+02                                 1.776230                            1.673441      -0.992320       2.411867                    0.997681       3.522339       9.985443       0.473978       1.311726      -0.702238      -0.008146      -0.041325       0.016457       0.045221       0.005468       0.014419      -0.015780      -0.021411       0.013170      -0.026068       0.002726       0.023342              1.813848       1.674630       0.413748      -0.093119       2.333702      -0.170685       1.433212           0.000001
           33              H       8.080733       9.362217       6.907231       0.127218       1.133702 0.88182413E+01  0.87491127E+02                                 1.727807                            1.682424      -0.674453       2.557943                    0.999797       3.259423       8.769798       0.512866       1.203705      -0.729847      -0.008451       0.025757      -0.021264       0.034453       0.000697       0.006832      -0.005251      -0.012430       0.009104      -0.011607       0.001419       0.010188              1.738352       1.590471      -0.074585       0.121378       1.859533      -0.410978       1.765051           0.000002
           34              H       8.453602       7.804368       6.943224       0.122097       1.046435 0.79674012E+01  0.79105047E+02                                 1.784363                            1.708662      -1.192933       2.311844                    0.993997       3.778394      11.073659       0.448943       1.374127      -0.687913       0.006053      -0.029752      -0.018989       0.035811      -0.003308       0.002690       0.005321      -0.001376       0.004011      -0.007594       0.001549       0.006045              1.813654       1.755092      -0.223975      -0.152197       1.952770       0.388759       1.733100           0.000002
           35              H       6.753620       9.747761       9.433598       0.110227       1.238290 0.96017744E+01  0.99873035E+02                                 1.977978                            1.866201      -1.491475       2.163632                    0.991525       4.048490      12.140038       0.432925       1.360181      -0.689748       0.017871       0.027504       0.016191       0.036579       0.009097      -0.005877       0.003943      -0.000777      -0.009322      -0.012669       0.001878       0.010791              2.024218       2.133754       0.416664       0.234752       2.146091       0.339129       1.792809           0.000001
           36              H       6.389570       6.666462       6.866097       0.112332       1.050616 0.77075696E+01  0.76202837E+02                                 1.803100                            1.695047      -1.300911       2.256978                    0.993227       3.895454      11.544992       0.443175       1.397904      -0.682189       0.012128      -0.020889      -0.029314       0.037983       0.001683      -0.008296       0.005186       0.007848      -0.004580      -0.010869       0.000228       0.010640              1.849502       1.722418      -0.222132      -0.210655       1.855612       0.385468       1.970476           0.000001
           37              H       1.937170       3.026354       0.212530       0.088305       1.113152 0.80019925E+01  0.79955777E+02                                 1.872279                            1.724089      -1.440302       2.175417                    0.992436       4.129663      12.353027       0.440050       1.393004      -0.681959      -0.022223      -0.030723       0.030105       0.048416       0.006245       0.006529      -0.014576       0.007732       0.006756      -0.019924       0.006077       0.013848              1.938457       1.825551       0.524380      -0.251719       2.241846      -0.414728       1.747975           0.000001
           38              H      10.338923       8.778973      16.491658       0.116327       1.235537 0.91278691E+01  0.92524958E+02                                 1.901921                            1.771757      -1.017741       2.399040                    0.997514       3.542116      10.044514       0.468540       1.289645      -0.708245       0.038585       0.027235       0.002650       0.047303       0.012417       0.009077      -0.012230       0.013105      -0.013950      -0.023769       0.007242       0.016528              1.938322       2.330442       0.506662       0.092477       1.950780       0.042290       1.533745           0.000002
           39              H       8.581573       9.076014      14.815411       0.126676       1.153539 0.83515453E+01  0.84251727E+02                                 1.916440                            1.763890      -1.465222       2.185216                    0.992579       3.947262      11.821177       0.434597       1.397035      -0.682223       0.007540       0.030983      -0.029005       0.043106       0.014205       0.004527      -0.010419       0.008456      -0.001083      -0.020707       0.005137       0.015570              1.983515       1.511603       0.062477       0.027636       2.159187      -0.646987       2.279753           0.000001
           40              H      17.011997       8.294667      14.817125       0.125746       1.048074 0.78496429E+01  0.77473366E+02                                 1.769711                            1.683068      -1.168329       2.322073                    0.994907       3.725485      10.807155       0.458584       1.353271      -0.692089      -0.011013       0.029187      -0.014948       0.034592      -0.000808       0.003864       0.000078       0.004441      -0.013615      -0.005987      -0.000020       0.006007              1.811452       1.537645      -0.283294       0.143963       2.272566      -0.202805       1.624143           0.000002
           41              H      16.660085       7.067928      15.780367       0.121512       1.132140 0.87875609E+01  0.87862234E+02                                 1.776168                            1.717358      -0.766980       2.512909                    0.999009       3.429644       9.527055       0.486730       1.258590      -0.715584      -0.025792      -0.012262       0.018292       0.033914       0.003351      -0.002442      -0.002726       0.019126      -0.004523      -0.010018      -0.001511       0.011529              1.794670       1.872486       0.239271      -0.351646       1.647423      -0.178446       1.864100           0.000002
           42              H       6.397294       7.897751      12.508430       0.111137       1.066250 0.78911530E+01  0.78368616E+02                                 1.807604                            1.704535      -1.321465       2.244548                    0.993359       3.922964      11.599487       0.446685       1.380711      -0.685261       0.001479       0.035578      -0.008158       0.036531      -0.001450      -0.000503      -0.000997      -0.019393       0.020751      -0.013279       0.005639       0.007640              1.845501       1.374212      -0.007726       0.050879       2.458816      -0.158729       1.703475           0.000001
           43              H       6.408323       4.752970      15.003946       0.100230       1.064230 0.77435825E+01  0.76763950E+02                                 1.821465                            1.698868      -1.446343       2.178865                    0.991218       4.061111      12.111633       0.442061       1.397683      -0.681187       0.001713      -0.014776       0.029087       0.032669      -0.001983       0.000179       0.000930      -0.023810       0.028302      -0.016788       0.007009       0.009779              1.893798       1.427040       0.059408      -0.049902       1.730626      -0.423892       2.523728           0.000001
           44              H      12.277189       5.935082      16.666481       0.106711       1.245212 0.93360778E+01  0.93945893E+02                                 1.822900                            1.724369      -0.907829       2.443038                    0.998767       3.378638       9.150527       0.509642       1.194338      -0.731382      -0.002380       0.048105      -0.026301       0.054877      -0.007566      -0.012978      -0.012471      -0.020987      -0.004696      -0.024464       0.005577       0.018887              1.830948       1.557557      -0.083498      -0.029138       2.180148      -0.495514       1.755140           0.000003
           45              H      11.181747      13.083422       2.471521       0.117799       1.212541 0.90569238E+01  0.91010885E+02                                 1.840043                            1.738111      -0.812090       2.498282                    0.999314       3.366018       9.296605       0.487290       1.250851      -0.718504      -0.018011      -0.017084       0.040487       0.047492      -0.006006      -0.012229      -0.014114      -0.018597       0.002007      -0.023227       0.003429       0.019798              1.856085       1.828446       0.146289      -0.394994       1.548955      -0.235603       2.190854           0.000001
           46              H      12.898278      11.892111       1.160346       0.127056       1.091596 0.79744741E+01  0.78500221E+02                                 1.774002                            1.671631      -1.001370       2.408707                    0.997621       3.517321       9.974128       0.473508       1.314044      -0.701782       0.008041      -0.041080       0.016515       0.045000      -0.005555      -0.014331      -0.015637      -0.021528       0.013086      -0.026010       0.002831       0.023179              1.811450       1.672708      -0.412744       0.092847       2.329894      -0.170137       1.431749           0.000001
           47              H      13.982688       4.597046      15.476997       0.127187       1.137344 0.88557911E+01  0.87976004E+02                                 1.733282                            1.687445      -0.677367       2.557015                    0.999787       3.263997       8.793898       0.511335       1.205767      -0.729378       0.008466       0.025747      -0.021352       0.034504      -0.000728      -0.006870      -0.005245      -0.012301       0.008644      -0.011577       0.001455       0.010122              1.743970       1.595307       0.074915      -0.122031       1.865568      -0.413282       1.771035           0.000002
           48              H      13.609815       3.039196      15.512990       0.121554       1.045345 0.79539312E+01  0.78911348E+02                                 1.780757                            1.705350      -1.184578       2.315231                    0.994175       3.772937      11.041323       0.450269       1.371123      -0.688521      -0.006269      -0.029916      -0.018968       0.035973       0.003234      -0.002678       0.005485      -0.001431       0.004368      -0.007651       0.001393       0.006258              1.809926       1.751416       0.223444       0.151753       1.949013       0.387546       1.729348           0.000002
           49              H       9.793945       1.761392       0.863832       0.110817       1.232337 0.95487729E+01  0.99224233E+02                                 1.975435                            1.864098      -1.487051       2.166676                    0.991539       4.041978      12.130463       0.431931       1.364650      -0.688906      -0.017860       0.027458       0.016222       0.036553      -0.008965       0.005737       0.003888      -0.000757      -0.009138      -0.012446       0.001828       0.010618              2.021529       2.130928      -0.415408      -0.234060       2.142934       0.338171       1.790727           0.000001
           50              H      10.158009      14.652831      15.435863       0.113476       1.047316 0.76805515E+01  0.75905674E+02                                 1.803131                            1.695037      -1.312827       2.252842                    0.993101       3.893915      11.556335       0.441801       1.402805      -0.681264      -0.012088      -0.020743      -0.028581       0.037326      -0.001713       0.008262       0.005110       0.007929      -0.004449      -0.010798       0.000180       0.010618              1.849562       1.722439       0.222204       0.210694       1.855732       0.385509       1.970515           0.000001
           51              H       7.453024       4.960016       8.357236       0.086788       1.117622 0.80356451E+01  0.80312339E+02                                 1.870953                            1.722908      -1.422650       2.181366                    0.992607       4.126912      12.314286       0.442395       1.385271      -0.683452      -0.022177       0.031276      -0.030455       0.048964      -0.006397      -0.006402      -0.014595       0.007936       0.006274      -0.020008       0.006304       0.013704              1.937026       1.824223      -0.523897       0.251566       2.240122      -0.414379       1.746733           0.000001
           52              H      10.338914       2.428594       9.217640       0.115983       1.231210 0.90841944E+01  0.91910228E+02                                 1.891629                            1.762973      -0.995433       2.407518                    0.997769       3.534908       9.992787       0.471837       1.283029      -0.709632       0.038852      -0.027612      -0.002611       0.047736      -0.012444      -0.009038      -0.012295       0.013272      -0.013941      -0.023838       0.007257       0.016581              1.927549       2.316164      -0.501995      -0.091636       1.939939       0.042046       1.526545           0.000002
           53              H       8.581564       2.131554      10.893887       0.126280       1.152654 0.83434871E+01  0.84156775E+02                                 1.916309                            1.763695      -1.470134       2.183502                    0.992678       3.946511      11.821020       0.434344       1.398075      -0.682042       0.007514      -0.030915       0.028991       0.043043      -0.014252      -0.004531      -0.010498       0.008663      -0.001228      -0.020820       0.005151       0.015669              1.983447       1.511499      -0.062536      -0.027562       2.159200      -0.647037       2.279642           0.000001
           54              H       5.980290       2.912901      10.892173       0.125754       1.046621 0.78359451E+01  0.77303176E+02                                 1.768057                            1.681619      -1.164474       2.323866                    0.994924       3.722345      10.795039       0.458781       1.353303      -0.692096      -0.011171      -0.029078       0.014956       0.034555       0.000716      -0.003879      -0.000081       0.004254      -0.013588      -0.005985       0.000058       0.005927              1.809702       1.536295       0.282792      -0.143691       2.270089      -0.202515       1.622722           0.000002
           55              H       5.628380       4.139640       9.928931       0.120938       1.134978 0.88131547E+01  0.88156724E+02                                 1.776510                            1.717698      -0.755222       2.517036                    0.999088       3.434243       9.532909       0.487740       1.255433      -0.716240      -0.026076       0.012281      -0.018597       0.034302      -0.003385       0.002419      -0.002686       0.019343      -0.004359      -0.010127      -0.001473       0.011600              1.794998       1.872834      -0.239256       0.351726       1.647682      -0.178427       1.864479           0.000002
           56              H       6.397289       3.309817      13.200868       0.110785       1.068245 0.79076878E+01  0.78552665E+02                                 1.807614                            1.704549      -1.320154       2.244692                    0.993277       3.924274      11.594569       0.447501       1.377846      -0.685803       0.001610      -0.035611       0.008164       0.036570       0.001554       0.000494      -0.000978      -0.019365       0.020624      -0.013260       0.005659       0.007601              1.845521       1.374249       0.007724      -0.050876       2.458802      -0.158703       1.703510           0.000001
           57              H       6.408324       6.454597      10.705352       0.101158       1.062632 0.77313651E+01  0.76635398E+02                                 1.821875                            1.699240      -1.456612       2.175074                    0.991123       4.061640      12.124407       0.441213       1.400505      -0.680641       0.001662       0.014809      -0.028498       0.032160       0.001906      -0.000212       0.001099      -0.023969       0.028699      -0.016922       0.006914       0.010008              1.894240       1.427336      -0.059412       0.049915       1.731001      -0.424010       2.524382           0.000001
           58              H      12.277187       5.272486       9.042817       0.106306       1.250268 0.93840786E+01  0.94571942E+02                                 1.829864                            1.730407      -0.953259       2.422291                    0.998571       3.384856       9.181248       0.507925       1.196564      -0.730872      -0.002400      -0.047902       0.026243       0.054672       0.007520       0.012990      -0.012559      -0.021231      -0.004837      -0.024537       0.005478       0.019059              1.838079       1.562777       0.084020       0.029293       2.189615      -0.498802       1.761844           0.000003
           59              H      11.181741       7.654489       6.098245       0.118128       1.207403 0.90070864E+01  0.90349958E+02                                 1.831325                            1.730517      -0.798492       2.503566                    0.999366       3.359926       9.259727       0.489738       1.246805      -0.719368      -0.018192       0.016970      -0.040296       0.047357       0.005955       0.012346      -0.014196      -0.018729       0.002324      -0.023355       0.003403       0.019952              1.847121       1.819800      -0.145162       0.391692       1.542339      -0.233732       2.179223           0.000001
           60              H      12.898275       8.845800       7.409420       0.126546       1.095343 0.80058818E+01  0.78870479E+02                                 1.776231                            1.673441      -0.992321       2.411867                    0.997681       3.522340       9.985446       0.473978       1.311725      -0.702238       0.008146       0.041325      -0.016457       0.045221       0.005468       0.014419      -0.015780      -0.021411       0.013170      -0.026068       0.002726       0.023342              1.813849       1.674630       0.413748      -0.093119       2.333703      -0.170685       1.433212           0.000001
           61              H      13.982689       6.610522      10.232301       0.127217       1.133702 0.88182462E+01  0.87491189E+02                                 1.727807                            1.682425      -0.674454       2.557943                    0.999797       3.259423       8.769799       0.512866       1.203706      -0.729847       0.008451      -0.025757       0.021264       0.034453       0.000697       0.006832      -0.005251      -0.012430       0.009104      -0.011607       0.001419       0.010188              1.738353       1.590472      -0.074585       0.121379       1.859534      -0.410978       1.765052           0.000002
           62              H      13.609820       8.168371      10.196308       0.122097       1.046434 0.79673950E+01  0.79104965E+02                                 1.784362                            1.708661      -1.192932       2.311845                    0.993997       3.778393      11.073653       0.448944       1.374127      -0.687913      -0.006053       0.029752       0.018989       0.035811      -0.003308       0.002690       0.005321      -0.001376       0.004011      -0.007595       0.001549       0.006045              1.813653       1.755091      -0.223975      -0.152197       1.952769       0.388758       1.733099           0.000002
           63              H      15.309802       6.224978       7.705934       0.110227       1.238291 0.96017823E+01  0.99873130E+02                                 1.977979                            1.866201      -1.491474       2.163632                    0.991525       4.048491      12.140039       0.432925       1.360180      -0.689748      -0.017871      -0.027504      -0.016192       0.036579       0.009097      -0.005877       0.003943      -0.000777      -0.009322      -0.012669       0.001878       0.010791              2.024218       2.133754       0.416664       0.234752       2.146092       0.339129       1.792809           0.000001
           64              H      15.673852       9.306277      10.273435       0.112332       1.050616 0.77075726E+01  0.76202876E+02                                 1.803100                            1.695048      -1.300912       2.256978                    0.993227       3.895455      11.544997       0.443175       1.397905      -0.682189      -0.012128       0.020889       0.029314       0.037983       0.001683      -0.008296       0.005186       0.007848      -0.004581      -0.010869       0.000228       0.010640              1.849503       1.722419      -0.222133      -0.210656       1.855613       0.385469       1.970477           0.000001
           65              W      17.515488      11.860343      12.764495       0.890908     190.797390 0.44493767E+04  0.17377559E+06                                28.714221                           23.197289       1.819366       2.037709                    0.999740     120.780723     351.602352       0.345788       0.453531      -1.121584       0.000175       0.009877      -0.035589       0.036935       0.042413      -0.017735      -0.022242      -0.115731      -0.067999      -0.063182      -0.026271       0.089452             34.091913      49.880959      -2.520203       4.770431      22.466693       4.042832      29.928087           0.000008
           66              W      11.999638      12.098765      12.944803       0.891667     190.761253 0.44483450E+04  0.17372732E+06                                28.712683                           23.196076       1.815489       2.036728                    0.999742     120.766584     351.567009       0.345760       0.453588      -1.121535       0.000467      -0.010485       0.035943       0.037444      -0.041807       0.016874      -0.021777      -0.116045      -0.067808      -0.062689      -0.026181       0.088870             34.090296      49.879266       2.519721      -4.768949      22.466732       4.043066      29.924890           0.000007
           67              W       4.547934       4.112396       4.375037       0.890909     190.797343 0.44493753E+04  0.17377552E+06                                28.714218                           23.197286       1.819366       2.037709                    0.999740     120.780688     351.602239       0.345788       0.453531      -1.121584      -0.000174      -0.009878       0.035589       0.036935       0.042412      -0.017737      -0.022251      -0.115723      -0.067982      -0.063180      -0.026271       0.089450             34.091910      49.880957      -2.520200       4.770427      22.466695       4.042838      29.928077           0.000005
           68              W      10.063784       3.873974       4.194729       0.891668     190.761198 0.44483432E+04  0.17372723E+06                                28.712677                           23.196071       1.815490       2.036728                    0.999742     120.766566     351.566930       0.345760       0.453588      -1.121535      -0.000469       0.010484      -0.035943       0.037444      -0.041808       0.016872      -0.021769      -0.116051      -0.067829      -0.062689      -0.026182       0.088872             34.090291      49.879261       2.519721      -4.768952      22.466723       4.043060      29.924889           0.000006
           69              C      14.090801       9.052732       0.212530       0.067838      26.470367 0.34628326E+03  0.77313961E+04                                 7.838905                            6.276517       0.383294       2.134966                    0.999091      26.655898      75.968130       0.643047       0.426616      -1.052254      -0.029095      -0.042577      -0.001396       0.051587       0.004738      -0.019037      -0.008220      -0.017873       0.028500      -0.024384      -0.000221       0.024605              8.635542       8.708171       2.080790       1.768309       8.296805      -2.538781       8.901649           0.000001
           70              C      12.536433       7.683814       0.683867      -0.059405      28.932960 0.40193403E+03  0.93200692E+04                                 8.242712                            6.718177       0.134833       2.014641                    0.999789      29.216412      85.020523       0.627281       0.421094      -1.055061       0.009853       0.033363      -0.062914       0.071891       0.031051       0.013056      -0.032135      -0.007678      -0.044507      -0.051896       0.007861       0.044036              8.876514       9.728662       2.167334       2.164142       8.668799      -2.005480       8.232082           0.000004
           71              C      13.497294       7.511534       1.599118      -0.104892      29.674389 0.40823273E+03  0.94926453E+04                                 8.434217                            6.795784       0.186428       2.045875                    0.998270      28.977100      84.142173       0.620903       0.424231      -1.054254       0.048129       0.016055      -0.006751       0.051183       0.039324       0.008948      -0.024447      -0.006522      -0.040107      -0.048634      -0.000072       0.048706              9.207998       8.248439       1.636783       2.012494       9.479034      -3.382768       9.896521           0.000002
           72              C       4.733713       8.561128       2.000183      -0.150696      29.059436 0.40148319E+03  0.92771878E+04                                 8.266310                            6.678448      -0.075257       1.987859                    0.997455      28.304641      81.366370       0.636271       0.416596      -1.061298      -0.072523       0.016270      -0.000159       0.074326       0.014778       0.022398      -0.012348       0.054955      -0.036172      -0.038869      -0.005131       0.044000              9.349340       8.407697       0.954157       2.428379       8.714446       2.526064      10.925876           0.000002
           73              C      15.680470       9.511826       3.184525       0.098673      32.142230 0.39645903E+03  0.90588476E+04                                 8.827634                            6.664893       0.077349       2.040430                    0.999308      25.915781      72.153708       0.637987       0.420164      -1.067624      -0.002604      -0.023005      -0.022270       0.032124      -0.004637      -0.006803       0.044268      -0.021369       0.045011      -0.035627      -0.019044       0.054671             10.276240       4.386637       0.511516       0.834816      11.951785       2.069898      14.490300           0.000002
           74              C      15.670541       9.013853       4.483702      -0.136378      34.040627 0.44903179E+03  0.10676050E+05                                 9.173077                            7.107750       0.050976       1.989518                    0.999245      29.814362      87.088973       0.610596       0.421909      -1.057376      -0.008513       0.025646       0.027994       0.038908      -0.000703      -0.002464      -0.002161      -0.012116      -0.072933      -0.024624       0.006273       0.018351             10.350025       4.512297      -0.069993       0.570909      11.159073       0.859721      15.378707           0.000001
           75              C      15.667234      10.862525       3.016558      -0.154269      33.846193 0.45646687E+03  0.10909230E+05                                 9.145134                            7.170090      -0.040642       1.954324                    0.999016      30.291656      89.025817       0.606806       0.422349      -1.055961      -0.008094       0.023394       0.036462       0.044071      -0.000997      -0.002728      -0.008793       0.020771       0.043291      -0.019973       0.002874       0.017099             10.185156       4.569941       0.474879      -0.109977      12.769701       1.050609      13.215827           0.000000
           76              C      15.364971      14.006882      17.033267       0.057456      24.473131 0.32751291E+03  0.71916498E+04                                 7.307683                            6.033750       0.437088       2.146345                    0.999807      26.443022      74.079173       0.669158       0.416848      -1.061233       0.007913       0.013276      -0.039048       0.041996      -0.007389       0.006900      -0.019845      -0.041089      -0.012171      -0.021293      -0.013652       0.034944              7.927925       8.063699      -2.609803      -2.132726       8.888708      -0.770068       6.831369           0.000007
           77              C      15.956272      15.302207      15.437576      -0.035096      26.987876 0.39307926E+03  0.90775441E+04                                 7.922658                            6.703836       0.068807       2.004616                    0.999350      28.808004      84.066092       0.618614       0.428744      -1.048771       0.009288      -0.067613      -0.002436       0.068291       0.000319      -0.009675      -0.021266      -0.036522       0.016265      -0.025514      -0.007572       0.033086              8.408412       8.638477      -1.558234      -2.912555       8.209989      -0.415870       8.376771           0.000004
           78              C       9.500507       3.207481      16.150581      -0.110712      28.398854 0.42061585E+03  0.98371909E+04                                 8.159052                            6.897946       0.219807       2.054835                    0.998361      29.015292      84.028525       0.617356       0.424214      -1.056058      -0.025733      -0.020192       0.035642       0.048376       0.001180      -0.025199      -0.032319      -0.058881       0.041992      -0.049026      -0.005352       0.054378              8.758588       8.893986      -2.762275      -1.999461      10.351468      -0.501518       7.030309           0.000001
           79              C       8.148028      12.169290       1.074649      -0.153545      29.308661 0.39960202E+03  0.92247168E+04                                 8.314957                            6.650226      -0.060455       1.989984                    0.997598      28.398799      81.650224       0.639299       0.415027      -1.062089       0.007050      -0.002762      -0.068869       0.069284      -0.009711      -0.046221       0.009377      -0.005001       0.059588      -0.045416      -0.010060       0.055476              9.592241      14.085733      -1.157671      -1.502457       6.599398       0.528229       8.091592           0.000005
           80              C       6.785613      12.481859       0.498760       0.094329      32.057480 0.41559848E+03  0.96359808E+04                                 8.902823                            6.888706       0.051224       2.031718                    0.999531      26.326042      74.518860       0.616952       0.428186      -1.059587       0.030936      -0.007343       0.016861       0.035990      -0.014572       0.024800      -0.002858       0.077025      -0.013046      -0.039103      -0.014890       0.053993             10.293083      15.318904      -2.311350       1.381465       8.039693       2.061947       7.520652          -0.000001
           81              C      11.765329      14.934731      16.630488      -0.147523      32.300640 0.45747865E+03  0.10974059E+05                                 8.946349                            7.238023      -0.098849       1.940285                    0.998637      30.461790      90.621926       0.594579       0.429438      -1.048261      -0.028362       0.014927      -0.025276       0.040818      -0.012453      -0.010722      -0.010960      -0.012937       0.014172      -0.024145       0.008684       0.015461              9.790928      13.334203      -1.113159       1.867247       7.971258       2.152846       8.067324           0.000000
           82              C      11.551294       0.778528       1.007804      -0.141982      32.979992 0.45835809E+03  0.10967951E+05                                 9.021185                            7.214718       0.041203       1.991395                    0.998257      29.893871      87.968404       0.601064       0.425858      -1.053568      -0.041302      -0.001155       0.002039       0.041368       0.015147       0.006514      -0.002689      -0.000316       0.042465      -0.023366       0.007220       0.016147             10.003234      13.264739      -1.972034       0.948264       8.895517       2.191476       7.849446          -0.000000
           83              C      14.090806      11.685178       8.357236       0.070811      26.400403 0.34505604E+03  0.76976672E+04                                 7.829218                            6.269621       0.376449       2.133709                    0.999114      26.607839      75.816278       0.642706       0.427193      -1.051829      -0.028033       0.042011       0.001829       0.050538      -0.005652       0.018946      -0.008662      -0.017353       0.028291      -0.024114      -0.001049       0.025163              8.624342       8.696524      -2.077178      -1.765342       8.286209      -2.535626       8.890294           0.000001
           84              C      12.536441      13.054097       7.885899      -0.059053      28.935378 0.40203681E+03  0.93234202E+04                                 8.246786                            6.723667       0.128579       2.013044                    0.999782      29.211813      85.022624       0.626353       0.421675      -1.054656       0.009677      -0.033354       0.063128       0.072051      -0.030599      -0.013087      -0.031634      -0.006573      -0.045609      -0.051405       0.008081       0.043324              8.880245       9.726409      -2.161518      -2.166033       8.673080      -2.009773       8.241247           0.000004
           85              C      13.497302      13.226376       6.970648      -0.103685      29.660081 0.40797540E+03  0.94855974E+04                                 8.433540                            6.795193       0.183234       2.045061                    0.998212      28.964075      84.112117       0.620690       0.424425      -1.054085       0.048133      -0.016754       0.005929       0.051309      -0.040197      -0.009508      -0.025099      -0.008156      -0.042341      -0.049968      -0.000107       0.050076              9.207511       8.245253      -1.635522      -2.011131       9.479934      -3.384661       9.897346           0.000002
           86              C      15.765418      12.176783       6.569583      -0.149774      29.047601 0.40129783E+03  0.92725949E+04                                 8.268589                            6.680636      -0.080840       1.986270                    0.997467      28.297573      81.366502       0.635582       0.417061      -1.060915      -0.073188      -0.015674       0.001054       0.074855      -0.015484      -0.023102      -0.012389       0.056330      -0.037394      -0.039835      -0.005511       0.045346              9.351703       8.409434      -0.954728      -2.428480       8.716087       2.527456      10.929589           0.000002
           87              C      15.680473      11.226085       5.385241       0.099557      32.118491 0.39613212E+03  0.90493543E+04                                 8.822929                            6.661737       0.080018       2.041364                    0.999301      25.904287      72.109553       0.638208       0.420113      -1.067675      -0.002606       0.022613       0.022731       0.032169       0.004750       0.006248       0.044152      -0.021664       0.047642      -0.035256      -0.019590       0.054846             10.270377       4.384481      -0.510777      -0.833670      11.944631       2.067304      14.482018           0.000002
           88              C      15.670544      11.724058       4.086064      -0.136591      34.043770 0.44904507E+03  0.10676904E+05                                 9.176104                            7.109983       0.047495       1.988587                    0.999224      29.814722      87.104469       0.610200       0.422161      -1.057172      -0.008629      -0.024836      -0.027817       0.038276       0.000785       0.002148      -0.002231      -0.012548      -0.073170      -0.024662       0.006041       0.018621             10.353606       4.513598       0.070070      -0.570907      11.163418       0.860107      15.383801           0.000001
           89              C      15.667233       9.875385       5.553208      -0.156098      33.874070 0.45697807E+03  0.10924026E+05                                 9.147889                            7.172139      -0.039515       1.954437                    0.999001      30.308471      89.073037       0.606995       0.422117      -1.056152      -0.007865      -0.022821      -0.037052       0.044221       0.001499       0.002887      -0.008568       0.023081       0.041713      -0.020802       0.004268       0.016534             10.188286       4.571139      -0.474841       0.110142      12.772908       1.050789      13.220812           0.000000
           90              C       9.849115       9.952226       8.676031       0.059816      24.427351 0.32666356E+03  0.71685862E+04                                 7.298829                            6.025341       0.436979       2.146703                    0.999812      26.411895      73.977350       0.669699       0.416768      -1.061249       0.008005      -0.013458       0.039828       0.042796       0.007969      -0.006253      -0.020193      -0.040976      -0.011979      -0.020826      -0.014423       0.035249              7.918420       8.049997       2.604965       2.128102       8.881623      -0.773445       6.823640           0.000007
           91              C      10.440413       8.656902      10.271722      -0.036857      27.019346 0.39375710E+03  0.90970926E+04                                 7.930252                            6.711893       0.060442       2.001809                    0.999360      28.827679      84.140832       0.617930       0.429035      -1.048595       0.009740       0.068017       0.003212       0.068786      -0.000703       0.008848      -0.021579      -0.037459       0.016564      -0.025205      -0.008412       0.033617              8.416160       8.647704       1.563540       2.911653       8.221036      -0.412787       8.379740           0.000004
           92              C       9.500511       8.000087       9.558717      -0.108483      28.350083 0.41956836E+03  0.98067121E+04                                 8.150147                            6.889713       0.220584       2.055515                    0.998341      28.981984      83.910239       0.617667       0.424259      -1.056016      -0.025416       0.020524      -0.035115       0.047961      -0.000955       0.025820      -0.032068      -0.058016       0.041877      -0.049224      -0.004821       0.054045              8.749179       8.881557       2.760368       1.994549      10.344765      -0.503310       7.021213           0.000001
           93              C       8.148025       8.568620       7.495117      -0.154057      29.339640 0.40014535E+03  0.92409600E+04                                 8.322904                            6.656421      -0.067213       1.987815                    0.997600      28.419220      81.741547       0.638722       0.415236      -1.061890       0.006962       0.003664       0.069554       0.069997       0.010017       0.046888       0.009043      -0.004657       0.059902      -0.045991      -0.010151       0.056142              9.601732      14.102551       1.159966       1.504331       6.604276       0.532513       8.098369           0.000003
           94              C       6.785610       8.256052       8.071006       0.094614      32.065083 0.41570483E+03  0.96387529E+04                                 8.903099                            6.888918       0.050113       2.031310                    0.999530      26.326633      74.513885       0.617053       0.428103      -1.059673       0.031402       0.007833      -0.016203       0.036193       0.014665      -0.024382      -0.002386       0.075776      -0.012095      -0.038777      -0.014304       0.053081             10.293421      15.319963       2.309676      -1.381407       8.039147       2.062717       7.521152           0.000001
           95              C       6.249470       9.024378       9.078810      -0.146774      32.231379 0.45611017E+03  0.10931569E+05                                 8.929025                            7.223859      -0.092670       1.942670                    0.998706      30.415253      90.403773       0.595653       0.429042      -1.048644      -0.028992      -0.014519       0.025509       0.041256       0.012742       0.011352      -0.010777      -0.013350       0.013468      -0.024719       0.009397       0.015322              9.771773      13.306281       1.112741      -1.862996       7.957396       2.148835       8.051642           0.000000
           96              C       6.035453       7.207842       7.561962      -0.141068      32.966665 0.45803556E+03  0.10958409E+05                                 9.020455                            7.214193       0.044218       1.992315                    0.998236      29.882743      87.931081       0.600828       0.426096      -1.053411      -0.040490      -0.000056      -0.003009       0.040602      -0.015812      -0.006708      -0.002403      -0.000415       0.041356      -0.023825       0.007711       0.016114             10.002574      13.265773       1.973096      -0.947988       8.893611       2.190445       7.848338           0.000000
           97              C       7.972621       6.920007      16.927002       0.067838      26.470357 0.34628313E+03  0.77313924E+04                                 7.838903                            6.276516       0.383296       2.134967                    0.999091      26.655890      75.968098       0.643047       0.426616      -1.052254       0.029095       0.042577       0.001396       0.051587       0.004738      -0.019038      -0.008220      -0.017873       0.028500      -0.024384      -0.000221       0.024605              8.635539       8.708168       2.080789       1.768308       8.296803      -2.538780       8.901647           0.000001
           98              C       9.526989       8.288925      16.455665      -0.059405      28.932977 0.40193431E+03  0.93200777E+04                                 8.242716                            6.718180       0.134830       2.014640                    0.999789      29.216425      85.020584       0.627281       0.421094      -1.055061      -0.009853      -0.033363       0.062914       0.071891       0.031051       0.013056      -0.032135      -0.007678      -0.044507      -0.051896       0.007861       0.044036              8.876519       9.728667       2.167334       2.164143       8.668803      -2.005482       8.232087           0.000004
           99              C       8.566128       8.461205      15.540414      -0.104892      29.674404 0.40823290E+03  0.94926507E+04                                 8.434220                            6.795786       0.186425       2.045874                    0.998270      28.977111      84.142225       0.620903       0.424231      -1.054254      -0.048129      -0.016055       0.006751       0.051183       0.039324       0.008948      -0.024447      -0.006522      -0.040107      -0.048634      -0.000072       0.048706              9.208003       8.248442       1.636784       2.012495       9.479039      -3.382771       9.896527           0.000002
          100              C      17.329709       7.411611      15.139349      -0.150696      29.059432 0.40148315E+03  0.92771859E+04                                 8.266308                            6.678446      -0.075255       1.987859                    0.997455      28.304635      81.366333       0.636271       0.416596      -1.061298       0.072523      -0.016270       0.000159       0.074326       0.014778       0.022398      -0.012348       0.054955      -0.036172      -0.038869      -0.005131       0.044000              9.349336       8.407695       0.954158       2.428378       8.714442       2.526064      10.925872           0.000002
          101              C       6.382952       6.460913      13.955007       0.098673      32.142220 0.39645891E+03  0.90588437E+04                                 8.827632                            6.664892       0.077350       2.040430                    0.999308      25.915776      72.153681       0.637988       0.420164      -1.067624       0.002603       0.023005       0.022270       0.032124      -0.004638      -0.006803       0.044268      -0.021369       0.045011      -0.035627      -0.019044       0.054671             10.276237       4.386636       0.511515       0.834815      11.951780       2.069897      14.490295           0.000002
          102              C       6.392881       6.958886      12.655830      -0.136378      34.040616 0.44903163E+03  0.10676044E+05                                 9.173074                            7.107748       0.050977       1.989518                    0.999245      29.814356      87.088937       0.610597       0.421909      -1.057376       0.008513      -0.025646      -0.027994       0.038908      -0.000703      -0.002465      -0.002161      -0.012116      -0.072933      -0.024623       0.006273       0.018351             10.350021       4.512295      -0.069994       0.570909      11.159068       0.859721      15.378700           0.000001
          103              C       6.396188       5.110214      14.122974      -0.154269      33.846190 0.45646683E+03  0.10909228E+05                                 9.145133                            7.170089      -0.040642       1.954324                    0.999016      30.291654      89.025806       0.606806       0.422349      -1.055961       0.008094      -0.023394      -0.036462       0.044071      -0.000997      -0.002728      -0.008793       0.020771       0.043290      -0.019973       0.002874       0.017099             10.185155       4.569941       0.474878      -0.109977      12.769699       1.050609      13.215827           0.000000
          104              C       6.698451       1.965857       0.106265       0.057456      24.473141 0.32751305E+03  0.71916539E+04                                 7.307686                            6.033752       0.437085       2.146344                    0.999807      26.443030      74.079209       0.669158       0.416848      -1.061233      -0.007913      -0.013276       0.039048       0.041996      -0.007389       0.006900      -0.019845      -0.041089      -0.012171      -0.021292      -0.013652       0.034944              7.927929       8.063701      -2.609804      -2.132727       8.888712      -0.770069       6.831372           0.000006
          105              C       6.107150       0.670532       1.701956      -0.035096      26.987880 0.39307923E+03  0.90775438E+04                                 7.922660                            6.703836       0.068806       2.004616                    0.999350      28.808011      84.066129       0.618614       0.428744      -1.048771      -0.009288       0.067613       0.002436       0.068291       0.000319      -0.009675      -0.021266      -0.036522       0.016265      -0.025514      -0.007572       0.033086              8.408414       8.638479      -1.558233      -2.912558       8.209989      -0.415871       8.376775           0.000004
          106              C      12.562915      12.765258       0.988951      -0.110712      28.398862 0.42061598E+03  0.98371951E+04                                 8.159055                            6.897947       0.219806       2.054834                    0.998361      29.015297      84.028551       0.617356       0.424214      -1.056058       0.025733       0.020192      -0.035642       0.048376       0.001180      -0.025199      -0.032319      -0.058881       0.041993      -0.049026      -0.005352       0.054378              8.758591       8.893991      -2.762277      -1.999463      10.351471      -0.501518       7.030312           0.000001
          107              C      13.915394       3.803449      16.064883      -0.153545      29.308656 0.39960194E+03  0.92247143E+04                                 8.314955                            6.650225      -0.060456       1.989984                    0.997598      28.398798      81.650212       0.639300       0.415027      -1.062089      -0.007050       0.002763       0.068869       0.069284      -0.009710      -0.046221       0.009376      -0.005001       0.059589      -0.045416      -0.010060       0.055476              9.592239      14.085730      -1.157671      -1.502457       6.599397       0.528230       8.091590           0.000004
          108              C      15.277809       3.490880      16.640772       0.094329      32.057498 0.41559878E+03  0.96359893E+04                                 8.902826                            6.888709       0.051224       2.031718                    0.999531      26.326049      74.518882       0.616952       0.428186      -1.059587      -0.030936       0.007343      -0.016861       0.035990      -0.014572       0.024800      -0.002858       0.077025      -0.013046      -0.039103      -0.014890       0.053993             10.293087      15.318910      -2.311351       1.381465       8.039696       2.061947       7.520654          -0.000000
          109              C      10.298093       1.038008       0.509044      -0.147521      32.300583 0.45747761E+03  0.10974027E+05                                 8.946337                            7.238013      -0.098847       1.940286                    0.998637      30.461755      90.621782       0.594579       0.429438      -1.048261       0.028362      -0.014927       0.025276       0.040818      -0.012452      -0.010722      -0.010960      -0.012937       0.014172      -0.024145       0.008684       0.015461              9.790915      13.334183      -1.113159       1.867243       7.971249       2.152843       8.067312           0.000001
          110              C      10.512128      15.194211      16.131728      -0.141980      32.979945 0.45835723E+03  0.10967925E+05                                 9.021175                            7.214710       0.041204       1.991396                    0.998257      29.893845      87.968301       0.601064       0.425858      -1.053568       0.041302       0.001155      -0.002038       0.041368       0.015147       0.006514      -0.002689      -0.000316       0.042466      -0.023366       0.007219       0.016147             10.003223      13.264724      -1.972031       0.948264       8.895507       2.191474       7.849439          -0.000000
          111              C       7.972616       4.287561       8.782296       0.070811      26.400419 0.34505624E+03  0.76976733E+04                                 7.829222                            6.269623       0.376446       2.133707                    0.999114      26.607853      75.816339       0.642706       0.427193      -1.051829       0.028033      -0.042011      -0.001828       0.050538      -0.005652       0.018946      -0.008662      -0.017353       0.028290      -0.024114      -0.001049       0.025163              8.624347       8.696529      -2.077180      -1.765343       8.286213      -2.535627       8.890298           0.000001
          112              C       9.526981       2.918642       9.253633      -0.059053      28.935387 0.40203697E+03  0.93234251E+04                                 8.246789                            6.723669       0.128577       2.013044                    0.999782      29.211820      85.022661       0.626352       0.421675      -1.054656      -0.009677       0.033354      -0.063128       0.072051      -0.030599      -0.013087      -0.031634      -0.006574      -0.045609      -0.051405       0.008081       0.043325              8.880249       9.726413      -2.161519      -2.166034       8.673084      -2.009774       8.241249           0.000004
          113              C       8.566120       2.746363      10.168884      -0.103685      29.660070 0.40797524E+03  0.94855924E+04                                 8.433538                            6.795191       0.183236       2.045061                    0.998212      28.964066      84.112079       0.620690       0.424425      -1.054086      -0.048133       0.016754      -0.005930       0.051309      -0.040198      -0.009508      -0.025099      -0.008156      -0.042341      -0.049968      -0.000107       0.050076              9.207508       8.245251      -1.635521      -2.011131       9.479930      -3.384659       9.897343           0.000002
          114              C       6.298004       3.795956      10.569949      -0.149774      29.047602 0.40129783E+03  0.92725952E+04                                 8.268590                            6.680636      -0.080841       1.986270                    0.997467      28.297575      81.366514       0.635582       0.417062      -1.060915       0.073188       0.015674      -0.001054       0.074855      -0.015484      -0.023102      -0.012389       0.056330      -0.037393      -0.039835      -0.005511       0.045346              9.351705       8.409436      -0.954728      -2.428481       8.716088       2.527455      10.929591           0.000002
          115              C       6.382949       4.746654      11.754291       0.099557      32.118489 0.39613210E+03  0.90493535E+04                                 8.822928                            6.661737       0.080019       2.041364                    0.999301      25.904286      72.109549       0.638208       0.420113      -1.067675       0.002605      -0.022613      -0.022731       0.032169       0.004750       0.006248       0.044152      -0.021664       0.047642      -0.035256      -0.019590       0.054846             10.270376       4.384481      -0.510778      -0.833670      11.944630       2.067304      14.482018           0.000002
          116              C       6.392878       4.248681      13.053468      -0.136591      34.043766 0.44904498E+03  0.10676901E+05                                 9.176104                            7.109983       0.047494       1.988587                    0.999224      29.814720      87.104464       0.610200       0.422161      -1.057172       0.008629       0.024836       0.027817       0.038276       0.000785       0.002148      -0.002231      -0.012548      -0.073170      -0.024662       0.006041       0.018621             10.353605       4.513597       0.070070      -0.570907      11.163418       0.860107      15.383801           0.000001
          117              C       6.396189       6.097354      11.586324      -0.156098      33.874069 0.45697808E+03  0.10924026E+05                                 9.147888                            7.172139      -0.039515       1.954437                    0.999001      30.308469      89.073025       0.606996       0.422117      -1.056152       0.007865       0.022821       0.037052       0.044221       0.001499       0.002887      -0.008568       0.023082       0.041713      -0.020802       0.004268       0.016534             10.188285       4.571139      -0.474841       0.110141      12.772906       1.050788      13.220810           0.000000
          118              C      12.214307       6.020513       8.463501       0.059816      24.427340 0.32666337E+03  0.71685809E+04                                 7.298826                            6.025339       0.436980       2.146704                    0.999812      26.411888      73.977324       0.669699       0.416767      -1.061249      -0.008005       0.013458      -0.039828       0.042796       0.007969      -0.006253      -0.020193      -0.040976      -0.011979      -0.020826      -0.014422       0.035248              7.918417       8.049993       2.604964       2.128101       8.881620      -0.773446       6.823638           0.000007
          119              C      11.623009       7.315837       6.867810      -0.036856      27.019334 0.39375688E+03  0.90970862E+04                                 7.930250                            6.711891       0.060442       2.001809                    0.999360      28.827671      84.140803       0.617930       0.429035      -1.048595      -0.009740      -0.068017      -0.003212       0.068786      -0.000704       0.008848      -0.021579      -0.037458       0.016564      -0.025205      -0.008412       0.033617              8.416157       8.647701       1.563538       2.911652       8.221033      -0.412788       8.379738           0.000004
          120              C      12.562911       7.972652       7.580815      -0.108483      28.350083 0.41956833E+03  0.98067111E+04                                 8.150146                            6.889712       0.220585       2.055515                    0.998341      28.981983      83.910230       0.617667       0.424259      -1.056016       0.025416      -0.020524       0.035115       0.047961      -0.000956       0.025820      -0.032068      -0.058016       0.041877      -0.049224      -0.004821       0.054045              8.749178       8.881556       2.760368       1.994549      10.344765      -0.503310       7.021213           0.000001
          121              C      13.915397       7.404119       9.644415      -0.154056      29.339628 0.40014520E+03  0.92409551E+04                                 8.322900                            6.656418      -0.067212       1.987815                    0.997600      28.419213      81.741511       0.638722       0.415236      -1.061890      -0.006962      -0.003664      -0.069554       0.069997       0.010017       0.046888       0.009043      -0.004657       0.059902      -0.045991      -0.010151       0.056142              9.601727      14.102542       1.159965       1.504330       6.604274       0.532512       8.098366           0.000004
          122              C      15.277812       7.716687       9.068526       0.094614      32.065101 0.41570514E+03  0.96387615E+04                                 8.903101                            6.888919       0.050114       2.031310                    0.999530      26.326640      74.513900       0.617053       0.428103      -1.059673      -0.031402      -0.007833       0.016203       0.036194       0.014665      -0.024382      -0.002386       0.075776      -0.012095      -0.038777      -0.014304       0.053081             10.293423      15.319966       2.309676      -1.381407       8.039149       2.062717       7.521153           0.000000
          123              C      15.813952       6.948361       8.060722      -0.146772      32.231339 0.45610942E+03  0.10931546E+05                                 8.929017                            7.223852      -0.092668       1.942671                    0.998706      30.415228      90.403668       0.595653       0.429042      -1.048644       0.028992       0.014519      -0.025509       0.041256       0.012743       0.011352      -0.010777      -0.013349       0.013468      -0.024719       0.009397       0.015322              9.771763      13.306267       1.112742      -1.862993       7.957389       2.148832       8.051633           0.000000
          124              C      16.027969       8.764897       9.577570      -0.141066      32.966609 0.45803458E+03  0.10958379E+05                                 9.020442                            7.214184       0.044221       1.992316                    0.998236      29.882708      87.930934       0.600829       0.426096      -1.053411       0.040490       0.000056       0.003009       0.040602      -0.015812      -0.006708      -0.002403      -0.000415       0.041355      -0.023824       0.007711       0.016114             10.002560      13.265752       1.973092      -0.947989       8.893598       2.190442       7.848328          -0.000000
          125              S      13.439497      13.561524      13.698085      -0.463823     188.288881 0.60438643E+04  0.25854314E+06                                22.718640                           21.293418       0.837073       1.876879                    0.999018      83.954363     268.138011       0.508956       0.281324      -1.245681       0.164274       0.230717       0.133375       0.313057      -0.030821      -0.007113       0.009322       0.031196      -0.053642      -0.027769      -0.017614       0.045383             23.904377      25.848723       0.665734       1.528423      25.569187       7.250532      20.295222           0.000005
          126              S      16.240995      10.912687      14.342189      -0.491831     167.661264 0.53117913E+04  0.22103937E+06                                20.871498                           19.732638       0.866558       1.878586                    0.999387      85.085258     272.145624       0.535448       0.274891      -1.247067      -0.159471      -0.181632       0.206580       0.317957       0.032203      -0.008936      -0.007144       0.010908       0.093593      -0.048262       0.010687       0.037575             22.166456      23.855526      -0.671055       5.484799      20.625214      -0.715782      22.018628           0.000008
          127              S      13.139872      10.382893      12.046349      -0.511625     176.926318 0.54439875E+04  0.22810797E+06                                21.679647                           19.989267       0.791386       1.854963                    0.999102      86.178792     277.273680       0.531098       0.275238      -1.245740       0.100869      -0.257839      -0.034215       0.278973      -0.008759       0.028017      -0.008184       0.032459       0.024889      -0.022734      -0.017892       0.040626             23.296057      26.539631      -1.199735       3.470020      20.957118       5.780863      22.391421           0.000007
          128              S      10.690506      11.384111      14.555233      -0.477902     176.062591 0.54891212E+04  0.22989409E+06                                21.758332                           20.288290       0.904083       1.891294                    0.999333      84.341939     269.077016       0.520070       0.281203      -1.242208      -0.121028      -0.137268       0.242997       0.304200      -0.001977       0.009261      -0.027795      -0.005766      -0.060002      -0.037000       0.006507       0.030492             23.135142      25.402086       3.375721      -6.824850      17.149847      -3.993096      26.853494           0.000007
          129              S       7.923643      10.397585      12.011213      -0.463508     188.209091 0.60406356E+04  0.25836851E+06                                22.711284                           21.287047       0.836304       1.876772                    0.999001      83.939865     268.066007       0.509061       0.281306      -1.245710       0.164195      -0.230614      -0.133156       0.312848       0.030512       0.007233       0.009405       0.031729      -0.051004      -0.027894      -0.016983       0.044877             23.895938      25.839034      -0.666747      -1.528996      25.559221       7.247004      20.289558           0.000005
          130              S      10.725147      13.046422      11.367109      -0.492082     167.672842 0.53122630E+04  0.22106322E+06                                20.872204                           19.733211       0.866689       1.878604                    0.999393      85.091672     272.166002       0.535454       0.274883      -1.247080      -0.159773       0.182070      -0.206353       0.318211      -0.031819       0.009513      -0.007125       0.012015       0.093845      -0.048027       0.010092       0.037935             22.167311      23.856456       0.670979      -5.484452      20.625437      -0.714892      22.020039           0.000008
          131              S      18.655726      13.576216      13.662949      -0.511244     176.901363 0.54431724E+04  0.22806612E+06                                21.677459                           19.987879       0.789900       1.854613                    0.999101      86.171597     277.249206       0.531110       0.275241      -1.245732       0.100659       0.257435       0.034079       0.278508       0.008891      -0.028110      -0.008091       0.032668       0.025416      -0.022930      -0.017877       0.040807             23.293146      26.537887       1.199052      -3.469758      20.953392       5.778898      22.388158           0.000007
          132              S      16.206356      12.574998      11.154065      -0.477499     176.181822 0.54938739E+04  0.23015147E+06                                21.772406                           20.300697       0.898732       1.889883                    0.999337      84.357825     269.194421       0.519752       0.281303      -1.242051      -0.120719       0.136812      -0.242266       0.303288       0.002179      -0.009398      -0.028086      -0.005125      -0.059633      -0.037236       0.006580       0.030656             23.150641      25.420545      -3.378182       6.830298      17.159006      -3.995642      26.872373           0.000007
          133              S       8.623925       2.411215       3.441447      -0.463820     188.287963 0.60438266E+04  0.25854112E+06                                22.718568                           21.293353       0.837075       1.876881                    0.999018      83.954110     268.136944       0.508957       0.281324      -1.245681      -0.164272      -0.230715      -0.133374       0.313055      -0.030824      -0.007114       0.009325       0.031205      -0.053658      -0.027774      -0.017617       0.045391             23.904299      25.848642       0.665737       1.528421      25.569099       7.250501      20.295157           0.000005
          134              S       5.822427       5.060052       2.797343      -0.491828     167.660541 0.53117626E+04  0.22103787E+06                                20.871443                           19.732589       0.866556       1.878587                    0.999387      85.085019     272.144650       0.535448       0.274891      -1.247067       0.159470       0.181630      -0.206579       0.317954       0.032202      -0.008934      -0.007145       0.010917       0.093587      -0.048261       0.010688       0.037573             22.166395      23.855460      -0.671049       5.484776      20.625164      -0.715775      22.018562           0.000008
          135              S       8.923550       5.589846       5.093183      -0.511622     176.925498 0.54439561E+04  0.22810631E+06                                21.679584                           19.989213       0.791387       1.854965                    0.999102      86.178544     277.272645       0.531099       0.275238      -1.245739      -0.100868       0.257837       0.034215       0.278971      -0.008758       0.028017      -0.008181       0.032467       0.024875      -0.022734      -0.017892       0.040626             23.295986      26.539550      -1.199737       3.470005      20.957054       5.780839      22.391355           0.000008
          136              S      11.372916       4.588628       2.584299      -0.477903     176.063421 0.54891548E+04  0.22989586E+06                                21.758399                           20.288350       0.904080       1.891292                    0.999333      84.342183     269.078047       0.520069       0.281203      -1.242208       0.121029       0.137268      -0.242998       0.304202      -0.001976       0.009260      -0.027792      -0.005779      -0.059999      -0.036995       0.006502       0.030493             23.135216      25.402167       3.375731      -6.824872      17.149895      -3.993114      26.853586           0.000007
          137              S      14.139779       5.575154       5.128319      -0.463510     188.209901 0.60406687E+04  0.25837030E+06                                22.711347                           21.287103       0.836302       1.876770                    0.999001      83.940091     268.066952       0.509060       0.281306      -1.245711      -0.164197       0.230615       0.133157       0.312849       0.030509       0.007232       0.009402       0.031720      -0.050987      -0.027889      -0.016980       0.044869             23.896006      25.839107      -0.666742      -1.528998      25.559298       7.247032      20.289613           0.000005
          138              S      11.338275       2.926317       5.772423      -0.492084     167.673623 0.53122938E+04  0.22106482E+06                                20.872262                           19.733262       0.866690       1.878603                    0.999393      85.091931     272.167051       0.535453       0.274882      -1.247081       0.159775      -0.182072       0.206354       0.318214      -0.031820       0.009515      -0.007124       0.012005       0.093850      -0.048028       0.010091       0.037937             22.167377      23.856530       0.670984      -5.484480      20.625492      -0.714898      22.020108           0.000008
          139              S       3.407696       2.396523       3.476583      -0.511247     176.902239 0.54432059E+04  0.22806789E+06                                21.677526                           19.987936       0.789900       1.854612                    0.999101      86.171862     277.250308       0.531110       0.275241      -1.245732      -0.100660      -0.257437      -0.034079       0.278510       0.008893      -0.028110      -0.008094       0.032661       0.025430      -0.022930      -0.017877       0.040808             23.293221      26.537976       1.199049      -3.469777      20.953459       5.778923      22.388228           0.000008
          140              S       5.857066       3.397741       5.985467      -0.477497     176.180910 0.54938372E+04  0.23014954E+06                                21.772331                           20.300630       0.898735       1.889885                    0.999337      84.357569     269.193324       0.519753       0.281303      -1.242051       0.120717      -0.136812       0.242264       0.303286       0.002180      -0.009399      -0.028089      -0.005113      -0.059637      -0.037240       0.006585       0.030656             23.150558      25.420455      -3.378169       6.830273      17.158951      -3.995620      26.872269           0.000007
          141              N      18.414131      11.901739      16.938999      -0.249826      38.943496 0.56692161E+03  0.14043971E+05                                 9.663234                            7.720359      -0.100700       1.965029                    0.999382      29.387619      82.830808       0.627128       0.394260      -1.094123       0.036131      -0.061289       0.077937       0.105527       0.045667      -0.011931      -0.017765       0.024847      -0.089287      -0.040015      -0.026482       0.066496             10.971218      11.129798       0.031255       4.546733       9.448736      -3.458832      12.335121          -0.000001
          142              N      14.493458       8.377744       1.302604       0.082966      27.208338 0.32544948E+03  0.69822668E+04                                 7.551118                            5.773100       0.267424       2.182980                    0.999139      22.601813      58.314487       0.743408       0.384031      -1.106917       0.019661      -0.015583       0.031987       0.040651       0.042708       0.059256      -0.043481       0.082545      -0.014810      -0.102025       0.017240       0.084786              8.668620      10.265663       2.153947       4.420108       6.610818      -0.459807       9.129380          -0.000000
          143              N      16.171389      14.082010      15.994611      -0.244984      38.385214 0.58379406E+03  0.14608513E+05                                 9.674672                            7.910955      -0.333192       1.889276                    0.999027      29.821654      85.241913       0.608878       0.402003      -1.085824      -0.076513       0.078802       0.000764       0.109839       0.015729      -0.021417      -0.048872      -0.036300       0.066381      -0.037587      -0.033471       0.071058             11.012969      11.786993      -5.042124      -3.355755      12.488567       1.400028       8.763346           0.000000
          144              N       9.129849      11.911254       0.020567       0.077087      28.493749 0.34540182E+03  0.75238706E+04                                 7.809274                            5.946732      -0.011317       2.079906                    0.998700      23.081421      60.071244       0.732362       0.383940      -1.106616      -0.030464       0.027594       0.004822       0.041385      -0.038257      -0.086396      -0.014980      -0.018112       0.032027      -0.103308       0.015385       0.087923              9.255566      12.232985      -2.966709      -4.907453       7.319702       0.730875       8.214011           0.000001
          145              N      12.898279      12.057370       8.770299      -0.250765      38.999603 0.56792262E+03  0.14075687E+05                                 9.673644                            7.728037      -0.107522       1.962757                    0.999377      29.413156      82.936887       0.626679       0.394349      -1.094007       0.035609       0.061524      -0.077960       0.105503      -0.046231       0.011735      -0.017960       0.025304      -0.090705      -0.040687      -0.026578       0.067266             10.984026      11.141488      -0.026744      -4.555834       9.457524      -3.464238      12.353066          -0.000001
          146              N      14.493463      12.360167       7.267162       0.080936      27.214601 0.32559666E+03  0.69852517E+04                                 7.547439                            5.770846       0.274462       2.185139                    0.999146      22.606388      58.299333       0.744344       0.383557      -1.107410       0.020009       0.016137      -0.031400       0.040580      -0.043026      -0.059592      -0.043465       0.081605      -0.015518      -0.102242       0.017409       0.084833              8.663945      10.259667      -2.152261      -4.417192       6.607510      -0.459938       9.124660          -0.000000
          147              N      10.655532       9.877098       9.714687      -0.246800      38.451872 0.58499404E+03  0.14646685E+05                                 9.686684                            7.919649      -0.332700       1.888896                    0.998969      29.855973      85.375712       0.608452       0.402061      -1.085739      -0.075933      -0.079536       0.000190       0.109963      -0.016321       0.020709      -0.049567      -0.037907       0.065805      -0.037393      -0.034440       0.071833             11.028005      11.805213       5.051390       3.362217      12.504345       1.405121       8.774455           0.000000
          148              N       9.129847       8.826656       8.549199       0.075815      28.519353 0.34575442E+03  0.75336342E+04                                 7.814489                            5.950142      -0.008517       2.080577                    0.998723      23.093431      60.115024       0.732067       0.383988      -1.106557      -0.029657      -0.027552      -0.005078       0.040798       0.038258       0.086378      -0.014694      -0.017764       0.032736      -0.103097       0.014980       0.088117              9.262163      12.241012       2.972039       4.909992       7.327510       0.732659       8.217968           0.000001
          149              N       3.649291       4.071000       0.200533      -0.249826      38.943498 0.56692168E+03  0.14043973E+05                                 9.663235                            7.720359      -0.100700       1.965029                    0.999382      29.387621      82.830818       0.627128       0.394260      -1.094123      -0.036131       0.061289      -0.077937       0.105527       0.045667      -0.011931      -0.017765       0.024847      -0.089288      -0.040015      -0.026482       0.066497             10.971219      11.129796       0.031255       4.546732       9.448738      -3.458834      12.335122          -0.000001
          150              N       7.569964       7.594995      15.836928       0.082966      27.208336 0.32544946E+03  0.69822661E+04                                 7.551118                            5.773100       0.267424       2.182980                    0.999139      22.601812      58.314484       0.743408       0.384031      -1.106917      -0.019661       0.015583      -0.031987       0.040651       0.042707       0.059256      -0.043481       0.082545      -0.014810      -0.102025       0.017240       0.084786              8.668620      10.265663       2.153948       4.420107       6.610818      -0.459807       9.129378          -0.000000
          151              N       5.892033       1.890729       1.144921      -0.244984      38.385225 0.58379420E+03  0.14608517E+05                                 9.674673                            7.910955      -0.333191       1.889276                    0.999027      29.821659      85.241926       0.608878       0.402003      -1.085824       0.076513      -0.078802      -0.000764       0.109839       0.015729      -0.021417      -0.048872      -0.036300       0.066382      -0.037587      -0.033471       0.071058             11.012970      11.786994      -5.042124      -3.355756      12.488569       1.400027       8.763347           0.000000
          152              N       7.417716       0.840287      -0.020567       0.077087      28.493750 0.34540181E+03  0.75238703E+04                                 7.809275                            5.946732      -0.011317       2.079906                    0.998700      23.081421      60.071246       0.732362       0.383940      -1.106616       0.030464      -0.027594      -0.004822       0.041385      -0.038257      -0.086396      -0.014980      -0.018112       0.032026      -0.103308       0.015386       0.087923              9.255567      12.232986      -2.966710      -4.907454       7.319703       0.730876       8.214012           0.000002
          153              N       9.165143       3.915369       8.369233      -0.250765      38.999633 0.56792307E+03  0.14075702E+05                                 9.673649                            7.728040      -0.107524       1.962757                    0.999377      29.413171      82.936948       0.626679       0.394349      -1.094007      -0.035609      -0.061524       0.077960       0.105503      -0.046231       0.011734      -0.017960       0.025303      -0.090705      -0.040687      -0.026578       0.067266             10.984033      11.141496      -0.026744      -4.555838       9.457529      -3.464240      12.353073          -0.000001
          154              N       7.569959       3.612572       9.872370       0.080936      27.214602 0.32559665E+03  0.69852516E+04                                 7.547440                            5.770846       0.274462       2.185139                    0.999146      22.606388      58.299338       0.744344       0.383557      -1.107410      -0.020009      -0.016137       0.031400       0.040580      -0.043026      -0.059592      -0.043465       0.081605      -0.015519      -0.102242       0.017409       0.084833              8.663947      10.259669      -2.152261      -4.417194       6.607510      -0.459939       9.124662          -0.000000
          155              N      11.407890       6.095641       7.424845      -0.246800      38.451889 0.58499442E+03  0.14646697E+05                                 9.686687                            7.919652      -0.332700       1.888896                    0.998969      29.855983      85.375750       0.608452       0.402061      -1.085739       0.075934       0.079535      -0.000190       0.109963      -0.016321       0.020709      -0.049567      -0.037907       0.065804      -0.037393      -0.034440       0.071833             11.028007      11.805215       5.051391       3.362217      12.504349       1.405121       8.774457           0.000000
          156              N      12.933575       7.146083       8.590333       0.075815      28.519348 0.34575437E+03  0.75336326E+04                                 7.814488                            5.950141      -0.008516       2.080578                    0.998723      23.093428      60.115011       0.732068       0.383988      -1.106557       0.029657       0.027552       0.005078       0.040798       0.038258       0.086378      -0.014694      -0.017764       0.032736      -0.103097       0.014980       0.088117              9.262162      12.241008       2.972038       4.909990       7.327509       0.732659       8.217967           0.000002

******************************************************
Auxiliary information for the entire system
The total spin magnetic moment of the unit cell is   0.000258
The total net atomic charge of the unit cell is   -0.000002
Accuracy of reproducing the electrostatic potential in the unit cell:
  The inner radius (bohr) =    5.0000
  The outer radius (bohr) =   12.0000
  Valid grid points have density less than (e/(bohr^3)) =    0.0001
  The number of valid grid points were=        40180
  The rms potential error without charges in kcal/mol is=      5.42452
  The rms potential error with partial charges in kcal/mol is=      1.93941
  The RRMSE value at monopole order=      0.35753
  The rms potential error with partial charges and cloud penetration in kcal/mol is=      1.92388
  The RRMSE value at monopole order with cloud penetration is=      0.35466
  The rms potential error with partial charges and atomic dipoles in kcal/mol is=      0.62996
  The RRMSE value at dipole order=      0.11613
  The rms potential error with partial charges, atomic dipoles and cloud penetration in kcal/mol is=      0.61344
  The RRMSE value at dipole order with cloud penetration=      0.11309

******************************************************
The electron densities and ab initio electrostatic potential were computed in VASP using the PBE functional and
projector augmented wave method. See the main text of the journal article for a description of computational details.
The atomic charges, dipoles, and quadrupoles were computed with the DDEC6 method as described in
(a) T. A. Manz and N. Gabaldon Limas, RSC Adv. 6 (2016) 47771-47801 DOI: 10.1039/c6ra04656h
(b) N. Gabaldon Limas and T. A. Manz, RSC Adv. 8 (2018) 2678-2707 DOI: 10.1039/c7ra11829e.
For each atom in the material, the electron cloud parameters were fit to the spherically averaged atom-in-material
electron density using radial positions for which this density was between 10^-4 and 10^-2 electrons per cubic bohr.
The polarizabilities, dispersion coefficients, and quantum Drude oscillator (QDO) parameters were fit using the MCLF method.
The magnetic structure of the system was optimized in VASP from the default ferromagnetic initial guess using spin polarization.
The atomic spin moments (ASMs) were computed on this optimized magnetic structure using the DDEC6 partition as inputs
to the method of T. A. Manz and D. S. Sholl, J. Chem. Theory Comput. 7 (2011) 4146-4164 DOI: 10.1021/ct200539n.
The RMSE and RRMSE were computed using a uniform grid with Ewald summation.
