# Supplementary material for: A collection of forcefield precursors for metal–organic frameworks
Source: RSC Adv. 2019 Nov 13;9(63):36492–507. doi: 10.1039/c9ra07327b (PMC9075174; doi:10.1039/c9ra07327b)
Supplement: RA-009-C9RA07327B-s5374 [file RA-009-C9RA07327B-s5374.xyz]

  512
jmolscript: load "" {1 1 1} spacegroup "x,y,z" unitcell [{     16.278200     0.000000     0.000000 }, {      0.000000    16.278200     0.000000 }, {      0.000000     0.000000    30.499200 }]
Zn    10.399003    14.812511    24.281328     0.970363
Zn    10.168666    14.422485    27.440130     0.989658
Zn    14.018297     9.604789    24.281328     0.970363
Zn    14.248634     9.994815    27.440130     0.989658
Zn     9.604789    10.399003    24.281328     0.970363
Zn     9.994815    10.168666    27.440130     0.989658
Zn    14.812511    14.018297    24.281328     0.970363
Zn    14.422485    14.248634    27.440130     0.989658
Zn     5.879197     6.673411    21.467472     0.970363
Zn     6.109534     6.283385    18.308670     0.989658
Zn     2.259903     1.465689    21.467472     0.970363
Zn     2.029566     1.855715    18.308670     0.989658
Zn     6.673411     2.259903    21.467472     0.970363
Zn     6.283385     2.029566    18.308670     0.989658
Zn     1.465689     5.879197    21.467472     0.970363
Zn     1.855715     6.109534    18.308670     0.989658
Zn     5.879197     1.465689     6.217872     0.970363
Zn     6.109534     1.855715     3.059070     0.989658
Zn     2.259903     6.673411     6.217872     0.970363
Zn     2.029566     6.283385     3.059070     0.989658
Zn     6.673411     5.879197     6.217872     0.970363
Zn     6.283385     6.109534     3.059070     0.989658
Zn     1.465689     2.259903     6.217872     0.970363
Zn     1.855715     2.029566     3.059070     0.989658
Zn    10.399003     9.604789     9.031728     0.970363
Zn    10.168666     9.994815    12.190530     0.989658
Zn    14.018297    14.812511     9.031728     0.970363
Zn    14.248634    14.422485    12.190530     0.989658
Zn     9.604789    14.018297     9.031728     0.970363
Zn     9.994815    14.248634    12.190530     0.989657
Zn    14.812511    10.399003     9.031728     0.970363
Zn    14.422485    10.168666    12.190530     0.989658
H      6.309430    15.928219    27.800021     0.119306
H      3.087975     0.966925    25.762674     0.118163
H      6.568254     0.291380    23.807676     0.126594
H      5.207396     0.849722    29.495776     0.120703
H      1.736884    16.201692     0.878377     0.111830
H      0.807399    15.594516    29.324981     0.111284
H      2.042914    15.771948    27.376082     0.112078
H     11.860297    13.820192    25.723025     0.425025
H      1.829670     8.489081    27.800021     0.119306
H      5.051125     7.172175    25.762674     0.118163
H      1.570846     7.847720    23.807676     0.126594
H      2.931704     7.289378    29.495776     0.120703
H      6.402216     8.215608     0.878377     0.111830
H      7.331701     8.822784    29.324981     0.111284
H      6.096186     8.645352    27.376082     0.112078
H     12.557003    10.597108    25.723025     0.425025
H      8.489081     6.309430    27.800021     0.119306
H      7.172175     3.087975    25.762674     0.118163
H      7.847720     6.568254    23.807676     0.126594
H      7.289378     5.207396    29.495776     0.120703
H      8.215608     1.736884     0.878377     0.111830
H      8.822784     0.807399    29.324981     0.111284
H      8.645352     2.042914    27.376082     0.112078
H     10.597108    11.860297    25.723025     0.425025
H     15.928219     1.829670    27.800021     0.119306
H      0.966925     5.051125    25.762674     0.118163
H      0.291380     1.570846    23.807676     0.126594
H      0.849722     2.931704    29.495776     0.120703
H     16.201692     6.402216     0.878377     0.111830
H     15.594516     7.331701    29.324981     0.111284
H     15.771948     6.096186    27.376082     0.112078
H     13.820192    12.557003    25.723025     0.425025
H      9.968770     7.789119    17.948779     0.119306
H     13.190225     9.106025    19.986126     0.118163
H      9.709946     8.430480    21.941124     0.126595
H     11.070804     8.988822    16.253024     0.120703
H     14.541316     8.062592    14.371223     0.111830
H     15.470801     7.455416    16.423819     0.111284
H     14.235286     7.632848    18.372718     0.112078
H      4.417903     5.681092    20.025775     0.425025
H     14.448530     0.349981    17.948779     0.119306
H     11.227075    15.311275    19.986126     0.118163
H     14.707354    15.986820    21.941124     0.126594
H     13.346496    15.428478    16.253024     0.120703
H      9.875984     0.076508    14.371223     0.111830
H      8.946499     0.683684    16.423819     0.111284
H     10.182014     0.506252    18.372718     0.112078
H      3.721197     2.458008    20.025775     0.425025
H      7.789119    14.448530    17.948779     0.119306
H      9.106025    11.227075    19.986126     0.118163
H      8.430480    14.707354    21.941124     0.126595
H      8.988822    13.346496    16.253024     0.120703
H      8.062592     9.875984    14.371223     0.111830
H      7.455416     8.946499    16.423819     0.111284
H      7.632848    10.182014    18.372718     0.112078
H      5.681092     3.721197    20.025775     0.425025
H      0.349981     9.968770    17.948779     0.119306
H     15.311275    13.190225    19.986126     0.118163
H     15.986820     9.709946    21.941124     0.126594
H     15.428478    11.070804    16.253024     0.120703
H      0.076508    14.541316    14.371223     0.111830
H      0.683684    15.470801    16.423819     0.111284
H      0.506252    14.235286    18.372718     0.112078
H      2.458008     4.417903    20.025775     0.425025
H      9.968770     0.349981     2.699179     0.119306
H     13.190225    15.311275     4.736526     0.118163
H      9.709946    15.986820     6.691524     0.126594
H     11.070804    15.428478     1.003424     0.120703
H     14.541316     0.076508    29.620823     0.111830
H     15.470801     0.683684     1.174219     0.111284
H     14.235286     0.506252     3.123118     0.112078
H      4.417903     2.458008     4.776175     0.425025
H     14.448530     7.789119     2.699179     0.119306
H     11.227075     9.106025     4.736526     0.118163
H     14.707354     8.430480     6.691524     0.126594
H     13.346496     8.988822     1.003424     0.120703
H      9.875984     8.062592    29.620823     0.111830
H      8.946499     7.455416     1.174219     0.111285
H     10.182014     7.632848     3.123118     0.112078
H      3.721197     5.681092     4.776175     0.425025
H      7.789119     9.968770     2.699179     0.119306
H      9.106025    13.190225     4.736526     0.118163
H      8.430480     9.709946     6.691524     0.126594
H      8.988822    11.070804     1.003424     0.120703
H      8.062592    14.541316    29.620823     0.111830
H      7.455416    15.470801     1.174219     0.111284
H      7.632848    14.235286     3.123118     0.112078
H      5.681092     4.417903     4.776175     0.425025
H      0.349981    14.448530     2.699179     0.119306
H     15.311275    11.227075     4.736526     0.118163
H     15.986820    14.707354     6.691524     0.126594
H     15.428478    13.346496     1.003424     0.120703
H      0.076508     9.875984    29.620823     0.111830
H      0.683684     8.946499     1.174219     0.111285
H      0.506252    10.182014     3.123118     0.112078
H      2.458008     3.721197     4.776175     0.425025
H      6.309430     8.489081    12.550421     0.119306
H      3.087975     7.172175    10.513074     0.118163
H      6.568254     7.847720     8.558076     0.126594
H      5.207396     7.289378    14.246176     0.120703
H      1.736884     8.215608    16.127977     0.111830
H      0.807399     8.822784    14.075381     0.111284
H      2.042914     8.645352    12.126482     0.112078
H     11.860297    10.597108    10.473425     0.425025
H      1.829670    15.928219    12.550421     0.119306
H      5.051125     0.966925    10.513074     0.118163
H      1.570846     0.291380     8.558076     0.126594
H      2.931704     0.849722    14.246176     0.120703
H      6.402216    16.201692    16.127977     0.111830
H      7.331701    15.594516    14.075381     0.111284
H      6.096186    15.771948    12.126482     0.112078
H     12.557003    13.820192    10.473425     0.425025
H      8.489081     1.829670    12.550421     0.119306
H      7.172175     5.051125    10.513074     0.118163
H      7.847720     1.570846     8.558076     0.126594
H      7.289378     2.931704    14.246176     0.120703
H      8.215608     6.402216    16.127977     0.111830
H      8.822784     7.331701    14.075381     0.111285
H      8.645352     6.096186    12.126482     0.112078
H     10.597108    12.557003    10.473425     0.425025
H     15.928219     6.309430    12.550421     0.119306
H      0.966925     3.087975    10.513074     0.118163
H      0.291380     6.568254     8.558076     0.126594
H      0.849722     5.207396    14.246176     0.120703
H     16.201692     1.736884    16.127977     0.111830
H     15.594516     0.807399    14.075381     0.111284
H     15.771948     2.042914    12.126482     0.112078
H     13.820192    11.860297    10.473425     0.425025
C      6.643133    16.177275    25.805373    -0.029795
C      5.897592    16.183786    26.983862    -0.145833
C      4.557896     0.279985    26.980507     0.076188
C      3.997926     0.691823    25.779754    -0.144990
C      4.743467     0.709730    24.583880    -0.016793
C      6.058746     0.299519    24.609194    -0.111280
C      4.087456     1.087384    23.306269     0.601423
C      3.760264     0.201850    28.237684     0.074564
C      4.308840     0.546948    29.457957    -0.158647
C      3.569809     0.457417     0.132062    -0.035968
C      2.251275    -0.008139     0.080823    -0.104789
C      1.701072    15.913568    29.363105    -0.072811
C      2.435219    16.017749    28.205355    -0.124416
C      4.175358     0.879023     1.421263     0.616565
C      8.041431    15.636839    25.799883     0.616671
C      1.495967     8.240025    25.805373    -0.029795
C      2.241508     8.233514    26.983862    -0.145833
C      3.581204     7.859115    26.980507     0.076188
C      4.141174     7.447277    25.779754    -0.144990
C      3.395633     7.429370    24.583880    -0.016793
C      2.080354     7.839581    24.609194    -0.111280
C      4.051644     7.051716    23.306269     0.601423
C      4.378836     7.937250    28.237684     0.074564
C      3.830260     7.592152    29.457957    -0.158647
C      4.569291     7.681683     0.132062    -0.035968
C      5.887825     8.147239     0.080823    -0.104789
C      6.438028     8.503732    29.363105    -0.072811
C      5.703881     8.399551    28.205355    -0.124416
C      3.963742     7.260077     1.421263     0.616565
C      0.097669     8.780461    25.799883     0.616671
C      8.240025     6.643133    25.805373    -0.029795
C      8.233514     5.897592    26.983862    -0.145833
C      7.859115     4.557896    26.980507     0.076188
C      7.447277     3.997926    25.779754    -0.144990
C      7.429370     4.743467    24.583880    -0.016793
C      7.839581     6.058746    24.609194    -0.111280
C      7.051716     4.087456    23.306269     0.601423
C      7.937250     3.760264    28.237684     0.074564
C      7.592152     4.308840    29.457957    -0.158647
C      7.681683     3.569809     0.132062    -0.035968
C      8.147239     2.251275     0.080823    -0.104789
C      8.503732     1.701072    29.363105    -0.072811
C      8.399551     2.435219    28.205355    -0.124416
C      7.260077     4.175358     1.421263     0.616565
C      8.780461     8.041431    25.799883     0.616671
C     16.177275     1.495967    25.805373    -0.029795
C     16.183786     2.241508    26.983862    -0.145833
C      0.279985     3.581204    26.980507     0.076188
C      0.691823     4.141174    25.779754    -0.144990
C      0.709730     3.395633    24.583880    -0.016793
C      0.299519     2.080354    24.609194    -0.111280
C      1.087384     4.051644    23.306269     0.601423
C      0.201850     4.378836    28.237684     0.074564
C      0.546948     3.830260    29.457957    -0.158647
C      0.457417     4.569291     0.132062    -0.035968
C     -0.008139     5.887825     0.080823    -0.104789
C     15.913568     6.438028    29.363105    -0.072811
C     16.017749     5.703881    28.205355    -0.124416
C      0.879023     3.963742     1.421263     0.616565
C     15.636839     0.097669    25.799883     0.616671
C      9.635067     8.038175    19.943427    -0.029795
C     10.380608     8.044686    18.764938    -0.145833
C     11.720304     8.419085    18.768293     0.076188
C     12.280274     8.830923    19.969046    -0.144990
C     11.534733     8.848830    21.164920    -0.016793
C     10.219454     8.438619    21.139606    -0.111280
C     12.190744     9.226484    22.442531     0.601423
C     12.517936     8.340950    17.511116     0.074564
C     11.969360     8.686048    16.290843    -0.158647
C     12.708391     8.596517    15.117538    -0.035968
C     14.026925     8.130961    15.168777    -0.104789
C     14.577128     7.774468    16.385695    -0.072811
C     13.842981     7.878649    17.543445    -0.124416
C     12.102842     9.018123    13.828337     0.616565
C      8.236769     7.497739    19.948917     0.616671
C     14.782233     0.100925    19.943427    -0.029795
C     14.036692     0.094414    18.764938    -0.145833
C     12.696996    15.998215    18.768293     0.076188
C     12.137026    15.586376    19.969046    -0.144990
C     12.882567    15.568470    21.164920    -0.016793
C     14.197846    15.978681    21.139606    -0.111280
C     12.226556    15.190816    22.442531     0.601423
C     11.899364    16.076350    17.511116     0.074564
C     12.447940    15.731252    16.290843    -0.158647
C     11.708909    15.820783    15.117538    -0.035968
C     10.390375     0.008139    15.168777    -0.104789
C      9.840172     0.364632    16.385695    -0.072811
C     10.574319     0.260451    17.543445    -0.124416
C     12.314458    15.399177    13.828337     0.616565
C     16.180531     0.641361    19.948917     0.616671
C      8.038175    14.782233    19.943427    -0.029795
C      8.044686    14.036692    18.764938    -0.145833
C      8.419085    12.696996    18.768293     0.076188
C      8.830923    12.137026    19.969046    -0.144990
C      8.848830    12.882567    21.164920    -0.016793
C      8.438619    14.197846    21.139606    -0.111280
C      9.226484    12.226556    22.442531     0.601423
C      8.340950    11.899364    17.511116     0.074564
C      8.686048    12.447940    16.290843    -0.158647
C      8.596517    11.708909    15.117538    -0.035968
C      8.130961    10.390375    15.168777    -0.104789
C      7.774468     9.840172    16.385695    -0.072811
C      7.878649    10.574319    17.543445    -0.124416
C      9.018123    12.314458    13.828337     0.616565
C      7.497739    16.180531    19.948917     0.616671
C      0.100925     9.635067    19.943427    -0.029795
C      0.094414    10.380608    18.764938    -0.145833
C     15.998215    11.720304    18.768293     0.076188
C     15.586376    12.280274    19.969046    -0.144990
C     15.568470    11.534733    21.164920    -0.016793
C     15.978681    10.219454    21.139606    -0.111280
C     15.190816    12.190744    22.442531     0.601423
C     16.076350    12.517936    17.511116     0.074564
C     15.731252    11.969360    16.290843    -0.158647
C     15.820783    12.708391    15.117538    -0.035968
C      0.008139    14.026925    15.168777    -0.104789
C      0.364632    14.577128    16.385695    -0.072811
C      0.260451    13.842981    17.543445    -0.124416
C     15.399177    12.102842    13.828337     0.616565
C      0.641361     8.236769    19.948917     0.616671
C      9.635067     0.100925     4.693827    -0.029795
C     10.380608     0.094414     3.515338    -0.145833
C     11.720304    15.998215     3.518693     0.076188
C     12.280274    15.586376     4.719446    -0.144990
C     11.534733    15.568470     5.915320    -0.016793
C     10.219454    15.978681     5.890006    -0.111280
C     12.190744    15.190816     7.192931     0.601423
C     12.517936    16.076350     2.261516     0.074564
C     11.969360    15.731252     1.041243    -0.158647
C     12.708391    15.820783    30.367138    -0.035968
C     14.026925     0.008139    30.418377    -0.104789
C     14.577128     0.364632     1.136095    -0.072811
C     13.842981     0.260451     2.293845    -0.124416
C     12.102842    15.399177    29.077937     0.616565
C      8.236769     0.641361     4.699317     0.616671
C     14.782233     8.038175     4.693827    -0.029795
C     14.036692     8.044686     3.515338    -0.145833
C     12.696996     8.419085     3.518693     0.076188
C     12.137026     8.830923     4.719446    -0.144990
C     12.882567     8.848830     5.915320    -0.016793
C     14.197846     8.438619     5.890006    -0.111280
C     12.226556     9.226484     7.192931     0.601423
C     11.899364     8.340950     2.261516     0.074564
C     12.447940     8.686048     1.041243    -0.158647
C     11.708909     8.596517    30.367138    -0.035968
C     10.390375     8.130961    30.418377    -0.104789
C      9.840172     7.774468     1.136095    -0.072811
C     10.574319     7.878649     2.293845    -0.124416
C     12.314458     9.018123    29.077937     0.616565
C     16.180531     7.497739     4.699317     0.616671
C      8.038175     9.635067     4.693827    -0.029795
C      8.044686    10.380608     3.515338    -0.145833
C      8.419085    11.720304     3.518693     0.076188
C      8.830923    12.280274     4.719446    -0.144990
C      8.848830    11.534733     5.915320    -0.016793
C      8.438619    10.219454     5.890006    -0.111280
C      9.226484    12.190744     7.192931     0.601423
C      8.340950    12.517936     2.261516     0.074564
C      8.686048    11.969360     1.041243    -0.158647
C      8.596517    12.708391    30.367138    -0.035968
C      8.130961    14.026925    30.418377    -0.104789
C      7.774468    14.577128     1.136095    -0.072811
C      7.878649    13.842981     2.293845    -0.124416
C      9.018123    12.102842    29.077937     0.616565
C      7.497739     8.236769     4.699317     0.616671
C      0.100925    14.782233     4.693827    -0.029795
C      0.094414    14.036692     3.515338    -0.145833
C     15.998215    12.696996     3.518693     0.076188
C     15.586376    12.137026     4.719446    -0.144990
C     15.568470    12.882567     5.915320    -0.016793
C     15.978681    14.197846     5.890006    -0.111280
C     15.190816    12.226556     7.192931     0.601423
C     16.076350    11.899364     2.261516     0.074564
C     15.731252    12.447940     1.041243    -0.158647
C     15.820783    11.708909    30.367138    -0.035968
C      0.008139    10.390375    30.418377    -0.104789
C      0.364632     9.840172     1.136095    -0.072811
C      0.260451    10.574319     2.293845    -0.124416
C     15.399177    12.314458    29.077937     0.616565
C      0.641361    16.180531     4.699317     0.616671
C      6.643133     8.240025    10.555773    -0.029795
C      5.897592     8.233514    11.734262    -0.145833
C      4.557896     7.859115    11.730907     0.076188
C      3.997926     7.447277    10.530154    -0.144990
C      4.743467     7.429370     9.334280    -0.016793
C      6.058746     7.839581     9.359594    -0.111280
C      4.087456     7.051716     8.056669     0.601423
C      3.760264     7.937250    12.988084     0.074564
C      4.308840     7.592152    14.208357    -0.158647
C      3.569809     7.681683    15.381662    -0.035968
C      2.251275     8.147239    15.330423    -0.104789
C      1.701072     8.503732    14.113505    -0.072811
C      2.435219     8.399551    12.955755    -0.124416
C      4.175358     7.260077    16.670863     0.616565
C      8.041431     8.780461    10.550283     0.616671
C      1.495967    16.177275    10.555773    -0.029795
C      2.241508    16.183786    11.734262    -0.145833
C      3.581204     0.279985    11.730907     0.076188
C      4.141174     0.691823    10.530154    -0.144990
C      3.395633     0.709730     9.334280    -0.016793
C      2.080354     0.299519     9.359594    -0.111280
C      4.051644     1.087384     8.056669     0.601423
C      4.378836     0.201850    12.988084     0.074564
C      3.830260     0.546948    14.208357    -0.158647
C      4.569291     0.457417    15.381662    -0.035968
C      5.887825    -0.008139    15.330423    -0.104789
C      6.438028    15.913568    14.113505    -0.072811
C      5.703881    16.017749    12.955755    -0.124416
C      3.963742     0.879023    16.670863     0.616565
C      0.097669    15.636839    10.550283     0.616671
C      8.240025     1.495967    10.555773    -0.029795
C      8.233514     2.241508    11.734262    -0.145833
C      7.859115     3.581204    11.730907     0.076188
C      7.447277     4.141174    10.530154    -0.144990
C      7.429370     3.395633     9.334280    -0.016793
C      7.839581     2.080354     9.359594    -0.111280
C      7.051716     4.051644     8.056669     0.601423
C      7.937250     4.378836    12.988084     0.074564
C      7.592152     3.830260    14.208357    -0.158647
C      7.681683     4.569291    15.381662    -0.035968
C      8.147239     5.887825    15.330423    -0.104789
C      8.503732     6.438028    14.113505    -0.072811
C      8.399551     5.703881    12.955755    -0.124416
C      7.260077     3.963742    16.670863     0.616565
C      8.780461     0.097669    10.550283     0.616671
C     16.177275     6.643133    10.555773    -0.029795
C     16.183786     5.897592    11.734262    -0.145833
C      0.279985     4.557896    11.730907     0.076188
C      0.691823     3.997926    10.530154    -0.144990
C      0.709730     4.743467     9.334280    -0.016793
C      0.299519     6.058746     9.359594    -0.111280
C      1.087384     4.087456     8.056669     0.601423
C      0.201850     3.760264    12.988084     0.074564
C      0.546948     4.308840    14.208357    -0.158647
C      0.457417     3.569809    15.381662    -0.035968
C     -0.008139     2.251275    15.330423    -0.104789
C     15.913568     1.701072    14.113505    -0.072811
C     16.017749     2.435219    12.955755    -0.124416
C      0.879023     4.175358    16.670863     0.616565
C     15.636839     8.041431    10.550283     0.616671
O      4.746723     1.468294    22.320535    -0.572835
O      2.819384     0.952275    23.268755    -0.542165
O      5.432035     0.994598     1.452372    -0.548419
O      3.485163     1.090639     2.435056    -0.586512
O     11.027178    13.846237    25.833127    -0.891196
O      8.535963    15.361737    24.691237    -0.532129
O      8.604657    15.501730    26.922254    -0.571838
O      3.392377     6.670806    22.320535    -0.572835
O      5.319716     7.186825    23.268755    -0.542165
O      2.707065     7.144502     1.452372    -0.548419
O      4.653937     7.048461     2.435056    -0.586512
O     13.390122    10.571063    25.833127    -0.891196
O     15.881337     9.055563    24.691237    -0.532129
O     15.812643     8.915570    26.922254    -0.571838
O      6.670806     4.746723    22.320535    -0.572835
O      7.186825     2.819384    23.268755    -0.542165
O      7.144502     5.432035     1.452372    -0.548419
O      7.048461     3.485163     2.435056    -0.586512
O     10.571063    11.027178    25.833127    -0.891196
O      9.055563     8.535963    24.691237    -0.532129
O      8.915570     8.604657    26.922254    -0.571838
O      1.468294     3.392377    22.320535    -0.572835
O      0.952275     5.319716    23.268755    -0.542165
O      0.994598     2.707065     1.452372    -0.548419
O      1.090639     4.653937     2.435056    -0.586512
O     13.846237    13.390122    25.833127    -0.891196
O     15.361737    15.881337    24.691237    -0.532129
O     15.501730    15.812643    26.922254    -0.571838
O     11.531477     9.607394    23.428265    -0.572835
O     13.458816     9.091375    22.480045    -0.542165
O     10.846165     9.133698    13.797228    -0.548419
O     12.793037     9.229739    12.814544    -0.586512
O      5.251022     5.707137    19.915673    -0.891196
O      7.742237     7.222637    21.057563    -0.532129
O      7.673543     7.362630    18.826546    -0.571838
O     12.885823    14.809906    23.428265    -0.572835
O     10.958484    15.325925    22.480045    -0.542165
O     13.571135    15.283602    13.797228    -0.548419
O     11.624263    15.187561    12.814544    -0.586512
O      2.888078     2.431963    19.915673    -0.891196
O      0.396863     0.916463    21.057563    -0.532129
O      0.465557     0.776470    18.826546    -0.571838
O      9.607394    12.885823    23.428265    -0.572835
O      9.091375    10.958484    22.480045    -0.542165
O      9.133698    13.571135    13.797228    -0.548419
O      9.229739    11.624263    12.814544    -0.586512
O      5.707137     2.888078    19.915673    -0.891196
O      7.222637     0.396863    21.057563    -0.532129
O      7.362630     0.465557    18.826546    -0.571838
O     14.809906    11.531477    23.428265    -0.572835
O     15.325925    13.458816    22.480045    -0.542165
O     15.283602    10.846165    13.797228    -0.548419
O     15.187561    12.793037    12.814544    -0.586512
O      2.431963     5.251022    19.915673    -0.891196
O      0.916463     7.742237    21.057563    -0.532129
O      0.776470     7.673543    18.826546    -0.571838
O     11.531477    14.809906     8.178665    -0.572835
O     13.458816    15.325925     7.230445    -0.542165
O     10.846165    15.283602    29.046828    -0.548419
O     12.793037    15.187561    28.064144    -0.586512
O      5.251022     2.431963     4.666073    -0.891196
O      7.742237     0.916463     5.807963    -0.532129
O      7.673543     0.776470     3.576946    -0.571838
O     12.885823     9.607394     8.178665    -0.572835
O     10.958484     9.091375     7.230445    -0.542165
O     13.571135     9.133698    29.046828    -0.548419
O     11.624263     9.229739    28.064144    -0.586512
O      2.888078     5.707137     4.666073    -0.891196
O      0.396863     7.222637     5.807963    -0.532129
O      0.465557     7.362630     3.576946    -0.571838
O      9.607394    11.531477     8.178665    -0.572835
O      9.091375    13.458816     7.230445    -0.542165
O      9.133698    10.846165    29.046828    -0.548419
O      9.229739    12.793037    28.064144    -0.586512
O      5.707137     5.251022     4.666073    -0.891196
O      7.222637     7.742237     5.807963    -0.532129
O      7.362630     7.673543     3.576946    -0.571838
O     14.809906    12.885823     8.178665    -0.572835
O     15.325925    10.958484     7.230445    -0.542165
O     15.283602    13.571135    29.046828    -0.548419
O     15.187561    11.624263    28.064144    -0.586512
O      2.431963     2.888078     4.666073    -0.891196
O      0.916463     0.396863     5.807963    -0.532129
O      0.776470     0.465557     3.576946    -0.571838
O      4.746723     6.670806     7.070935    -0.572835
O      2.819384     7.186825     8.019155    -0.542165
O      5.432035     7.144502    16.701972    -0.548419
O      3.485163     7.048461    17.684656    -0.586512
O     11.027178    10.571063    10.583527    -0.891196
O      8.535963     9.055563     9.441637    -0.532129
O      8.604657     8.915570    11.672654    -0.571838
O      3.392377     1.468294     7.070935    -0.572835
O      5.319716     0.952275     8.019155    -0.542165
O      2.707065     0.994598    16.701972    -0.548419
O      4.653937     1.090639    17.684656    -0.586512
O     13.390122    13.846237    10.583527    -0.891196
O     15.881337    15.361737     9.441637    -0.532129
O     15.812643    15.501730    11.672654    -0.571838
O      6.670806     3.392377     7.070935    -0.572835
O      7.186825     5.319716     8.019155    -0.542165
O      7.144502     2.707065    16.701972    -0.548419
O      7.048461     4.653937    17.684656    -0.586512
O     10.571063    13.390122    10.583527    -0.891196
O      9.055563    15.881337     9.441637    -0.532129
O      8.915570    15.812643    11.672654    -0.571838
O      1.468294     4.746723     7.070935    -0.572835
O      0.952275     2.819384     8.019155    -0.542165
O      0.994598     5.432035    16.701972    -0.548419
O      1.090639     3.485163    17.684656    -0.586512
O     13.846237    11.027178    10.583527    -0.891196
O     15.361737     8.535963     9.441637    -0.532129
O     15.501730     8.604657    11.672654    -0.571838

The following XYZ coordinates are in angstroms. Other properties are in atomic units.
The sperically averaged electron density of each atom fit to a function of the form exp(a - br)
eigen_1, eigen_2 and eigen_3 are the three eigenvalues of traceless quadrupole moment tensor
  atom number  atomic symbol              X              Y              Z     net charge C6 coefficient C8 coefficient C10 coefficient fluctuating dipole atomic polarizability isotropic forcefield polarizability              a              b squared Pearson coefficient          <r^3>          <r^4>         wp_QDO          m_QDO          q_QDO       dipole_x       dipole_y       dipole_z         dipole            Qxy            Qxz            Qyz     Q(x^2-y^2)  Q(3z^2 - R^2)        eigen_1        eigen_2        eigen_3 static polarizability      alpha(xx)      alpha(xy)      alpha(xz)      alpha(yy)      alpha(yz)      alpha(zz) atomic spin moment
            1             Zn      10.399003      14.812511      24.281328       0.970363      80.879277 0.15857318E+04  0.48580972E+05                                15.648461                           13.286468       0.182706       1.934273                    0.999396      44.488320     120.507901       0.478905       0.417466      -1.127883      -0.037622      -0.042520      -0.016113       0.059017       0.009825       0.035056      -0.019095      -0.091004      -0.129907      -0.073149       0.002606       0.070542             18.225153      19.275103      -1.594189      -6.015934      12.305100      -0.509249      23.095256           0.000004
            2             Zn      10.168666      14.422485      27.440130       0.989658      81.587826 0.16215295E+04  0.49909236E+05                                15.601744                           13.368714       0.140664       1.927871                    0.999268      44.097049     119.362680       0.481465       0.413319      -1.131754      -0.041723      -0.045159      -0.011099       0.062477      -0.014619      -0.000241       0.069848      -0.018424      -0.015967      -0.068577      -0.006596       0.075173             17.692101      17.473004      -0.602831       2.078174      15.246100       0.159985      20.357199          -0.000000
            3             Zn      14.018297       9.604789      24.281328       0.970363      80.879279 0.15857318E+04  0.48580973E+05                                15.648462                           13.286469       0.182706       1.934273                    0.999396      44.488319     120.507901       0.478905       0.417466      -1.127883       0.037622       0.042520      -0.016113       0.059017       0.009825      -0.035056       0.019095      -0.091004      -0.129907      -0.073149       0.002606       0.070542             18.225154      19.275103      -1.594189       6.015935      12.305100       0.509249      23.095257           0.000004
            4             Zn      14.248634       9.994815      27.440130       0.989658      81.587827 0.16215295E+04  0.49909236E+05                                15.601745                           13.368714       0.140664       1.927871                    0.999268      44.097049     119.362681       0.481465       0.413319      -1.131754       0.041723       0.045159      -0.011099       0.062477      -0.014619       0.000241      -0.069848      -0.018424      -0.015967      -0.068577      -0.006596       0.075173             17.692102      17.473004      -0.602831      -2.078174      15.246100      -0.159985      20.357200          -0.000000
            5             Zn       9.604789      10.399003      24.281328       0.970363      80.879278 0.15857318E+04  0.48580972E+05                                15.648462                           13.286469       0.182706       1.934273                    0.999396      44.488319     120.507900       0.478905       0.417466      -1.127883       0.042520      -0.037622      -0.016113       0.059017      -0.009825       0.019095       0.035056       0.091004      -0.129907      -0.073149       0.002606       0.070542             18.225153      12.305100       1.594189       0.509249      19.275103      -6.015935      23.095257           0.000004
            6             Zn       9.994815      10.168666      27.440130       0.989658      81.587829 0.16215296E+04  0.49909238E+05                                15.601745                           13.368714       0.140664       1.927871                    0.999268      44.097050     119.362683       0.481465       0.413319      -1.131754       0.045159      -0.041723      -0.011099       0.062477       0.014619      -0.069848      -0.000241       0.018424      -0.015967      -0.068577      -0.006596       0.075173             17.692101      15.246100       0.602831      -0.159984      17.473004       2.078174      20.357200          -0.000000
            7             Zn      14.812511      14.018297      24.281328       0.970363      80.879280 0.15857318E+04  0.48580974E+05                                15.648462                           13.286469       0.182706       1.934273                    0.999396      44.488319     120.507902       0.478905       0.417466      -1.127883      -0.042520       0.037622      -0.016113       0.059017      -0.009825      -0.019095      -0.035056       0.091004      -0.129907      -0.073149       0.002606       0.070542             18.225154      12.305100       1.594189      -0.509249      19.275104       6.015935      23.095258           0.000004
            8             Zn      14.422485      14.248634      27.440130       0.989658      81.587827 0.16215295E+04  0.49909237E+05                                15.601745                           13.368714       0.140664       1.927871                    0.999268      44.097049     119.362682       0.481465       0.413319      -1.131754      -0.045159       0.041723      -0.011099       0.062477       0.014619       0.069848       0.000241       0.018424      -0.015967      -0.068577      -0.006596       0.075173             17.692102      15.246100       0.602831       0.159984      17.473005      -2.078174      20.357200          -0.000000
            9             Zn       5.879197       6.673411      21.467472       0.970363      80.879288 0.15857320E+04  0.48580981E+05                                15.648463                           13.286470       0.182706       1.934272                    0.999396      44.488321     120.507910       0.478904       0.417466      -1.127883       0.037622      -0.042520       0.016113       0.059017      -0.009825       0.035056       0.019095      -0.091004      -0.129907      -0.073149       0.002606       0.070542             18.225155      19.275105       1.594189      -6.015935      12.305101       0.509249      23.095259           0.000004
           10             Zn       6.109534       6.283385      18.308670       0.989658      81.587827 0.16215295E+04  0.49909236E+05                                15.601745                           13.368714       0.140664       1.927871                    0.999268      44.097049     119.362681       0.481465       0.413319      -1.131754       0.041723      -0.045159       0.011099       0.062477       0.014619      -0.000241      -0.069848      -0.018424      -0.015967      -0.068577      -0.006596       0.075173             17.692102      17.473004       0.602831       2.078174      15.246100      -0.159985      20.357200          -0.000000
           11             Zn       2.259903       1.465689      21.467472       0.970363      80.879283 0.15857319E+04  0.48580977E+05                                15.648462                           13.286469       0.182706       1.934272                    0.999396      44.488320     120.507905       0.478905       0.417466      -1.127883      -0.037622       0.042520       0.016113       0.059017      -0.009825      -0.035056      -0.019095      -0.091004      -0.129907      -0.073149       0.002606       0.070542             18.225154      19.275104       1.594189       6.015934      12.305101      -0.509250      23.095258           0.000004
           12             Zn       2.029566       1.855715      18.308670       0.989658      81.587828 0.16215295E+04  0.49909237E+05                                15.601745                           13.368714       0.140664       1.927871                    0.999268      44.097049     119.362682       0.481465       0.413319      -1.131754      -0.041723       0.045159       0.011099       0.062477       0.014619       0.000241       0.069848      -0.018424      -0.015967      -0.068577      -0.006596       0.075173             17.692102      17.473005       0.602831      -2.078174      15.246100       0.159985      20.357200          -0.000000
           13             Zn       6.673411       2.259903      21.467472       0.970363      80.879287 0.15857320E+04  0.48580980E+05                                15.648463                           13.286470       0.182706       1.934272                    0.999396      44.488321     120.507909       0.478904       0.417466      -1.127883      -0.042520      -0.037622       0.016113       0.059017       0.009825       0.019095      -0.035056       0.091004      -0.129907      -0.073149       0.002606       0.070542             18.225155      12.305101      -1.594189       0.509250      19.275105       6.015935      23.095259           0.000004
           14             Zn       6.283385       2.029566      18.308670       0.989658      81.587829 0.16215296E+04  0.49909238E+05                                15.601745                           13.368714       0.140664       1.927871                    0.999268      44.097050     119.362683       0.481465       0.413319      -1.131754      -0.045159      -0.041723       0.011099       0.062477      -0.014619      -0.069848       0.000241       0.018424      -0.015967      -0.068577      -0.006596       0.075173             17.692102      15.246100      -0.602831      -0.159985      17.473004      -2.078174      20.357200          -0.000000
           15             Zn       1.465689       5.879197      21.467472       0.970363      80.879283 0.15857319E+04  0.48580977E+05                                15.648462                           13.286469       0.182706       1.934272                    0.999396      44.488320     120.507905       0.478905       0.417466      -1.127883       0.042520       0.037622       0.016113       0.059017       0.009825      -0.019095       0.035056       0.091004      -0.129907      -0.073149       0.002606       0.070542             18.225154      12.305101      -1.594189      -0.509250      19.275104      -6.015935      23.095259           0.000004
           16             Zn       1.855715       6.109534      18.308670       0.989658      81.587828 0.16215295E+04  0.49909237E+05                                15.601745                           13.368714       0.140664       1.927871                    0.999268      44.097049     119.362682       0.481465       0.413319      -1.131754       0.045159       0.041723       0.011099       0.062477      -0.014619       0.069848      -0.000241       0.018424      -0.015967      -0.068577      -0.006596       0.075173             17.692102      15.246100      -0.602831       0.159985      17.473005       2.078174      20.357200          -0.000000
           17             Zn       5.879197       1.465689       6.217872       0.970363      80.879282 0.15857318E+04  0.48580975E+05                                15.648462                           13.286469       0.182706       1.934273                    0.999396      44.488320     120.507904       0.478905       0.417466      -1.127883       0.037622       0.042520       0.016113       0.059017       0.009825       0.035056      -0.019095      -0.091004      -0.129907      -0.073149       0.002606       0.070542             18.225154      19.275104      -1.594189      -6.015935      12.305101      -0.509249      23.095258           0.000004
           18             Zn       6.109534       1.855715       3.059070       0.989658      81.587827 0.16215295E+04  0.49909236E+05                                15.601745                           13.368714       0.140664       1.927871                    0.999268      44.097049     119.362681       0.481465       0.413319      -1.131754       0.041723       0.045159       0.011099       0.062477      -0.014619      -0.000241       0.069848      -0.018424      -0.015967      -0.068577      -0.006596       0.075173             17.692102      17.473005      -0.602831       2.078174      15.246100       0.159985      20.357200          -0.000000
           19             Zn       2.259903       6.673411       6.217872       0.970363      80.879282 0.15857318E+04  0.48580976E+05                                15.648462                           13.286469       0.182706       1.934272                    0.999396      44.488320     120.507904       0.478905       0.417466      -1.127883      -0.037622      -0.042520       0.016113       0.059017       0.009825      -0.035056       0.019095      -0.091004      -0.129907      -0.073149       0.002606       0.070542             18.225154      19.275104      -1.594189       6.015935      12.305100       0.509249      23.095258           0.000004
           20             Zn       2.029566       6.283385       3.059070       0.989658      81.587827 0.16215295E+04  0.49909236E+05                                15.601745                           13.368714       0.140664       1.927871                    0.999268      44.097049     119.362681       0.481465       0.413319      -1.131754      -0.041723      -0.045159       0.011099       0.062477      -0.014619       0.000241      -0.069848      -0.018424      -0.015967      -0.068577      -0.006596       0.075173             17.692102      17.473005      -0.602831      -2.078174      15.246100      -0.159985      20.357200          -0.000000
           21             Zn       6.673411       5.879197       6.217872       0.970363      80.879281 0.15857318E+04  0.48580974E+05                                15.648462                           13.286469       0.182706       1.934273                    0.999396      44.488320     120.507903       0.478905       0.417466      -1.127883      -0.042520       0.037622       0.016113       0.059017      -0.009825       0.019095       0.035056       0.091004      -0.129907      -0.073149       0.002606       0.070542             18.225154      12.305100       1.594189       0.509250      19.275104      -6.015935      23.095257           0.000004
           22             Zn       6.283385       6.109534       3.059070       0.989658      81.587828 0.16215295E+04  0.49909237E+05                                15.601745                           13.368714       0.140664       1.927871                    0.999268      44.097049     119.362682       0.481465       0.413319      -1.131754      -0.045159       0.041723       0.011099       0.062477       0.014619      -0.069848      -0.000241       0.018424      -0.015967      -0.068577      -0.006596       0.075173             17.692102      15.246100       0.602831      -0.159985      17.473005       2.078174      20.357200          -0.000000
           23             Zn       1.465689       2.259903       6.217872       0.970363      80.879276 0.15857317E+04  0.48580970E+05                                15.648461                           13.286468       0.182706       1.934273                    0.999396      44.488319     120.507898       0.478905       0.417466      -1.127883       0.042520      -0.037622       0.016113       0.059017      -0.009825      -0.019095      -0.035056       0.091004      -0.129907      -0.073149       0.002606       0.070542             18.225153      12.305100       1.594188      -0.509249      19.275102       6.015934      23.095256           0.000004
           24             Zn       1.855715       2.029566       3.059070       0.989658      81.587828 0.16215295E+04  0.49909237E+05                                15.601745                           13.368714       0.140664       1.927871                    0.999268      44.097049     119.362682       0.481465       0.413319      -1.131754       0.045159      -0.041723       0.011099       0.062477       0.014619       0.069848       0.000241       0.018424      -0.015967      -0.068577      -0.006596       0.075173             17.692102      15.246100       0.602831       0.159985      17.473005      -2.078174      20.357200          -0.000000
           25             Zn      10.399003       9.604789       9.031728       0.970363      80.879284 0.15857319E+04  0.48580978E+05                                15.648462                           13.286469       0.182706       1.934272                    0.999396      44.488321     120.507907       0.478905       0.417466      -1.127883      -0.037622       0.042520      -0.016113       0.059017      -0.009825       0.035056       0.019095      -0.091004      -0.129907      -0.073149       0.002606       0.070542             18.225154      19.275104       1.594189      -6.015935      12.305101       0.509249      23.095258           0.000004
           26             Zn      10.168666       9.994815      12.190530       0.989658      81.587827 0.16215295E+04  0.49909237E+05                                15.601745                           13.368714       0.140664       1.927871                    0.999268      44.097049     119.362681       0.481465       0.413319      -1.131754      -0.041723       0.045159      -0.011099       0.062477       0.014619      -0.000241      -0.069848      -0.018424      -0.015967      -0.068577      -0.006596       0.075173             17.692102      17.473004       0.602831       2.078174      15.246100      -0.159984      20.357200          -0.000000
           27             Zn      14.018297      14.812511       9.031728       0.970363      80.879281 0.15857318E+04  0.48580975E+05                                15.648462                           13.286469       0.182706       1.934272                    0.999396      44.488320     120.507904       0.478905       0.417466      -1.127883       0.037622      -0.042520      -0.016113       0.059017      -0.009825      -0.035056      -0.019095      -0.091004      -0.129907      -0.073149       0.002606       0.070542             18.225154      19.275103       1.594189       6.015934      12.305100      -0.509249      23.095257           0.000004
           28             Zn      14.248634      14.422485      12.190530       0.989658      81.587827 0.16215295E+04  0.49909237E+05                                15.601745                           13.368714       0.140664       1.927871                    0.999268      44.097049     119.362682       0.481465       0.413319      -1.131754       0.041723      -0.045159      -0.011099       0.062477       0.014619       0.000241       0.069848      -0.018424      -0.015967      -0.068577      -0.006596       0.075173             17.692102      17.473005       0.602831      -2.078174      15.246100       0.159985      20.357200          -0.000000
           29             Zn       9.604789      14.018297       9.031728       0.970363      80.879283 0.15857319E+04  0.48580977E+05                                15.648462                           13.286469       0.182706       1.934273                    0.999396      44.488320     120.507905       0.478905       0.417466      -1.127883       0.042520       0.037622      -0.016113       0.059017       0.009825       0.019095      -0.035056       0.091004      -0.129907      -0.073149       0.002606       0.070542             18.225154      12.305101      -1.594189       0.509250      19.275104       6.015935      23.095258           0.000004
           30             Zn       9.994815      14.248634      12.190530       0.989657      81.587829 0.16215296E+04  0.49909238E+05                                15.601745                           13.368714       0.140664       1.927871                    0.999268      44.097050     119.362683       0.481465       0.413319      -1.131754       0.045159       0.041723      -0.011099       0.062477      -0.014619      -0.069848       0.000241       0.018424      -0.015967      -0.068577      -0.006596       0.075173             17.692102      15.246100      -0.602831      -0.159985      17.473004      -2.078174      20.357200          -0.000000
           31             Zn      14.812511      10.399003       9.031728       0.970363      80.879283 0.15857319E+04  0.48580977E+05                                15.648462                           13.286469       0.182706       1.934273                    0.999396      44.488320     120.507905       0.478905       0.417466      -1.127883      -0.042520      -0.037622      -0.016113       0.059017       0.009825      -0.019095       0.035056       0.091004      -0.129907      -0.073149       0.002606       0.070542             18.225154      12.305101      -1.594189      -0.509249      19.275104      -6.015935      23.095258           0.000004
           32             Zn      14.422485      10.168666      12.190530       0.989658      81.587829 0.16215296E+04  0.49909238E+05                                15.601745                           13.368714       0.140664       1.927871                    0.999268      44.097050     119.362683       0.481465       0.413319      -1.131754      -0.045159      -0.041723      -0.011099       0.062477      -0.014619       0.069848      -0.000241       0.018424      -0.015967      -0.068577      -0.006596       0.075173             17.692102      15.246100      -0.602831       0.159985      17.473005       2.078174      20.357200          -0.000000
           33              H       6.309430      15.928219      27.800021       0.119306       1.115927 0.83318344E+01  0.83138929E+02                                 1.810696                            1.712111      -1.246048       2.287853                    0.994869       3.706842      10.673897       0.465252       1.319333      -0.699248       0.015608      -0.011268       0.033825       0.038919      -0.003440       0.003521      -0.006607       0.001769       0.035156      -0.010010      -0.004819       0.014829              1.851223       1.851251      -0.198012       0.263540       1.512120      -0.194024       2.190299          -0.000001
           34              H       3.087975       0.966925      25.762674       0.118163       1.093124 0.81472095E+01  0.81175678E+02                                 1.806194                            1.707363      -1.385659       2.223648                    0.992358       3.834276      11.181844       0.458158       1.341758      -0.693450      -0.035232       0.011215      -0.001230       0.036994      -0.006210      -0.002417      -0.001331       0.008729      -0.004701      -0.007689      -0.000923       0.008613              1.844437       2.416577      -0.290642      -0.012316       1.457188      -0.090495       1.659546           0.000000
           35              H       6.568254       0.291380      23.807676       0.126594       1.086330 0.78916666E+01  0.78468317E+02                                 1.846603                            1.717022      -1.415956       2.218110                    0.992323       3.836731      11.395568       0.439710       1.400922      -0.681964       0.022314       0.001428      -0.034484       0.041099       0.002717      -0.006460       0.000278       0.009107       0.020947      -0.009106      -0.002104       0.011209              1.915797       1.864618      -0.130069      -0.403463       1.546264      -0.029517       2.336509           0.000001
           36              H       5.207396       0.849722      29.495776       0.120703       1.070658 0.79961104E+01  0.79258906E+02                                 1.781454                            1.692507      -1.319771       2.254387                    0.994177       3.765028      10.933806       0.459963       1.343425      -0.693578       0.034654       0.011067       0.001450       0.036408       0.005412      -0.003126      -0.000254       0.010557      -0.007607      -0.006570      -0.002995       0.009565              1.811680       2.318644       0.269780      -0.005931       1.465007       0.058903       1.651390          -0.000002
           37              H       1.736884      16.201692       0.878377       0.111830       1.106261 0.78802709E+01  0.77892775E+02                                 1.830666                            1.686464      -1.228606       2.294992                    0.993880       3.769154      10.961065       0.457832       1.353456      -0.691698      -0.023575      -0.003784       0.031205       0.039292       0.005812      -0.004432      -0.001398       0.017743       0.013531      -0.012861       0.001403       0.011458              1.912242       1.952824       0.131493      -0.516056       1.505921      -0.059196       2.277981          -0.000001
           38              H       0.807399      15.594516      29.324981       0.111284       1.026623 0.69927780E+01  0.67200602E+02                                 1.754449                            1.596870      -1.150302       2.331477                    0.995196       3.693689      10.650521       0.466082       1.367479      -0.688743      -0.037319      -0.013535      -0.001391       0.039722       0.005975      -0.003601       0.004228       0.023737       0.018114      -0.017363       0.005739       0.011624              1.863883       2.522190       0.469737      -0.010303       1.589152      -0.010633       1.480305          -0.000001
           39              H       2.042914      15.771948      27.376082       0.112078       1.260226 0.96504675E+01  0.98850915E+02                                 1.895532                            1.794040      -1.180603       2.316582                    0.995302       3.613750      10.185675       0.478109       1.250683      -0.716170      -0.017676      -0.012302      -0.032657       0.039118       0.007674       0.002201       0.007914       0.007471       0.034286      -0.015483       0.000094       0.015389              1.920248       1.900089       0.168447       0.324813       1.537813       0.149225       2.322844          -0.000000
           40              H      11.860297      13.820192      25.723025       0.425025       0.380447 0.22750171E+01  0.17174360E+02                                 1.053456                            1.033044      -1.561114       2.295140                    0.998339       2.539409       7.379881       0.461239       1.759076      -0.621767       0.018113      -0.007281      -0.003382       0.019813       0.003000      -0.000265       0.001375      -0.004201      -0.002997      -0.003487      -0.000902       0.004389              1.067324       1.279071      -0.032364      -0.029968       0.943369      -0.001396       0.979533           0.000000
           41              H       1.829670       8.489081      27.800021       0.119306       1.115927 0.83318344E+01  0.83138930E+02                                 1.810696                            1.712111      -1.246048       2.287853                    0.994869       3.706842      10.673897       0.465252       1.319333      -0.699248      -0.015608       0.011268       0.033825       0.038919      -0.003440      -0.003521       0.006607       0.001769       0.035156      -0.010010      -0.004819       0.014829              1.851223       1.851251      -0.198012      -0.263540       1.512120       0.194024       2.190299          -0.000001
           42              H       5.051125       7.172175      25.762674       0.118163       1.093124 0.81472095E+01  0.81175678E+02                                 1.806194                            1.707363      -1.385659       2.223648                    0.992358       3.834276      11.181844       0.458158       1.341758      -0.693450       0.035232      -0.011215      -0.001230       0.036994      -0.006210       0.002417       0.001331       0.008729      -0.004701      -0.007689      -0.000923       0.008613              1.844437       2.416577      -0.290642       0.012316       1.457188       0.090495       1.659546           0.000000
           43              H       1.570846       7.847720      23.807676       0.126594       1.086330 0.78916674E+01  0.78468325E+02                                 1.846603                            1.717022      -1.415956       2.218110                    0.992323       3.836731      11.395567       0.439710       1.400922      -0.681964      -0.022314      -0.001428      -0.034484       0.041099       0.002717       0.006460      -0.000278       0.009107       0.020947      -0.009106      -0.002104       0.011209              1.915797       1.864618      -0.130069       0.403463       1.546264       0.029517       2.336509           0.000001
           44              H       2.931704       7.289378      29.495776       0.120703       1.070658 0.79961104E+01  0.79258906E+02                                 1.781454                            1.692507      -1.319771       2.254387                    0.994177       3.765028      10.933806       0.459963       1.343425      -0.693578      -0.034654      -0.011067       0.001450       0.036408       0.005412       0.003126       0.000254       0.010557      -0.007607      -0.006570      -0.002995       0.009565              1.811680       2.318644       0.269780       0.005931       1.465007      -0.058903       1.651390          -0.000002
           45              H       6.402216       8.215608       0.878377       0.111830       1.106261 0.78802709E+01  0.77892776E+02                                 1.830666                            1.686464      -1.228606       2.294992                    0.993880       3.769154      10.961065       0.457832       1.353456      -0.691698       0.023575       0.003784       0.031205       0.039292       0.005812       0.004432       0.001398       0.017743       0.013531      -0.012861       0.001403       0.011458              1.912242       1.952824       0.131493       0.516056       1.505921       0.059196       2.277981          -0.000001
           46              H       7.331701       8.822784      29.324981       0.111284       1.026623 0.69927780E+01  0.67200602E+02                                 1.754449                            1.596870      -1.150302       2.331477                    0.995196       3.693689      10.650521       0.466082       1.367479      -0.688743       0.037319       0.013535      -0.001391       0.039722       0.005975       0.003601      -0.004228       0.023737       0.018114      -0.017363       0.005739       0.011624              1.863883       2.522190       0.469737       0.010303       1.589152       0.010633       1.480305          -0.000001
           47              H       6.096186       8.645352      27.376082       0.112078       1.260226 0.96504689E+01  0.98850936E+02                                 1.895533                            1.794040      -1.180603       2.316582                    0.995302       3.613750      10.185676       0.478109       1.250683      -0.716170       0.017676       0.012302      -0.032657       0.039118       0.007674      -0.002201      -0.007914       0.007471       0.034286      -0.015483       0.000094       0.015389              1.920249       1.900089       0.168447      -0.324813       1.537813      -0.149225       2.322844          -0.000000
           48              H      12.557003      10.597108      25.723025       0.425025       0.380447 0.22750171E+01  0.17174360E+02                                 1.053456                            1.033044      -1.561114       2.295140                    0.998339       2.539409       7.379881       0.461239       1.759076      -0.621767      -0.018113       0.007281      -0.003382       0.019813       0.003000       0.000265      -0.001375      -0.004201      -0.002997      -0.003487      -0.000902       0.004389              1.067324       1.279071      -0.032364       0.029968       0.943369       0.001396       0.979533           0.000000
           49              H       8.489081       6.309430      27.800021       0.119306       1.115927 0.83318344E+01  0.83138929E+02                                 1.810696                            1.712111      -1.246048       2.287853                    0.994869       3.706842      10.673897       0.465252       1.319333      -0.699248       0.011268       0.015608       0.033825       0.038919       0.003440       0.006607       0.003521      -0.001769       0.035156      -0.010010      -0.004819       0.014829              1.851223       1.512120       0.198012       0.194024       1.851251       0.263540       2.190299          -0.000001
           50              H       7.172175       3.087975      25.762674       0.118163       1.093124 0.81472095E+01  0.81175678E+02                                 1.806194                            1.707363      -1.385659       2.223648                    0.992358       3.834276      11.181844       0.458158       1.341758      -0.693450      -0.011215      -0.035232      -0.001230       0.036994       0.006210       0.001331      -0.002417      -0.008729      -0.004701      -0.007689      -0.000923       0.008613              1.844437       1.457188       0.290642       0.090495       2.416577      -0.012316       1.659546           0.000000
           51              H       7.847720       6.568254      23.807676       0.126594       1.086330 0.78916666E+01  0.78468317E+02                                 1.846603                            1.717022      -1.415956       2.218110                    0.992323       3.836731      11.395568       0.439710       1.400922      -0.681964      -0.001428       0.022314      -0.034484       0.041099      -0.002717      -0.000278      -0.006460      -0.009107       0.020947      -0.009106      -0.002104       0.011209              1.915797       1.546264       0.130069       0.029517       1.864618      -0.403463       2.336509           0.000001
           52              H       7.289378       5.207396      29.495776       0.120703       1.070658 0.79961104E+01  0.79258906E+02                                 1.781454                            1.692507      -1.319771       2.254387                    0.994177       3.765028      10.933806       0.459963       1.343425      -0.693578      -0.011067       0.034654       0.001450       0.036408      -0.005412       0.000254      -0.003126      -0.010557      -0.007607      -0.006570      -0.002995       0.009565              1.811680       1.465007      -0.269780      -0.058903       2.318644      -0.005931       1.651390          -0.000002
           53              H       8.215608       1.736884       0.878377       0.111830       1.106261 0.78802709E+01  0.77892775E+02                                 1.830666                            1.686464      -1.228606       2.294992                    0.993880       3.769154      10.961065       0.457832       1.353456      -0.691698       0.003784      -0.023575       0.031205       0.039292      -0.005812       0.001398      -0.004432      -0.017743       0.013531      -0.012861       0.001403       0.011458              1.912242       1.505921      -0.131493       0.059196       1.952824      -0.516056       2.277981          -0.000001
           54              H       8.822784       0.807399      29.324981       0.111284       1.026623 0.69927780E+01  0.67200602E+02                                 1.754449                            1.596870      -1.150302       2.331477                    0.995196       3.693689      10.650521       0.466082       1.367479      -0.688743       0.013535      -0.037319      -0.001391       0.039722      -0.005975      -0.004228      -0.003601      -0.023737       0.018114      -0.017363       0.005739       0.011624              1.863883       1.589152      -0.469737       0.010633       2.522190      -0.010303       1.480305          -0.000001
           55              H       8.645352       2.042914      27.376082       0.112078       1.260226 0.96504675E+01  0.98850917E+02                                 1.895533                            1.794040      -1.180603       2.316582                    0.995302       3.613750      10.185676       0.478109       1.250683      -0.716170       0.012302      -0.017676      -0.032657       0.039118      -0.007674      -0.007914       0.002201      -0.007471       0.034286      -0.015483       0.000094       0.015389              1.920249       1.537813      -0.168447      -0.149225       1.900089       0.324813       2.322844          -0.000000
           56              H      10.597108      11.860297      25.723025       0.425025       0.380447 0.22750171E+01  0.17174360E+02                                 1.053456                            1.033044      -1.561114       2.295140                    0.998339       2.539409       7.379881       0.461239       1.759076      -0.621767       0.007281       0.018113      -0.003382       0.019813      -0.003000      -0.001375      -0.000265       0.004201      -0.002997      -0.003487      -0.000902       0.004389              1.067324       0.943369       0.032364       0.001396       1.279071      -0.029968       0.979533           0.000000
           57              H      15.928219       1.829670      27.800021       0.119306       1.115927 0.83318338E+01  0.83138925E+02                                 1.810696                            1.712111      -1.246048       2.287853                    0.994869       3.706842      10.673898       0.465252       1.319333      -0.699248      -0.011268      -0.015608       0.033825       0.038919       0.003440      -0.006607      -0.003521      -0.001769       0.035156      -0.010010      -0.004819       0.014829              1.851224       1.512120       0.198013      -0.194024       1.851251      -0.263540       2.190300          -0.000001
           58              H       0.966925       5.051125      25.762674       0.118163       1.093124 0.81472095E+01  0.81175678E+02                                 1.806194                            1.707363      -1.385659       2.223648                    0.992358       3.834276      11.181844       0.458158       1.341758      -0.693450       0.011215       0.035232      -0.001230       0.036994       0.006210      -0.001331       0.002417      -0.008729      -0.004701      -0.007689      -0.000923       0.008613              1.844437       1.457188       0.290642      -0.090495       2.416577       0.012316       1.659546           0.000000
           59              H       0.291380       1.570846      23.807676       0.126594       1.086330 0.78916666E+01  0.78468317E+02                                 1.846603                            1.717022      -1.415956       2.218110                    0.992323       3.836731      11.395568       0.439710       1.400922      -0.681964       0.001428      -0.022314      -0.034484       0.041099      -0.002717       0.000278       0.006460      -0.009107       0.020947      -0.009106      -0.002104       0.011209              1.915797       1.546265       0.130069      -0.029517       1.864618       0.403463       2.336509           0.000001
           60              H       0.849722       2.931704      29.495776       0.120703       1.070658 0.79961097E+01  0.79258899E+02                                 1.781454                            1.692507      -1.319771       2.254386                    0.994177       3.765028      10.933807       0.459963       1.343425      -0.693578       0.011067      -0.034654       0.001450       0.036408      -0.005412      -0.000254       0.003126      -0.010557      -0.007607      -0.006570      -0.002995       0.009565              1.811680       1.465007      -0.269780       0.058903       2.318644       0.005931       1.651390          -0.000002
           61              H      16.201692       6.402216       0.878377       0.111830       1.106261 0.78802709E+01  0.77892775E+02                                 1.830666                            1.686464      -1.228606       2.294992                    0.993880       3.769154      10.961065       0.457832       1.353456      -0.691698      -0.003784       0.023575       0.031205       0.039292      -0.005812      -0.001398       0.004432      -0.017743       0.013531      -0.012861       0.001403       0.011458              1.912242       1.505921      -0.131493      -0.059196       1.952824       0.516056       2.277981          -0.000001
           62              H      15.594516       7.331701      29.324981       0.111284       1.026623 0.69927772E+01  0.67200593E+02                                 1.754449                            1.596870      -1.150302       2.331477                    0.995196       3.693689      10.650522       0.466082       1.367479      -0.688743      -0.013535       0.037319      -0.001391       0.039722      -0.005975       0.004228       0.003601      -0.023737       0.018114      -0.017363       0.005739       0.011624              1.863883       1.589153      -0.469737      -0.010633       2.522191       0.010303       1.480305          -0.000001
           63              H      15.771948       6.096186      27.376082       0.112078       1.260226 0.96504689E+01  0.98850938E+02                                 1.895533                            1.794040      -1.180603       2.316582                    0.995302       3.613750      10.185677       0.478108       1.250683      -0.716170      -0.012302       0.017676      -0.032657       0.039118      -0.007674       0.007914      -0.002201      -0.007471       0.034286      -0.015483       0.000094       0.015389              1.920249       1.537813      -0.168447       0.149225       1.900090      -0.324813       2.322844          -0.000000
           64              H      13.820192      12.557003      25.723025       0.425025       0.380447 0.22750171E+01  0.17174360E+02                                 1.053456                            1.033044      -1.561114       2.295140                    0.998339       2.539409       7.379881       0.461239       1.759076      -0.621767      -0.007281      -0.018113      -0.003382       0.019813      -0.003000       0.001375       0.000265       0.004201      -0.002997      -0.003487      -0.000902       0.004389              1.067324       0.943369       0.032364      -0.001396       1.279071       0.029968       0.979533           0.000000
           65              H       9.968770       7.789119      17.948779       0.119306       1.115927 0.83318331E+01  0.83138913E+02                                 1.810696                            1.712110      -1.246048       2.287853                    0.994869       3.706842      10.673897       0.465252       1.319333      -0.699248      -0.015608      -0.011268      -0.033825       0.038919       0.003440       0.003521       0.006607       0.001769       0.035156      -0.010010      -0.004819       0.014829              1.851223       1.851251       0.198012       0.263540       1.512120       0.194024       2.190299          -0.000001
           66              H      13.190225       9.106025      19.986126       0.118163       1.093124 0.81472095E+01  0.81175678E+02                                 1.806194                            1.707363      -1.385659       2.223648                    0.992358       3.834276      11.181844       0.458158       1.341758      -0.693450       0.035232       0.011215       0.001230       0.036994       0.006210      -0.002417       0.001331       0.008729      -0.004701      -0.007689      -0.000923       0.008613              1.844437       2.416577       0.290642      -0.012316       1.457188       0.090495       1.659546           0.000000
           67              H       9.709946       8.430480      21.941124       0.126595       1.086330 0.78916672E+01  0.78468323E+02                                 1.846603                            1.717021      -1.415956       2.218110                    0.992323       3.836731      11.395567       0.439710       1.400922      -0.681964      -0.022314       0.001428       0.034484       0.041099      -0.002717      -0.006460      -0.000278       0.009107       0.020947      -0.009106      -0.002104       0.011209              1.915797       1.864618       0.130069      -0.403463       1.546264       0.029517       2.336508           0.000001
           68              H      11.070804       8.988822      16.253024       0.120703       1.070658 0.79961104E+01  0.79258906E+02                                 1.781454                            1.692507      -1.319771       2.254387                    0.994177       3.765028      10.933806       0.459963       1.343425      -0.693578      -0.034654       0.011067      -0.001450       0.036408      -0.005412      -0.003126       0.000254       0.010557      -0.007607      -0.006570      -0.002995       0.009565              1.811680       2.318644      -0.269780      -0.005931       1.465007      -0.058903       1.651390          -0.000002
           69              H      14.541316       8.062592      14.371223       0.111830       1.106261 0.78802716E+01  0.77892783E+02                                 1.830666                            1.686464      -1.228606       2.294992                    0.993880       3.769154      10.961064       0.457832       1.353456      -0.691698       0.023575      -0.003784      -0.031205       0.039292      -0.005812      -0.004432       0.001398       0.017743       0.013531      -0.012861       0.001403       0.011458              1.912242       1.952824      -0.131493      -0.516056       1.505921       0.059196       2.277981          -0.000001
           70              H      15.470801       7.455416      16.423819       0.111284       1.026623 0.69927780E+01  0.67200602E+02                                 1.754449                            1.596870      -1.150302       2.331477                    0.995196       3.693689      10.650521       0.466082       1.367479      -0.688743       0.037319      -0.013535       0.001391       0.039722      -0.005975      -0.003601      -0.004228       0.023737       0.018114      -0.017363       0.005739       0.011624              1.863883       2.522190      -0.469737      -0.010303       1.589152       0.010633       1.480305          -0.000001
           71              H      14.235286       7.632848      18.372718       0.112078       1.260226 0.96504689E+01  0.98850938E+02                                 1.895533                            1.794040      -1.180603       2.316582                    0.995302       3.613750      10.185677       0.478108       1.250683      -0.716170       0.017676      -0.012302       0.032657       0.039118      -0.007674       0.002201      -0.007914       0.007471       0.034286      -0.015483       0.000094       0.015389              1.920249       1.900090      -0.168447       0.324813       1.537813      -0.149225       2.322844          -0.000000
           72              H       4.417903       5.681092      20.025775       0.425025       0.380447 0.22750171E+01  0.17174360E+02                                 1.053456                            1.033044      -1.561114       2.295140                    0.998339       2.539409       7.379881       0.461239       1.759076      -0.621767      -0.018113      -0.007281       0.003382       0.019813      -0.003000      -0.000265      -0.001375      -0.004201      -0.002997      -0.003487      -0.000902       0.004389              1.067324       1.279071       0.032364      -0.029968       0.943369       0.001396       0.979533           0.000000
           73              H      14.448530       0.349981      17.948779       0.119306       1.115927 0.83318344E+01  0.83138930E+02                                 1.810696                            1.712111      -1.246048       2.287853                    0.994869       3.706842      10.673897       0.465252       1.319333      -0.699248       0.015608       0.011268      -0.033825       0.038919       0.003440      -0.003521      -0.006607       0.001769       0.035156      -0.010010      -0.004819       0.014829              1.851223       1.851251       0.198012      -0.263540       1.512120      -0.194024       2.190299          -0.000001
           74              H      11.227075      15.311275      19.986126       0.118163       1.093124 0.81472082E+01  0.81175661E+02                                 1.806193                            1.707363      -1.385659       2.223648                    0.992358       3.834276      11.181843       0.458158       1.341758      -0.693450      -0.035232      -0.011215       0.001230       0.036994       0.006210       0.002417      -0.001331       0.008729      -0.004701      -0.007689      -0.000923       0.008613              1.844437       2.416577       0.290641       0.012316       1.457188      -0.090495       1.659546           0.000000
           75              H      14.707354      15.986820      21.941124       0.126594       1.086330 0.78916674E+01  0.78468325E+02                                 1.846603                            1.717022      -1.415956       2.218110                    0.992323       3.836731      11.395567       0.439710       1.400922      -0.681964       0.022314      -0.001428       0.034484       0.041099      -0.002717       0.006460       0.000278       0.009107       0.020947      -0.009106      -0.002104       0.011209              1.915797       1.864618       0.130069       0.403463       1.546264      -0.029517       2.336509           0.000001
           76              H      13.346496      15.428478      16.253024       0.120703       1.070658 0.79961104E+01  0.79258906E+02                                 1.781454                            1.692507      -1.319771       2.254387                    0.994177       3.765028      10.933806       0.459963       1.343425      -0.693578       0.034654      -0.011067      -0.001450       0.036408      -0.005412       0.003126      -0.000254       0.010557      -0.007607      -0.006570      -0.002995       0.009565              1.811680       2.318644      -0.269780       0.005931       1.465007       0.058903       1.651390          -0.000002
           77              H       9.875984       0.076508      14.371223       0.111830       1.106261 0.78802709E+01  0.77892775E+02                                 1.830666                            1.686464      -1.228606       2.294992                    0.993880       3.769154      10.961065       0.457832       1.353456      -0.691698      -0.023575       0.003784      -0.031205       0.039292      -0.005812       0.004432      -0.001398       0.017743       0.013531      -0.012861       0.001403       0.011458              1.912242       1.952824      -0.131493       0.516056       1.505921      -0.059196       2.277981          -0.000001
           78              H       8.946499       0.683684      16.423819       0.111284       1.026623 0.69927772E+01  0.67200593E+02                                 1.754449                            1.596870      -1.150302       2.331477                    0.995196       3.693689      10.650522       0.466082       1.367479      -0.688743      -0.037319       0.013535       0.001391       0.039722      -0.005975       0.003601       0.004228       0.023737       0.018114      -0.017363       0.005739       0.011624              1.863883       2.522191      -0.469737       0.010303       1.589153      -0.010633       1.480305          -0.000001
           79              H      10.182014       0.506252      18.372718       0.112078       1.260226 0.96504689E+01  0.98850938E+02                                 1.895533                            1.794040      -1.180603       2.316582                    0.995302       3.613750      10.185677       0.478108       1.250683      -0.716170      -0.017676       0.012302       0.032657       0.039118      -0.007674      -0.002201       0.007914       0.007471       0.034286      -0.015483       0.000094       0.015389              1.920249       1.900090      -0.168447      -0.324813       1.537813       0.149225       2.322844          -0.000000
           80              H       3.721197       2.458008      20.025775       0.425025       0.380447 0.22750171E+01  0.17174360E+02                                 1.053456                            1.033044      -1.561114       2.295140                    0.998339       2.539409       7.379881       0.461239       1.759076      -0.621767       0.018113       0.007281       0.003382       0.019813      -0.003000       0.000265       0.001375      -0.004201      -0.002997      -0.003487      -0.000902       0.004389              1.067324       1.279071       0.032364       0.029968       0.943369      -0.001396       0.979533           0.000000
           81              H       7.789119      14.448530      17.948779       0.119306       1.115927 0.83318344E+01  0.83138929E+02                                 1.810696                            1.712111      -1.246048       2.287853                    0.994869       3.706842      10.673897       0.465252       1.319333      -0.699248      -0.011268       0.015608      -0.033825       0.038919      -0.003440       0.006607      -0.003521      -0.001769       0.035156      -0.010010      -0.004819       0.014829              1.851223       1.512120      -0.198012       0.194024       1.851251      -0.263540       2.190299          -0.000001
           82              H       9.106025      11.227075      19.986126       0.118163       1.093124 0.81472095E+01  0.81175678E+02                                 1.806194                            1.707363      -1.385659       2.223648                    0.992358       3.834276      11.181844       0.458158       1.341758      -0.693450       0.011215      -0.035232       0.001230       0.036994      -0.006210       0.001331       0.002417      -0.008729      -0.004701      -0.007689      -0.000923       0.008613              1.844437       1.457188      -0.290642       0.090495       2.416577       0.012316       1.659546           0.000000
           83              H       8.430480      14.707354      21.941124       0.126595       1.086330 0.78916672E+01  0.78468323E+02                                 1.846603                            1.717021      -1.415956       2.218110                    0.992323       3.836731      11.395567       0.439710       1.400922      -0.681964       0.001428       0.022314       0.034484       0.041099       0.002717      -0.000278       0.006460      -0.009107       0.020947      -0.009106      -0.002104       0.011209              1.915797       1.546264      -0.130069       0.029517       1.864618       0.403463       2.336508           0.000001
           84              H       8.988822      13.346496      16.253024       0.120703       1.070658 0.79961104E+01  0.79258906E+02                                 1.781454                            1.692507      -1.319771       2.254386                    0.994177       3.765028      10.933806       0.459963       1.343425      -0.693578       0.011067       0.034654      -0.001450       0.036408       0.005412       0.000254       0.003126      -0.010557      -0.007607      -0.006570      -0.002995       0.009565              1.811680       1.465007       0.269780      -0.058903       2.318644       0.005931       1.651390          -0.000002
           85              H       8.062592       9.875984      14.371223       0.111830       1.106261 0.78802709E+01  0.77892776E+02                                 1.830666                            1.686464      -1.228606       2.294992                    0.993880       3.769154      10.961065       0.457832       1.353456      -0.691698      -0.003784      -0.023575      -0.031205       0.039292       0.005812       0.001398       0.004432      -0.017743       0.013531      -0.012861       0.001403       0.011458              1.912242       1.505921       0.131493       0.059196       1.952824       0.516056       2.277981          -0.000001
           86              H       7.455416       8.946499      16.423819       0.111284       1.026623 0.69927780E+01  0.67200602E+02                                 1.754449                            1.596870      -1.150302       2.331477                    0.995196       3.693689      10.650521       0.466082       1.367479      -0.688743      -0.013535      -0.037319       0.001391       0.039722       0.005975      -0.004228       0.003601      -0.023737       0.018114      -0.017363       0.005739       0.011624              1.863883       1.589152       0.469737       0.010633       2.522190       0.010303       1.480305          -0.000001
           87              H       7.632848      10.182014      18.372718       0.112078       1.260226 0.96504675E+01  0.98850917E+02                                 1.895533                            1.794040      -1.180603       2.316582                    0.995302       3.613750      10.185676       0.478109       1.250683      -0.716170      -0.012302      -0.017676       0.032657       0.039118       0.007674      -0.007914      -0.002201      -0.007471       0.034286      -0.015483       0.000094       0.015389              1.920249       1.537813       0.168447      -0.149225       1.900089      -0.324813       2.322844          -0.000000
           88              H       5.681092       3.721197      20.025775       0.425025       0.380447 0.22750171E+01  0.17174360E+02                                 1.053456                            1.033044      -1.561114       2.295140                    0.998339       2.539409       7.379881       0.461239       1.759076      -0.621767      -0.007281       0.018113       0.003382       0.019813       0.003000      -0.001375       0.000265       0.004201      -0.002997      -0.003487      -0.000902       0.004389              1.067324       0.943369      -0.032364       0.001396       1.279071       0.029968       0.979533           0.000000
           89              H       0.349981       9.968770      17.948779       0.119306       1.115927 0.83318338E+01  0.83138924E+02                                 1.810696                            1.712111      -1.246048       2.287853                    0.994869       3.706842      10.673898       0.465252       1.319333      -0.699248       0.011268      -0.015608      -0.033825       0.038919      -0.003440      -0.006607       0.003521      -0.001769       0.035156      -0.010010      -0.004819       0.014829              1.851224       1.512120      -0.198013      -0.194024       1.851251       0.263540       2.190300          -0.000001
           90              H      15.311275      13.190225      19.986126       0.118163       1.093124 0.81472075E+01  0.81175654E+02                                 1.806193                            1.707363      -1.385659       2.223648                    0.992358       3.834276      11.181844       0.458158       1.341758      -0.693450      -0.011215       0.035232       0.001230       0.036994      -0.006210      -0.001331      -0.002417      -0.008729      -0.004701      -0.007689      -0.000923       0.008613              1.844437       1.457188      -0.290641      -0.090495       2.416577      -0.012316       1.659546           0.000000
           91              H      15.986820       9.709946      21.941124       0.126594       1.086330 0.78916674E+01  0.78468325E+02                                 1.846603                            1.717022      -1.415956       2.218110                    0.992323       3.836731      11.395567       0.439710       1.400922      -0.681964      -0.001428      -0.022314       0.034484       0.041099       0.002717       0.000278      -0.006460      -0.009107       0.020947      -0.009106      -0.002104       0.011209              1.915797       1.546264      -0.130069      -0.029517       1.864618      -0.403463       2.336509           0.000001
           92              H      15.428478      11.070804      16.253024       0.120703       1.070658 0.79961104E+01  0.79258906E+02                                 1.781454                            1.692507      -1.319771       2.254387                    0.994177       3.765028      10.933806       0.459963       1.343425      -0.693578      -0.011067      -0.034654      -0.001450       0.036408       0.005412      -0.000254      -0.003126      -0.010557      -0.007607      -0.006570      -0.002995       0.009565              1.811680       1.465007       0.269780       0.058903       2.318644      -0.005931       1.651390          -0.000002
           93              H       0.076508      14.541316      14.371223       0.111830       1.106261 0.78802716E+01  0.77892783E+02                                 1.830666                            1.686464      -1.228606       2.294992                    0.993880       3.769154      10.961064       0.457832       1.353456      -0.691698       0.003784       0.023575      -0.031205       0.039292       0.005812      -0.001398      -0.004432      -0.017743       0.013531      -0.012861       0.001403       0.011458              1.912242       1.505921       0.131493      -0.059196       1.952824      -0.516056       2.277981          -0.000001
           94              H       0.683684      15.470801      16.423819       0.111284       1.026623 0.69927780E+01  0.67200602E+02                                 1.754449                            1.596870      -1.150302       2.331477                    0.995196       3.693689      10.650521       0.466082       1.367479      -0.688743       0.013535       0.037319       0.001391       0.039722       0.005975       0.004228      -0.003601      -0.023737       0.018114      -0.017363       0.005739       0.011624              1.863883       1.589152       0.469737      -0.010633       2.522190      -0.010303       1.480305          -0.000001
           95              H       0.506252      14.235286      18.372718       0.112078       1.260226 0.96504689E+01  0.98850936E+02                                 1.895533                            1.794040      -1.180603       2.316582                    0.995302       3.613750      10.185676       0.478109       1.250683      -0.716170       0.012302       0.017676       0.032657       0.039118       0.007674       0.007914       0.002201      -0.007471       0.034286      -0.015483       0.000094       0.015389              1.920249       1.537813       0.168447       0.149225       1.900089       0.324813       2.322844          -0.000000
           96              H       2.458008       4.417903      20.025775       0.425025       0.380447 0.22750171E+01  0.17174360E+02                                 1.053456                            1.033044      -1.561114       2.295140                    0.998339       2.539409       7.379881       0.461239       1.759076      -0.621767       0.007281      -0.018113       0.003382       0.019813       0.003000       0.001375      -0.000265       0.004201      -0.002997      -0.003487      -0.000902       0.004389              1.067324       0.943369      -0.032364      -0.001396       1.279071      -0.029968       0.979533           0.000000
           97              H       9.968770       0.349981       2.699179       0.119306       1.115927 0.83318337E+01  0.83138918E+02                                 1.810696                            1.712110      -1.246048       2.287853                    0.994869       3.706842      10.673896       0.465252       1.319332      -0.699248      -0.015608       0.011268      -0.033825       0.038919      -0.003440       0.003521      -0.006607       0.001769       0.035156      -0.010010      -0.004819       0.014829              1.851223       1.851251      -0.198012       0.263540       1.512120      -0.194024       2.190299          -0.000001
           98              H      13.190225      15.311275       4.736526       0.118163       1.093124 0.81472082E+01  0.81175661E+02                                 1.806193                            1.707363      -1.385659       2.223648                    0.992358       3.834276      11.181843       0.458158       1.341758      -0.693450       0.035232      -0.011215       0.001230       0.036994      -0.006210      -0.002417      -0.001331       0.008729      -0.004701      -0.007689      -0.000923       0.008613              1.844437       2.416577      -0.290641      -0.012316       1.457188      -0.090495       1.659546           0.000000
           99              H       9.709946      15.986820       6.691524       0.126594       1.086330 0.78916666E+01  0.78468317E+02                                 1.846603                            1.717022      -1.415956       2.218110                    0.992323       3.836731      11.395568       0.439710       1.400922      -0.681964      -0.022314      -0.001428       0.034484       0.041099       0.002717      -0.006460       0.000278       0.009107       0.020947      -0.009106      -0.002104       0.011209              1.915797       1.864618      -0.130069      -0.403463       1.546265      -0.029517       2.336509           0.000001
          100              H      11.070804      15.428478       1.003424       0.120703       1.070658 0.79961104E+01  0.79258906E+02                                 1.781454                            1.692507      -1.319771       2.254387                    0.994177       3.765028      10.933806       0.459963       1.343425      -0.693578      -0.034654      -0.011067      -0.001450       0.036408       0.005412      -0.003126      -0.000254       0.010557      -0.007607      -0.006570      -0.002995       0.009565              1.811680       2.318644       0.269780      -0.005931       1.465007       0.058903       1.651390          -0.000002
          101              H      14.541316       0.076508      29.620823       0.111830       1.106261 0.78802716E+01  0.77892783E+02                                 1.830666                            1.686464      -1.228606       2.294992                    0.993880       3.769154      10.961064       0.457832       1.353456      -0.691698       0.023575       0.003784      -0.031205       0.039292       0.005812      -0.004432      -0.001398       0.017743       0.013531      -0.012861       0.001403       0.011458              1.912242       1.952824       0.131493      -0.516056       1.505921      -0.059196       2.277981          -0.000001
          102              H      15.470801       0.683684       1.174219       0.111284       1.026623 0.69927772E+01  0.67200594E+02                                 1.754449                            1.596870      -1.150302       2.331477                    0.995196       3.693689      10.650522       0.466082       1.367479      -0.688743       0.037319       0.013535       0.001391       0.039722       0.005975      -0.003601       0.004228       0.023737       0.018114      -0.017363       0.005739       0.011624              1.863883       2.522191       0.469737      -0.010303       1.589153      -0.010633       1.480305          -0.000001
          103              H      14.235286       0.506252       3.123118       0.112078       1.260226 0.96504674E+01  0.98850917E+02                                 1.895533                            1.794040      -1.180603       2.316582                    0.995302       3.613750      10.185676       0.478109       1.250683      -0.716170       0.017676       0.012302       0.032657       0.039118       0.007674       0.002201       0.007914       0.007471       0.034286      -0.015483       0.000094       0.015389              1.920249       1.900089       0.168447       0.324813       1.537813       0.149225       2.322844          -0.000000
          104              H       4.417903       2.458008       4.776175       0.425025       0.380447 0.22750165E+01  0.17174355E+02                                 1.053456                            1.033044      -1.561114       2.295140                    0.998339       2.539409       7.379882       0.461238       1.759076      -0.621767      -0.018113       0.007281       0.003382       0.019813       0.003000      -0.000265       0.001375      -0.004201      -0.002997      -0.003487      -0.000902       0.004389              1.067324       1.279071      -0.032364      -0.029968       0.943369      -0.001396       0.979533           0.000000
          105              H      14.448530       7.789119       2.699179       0.119306       1.115927 0.83318331E+01  0.83138913E+02                                 1.810696                            1.712110      -1.246048       2.287853                    0.994869       3.706842      10.673897       0.465252       1.319333      -0.699248       0.015608      -0.011268      -0.033825       0.038919      -0.003440      -0.003521       0.006607       0.001769       0.035156      -0.010010      -0.004819       0.014829              1.851223       1.851251      -0.198012      -0.263540       1.512120       0.194024       2.190299          -0.000001
          106              H      11.227075       9.106025       4.736526       0.118163       1.093124 0.81472103E+01  0.81175686E+02                                 1.806193                            1.707363      -1.385659       2.223648                    0.992358       3.834276      11.181843       0.458158       1.341758      -0.693450      -0.035232       0.011215       0.001230       0.036994      -0.006210       0.002417       0.001331       0.008729      -0.004701      -0.007689      -0.000923       0.008613              1.844437       2.416577      -0.290642       0.012316       1.457188       0.090495       1.659546           0.000000
          107              H      14.707354       8.430480       6.691524       0.126594       1.086330 0.78916666E+01  0.78468317E+02                                 1.846603                            1.717022      -1.415956       2.218110                    0.992323       3.836731      11.395568       0.439710       1.400922      -0.681964       0.022314       0.001428       0.034484       0.041099       0.002717       0.006460      -0.000278       0.009107       0.020947      -0.009106      -0.002104       0.011209              1.915797       1.864618      -0.130069       0.403463       1.546264       0.029517       2.336509           0.000001
          108              H      13.346496       8.988822       1.003424       0.120703       1.070658 0.79961104E+01  0.79258906E+02                                 1.781454                            1.692507      -1.319771       2.254387                    0.994177       3.765028      10.933806       0.459963       1.343425      -0.693578       0.034654       0.011067      -0.001450       0.036408       0.005412       0.003126       0.000254       0.010557      -0.007607      -0.006570      -0.002995       0.009565              1.811680       2.318644       0.269780       0.005931       1.465007      -0.058903       1.651390          -0.000002
          109              H       9.875984       8.062592      29.620823       0.111830       1.106261 0.78802716E+01  0.77892783E+02                                 1.830666                            1.686464      -1.228606       2.294992                    0.993880       3.769154      10.961064       0.457832       1.353456      -0.691698      -0.023575      -0.003784      -0.031205       0.039292       0.005812       0.004432       0.001398       0.017743       0.013531      -0.012861       0.001403       0.011458              1.912242       1.952824       0.131493       0.516056       1.505921       0.059196       2.277981          -0.000001
          110              H       8.946499       7.455416       1.174219       0.111285       1.026623 0.69927784E+01  0.67200607E+02                                 1.754449                            1.596870      -1.150302       2.331477                    0.995196       3.693689      10.650522       0.466082       1.367479      -0.688743      -0.037319      -0.013535       0.001391       0.039722       0.005975       0.003601      -0.004228       0.023737       0.018114      -0.017363       0.005739       0.011624              1.863883       2.522190       0.469737       0.010303       1.589152       0.010633       1.480305          -0.000001
          111              H      10.182014       7.632848       3.123118       0.112078       1.260226 0.96504688E+01  0.98850940E+02                                 1.895533                            1.794041      -1.180603       2.316582                    0.995302       3.613750      10.185678       0.478108       1.250683      -0.716170      -0.017676      -0.012302       0.032657       0.039118       0.007674      -0.002201      -0.007914       0.007471       0.034286      -0.015483       0.000094       0.015389              1.920249       1.900090       0.168447      -0.324813       1.537813      -0.149225       2.322845          -0.000000
          112              H       3.721197       5.681092       4.776175       0.425025       0.380447 0.22750165E+01  0.17174355E+02                                 1.053456                            1.033044      -1.561114       2.295140                    0.998339       2.539409       7.379882       0.461238       1.759076      -0.621767       0.018113      -0.007281       0.003382       0.019813       0.003000       0.000265      -0.001375      -0.004201      -0.002997      -0.003487      -0.000902       0.004389              1.067324       1.279071      -0.032364       0.029968       0.943369       0.001396       0.979533           0.000000
          113              H       7.789119       9.968770       2.699179       0.119306       1.115927 0.83318331E+01  0.83138913E+02                                 1.810696                            1.712110      -1.246048       2.287853                    0.994869       3.706842      10.673897       0.465252       1.319333      -0.699248      -0.011268      -0.015608      -0.033825       0.038919       0.003440       0.006607       0.003521      -0.001769       0.035156      -0.010010      -0.004819       0.014829              1.851223       1.512120       0.198012       0.194024       1.851251       0.263540       2.190299          -0.000001
          114              H       9.106025      13.190225       4.736526       0.118163       1.093124 0.81472095E+01  0.81175678E+02                                 1.806194                            1.707363      -1.385659       2.223648                    0.992358       3.834276      11.181844       0.458158       1.341758      -0.693450       0.011215       0.035232       0.001230       0.036994       0.006210       0.001331      -0.002417      -0.008729      -0.004701      -0.007689      -0.000923       0.008613              1.844437       1.457188       0.290642       0.090495       2.416577      -0.012316       1.659546           0.000000
          115              H       8.430480       9.709946       6.691524       0.126594       1.086330 0.78916666E+01  0.78468317E+02                                 1.846603                            1.717022      -1.415956       2.218110                    0.992323       3.836731      11.395568       0.439710       1.400922      -0.681964       0.001428      -0.022314       0.034484       0.041099      -0.002717      -0.000278      -0.006460      -0.009107       0.020947      -0.009106      -0.002104       0.011209              1.915797       1.546264       0.130069       0.029517       1.864618      -0.403463       2.336509           0.000001
          116              H       8.988822      11.070804       1.003424       0.120703       1.070658 0.79961097E+01  0.79258899E+02                                 1.781454                            1.692507      -1.319771       2.254386                    0.994177       3.765028      10.933807       0.459963       1.343425      -0.693578       0.011067      -0.034654      -0.001450       0.036408      -0.005412       0.000254      -0.003126      -0.010557      -0.007607      -0.006570      -0.002995       0.009565              1.811680       1.465007      -0.269780      -0.058903       2.318644      -0.005931       1.651390          -0.000002
          117              H       8.062592      14.541316      29.620823       0.111830       1.106261 0.78802716E+01  0.77892783E+02                                 1.830666                            1.686464      -1.228606       2.294992                    0.993880       3.769154      10.961064       0.457832       1.353456      -0.691698      -0.003784       0.023575      -0.031205       0.039292      -0.005812       0.001398      -0.004432      -0.017743       0.013531      -0.012861       0.001403       0.011458              1.912242       1.505921      -0.131493       0.059196       1.952824      -0.516056       2.277981          -0.000001
          118              H       7.455416      15.470801       1.174219       0.111284       1.026623 0.69927772E+01  0.67200594E+02                                 1.754449                            1.596870      -1.150302       2.331477                    0.995196       3.693689      10.650522       0.466082       1.367479      -0.688743      -0.013535       0.037319       0.001391       0.039722      -0.005975      -0.004228      -0.003601      -0.023737       0.018114      -0.017363       0.005739       0.011624              1.863883       1.589153      -0.469737       0.010633       2.522191      -0.010303       1.480305          -0.000001
          119              H       7.632848      14.235286       3.123118       0.112078       1.260226 0.96504689E+01  0.98850938E+02                                 1.895533                            1.794040      -1.180603       2.316582                    0.995302       3.613750      10.185677       0.478108       1.250683      -0.716170      -0.012302       0.017676       0.032657       0.039118      -0.007674      -0.007914       0.002201      -0.007471       0.034286      -0.015483       0.000094       0.015389              1.920249       1.537813      -0.168447      -0.149225       1.900090       0.324813       2.322844          -0.000000
          120              H       5.681092       4.417903       4.776175       0.425025       0.380447 0.22750171E+01  0.17174360E+02                                 1.053456                            1.033044      -1.561114       2.295140                    0.998339       2.539409       7.379881       0.461239       1.759076      -0.621767      -0.007281      -0.018113       0.003382       0.019813      -0.003000      -0.001375      -0.000265       0.004201      -0.002997      -0.003487      -0.000902       0.004389              1.067324       0.943369       0.032364       0.001396       1.279071      -0.029968       0.979533           0.000000
          121              H       0.349981      14.448530       2.699179       0.119306       1.115927 0.83318331E+01  0.83138913E+02                                 1.810696                            1.712110      -1.246048       2.287853                    0.994869       3.706842      10.673897       0.465252       1.319333      -0.699248       0.011268       0.015608      -0.033825       0.038919       0.003440      -0.006607      -0.003521      -0.001769       0.035156      -0.010010      -0.004819       0.014829              1.851223       1.512120       0.198012      -0.194024       1.851251      -0.263540       2.190299          -0.000001
          122              H      15.311275      11.227075       4.736526       0.118163       1.093124 0.81472075E+01  0.81175654E+02                                 1.806193                            1.707363      -1.385659       2.223648                    0.992358       3.834276      11.181844       0.458158       1.341758      -0.693450      -0.011215      -0.035232       0.001230       0.036994       0.006210      -0.001331       0.002417      -0.008729      -0.004701      -0.007689      -0.000923       0.008613              1.844437       1.457188       0.290641      -0.090495       2.416577       0.012316       1.659546           0.000000
          123              H      15.986820      14.707354       6.691524       0.126594       1.086330 0.78916666E+01  0.78468317E+02                                 1.846603                            1.717022      -1.415956       2.218110                    0.992323       3.836731      11.395568       0.439710       1.400922      -0.681964      -0.001428       0.022314       0.034484       0.041099      -0.002717       0.000278       0.006460      -0.009107       0.020947      -0.009106      -0.002104       0.011209              1.915797       1.546265       0.130069      -0.029517       1.864618       0.403463       2.336509           0.000001
          124              H      15.428478      13.346496       1.003424       0.120703       1.070658 0.79961110E+01  0.79258915E+02                                 1.781454                            1.692507      -1.319771       2.254386                    0.994177       3.765028      10.933807       0.459963       1.343425      -0.693578      -0.011067       0.034654      -0.001450       0.036408      -0.005412      -0.000254       0.003126      -0.010557      -0.007607      -0.006570      -0.002995       0.009565              1.811680       1.465007      -0.269780       0.058903       2.318644       0.005931       1.651390          -0.000002
          125              H       0.076508       9.875984      29.620823       0.111830       1.106261 0.78802717E+01  0.77892783E+02                                 1.830666                            1.686464      -1.228606       2.294992                    0.993880       3.769154      10.961064       0.457832       1.353456      -0.691698       0.003784      -0.023575      -0.031205       0.039292      -0.005812      -0.001398       0.004432      -0.017743       0.013531      -0.012861       0.001403       0.011458              1.912242       1.505921      -0.131493      -0.059196       1.952824       0.516056       2.277981          -0.000001
          126              H       0.683684       8.946499       1.174219       0.111285       1.026623 0.69927784E+01  0.67200607E+02                                 1.754449                            1.596870      -1.150302       2.331477                    0.995196       3.693689      10.650522       0.466082       1.367479      -0.688743       0.013535      -0.037319       0.001391       0.039722      -0.005975       0.004228       0.003601      -0.023737       0.018114      -0.017363       0.005739       0.011624              1.863883       1.589152      -0.469737      -0.010633       2.522190       0.010303       1.480305          -0.000001
          127              H       0.506252      10.182014       3.123118       0.112078       1.260226 0.96504719E+01  0.98850970E+02                                 1.895533                            1.794040      -1.180603       2.316582                    0.995302       3.613751      10.185678       0.478109       1.250682      -0.716170       0.012302      -0.017676       0.032657       0.039118      -0.007674       0.007914      -0.002201      -0.007471       0.034286      -0.015483       0.000094       0.015389              1.920249       1.537813      -0.168447       0.149225       1.900089      -0.324813       2.322844          -0.000000
          128              H       2.458008       3.721197       4.776175       0.425025       0.380447 0.22750171E+01  0.17174360E+02                                 1.053456                            1.033044      -1.561114       2.295140                    0.998339       2.539409       7.379881       0.461239       1.759076      -0.621767       0.007281       0.018113       0.003382       0.019813      -0.003000       0.001375       0.000265       0.004201      -0.002997      -0.003487      -0.000902       0.004389              1.067324       0.943369       0.032364      -0.001396       1.279071       0.029968       0.979533           0.000000
          129              H       6.309430       8.489081      12.550421       0.119306       1.115927 0.83318336E+01  0.83138918E+02                                 1.810696                            1.712110      -1.246048       2.287853                    0.994869       3.706842      10.673896       0.465252       1.319332      -0.699248       0.015608       0.011268       0.033825       0.038919       0.003440       0.003521       0.006607       0.001769       0.035156      -0.010010      -0.004819       0.014829              1.851223       1.851251       0.198012       0.263540       1.512120       0.194024       2.190299          -0.000001
          130              H       3.087975       7.172175      10.513074       0.118163       1.093124 0.81472103E+01  0.81175686E+02                                 1.806193                            1.707363      -1.385659       2.223648                    0.992358       3.834276      11.181843       0.458158       1.341758      -0.693450      -0.035232      -0.011215      -0.001230       0.036994       0.006210      -0.002417       0.001331       0.008729      -0.004701      -0.007689      -0.000923       0.008613              1.844437       2.416577       0.290642      -0.012316       1.457188       0.090495       1.659546           0.000000
          131              H       6.568254       7.847720       8.558076       0.126594       1.086330 0.78916674E+01  0.78468325E+02                                 1.846603                            1.717022      -1.415956       2.218110                    0.992323       3.836731      11.395567       0.439710       1.400922      -0.681964       0.022314      -0.001428      -0.034484       0.041099      -0.002717      -0.006460      -0.000278       0.009107       0.020947      -0.009106      -0.002104       0.011209              1.915797       1.864618       0.130069      -0.403463       1.546264       0.029517       2.336509           0.000001
          132              H       5.207396       7.289378      14.246176       0.120703       1.070658 0.79961097E+01  0.79258899E+02                                 1.781454                            1.692507      -1.319771       2.254386                    0.994177       3.765028      10.933807       0.459963       1.343425      -0.693578       0.034654      -0.011067       0.001450       0.036408      -0.005412      -0.003126       0.000254       0.010557      -0.007607      -0.006570      -0.002995       0.009565              1.811680       2.318644      -0.269780      -0.005931       1.465007      -0.058903       1.651390          -0.000002
          133              H       1.736884       8.215608      16.127977       0.111830       1.106261 0.78802709E+01  0.77892775E+02                                 1.830666                            1.686464      -1.228606       2.294992                    0.993880       3.769154      10.961065       0.457832       1.353456      -0.691698      -0.023575       0.003784       0.031205       0.039292      -0.005812      -0.004432       0.001398       0.017743       0.013531      -0.012861       0.001403       0.011458              1.912242       1.952824      -0.131493      -0.516056       1.505921       0.059196       2.277981          -0.000001
          134              H       0.807399       8.822784      14.075381       0.111284       1.026623 0.69927772E+01  0.67200593E+02                                 1.754449                            1.596870      -1.150302       2.331477                    0.995196       3.693689      10.650522       0.466082       1.367479      -0.688743      -0.037319       0.013535      -0.001391       0.039722      -0.005975      -0.003601      -0.004228       0.023737       0.018114      -0.017363       0.005739       0.011624              1.863883       2.522191      -0.469737      -0.010303       1.589153       0.010633       1.480305          -0.000001
          135              H       2.042914       8.645352      12.126482       0.112078       1.260226 0.96504675E+01  0.98850917E+02                                 1.895533                            1.794040      -1.180603       2.316582                    0.995302       3.613750      10.185676       0.478109       1.250683      -0.716170      -0.017676       0.012302      -0.032657       0.039118      -0.007674       0.002201      -0.007914       0.007471       0.034286      -0.015483       0.000094       0.015389              1.920249       1.900089      -0.168447       0.324813       1.537813      -0.149225       2.322844          -0.000000
          136              H      11.860297      10.597108      10.473425       0.425025       0.380447 0.22750171E+01  0.17174360E+02                                 1.053456                            1.033044      -1.561114       2.295140                    0.998339       2.539409       7.379881       0.461239       1.759076      -0.621767       0.018113       0.007281      -0.003382       0.019813      -0.003000      -0.000265      -0.001375      -0.004201      -0.002997      -0.003487      -0.000902       0.004389              1.067324       1.279071       0.032364      -0.029968       0.943369       0.001396       0.979533           0.000000
          137              H       1.829670      15.928219      12.550421       0.119306       1.115927 0.83318344E+01  0.83138929E+02                                 1.810696                            1.712111      -1.246048       2.287853                    0.994869       3.706842      10.673897       0.465252       1.319333      -0.699248      -0.015608      -0.011268       0.033825       0.038919       0.003440      -0.003521      -0.006607       0.001769       0.035156      -0.010010      -0.004819       0.014829              1.851223       1.851251       0.198012      -0.263540       1.512120      -0.194024       2.190299          -0.000001
          138              H       5.051125       0.966925      10.513074       0.118163       1.093124 0.81472143E+01  0.81175733E+02                                 1.806194                            1.707363      -1.385659       2.223648                    0.992358       3.834277      11.181845       0.458158       1.341757      -0.693450       0.035232       0.011215      -0.001230       0.036994       0.006210       0.002417      -0.001331       0.008729      -0.004701      -0.007689      -0.000923       0.008613              1.844437       2.416577       0.290642       0.012316       1.457188      -0.090495       1.659546           0.000000
          139              H       1.570846       0.291380       8.558076       0.126594       1.086330 0.78916660E+01  0.78468309E+02                                 1.846603                            1.717021      -1.415956       2.218110                    0.992323       3.836731      11.395567       0.439710       1.400922      -0.681964      -0.022314       0.001428      -0.034484       0.041099      -0.002717       0.006460       0.000278       0.009107       0.020947      -0.009106      -0.002104       0.011209              1.915797       1.864618       0.130069       0.403463       1.546264      -0.029517       2.336508           0.000001
          140              H       2.931704       0.849722      14.246176       0.120703       1.070658 0.79961104E+01  0.79258906E+02                                 1.781454                            1.692507      -1.319771       2.254386                    0.994177       3.765028      10.933806       0.459963       1.343425      -0.693578      -0.034654       0.011067       0.001450       0.036408      -0.005412       0.003126      -0.000254       0.010557      -0.007607      -0.006570      -0.002995       0.009565              1.811680       2.318644      -0.269780       0.005931       1.465007       0.058903       1.651390          -0.000002
          141              H       6.402216      16.201692      16.127977       0.111830       1.106261 0.78802716E+01  0.77892783E+02                                 1.830666                            1.686464      -1.228606       2.294992                    0.993880       3.769154      10.961064       0.457832       1.353456      -0.691698       0.023575      -0.003784       0.031205       0.039292      -0.005812       0.004432      -0.001398       0.017743       0.013531      -0.012861       0.001403       0.011458              1.912242       1.952824      -0.131493       0.516056       1.505921      -0.059196       2.277981          -0.000001
          142              H       7.331701      15.594516      14.075381       0.111284       1.026623 0.69927780E+01  0.67200602E+02                                 1.754449                            1.596870      -1.150302       2.331477                    0.995196       3.693689      10.650521       0.466082       1.367479      -0.688743       0.037319      -0.013535      -0.001391       0.039722      -0.005975       0.003601       0.004228       0.023737       0.018114      -0.017363       0.005739       0.011624              1.863883       2.522190      -0.469737       0.010303       1.589152      -0.010633       1.480305          -0.000001
          143              H       6.096186      15.771948      12.126482       0.112078       1.260226 0.96504689E+01  0.98850936E+02                                 1.895533                            1.794040      -1.180603       2.316582                    0.995302       3.613750      10.185676       0.478109       1.250683      -0.716170       0.017676      -0.012302      -0.032657       0.039118      -0.007674      -0.002201       0.007914       0.007471       0.034286      -0.015483       0.000094       0.015389              1.920249       1.900089      -0.168447      -0.324813       1.537813       0.149225       2.322844          -0.000000
          144              H      12.557003      13.820192      10.473425       0.425025       0.380447 0.22750171E+01  0.17174360E+02                                 1.053456                            1.033044      -1.561114       2.295140                    0.998339       2.539409       7.379881       0.461239       1.759076      -0.621767      -0.018113      -0.007281      -0.003382       0.019813      -0.003000       0.000265       0.001375      -0.004201      -0.002997      -0.003487      -0.000902       0.004389              1.067324       1.279071       0.032364       0.029968       0.943369      -0.001396       0.979533           0.000000
          145              H       8.489081       1.829670      12.550421       0.119306       1.115927 0.83318336E+01  0.83138918E+02                                 1.810696                            1.712110      -1.246048       2.287853                    0.994869       3.706842      10.673896       0.465252       1.319332      -0.699248       0.011268      -0.015608       0.033825       0.038919      -0.003440       0.006607      -0.003521      -0.001769       0.035156      -0.010010      -0.004819       0.014829              1.851223       1.512120      -0.198012       0.194024       1.851251      -0.263540       2.190299          -0.000001
          146              H       7.172175       5.051125      10.513074       0.118163       1.093124 0.81472095E+01  0.81175678E+02                                 1.806194                            1.707363      -1.385659       2.223648                    0.992358       3.834276      11.181844       0.458158       1.341758      -0.693450      -0.011215       0.035232      -0.001230       0.036994      -0.006210       0.001331       0.002417      -0.008729      -0.004701      -0.007689      -0.000923       0.008613              1.844437       1.457188      -0.290642       0.090495       2.416577       0.012316       1.659546           0.000000
          147              H       7.847720       1.570846       8.558076       0.126594       1.086330 0.78916674E+01  0.78468325E+02                                 1.846603                            1.717022      -1.415956       2.218110                    0.992323       3.836731      11.395567       0.439710       1.400922      -0.681964      -0.001428      -0.022314      -0.034484       0.041099       0.002717      -0.000278       0.006460      -0.009107       0.020947      -0.009106      -0.002104       0.011209              1.915797       1.546264      -0.130069       0.029517       1.864618       0.403463       2.336509           0.000001
          148              H       7.289378       2.931704      14.246176       0.120703       1.070658 0.79961104E+01  0.79258906E+02                                 1.781454                            1.692507      -1.319771       2.254386                    0.994177       3.765028      10.933806       0.459963       1.343425      -0.693578      -0.011067      -0.034654       0.001450       0.036408       0.005412       0.000254       0.003126      -0.010557      -0.007607      -0.006570      -0.002995       0.009565              1.811680       1.465007       0.269780      -0.058903       2.318644       0.005931       1.651390          -0.000002
          149              H       8.215608       6.402216      16.127977       0.111830       1.106261 0.78802716E+01  0.77892783E+02                                 1.830666                            1.686464      -1.228606       2.294992                    0.993880       3.769154      10.961064       0.457832       1.353456      -0.691698       0.003784       0.023575       0.031205       0.039292       0.005812       0.001398       0.004432      -0.017743       0.013531      -0.012861       0.001403       0.011458              1.912242       1.505921       0.131493       0.059196       1.952824       0.516056       2.277981          -0.000001
          150              H       8.822784       7.331701      14.075381       0.111285       1.026623 0.69927792E+01  0.67200615E+02                                 1.754449                            1.596870      -1.150302       2.331477                    0.995196       3.693689      10.650521       0.466082       1.367478      -0.688743       0.013535       0.037319      -0.001391       0.039722       0.005975      -0.004228       0.003601      -0.023737       0.018114      -0.017363       0.005739       0.011624              1.863882       1.589152       0.469737       0.010633       2.522190       0.010303       1.480305          -0.000001
          151              H       8.645352       6.096186      12.126482       0.112078       1.260226 0.96504689E+01  0.98850938E+02                                 1.895533                            1.794040      -1.180603       2.316582                    0.995302       3.613750      10.185677       0.478108       1.250683      -0.716170       0.012302       0.017676      -0.032657       0.039118       0.007674      -0.007914      -0.002201      -0.007471       0.034286      -0.015483       0.000094       0.015389              1.920249       1.537813       0.168447      -0.149225       1.900090      -0.324813       2.322844          -0.000000
          152              H      10.597108      12.557003      10.473425       0.425025       0.380447 0.22750171E+01  0.17174360E+02                                 1.053456                            1.033044      -1.561114       2.295140                    0.998339       2.539409       7.379881       0.461239       1.759076      -0.621767       0.007281      -0.018113      -0.003382       0.019813       0.003000      -0.001375       0.000265       0.004201      -0.002997      -0.003487      -0.000902       0.004389              1.067324       0.943369      -0.032364       0.001396       1.279071       0.029968       0.979533           0.000000
          153              H      15.928219       6.309430      12.550421       0.119306       1.115927 0.83318337E+01  0.83138918E+02                                 1.810696                            1.712110      -1.246048       2.287853                    0.994869       3.706842      10.673896       0.465252       1.319332      -0.699248      -0.011268       0.015608       0.033825       0.038919      -0.003440      -0.006607       0.003521      -0.001769       0.035156      -0.010010      -0.004819       0.014829              1.851223       1.512120      -0.198012      -0.194024       1.851251       0.263540       2.190299          -0.000001
          154              H       0.966925       3.087975      10.513074       0.118163       1.093124 0.81472095E+01  0.81175678E+02                                 1.806194                            1.707363      -1.385659       2.223648                    0.992358       3.834276      11.181844       0.458158       1.341758      -0.693450       0.011215      -0.035232      -0.001230       0.036994      -0.006210      -0.001331      -0.002417      -0.008729      -0.004701      -0.007689      -0.000923       0.008613              1.844437       1.457188      -0.290642      -0.090495       2.416577      -0.012316       1.659546           0.000000
          155              H       0.291380       6.568254       8.558076       0.126594       1.086330 0.78916666E+01  0.78468317E+02                                 1.846603                            1.717022      -1.415956       2.218110                    0.992323       3.836731      11.395568       0.439710       1.400922      -0.681964       0.001428       0.022314      -0.034484       0.041099       0.002717       0.000278      -0.006460      -0.009107       0.020947      -0.009106      -0.002104       0.011209              1.915797       1.546265      -0.130069      -0.029517       1.864618      -0.403463       2.336509           0.000001
          156              H       0.849722       5.207396      14.246176       0.120703       1.070658 0.79961110E+01  0.79258915E+02                                 1.781454                            1.692507      -1.319771       2.254386                    0.994177       3.765028      10.933807       0.459963       1.343425      -0.693578       0.011067       0.034654       0.001450       0.036408       0.005412      -0.000254      -0.003126      -0.010557      -0.007607      -0.006570      -0.002995       0.009565              1.811680       1.465007       0.269780       0.058903       2.318644      -0.005931       1.651390          -0.000002
          157              H      16.201692       1.736884      16.127977       0.111830       1.106261 0.78802716E+01  0.77892783E+02                                 1.830666                            1.686464      -1.228606       2.294992                    0.993880       3.769154      10.961064       0.457832       1.353456      -0.691698      -0.003784      -0.023575       0.031205       0.039292       0.005812      -0.001398      -0.004432      -0.017743       0.013531      -0.012861       0.001403       0.011458              1.912242       1.505921       0.131493      -0.059196       1.952824      -0.516056       2.277981          -0.000001
          158              H      15.594516       0.807399      14.075381       0.111284       1.026623 0.69927780E+01  0.67200602E+02                                 1.754449                            1.596870      -1.150302       2.331477                    0.995196       3.693689      10.650521       0.466082       1.367479      -0.688743      -0.013535      -0.037319      -0.001391       0.039722       0.005975       0.004228      -0.003601      -0.023737       0.018114      -0.017363       0.005739       0.011624              1.863883       1.589152       0.469737      -0.010633       2.522190      -0.010303       1.480305          -0.000001
          159              H      15.771948       2.042914      12.126482       0.112078       1.260226 0.96504689E+01  0.98850938E+02                                 1.895533                            1.794040      -1.180603       2.316582                    0.995302       3.613750      10.185677       0.478108       1.250683      -0.716170      -0.012302      -0.017676      -0.032657       0.039118       0.007674       0.007914       0.002201      -0.007471       0.034286      -0.015483       0.000094       0.015389              1.920249       1.537813       0.168447       0.149225       1.900090       0.324813       2.322844          -0.000000
          160              H      13.820192      11.860297      10.473425       0.425025       0.380447 0.22750171E+01  0.17174360E+02                                 1.053456                            1.033044      -1.561114       2.295140                    0.998339       2.539409       7.379881       0.461239       1.759076      -0.621767      -0.007281       0.018113      -0.003382       0.019813       0.003000       0.001375      -0.000265       0.004201      -0.002997      -0.003487      -0.000902       0.004389              1.067324       0.943369      -0.032364      -0.001396       1.279071      -0.029968       0.979533           0.000000
          161              C       6.643133      16.177275      25.805373      -0.029795      40.309250 0.43804461E+03  0.10233795E+05                                10.134260                            6.917634       0.061754       2.025270                    0.999294      27.174167      75.822404       0.639970       0.409664      -1.077339      -0.047150       0.013733      -0.000326       0.049111       0.004293       0.002557       0.001543      -0.008328       0.034760      -0.011908      -0.000294       0.012202             12.994780      18.420853      -5.400347      -0.543462       7.705766      -1.218763      12.857719           0.000001
          162              C       5.897592      16.183786      26.983862      -0.145833      36.720416 0.46371345E+03  0.11117902E+05                                 9.710806                            7.262184      -0.055281       1.948351                    0.999463      30.306533      88.996377       0.598986       0.426497      -1.054165       0.000980      -0.000181      -0.019520       0.019546       0.011814       0.019999      -0.002883      -0.076602       0.017969      -0.050326       0.013238       0.037088             11.490046      16.239506      -2.745122      -3.345373       5.886224      -0.224440      12.344409          -0.000001
          163              C       4.557896       0.279985      26.980507       0.076188      38.027991 0.40628500E+03  0.93361414E+04                                 9.826939                            6.719085      -0.085988       1.983447                    0.999128      26.322595      73.386035       0.639659       0.416697      -1.070321      -0.000767      -0.003877       0.001786       0.004337       0.012525      -0.001181       0.011947       0.009251       0.020230      -0.020867       0.004962       0.015905             12.392591      14.339648      -1.498714      -4.337700       5.550379      -1.579946      17.287746          -0.000000
          164              C       3.997926       0.691823      25.779754      -0.144990      36.657052 0.46586245E+03  0.11170680E+05                                 9.665272                            7.261877       0.006163       1.969555                    0.999548      30.151556      88.244901       0.601746       0.424494      -1.056508       0.018498      -0.004663      -0.017652       0.025990       0.009511      -0.000156       0.014454      -0.018576      -0.133531      -0.047224       0.009506       0.037718             11.232096      11.010317      -1.475298      -1.061468       5.665037      -2.393771      17.020933           0.000002
          165              C       4.743467       0.709730      24.583880      -0.016793      38.168545 0.42721208E+03  0.99186110E+04                                 9.765186                            6.834282       0.037549       2.021055                    0.999226      26.886774      74.791034       0.643465       0.409990      -1.077106       0.015044      -0.009396       0.038706       0.042576       0.011031      -0.008881       0.001291       0.001736      -0.033015      -0.016443      -0.001318       0.017762             12.125137      13.454046      -2.663264       1.941377       6.175682      -2.953603      16.745683           0.000002
          166              C       6.058746       0.299519      24.609194      -0.111280      36.455007 0.45638474E+03  0.10924628E+05                                 9.731935                            7.263922      -0.198409       1.909576                    0.999272      30.057769      88.882264       0.590185       0.433553      -1.047357      -0.007392      -0.000911       0.019238       0.020629       0.028794      -0.017764       0.020401      -0.063552      -0.025327      -0.052223       0.002057       0.050166             11.433624      14.525988      -3.665498       1.856178       6.987207      -2.361160      12.787676           0.000004
          167              C       4.087456       1.087384      23.306269       0.601423      24.314676 0.24742953E+03  0.50930772E+04                                 7.666307                            5.533333       0.041097       2.070011                    0.999572      21.990491      60.720469       0.641245       0.464038      -1.027529      -0.032837       0.013085      -0.041914       0.054829      -0.025154      -0.033544       0.056463      -0.133027      -0.177717      -0.089907      -0.032115       0.122022              9.214543      10.687558      -0.268977       1.778545       4.864026      -2.567562      12.092047           0.000003
          168              C       3.760264       0.201850      28.237684       0.074564      37.378624 0.41033937E+03  0.94499838E+04                                 9.721830                            6.757477      -0.081598       1.984543                    0.999192      26.345857      73.461250       0.637325       0.417309      -1.070242       0.003507      -0.001161       0.002721       0.004588      -0.012675      -0.010001      -0.010389       0.018317       0.028319      -0.025832       0.008576       0.017256             12.075519      13.605463       1.833048      -4.260827       5.366237       0.448413      17.254858          -0.000001
          169              C       4.308840       0.546948      29.457957      -0.158647      36.164623 0.46351498E+03  0.11111708E+05                                 9.571017                            7.250342      -0.008057       1.962419                    0.999588      30.353954      89.123421       0.600765       0.425289      -1.054936      -0.018779      -0.009513       0.015219       0.025976      -0.006048      -0.004249      -0.007771      -0.005910      -0.140514      -0.048000       0.017592       0.030409             10.971065      10.414295       1.303855      -1.394842       5.378874       1.480093      17.120027          -0.000004
          170              C       3.569809       0.457417       0.132062      -0.035968      37.787477 0.44106331E+03  0.10323875E+05                                 9.677873                            6.941888       0.011349       2.005392                    0.999335      27.351319      76.433799       0.638673       0.409718      -1.077111      -0.011616      -0.014817      -0.050377       0.053780      -0.005576       0.001624      -0.002662       0.017710      -0.007665      -0.009819      -0.002288       0.012107             11.579112      12.544835       2.454648       0.906086       5.990518       2.367044      16.201983          -0.000003
          171              C       2.251275      -0.008139       0.080823      -0.104789      33.771357 0.44534837E+03  0.10565213E+05                                 9.160809                            7.108531       0.045862       1.988371                    0.999659      29.540407      86.154499       0.606788       0.425492      -1.055291       0.009746       0.001458      -0.025342       0.027190      -0.008417      -0.025380      -0.013701      -0.000945      -0.009516      -0.033532       0.008567       0.024964             10.301614      12.479684       2.725744       0.323200       6.146691       1.374806      12.278466          -0.000004
          172              C       1.701072      15.913568      29.363105      -0.072811      32.516872 0.41551087E+03  0.96830803E+04                                 8.933875                            6.855093       0.154298       2.037701                    0.999429      28.544970      82.376966       0.619726       0.424107      -1.056681       0.026978       0.007524      -0.000457       0.028011       0.004937      -0.002823       0.003542       0.015105      -0.035631      -0.013648      -0.001425       0.015072             10.159963      12.148135       2.781350      -0.855184       5.997475       0.606926      12.334279          -0.000003
          173              C       2.435219      16.017749      28.205355      -0.124416      32.929815 0.43417119E+03  0.10232208E+05                                 8.986013                            6.990912       0.037328       1.986397                    0.999424      29.548284      85.821953       0.615687       0.422122      -1.057659      -0.004551      -0.001964       0.023479       0.023997      -0.004292       0.017937       0.009837      -0.034620       0.027041      -0.031533       0.008572       0.022961             10.163269      13.343821       2.372078      -2.396828       5.393651      -0.108854      11.752336          -0.000003
          174              C       4.175358       0.879023       1.421263       0.616565      23.804303 0.24164708E+03  0.49487153E+04                                 7.545840                            5.475621       0.036033       2.068316                    0.999398      21.885348      60.434777       0.642804       0.465282      -1.026015       0.033956       0.002365       0.062145       0.070856      -0.012434      -0.020214      -0.064631      -0.140348      -0.154738      -0.088279      -0.032118       0.120397              8.852878      10.692292       0.563002       0.795287       4.703471       2.304346      11.162872          -0.000002
          175              C       8.041431      15.636839      25.799883       0.616671      24.917067 0.24189429E+03  0.49504610E+04                                 7.799959                            5.475279       0.133014       2.103063                    0.999357      21.765965      59.903631       0.643973       0.464749      -1.027259       0.051660      -0.030770      -0.001321       0.060144       0.061943       0.000184      -0.011797      -0.154076      -0.069064      -0.087604      -0.023672       0.111276              9.687453      12.617456      -4.072203      -0.280141       6.166058       0.579570      10.278845           0.000001
          176              C       1.495967       8.240025      25.805373      -0.029795      40.309252 0.43804464E+03  0.10233796E+05                                10.134260                            6.917634       0.061754       2.025270                    0.999294      27.174168      75.822406       0.639970       0.409664      -1.077339       0.047150      -0.013733      -0.000326       0.049111       0.004293      -0.002557      -0.001543      -0.008328       0.034760      -0.011908      -0.000294       0.012202             12.994780      18.420854      -5.400347       0.543462       7.705767       1.218763      12.857719           0.000001
          177              C       2.241508       8.233514      26.983862      -0.145833      36.720415 0.46371342E+03  0.11117902E+05                                 9.710806                            7.262184      -0.055281       1.948351                    0.999463      30.306532      88.996375       0.598986       0.426497      -1.054165      -0.000980       0.000181      -0.019520       0.019546       0.011814      -0.019999       0.002883      -0.076602       0.017969      -0.050326       0.013238       0.037088             11.490046      16.239506      -2.745122       3.345373       5.886224       0.224440      12.344409          -0.000001
          178              C       3.581204       7.859115      26.980507       0.076188      38.027990 0.40628498E+03  0.93361408E+04                                 9.826940                            6.719085      -0.085988       1.983447                    0.999128      26.322594      73.386034       0.639659       0.416697      -1.070321       0.000767       0.003877       0.001786       0.004337       0.012525       0.001181      -0.011947       0.009251       0.020230      -0.020867       0.004962       0.015905             12.392591      14.339648      -1.498714       4.337701       5.550379       1.579946      17.287746          -0.000000
          179              C       4.141174       7.447277      25.779754      -0.144990      36.657051 0.46586245E+03  0.11170680E+05                                 9.665271                            7.261877       0.006163       1.969555                    0.999548      30.151556      88.244900       0.601746       0.424494      -1.056508      -0.018498       0.004663      -0.017652       0.025990       0.009511       0.000156      -0.014454      -0.018577      -0.133531      -0.047224       0.009506       0.037718             11.232095      11.010317      -1.475298       1.061468       5.665037       2.393771      17.020933           0.000002
          180              C       3.395633       7.429370      24.583880      -0.016793      38.168547 0.42721210E+03  0.99186117E+04                                 9.765186                            6.834282       0.037549       2.021055                    0.999226      26.886775      74.791037       0.643465       0.409990      -1.077106      -0.015044       0.009396       0.038706       0.042576       0.011031       0.008881      -0.001291       0.001736      -0.033014      -0.016443      -0.001318       0.017762             12.125138      13.454047      -2.663264      -1.941377       6.175683       2.953603      16.745683           0.000002
          181              C       2.080354       7.839581      24.609194      -0.111280      36.455007 0.45638474E+03  0.10924628E+05                                 9.731935                            7.263922      -0.198409       1.909576                    0.999272      30.057769      88.882266       0.590185       0.433553      -1.047357       0.007392       0.000911       0.019238       0.020629       0.028794       0.017764      -0.020401      -0.063552      -0.025327      -0.052223       0.002057       0.050166             11.433624      14.525989      -3.665499      -1.856178       6.987207       2.361160      12.787676           0.000004
          182              C       4.051644       7.051716      23.306269       0.601423      24.314676 0.24742953E+03  0.50930772E+04                                 7.666307                            5.533333       0.041098       2.070011                    0.999572      21.990491      60.720468       0.641245       0.464038      -1.027529       0.032837      -0.013085      -0.041914       0.054829      -0.025154       0.033544      -0.056463      -0.133027      -0.177717      -0.089907      -0.032115       0.122022              9.214543      10.687558      -0.268977      -1.778545       4.864026       2.567562      12.092047           0.000003
          183              C       4.378836       7.937250      28.237684       0.074564      37.378624 0.41033937E+03  0.94499839E+04                                 9.721830                            6.757477      -0.081598       1.984543                    0.999192      26.345857      73.461250       0.637325       0.417309      -1.070242      -0.003507       0.001161       0.002721       0.004588      -0.012675       0.010001       0.010389       0.018317       0.028319      -0.025832       0.008576       0.017256             12.075519      13.605463       1.833048       4.260827       5.366237      -0.448413      17.254858          -0.000001
          184              C       3.830260       7.592152      29.457957      -0.158647      36.164623 0.46351498E+03  0.11111708E+05                                 9.571017                            7.250342      -0.008057       1.962419                    0.999588      30.353954      89.123420       0.600765       0.425289      -1.054936       0.018779       0.009513       0.015219       0.025976      -0.006048       0.004249       0.007771      -0.005910      -0.140514      -0.048000       0.017592       0.030409             10.971065      10.414295       1.303855       1.394842       5.378874      -1.480093      17.120026          -0.000004
          185              C       4.569291       7.681683       0.132062      -0.035968      37.787479 0.44106333E+03  0.10323876E+05                                 9.677873                            6.941888       0.011349       2.005392                    0.999335      27.351320      76.433801       0.638673       0.409718      -1.077111       0.011616       0.014817      -0.050377       0.053780      -0.005576      -0.001624       0.002662       0.017710      -0.007665      -0.009819      -0.002288       0.012107             11.579112      12.544835       2.454648      -0.906086       5.990518      -2.367044      16.201983          -0.000003
          186              C       5.887825       8.147239       0.080823      -0.104789      33.771356 0.44534836E+03  0.10565213E+05                                 9.160809                            7.108530       0.045862       1.988371                    0.999659      29.540407      86.154498       0.606788       0.425492      -1.055291      -0.009746      -0.001458      -0.025342       0.027190      -0.008417       0.025380       0.013701      -0.000945      -0.009516      -0.033532       0.008567       0.024964             10.301614      12.479684       2.725744      -0.323200       6.146691      -1.374806      12.278466          -0.000004
          187              C       6.438028       8.503732      29.363105      -0.072811      32.516873 0.41551089E+03  0.96830810E+04                                 8.933875                            6.855093       0.154298       2.037701                    0.999429      28.544971      82.376969       0.619726       0.424107      -1.056681      -0.026978      -0.007524      -0.000457       0.028011       0.004937       0.002823      -0.003542       0.015105      -0.035631      -0.013648      -0.001425       0.015072             10.159963      12.148136       2.781350       0.855184       5.997475      -0.606926      12.334279          -0.000003
          188              C       5.703881       8.399551      28.205355      -0.124416      32.929812 0.43417113E+03  0.10232206E+05                                 8.986012                            6.990911       0.037328       1.986397                    0.999424      29.548282      85.821946       0.615687       0.422122      -1.057659       0.004551       0.001964       0.023479       0.023997      -0.004292      -0.017937      -0.009837      -0.034620       0.027040      -0.031533       0.008572       0.022961             10.163268      13.343820       2.372078       2.396828       5.393650       0.108854      11.752335          -0.000003
          189              C       3.963742       7.260077       1.421263       0.616565      23.804301 0.24164706E+03  0.49487148E+04                                 7.545840                            5.475621       0.036033       2.068316                    0.999398      21.885347      60.434776       0.642804       0.465282      -1.026015      -0.033956      -0.002365       0.062145       0.070856      -0.012434       0.020214       0.064631      -0.140349      -0.154738      -0.088279      -0.032118       0.120397              8.852878      10.692292       0.563002      -0.795287       4.703471      -2.304346      11.162872          -0.000002
          190              C       0.097669       8.780461      25.799883       0.616671      24.917067 0.24189429E+03  0.49504610E+04                                 7.799959                            5.475279       0.133014       2.103063                    0.999357      21.765965      59.903632       0.643973       0.464749      -1.027259      -0.051660       0.030770      -0.001321       0.060144       0.061943      -0.000184       0.011797      -0.154076      -0.069064      -0.087604      -0.023672       0.111276              9.687453      12.617457      -4.072203       0.280141       6.166058      -0.579571      10.278845           0.000001
          191              C       8.240025       6.643133      25.805373      -0.029795      40.309250 0.43804461E+03  0.10233795E+05                                10.134260                            6.917634       0.061755       2.025270                    0.999294      27.174167      75.822403       0.639970       0.409664      -1.077339      -0.013733      -0.047150      -0.000326       0.049111      -0.004293      -0.001543       0.002557       0.008328       0.034760      -0.011908      -0.000294       0.012202             12.994780       7.705766       5.400347       1.218763      18.420853      -0.543462      12.857719           0.000001
          192              C       8.233514       5.897592      26.983862      -0.145833      36.720416 0.46371345E+03  0.11117902E+05                                 9.710806                            7.262184      -0.055281       1.948351                    0.999463      30.306533      88.996377       0.598986       0.426497      -1.054165       0.000181       0.000980      -0.019520       0.019546      -0.011814       0.002883       0.019999       0.076602       0.017969      -0.050326       0.013238       0.037088             11.490046       5.886224       2.745122       0.224440      16.239506      -3.345373      12.344409          -0.000001
          193              C       7.859115       4.557896      26.980507       0.076188      38.027990 0.40628498E+03  0.93361408E+04                                 9.826940                            6.719085      -0.085988       1.983447                    0.999128      26.322594      73.386035       0.639659       0.416697      -1.070321       0.003877      -0.000767       0.001786       0.004337      -0.012525      -0.011947      -0.001181      -0.009251       0.020230      -0.020867       0.004962       0.015905             12.392591       5.550379       1.498714       1.579946      14.339649      -4.337701      17.287747          -0.000000
          194              C       7.447277       3.997926      25.779754      -0.144990      36.657051 0.46586245E+03  0.11170680E+05                                 9.665271                            7.261877       0.006163       1.969555                    0.999548      30.151556      88.244900       0.601746       0.424494      -1.056508       0.004663       0.018498      -0.017652       0.025990      -0.009511      -0.014454      -0.000156       0.018576      -0.133531      -0.047224       0.009506       0.037718             11.232096       5.665037       1.475298       2.393771      11.010317      -1.061468      17.020933           0.000002
          195              C       7.429370       4.743467      24.583880      -0.016793      38.168547 0.42721210E+03  0.99186118E+04                                 9.765186                            6.834283       0.037549       2.021055                    0.999226      26.886775      74.791038       0.643465       0.409990      -1.077106       0.009396       0.015044       0.038706       0.042576      -0.011031      -0.001291      -0.008881      -0.001736      -0.033015      -0.016443      -0.001318       0.017762             12.125138       6.175683       2.663264       2.953603      13.454047       1.941378      16.745684           0.000002
          196              C       7.839581       6.058746      24.609194      -0.111280      36.455008 0.45638476E+03  0.10924629E+05                                 9.731935                            7.263922      -0.198409       1.909575                    0.999272      30.057770      88.882266       0.590185       0.433553      -1.047357       0.000911      -0.007392       0.019238       0.020629      -0.028794      -0.020401      -0.017764       0.063552      -0.025327      -0.052223       0.002057       0.050166             11.433624       6.987207       3.665498       2.361160      14.525988       1.856178      12.787675           0.000004
          197              C       7.051716       4.087456      23.306269       0.601423      24.314676 0.24742952E+03  0.50930771E+04                                 7.666308                            5.533333       0.041097       2.070011                    0.999572      21.990491      60.720470       0.641245       0.464038      -1.027529      -0.013085      -0.032837      -0.041914       0.054829       0.025154      -0.056463      -0.033544       0.133027      -0.177717      -0.089907      -0.032115       0.122022              9.214544       4.864026       0.268977       2.567562      10.687558       1.778545      12.092047           0.000003
          198              C       7.937250       3.760264      28.237684       0.074564      37.378626 0.41033940E+03  0.94499845E+04                                 9.721830                            6.757477      -0.081598       1.984543                    0.999192      26.345858      73.461252       0.637325       0.417308      -1.070242       0.001161       0.003507       0.002721       0.004588       0.012675       0.010389      -0.010001      -0.018317       0.028319      -0.025832       0.008576       0.017256             12.075519       5.366237      -1.833048      -0.448413      13.605463      -4.260827      17.254858          -0.000001
          199              C       7.592152       4.308840      29.457957      -0.158647      36.164622 0.46351497E+03  0.11111708E+05                                 9.571016                            7.250342      -0.008057       1.962419                    0.999588      30.353954      89.123418       0.600765       0.425289      -1.054936       0.009513      -0.018779       0.015219       0.025976       0.006048       0.007771      -0.004249       0.005910      -0.140514      -0.048000       0.017592       0.030409             10.971065       5.378873      -1.303855      -1.480093      10.414295      -1.394842      17.120026          -0.000004
          200              C       7.681683       3.569809       0.132062      -0.035968      37.787477 0.44106331E+03  0.10323875E+05                                 9.677874                            6.941888       0.011349       2.005392                    0.999335      27.351319      76.433801       0.638673       0.409718      -1.077111       0.014817      -0.011616      -0.050377       0.053780       0.005576       0.002662       0.001624      -0.017710      -0.007665      -0.009819      -0.002288       0.012107             11.579113       5.990518      -2.454648      -2.367044      12.544835       0.906086      16.201984          -0.000003
          201              C       8.147239       2.251275       0.080823      -0.104789      33.771358 0.44534839E+03  0.10565213E+05                                 9.160809                            7.108530       0.045862       1.988371                    0.999659      29.540408      86.154501       0.606788       0.425492      -1.055291      -0.001458       0.009746      -0.025342       0.027190       0.008417       0.013701      -0.025380       0.000945      -0.009516      -0.033532       0.008567       0.024964             10.301614       6.146691      -2.725744      -1.374806      12.479684       0.323200      12.278466          -0.000004
          202              C       8.503732       1.701072      29.363105      -0.072811      32.516872 0.41551087E+03  0.96830803E+04                                 8.933875                            6.855093       0.154298       2.037701                    0.999429      28.544970      82.376966       0.619726       0.424107      -1.056681      -0.007524       0.026978      -0.000457       0.028011      -0.004937      -0.003542      -0.002823      -0.015105      -0.035631      -0.013648      -0.001425       0.015072             10.159963       5.997475      -2.781350      -0.606926      12.148135      -0.855184      12.334279          -0.000003
          203              C       8.399551       2.435219      28.205355      -0.124416      32.929814 0.43417117E+03  0.10232207E+05                                 8.986013                            6.990912       0.037328       1.986397                    0.999424      29.548283      85.821953       0.615687       0.422122      -1.057659       0.001964      -0.004551       0.023479       0.023997       0.004292      -0.009838       0.017937       0.034620       0.027041      -0.031533       0.008572       0.022961             10.163269       5.393651      -2.372078       0.108854      13.343821      -2.396828      11.752336          -0.000003
          204              C       7.260077       4.175358       1.421263       0.616565      23.804303 0.24164708E+03  0.49487153E+04                                 7.545840                            5.475621       0.036033       2.068316                    0.999398      21.885348      60.434777       0.642804       0.465282      -1.026015      -0.002365       0.033956       0.062145       0.070856       0.012434       0.064631      -0.020214       0.140349      -0.154738      -0.088279      -0.032118       0.120397              8.852878       4.703471      -0.563002      -2.304346      10.692292       0.795287      11.162872          -0.000002
          205              C       8.780461       8.041431      25.799883       0.616671      24.917067 0.24189429E+03  0.49504610E+04                                 7.799959                            5.475279       0.133015       2.103063                    0.999357      21.765965      59.903631       0.643973       0.464749      -1.027259       0.030770       0.051660      -0.001321       0.060144      -0.061943       0.011797       0.000184       0.154076      -0.069064      -0.087604      -0.023672       0.111276              9.687453       6.166058       4.072203      -0.579570      12.617456      -0.280141      10.278845           0.000001
          206              C      16.177275       1.495967      25.805373      -0.029795      40.309255 0.43804466E+03  0.10233797E+05                                10.134261                            6.917634       0.061754       2.025270                    0.999294      27.174169      75.822411       0.639970       0.409664      -1.077339       0.013733       0.047150      -0.000326       0.049111      -0.004293       0.001543      -0.002557       0.008328       0.034760      -0.011908      -0.000294       0.012202             12.994781       7.705767       5.400348      -1.218763      18.420855       0.543462      12.857720           0.000001
          207              C      16.183786       2.241508      26.983862      -0.145833      36.720417 0.46371345E+03  0.11117902E+05                                 9.710807                            7.262185      -0.055281       1.948351                    0.999463      30.306533      88.996380       0.598986       0.426497      -1.054165      -0.000181      -0.000980      -0.019520       0.019546      -0.011814      -0.002883      -0.019999       0.076602       0.017969      -0.050326       0.013238       0.037088             11.490047       5.886224       2.745122      -0.224440      16.239506       3.345373      12.344410          -0.000001
          208              C       0.279985       3.581204      26.980507       0.076188      38.027994 0.40628503E+03  0.93361422E+04                                 9.826940                            6.719085      -0.085988       1.983447                    0.999128      26.322596      73.386040       0.639659       0.416697      -1.070321      -0.003877       0.000767       0.001786       0.004337      -0.012525       0.011947       0.001181      -0.009251       0.020230      -0.020867       0.004962       0.015905             12.392592       5.550379       1.498714      -1.579946      14.339649       4.337701      17.287748          -0.000000
          209              C       0.691823       4.141174      25.779754      -0.144990      36.657052 0.46586245E+03  0.11170680E+05                                 9.665272                            7.261877       0.006163       1.969555                    0.999548      30.151556      88.244904       0.601745       0.424494      -1.056508      -0.004663      -0.018498      -0.017652       0.025990      -0.009511       0.014454       0.000156       0.018576      -0.133531      -0.047224       0.009506       0.037718             11.232096       5.665037       1.475298      -2.393771      11.010317       1.061469      17.020934           0.000002
          210              C       0.709730       3.395633      24.583880      -0.016793      38.168552 0.42721216E+03  0.99186134E+04                                 9.765187                            6.834283       0.037549       2.021055                    0.999226      26.886777      74.791046       0.643465       0.409990      -1.077106      -0.009396      -0.015044       0.038706       0.042576      -0.011031       0.001291       0.008881      -0.001736      -0.033014      -0.016443      -0.001318       0.017762             12.125139       6.175683       2.663264      -2.953604      13.454048      -1.941378      16.745686           0.000002
          211              C       0.299519       2.080354      24.609194      -0.111280      36.455012 0.45638480E+03  0.10924630E+05                                 9.731936                            7.263923      -0.198409       1.909575                    0.999272      30.057771      88.882277       0.590185       0.433553      -1.047357      -0.000911       0.007392       0.019238       0.020629      -0.028794       0.020401       0.017764       0.063552      -0.025327      -0.052223       0.002057       0.050166             11.433626       6.987208       3.665499      -2.361160      14.525991      -1.856178      12.787678           0.000004
          212              C       1.087384       4.051644      23.306269       0.601423      24.314676 0.24742952E+03  0.50930771E+04                                 7.666308                            5.533333       0.041097       2.070011                    0.999572      21.990491      60.720471       0.641245       0.464038      -1.027529       0.013085       0.032837      -0.041914       0.054829       0.025154       0.056463       0.033544       0.133027      -0.177717      -0.089907      -0.032114       0.122022              9.214544       4.864026       0.268977      -2.567563      10.687558      -1.778546      12.092048           0.000003
          213              C       0.201850       4.378836      28.237684       0.074564      37.378627 0.41033940E+03  0.94499846E+04                                 9.721830                            6.757477      -0.081598       1.984543                    0.999192      26.345858      73.461254       0.637325       0.417309      -1.070242      -0.001161      -0.003507       0.002721       0.004588       0.012675      -0.010389       0.010001      -0.018317       0.028319      -0.025832       0.008576       0.017256             12.075520       5.366238      -1.833048       0.448413      13.605464       4.260827      17.254859          -0.000001
          214              C       0.546948       3.830260      29.457957      -0.158647      36.164623 0.46351498E+03  0.11111708E+05                                 9.571017                            7.250342      -0.008057       1.962419                    0.999588      30.353954      89.123421       0.600765       0.425289      -1.054936      -0.009513       0.018779       0.015219       0.025976       0.006048      -0.007771       0.004249       0.005910      -0.140514      -0.048000       0.017592       0.030409             10.971065       5.378874      -1.303855       1.480093      10.414295       1.394842      17.120027          -0.000004
          215              C       0.457417       4.569291       0.132062      -0.035968      37.787479 0.44106333E+03  0.10323876E+05                                 9.677874                            6.941888       0.011349       2.005392                    0.999335      27.351320      76.433802       0.638673       0.409718      -1.077111      -0.014817       0.011616      -0.050377       0.053780       0.005576      -0.002662      -0.001624      -0.017710      -0.007665      -0.009819      -0.002288       0.012107             11.579112       5.990518      -2.454648       2.367044      12.544835      -0.906086      16.201984          -0.000003
          216              C      -0.008139       5.887825       0.080823      -0.104789      33.771358 0.44534840E+03  0.10565214E+05                                 9.160809                            7.108531       0.045862       1.988371                    0.999659      29.540408      86.154503       0.606788       0.425492      -1.055291       0.001459      -0.009746      -0.025342       0.027190       0.008417      -0.013701       0.025380       0.000945      -0.009516      -0.033532       0.008567       0.024964             10.301614       6.146691      -2.725744       1.374806      12.479685      -0.323200      12.278467          -0.000004
          217              C      15.913568       6.438028      29.363105      -0.072811      32.516873 0.41551089E+03  0.96830811E+04                                 8.933875                            6.855093       0.154298       2.037701                    0.999429      28.544971      82.376969       0.619726       0.424107      -1.056681       0.007524      -0.026978      -0.000457       0.028011      -0.004937       0.003542       0.002823      -0.015105      -0.035631      -0.013648      -0.001425       0.015072             10.159963       5.997475      -2.781350       0.606926      12.148136       0.855184      12.334279          -0.000003
          218              C      16.017749       5.703881      28.205355      -0.124416      32.929812 0.43417113E+03  0.10232206E+05                                 8.986012                            6.990911       0.037328       1.986397                    0.999424      29.548282      85.821948       0.615687       0.422122      -1.057659      -0.001964       0.004551       0.023479       0.023997       0.004292       0.009838      -0.017937       0.034620       0.027041      -0.031533       0.008572       0.022961             10.163269       5.393650      -2.372078      -0.108854      13.343820       2.396828      11.752336          -0.000003
          219              C       0.879023       3.963742       1.421263       0.616565      23.804303 0.24164708E+03  0.49487153E+04                                 7.545840                            5.475621       0.036033       2.068316                    0.999398      21.885348      60.434776       0.642804       0.465282      -1.026015       0.002365      -0.033956       0.062145       0.070856       0.012434      -0.064631       0.020214       0.140349      -0.154738      -0.088279      -0.032118       0.120397              8.852878       4.703471      -0.563002       2.304346      10.692292      -0.795287      11.162872          -0.000002
          220              C      15.636839       0.097669      25.799883       0.616671      24.917067 0.24189429E+03  0.49504610E+04                                 7.799959                            5.475279       0.133014       2.103063                    0.999357      21.765965      59.903632       0.643973       0.464749      -1.027259      -0.030770      -0.051660      -0.001321       0.060144      -0.061943      -0.011797      -0.000184       0.154076      -0.069064      -0.087604      -0.023672       0.111276              9.687453       6.166058       4.072203       0.579570      12.617457       0.280141      10.278845           0.000001
          221              C       9.635067       8.038175      19.943427      -0.029795      40.309248 0.43804458E+03  0.10233794E+05                                10.134260                            6.917633       0.061755       2.025270                    0.999294      27.174166      75.822399       0.639970       0.409664      -1.077339       0.047150       0.013733       0.000326       0.049111      -0.004294       0.002557      -0.001543      -0.008328       0.034760      -0.011908      -0.000294       0.012202             12.994779      18.420852       5.400347      -0.543462       7.705766       1.218763      12.857718           0.000001
          222              C      10.380608       8.044686      18.764938      -0.145833      36.720417 0.46371346E+03  0.11117903E+05                                 9.710807                            7.262185      -0.055281       1.948351                    0.999463      30.306533      88.996378       0.598986       0.426497      -1.054165      -0.000980      -0.000181       0.019520       0.019546      -0.011814       0.019999       0.002883      -0.076602       0.017969      -0.050326       0.013238       0.037088             11.490047      16.239506       2.745122      -3.345373       5.886224       0.224440      12.344409          -0.000001
          223              C      11.720304       8.419085      18.768293       0.076188      38.027992 0.40628500E+03  0.93361416E+04                                 9.826940                            6.719085      -0.085988       1.983447                    0.999128      26.322595      73.386038       0.639659       0.416697      -1.070321       0.000767      -0.003877      -0.001786       0.004337      -0.012525      -0.001181      -0.011947       0.009251       0.020230      -0.020867       0.004962       0.015905             12.392592      14.339649       1.498714      -4.337701       5.550379       1.579946      17.287747          -0.000000
          224              C      12.280274       8.830923      19.969046      -0.144990      36.657052 0.46586245E+03  0.11170680E+05                                 9.665272                            7.261877       0.006163       1.969555                    0.999548      30.151556      88.244902       0.601746       0.424494      -1.056508      -0.018498      -0.004663       0.017652       0.025990      -0.009511      -0.000156      -0.014454      -0.018576      -0.133531      -0.047224       0.009506       0.037718             11.232096      11.010317       1.475298      -1.061469       5.665037       2.393771      17.020934           0.000002
          225              C      11.534733       8.848830      21.164920      -0.016793      38.168546 0.42721209E+03  0.99186114E+04                                 9.765185                            6.834282       0.037549       2.021055                    0.999226      26.886775      74.791035       0.643465       0.409990      -1.077106      -0.015044      -0.009395      -0.038706       0.042576      -0.011031      -0.008881      -0.001291       0.001736      -0.033015      -0.016443      -0.001318       0.017762             12.125137      13.454046       2.663264       1.941377       6.175682       2.953603      16.745683           0.000002
          226              C      10.219454       8.438619      21.139606      -0.111280      36.455013 0.45638483E+03  0.10924631E+05                                 9.731936                            7.263923      -0.198409       1.909575                    0.999272      30.057772      88.882278       0.590185       0.433553      -1.047357       0.007392      -0.000911      -0.019238       0.020629      -0.028794      -0.017764      -0.020401      -0.063552      -0.025327      -0.052223       0.002057       0.050166             11.433626      14.525991       3.665499       1.856178       6.987208       2.361160      12.787677           0.000004
          227              C      12.190744       9.226484      22.442531       0.601423      24.314678 0.24742954E+03  0.50930777E+04                                 7.666308                            5.533333       0.041097       2.070011                    0.999572      21.990492      60.720472       0.641245       0.464038      -1.027529       0.032837       0.013085       0.041914       0.054829       0.025154      -0.033544      -0.056463      -0.133027      -0.177717      -0.089907      -0.032115       0.122022              9.214544      10.687558       0.268977       1.778545       4.864026       2.567562      12.092048           0.000003
          228              C      12.517936       8.340950      17.511116       0.074564      37.378626 0.41033939E+03  0.94499845E+04                                 9.721830                            6.757477      -0.081598       1.984543                    0.999192      26.345858      73.461253       0.637325       0.417309      -1.070242      -0.003507      -0.001161      -0.002721       0.004588       0.012675      -0.010001       0.010389       0.018317       0.028319      -0.025832       0.008576       0.017256             12.075520      13.605463      -1.833048      -4.260827       5.366238      -0.448413      17.254858          -0.000001
          229              C      11.969360       8.686048      16.290843      -0.158647      36.164623 0.46351498E+03  0.11111708E+05                                 9.571017                            7.250342      -0.008057       1.962419                    0.999588      30.353954      89.123420       0.600765       0.425289      -1.054936       0.018779      -0.009513      -0.015219       0.025976       0.006048      -0.004249       0.007771      -0.005910      -0.140514      -0.048000       0.017592       0.030409             10.971065      10.414295      -1.303855      -1.394842       5.378874      -1.480093      17.120027          -0.000004
          230              C      12.708391       8.596517      15.117538      -0.035968      37.787477 0.44106331E+03  0.10323875E+05                                 9.677873                            6.941888       0.011349       2.005392                    0.999335      27.351319      76.433798       0.638673       0.409718      -1.077111       0.011616      -0.014817       0.050377       0.053780       0.005576       0.001624       0.002662       0.017710      -0.007665      -0.009819      -0.002288       0.012107             11.579112      12.544834      -2.454648       0.906086       5.990518      -2.367044      16.201983          -0.000003
          231              C      14.026925       8.130961      15.168777      -0.104789      33.771358 0.44534839E+03  0.10565213E+05                                 9.160809                            7.108530       0.045862       1.988371                    0.999659      29.540408      86.154500       0.606788       0.425492      -1.055291      -0.009746       0.001458       0.025342       0.027190       0.008417      -0.025380       0.013701      -0.000945      -0.009516      -0.033532       0.008567       0.024964             10.301614      12.479684      -2.725743       0.323200       6.146691      -1.374806      12.278466          -0.000004
          232              C      14.577128       7.774468      16.385695      -0.072811      32.516872 0.41551087E+03  0.96830802E+04                                 8.933875                            6.855093       0.154298       2.037701                    0.999429      28.544970      82.376966       0.619726       0.424107      -1.056681      -0.026978       0.007524       0.000457       0.028011      -0.004937      -0.002823      -0.003542       0.015105      -0.035631      -0.013647      -0.001425       0.015072             10.159963      12.148135      -2.781350      -0.855184       5.997475      -0.606926      12.334279          -0.000003
          233              C      13.842981       7.878649      17.543445      -0.124416      32.929815 0.43417118E+03  0.10232208E+05                                 8.986013                            6.990912       0.037328       1.986397                    0.999424      29.548284      85.821955       0.615687       0.422122      -1.057659       0.004551      -0.001964      -0.023479       0.023997       0.004292       0.017937      -0.009837      -0.034620       0.027040      -0.031533       0.008572       0.022961             10.163269      13.343821      -2.372078      -2.396828       5.393651       0.108854      11.752336          -0.000003
          234              C      12.102842       9.018123      13.828337       0.616565      23.804302 0.24164707E+03  0.49487149E+04                                 7.545840                            5.475621       0.036034       2.068316                    0.999398      21.885347      60.434775       0.642804       0.465282      -1.026015      -0.033956       0.002365      -0.062145       0.070856       0.012434      -0.020214       0.064631      -0.140349      -0.154738      -0.088279      -0.032118       0.120397              8.852878      10.692292      -0.563002       0.795287       4.703471      -2.304346      11.162872          -0.000002
          235              C       8.236769       7.497739      19.948917       0.616671      24.917067 0.24189429E+03  0.49504610E+04                                 7.799958                            5.475279       0.133015       2.103063                    0.999357      21.765965      59.903630       0.643973       0.464749      -1.027259      -0.051660      -0.030770       0.001321       0.060144      -0.061943       0.000184       0.011797      -0.154076      -0.069064      -0.087604      -0.023672       0.111276              9.687453      12.617456       4.072203      -0.280141       6.166058      -0.579571      10.278845           0.000001
          236              C      14.782233       0.100925      19.943427      -0.029795      40.309251 0.43804461E+03  0.10233795E+05                                10.134260                            6.917634       0.061755       2.025270                    0.999294      27.174167      75.822403       0.639970       0.409664      -1.077339      -0.047150      -0.013733       0.000326       0.049111      -0.004293      -0.002557       0.001543      -0.008328       0.034760      -0.011908      -0.000294       0.012202             12.994780      18.420853       5.400347       0.543462       7.705767      -1.218763      12.857720           0.000001
          237              C      14.036692       0.094414      18.764938      -0.145833      36.720414 0.46371342E+03  0.11117901E+05                                 9.710806                            7.262184      -0.055281       1.948351                    0.999463      30.306532      88.996374       0.598986       0.426497      -1.054165       0.000980       0.000181       0.019520       0.019546      -0.011814      -0.019999      -0.002883      -0.076602       0.017969      -0.050326       0.013238       0.037088             11.490046      16.239505       2.745122       3.345373       5.886224      -0.224440      12.344409          -0.000001
          238              C      12.696996      15.998215      18.768293       0.076188      38.027994 0.40628508E+03  0.93361438E+04                                 9.826940                            6.719086      -0.085988       1.983447                    0.999128      26.322595      73.386037       0.639659       0.416697      -1.070321      -0.000767       0.003877      -0.001786       0.004337      -0.012525       0.001181       0.011947       0.009251       0.020230      -0.020867       0.004962       0.015905             12.392592      14.339650       1.498714       4.337702       5.550380      -1.579947      17.287745          -0.000000
          239              C      12.137026      15.586376      19.969046      -0.144990      36.657044 0.46586245E+03  0.11170680E+05                                 9.665270                            7.261877       0.006163       1.969555                    0.999548      30.151557      88.244903       0.601746       0.424494      -1.056508       0.018498       0.004663       0.017652       0.025990      -0.009511       0.000156       0.014454      -0.018576      -0.133531      -0.047224       0.009506       0.037718             11.232093      11.010317       1.475298       1.061469       5.665037      -2.393769      17.020926           0.000002
          240              C      12.882567      15.568470      21.164920      -0.016793      38.168542 0.42721207E+03  0.99186108E+04                                 9.765185                            6.834282       0.037549       2.021055                    0.999226      26.886774      74.791035       0.643465       0.409990      -1.077106       0.015044       0.009396      -0.038706       0.042576      -0.011031       0.008881       0.001291       0.001736      -0.033015      -0.016443      -0.001318       0.017762             12.125136      13.454047       2.663265      -1.941377       6.175682      -2.953601      16.745680           0.000002
          241              C      14.197846      15.978681      21.139606      -0.111280      36.455016 0.45638485E+03  0.10924632E+05                                 9.731936                            7.263923      -0.198410       1.909575                    0.999272      30.057773      88.882281       0.590185       0.433553      -1.047357      -0.007392       0.000911      -0.019238       0.020629      -0.028794       0.017764       0.020401      -0.063552      -0.025327      -0.052223       0.002057       0.050166             11.433626      14.525992       3.665500      -1.856179       6.987209      -2.361160      12.787678           0.000004
          242              C      12.226556      15.190816      22.442531       0.601423      24.314677 0.24742955E+03  0.50930777E+04                                 7.666307                            5.533333       0.041097       2.070011                    0.999572      21.990492      60.720472       0.641245       0.464038      -1.027529      -0.032837      -0.013085       0.041914       0.054829       0.025154       0.033544       0.056463      -0.133027      -0.177717      -0.089907      -0.032115       0.122022              9.214543      10.687558       0.268977      -1.778545       4.864025      -2.567562      12.092047           0.000003
          243              C      11.899364      16.076350      17.511116       0.074564      37.378624 0.41033939E+03  0.94499844E+04                                 9.721829                            6.757477      -0.081598       1.984543                    0.999192      26.345858      73.461251       0.637325       0.417308      -1.070242       0.003507       0.001161      -0.002721       0.004588       0.012675       0.010001      -0.010389       0.018317       0.028319      -0.025832       0.008576       0.017256             12.075519      13.605463      -1.833048       4.260826       5.366237       0.448413      17.254855          -0.000001
          244              C      12.447940      15.731252      16.290843      -0.158647      36.164622 0.46351498E+03  0.11111708E+05                                 9.571016                            7.250342      -0.008057       1.962419                    0.999588      30.353954      89.123419       0.600765       0.425289      -1.054936      -0.018779       0.009513      -0.015219       0.025976       0.006048       0.004249      -0.007771      -0.005910      -0.140514      -0.048000       0.017592       0.030409             10.971065      10.414295      -1.303855       1.394842       5.378873       1.480093      17.120025          -0.000004
          245              C      11.708909      15.820783      15.117538      -0.035968      37.787477 0.44106331E+03  0.10323875E+05                                 9.677873                            6.941888       0.011349       2.005392                    0.999335      27.351319      76.433799       0.638673       0.409718      -1.077111      -0.011616       0.014817       0.050377       0.053780       0.005576      -0.001624      -0.002662       0.017710      -0.007665      -0.009819      -0.002288       0.012107             11.579112      12.544835      -2.454648      -0.906086       5.990518       2.367044      16.201983          -0.000003
          246              C      10.390375       0.008139      15.168777      -0.104789      33.771358 0.44534839E+03  0.10565214E+05                                 9.160809                            7.108531       0.045862       1.988371                    0.999659      29.540408      86.154502       0.606788       0.425492      -1.055291       0.009746      -0.001459       0.025342       0.027190       0.008417       0.025380      -0.013701      -0.000945      -0.009516      -0.033532       0.008567       0.024964             10.301614      12.479685      -2.725744      -0.323200       6.146691       1.374806      12.278467          -0.000004
          247              C       9.840172       0.364632      16.385695      -0.072811      32.516873 0.41551090E+03  0.96830812E+04                                 8.933875                            6.855093       0.154298       2.037701                    0.999429      28.544971      82.376970       0.619726       0.424107      -1.056681       0.026978      -0.007524       0.000457       0.028011      -0.004937       0.002823       0.003542       0.015105      -0.035631      -0.013648      -0.001425       0.015072             10.159963      12.148136      -2.781350       0.855184       5.997475       0.606926      12.334279          -0.000003
          248              C      10.574319       0.260451      17.543445      -0.124416      32.929812 0.43417113E+03  0.10232206E+05                                 8.986012                            6.990911       0.037328       1.986397                    0.999424      29.548282      85.821949       0.615687       0.422122      -1.057659      -0.004551       0.001964      -0.023479       0.023997       0.004292      -0.017937       0.009838      -0.034620       0.027041      -0.031533       0.008572       0.022961             10.163269      13.343820      -2.372078       2.396827       5.393651      -0.108854      11.752335          -0.000003
          249              C      12.314458      15.399177      13.828337       0.616565      23.804301 0.24164707E+03  0.49487149E+04                                 7.545840                            5.475621       0.036033       2.068316                    0.999398      21.885347      60.434775       0.642804       0.465282      -1.026015       0.033956      -0.002365      -0.062145       0.070856       0.012434       0.020214      -0.064631      -0.140349      -0.154738      -0.088279      -0.032118       0.120397              8.852878      10.692292      -0.563002      -0.795287       4.703471       2.304346      11.162872          -0.000002
          250              C      16.180531       0.641361      19.948917       0.616671      24.917067 0.24189429E+03  0.49504611E+04                                 7.799959                            5.475279       0.133015       2.103063                    0.999357      21.765965      59.903631       0.643973       0.464749      -1.027259       0.051660       0.030770       0.001321       0.060144      -0.061943      -0.000184      -0.011797      -0.154076      -0.069064      -0.087604      -0.023672       0.111276              9.687453      12.617456       4.072203       0.280141       6.166058       0.579570      10.278845           0.000001
          251              C       8.038175      14.782233      19.943427      -0.029795      40.309252 0.43804463E+03  0.10233796E+05                                10.134260                            6.917634       0.061754       2.025270                    0.999294      27.174168      75.822406       0.639970       0.409664      -1.077339       0.013733      -0.047150       0.000326       0.049111       0.004293      -0.001543      -0.002557       0.008328       0.034760      -0.011908      -0.000294       0.012202             12.994780       7.705767      -5.400347       1.218763      18.420854       0.543462      12.857719           0.000001
          252              C       8.044686      14.036692      18.764938      -0.145833      36.720416 0.46371344E+03  0.11117902E+05                                 9.710806                            7.262184      -0.055281       1.948351                    0.999463      30.306533      88.996376       0.598986       0.426497      -1.054165      -0.000181       0.000980       0.019520       0.019546       0.011814       0.002883      -0.019999       0.076602       0.017969      -0.050326       0.013238       0.037088             11.490046       5.886224      -2.745122       0.224440      16.239505       3.345372      12.344409          -0.000001
          253              C       8.419085      12.696996      18.768293       0.076188      38.027992 0.40628500E+03  0.93361415E+04                                 9.826940                            6.719085      -0.085988       1.983447                    0.999128      26.322595      73.386036       0.639659       0.416697      -1.070321      -0.003877      -0.000767      -0.001786       0.004337       0.012525      -0.011947       0.001181      -0.009251       0.020230      -0.020867       0.004962       0.015905             12.392591       5.550379      -1.498714       1.579946      14.339648       4.337701      17.287747          -0.000000
          254              C       8.830923      12.137026      19.969046      -0.144990      36.657052 0.46586245E+03  0.11170680E+05                                 9.665272                            7.261877       0.006163       1.969555                    0.999548      30.151556      88.244902       0.601746       0.424494      -1.056508      -0.004663       0.018498       0.017652       0.025990       0.009511      -0.014454       0.000156       0.018577      -0.133531      -0.047224       0.009506       0.037718             11.232096       5.665037      -1.475298       2.393771      11.010317       1.061469      17.020934           0.000002
          255              C       8.848830      12.882567      21.164920      -0.016793      38.168547 0.42721209E+03  0.99186115E+04                                 9.765186                            6.834282       0.037549       2.021055                    0.999226      26.886775      74.791036       0.643465       0.409990      -1.077106      -0.009395       0.015044      -0.038706       0.042576       0.011031      -0.001291       0.008881      -0.001736      -0.033015      -0.016443      -0.001318       0.017762             12.125137       6.175682      -2.663264       2.953603      13.454046      -1.941378      16.745683           0.000002
          256              C       8.438619      14.197846      21.139606      -0.111280      36.455017 0.45638489E+03  0.10924633E+05                                 9.731937                            7.263924      -0.198410       1.909575                    0.999272      30.057774      88.882286       0.590185       0.433553      -1.047357      -0.000911      -0.007392      -0.019238       0.020629       0.028794      -0.020401       0.017764       0.063552      -0.025327      -0.052223       0.002057       0.050166             11.433626       6.987209      -3.665500       2.361161      14.525992      -1.856179      12.787678           0.000004
          257              C       9.226484      12.226556      22.442531       0.601423      24.314677 0.24742952E+03  0.50930772E+04                                 7.666308                            5.533333       0.041097       2.070011                    0.999572      21.990491      60.720472       0.641245       0.464038      -1.027529       0.013085      -0.032837       0.041914       0.054829      -0.025154      -0.056463       0.033544       0.133027      -0.177717      -0.089907      -0.032114       0.122022              9.214544       4.864026      -0.268977       2.567563      10.687559      -1.778546      12.092048           0.000003
          258              C       8.340950      11.899364      17.511116       0.074564      37.378625 0.41033939E+03  0.94499844E+04                                 9.721829                            6.757477      -0.081598       1.984543                    0.999192      26.345858      73.461250       0.637325       0.417308      -1.070242      -0.001161       0.003507      -0.002721       0.004588      -0.012675       0.010389       0.010001      -0.018317       0.028319      -0.025832       0.008576       0.017256             12.075519       5.366237       1.833048      -0.448413      13.605462       4.260827      17.254857          -0.000001
          259              C       8.686048      12.447940      16.290843      -0.158647      36.164622 0.46351497E+03  0.11111708E+05                                 9.571016                            7.250342      -0.008057       1.962419                    0.999588      30.353954      89.123418       0.600765       0.425289      -1.054936      -0.009513      -0.018779      -0.015219       0.025976      -0.006048       0.007771       0.004249       0.005910      -0.140514      -0.048000       0.017592       0.030409             10.971065       5.378873       1.303855      -1.480093      10.414295       1.394842      17.120026          -0.000004
          260              C       8.596517      11.708909      15.117538      -0.035968      37.787479 0.44106333E+03  0.10323876E+05                                 9.677873                            6.941888       0.011349       2.005392                    0.999335      27.351320      76.433801       0.638673       0.409718      -1.077111      -0.014817      -0.011616       0.050377       0.053780      -0.005576       0.002662      -0.001624      -0.017710      -0.007665      -0.009819      -0.002288       0.012107             11.579112       5.990518       2.454648      -2.367044      12.544835      -0.906086      16.201983          -0.000003
          261              C       8.130961      10.390375      15.168777      -0.104789      33.771356 0.44534837E+03  0.10565213E+05                                 9.160809                            7.108531       0.045862       1.988371                    0.999659      29.540407      86.154499       0.606788       0.425492      -1.055291       0.001458       0.009746       0.025342       0.027190      -0.008417       0.013701       0.025380       0.000945      -0.009516      -0.033532       0.008567       0.024964             10.301614       6.146691       2.725744      -1.374806      12.479684      -0.323200      12.278466          -0.000004
          262              C       7.774468       9.840172      16.385695      -0.072811      32.516872 0.41551087E+03  0.96830803E+04                                 8.933875                            6.855093       0.154298       2.037701                    0.999429      28.544970      82.376966       0.619726       0.424107      -1.056681       0.007524       0.026978       0.000457       0.028011       0.004937      -0.003542       0.002823      -0.015105      -0.035631      -0.013648      -0.001425       0.015072             10.159963       5.997475       2.781350      -0.606926      12.148135       0.855184      12.334279          -0.000003
          263              C       7.878649      10.574319      17.543445      -0.124416      32.929814 0.43417116E+03  0.10232207E+05                                 8.986012                            6.990911       0.037328       1.986397                    0.999424      29.548283      85.821950       0.615687       0.422122      -1.057659      -0.001964      -0.004551      -0.023479       0.023997      -0.004292      -0.009837      -0.017937       0.034620       0.027040      -0.031533       0.008572       0.022961             10.163269       5.393651       2.372078       0.108854      13.343820       2.396828      11.752336          -0.000003
          264              C       9.018123      12.314458      13.828337       0.616565      23.804303 0.24164708E+03  0.49487153E+04                                 7.545840                            5.475621       0.036033       2.068316                    0.999398      21.885348      60.434777       0.642804       0.465282      -1.026015       0.002365       0.033956      -0.062145       0.070856      -0.012434       0.064631       0.020214       0.140349      -0.154738      -0.088279      -0.032118       0.120397              8.852878       4.703471       0.563002      -2.304346      10.692292      -0.795287      11.162872          -0.000002
          265              C       7.497739      16.180531      19.948917       0.616671      24.917067 0.24189429E+03  0.49504610E+04                                 7.799959                            5.475279       0.133015       2.103063                    0.999357      21.765965      59.903631       0.643973       0.464749      -1.027259      -0.030770       0.051660       0.001321       0.060144       0.061943       0.011797      -0.000184       0.154076      -0.069064      -0.087604      -0.023672       0.111276              9.687453       6.166058      -4.072203      -0.579570      12.617456       0.280141      10.278845           0.000001
          266              C       0.100925       9.635067      19.943427      -0.029795      40.309251 0.43804461E+03  0.10233795E+05                                10.134260                            6.917634       0.061755       2.025270                    0.999294      27.174167      75.822402       0.639970       0.409664      -1.077339      -0.013733       0.047150       0.000326       0.049111       0.004294       0.001543       0.002557       0.008328       0.034760      -0.011908      -0.000294       0.012202             12.994779       7.705766      -5.400347      -1.218763      18.420852      -0.543462      12.857720           0.000001
          267              C       0.094414      10.380608      18.764938      -0.145833      36.720414 0.46371342E+03  0.11117901E+05                                 9.710806                            7.262184      -0.055281       1.948351                    0.999463      30.306532      88.996373       0.598986       0.426497      -1.054165       0.000181      -0.000980       0.019520       0.019546       0.011814      -0.002883       0.019999       0.076602       0.017969      -0.050326       0.013238       0.037088             11.490046       5.886224      -2.745122      -0.224440      16.239504      -3.345373      12.344409          -0.000001
          268              C      15.998215      11.720304      18.768293       0.076188      38.027994 0.40628509E+03  0.93361439E+04                                 9.826941                            6.719086      -0.085988       1.983447                    0.999128      26.322595      73.386038       0.639659       0.416697      -1.070321       0.003877       0.000767      -0.001786       0.004337       0.012525       0.011947      -0.001181      -0.009251       0.020230      -0.020867       0.004962       0.015905             12.392592       5.550380      -1.498714      -1.579947      14.339650      -4.337702      17.287746          -0.000000
          269              C      15.586376      12.280274      19.969046      -0.144990      36.657042 0.46586243E+03  0.11170679E+05                                 9.665270                            7.261877       0.006163       1.969555                    0.999548      30.151556      88.244901       0.601746       0.424494      -1.056508       0.004663      -0.018498       0.017652       0.025990       0.009511       0.014454      -0.000156       0.018576      -0.133531      -0.047224       0.009506       0.037718             11.232093       5.665037      -1.475298      -2.393769      11.010317      -1.061469      17.020926           0.000002
          270              C      15.568470      11.534733      21.164920      -0.016793      38.168547 0.42721213E+03  0.99186125E+04                                 9.765186                            6.834283       0.037549       2.021055                    0.999226      26.886776      74.791042       0.643465       0.409990      -1.077106       0.009396      -0.015044      -0.038706       0.042576       0.011031       0.001291      -0.008881      -0.001736      -0.033015      -0.016443      -0.001318       0.017762             12.125137       6.175682      -2.663265      -2.953601      13.454048       1.941377      16.745682           0.000002
          271              C      15.978681      10.219454      21.139606      -0.111280      36.455015 0.45638483E+03  0.10924631E+05                                 9.731937                            7.263923      -0.198410       1.909575                    0.999272      30.057772      88.882280       0.590185       0.433553      -1.047357       0.000911       0.007392      -0.019238       0.020629       0.028794       0.020401      -0.017764       0.063552      -0.025327      -0.052223       0.002057       0.050166             11.433626       6.987209      -3.665500      -2.361160      14.525992       1.856179      12.787678           0.000004
          272              C      15.190816      12.190744      22.442531       0.601423      24.314677 0.24742954E+03  0.50930776E+04                                 7.666308                            5.533333       0.041097       2.070011                    0.999572      21.990492      60.720474       0.641245       0.464038      -1.027529      -0.013085       0.032837       0.041914       0.054829      -0.025154       0.056463      -0.033544       0.133027      -0.177717      -0.089907      -0.032115       0.122022              9.214544       4.864026      -0.268977      -2.567562      10.687558       1.778545      12.092048           0.000003
          273              C      16.076350      12.517936      17.511116       0.074564      37.378624 0.41033939E+03  0.94499844E+04                                 9.721829                            6.757477      -0.081598       1.984543                    0.999192      26.345858      73.461252       0.637325       0.417308      -1.070242       0.001161      -0.003507      -0.002721       0.004588      -0.012675      -0.010389      -0.010001      -0.018317       0.028319      -0.025832       0.008576       0.017256             12.075519       5.366237       1.833048       0.448413      13.605463      -4.260826      17.254856          -0.000001
          274              C      15.731252      11.969360      16.290843      -0.158647      36.164622 0.46351498E+03  0.11111708E+05                                 9.571017                            7.250342      -0.008057       1.962419                    0.999588      30.353954      89.123419       0.600765       0.425289      -1.054936       0.009513       0.018779      -0.015219       0.025976      -0.006048      -0.007771      -0.004249       0.005910      -0.140514      -0.048000       0.017592       0.030409             10.971065       5.378873       1.303855       1.480093      10.414295      -1.394842      17.120025          -0.000004
          275              C      15.820783      12.708391      15.117538      -0.035968      37.787476 0.44106330E+03  0.10323875E+05                                 9.677873                            6.941887       0.011349       2.005392                    0.999335      27.351319      76.433796       0.638673       0.409718      -1.077111       0.014817       0.011616       0.050377       0.053780      -0.005576      -0.002662       0.001624      -0.017710      -0.007665      -0.009819      -0.002288       0.012107             11.579111       5.990518       2.454648       2.367044      12.544834       0.906086      16.201982          -0.000003
          276              C       0.008139      14.026925      15.168777      -0.104789      33.771356 0.44534836E+03  0.10565213E+05                                 9.160809                            7.108530       0.045862       1.988371                    0.999659      29.540407      86.154497       0.606788       0.425492      -1.055291      -0.001458      -0.009746       0.025342       0.027190      -0.008417      -0.013701      -0.025380       0.000945      -0.009516      -0.033532       0.008567       0.024964             10.301614       6.146691       2.725743       1.374806      12.479684       0.323200      12.278466          -0.000004
          277              C       0.364632      14.577128      16.385695      -0.072811      32.516872 0.41551087E+03  0.96830804E+04                                 8.933875                            6.855093       0.154298       2.037701                    0.999429      28.544970      82.376966       0.619726       0.424107      -1.056681      -0.007524      -0.026978       0.000457       0.028011       0.004937       0.003542      -0.002823      -0.015105      -0.035631      -0.013647      -0.001425       0.015072             10.159963       5.997475       2.781350       0.606926      12.148135      -0.855184      12.334279          -0.000003
          278              C       0.260451      13.842981      17.543445      -0.124416      32.929810 0.43417110E+03  0.10232205E+05                                 8.986012                            6.990911       0.037328       1.986397                    0.999424      29.548281      85.821943       0.615687       0.422122      -1.057659       0.001964       0.004551      -0.023479       0.023997      -0.004292       0.009838       0.017937       0.034620       0.027040      -0.031533       0.008572       0.022961             10.163268       5.393650       2.372078      -0.108854      13.343819      -2.396827      11.752334          -0.000003
          279              C      15.399177      12.102842      13.828337       0.616565      23.804303 0.24164708E+03  0.49487154E+04                                 7.545840                            5.475621       0.036034       2.068316                    0.999398      21.885348      60.434777       0.642804       0.465282      -1.026015      -0.002365      -0.033956      -0.062145       0.070856      -0.012434      -0.064631      -0.020214       0.140349      -0.154738      -0.088279      -0.032118       0.120397              8.852878       4.703471       0.563002       2.304346      10.692292       0.795287      11.162872          -0.000002
          280              C       0.641361       8.236769      19.948917       0.616671      24.917067 0.24189429E+03  0.49504610E+04                                 7.799958                            5.475279       0.133015       2.103063                    0.999357      21.765965      59.903629       0.643973       0.464749      -1.027259       0.030770      -0.051660       0.001321       0.060144       0.061943      -0.011797       0.000184       0.154076      -0.069064      -0.087604      -0.023672       0.111276              9.687453       6.166058      -4.072203       0.579570      12.617456      -0.280141      10.278845           0.000001
          281              C       9.635067       0.100925       4.693827      -0.029795      40.309251 0.43804461E+03  0.10233795E+05                                10.134260                            6.917634       0.061754       2.025270                    0.999294      27.174167      75.822404       0.639970       0.409664      -1.077339       0.047150      -0.013733       0.000326       0.049111       0.004293       0.002557       0.001543      -0.008328       0.034760      -0.011908      -0.000294       0.012202             12.994780      18.420854      -5.400347      -0.543462       7.705767      -1.218763      12.857720           0.000001
          282              C      10.380608       0.094414       3.515338      -0.145833      36.720417 0.46371346E+03  0.11117903E+05                                 9.710807                            7.262185      -0.055281       1.948351                    0.999463      30.306533      88.996380       0.598986       0.426497      -1.054165      -0.000980       0.000181       0.019520       0.019546       0.011814       0.019999      -0.002883      -0.076602       0.017969      -0.050326       0.013238       0.037088             11.490047      16.239507      -2.745122      -3.345374       5.886225      -0.224440      12.344410          -0.000001
          283              C      11.720304      15.998215       3.518693       0.076188      38.027994 0.40628508E+03  0.93361437E+04                                 9.826940                            6.719086      -0.085988       1.983447                    0.999128      26.322595      73.386037       0.639659       0.416697      -1.070321       0.000767       0.003877      -0.001786       0.004337       0.012525      -0.001181       0.011947       0.009251       0.020230      -0.020867       0.004962       0.015905             12.392592      14.339650      -1.498714      -4.337702       5.550380      -1.579947      17.287745          -0.000000
          284              C      12.280274      15.586376       4.719446      -0.144990      36.657043 0.46586244E+03  0.11170680E+05                                 9.665270                            7.261877       0.006163       1.969555                    0.999548      30.151557      88.244902       0.601746       0.424494      -1.056508      -0.018498       0.004663       0.017652       0.025990       0.009511      -0.000156       0.014454      -0.018576      -0.133531      -0.047224       0.009506       0.037718             11.232093      11.010316      -1.475298      -1.061469       5.665036      -2.393769      17.020926           0.000002
          285              C      11.534733      15.568470       5.915320      -0.016793      38.168545 0.42721210E+03  0.99186116E+04                                 9.765186                            6.834282       0.037549       2.021055                    0.999226      26.886775      74.791038       0.643465       0.409990      -1.077106      -0.015044       0.009396      -0.038706       0.042576       0.011031      -0.008881       0.001291       0.001736      -0.033015      -0.016443      -0.001318       0.017762             12.125137      13.454048      -2.663265       1.941377       6.175682      -2.953601      16.745681           0.000002
          286              C      10.219454      15.978681       5.890006      -0.111280      36.455011 0.45638478E+03  0.10924629E+05                                 9.731935                            7.263923      -0.198409       1.909575                    0.999272      30.057770      88.882270       0.590185       0.433553      -1.047357       0.007392       0.000911      -0.019238       0.020629       0.028794      -0.017764       0.020401      -0.063552      -0.025327      -0.052223       0.002057       0.050166             11.433625      14.525990      -3.665499       1.856178       6.987208      -2.361160      12.787677           0.000004
          287              C      12.190744      15.190816       7.192931       0.601423      24.314676 0.24742953E+03  0.50930773E+04                                 7.666307                            5.533333       0.041097       2.070011                    0.999572      21.990491      60.720470       0.641245       0.464038      -1.027529       0.032837      -0.013085       0.041914       0.054829      -0.025154      -0.033544       0.056463      -0.133027      -0.177717      -0.089907      -0.032115       0.122022              9.214543      10.687558      -0.268977       1.778545       4.864025      -2.567562      12.092047           0.000003
          288              C      12.517936      16.076350       2.261516       0.074564      37.378624 0.41033939E+03  0.94499844E+04                                 9.721829                            6.757477      -0.081598       1.984543                    0.999192      26.345858      73.461252       0.637325       0.417308      -1.070242      -0.003507       0.001161      -0.002721       0.004588      -0.012675      -0.010001      -0.010389       0.018317       0.028319      -0.025832       0.008576       0.017256             12.075519      13.605463       1.833048      -4.260826       5.366237       0.448413      17.254856          -0.000001
          289              C      11.969360      15.731252       1.041243      -0.158647      36.164621 0.46351496E+03  0.11111707E+05                                 9.571017                            7.250342      -0.008057       1.962419                    0.999588      30.353953      89.123417       0.600765       0.425289      -1.054936       0.018779       0.009513      -0.015219       0.025976      -0.006048      -0.004249      -0.007771      -0.005910      -0.140514      -0.048000       0.017592       0.030409             10.971065      10.414295       1.303855      -1.394842       5.378873       1.480093      17.120025          -0.000004
          290              C      12.708391      15.820783      30.367138      -0.035968      37.787475 0.44106328E+03  0.10323875E+05                                 9.677873                            6.941888       0.011349       2.005392                    0.999335      27.351318      76.433796       0.638673       0.409718      -1.077111       0.011616       0.014817       0.050377       0.053780      -0.005576       0.001624      -0.002662       0.017710      -0.007665      -0.009819      -0.002288       0.012107             11.579112      12.544834       2.454648       0.906086       5.990518       2.367044      16.201983          -0.000003
          291              C      14.026925       0.008139      30.418377      -0.104789      33.771354 0.44534834E+03  0.10565212E+05                                 9.160808                            7.108530       0.045862       1.988371                    0.999659      29.540406      86.154493       0.606788       0.425492      -1.055291      -0.009746      -0.001458       0.025342       0.027190      -0.008417      -0.025380      -0.013701      -0.000945      -0.009516      -0.033532       0.008567       0.024964             10.301613      12.479683       2.725743       0.323200       6.146691       1.374806      12.278465          -0.000004
          292              C      14.577128       0.364632       1.136095      -0.072811      32.516870 0.41551085E+03  0.96830797E+04                                 8.933875                            6.855092       0.154298       2.037701                    0.999429      28.544969      82.376963       0.619726       0.424107      -1.056681      -0.026978      -0.007524       0.000457       0.028011       0.004937      -0.002823       0.003542       0.015105      -0.035631      -0.013647      -0.001425       0.015072             10.159963      12.148135       2.781350      -0.855184       5.997475       0.606926      12.334278          -0.000003
          293              C      13.842981       0.260451       2.293845      -0.124416      32.929815 0.43417119E+03  0.10232208E+05                                 8.986013                            6.990912       0.037328       1.986397                    0.999424      29.548284      85.821954       0.615687       0.422122      -1.057659       0.004551       0.001964      -0.023479       0.023997      -0.004292       0.017937       0.009837      -0.034620       0.027041      -0.031533       0.008572       0.022961             10.163269      13.343821       2.372078      -2.396828       5.393651      -0.108854      11.752336          -0.000003
          294              C      12.102842      15.399177      29.077937       0.616565      23.804301 0.24164706E+03  0.49487149E+04                                 7.545840                            5.475621       0.036033       2.068316                    0.999398      21.885347      60.434776       0.642804       0.465282      -1.026015      -0.033956      -0.002365      -0.062145       0.070856      -0.012434      -0.020214      -0.064631      -0.140349      -0.154738      -0.088279      -0.032118       0.120397              8.852878      10.692292       0.563002       0.795287       4.703471       2.304346      11.162872          -0.000002
          295              C       8.236769       0.641361       4.699317       0.616671      24.917067 0.24189429E+03  0.49504610E+04                                 7.799959                            5.475279       0.133015       2.103063                    0.999357      21.765965      59.903631       0.643973       0.464749      -1.027259      -0.051660       0.030770       0.001321       0.060144       0.061943       0.000184      -0.011797      -0.154076      -0.069064      -0.087604      -0.023672       0.111276              9.687453      12.617456      -4.072203      -0.280141       6.166058       0.579571      10.278845           0.000001
          296              C      14.782233       8.038175       4.693827      -0.029795      40.309252 0.43804463E+03  0.10233796E+05                                10.134260                            6.917634       0.061754       2.025270                    0.999294      27.174168      75.822405       0.639970       0.409664      -1.077339      -0.047150       0.013733       0.000326       0.049111       0.004293      -0.002557      -0.001543      -0.008328       0.034760      -0.011908      -0.000294       0.012202             12.994780      18.420853      -5.400347       0.543462       7.705766       1.218763      12.857719           0.000001
          297              C      14.036692       8.044686       3.515338      -0.145833      36.720416 0.46371345E+03  0.11117902E+05                                 9.710806                            7.262184      -0.055281       1.948351                    0.999463      30.306533      88.996377       0.598986       0.426497      -1.054165       0.000980      -0.000181       0.019520       0.019546       0.011814      -0.019999       0.002883      -0.076602       0.017969      -0.050326       0.013238       0.037088             11.490046      16.239506      -2.745122       3.345373       5.886224       0.224440      12.344409          -0.000001
          298              C      12.696996       8.419085       3.518693       0.076188      38.027992 0.40628500E+03  0.93361416E+04                                 9.826940                            6.719085      -0.085988       1.983447                    0.999128      26.322595      73.386038       0.639659       0.416697      -1.070321      -0.000767      -0.003877      -0.001786       0.004337       0.012525       0.001181      -0.011947       0.009251       0.020230      -0.020867       0.004962       0.015905             12.392592      14.339649      -1.498714       4.337701       5.550379       1.579946      17.287747          -0.000000
          299              C      12.137026       8.830923       4.719446      -0.144990      36.657052 0.46586245E+03  0.11170680E+05                                 9.665272                            7.261877       0.006163       1.969555                    0.999548      30.151556      88.244902       0.601746       0.424494      -1.056508       0.018498      -0.004663       0.017652       0.025990       0.009511       0.000156      -0.014454      -0.018576      -0.133531      -0.047224       0.009506       0.037718             11.232096      11.010317      -1.475298       1.061469       5.665037       2.393771      17.020934           0.000002
          300              C      12.882567       8.848830       5.915320      -0.016793      38.168549 0.42721213E+03  0.99186124E+04                                 9.765186                            6.834282       0.037549       2.021055                    0.999226      26.886776      74.791040       0.643465       0.409990      -1.077106       0.015044      -0.009395      -0.038706       0.042576       0.011031       0.008881      -0.001291       0.001736      -0.033015      -0.016443      -0.001318       0.017762             12.125138      13.454047      -2.663264      -1.941378       6.175683       2.953603      16.745684           0.000002
          301              C      14.197846       8.438619       5.890006      -0.111280      36.455009 0.45638478E+03  0.10924629E+05                                 9.731935                            7.263923      -0.198409       1.909575                    0.999272      30.057770      88.882271       0.590185       0.433553      -1.047357      -0.007392      -0.000911      -0.019238       0.020629       0.028794       0.017764      -0.020401      -0.063552      -0.025327      -0.052223       0.002057       0.050166             11.433625      14.525990      -3.665499      -1.856178       6.987208       2.361160      12.787677           0.000004
          302              C      12.226556       9.226484       7.192931       0.601423      24.314676 0.24742952E+03  0.50930772E+04                                 7.666308                            5.533333       0.041097       2.070011                    0.999572      21.990491      60.720471       0.641245       0.464038      -1.027529      -0.032837       0.013085       0.041914       0.054829      -0.025154       0.033544      -0.056463      -0.133027      -0.177717      -0.089907      -0.032115       0.122022              9.214544      10.687558      -0.268977      -1.778545       4.864026       2.567562      12.092048           0.000003
          303              C      11.899364       8.340950       2.261516       0.074564      37.378626 0.41033940E+03  0.94499847E+04                                 9.721830                            6.757477      -0.081598       1.984543                    0.999192      26.345858      73.461254       0.637325       0.417309      -1.070242       0.003507      -0.001161      -0.002721       0.004588      -0.012675       0.010001       0.010389       0.018317       0.028319      -0.025832       0.008576       0.017256             12.075520      13.605464       1.833048       4.260827       5.366238      -0.448413      17.254859          -0.000001
          304              C      12.447940       8.686048       1.041243      -0.158647      36.164623 0.46351498E+03  0.11111708E+05                                 9.571017                            7.250342      -0.008057       1.962419                    0.999588      30.353954      89.123420       0.600765       0.425289      -1.054936      -0.018779      -0.009513      -0.015219       0.025976      -0.006048       0.004249       0.007771      -0.005910      -0.140514      -0.048000       0.017592       0.030409             10.971065      10.414295       1.303855       1.394842       5.378874      -1.480093      17.120027          -0.000004
          305              C      11.708909       8.596517      30.367138      -0.035968      37.787475 0.44106328E+03  0.10323874E+05                                 9.677873                            6.941887       0.011349       2.005393                    0.999335      27.351318      76.433794       0.638673       0.409718      -1.077111      -0.011616      -0.014817       0.050377       0.053780      -0.005576      -0.001624       0.002662       0.017710      -0.007665      -0.009819      -0.002288       0.012107             11.579111      12.544834       2.454648      -0.906086       5.990518      -2.367044      16.201983          -0.000003
          306              C      10.390375       8.130961      30.418377      -0.104789      33.771355 0.44534834E+03  0.10565212E+05                                 9.160808                            7.108530       0.045862       1.988371                    0.999659      29.540406      86.154493       0.606788       0.425492      -1.055291       0.009746       0.001458       0.025342       0.027190      -0.008417       0.025380       0.013701      -0.000945      -0.009516      -0.033532       0.008567       0.024964             10.301613      12.479683       2.725743      -0.323200       6.146691      -1.374806      12.278466          -0.000004
          307              C       9.840172       7.774468       1.136095      -0.072811      32.516873 0.41551089E+03  0.96830810E+04                                 8.933875                            6.855093       0.154298       2.037701                    0.999429      28.544971      82.376968       0.619726       0.424107      -1.056681       0.026978       0.007524       0.000457       0.028011       0.004937       0.002823      -0.003542       0.015105      -0.035631      -0.013648      -0.001425       0.015072             10.159963      12.148135       2.781350       0.855184       5.997475      -0.606926      12.334279          -0.000003
          308              C      10.574319       7.878649       2.293845      -0.124416      32.929813 0.43417115E+03  0.10232207E+05                                 8.986012                            6.990911       0.037328       1.986397                    0.999424      29.548283      85.821949       0.615687       0.422122      -1.057659      -0.004551      -0.001964      -0.023479       0.023997      -0.004292      -0.017937      -0.009837      -0.034620       0.027041      -0.031533       0.008572       0.022961             10.163268      13.343819       2.372078       2.396827       5.393650       0.108854      11.752335          -0.000003
          309              C      12.314458       9.018123      29.077937       0.616565      23.804301 0.24164706E+03  0.49487148E+04                                 7.545840                            5.475621       0.036033       2.068316                    0.999398      21.885347      60.434776       0.642804       0.465282      -1.026015       0.033956       0.002365      -0.062145       0.070856      -0.012434       0.020214       0.064631      -0.140349      -0.154738      -0.088279      -0.032118       0.120397              8.852878      10.692292       0.563002      -0.795287       4.703471      -2.304346      11.162872          -0.000002
          310              C      16.180531       7.497739       4.699317       0.616671      24.917067 0.24189429E+03  0.49504610E+04                                 7.799959                            5.475279       0.133014       2.103063                    0.999357      21.765965      59.903632       0.643973       0.464749      -1.027259       0.051660      -0.030770       0.001321       0.060144       0.061943      -0.000184       0.011797      -0.154076      -0.069064      -0.087604      -0.023672       0.111276              9.687453      12.617457      -4.072203       0.280141       6.166058      -0.579570      10.278845           0.000001
          311              C       8.038175       9.635067       4.693827      -0.029795      40.309253 0.43804464E+03  0.10233796E+05                                10.134261                            6.917634       0.061754       2.025270                    0.999294      27.174168      75.822409       0.639970       0.409664      -1.077339       0.013733       0.047150       0.000326       0.049111      -0.004293      -0.001543       0.002557       0.008328       0.034760      -0.011908      -0.000294       0.012202             12.994781       7.705767       5.400348       1.218763      18.420855      -0.543462      12.857720           0.000001
          312              C       8.044686      10.380608       3.515338      -0.145833      36.720417 0.46371346E+03  0.11117903E+05                                 9.710807                            7.262185      -0.055281       1.948351                    0.999463      30.306533      88.996379       0.598986       0.426497      -1.054165      -0.000181      -0.000980       0.019520       0.019546      -0.011814       0.002883       0.019999       0.076602       0.017969      -0.050326       0.013238       0.037088             11.490047       5.886224       2.745122       0.224440      16.239506      -3.345373      12.344410          -0.000001
          313              C       8.419085      11.720304       3.518693       0.076188      38.027992 0.40628500E+03  0.93361415E+04                                 9.826940                            6.719085      -0.085988       1.983447                    0.999128      26.322595      73.386037       0.639659       0.416697      -1.070321      -0.003877       0.000767      -0.001786       0.004337      -0.012525      -0.011947      -0.001181      -0.009251       0.020230      -0.020867       0.004962       0.015905             12.392591       5.550379       1.498714       1.579946      14.339649      -4.337701      17.287747          -0.000000
          314              C       8.830923      12.280274       4.719446      -0.144990      36.657051 0.46586244E+03  0.11170680E+05                                 9.665271                            7.261877       0.006163       1.969555                    0.999548      30.151556      88.244900       0.601746       0.424494      -1.056508      -0.004663      -0.018498       0.017652       0.025990      -0.009511      -0.014454      -0.000156       0.018576      -0.133531      -0.047224       0.009506       0.037718             11.232095       5.665037       1.475298       2.393771      11.010317      -1.061468      17.020933           0.000002
          315              C       8.848830      11.534733       5.915320      -0.016793      38.168550 0.42721213E+03  0.99186127E+04                                 9.765186                            6.834283       0.037549       2.021055                    0.999226      26.886776      74.791042       0.643465       0.409990      -1.077106      -0.009395      -0.015044      -0.038706       0.042576      -0.011031      -0.001291      -0.008881      -0.001736      -0.033014      -0.016443      -0.001318       0.017762             12.125138       6.175683       2.663264       2.953604      13.454048       1.941378      16.745685           0.000002
          316              C       8.438619      10.219454       5.890006      -0.111280      36.455009 0.45638477E+03  0.10924629E+05                                 9.731935                            7.263922      -0.198409       1.909575                    0.999272      30.057770      88.882269       0.590185       0.433553      -1.047357      -0.000911       0.007392      -0.019238       0.020629      -0.028794      -0.020401      -0.017764       0.063552      -0.025327      -0.052223       0.002057       0.050166             11.433624       6.987207       3.665499       2.361160      14.525989       1.856178      12.787676           0.000004
          317              C       9.226484      12.190744       7.192931       0.601423      24.314676 0.24742952E+03  0.50930772E+04                                 7.666308                            5.533333       0.041097       2.070011                    0.999572      21.990491      60.720471       0.641245       0.464038      -1.027529       0.013085       0.032837       0.041914       0.054829       0.025154      -0.056463      -0.033544       0.133027      -0.177717      -0.089907      -0.032115       0.122022              9.214544       4.864026       0.268977       2.567563      10.687558       1.778545      12.092048           0.000003
          318              C       8.340950      12.517936       2.261516       0.074564      37.378626 0.41033940E+03  0.94499846E+04                                 9.721830                            6.757477      -0.081598       1.984543                    0.999192      26.345858      73.461253       0.637325       0.417309      -1.070242      -0.001161      -0.003507      -0.002721       0.004588       0.012675       0.010389      -0.010001      -0.018317       0.028319      -0.025832       0.008576       0.017256             12.075520       5.366238      -1.833048      -0.448413      13.605463      -4.260827      17.254858          -0.000001
          319              C       8.686048      11.969360       1.041243      -0.158647      36.164623 0.46351498E+03  0.11111708E+05                                 9.571016                            7.250342      -0.008057       1.962419                    0.999588      30.353954      89.123418       0.600765       0.425289      -1.054936      -0.009513       0.018779      -0.015219       0.025976       0.006048       0.007771      -0.004249       0.005910      -0.140514      -0.048000       0.017592       0.030409             10.971065       5.378873      -1.303855      -1.480093      10.414295      -1.394842      17.120026          -0.000004
          320              C       8.596517      12.708391      30.367138      -0.035968      37.787473 0.44106325E+03  0.10323874E+05                                 9.677873                            6.941887       0.011349       2.005393                    0.999335      27.351317      76.433791       0.638673       0.409718      -1.077111      -0.014817       0.011616       0.050377       0.053780       0.005576       0.002662       0.001624      -0.017710      -0.007665      -0.009819      -0.002288       0.012107             11.579111       5.990518      -2.454648      -2.367044      12.544834       0.906086      16.201982          -0.000003
          321              C       8.130961      14.026925      30.418377      -0.104789      33.771356 0.44534836E+03  0.10565212E+05                                 9.160808                            7.108530       0.045862       1.988371                    0.999659      29.540407      86.154495       0.606788       0.425492      -1.055291       0.001459      -0.009746       0.025342       0.027190       0.008417       0.013701      -0.025380       0.000945      -0.009516      -0.033532       0.008567       0.024964             10.301613       6.146691      -2.725743      -1.374806      12.479683       0.323200      12.278466          -0.000004
          322              C       7.774468      14.577128       1.136095      -0.072811      32.516870 0.41551085E+03  0.96830797E+04                                 8.933875                            6.855092       0.154298       2.037701                    0.999429      28.544969      82.376962       0.619726       0.424107      -1.056681       0.007524      -0.026978       0.000457       0.028011      -0.004937      -0.003542      -0.002823      -0.015105      -0.035631      -0.013647      -0.001425       0.015072             10.159963       5.997475      -2.781350      -0.606926      12.148135      -0.855184      12.334278          -0.000003
          323              C       7.878649      13.842981       2.293845      -0.124416      32.929813 0.43417115E+03  0.10232207E+05                                 8.986012                            6.990911       0.037328       1.986397                    0.999424      29.548283      85.821950       0.615687       0.422122      -1.057659      -0.001964       0.004551      -0.023479       0.023997       0.004292      -0.009838       0.017937       0.034620       0.027041      -0.031533       0.008572       0.022961             10.163269       5.393650      -2.372078       0.108854      13.343820      -2.396828      11.752335          -0.000003
          324              C       9.018123      12.102842      29.077937       0.616565      23.804303 0.24164708E+03  0.49487153E+04                                 7.545840                            5.475621       0.036033       2.068316                    0.999398      21.885348      60.434777       0.642804       0.465282      -1.026015       0.002365      -0.033956      -0.062145       0.070856       0.012434       0.064631      -0.020214       0.140348      -0.154738      -0.088279      -0.032118       0.120397              8.852878       4.703471      -0.563002      -2.304346      10.692292       0.795287      11.162872          -0.000002
          325              C       7.497739       8.236769       4.699317       0.616671      24.917067 0.24189429E+03  0.49504610E+04                                 7.799959                            5.475279       0.133015       2.103063                    0.999357      21.765965      59.903631       0.643973       0.464749      -1.027259      -0.030770      -0.051660       0.001321       0.060144      -0.061943       0.011797       0.000184       0.154076      -0.069064      -0.087604      -0.023672       0.111276              9.687453       6.166058       4.072203      -0.579570      12.617456      -0.280141      10.278845           0.000001
          326              C       0.100925      14.782233       4.693827      -0.029795      40.309254 0.43804464E+03  0.10233796E+05                                10.134261                            6.917634       0.061754       2.025270                    0.999294      27.174168      75.822407       0.639970       0.409664      -1.077339      -0.013733      -0.047150       0.000326       0.049111      -0.004293       0.001543      -0.002557       0.008328       0.034760      -0.011908      -0.000294       0.012202             12.994780       7.705767       5.400347      -1.218763      18.420854       0.543462      12.857720           0.000001
          327              C       0.094414      14.036692       3.515338      -0.145833      36.720415 0.46371343E+03  0.11117902E+05                                 9.710806                            7.262184      -0.055281       1.948351                    0.999463      30.306532      88.996375       0.598986       0.426497      -1.054165       0.000181       0.000980       0.019520       0.019546      -0.011814      -0.002883      -0.019999       0.076602       0.017969      -0.050326       0.013238       0.037088             11.490046       5.886224       2.745122      -0.224440      16.239505       3.345374      12.344410          -0.000001
          328              C      15.998215      12.696996       3.518693       0.076188      38.027994 0.40628508E+03  0.93361439E+04                                 9.826941                            6.719086      -0.085988       1.983447                    0.999128      26.322595      73.386039       0.639659       0.416697      -1.070321       0.003877      -0.000767      -0.001786       0.004337      -0.012525       0.011947       0.001181      -0.009251       0.020230      -0.020867       0.004962       0.015905             12.392592       5.550380       1.498714      -1.579947      14.339651       4.337702      17.287746          -0.000000
          329              C      15.586376      12.137026       4.719446      -0.144990      36.657043 0.46586243E+03  0.11170680E+05                                 9.665271                            7.261877       0.006163       1.969555                    0.999548      30.151556      88.244903       0.601746       0.424494      -1.056508       0.004663       0.018498       0.017652       0.025990      -0.009511       0.014454       0.000156       0.018576      -0.133531      -0.047224       0.009506       0.037718             11.232094       5.665037       1.475298      -2.393769      11.010317       1.061469      17.020927           0.000002
          330              C      15.568470      12.882567       5.915320      -0.016793      38.168547 0.42721213E+03  0.99186126E+04                                 9.765186                            6.834283       0.037549       2.021055                    0.999226      26.886776      74.791043       0.643465       0.409990      -1.077106       0.009396       0.015044      -0.038706       0.042576      -0.011031       0.001291       0.008881      -0.001736      -0.033014      -0.016443      -0.001318       0.017762             12.125138       6.175682       2.663265      -2.953601      13.454049      -1.941377      16.745682           0.000002
          331              C      15.978681      14.197846       5.890006      -0.111280      36.455009 0.45638475E+03  0.10924629E+05                                 9.731935                            7.263923      -0.198409       1.909576                    0.999272      30.057769      88.882268       0.590185       0.433553      -1.047357       0.000911      -0.007392      -0.019238       0.020629      -0.028794       0.020401       0.017764       0.063552      -0.025327      -0.052223       0.002057       0.050166             11.433625       6.987208       3.665499      -2.361160      14.525990      -1.856178      12.787677           0.000004
          332              C      15.190816      12.226556       7.192931       0.601423      24.314675 0.24742952E+03  0.50930771E+04                                 7.666307                            5.533333       0.041097       2.070011                    0.999572      21.990491      60.720470       0.641245       0.464038      -1.027529      -0.013085      -0.032837       0.041914       0.054829       0.025154       0.056463       0.033544       0.133027      -0.177717      -0.089907      -0.032114       0.122022              9.214543       4.864025       0.268977      -2.567562      10.687558      -1.778545      12.092047           0.000003
          333              C      16.076350      11.899364       2.261516       0.074564      37.378625 0.41033939E+03  0.94499846E+04                                 9.721830                            6.757477      -0.081598       1.984543                    0.999192      26.345858      73.461254       0.637325       0.417309      -1.070242       0.001161       0.003507      -0.002721       0.004588       0.012675      -0.010389       0.010001      -0.018317       0.028319      -0.025832       0.008576       0.017256             12.075519       5.366238      -1.833048       0.448413      13.605464       4.260827      17.254857          -0.000001
          334              C      15.731252      12.447940       1.041243      -0.158647      36.164622 0.46351498E+03  0.11111708E+05                                 9.571017                            7.250342      -0.008057       1.962419                    0.999588      30.353954      89.123421       0.600765       0.425289      -1.054936       0.009513      -0.018779      -0.015219       0.025976       0.006048      -0.007771       0.004249       0.005910      -0.140514      -0.048000       0.017592       0.030409             10.971065       5.378873      -1.303855       1.480093      10.414295       1.394842      17.120026          -0.000004
          335              C      15.820783      11.708909      30.367138      -0.035968      37.787475 0.44106328E+03  0.10323874E+05                                 9.677873                            6.941887       0.011349       2.005392                    0.999335      27.351318      76.433795       0.638673       0.409718      -1.077111       0.014817      -0.011616       0.050377       0.053780       0.005576      -0.002662      -0.001624      -0.017710      -0.007665      -0.009819      -0.002288       0.012107             11.579112       5.990518      -2.454648       2.367044      12.544834      -0.906086      16.201982          -0.000003
          336              C       0.008139      10.390375      30.418377      -0.104789      33.771355 0.44534834E+03  0.10565212E+05                                 9.160809                            7.108530       0.045862       1.988371                    0.999659      29.540406      86.154494       0.606788       0.425492      -1.055291      -0.001459       0.009746       0.025342       0.027190       0.008417      -0.013701       0.025380       0.000945      -0.009516      -0.033532       0.008567       0.024964             10.301613       6.146691      -2.725743       1.374806      12.479684      -0.323200      12.278466          -0.000004
          337              C       0.364632       9.840172       1.136095      -0.072811      32.516872 0.41551087E+03  0.96830805E+04                                 8.933875                            6.855093       0.154298       2.037701                    0.999429      28.544970      82.376967       0.619726       0.424107      -1.056681      -0.007524       0.026978       0.000457       0.028011      -0.004937       0.003542       0.002823      -0.015105      -0.035631      -0.013648      -0.001425       0.015072             10.159963       5.997475      -2.781350       0.606926      12.148136       0.855184      12.334279          -0.000003
          338              C       0.260451      10.574319       2.293845      -0.124416      32.929812 0.43417113E+03  0.10232206E+05                                 8.986013                            6.990912       0.037328       1.986397                    0.999424      29.548282      85.821949       0.615687       0.422122      -1.057659       0.001964      -0.004551      -0.023479       0.023997       0.004292       0.009837      -0.017937       0.034620       0.027041      -0.031533       0.008572       0.022961             10.163269       5.393651      -2.372078      -0.108854      13.343821       2.396828      11.752335          -0.000003
          339              C      15.399177      12.314458      29.077937       0.616565      23.804303 0.24164708E+03  0.49487153E+04                                 7.545840                            5.475621       0.036033       2.068316                    0.999398      21.885348      60.434777       0.642804       0.465282      -1.026015      -0.002365       0.033956      -0.062145       0.070856       0.012434      -0.064631       0.020214       0.140349      -0.154738      -0.088279      -0.032118       0.120397              8.852878       4.703471      -0.563002       2.304346      10.692292      -0.795287      11.162872          -0.000002
          340              C       0.641361      16.180531       4.699317       0.616671      24.917067 0.24189429E+03  0.49504610E+04                                 7.799958                            5.475279       0.133015       2.103063                    0.999357      21.765965      59.903630       0.643973       0.464749      -1.027259       0.030770       0.051660       0.001321       0.060144      -0.061943      -0.011797      -0.000184       0.154076      -0.069064      -0.087604      -0.023672       0.111276              9.687453       6.166058       4.072203       0.579570      12.617456       0.280141      10.278845           0.000001
          341              C       6.643133       8.240025      10.555773      -0.029795      40.309250 0.43804461E+03  0.10233795E+05                                10.134260                            6.917634       0.061755       2.025270                    0.999294      27.174167      75.822403       0.639970       0.409664      -1.077339      -0.047150      -0.013733      -0.000326       0.049111      -0.004293       0.002557      -0.001543      -0.008328       0.034760      -0.011908      -0.000294       0.012202             12.994779      18.420853       5.400347      -0.543462       7.705766       1.218763      12.857719           0.000001
          342              C       5.897592       8.233514      11.734262      -0.145833      36.720416 0.46371345E+03  0.11117902E+05                                 9.710806                            7.262184      -0.055281       1.948351                    0.999463      30.306533      88.996376       0.598986       0.426497      -1.054165       0.000980       0.000181      -0.019520       0.019546      -0.011814       0.019999       0.002883      -0.076602       0.017969      -0.050326       0.013238       0.037088             11.490046      16.239505       2.745122      -3.345373       5.886224       0.224440      12.344409          -0.000001
          343              C       4.557896       7.859115      11.730907       0.076188      38.027991 0.40628500E+03  0.93361414E+04                                 9.826939                            6.719085      -0.085988       1.983447                    0.999128      26.322595      73.386035       0.639659       0.416697      -1.070321      -0.000767       0.003877       0.001786       0.004337      -0.012525      -0.001181      -0.011947       0.009251       0.020230      -0.020867       0.004962       0.015905             12.392591      14.339648       1.498714      -4.337701       5.550379       1.579946      17.287746          -0.000000
          344              C       3.997926       7.447277      10.530154      -0.144990      36.657050 0.46586242E+03  0.11170679E+05                                 9.665271                            7.261877       0.006163       1.969555                    0.999548      30.151555      88.244897       0.601746       0.424494      -1.056508       0.018498       0.004663      -0.017652       0.025990      -0.009511      -0.000156      -0.014454      -0.018576      -0.133531      -0.047224       0.009506       0.037718             11.232095      11.010317       1.475298      -1.061469       5.665037       2.393771      17.020933           0.000002
          345              C       4.743467       7.429370       9.334280      -0.016793      38.168545 0.42721207E+03  0.99186109E+04                                 9.765186                            6.834282       0.037549       2.021055                    0.999226      26.886774      74.791034       0.643465       0.409990      -1.077106       0.015044       0.009396       0.038706       0.042576      -0.011031      -0.008881      -0.001291       0.001736      -0.033015      -0.016443      -0.001318       0.017762             12.125137      13.454046       2.663264       1.941377       6.175682       2.953603      16.745683           0.000002
          346              C       6.058746       7.839581       9.359594      -0.111280      36.455013 0.45638482E+03  0.10924631E+05                                 9.731936                            7.263923      -0.198409       1.909575                    0.999272      30.057772      88.882277       0.590185       0.433553      -1.047357      -0.007392       0.000911       0.019238       0.020629      -0.028794      -0.017764      -0.020401      -0.063552      -0.025327      -0.052223       0.002057       0.050166             11.433625      14.525990       3.665499       1.856178       6.987208       2.361160      12.787677           0.000004
          347              C       4.087456       7.051716       8.056669       0.601423      24.314676 0.24742953E+03  0.50930772E+04                                 7.666308                            5.533333       0.041097       2.070011                    0.999572      21.990491      60.720471       0.641245       0.464038      -1.027529      -0.032837      -0.013085      -0.041914       0.054829       0.025154      -0.033544      -0.056463      -0.133027      -0.177717      -0.089907      -0.032115       0.122022              9.214544      10.687558       0.268977       1.778545       4.864026       2.567563      12.092048           0.000003
          348              C       3.760264       7.937250      12.988084       0.074564      37.378625 0.41033939E+03  0.94499845E+04                                 9.721830                            6.757477      -0.081598       1.984543                    0.999192      26.345858      73.461251       0.637325       0.417308      -1.070242       0.003507       0.001161       0.002721       0.004588       0.012675      -0.010001       0.010389       0.018317       0.028319      -0.025832       0.008576       0.017256             12.075519      13.605463      -1.833048      -4.260826       5.366237      -0.448413      17.254858          -0.000001
          349              C       4.308840       7.592152      14.208357      -0.158647      36.164623 0.46351499E+03  0.11111708E+05                                 9.571017                            7.250342      -0.008057       1.962419                    0.999588      30.353954      89.123420       0.600765       0.425289      -1.054936      -0.018779       0.009513       0.015219       0.025976       0.006048      -0.004249       0.007771      -0.005910      -0.140514      -0.048000       0.017592       0.030409             10.971065      10.414295      -1.303855      -1.394842       5.378874      -1.480093      17.120026          -0.000004
          350              C       3.569809       7.681683      15.381662      -0.035968      37.787474 0.44106328E+03  0.10323874E+05                                 9.677873                            6.941887       0.011349       2.005392                    0.999335      27.351318      76.433794       0.638673       0.409718      -1.077111      -0.011616       0.014817      -0.050377       0.053780       0.005576       0.001624       0.002662       0.017710      -0.007665      -0.009819      -0.002288       0.012107             11.579111      12.544834      -2.454648       0.906086       5.990518      -2.367044      16.201982          -0.000003
          351              C       2.251275       8.147239      15.330423      -0.104789      33.771355 0.44534834E+03  0.10565212E+05                                 9.160808                            7.108530       0.045862       1.988371                    0.999659      29.540406      86.154493       0.606788       0.425492      -1.055291       0.009746      -0.001458      -0.025342       0.027190       0.008417      -0.025380       0.013701      -0.000945      -0.009516      -0.033532       0.008567       0.024964             10.301613      12.479683      -2.725743       0.323200       6.146691      -1.374806      12.278466          -0.000004
          352              C       1.701072       8.503732      14.113505      -0.072811      32.516871 0.41551087E+03  0.96830802E+04                                 8.933875                            6.855092       0.154298       2.037701                    0.999429      28.544970      82.376964       0.619726       0.424107      -1.056681       0.026978      -0.007524      -0.000457       0.028011      -0.004937      -0.002823      -0.003542       0.015105      -0.035631      -0.013648      -0.001425       0.015072             10.159963      12.148135      -2.781350      -0.855184       5.997475      -0.606926      12.334278          -0.000003
          353              C       2.435219       8.399551      12.955755      -0.124416      32.929814 0.43417117E+03  0.10232207E+05                                 8.986013                            6.990912       0.037328       1.986397                    0.999424      29.548283      85.821952       0.615687       0.422122      -1.057659      -0.004551       0.001964       0.023479       0.023997       0.004292       0.017937      -0.009837      -0.034620       0.027041      -0.031533       0.008572       0.022961             10.163269      13.343821      -2.372078      -2.396828       5.393651       0.108854      11.752336          -0.000003
          354              C       4.175358       7.260077      16.670863       0.616565      23.804301 0.24164706E+03  0.49487149E+04                                 7.545840                            5.475621       0.036033       2.068316                    0.999398      21.885347      60.434776       0.642804       0.465282      -1.026015       0.033956      -0.002365       0.062145       0.070856       0.012434      -0.020214       0.064631      -0.140349      -0.154738      -0.088279      -0.032118       0.120397              8.852878      10.692292      -0.563002       0.795287       4.703471      -2.304346      11.162872          -0.000002
          355              C       8.041431       8.780461      10.550283       0.616671      24.917067 0.24189429E+03  0.49504610E+04                                 7.799959                            5.475279       0.133015       2.103063                    0.999357      21.765965      59.903631       0.643973       0.464749      -1.027259       0.051660       0.030770      -0.001321       0.060144      -0.061943       0.000184       0.011797      -0.154076      -0.069064      -0.087604      -0.023672       0.111276              9.687453      12.617456       4.072203      -0.280141       6.166058      -0.579570      10.278845           0.000001
          356              C       1.495967      16.177275      10.555773      -0.029795      40.309250 0.43804461E+03  0.10233795E+05                                10.134260                            6.917634       0.061755       2.025270                    0.999294      27.174167      75.822402       0.639970       0.409664      -1.077339       0.047150       0.013733      -0.000326       0.049111      -0.004293      -0.002557       0.001543      -0.008328       0.034760      -0.011908      -0.000294       0.012202             12.994779      18.420853       5.400347       0.543462       7.705766      -1.218763      12.857719           0.000001
          357              C       2.241508      16.183786      11.734262      -0.145833      36.720415 0.46371344E+03  0.11117902E+05                                 9.710806                            7.262184      -0.055281       1.948351                    0.999463      30.306533      88.996375       0.598986       0.426497      -1.054165      -0.000980      -0.000181      -0.019520       0.019546      -0.011814      -0.019999      -0.002883      -0.076602       0.017969      -0.050326       0.013238       0.037088             11.490046      16.239505       2.745122       3.345372       5.886224      -0.224440      12.344409          -0.000001
          358              C       3.581204       0.279985      11.730907       0.076188      38.027992 0.40628500E+03  0.93361416E+04                                 9.826940                            6.719085      -0.085988       1.983447                    0.999128      26.322595      73.386038       0.639659       0.416697      -1.070321       0.000767      -0.003877       0.001786       0.004337      -0.012525       0.001181       0.011947       0.009251       0.020230      -0.020867       0.004962       0.015905             12.392592      14.339649       1.498714       4.337701       5.550379      -1.579946      17.287747          -0.000000
          359              C       4.141174       0.691823      10.530154      -0.144990      36.657053 0.46586245E+03  0.11170680E+05                                 9.665272                            7.261877       0.006163       1.969555                    0.999548      30.151557      88.244905       0.601746       0.424494      -1.056508      -0.018498      -0.004663      -0.017652       0.025990      -0.009511       0.000156       0.014454      -0.018576      -0.133531      -0.047224       0.009506       0.037718             11.232096      11.010317       1.475298       1.061469       5.665037      -2.393771      17.020934           0.000002
          360              C       3.395633       0.709730       9.334280      -0.016793      38.168548 0.42721210E+03  0.99186117E+04                                 9.765186                            6.834283       0.037549       2.021055                    0.999226      26.886775      74.791039       0.643465       0.409990      -1.077106      -0.015044      -0.009395       0.038706       0.042576      -0.011031       0.008881       0.001291       0.001736      -0.033014      -0.016443      -0.001318       0.017762             12.125138      13.454047       2.663264      -1.941378       6.175683      -2.953603      16.745684           0.000002
          361              C       2.080354       0.299519       9.359594      -0.111280      36.455013 0.45638483E+03  0.10924631E+05                                 9.731936                            7.263923      -0.198410       1.909575                    0.999272      30.057772      88.882278       0.590185       0.433553      -1.047357       0.007392      -0.000911       0.019238       0.020629      -0.028794       0.017764       0.020401      -0.063552      -0.025327      -0.052223       0.002057       0.050166             11.433625      14.525991       3.665499      -1.856178       6.987208      -2.361160      12.787677           0.000004
          362              C       4.051644       1.087384       8.056669       0.601423      24.314678 0.24742954E+03  0.50930777E+04                                 7.666308                            5.533333       0.041097       2.070011                    0.999572      21.990492      60.720474       0.641245       0.464038      -1.027529       0.032837       0.013085      -0.041914       0.054829       0.025154       0.033544       0.056463      -0.133027      -0.177717      -0.089907      -0.032115       0.122022              9.214544      10.687559       0.268977      -1.778546       4.864026      -2.567563      12.092048           0.000003
          363              C       4.378836       0.201850      12.988084       0.074564      37.378626 0.41033940E+03  0.94499845E+04                                 9.721830                            6.757477      -0.081598       1.984543                    0.999192      26.345858      73.461252       0.637325       0.417308      -1.070242      -0.003507      -0.001161       0.002721       0.004588       0.012675       0.010001      -0.010389       0.018317       0.028319      -0.025832       0.008576       0.017256             12.075519      13.605463      -1.833048       4.260827       5.366237       0.448413      17.254858          -0.000001
          364              C       3.830260       0.546948      14.208357      -0.158647      36.164623 0.46351498E+03  0.11111708E+05                                 9.571017                            7.250342      -0.008057       1.962419                    0.999588      30.353954      89.123420       0.600765       0.425289      -1.054936       0.018779      -0.009513       0.015219       0.025976       0.006048       0.004249      -0.007771      -0.005910      -0.140514      -0.048000       0.017592       0.030409             10.971065      10.414295      -1.303855       1.394842       5.378874       1.480093      17.120027          -0.000004
          365              C       4.569291       0.457417      15.381662      -0.035968      37.787474 0.44106327E+03  0.10323874E+05                                 9.677873                            6.941887       0.011349       2.005393                    0.999335      27.351318      76.433793       0.638673       0.409718      -1.077111       0.011616      -0.014817      -0.050377       0.053780       0.005576      -0.001624      -0.002662       0.017710      -0.007665      -0.009819      -0.002288       0.012107             11.579111      12.544834      -2.454648      -0.906086       5.990518       2.367044      16.201982          -0.000003
          366              C       5.887825      -0.008139      15.330423      -0.104789      33.771354 0.44534833E+03  0.10565212E+05                                 9.160808                            7.108530       0.045862       1.988371                    0.999659      29.540406      86.154491       0.606788       0.425492      -1.055291      -0.009746       0.001458      -0.025342       0.027190       0.008417       0.025380      -0.013701      -0.000945      -0.009516      -0.033532       0.008567       0.024964             10.301613      12.479683      -2.725743      -0.323200       6.146691       1.374806      12.278465          -0.000004
          367              C       6.438028      15.913568      14.113505      -0.072811      32.516872 0.41551087E+03  0.96830802E+04                                 8.933875                            6.855092       0.154298       2.037701                    0.999429      28.544970      82.376964       0.619726       0.424107      -1.056681      -0.026978       0.007524      -0.000457       0.028011      -0.004937       0.002823       0.003542       0.015105      -0.035631      -0.013647      -0.001425       0.015072             10.159963      12.148135      -2.781350       0.855184       5.997475       0.606926      12.334278          -0.000003
          368              C       5.703881      16.017749      12.955755      -0.124416      32.929813 0.43417115E+03  0.10232207E+05                                 8.986012                            6.990911       0.037328       1.986397                    0.999424      29.548283      85.821948       0.615687       0.422122      -1.057659       0.004551      -0.001964       0.023479       0.023997       0.004292      -0.017937       0.009838      -0.034620       0.027041      -0.031533       0.008572       0.022961             10.163268      13.343820      -2.372078       2.396828       5.393650      -0.108854      11.752335          -0.000003
          369              C       3.963742       0.879023      16.670863       0.616565      23.804303 0.24164708E+03  0.49487153E+04                                 7.545840                            5.475621       0.036033       2.068316                    0.999398      21.885348      60.434776       0.642804       0.465282      -1.026015      -0.033956       0.002365       0.062145       0.070856       0.012434       0.020214      -0.064631      -0.140349      -0.154738      -0.088279      -0.032118       0.120397              8.852878      10.692292      -0.563002      -0.795287       4.703470       2.304346      11.162871          -0.000002
          370              C       0.097669      15.636839      10.550283       0.616671      24.917067 0.24189429E+03  0.49504610E+04                                 7.799958                            5.475279       0.133015       2.103063                    0.999357      21.765965      59.903630       0.643973       0.464749      -1.027259      -0.051660      -0.030770      -0.001321       0.060144      -0.061943      -0.000184      -0.011797      -0.154076      -0.069064      -0.087604      -0.023672       0.111276              9.687453      12.617456       4.072203       0.280141       6.166058       0.579570      10.278845           0.000001
          371              C       8.240025       1.495967      10.555773      -0.029795      40.309250 0.43804461E+03  0.10233795E+05                                10.134260                            6.917634       0.061754       2.025270                    0.999294      27.174167      75.822403       0.639970       0.409664      -1.077339      -0.013733       0.047150      -0.000326       0.049111       0.004293      -0.001543      -0.002557       0.008328       0.034760      -0.011908      -0.000294       0.012202             12.994779       7.705766      -5.400347       1.218763      18.420853       0.543462      12.857719           0.000001
          372              C       8.233514       2.241508      11.734262      -0.145833      36.720416 0.46371345E+03  0.11117902E+05                                 9.710807                            7.262185      -0.055281       1.948351                    0.999463      30.306533      88.996377       0.598986       0.426497      -1.054165       0.000181      -0.000980      -0.019520       0.019546       0.011814       0.002883      -0.019999       0.076602       0.017969      -0.050326       0.013238       0.037088             11.490046       5.886224      -2.745122       0.224440      16.239506       3.345373      12.344409          -0.000001
          373              C       7.859115       3.581204      11.730907       0.076188      38.027991 0.40628500E+03  0.93361414E+04                                 9.826940                            6.719085      -0.085988       1.983447                    0.999128      26.322595      73.386036       0.639659       0.416697      -1.070321       0.003877       0.000767       0.001786       0.004337       0.012525      -0.011947       0.001181      -0.009251       0.020230      -0.020867       0.004962       0.015905             12.392591       5.550379      -1.498714       1.579946      14.339648       4.337701      17.287747          -0.000000
          374              C       7.447277       4.141174      10.530154      -0.144990      36.657052 0.46586245E+03  0.11170680E+05                                 9.665272                            7.261877       0.006163       1.969555                    0.999548      30.151556      88.244901       0.601746       0.424494      -1.056508       0.004663      -0.018498      -0.017652       0.025990       0.009511      -0.014454       0.000156       0.018576      -0.133531      -0.047224       0.009506       0.037718             11.232096       5.665037      -1.475298       2.393771      11.010317       1.061469      17.020933           0.000002
          375              C       7.429370       3.395633       9.334280      -0.016793      38.168547 0.42721210E+03  0.99186115E+04                                 9.765186                            6.834282       0.037549       2.021055                    0.999226      26.886775      74.791036       0.643465       0.409990      -1.077106       0.009396      -0.015044       0.038706       0.042576       0.011031      -0.001291       0.008881      -0.001736      -0.033014      -0.016443      -0.001318       0.017762             12.125137       6.175682      -2.663264       2.953603      13.454046      -1.941377      16.745683           0.000002
          376              C       7.839581       2.080354       9.359594      -0.111280      36.455012 0.45638482E+03  0.10924631E+05                                 9.731936                            7.263923      -0.198409       1.909575                    0.999272      30.057772      88.882276       0.590185       0.433553      -1.047357       0.000911       0.007392       0.019238       0.020629       0.028794      -0.020401       0.017764       0.063552      -0.025327      -0.052223       0.002057       0.050166             11.433625       6.987208      -3.665499       2.361160      14.525990      -1.856178      12.787677           0.000004
          377              C       7.051716       4.051644       8.056669       0.601423      24.314678 0.24742954E+03  0.50930776E+04                                 7.666308                            5.533333       0.041097       2.070011                    0.999572      21.990492      60.720473       0.641245       0.464038      -1.027529      -0.013085       0.032837      -0.041914       0.054829      -0.025154      -0.056463       0.033544       0.133027      -0.177717      -0.089907      -0.032114       0.122022              9.214544       4.864026      -0.268977       2.567563      10.687558      -1.778545      12.092048           0.000003
          378              C       7.937250       4.378836      12.988084       0.074564      37.378626 0.41033940E+03  0.94499846E+04                                 9.721830                            6.757477      -0.081598       1.984543                    0.999192      26.345858      73.461252       0.637325       0.417308      -1.070242       0.001161      -0.003507       0.002721       0.004588      -0.012675       0.010389       0.010001      -0.018317       0.028319      -0.025832       0.008576       0.017256             12.075519       5.366237       1.833048      -0.448413      13.605463       4.260827      17.254858          -0.000001
          379              C       7.592152       3.830260      14.208357      -0.158647      36.164623 0.46351498E+03  0.11111708E+05                                 9.571016                            7.250342      -0.008057       1.962419                    0.999588      30.353954      89.123418       0.600765       0.425289      -1.054936       0.009513       0.018779       0.015219       0.025976      -0.006048       0.007771       0.004249       0.005910      -0.140514      -0.048000       0.017592       0.030409             10.971065       5.378873       1.303855      -1.480093      10.414295       1.394842      17.120026          -0.000004
          380              C       7.681683       4.569291      15.381662      -0.035968      37.787474 0.44106328E+03  0.10323874E+05                                 9.677873                            6.941887       0.011349       2.005393                    0.999335      27.351318      76.433793       0.638673       0.409718      -1.077111       0.014817       0.011616      -0.050377       0.053780      -0.005576       0.002662      -0.001624      -0.017710      -0.007665      -0.009819      -0.002288       0.012107             11.579111       5.990518       2.454647      -2.367044      12.544834      -0.906086      16.201982          -0.000003
          381              C       8.147239       5.887825      15.330423      -0.104789      33.771355 0.44534834E+03  0.10565212E+05                                 9.160808                            7.108530       0.045862       1.988371                    0.999659      29.540406      86.154493       0.606788       0.425492      -1.055291      -0.001458      -0.009746      -0.025342       0.027190      -0.008417       0.013701       0.025380       0.000945      -0.009516      -0.033532       0.008567       0.024964             10.301613       6.146691       2.725743      -1.374806      12.479683      -0.323200      12.278466          -0.000004
          382              C       8.503732       6.438028      14.113505      -0.072811      32.516870 0.41551084E+03  0.96830795E+04                                 8.933875                            6.855092       0.154298       2.037701                    0.999429      28.544969      82.376962       0.619726       0.424107      -1.056681      -0.007524      -0.026978      -0.000457       0.028011       0.004937      -0.003542       0.002823      -0.015105      -0.035631      -0.013648      -0.001425       0.015072             10.159963       5.997475       2.781350      -0.606926      12.148135       0.855184      12.334279          -0.000003
          383              C       8.399551       5.703881      12.955755      -0.124416      32.929814 0.43417116E+03  0.10232207E+05                                 8.986012                            6.990911       0.037328       1.986397                    0.999424      29.548283      85.821951       0.615687       0.422122      -1.057659       0.001964       0.004551       0.023479       0.023997      -0.004292      -0.009837      -0.017937       0.034620       0.027040      -0.031533       0.008572       0.022961             10.163269       5.393651       2.372078       0.108854      13.343820       2.396828      11.752336          -0.000003
          384              C       7.260077       3.963742      16.670863       0.616565      23.804303 0.24164708E+03  0.49487153E+04                                 7.545840                            5.475621       0.036033       2.068316                    0.999398      21.885348      60.434776       0.642804       0.465282      -1.026015      -0.002365      -0.033956       0.062145       0.070856      -0.012434       0.064631       0.020214       0.140349      -0.154738      -0.088279      -0.032118       0.120397              8.852878       4.703471       0.563002      -2.304346      10.692292      -0.795287      11.162871          -0.000002
          385              C       8.780461       0.097669      10.550283       0.616671      24.917067 0.24189429E+03  0.49504610E+04                                 7.799958                            5.475279       0.133015       2.103063                    0.999357      21.765965      59.903629       0.643973       0.464749      -1.027259       0.030770      -0.051660      -0.001321       0.060144       0.061943       0.011797      -0.000184       0.154076      -0.069064      -0.087604      -0.023672       0.111276              9.687453       6.166058      -4.072203      -0.579570      12.617456       0.280141      10.278845           0.000001
          386              C      16.177275       6.643133      10.555773      -0.029795      40.309253 0.43804464E+03  0.10233796E+05                                10.134261                            6.917634       0.061754       2.025270                    0.999294      27.174168      75.822409       0.639970       0.409664      -1.077339       0.013733      -0.047150      -0.000326       0.049111       0.004293       0.001543       0.002557       0.008328       0.034760      -0.011908      -0.000294       0.012202             12.994781       7.705767      -5.400348      -1.218763      18.420855      -0.543462      12.857720           0.000001
          387              C      16.183786       5.897592      11.734262      -0.145833      36.720415 0.46371342E+03  0.11117901E+05                                 9.710806                            7.262184      -0.055281       1.948351                    0.999463      30.306532      88.996374       0.598986       0.426497      -1.054165      -0.000181       0.000980      -0.019520       0.019546       0.011814      -0.002883       0.019999       0.076602       0.017969      -0.050326       0.013238       0.037088             11.490046       5.886224      -2.745122      -0.224440      16.239505      -3.345373      12.344409          -0.000001
          388              C       0.279985       4.557896      11.730907       0.076188      38.027992 0.40628500E+03  0.93361416E+04                                 9.826940                            6.719085      -0.085988       1.983447                    0.999128      26.322595      73.386038       0.639659       0.416697      -1.070321      -0.003877      -0.000767       0.001786       0.004337       0.012525       0.011947      -0.001181      -0.009251       0.020230      -0.020867       0.004962       0.015905             12.392592       5.550379      -1.498714      -1.579946      14.339649      -4.337701      17.287748          -0.000000
          389              C       0.691823       3.997926      10.530154      -0.144990      36.657051 0.46586244E+03  0.11170680E+05                                 9.665271                            7.261877       0.006163       1.969555                    0.999548      30.151556      88.244900       0.601746       0.424494      -1.056508      -0.004663       0.018498      -0.017652       0.025990       0.009511       0.014454      -0.000156       0.018576      -0.133531      -0.047224       0.009506       0.037718             11.232095       5.665037      -1.475298      -2.393771      11.010317      -1.061469      17.020933           0.000002
          390              C       0.709730       4.743467       9.334280      -0.016793      38.168549 0.42721213E+03  0.99186124E+04                                 9.765186                            6.834283       0.037549       2.021055                    0.999226      26.886776      74.791041       0.643465       0.409990      -1.077106      -0.009395       0.015044       0.038706       0.042576       0.011031       0.001291      -0.008881      -0.001736      -0.033014      -0.016443      -0.001318       0.017762             12.125138       6.175683      -2.663264      -2.953603      13.454047       1.941378      16.745684           0.000002
          391              C       0.299519       6.058746       9.359594      -0.111280      36.455015 0.45638486E+03  0.10924632E+05                                 9.731936                            7.263923      -0.198410       1.909575                    0.999272      30.057773      88.882283       0.590185       0.433553      -1.047357      -0.000911      -0.007392       0.019238       0.020629       0.028794       0.020401      -0.017764       0.063552      -0.025327      -0.052223       0.002057       0.050166             11.433626       6.987208      -3.665499      -2.361160      14.525991       1.856178      12.787678           0.000003
          392              C       1.087384       4.087456       8.056669       0.601423      24.314678 0.24742954E+03  0.50930776E+04                                 7.666308                            5.533333       0.041097       2.070011                    0.999572      21.990492      60.720473       0.641245       0.464038      -1.027529       0.013085      -0.032837      -0.041914       0.054829      -0.025154       0.056463      -0.033544       0.133027      -0.177717      -0.089907      -0.032115       0.122022              9.214544       4.864026      -0.268977      -2.567563      10.687558       1.778545      12.092048           0.000003
          393              C       0.201850       3.760264      12.988084       0.074564      37.378626 0.41033940E+03  0.94499847E+04                                 9.721830                            6.757477      -0.081598       1.984543                    0.999192      26.345858      73.461254       0.637325       0.417309      -1.070242      -0.001161       0.003507       0.002721       0.004588      -0.012675      -0.010389      -0.010001      -0.018317       0.028319      -0.025832       0.008576       0.017256             12.075520       5.366238       1.833048       0.448413      13.605463      -4.260827      17.254859          -0.000001
          394              C       0.546948       4.308840      14.208357      -0.158647      36.164623 0.46351498E+03  0.11111708E+05                                 9.571017                            7.250342      -0.008057       1.962419                    0.999588      30.353954      89.123421       0.600765       0.425289      -1.054936      -0.009513      -0.018779       0.015219       0.025976      -0.006048      -0.007771      -0.004249       0.005910      -0.140514      -0.048000       0.017592       0.030409             10.971065       5.378874       1.303855       1.480093      10.414295      -1.394842      17.120027          -0.000004
          395              C       0.457417       3.569809      15.381662      -0.035968      37.787475 0.44106328E+03  0.10323874E+05                                 9.677873                            6.941887       0.011349       2.005392                    0.999335      27.351318      76.433795       0.638673       0.409718      -1.077111      -0.014817      -0.011616      -0.050377       0.053780      -0.005576      -0.002662       0.001624      -0.017710      -0.007665      -0.009819      -0.002288       0.012107             11.579112       5.990518       2.454648       2.367044      12.544834       0.906086      16.201983          -0.000003
          396              C      -0.008139       2.251275      15.330423      -0.104789      33.771354 0.44534833E+03  0.10565212E+05                                 9.160808                            7.108530       0.045862       1.988371                    0.999659      29.540406      86.154492       0.606788       0.425492      -1.055291       0.001458       0.009746      -0.025342       0.027190      -0.008417      -0.013701      -0.025380       0.000945      -0.009516      -0.033532       0.008567       0.024964             10.301613       6.146691       2.725743       1.374806      12.479683       0.323200      12.278465          -0.000004
          397              C      15.913568       1.701072      14.113505      -0.072811      32.516871 0.41551087E+03  0.96830802E+04                                 8.933874                            6.855092       0.154298       2.037701                    0.999429      28.544970      82.376963       0.619726       0.424107      -1.056681       0.007524       0.026978      -0.000457       0.028011       0.004937       0.003542      -0.002823      -0.015105      -0.035631      -0.013648      -0.001425       0.015072             10.159962       5.997475       2.781350       0.606926      12.148135      -0.855184      12.334278          -0.000003
          398              C      16.017749       2.435219      12.955755      -0.124416      32.929811 0.43417111E+03  0.10232205E+05                                 8.986012                            6.990911       0.037328       1.986397                    0.999424      29.548281      85.821944       0.615687       0.422122      -1.057659      -0.001964      -0.004551       0.023479       0.023997      -0.004292       0.009837       0.017937       0.034620       0.027040      -0.031533       0.008572       0.022961             10.163268       5.393650       2.372078      -0.108854      13.343820      -2.396828      11.752335          -0.000003
          399              C       0.879023       4.175358      16.670863       0.616565      23.804303 0.24164708E+03  0.49487153E+04                                 7.545840                            5.475621       0.036033       2.068316                    0.999398      21.885348      60.434777       0.642804       0.465282      -1.026015       0.002365       0.033956       0.062145       0.070856      -0.012434      -0.064631      -0.020214       0.140349      -0.154738      -0.088279      -0.032118       0.120397              8.852878       4.703471       0.563002       2.304346      10.692292       0.795287      11.162872          -0.000002
          400              C      15.636839       8.041431      10.550283       0.616671      24.917067 0.24189429E+03  0.49504610E+04                                 7.799959                            5.475279       0.133015       2.103063                    0.999357      21.765965      59.903631       0.643973       0.464749      -1.027259      -0.030770       0.051660      -0.001321       0.060144       0.061943      -0.011797       0.000184       0.154076      -0.069064      -0.087604      -0.023672       0.111276              9.687453       6.166058      -4.072203       0.579570      12.617456      -0.280141      10.278845           0.000001
          401              O       4.746723       1.468294      22.320535      -0.572835      37.632854 0.55210420E+03  0.13335531E+05                                 8.848467                            7.257187       0.497752       2.206130                    0.997718      27.711369      72.565672       0.708876       0.357723      -1.142162       0.011769      -0.010229       0.027284       0.031425      -0.007057      -0.064830       0.002573      -0.117988      -0.004721      -0.100761       0.039114       0.061647              9.927206      10.410094       1.476184      -3.504448       6.257351      -2.790993      13.114172           0.000003
          402              O       2.819384       0.952275      23.268755      -0.542165      33.042549 0.47213783E+03  0.10973025E+05                                 8.115050                            6.639166       0.469008       2.208681                    0.997863      26.917213      69.274726       0.752764       0.350098      -1.147653       0.013827       0.012810       0.029776       0.035240      -0.002067       0.023587       0.024045       0.061487      -0.144598      -0.063441       0.003299       0.060142              9.246108      13.984438      -0.566343       2.529386       5.109465      -0.820346       8.644420           0.000004
          403              O       5.432035       0.994598       1.452372      -0.548419      37.399391 0.53194529E+03  0.12714384E+05                                 8.803287                            7.065746       0.445183       2.206043                    0.996773      26.972797      69.986191       0.728111       0.351949      -1.148197      -0.021451      -0.020649      -0.013204       0.032571       0.008420       0.024600      -0.024512       0.022561      -0.160501      -0.067715       0.023280       0.044434             10.072853      15.621327       1.339013       2.748410       6.120584       1.375054       8.476650          -0.000002
          404              O       3.485163       1.090639       2.435056      -0.586512      36.048063 0.50877213E+03  0.12059578E+05                                 8.554935                            6.916777       0.446795       2.188709                    0.998317      27.597157      71.963820       0.732794       0.352627      -1.144436       0.010544      -0.040336      -0.013900       0.043948      -0.022682      -0.065141      -0.015832      -0.095664       0.015417      -0.098754       0.047996       0.050758              9.627707      11.175504      -1.549455      -4.436854       5.879229       2.365533      11.828388          -0.000001
          405              O      11.027178      13.846237      25.833127      -0.891196      42.055767 0.81292238E+03  0.21686174E+05                                 9.513502                            8.725816      -0.295170       1.914927                    0.995143      32.093526      89.079719       0.653699       0.351232      -1.144401      -0.038570      -0.073010       0.006489       0.082826      -0.020169       0.000055      -0.009729       0.088822      -0.036349      -0.045429      -0.009473       0.054902             10.214587      10.117298      -0.943281      -0.836102       8.036327      -0.074616      12.490135           0.000001
          406              O       8.535963      15.361737      24.691237      -0.532129      36.793459 0.47507406E+03  0.11035237E+05                                 8.727300                            6.653534       0.670973       2.289029                    0.998419      26.314342      67.242685       0.754590       0.349442      -1.150601      -0.030972      -0.009402       0.007675       0.033265       0.012523      -0.045990       0.007922      -0.072385       0.017025      -0.069938       0.034452       0.035486             10.625026      11.944666      -3.932115      -5.235501       7.247025       3.206184      12.683387           0.000003
          407              O       8.604657      15.501730      26.922254      -0.571838      40.578393 0.55809427E+03  0.13503438E+05                                 9.319500                            7.259439       0.436097       2.199142                    0.996034      27.363177      71.487180       0.714890       0.354103      -1.146188      -0.027614       0.005729      -0.014648       0.031779       0.025087       0.055213      -0.007495      -0.071827       0.030792      -0.081919       0.032609       0.049310             11.038377      12.414826      -3.951921       5.039345       8.101319      -2.032138      12.598986          -0.000001
          408              O       3.392377       6.670806      22.320535      -0.572835      37.632853 0.55210418E+03  0.13335531E+05                                 8.848467                            7.257187       0.497752       2.206130                    0.997718      27.711369      72.565671       0.708876       0.357723      -1.142162      -0.011769       0.010229       0.027284       0.031425      -0.007057       0.064830      -0.002573      -0.117988      -0.004721      -0.100761       0.039114       0.061647              9.927205      10.410093       1.476184       3.504448       6.257351       2.790993      13.114171           0.000003
          409              O       5.319716       7.186825      23.268755      -0.542165      33.042549 0.47213783E+03  0.10973025E+05                                 8.115050                            6.639166       0.469008       2.208681                    0.997863      26.917214      69.274727       0.752764       0.350098      -1.147653      -0.013827      -0.012810       0.029776       0.035240      -0.002067      -0.023587      -0.024045       0.061487      -0.144598      -0.063441       0.003299       0.060142              9.246107      13.984437      -0.566343      -2.529386       5.109465       0.820346       8.644419           0.000004
          410              O       2.707065       7.144502       1.452372      -0.548419      37.399392 0.53194531E+03  0.12714384E+05                                 8.803287                            7.065746       0.445183       2.206043                    0.996773      26.972797      69.986192       0.728111       0.351949      -1.148197       0.021451       0.020649      -0.013204       0.032571       0.008420      -0.024600       0.024512       0.022561      -0.160501      -0.067715       0.023280       0.044434             10.072854      15.621327       1.339013      -2.748410       6.120584      -1.375054       8.476650          -0.000002
          411              O       4.653937       7.048461       2.435056      -0.586512      36.048063 0.50877213E+03  0.12059578E+05                                 8.554935                            6.916777       0.446795       2.188709                    0.998317      27.597157      71.963820       0.732794       0.352627      -1.144436      -0.010544       0.040336      -0.013900       0.043948      -0.022682       0.065141       0.015832      -0.095664       0.015417      -0.098754       0.047996       0.050758              9.627707      11.175504      -1.549455       4.436854       5.879229      -2.365533      11.828388          -0.000001
          412              O      13.390122      10.571063      25.833127      -0.891196      42.055769 0.81292242E+03  0.21686175E+05                                 9.513502                            8.725815      -0.295170       1.914927                    0.995143      32.093527      89.079720       0.653699       0.351232      -1.144401       0.038570       0.073010       0.006489       0.082826      -0.020169      -0.000055       0.009729       0.088822      -0.036349      -0.045429      -0.009473       0.054902             10.214587      10.117298      -0.943281       0.836102       8.036327       0.074616      12.490135           0.000001
          413              O      15.881337       9.055563      24.691237      -0.532129      36.793459 0.47507406E+03  0.11035237E+05                                 8.727300                            6.653534       0.670973       2.289029                    0.998419      26.314342      67.242685       0.754590       0.349442      -1.150601       0.030972       0.009402       0.007675       0.033265       0.012523       0.045990      -0.007922      -0.072385       0.017025      -0.069938       0.034452       0.035486             10.625026      11.944666      -3.932115       5.235501       7.247025      -3.206184      12.683387           0.000003
          414              O      15.812643       8.915570      26.922254      -0.571838      40.578393 0.55809427E+03  0.13503438E+05                                 9.319500                            7.259439       0.436097       2.199142                    0.996034      27.363177      71.487180       0.714890       0.354103      -1.146188       0.027614      -0.005729      -0.014648       0.031779       0.025087      -0.055213       0.007495      -0.071827       0.030792      -0.081919       0.032609       0.049310             11.038377      12.414826      -3.951921      -5.039345       8.101319       2.032138      12.598986          -0.000001
          415              O       6.670806       4.746723      22.320535      -0.572835      37.632855 0.55210421E+03  0.13335532E+05                                 8.848468                            7.257187       0.497752       2.206130                    0.997718      27.711369      72.565673       0.708876       0.357723      -1.142162       0.010229       0.011769       0.027284       0.031425       0.007057      -0.002573      -0.064830       0.117988      -0.004721      -0.100761       0.039114       0.061647              9.927206       6.257352      -1.476184       2.790993      10.410094      -3.504448      13.114172           0.000003
          416              O       7.186825       2.819384      23.268755      -0.542165      33.042552 0.47213788E+03  0.10973026E+05                                 8.115051                            6.639166       0.469008       2.208681                    0.997863      26.917214      69.274730       0.752764       0.350098      -1.147653      -0.012810       0.013827       0.029776       0.035240       0.002067      -0.024045       0.023587      -0.061487      -0.144598      -0.063441       0.003299       0.060142              9.246108       5.109466       0.566344       0.820346      13.984439       2.529387       8.644420           0.000004
          417              O       7.144502       5.432035       1.452372      -0.548419      37.399390 0.53194529E+03  0.12714384E+05                                 8.803287                            7.065746       0.445183       2.206043                    0.996773      26.972797      69.986190       0.728111       0.351949      -1.148197       0.020649      -0.021451      -0.013204       0.032571      -0.008420       0.024512       0.024600      -0.022561      -0.160501      -0.067715       0.023281       0.044434             10.072853       6.120584      -1.339013      -1.375054      15.621326       2.748410       8.476649          -0.000002
          418              O       7.048461       3.485163       2.435056      -0.586512      36.048063 0.50877213E+03  0.12059578E+05                                 8.554935                            6.916777       0.446795       2.188709                    0.998317      27.597157      71.963820       0.732794       0.352627      -1.144436       0.040336       0.010544      -0.013900       0.043948       0.022682       0.015832      -0.065141       0.095664       0.015417      -0.098754       0.047996       0.050758              9.627707       5.879229       1.549455      -2.365533      11.175504      -4.436854      11.828388          -0.000001
          419              O      10.571063      11.027178      25.833127      -0.891196      42.055769 0.81292242E+03  0.21686175E+05                                 9.513502                            8.725815      -0.295170       1.914927                    0.995143      32.093527      89.079720       0.653699       0.351232      -1.144401       0.073010      -0.038570       0.006489       0.082826       0.020169       0.009729       0.000055      -0.088822      -0.036349      -0.045429      -0.009473       0.054902             10.214587       8.036327       0.943281       0.074616      10.117298      -0.836102      12.490135           0.000001
          420              O       9.055563       8.535963      24.691237      -0.532129      36.793460 0.47507407E+03  0.11035237E+05                                 8.727301                            6.653534       0.670973       2.289029                    0.998419      26.314342      67.242686       0.754590       0.349442      -1.150601       0.009402      -0.030972       0.007675       0.033265      -0.012523      -0.007922      -0.045990       0.072385       0.017025      -0.069938       0.034452       0.035486             10.625026       7.247025       3.932115      -3.206184      11.944666      -5.235501      12.683387           0.000003
          421              O       8.915570       8.604657      26.922254      -0.571838      40.578393 0.55809427E+03  0.13503438E+05                                 9.319500                            7.259439       0.436097       2.199142                    0.996034      27.363177      71.487180       0.714890       0.354103      -1.146188      -0.005729      -0.027614      -0.014648       0.031779      -0.025087       0.007495       0.055213       0.071827       0.030792      -0.081919       0.032609       0.049310             11.038377       8.101319       3.951921       2.032138      12.414826       5.039345      12.598986          -0.000001
          422              O       1.468294       3.392377      22.320535      -0.572835      37.632853 0.55210419E+03  0.13335531E+05                                 8.848467                            7.257187       0.497752       2.206130                    0.997718      27.711369      72.565671       0.708876       0.357723      -1.142162      -0.010229      -0.011769       0.027284       0.031425       0.007057       0.002573       0.064830       0.117988      -0.004721      -0.100761       0.039114       0.061647              9.927205       6.257351      -1.476184      -2.790993      10.410093       3.504448      13.114172           0.000003
          423              O       0.952275       5.319716      23.268755      -0.542165      33.042552 0.47213788E+03  0.10973026E+05                                 8.115051                            6.639166       0.469008       2.208681                    0.997863      26.917214      69.274730       0.752764       0.350098      -1.147653       0.012810      -0.013827       0.029776       0.035240       0.002067       0.024045      -0.023587      -0.061487      -0.144598      -0.063441       0.003299       0.060142              9.246108       5.109466       0.566344      -0.820346      13.984439      -2.529387       8.644421           0.000004
          424              O       0.994598       2.707065       1.452372      -0.548419      37.399391 0.53194529E+03  0.12714384E+05                                 8.803287                            7.065746       0.445183       2.206043                    0.996773      26.972797      69.986191       0.728111       0.351949      -1.148197      -0.020649       0.021451      -0.013204       0.032571      -0.008420      -0.024512      -0.024600      -0.022561      -0.160501      -0.067715       0.023280       0.044434             10.072853       6.120584      -1.339013       1.375054      15.621326      -2.748410       8.476650          -0.000002
          425              O       1.090639       4.653937       2.435056      -0.586512      36.048062 0.50877211E+03  0.12059578E+05                                 8.554934                            6.916776       0.446795       2.188709                    0.998317      27.597157      71.963819       0.732794       0.352627      -1.144436      -0.040336      -0.010544      -0.013900       0.043948       0.022682      -0.015832       0.065141       0.095664       0.015417      -0.098754       0.047996       0.050758              9.627707       5.879229       1.549455       2.365533      11.175503       4.436854      11.828388          -0.000001
          426              O      13.846237      13.390122      25.833127      -0.891196      42.055769 0.81292242E+03  0.21686175E+05                                 9.513501                            8.725815      -0.295170       1.914927                    0.995143      32.093527      89.079720       0.653699       0.351232      -1.144401      -0.073010       0.038570       0.006489       0.082826       0.020169      -0.009729      -0.000055      -0.088822      -0.036349      -0.045429      -0.009473       0.054902             10.214586       8.036327       0.943281      -0.074616      10.117298       0.836102      12.490135           0.000001
          427              O      15.361737      15.881337      24.691237      -0.532129      36.793462 0.47507409E+03  0.11035238E+05                                 8.727301                            6.653535       0.670973       2.289029                    0.998419      26.314342      67.242687       0.754590       0.349442      -1.150601      -0.009402       0.030972       0.007675       0.033265      -0.012523       0.007922       0.045990       0.072385       0.017025      -0.069938       0.034452       0.035486             10.625027       7.247025       3.932115       3.206185      11.944667       5.235501      12.683388           0.000003
          428              O      15.501730      15.812643      26.922254      -0.571838      40.578394 0.55809428E+03  0.13503438E+05                                 9.319500                            7.259439       0.436097       2.199142                    0.996034      27.363177      71.487180       0.714890       0.354103      -1.146188       0.005728       0.027614      -0.014648       0.031779      -0.025087      -0.007495      -0.055213       0.071827       0.030792      -0.081919       0.032609       0.049310             11.038377       8.101319       3.951921      -2.032138      12.414827      -5.039345      12.598987          -0.000001
          429              O      11.531477       9.607394      23.428265      -0.572835      37.632854 0.55210420E+03  0.13335531E+05                                 8.848467                            7.257187       0.497752       2.206130                    0.997718      27.711369      72.565672       0.708876       0.357723      -1.142162      -0.011769      -0.010229      -0.027284       0.031425       0.007057      -0.064830      -0.002573      -0.117988      -0.004721      -0.100761       0.039114       0.061647              9.927206      10.410094      -1.476184      -3.504448       6.257351       2.790993      13.114172           0.000003
          430              O      13.458816       9.091375      22.480045      -0.542165      33.042550 0.47213785E+03  0.10973025E+05                                 8.115050                            6.639166       0.469008       2.208681                    0.997863      26.917214      69.274728       0.752764       0.350098      -1.147653      -0.013827       0.012810      -0.029776       0.035240       0.002067       0.023587      -0.024045       0.061487      -0.144598      -0.063441       0.003299       0.060142              9.246107      13.984437       0.566343       2.529386       5.109465       0.820346       8.644420           0.000004
          431              O      10.846165       9.133698      13.797228      -0.548419      37.399390 0.53194528E+03  0.12714384E+05                                 8.803286                            7.065746       0.445183       2.206043                    0.996773      26.972797      69.986190       0.728111       0.351949      -1.148197       0.021451      -0.020649       0.013204       0.032571      -0.008420       0.024600       0.024512       0.022561      -0.160501      -0.067715       0.023280       0.044434             10.072853      15.621326      -1.339013       2.748410       6.120584      -1.375054       8.476649          -0.000002
          432              O      12.793037       9.229739      12.814544      -0.586512      36.048062 0.50877211E+03  0.12059578E+05                                 8.554934                            6.916776       0.446795       2.188709                    0.998317      27.597157      71.963819       0.732794       0.352627      -1.144436      -0.010544      -0.040336       0.013900       0.043948       0.022682      -0.065141       0.015832      -0.095664       0.015417      -0.098754       0.047996       0.050758              9.627706      11.175503       1.549455      -4.436854       5.879229      -2.365533      11.828387          -0.000001
          433              O       5.251022       5.707137      19.915673      -0.891196      42.055769 0.81292242E+03  0.21686175E+05                                 9.513502                            8.725815      -0.295170       1.914927                    0.995143      32.093527      89.079720       0.653699       0.351232      -1.144401       0.038570      -0.073010      -0.006489       0.082826       0.020169       0.000055       0.009729       0.088822      -0.036349      -0.045429      -0.009473       0.054902             10.214587      10.117298       0.943281      -0.836102       8.036327       0.074616      12.490135           0.000001
          434              O       7.742237       7.222637      21.057563      -0.532129      36.793462 0.47507409E+03  0.11035238E+05                                 8.727301                            6.653535       0.670973       2.289029                    0.998419      26.314342      67.242687       0.754590       0.349442      -1.150601       0.030972      -0.009402      -0.007675       0.033265      -0.012523      -0.045990      -0.007922      -0.072385       0.017025      -0.069938       0.034452       0.035486             10.625027      11.944667       3.932115      -5.235501       7.247025      -3.206185      12.683388           0.000003
          435              O       7.673543       7.362630      18.826546      -0.571838      40.578393 0.55809426E+03  0.13503438E+05                                 9.319499                            7.259439       0.436097       2.199142                    0.996034      27.363177      71.487179       0.714890       0.354103      -1.146188       0.027614       0.005728       0.014648       0.031779      -0.025087       0.055213       0.007495      -0.071827       0.030792      -0.081919       0.032609       0.049310             11.038377      12.414826       3.951921       5.039345       8.101319       2.032138      12.598986          -0.000001
          436              O      12.885823      14.809906      23.428265      -0.572835      37.632853 0.55210420E+03  0.13335531E+05                                 8.848467                            7.257187       0.497752       2.206130                    0.997718      27.711369      72.565672       0.708876       0.357723      -1.142162       0.011769       0.010229      -0.027284       0.031425       0.007057       0.064830       0.002573      -0.117988      -0.004721      -0.100761       0.039114       0.061647              9.927205      10.410093      -1.476184       3.504448       6.257351      -2.790992      13.114172           0.000003
          437              O      10.958484      15.325925      22.480045      -0.542165      33.042547 0.47213781E+03  0.10973024E+05                                 8.115050                            6.639166       0.469008       2.208681                    0.997863      26.917213      69.274725       0.752764       0.350098      -1.147653       0.013827      -0.012810      -0.029776       0.035240       0.002067      -0.023587       0.024045       0.061487      -0.144598      -0.063441       0.003299       0.060142              9.246107      13.984437       0.566343      -2.529386       5.109465      -0.820345       8.644419           0.000004
          438              O      13.571135      15.283602      13.797228      -0.548419      37.399389 0.53194526E+03  0.12714383E+05                                 8.803287                            7.065746       0.445183       2.206043                    0.996773      26.972796      69.986189       0.728111       0.351949      -1.148197      -0.021451       0.020649       0.013204       0.032571      -0.008420      -0.024600      -0.024512       0.022561      -0.160501      -0.067715       0.023281       0.044434             10.072853      15.621326      -1.339013      -2.748410       6.120584       1.375054       8.476649          -0.000002
          439              O      11.624263      15.187561      12.814544      -0.586512      36.048062 0.50877211E+03  0.12059578E+05                                 8.554934                            6.916776       0.446795       2.188709                    0.998317      27.597157      71.963819       0.732794       0.352627      -1.144436       0.010544       0.040336       0.013900       0.043948       0.022682       0.065141      -0.015832      -0.095664       0.015417      -0.098754       0.047996       0.050758              9.627706      11.175503       1.549455       4.436854       5.879229       2.365533      11.828387          -0.000001
          440              O       2.888078       2.431963      19.915673      -0.891196      42.055767 0.81292238E+03  0.21686174E+05                                 9.513502                            8.725816      -0.295170       1.914927                    0.995143      32.093526      89.079719       0.653699       0.351232      -1.144401      -0.038570       0.073010      -0.006489       0.082826       0.020169      -0.000055      -0.009729       0.088822      -0.036349      -0.045429      -0.009473       0.054902             10.214587      10.117298       0.943281       0.836102       8.036327      -0.074616      12.490135           0.000001
          441              O       0.396863       0.916463      21.057563      -0.532129      36.793459 0.47507405E+03  0.11035237E+05                                 8.727300                            6.653534       0.670973       2.289029                    0.998419      26.314342      67.242684       0.754590       0.349442      -1.150601      -0.030972       0.009402      -0.007675       0.033265      -0.012523       0.045990       0.007922      -0.072385       0.017025      -0.069938       0.034452       0.035486             10.625026      11.944666       3.932115       5.235500       7.247025       3.206184      12.683387           0.000003
          442              O       0.465557       0.776470      18.826546      -0.571838      40.578393 0.55809426E+03  0.13503438E+05                                 9.319499                            7.259439       0.436097       2.199142                    0.996034      27.363177      71.487179       0.714890       0.354103      -1.146188      -0.027614      -0.005729       0.014648       0.031779      -0.025087      -0.055213      -0.007495      -0.071827       0.030792      -0.081919       0.032609       0.049310             11.038377      12.414826       3.951921      -5.039345       8.101319      -2.032138      12.598986          -0.000001
          443              O       9.607394      12.885823      23.428265      -0.572835      37.632854 0.55210421E+03  0.13335532E+05                                 8.848468                            7.257187       0.497752       2.206130                    0.997718      27.711369      72.565673       0.708876       0.357723      -1.142162      -0.010229       0.011769      -0.027284       0.031425      -0.007057      -0.002573       0.064830       0.117988      -0.004721      -0.100761       0.039114       0.061647              9.927206       6.257352       1.476184       2.790993      10.410094       3.504448      13.114172           0.000003
          444              O       9.091375      10.958484      22.480045      -0.542165      33.042551 0.47213786E+03  0.10973026E+05                                 8.115050                            6.639166       0.469008       2.208681                    0.997863      26.917214      69.274729       0.752764       0.350098      -1.147653       0.012810       0.013827      -0.029776       0.035240      -0.002067      -0.024045      -0.023587      -0.061487      -0.144598      -0.063441       0.003299       0.060142              9.246108       5.109466      -0.566343       0.820346      13.984438      -2.529387       8.644420           0.000004
          445              O       9.133698      13.571135      13.797228      -0.548419      37.399390 0.53194528E+03  0.12714383E+05                                 8.803286                            7.065746       0.445183       2.206043                    0.996773      26.972797      69.986190       0.728111       0.351949      -1.148197      -0.020649      -0.021451       0.013204       0.032571       0.008420       0.024512      -0.024600      -0.022561      -0.160501      -0.067715       0.023280       0.044434             10.072853       6.120584       1.339013      -1.375054      15.621326      -2.748410       8.476649          -0.000002
          446              O       9.229739      11.624263      12.814544      -0.586512      36.048062 0.50877212E+03  0.12059578E+05                                 8.554935                            6.916777       0.446795       2.188709                    0.998317      27.597157      71.963820       0.732794       0.352627      -1.144436      -0.040336       0.010544       0.013900       0.043948      -0.022682       0.015832       0.065141       0.095664       0.015417      -0.098754       0.047996       0.050758              9.627707       5.879229      -1.549455      -2.365533      11.175503       4.436854      11.828388          -0.000001
          447              O       5.707137       2.888078      19.915673      -0.891196      42.055767 0.81292238E+03  0.21686174E+05                                 9.513502                            8.725816      -0.295170       1.914927                    0.995143      32.093526      89.079719       0.653699       0.351232      -1.144401      -0.073010      -0.038570      -0.006489       0.082826      -0.020169       0.009729      -0.000055      -0.088822      -0.036349      -0.045429      -0.009473       0.054902             10.214587       8.036327      -0.943281       0.074616      10.117298       0.836102      12.490135           0.000001
          448              O       7.222637       0.396863      21.057563      -0.532129      36.793462 0.47507409E+03  0.11035238E+05                                 8.727301                            6.653535       0.670973       2.289029                    0.998419      26.314342      67.242687       0.754590       0.349442      -1.150601      -0.009402      -0.030972      -0.007675       0.033265       0.012523      -0.007922       0.045990       0.072385       0.017025      -0.069938       0.034452       0.035486             10.625027       7.247025      -3.932115      -3.206185      11.944667       5.235501      12.683388           0.000003
          449              O       7.362630       0.465557      18.826546      -0.571838      40.578393 0.55809426E+03  0.13503438E+05                                 9.319499                            7.259439       0.436097       2.199142                    0.996034      27.363177      71.487179       0.714890       0.354103      -1.146188       0.005729      -0.027614       0.014648       0.031779       0.025087       0.007495      -0.055213       0.071827       0.030792      -0.081919       0.032609       0.049310             11.038377       8.101319      -3.951921       2.032138      12.414826      -5.039345      12.598986          -0.000001
          450              O      14.809906      11.531477      23.428265      -0.572835      37.632855 0.55210422E+03  0.13335532E+05                                 8.848468                            7.257187       0.497752       2.206130                    0.997718      27.711369      72.565674       0.708875       0.357723      -1.142162       0.010229      -0.011769      -0.027284       0.031425      -0.007057       0.002573      -0.064830       0.117988      -0.004721      -0.100761       0.039114       0.061647              9.927206       6.257351       1.476184      -2.790993      10.410094      -3.504448      13.114173           0.000003
          451              O      15.325925      13.458816      22.480045      -0.542165      33.042551 0.47213788E+03  0.10973026E+05                                 8.115051                            6.639166       0.469008       2.208681                    0.997863      26.917214      69.274730       0.752764       0.350098      -1.147653      -0.012810      -0.013827      -0.029776       0.035240      -0.002067       0.024045       0.023587      -0.061487      -0.144598      -0.063441       0.003299       0.060142              9.246108       5.109466      -0.566343      -0.820346      13.984439       2.529387       8.644420           0.000004
          452              O      15.283602      10.846165      13.797228      -0.548419      37.399390 0.53194528E+03  0.12714383E+05                                 8.803286                            7.065746       0.445183       2.206043                    0.996773      26.972797      69.986190       0.728111       0.351949      -1.148197       0.020649       0.021451       0.013204       0.032571       0.008420      -0.024512       0.024600      -0.022561      -0.160502      -0.067715       0.023281       0.044434             10.072853       6.120584       1.339013       1.375054      15.621326       2.748410       8.476649          -0.000002
          453              O      15.187561      12.793037      12.814544      -0.586512      36.048061 0.50877211E+03  0.12059578E+05                                 8.554934                            6.916776       0.446795       2.188709                    0.998317      27.597157      71.963819       0.732794       0.352627      -1.144436       0.040336      -0.010544       0.013900       0.043948      -0.022682      -0.015832      -0.065141       0.095664       0.015417      -0.098754       0.047996       0.050758              9.627706       5.879229      -1.549455       2.365533      11.175503      -4.436854      11.828387          -0.000001
          454              O       2.431963       5.251022      19.915673      -0.891196      42.055767 0.81292238E+03  0.21686174E+05                                 9.513502                            8.725815      -0.295170       1.914927                    0.995143      32.093526      89.079718       0.653699       0.351232      -1.144401       0.073010       0.038570      -0.006489       0.082826      -0.020169      -0.009729       0.000055      -0.088822      -0.036349      -0.045429      -0.009473       0.054902             10.214587       8.036327      -0.943281      -0.074616      10.117298      -0.836102      12.490135           0.000001
          455              O       0.916463       7.742237      21.057563      -0.532129      36.793457 0.47507402E+03  0.11035236E+05                                 8.727300                            6.653534       0.670973       2.289029                    0.998419      26.314341      67.242682       0.754590       0.349442      -1.150601       0.009402       0.030972      -0.007675       0.033265       0.012523       0.007922      -0.045990       0.072385       0.017025      -0.069938       0.034452       0.035486             10.625026       7.247025      -3.932115       3.206184      11.944666      -5.235500      12.683387           0.000003
          456              O       0.776470       7.673543      18.826546      -0.571838      40.578393 0.55809426E+03  0.13503438E+05                                 9.319499                            7.259439       0.436097       2.199142                    0.996034      27.363177      71.487179       0.714890       0.354103      -1.146188      -0.005728       0.027614       0.014648       0.031779       0.025087      -0.007495       0.055213       0.071827       0.030792      -0.081919       0.032609       0.049310             11.038377       8.101319      -3.951921      -2.032138      12.414826       5.039345      12.598986          -0.000001
          457              O      11.531477      14.809906       8.178665      -0.572835      37.632852 0.55210418E+03  0.13335531E+05                                 8.848467                            7.257187       0.497752       2.206130                    0.997718      27.711369      72.565671       0.708876       0.357723      -1.142162      -0.011769       0.010229      -0.027284       0.031425      -0.007057      -0.064830       0.002573      -0.117988      -0.004721      -0.100761       0.039114       0.061647              9.927205      10.410093       1.476184      -3.504448       6.257351      -2.790992      13.114171           0.000003
          458              O      13.458816      15.325925       7.230445      -0.542165      33.042546 0.47213780E+03  0.10973024E+05                                 8.115049                            6.639166       0.469008       2.208681                    0.997863      26.917213      69.274724       0.752764       0.350098      -1.147653      -0.013827      -0.012810      -0.029776       0.035240      -0.002067       0.023587       0.024045       0.061487      -0.144598      -0.063441       0.003299       0.060142              9.246107      13.984436      -0.566343       2.529386       5.109465      -0.820345       8.644419           0.000004
          459              O      10.846165      15.283602      29.046828      -0.548419      37.399390 0.53194528E+03  0.12714384E+05                                 8.803286                            7.065746       0.445183       2.206043                    0.996773      26.972797      69.986190       0.728111       0.351949      -1.148197       0.021451       0.020649       0.013204       0.032571       0.008420       0.024600      -0.024512       0.022561      -0.160501      -0.067715       0.023281       0.044434             10.072853      15.621326       1.339013       2.748410       6.120584       1.375054       8.476649          -0.000002
          460              O      12.793037      15.187561      28.064144      -0.586512      36.048063 0.50877214E+03  0.12059579E+05                                 8.554935                            6.916777       0.446795       2.188709                    0.998317      27.597157      71.963821       0.732794       0.352627      -1.144436      -0.010544       0.040336       0.013900       0.043948      -0.022682      -0.065141      -0.015832      -0.095664       0.015417      -0.098754       0.047996       0.050758              9.627707      11.175504      -1.549455      -4.436854       5.879229       2.365533      11.828388          -0.000001
          461              O       5.251022       2.431963       4.666073      -0.891196      42.055770 0.81292244E+03  0.21686176E+05                                 9.513502                            8.725816      -0.295170       1.914927                    0.995143      32.093527      89.079721       0.653699       0.351232      -1.144401       0.038570       0.073010      -0.006489       0.082826      -0.020169       0.000055      -0.009729       0.088822      -0.036349      -0.045429      -0.009473       0.054902             10.214587      10.117298      -0.943281      -0.836102       8.036327      -0.074616      12.490135           0.000001
          462              O       7.742237       0.916463       5.807963      -0.532129      36.793461 0.47507408E+03  0.11035237E+05                                 8.727301                            6.653535       0.670973       2.289029                    0.998419      26.314342      67.242686       0.754590       0.349442      -1.150601       0.030972       0.009402      -0.007675       0.033265       0.012523      -0.045990       0.007922      -0.072385       0.017025      -0.069938       0.034452       0.035486             10.625027      11.944667      -3.932115      -5.235501       7.247025       3.206185      12.683388           0.000003
          463              O       7.673543       0.776470       3.576946      -0.571838      40.578393 0.55809427E+03  0.13503438E+05                                 9.319500                            7.259439       0.436097       2.199142                    0.996034      27.363177      71.487180       0.714890       0.354103      -1.146188       0.027614      -0.005729       0.014648       0.031779       0.025087       0.055213      -0.007495      -0.071827       0.030792      -0.081919       0.032609       0.049310             11.038377      12.414826      -3.951921       5.039345       8.101319      -2.032138      12.598987          -0.000001
          464              O      12.885823       9.607394       8.178665      -0.572835      37.632853 0.55210419E+03  0.13335531E+05                                 8.848467                            7.257187       0.497752       2.206130                    0.997718      27.711369      72.565671       0.708876       0.357723      -1.142162       0.011769      -0.010229      -0.027284       0.031425      -0.007057       0.064830      -0.002573      -0.117988      -0.004721      -0.100761       0.039114       0.061647              9.927205      10.410093       1.476184       3.504448       6.257351       2.790993      13.114172           0.000003
          465              O      10.958484       9.091375       7.230445      -0.542165      33.042551 0.47213786E+03  0.10973026E+05                                 8.115050                            6.639166       0.469008       2.208681                    0.997863      26.917214      69.274729       0.752764       0.350098      -1.147653       0.013827       0.012810      -0.029776       0.035240      -0.002067      -0.023587      -0.024045       0.061487      -0.144598      -0.063441       0.003299       0.060142              9.246108      13.984438      -0.566343      -2.529387       5.109466       0.820346       8.644420           0.000004
          466              O      13.571135       9.133698      29.046828      -0.548419      37.399392 0.53194531E+03  0.12714384E+05                                 8.803287                            7.065746       0.445183       2.206043                    0.996773      26.972797      69.986192       0.728111       0.351949      -1.148197      -0.021451      -0.020649       0.013204       0.032571       0.008420      -0.024600       0.024512       0.022561      -0.160501      -0.067715       0.023280       0.044434             10.072854      15.621327       1.339013      -2.748410       6.120584      -1.375054       8.476650          -0.000002
          467              O      11.624263       9.229739      28.064144      -0.586512      36.048064 0.50877215E+03  0.12059579E+05                                 8.554935                            6.916777       0.446795       2.188709                    0.998317      27.597157      71.963822       0.732794       0.352627      -1.144436       0.010544      -0.040336       0.013900       0.043948      -0.022682       0.065141       0.015832      -0.095664       0.015417      -0.098754       0.047996       0.050758              9.627707      11.175504      -1.549455       4.436854       5.879229      -2.365533      11.828389          -0.000001
          468              O       2.888078       5.707137       4.666073      -0.891196      42.055770 0.81292244E+03  0.21686176E+05                                 9.513502                            8.725815      -0.295170       1.914927                    0.995143      32.093527      89.079720       0.653699       0.351232      -1.144401      -0.038570      -0.073010      -0.006489       0.082826      -0.020169      -0.000055       0.009729       0.088822      -0.036349      -0.045429      -0.009473       0.054902             10.214587      10.117298      -0.943281       0.836102       8.036327       0.074616      12.490135           0.000001
          469              O       0.396863       7.222637       5.807963      -0.532129      36.793461 0.47507407E+03  0.11035237E+05                                 8.727301                            6.653534       0.670973       2.289029                    0.998419      26.314342      67.242686       0.754590       0.349442      -1.150601      -0.030972      -0.009402      -0.007675       0.033265       0.012523       0.045990      -0.007922      -0.072385       0.017025      -0.069938       0.034452       0.035486             10.625026      11.944667      -3.932115       5.235501       7.247025      -3.206185      12.683388           0.000003
          470              O       0.465557       7.362630       3.576946      -0.571838      40.578394 0.55809428E+03  0.13503438E+05                                 9.319500                            7.259439       0.436097       2.199142                    0.996034      27.363177      71.487181       0.714890       0.354103      -1.146188      -0.027614       0.005728       0.014648       0.031779       0.025087      -0.055213       0.007495      -0.071827       0.030792      -0.081919       0.032609       0.049310             11.038378      12.414827      -3.951922      -5.039345       8.101319       2.032138      12.598987          -0.000001
          471              O       9.607394      11.531477       8.178665      -0.572835      37.632853 0.55210419E+03  0.13335531E+05                                 8.848467                            7.257187       0.497752       2.206130                    0.997718      27.711369      72.565671       0.708876       0.357723      -1.142162      -0.010229      -0.011769      -0.027284       0.031425       0.007057      -0.002573      -0.064830       0.117988      -0.004721      -0.100761       0.039114       0.061647              9.927205       6.257351      -1.476184       2.790993      10.410093      -3.504448      13.114172           0.000003
          472              O       9.091375      13.458816       7.230445      -0.542165      33.042552 0.47213788E+03  0.10973026E+05                                 8.115051                            6.639166       0.469008       2.208681                    0.997863      26.917214      69.274730       0.752764       0.350098      -1.147653       0.012810      -0.013827      -0.029776       0.035240       0.002067      -0.024045       0.023587      -0.061487      -0.144598      -0.063441       0.003299       0.060142              9.246108       5.109466       0.566344       0.820346      13.984438       2.529387       8.644420           0.000004
          473              O       9.133698      10.846165      29.046828      -0.548419      37.399391 0.53194529E+03  0.12714384E+05                                 8.803287                            7.065746       0.445183       2.206043                    0.996773      26.972797      69.986191       0.728111       0.351949      -1.148197      -0.020649       0.021451       0.013204       0.032571      -0.008420       0.024512       0.024600      -0.022561      -0.160501      -0.067715       0.023280       0.044434             10.072853       6.120584      -1.339013      -1.375054      15.621326       2.748410       8.476649          -0.000002
          474              O       9.229739      12.793037      28.064144      -0.586512      36.048063 0.50877214E+03  0.12059579E+05                                 8.554935                            6.916777       0.446795       2.188709                    0.998317      27.597157      71.963821       0.732794       0.352627      -1.144436      -0.040336      -0.010544       0.013900       0.043948       0.022682       0.015832      -0.065141       0.095664       0.015417      -0.098754       0.047996       0.050758              9.627707       5.879229       1.549455      -2.365533      11.175504      -4.436854      11.828388          -0.000001
          475              O       5.707137       5.251022       4.666073      -0.891196      42.055769 0.81292243E+03  0.21686176E+05                                 9.513502                            8.725816      -0.295170       1.914927                    0.995143      32.093527      89.079722       0.653699       0.351232      -1.144401      -0.073010       0.038570      -0.006489       0.082826       0.020169       0.009729       0.000055      -0.088822      -0.036349      -0.045429      -0.009473       0.054902             10.214587       8.036327       0.943281       0.074616      10.117298      -0.836102      12.490135           0.000001
          476              O       7.222637       7.742237       5.807963      -0.532129      36.793460 0.47507406E+03  0.11035237E+05                                 8.727301                            6.653534       0.670973       2.289029                    0.998419      26.314342      67.242685       0.754590       0.349442      -1.150601      -0.009402       0.030972      -0.007675       0.033265      -0.012523      -0.007922      -0.045990       0.072385       0.017025      -0.069938       0.034452       0.035486             10.625026       7.247025       3.932115      -3.206184      11.944666      -5.235501      12.683387           0.000003
          477              O       7.362630       7.673543       3.576946      -0.571838      40.578394 0.55809428E+03  0.13503438E+05                                 9.319500                            7.259439       0.436097       2.199142                    0.996034      27.363177      71.487180       0.714890       0.354103      -1.146188       0.005728       0.027614       0.014648       0.031779      -0.025087       0.007495       0.055213       0.071827       0.030792      -0.081919       0.032609       0.049310             11.038377       8.101319       3.951922       2.032138      12.414827       5.039345      12.598987          -0.000001
          478              O      14.809906      12.885823       8.178665      -0.572835      37.632854 0.55210422E+03  0.13335532E+05                                 8.848468                            7.257187       0.497752       2.206130                    0.997718      27.711369      72.565673       0.708876       0.357723      -1.142162       0.010229       0.011769      -0.027284       0.031425       0.007057       0.002573       0.064830       0.117988      -0.004721      -0.100761       0.039114       0.061647              9.927206       6.257351      -1.476184      -2.790993      10.410094       3.504448      13.114172           0.000003
          479              O      15.325925      10.958484       7.230445      -0.542165      33.042550 0.47213787E+03  0.10973026E+05                                 8.115050                            6.639166       0.469008       2.208681                    0.997863      26.917214      69.274729       0.752764       0.350098      -1.147653      -0.012810       0.013827      -0.029776       0.035240       0.002067       0.024045      -0.023587      -0.061487      -0.144598      -0.063441       0.003299       0.060142              9.246108       5.109465       0.566343      -0.820346      13.984438      -2.529387       8.644420           0.000004
          480              O      15.283602      13.571135      29.046828      -0.548419      37.399391 0.53194530E+03  0.12714384E+05                                 8.803287                            7.065746       0.445183       2.206043                    0.996773      26.972797      69.986192       0.728111       0.351949      -1.148197       0.020649      -0.021451       0.013204       0.032571      -0.008420      -0.024512      -0.024600      -0.022561      -0.160501      -0.067715       0.023281       0.044434             10.072854       6.120584      -1.339013       1.375054      15.621327      -2.748410       8.476650          -0.000002
          481              O      15.187561      11.624263      28.064144      -0.586512      36.048063 0.50877214E+03  0.12059579E+05                                 8.554935                            6.916777       0.446795       2.188709                    0.998317      27.597157      71.963821       0.732794       0.352627      -1.144436       0.040336       0.010544       0.013900       0.043948       0.022682      -0.015832       0.065141       0.095664       0.015417      -0.098754       0.047996       0.050758              9.627707       5.879229       1.549455       2.365533      11.175504       4.436854      11.828388          -0.000001
          482              O       2.431963       2.888078       4.666073      -0.891196      42.055769 0.81292242E+03  0.21686175E+05                                 9.513502                            8.725815      -0.295170       1.914927                    0.995143      32.093527      89.079720       0.653699       0.351232      -1.144401       0.073010      -0.038570      -0.006489       0.082826       0.020169      -0.009729      -0.000055      -0.088822      -0.036349      -0.045429      -0.009473       0.054902             10.214587       8.036327       0.943281      -0.074616      10.117298       0.836102      12.490135           0.000001
          483              O       0.916463       0.396863       5.807963      -0.532129      36.793458 0.47507403E+03  0.11035236E+05                                 8.727300                            6.653534       0.670973       2.289029                    0.998419      26.314342      67.242683       0.754590       0.349442      -1.150601       0.009402      -0.030972      -0.007675       0.033265      -0.012523       0.007922       0.045990       0.072385       0.017025      -0.069938       0.034452       0.035486             10.625025       7.247024       3.932114       3.206184      11.944665       5.235500      12.683386           0.000003
          484              O       0.776470       0.465557       3.576946      -0.571838      40.578393 0.55809427E+03  0.13503438E+05                                 9.319500                            7.259439       0.436097       2.199142                    0.996034      27.363177      71.487180       0.714890       0.354103      -1.146188      -0.005728      -0.027614       0.014648       0.031779      -0.025087      -0.007495      -0.055213       0.071827       0.030792      -0.081919       0.032609       0.049310             11.038377       8.101319       3.951921      -2.032138      12.414827      -5.039345      12.598987          -0.000001
          485              O       4.746723       6.670806       7.070935      -0.572835      37.632854 0.55210420E+03  0.13335531E+05                                 8.848467                            7.257187       0.497752       2.206130                    0.997718      27.711369      72.565672       0.708876       0.357723      -1.142162       0.011769       0.010229       0.027284       0.031425       0.007057      -0.064830      -0.002573      -0.117988      -0.004721      -0.100761       0.039114       0.061647              9.927206      10.410094      -1.476184      -3.504448       6.257351       2.790993      13.114172           0.000003
          486              O       2.819384       7.186825       8.019155      -0.542165      33.042550 0.47213785E+03  0.10973025E+05                                 8.115050                            6.639166       0.469008       2.208681                    0.997863      26.917214      69.274728       0.752764       0.350098      -1.147653       0.013827      -0.012810       0.029776       0.035240       0.002067       0.023587      -0.024045       0.061487      -0.144598      -0.063441       0.003299       0.060142              9.246108      13.984438       0.566343       2.529386       5.109465       0.820346       8.644420           0.000004
          487              O       5.432035       7.144502      16.701972      -0.548419      37.399392 0.53194532E+03  0.12714385E+05                                 8.803287                            7.065746       0.445183       2.206043                    0.996773      26.972797      69.986193       0.728111       0.351949      -1.148197      -0.021451       0.020649      -0.013204       0.032571      -0.008420       0.024600       0.024512       0.022561      -0.160502      -0.067715       0.023281       0.044434             10.072854      15.621327      -1.339013       2.748410       6.120584      -1.375054       8.476650          -0.000002
          488              O       3.485163       7.048461      17.684656      -0.586512      36.048063 0.50877214E+03  0.12059579E+05                                 8.554935                            6.916777       0.446795       2.188709                    0.998317      27.597157      71.963821       0.732794       0.352627      -1.144436       0.010544       0.040336      -0.013900       0.043948       0.022682      -0.065141       0.015832      -0.095664       0.015417      -0.098754       0.047996       0.050758              9.627707      11.175504       1.549455      -4.436854       5.879229      -2.365533      11.828388          -0.000001
          489              O      11.027178      10.571063      10.583527      -0.891196      42.055769 0.81292241E+03  0.21686175E+05                                 9.513501                            8.725815      -0.295170       1.914927                    0.995143      32.093527      89.079719       0.653699       0.351232      -1.144401      -0.038570       0.073010       0.006489       0.082826       0.020169       0.000055       0.009729       0.088822      -0.036349      -0.045429      -0.009473       0.054902             10.214586      10.117298       0.943281      -0.836102       8.036327       0.074616      12.490135           0.000001
          490              O       8.535963       9.055563       9.441637      -0.532129      36.793459 0.47507405E+03  0.11035237E+05                                 8.727300                            6.653534       0.670973       2.289029                    0.998419      26.314342      67.242684       0.754590       0.349442      -1.150601      -0.030972       0.009402       0.007675       0.033265      -0.012523      -0.045990      -0.007922      -0.072385       0.017025      -0.069938       0.034452       0.035486             10.625026      11.944666       3.932115      -5.235500       7.247024      -3.206184      12.683387           0.000003
          491              O       8.604657       8.915570      11.672654      -0.571838      40.578393 0.55809427E+03  0.13503438E+05                                 9.319500                            7.259439       0.436097       2.199142                    0.996034      27.363177      71.487180       0.714890       0.354103      -1.146188      -0.027614      -0.005728      -0.014648       0.031779      -0.025087       0.055213       0.007495      -0.071827       0.030792      -0.081919       0.032609       0.049310             11.038377      12.414826       3.951921       5.039345       8.101319       2.032138      12.598987          -0.000001
          492              O       3.392377       1.468294       7.070935      -0.572835      37.632854 0.55210420E+03  0.13335531E+05                                 8.848467                            7.257187       0.497752       2.206130                    0.997718      27.711369      72.565672       0.708876       0.357723      -1.142162      -0.011769      -0.010229       0.027284       0.031425       0.007057       0.064830       0.002573      -0.117988      -0.004721      -0.100761       0.039114       0.061647              9.927206      10.410094      -1.476184       3.504448       6.257351      -2.790993      13.114172           0.000003
          493              O       5.319716       0.952275       8.019155      -0.542165      33.042552 0.47213788E+03  0.10973026E+05                                 8.115051                            6.639166       0.469008       2.208681                    0.997863      26.917214      69.274730       0.752764       0.350098      -1.147653      -0.013827       0.012810       0.029776       0.035240       0.002067      -0.023587       0.024045       0.061487      -0.144598      -0.063441       0.003299       0.060142              9.246108      13.984439       0.566344      -2.529387       5.109466      -0.820346       8.644420           0.000004
          494              O       2.707065       0.994598      16.701972      -0.548419      37.399392 0.53194531E+03  0.12714384E+05                                 8.803287                            7.065746       0.445183       2.206043                    0.996773      26.972797      69.986193       0.728111       0.351949      -1.148197       0.021451      -0.020649      -0.013204       0.032571      -0.008420      -0.024600      -0.024512       0.022561      -0.160501      -0.067715       0.023280       0.044434             10.072854      15.621327      -1.339013      -2.748410       6.120584       1.375054       8.476650          -0.000002
          495              O       4.653937       1.090639      17.684656      -0.586512      36.048064 0.50877214E+03  0.12059579E+05                                 8.554935                            6.916777       0.446795       2.188709                    0.998317      27.597157      71.963821       0.732794       0.352627      -1.144436      -0.010544      -0.040336      -0.013900       0.043948       0.022682       0.065141      -0.015832      -0.095664       0.015417      -0.098754       0.047996       0.050758              9.627707      11.175504       1.549455       4.436854       5.879229       2.365533      11.828388          -0.000001
          496              O      13.390122      13.846237      10.583527      -0.891196      42.055767 0.81292237E+03  0.21686174E+05                                 9.513501                            8.725815      -0.295170       1.914927                    0.995143      32.093526      89.079718       0.653699       0.351232      -1.144401       0.038570      -0.073010       0.006489       0.082826       0.020169      -0.000055      -0.009729       0.088822      -0.036349      -0.045429      -0.009473       0.054902             10.214586      10.117298       0.943281       0.836102       8.036327      -0.074616      12.490135           0.000001
          497              O      15.881337      15.361737       9.441637      -0.532129      36.793458 0.47507404E+03  0.11035236E+05                                 8.727300                            6.653534       0.670973       2.289029                    0.998419      26.314341      67.242683       0.754590       0.349442      -1.150601       0.030972      -0.009402       0.007675       0.033265      -0.012523       0.045990       0.007922      -0.072385       0.017025      -0.069938       0.034452       0.035486             10.625026      11.944666       3.932115       5.235501       7.247025       3.206184      12.683387           0.000003
          498              O      15.812643      15.501730      11.672654      -0.571838      40.578394 0.55809428E+03  0.13503438E+05                                 9.319500                            7.259440       0.436097       2.199142                    0.996034      27.363177      71.487181       0.714890       0.354103      -1.146188       0.027614       0.005729      -0.014648       0.031779      -0.025087      -0.055213      -0.007495      -0.071827       0.030792      -0.081919       0.032609       0.049310             11.038378      12.414827       3.951922      -5.039345       8.101319      -2.032138      12.598987          -0.000001
          499              O       6.670806       3.392377       7.070935      -0.572835      37.632856 0.55210423E+03  0.13335532E+05                                 8.848468                            7.257187       0.497752       2.206130                    0.997718      27.711369      72.565674       0.708875       0.357723      -1.142162       0.010229      -0.011769       0.027284       0.031425      -0.007057      -0.002573       0.064830       0.117988      -0.004721      -0.100761       0.039114       0.061647              9.927206       6.257352       1.476184       2.790993      10.410094       3.504449      13.114173           0.000003
          500              O       7.186825       5.319716       8.019155      -0.542165      33.042552 0.47213788E+03  0.10973026E+05                                 8.115051                            6.639166       0.469008       2.208681                    0.997863      26.917214      69.274730       0.752764       0.350098      -1.147653      -0.012810      -0.013827       0.029776       0.035240      -0.002067      -0.024045      -0.023587      -0.061487      -0.144598      -0.063441       0.003299       0.060142              9.246108       5.109466      -0.566344       0.820346      13.984439      -2.529387       8.644420           0.000004
          501              O       7.144502       2.707065      16.701972      -0.548419      37.399391 0.53194529E+03  0.12714384E+05                                 8.803287                            7.065746       0.445183       2.206043                    0.996773      26.972797      69.986191       0.728111       0.351949      -1.148197       0.020649       0.021451      -0.013204       0.032571       0.008420       0.024512      -0.024600      -0.022561      -0.160501      -0.067715       0.023281       0.044434             10.072853       6.120584       1.339013      -1.375054      15.621326      -2.748410       8.476650          -0.000002
          502              O       7.048461       4.653937      17.684656      -0.586512      36.048063 0.50877214E+03  0.12059579E+05                                 8.554935                            6.916777       0.446795       2.188709                    0.998317      27.597157      71.963821       0.732794       0.352627      -1.144436       0.040336      -0.010544      -0.013900       0.043948      -0.022682       0.015832       0.065141       0.095664       0.015417      -0.098754       0.047996       0.050758              9.627707       5.879229      -1.549455      -2.365533      11.175504       4.436854      11.828388          -0.000001
          503              O      10.571063      13.390122      10.583527      -0.891196      42.055767 0.81292237E+03  0.21686174E+05                                 9.513501                            8.725815      -0.295169       1.914927                    0.995143      32.093526      89.079718       0.653699       0.351232      -1.144401       0.073010       0.038570       0.006489       0.082826      -0.020169       0.009729      -0.000055      -0.088822      -0.036349      -0.045429      -0.009473       0.054902             10.214586       8.036327      -0.943281       0.074616      10.117298       0.836102      12.490135           0.000001
          504              O       9.055563      15.881337       9.441637      -0.532129      36.793457 0.47507402E+03  0.11035236E+05                                 8.727300                            6.653534       0.670973       2.289029                    0.998419      26.314341      67.242682       0.754590       0.349442      -1.150601       0.009402       0.030972       0.007675       0.033265       0.012523      -0.007922       0.045990       0.072385       0.017025      -0.069938       0.034452       0.035486             10.625026       7.247025      -3.932115      -3.206184      11.944666       5.235500      12.683387           0.000003
          505              O       8.915570      15.812643      11.672654      -0.571838      40.578392 0.55809425E+03  0.13503437E+05                                 9.319499                            7.259439       0.436097       2.199142                    0.996034      27.363177      71.487178       0.714890       0.354103      -1.146188      -0.005728       0.027614      -0.014648       0.031779       0.025087       0.007495      -0.055213       0.071827       0.030792      -0.081919       0.032609       0.049310             11.038377       8.101319      -3.951921       2.032138      12.414826      -5.039344      12.598986          -0.000001
          506              O       1.468294       4.746723       7.070935      -0.572835      37.632854 0.55210421E+03  0.13335532E+05                                 8.848468                            7.257187       0.497752       2.206130                    0.997718      27.711369      72.565673       0.708876       0.357723      -1.142162      -0.010229       0.011769       0.027284       0.031425      -0.007057       0.002573      -0.064830       0.117988      -0.004721      -0.100761       0.039114       0.061647              9.927206       6.257352       1.476184      -2.790993      10.410094      -3.504448      13.114173           0.000003
          507              O       0.952275       2.819384       8.019155      -0.542165      33.042550 0.47213785E+03  0.10973025E+05                                 8.115050                            6.639166       0.469008       2.208681                    0.997863      26.917214      69.274728       0.752764       0.350098      -1.147653       0.012810       0.013827       0.029776       0.035240      -0.002067       0.024045       0.023587      -0.061487      -0.144598      -0.063441       0.003299       0.060142              9.246108       5.109465      -0.566343      -0.820346      13.984438       2.529386       8.644420           0.000004
          508              O       0.994598       5.432035      16.701972      -0.548419      37.399391 0.53194529E+03  0.12714384E+05                                 8.803287                            7.065746       0.445183       2.206043                    0.996773      26.972797      69.986191       0.728111       0.351949      -1.148197      -0.020649      -0.021451      -0.013204       0.032571       0.008420      -0.024512       0.024600      -0.022561      -0.160501      -0.067715       0.023281       0.044434             10.072853       6.120584       1.339013       1.375054      15.621326       2.748410       8.476650          -0.000002
          509              O       1.090639       3.485163      17.684656      -0.586512      36.048063 0.50877214E+03  0.12059579E+05                                 8.554935                            6.916777       0.446795       2.188709                    0.998317      27.597157      71.963821       0.732794       0.352627      -1.144436      -0.040336       0.010544      -0.013900       0.043948      -0.022682      -0.015832      -0.065141       0.095664       0.015417      -0.098754       0.047996       0.050758              9.627707       5.879229      -1.549455       2.365533      11.175504      -4.436854      11.828388          -0.000001
          510              O      13.846237      11.027178      10.583527      -0.891196      42.055769 0.81292242E+03  0.21686175E+05                                 9.513502                            8.725816      -0.295170       1.914927                    0.995143      32.093527      89.079721       0.653699       0.351232      -1.144401      -0.073010      -0.038570       0.006489       0.082826      -0.020169      -0.009729       0.000055      -0.088822      -0.036349      -0.045429      -0.009473       0.054902             10.214587       8.036327      -0.943281      -0.074616      10.117298      -0.836102      12.490135           0.000001
          511              O      15.361737       8.535963       9.441637      -0.532129      36.793459 0.47507405E+03  0.11035237E+05                                 8.727300                            6.653534       0.670973       2.289029                    0.998419      26.314342      67.242684       0.754590       0.349442      -1.150601      -0.009402      -0.030972       0.007675       0.033265       0.012523       0.007922      -0.045990       0.072385       0.017025      -0.069938       0.034452       0.035486             10.625026       7.247025      -3.932115       3.206184      11.944666      -5.235500      12.683387           0.000003
          512              O      15.501730       8.604657      11.672654      -0.571838      40.578394 0.55809428E+03  0.13503438E+05                                 9.319500                            7.259440       0.436097       2.199142                    0.996034      27.363177      71.487181       0.714890       0.354103      -1.146188       0.005728      -0.027614      -0.014648       0.031779       0.025087      -0.007495       0.055213       0.071827       0.030792      -0.081919       0.032609       0.049310             11.038378       8.101319      -3.951922      -2.032138      12.414827       5.039345      12.598987          -0.000001

******************************************************
Auxiliary information for the entire system
The total spin magnetic moment of the unit cell is   -0.000022
The total net atomic charge of the unit cell is   -0.000012
Accuracy of reproducing the electrostatic potential in the unit cell:
  The inner radius (bohr) =    5.0000
  The outer radius (bohr) =   12.0000
  Valid grid points have density less than (e/(bohr^3)) =    0.0001
  The number of valid grid points were=       345808
  The rms potential error without charges in kcal/mol is=      2.62904
  The rms potential error with partial charges in kcal/mol is=      0.85252
  The RRMSE value at monopole order=      0.32427
  The rms potential error with partial charges and cloud penetration in kcal/mol is=      0.85679
  The RRMSE value at monopole order with cloud penetration is=      0.32590
  The rms potential error with partial charges and atomic dipoles in kcal/mol is=      0.55446
  The RRMSE value at dipole order=      0.21090
  The rms potential error with partial charges, atomic dipoles and cloud penetration in kcal/mol is=      0.54873
  The RRMSE value at dipole order with cloud penetration=      0.20872

******************************************************
The electron densities and ab initio electrostatic potential were computed in VASP using the PBE functional and
projector augmented wave method. See the main text of the journal article for a description of computational details.
The atomic charges, dipoles, and quadrupoles were computed with the DDEC6 method as described in
(a) T. A. Manz and N. Gabaldon Limas, RSC Adv. 6 (2016) 47771-47801 DOI: 10.1039/c6ra04656h
(b) N. Gabaldon Limas and T. A. Manz, RSC Adv. 8 (2018) 2678-2707 DOI: 10.1039/c7ra11829e.
For each atom in the material, the electron cloud parameters were fit to the spherically averaged atom-in-material
electron density using radial positions for which this density was between 10^-4 and 10^-2 electrons per cubic bohr.
The polarizabilities, dispersion coefficients, and quantum Drude oscillator (QDO) parameters were fit using the MCLF method.
The magnetic structure of the system was optimized in VASP from the default ferromagnetic initial guess using spin polarization.
The atomic spin moments (ASMs) were computed on this optimized magnetic structure using the DDEC6 partition as inputs
to the method of T. A. Manz and D. S. Sholl, J. Chem. Theory Comput. 7 (2011) 4146-4164 DOI: 10.1021/ct200539n.
The RMSE and RRMSE were computed using a uniform grid with Ewald summation.
