# Supplementary material for: A collection of forcefield precursors for metal–organic frameworks
Source: RSC Adv. 2019 Nov 13;9(63):36492–507. doi: 10.1039/c9ra07327b (PMC9075174; doi:10.1039/c9ra07327b)
Supplement: RA-009-C9RA07327B-s5375 [file RA-009-C9RA07327B-s5375.xyz]

  228
jmolscript: load "" {1 1 1} spacegroup "x,y,z" unitcell [{     11.419000     0.000000     0.000000 }, {      5.709506    19.473248     0.000000 }, {      5.709506     3.643098    19.129434 }]
Cu    13.886308    12.488706     2.229727     0.757633
Cu     8.951701     4.526774    11.851067     0.757623
Cu    14.661204    10.674497    16.843084     0.757613
Cu     8.176811    18.542715     7.334990     0.753505
Cu     8.951704    10.627640    16.899707     0.757610
Cu    13.886311    18.589572     7.278367     0.752710
Cu     8.176808    12.441849     2.286350     0.757597
Cu    14.661201     4.573631    11.794444     0.757623
Cu    11.419011    20.492641    16.958243     0.871911
Cu    11.419007    14.181878    11.735908     0.871794
Cu    11.419001     2.623705     2.171191     0.871845
Cu    11.419005     8.934468     7.393526     0.871923
H      7.281901    10.576041     4.581499     0.114897
H      5.253886     9.904791     5.515016     0.152500
H     14.701967    10.675719     4.583412     0.110580
H      5.326968    12.729922     1.964593     0.081789
H     15.556108     6.479199     9.532197     0.115409
H      6.165123     7.270654     8.698154     0.153046
H      8.136042     6.499726     9.629757     0.110799
H      6.092041     4.311448    12.137626     0.081215
H      4.137105     5.078974     0.032520     0.114962
H      6.165120     4.287519     0.866563     0.152628
H     13.845545     8.701545    19.064394     0.110649
H     11.801544    10.889823    16.556525     0.081815
H      7.281898     0.982132     4.983218     0.115950
H      5.253883     1.653382     4.049701     0.152875
H      8.992470    20.355702     4.981305     0.111337
H     11.036471    18.301499     7.600124     0.081066
H     15.556111    12.540305    14.547935     0.114962
H     17.584126    13.211555    13.614418     0.152632
H      8.136045    12.440627    14.546022     0.110647
H     17.511044    10.386424    17.164841     0.081819
H      7.281904    16.637147     9.597237     0.115911
H     16.672889    15.845692    10.431280     0.152825
H     14.701970    16.616620     9.499677     0.111308
H     16.745971    18.804898     6.991808     0.081042
H     12.991401    14.394274    -0.032520     0.114886
H     16.672892    18.828827    18.262871     0.152511
H      8.992467    14.414801     0.065040     0.110599
H     11.036468    12.226523     2.572909     0.081787
H      9.846608     2.660966    14.146216     0.115405
H     17.584129    21.462964    15.079733     0.153032
H     13.845542     2.760644    14.148129     0.110796
H     11.801541     4.814847    11.529310     0.081227
W     16.403285    16.969235     3.025894     0.695038
W      6.434727     6.147111    16.103540     0.694528
W     12.144227     9.054160    12.590611     0.694526
W     10.693785    14.062186     6.538823     0.695312
W     11.419003     7.841597     2.289985     0.698164
W     11.419003     3.716576     7.274732     0.699161
W     11.419009    15.274749    16.839449     0.698175
W     11.419009    19.399770    11.854702     0.699466
C     15.258073    15.243504     2.452202     0.064449
C      6.545376    15.546679     2.593186     0.000190
C      5.352091    17.012030     0.902909     0.072284
C     12.504950     9.703928     2.243500     0.049093
C      9.965371    15.513242    18.428149     0.017272
C     11.238589    17.412686    16.998798     0.082528
C      9.565699     6.972244     2.934838    -0.070536
C      6.463158    10.894511     4.216892     0.174472
C      5.271015    10.492434     4.767246    -0.133217
C     15.535554    10.947162     4.217275     0.170843
C      5.314407    12.130575     2.702033     0.251686
C      7.579938     5.260695    14.515606     0.066202
C     16.292635     5.455908    14.787052     0.001718
C      6.066920     4.069616    16.542752     0.071687
C     10.333057     4.019322     9.112880     0.049132
C     12.872648    21.005037    11.791766     0.014880
C     11.599430    19.956274    13.925080     0.082753
C     13.272307     4.187404     6.300088    -0.070674
C      4.955850     6.180609     9.913255     0.173410
C      6.147994     6.646025     9.415316    -0.133120
C      7.302455     6.190835     9.964905     0.170120
C      6.104602     4.923741    11.410899     0.253660
C     13.289439     9.940576    14.178545     0.064525
C     10.583136     9.745363    13.907099     0.000267
C     11.776421    11.131655    12.151399     0.072354
C     10.333056     7.538851     0.451837     0.049098
C     12.872647    13.669482    16.902385     0.017298
C     11.599429    14.718245    14.769071     0.082502
C     13.272307     7.370769     3.264629    -0.070564
C     10.665354     9.020662    18.780896     0.174523
C      6.147991     4.912148     0.149401    -0.133218
C     13.011958     9.010436    18.729246     0.170884
C     11.814105    10.277530    17.283252     0.251713
C      9.548574    15.787917     7.112515     0.065850
C     12.254877    15.484742     6.971531     0.001343
C     11.061592    14.019391     8.661808     0.071587
C     12.504949     1.854245     7.321217     0.048840
C      9.965370    19.161277    10.266002     0.014698
C     11.238588    17.261833    11.695353     0.082858
C      9.565699     4.585929     6.629879    -0.070682
C     12.172662    20.136910     5.347825     0.173154
C      5.271012     1.065739     4.797471    -0.132544
C      9.826057    20.084259     5.347442     0.169757
C     11.023910    18.900846     6.862684     0.253015
C      7.579939     7.872842    16.677232     0.064521
C     16.292636     7.569667    16.536248     0.000265
C     17.485921     6.104316    18.226525     0.072364
C     10.333062    13.412418    16.885934     0.049093
C     12.872641     7.603104     0.701285     0.017287
C     11.599423     5.703660     2.130636     0.082514
C     13.272313    16.144102    16.194596    -0.070542
C     16.374854    12.221835    14.912542     0.174521
C     17.566997    12.623912    14.362188    -0.133225
C      7.302458    12.169184    14.912159     0.170878
C     17.523605    10.985771    16.427401     0.251716
C     15.258074    17.855651     4.613828     0.065862
C      6.545377    17.660438     4.342382     0.001735
C     16.771092    19.046730     2.586682     0.071699
C     12.504955    19.097024    10.016554     0.048823
C      9.965364     2.111309     7.337668     0.014474
C     11.238582     3.160072     5.204354     0.082873
C      9.565705    18.928942    12.829346    -0.070756
C     17.882162    16.935737     9.216179     0.173043
C     16.690018    16.470321     9.714118    -0.132608
C     15.535557    16.925511     9.164529     0.169769
C     16.733410    18.192605     7.718535     0.253015
C      9.548573    13.175770     4.950889     0.064425
C     12.254876    13.370983     5.222335     0.000135
C     11.061591    11.984691     6.978035     0.072306
C     12.504956    15.577495    18.677597     0.049099
C      9.965365     9.446864     2.227049     0.017285
C     11.238583     8.398101     4.360363     0.082566
C      9.565705    15.745577    15.864805    -0.070532
C     12.172658    14.095684     0.348538     0.174482
C     16.690021    18.204198    18.980033    -0.133231
C      9.826054    14.105910     0.400188     0.170831
C     11.023907    12.838816     1.846182     0.251662
C     13.289438     7.328429    12.016919     0.066198
C     10.583135     7.631604    12.157903     0.001714
C     11.776420     9.096955    10.467626     0.071717
C     10.333063    21.262101    11.808217     0.049014
C     12.872642     3.955069     8.863432     0.014916
C     11.599424     5.854513     7.434081     0.082865
C     13.272313    18.530417    12.499555    -0.070576
C     10.665350     2.979436    13.781609     0.173385
C     17.567000    22.050607    14.331963    -0.133138
C     13.011955     3.032087    13.781992     0.170106
C     11.814102     4.215500    12.266750     0.253673
C     14.572934    17.698688     2.144410    -0.056456
C     16.403399    15.588529     4.694363    -0.032027
C      8.265078     5.417658    16.985024    -0.056437
C      6.434613     7.527817    14.435071    -0.031930
C     13.974578     9.783613    11.709127    -0.056438
C     12.144112     7.673454    14.259080    -0.031932
C      8.863434    13.332733     7.420307    -0.056530
C     10.693899    15.442892     4.870354    -0.031940
N     14.687123    14.290391     2.210406    -0.319824
N      7.280760    14.704702     2.340869    -0.337927
N     11.219179    20.660695    18.904089    -0.328356
N     13.062198    10.698235     2.267029    -0.318880
N     14.926921    12.038131     0.141940    -0.345107
N     11.179211    18.546495    17.075889    -0.324181
N      8.558543     6.502740     3.228283    -0.278776
N     15.556108    11.770974     3.167643    -0.212985
N      6.483713    11.726534     3.176634    -0.220236
N      8.150887     4.844857    13.624557    -0.321676
N     15.557251     5.050527    14.007145    -0.339585
N     11.618844    22.435571    16.759297    -0.327876
N      9.775810     4.228452    10.085229    -0.318918
N      7.911087     2.391554    11.799035    -0.342742
N     11.658809    20.244120    15.024449    -0.324306
N      2.860462     4.387832     5.783976    -0.278895
N      7.281901     5.313855    10.970539    -0.213849
N      4.935296     5.314374    10.925202    -0.220250
N     13.860389    10.356414    15.069594    -0.319890
N      9.847752    10.150744    14.687006    -0.338091
N     11.618839    12.238948    11.934854    -0.328557
N     15.485314    10.972819    18.608922    -0.318874
N     13.620591    12.809717    16.895116    -0.345083
N     11.658807    14.430399    13.669702    -0.324196
N     14.279463     7.170341     3.780741    -0.278781
N     12.991404     9.887416    17.723612    -0.212964
N     10.644799     9.886897    17.768949    -0.220185
N      8.977625    16.741030     7.354311    -0.321377
N     12.990261    16.326719     7.223848    -0.339093
N     11.219174    14.013824     9.790062    -0.327724
N     18.771702    20.333186     7.297688    -0.318822
N      9.217425    18.993290     9.422777    -0.342748
N     11.179209    16.128024    11.618262    -0.324275
N      8.558544     5.055433     6.336434    -0.278814
N      9.846611    19.260447     6.397074    -0.211008
N     12.193216    19.304887     6.388083    -0.217184
N      8.150889     8.825955    16.919028    -0.319873
N     15.557252     8.411644    16.788565    -0.338074
N     11.618833     2.455651     0.225345    -0.328555
N      9.775814    12.418111    16.862405    -0.318847
N      7.911091    11.078215    18.987494    -0.345113
N     11.658801     4.569851     2.053545    -0.324166
N     14.279469    16.613606    15.901151    -0.278784
N      7.281904    11.345372    15.961791    -0.212960
N     16.354299    11.389812    15.952800    -0.220186
N     14.687125    18.271489     5.504877    -0.322250
N      7.280761    18.065819     5.122289    -0.339080
N     11.219168     0.680775     2.370137    -0.327584
N     13.062202    18.887894     9.044205    -0.319372
N     14.926925    20.724792     7.330399    -0.342614
N     11.179203     2.872226     4.104985    -0.324523
N     19.977550    18.728514    13.345458    -0.278669
N     15.556111    17.802491     8.158895    -0.210784
N     17.902716    17.801972     8.204232    -0.217539
N      8.977623    12.759932     4.059840    -0.319669
N     12.990260    12.965602     4.442428    -0.337853
N     11.219173    10.877398     7.194580    -0.328291
N      7.352698    12.143527     0.520512    -0.318848
N      9.217421    10.306629     2.234318    -0.345122
N     11.179205     8.685947     5.459732    -0.324178
N      8.558549    15.946005    15.348693    -0.278799
N      9.846608    13.228930     1.405822    -0.213012
N     12.193213    13.229449     1.360485    -0.220213
N     13.860387     6.375316    11.775123    -0.321668
N      9.847751     6.789627    11.905586    -0.339584
N     11.618838     9.102522     9.339372    -0.327864
N      4.066310     2.783160    11.831746    -0.318838
N     13.620587     4.123056     9.706657    -0.342879
N     11.658803     6.988322     7.511172    -0.324400
N     14.279468    18.060913    12.793000    -0.278492
N     12.991401     3.855899    12.732360    -0.213849
N     10.644796     3.811459    12.741351    -0.220246
N     13.617163    18.084944     1.677651    -0.299981
N     16.377136    14.869840     5.562839    -0.297902
N      9.220848     5.031402    17.451783    -0.299979
N      6.460876     8.246506    13.566595    -0.297606
N     14.930348    10.169869    11.242368    -0.300000
N     12.170376     6.954765    15.127556    -0.297622
N      7.907663    12.946477     7.887066    -0.299809
N     10.667636    16.161581     4.001878    -0.297567

The following XYZ coordinates are in angstroms. Other properties are in atomic units.
The sperically averaged electron density of each atom fit to a function of the form exp(a - br)
eigen_1, eigen_2 and eigen_3 are the three eigenvalues of traceless quadrupole moment tensor
  atom number  atomic symbol              X              Y              Z     net charge C6 coefficient C8 coefficient C10 coefficient fluctuating dipole atomic polarizability isotropic forcefield polarizability              a              b squared Pearson coefficient          <r^3>          <r^4>         wp_QDO          m_QDO          q_QDO       dipole_x       dipole_y       dipole_z         dipole            Qxy            Qxz            Qyz     Q(x^2-y^2)  Q(3z^2 - R^2)        eigen_1        eigen_2        eigen_3 static polarizability      alpha(xx)      alpha(xy)      alpha(xz)      alpha(yy)      alpha(yz)      alpha(zz) atomic spin moment
            1             Cu      13.886308      12.488706       2.229727       0.757633      81.098971 0.11801180E+04  0.32934206E+05                                15.368374                           11.401855       1.933508       2.501710                    0.998462      42.302768     102.639920       0.531285       0.413102      -1.153038       0.001483       0.000809       0.000679       0.001821       0.042004      -0.010061       0.000255      -0.051735      -0.111767      -0.043604      -0.024564       0.068168             19.258596      24.490670       2.857953       1.798933      20.510303       1.705100      12.774817           0.880781
            2             Cu       8.951701       4.526774      11.851067       0.757623      81.128358 0.11803994E+04  0.32945419E+05                                15.375027                           11.405126       1.922426       2.499007                    0.998421      42.301111     102.655372       0.531053       0.413240      -1.152893      -0.001421       0.001018       0.001150       0.002092       0.001940      -0.043761       0.015388       0.028517       0.125266      -0.044160      -0.024865       0.069026             19.268643      24.501899      -2.305389      -2.473736      13.677448       3.009129      19.626583           0.879892
            3             Cu      14.661204      10.674497      16.843084       0.757613      81.105020 0.11802041E+04  0.32937350E+05                                15.369341                           11.402429       1.933305       2.501643                    0.998461      42.303445     102.644151       0.531258       0.413113      -1.153025      -0.001471      -0.000859      -0.000682       0.001835      -0.002012       0.043132       0.015260       0.027113       0.124622      -0.043596      -0.024569       0.068165             19.259901      24.492554       2.301835       2.471151      13.673126       3.007272      19.614023           0.880796
            4             Cu       8.176811      18.542715       7.334990       0.753505      81.506562 0.11868604E+04  0.33177473E+05                                15.431360                           11.444242       1.905626       2.493420                    0.998279      42.374762     102.980130       0.529489       0.413814      -1.152267       0.001475      -0.001284      -0.000709       0.002080      -0.042423       0.009733       0.000193      -0.050592      -0.111646      -0.043273      -0.024932       0.068205             19.342065      24.597414      -2.879489      -1.803400      20.603334       1.714651      12.825446           0.844913
            5             Cu       8.951704      10.627640      16.899707       0.757610      81.104624 0.11802007E+04  0.32937239E+05                                15.369328                           11.402443       1.933255       2.501629                    0.998460      42.303277     102.643821       0.531256       0.413115      -1.153023      -0.001472      -0.000830      -0.000713       0.001834       0.041998      -0.010050       0.000252      -0.051718      -0.111842      -0.043602      -0.024568       0.068170             19.259876      24.492568       2.858080       1.798864      20.511362       1.704937      12.775697           0.880810
            6             Cu      13.886311      18.589572       7.278367       0.752710      81.587024 0.11881262E+04  0.33223460E+05                                15.444118                           11.452582       1.900841       2.491955                    0.998238      42.386558     103.042945       0.529113       0.413976      -1.152094       0.001478      -0.000996      -0.001154       0.002123       0.001070      -0.043197       0.015741       0.027941       0.124131      -0.043287      -0.025141       0.068428             19.359257      24.618725      -2.311919      -2.495999      13.739608       3.028087      19.719438          -0.963100
            7             Cu       8.176808      12.441849       2.286350       0.757597      81.103208 0.11801877E+04  0.32936778E+05                                15.369160                           11.402388       1.933298       2.501644                    0.998461      42.303177     102.643338       0.531256       0.413116      -1.153023       0.001477       0.000820       0.000661       0.001814      -0.002041       0.043152       0.015257       0.027081       0.124636      -0.043620      -0.024556       0.068177             19.259630      24.492083       2.301705       2.470818      13.673220       3.007451      19.613587           0.880691
            8             Cu      14.661201       4.573631      11.794444       0.757623      81.128433 0.11804034E+04  0.32945558E+05                                15.375034                           11.405148       1.922433       2.499008                    0.998421      42.301112     102.655424       0.531052       0.413240      -1.152892      -0.001431       0.001325       0.000773       0.002098      -0.042627       0.010091       0.000169      -0.051327      -0.114291      -0.044152      -0.024871       0.069023             19.268628      24.502071      -2.861186      -1.801711      20.523983       1.705169      12.779831           0.879930
            9             Cu      11.419011      20.492641      16.958243       0.871911      63.020999 0.69967974E+03  0.17251856E+05                                13.268612                            8.834229       1.712345       2.465080                    0.999639      39.411644      91.914746       0.593882       0.418282      -1.141614      -0.000045      -0.001145      -0.000859       0.001432      -0.002616       0.003180       0.005201       0.007947      -0.012978      -0.009503       0.002281       0.007221             17.821661       7.146698       1.252912      -1.515417      22.900021      -1.321355      23.418266           0.858538
           10             Cu      11.419007      14.181878      11.735908       0.871794      63.034673 0.69983279E+03  0.17256669E+05                                13.270770                            8.835429       1.711793       2.464889                    0.999637      39.413568      91.923670       0.593815       0.418304      -1.141592       0.000013       0.001031       0.000986       0.001426       0.002648      -0.003192       0.005308       0.008556      -0.011503      -0.009548       0.002260       0.007289             17.824667       7.147633      -1.254493       1.514622      22.918586      -1.325021      23.407781           0.858607
           11             Cu      11.419001       2.623705       2.171191       0.871845      63.032534 0.69980261E+03  0.17255734E+05                                13.270491                            8.835234       1.711855       2.464918                    0.999638      39.412803      91.921279       0.593822       0.418304      -1.141593      -0.000023       0.001181       0.000842       0.001451      -0.002620       0.003188       0.005215       0.007994      -0.013077      -0.009539       0.002278       0.007261             17.824311       7.147498       1.253135      -1.515765      22.902569      -1.321981      23.422866           0.858704
           12             Cu      11.419005       8.934468       7.393526       0.871923      63.012531 0.69959814E+03  0.17249297E+05                                13.267333                            8.833641       1.712420       2.465124                    0.999639      39.410396      91.909612       0.593911       0.418275      -1.141622      -0.000008      -0.001067      -0.000974       0.001445       0.002683      -0.003201       0.005309       0.008686      -0.011714      -0.009607       0.002214       0.007393             17.819581       7.146093      -1.254022       1.514116      22.911564      -1.323839      23.401086           0.859406
           13              H       7.281901      10.576041       4.581499       0.114897       1.166166 0.82366824E+01  0.80803203E+02                                 1.795963                            1.653193      -0.819991       2.502902                    0.999399       3.271652       8.919379       0.501769       1.244302      -0.719662       0.043845      -0.021150       0.024419       0.054461      -0.008540       0.009636      -0.012316       0.012262      -0.003984      -0.015892      -0.004976       0.020867              1.863532       2.464981      -0.314001       0.354463       1.557815      -0.156949       1.567801           0.001361
           14              H       5.253886       9.904791       5.515016       0.152500       0.965840 0.65754434E+01  0.60138487E+02                                 1.498557                            1.413591      -0.769304       2.541004                    0.999798       2.864026       7.206882       0.587658       1.139603      -0.745871      -0.001252      -0.024525       0.030885       0.039458      -0.001464      -0.001235      -0.016746       0.012665       0.005135      -0.020208       0.005618       0.014590              1.522771       1.274595       0.014073      -0.004591       1.553436      -0.449264       1.740281           0.001234
           15              H      14.701967      10.675719       4.583412       0.110580       1.201138 0.85736285E+01  0.85527769E+02                                 1.871818                            1.716110      -0.936780       2.443347                    0.998267       3.455094       9.709038       0.476658       1.288122      -0.708692      -0.044311      -0.018037       0.024504       0.053751       0.008737      -0.008818      -0.010734       0.018084       0.008553      -0.017026      -0.003309       0.020335              1.950485       2.619692       0.308731      -0.376921       1.599482      -0.146691       1.632281           0.001404
           16              H       5.326968      12.729922       1.964593       0.081789       1.122528 0.84682043E+01  0.85721358E+02                                 1.876757                            1.769124      -1.478523       2.162927                    0.992861       4.127724      12.380886       0.436568       1.385979      -0.683611       0.000451       0.038286      -0.045238       0.059266      -0.000089      -0.000842      -0.016211      -0.015518       0.026007      -0.012299      -0.010179       0.022478              1.911954       1.673132      -0.007448      -0.038934       1.905588      -0.460685       2.157142           0.001247
           17              H      15.556108       6.479199       9.532197       0.115409       1.164279 0.82224139E+01  0.80648477E+02                                 1.796108                            1.653391      -0.822534       2.502551                    0.999388       3.269784       8.920770       0.500871       1.246761      -0.719127      -0.043657       0.019949      -0.025081       0.054157      -0.007857       0.010495      -0.012289       0.012676      -0.002256      -0.015935      -0.005187       0.021122              1.863664       2.465002      -0.289370       0.374675       1.509941      -0.147779       1.616048           0.001361
           18              H       6.165123       7.270654       8.698154       0.153046       0.963709 0.65581313E+01  0.59949621E+02                                 1.497556                            1.412706      -0.769010       2.542011                    0.999803       2.860090       7.198671       0.587144       1.141182      -0.745501       0.001194       0.025480      -0.029556       0.039042       0.001460       0.001193      -0.017221       0.010452      -0.001635      -0.020249       0.005636       0.014612              1.521740       1.273854       0.001914      -0.014710       1.567522      -0.451631       1.723844           0.001239
           19              H       8.136042       6.499726       9.629757       0.110799       1.197858 0.85438100E+01  0.85133694E+02                                 1.866340                            1.711539      -0.939862       2.441817                    0.998189       3.448910       9.677841       0.478083       1.285740      -0.709207       0.044162       0.020775      -0.022400       0.053700       0.006982      -0.010178      -0.012338       0.009478      -0.018255      -0.016994      -0.003259       0.020253              1.944522       2.610594       0.311057      -0.372020       1.573017      -0.141736       1.649956           0.001413
           20              H       6.092041       4.311448      12.137626       0.081215       1.120246 0.84427989E+01  0.85358588E+02                                 1.870811                            1.763877      -1.457602       2.171550                    0.993088       4.115279      12.316394       0.438394       1.381915      -0.684445      -0.000705      -0.037614       0.046465       0.059785       0.000766       0.000001      -0.015942      -0.014458       0.028665      -0.012204      -0.010139       0.022342              1.905770       1.667944       0.039445       0.000025       1.972594      -0.472367       2.076772           0.001247
           21              H       4.137105       5.078974       0.032520       0.114962       1.166199 0.82370304E+01  0.80808041E+02                                 1.796029                            1.653250      -0.820019       2.502889                    0.999399       3.271773       8.919993       0.501747       1.244335      -0.719652      -0.043849      -0.020030       0.025334       0.054459       0.007868      -0.010193      -0.012212       0.012799      -0.002390      -0.015891      -0.004976       0.020867              1.863604       2.465094       0.289475      -0.374787       1.509814      -0.147806       1.615904           0.001321
           22              H       6.165120       4.287519       0.866563       0.152628       0.965970 0.65766365E+01  0.60152696E+02                                 1.498711                            1.413729      -0.769227       2.541012                    0.999798       2.864312       7.208022       0.587618       1.139620      -0.745861       0.001252      -0.025745       0.029856       0.039443      -0.001490      -0.001208      -0.017203       0.010235      -0.002175      -0.020204       0.005622       0.014582              1.522929       1.274721      -0.001878       0.014686       1.568776      -0.452223       1.725292           0.001134
           23              H      13.845545       8.701545      19.064394       0.110649       1.201149 0.85737913E+01  0.85530173E+02                                 1.871834                            1.716127      -0.936820       2.443323                    0.998266       3.455219       9.709572       0.476653       1.288123      -0.708689       0.044313      -0.020695       0.022292       0.053748      -0.007026       0.010233      -0.012430       0.009177      -0.018184      -0.017029      -0.003305       0.020334              1.950503       2.619718      -0.312507       0.373793       1.577231      -0.142451       1.654559           0.001372
           24              H      11.801544      10.889823      16.556525       0.081815       1.122516 0.84681048E+01  0.85720271E+02                                 1.876752                            1.769120      -1.478607       2.162894                    0.992861       4.127736      12.380997       0.436565       1.385989      -0.683609      -0.000450       0.037275      -0.046077       0.059268      -0.000844       0.000066      -0.016042      -0.014625       0.028681      -0.012300      -0.010178       0.022478              1.911950       1.673132      -0.039639      -0.000031       1.979004      -0.474668       2.083714           0.001262
           25              H       7.281898       0.982132       4.983218       0.115950       1.162988 0.82119572E+01  0.80525476E+02                                 1.795322                            1.652767      -0.823134       2.502639                    0.999390       3.267666       8.915735       0.500739       1.247407      -0.718987       0.043690       0.020926      -0.024317       0.054204       0.008869      -0.009706      -0.012365       0.012145      -0.003791      -0.015908      -0.005238       0.021146              1.862797       2.463664       0.313660      -0.354049       1.557395      -0.156811       1.567330          -0.000991
           26              H       5.253883       1.653382       4.049701       0.152875       0.964171 0.65618704E+01  0.59992304E+02                                 1.498041                            1.413114      -0.769191       2.541880                    0.999802       2.860768       7.200870       0.587057       1.141190      -0.745500      -0.001189       0.024262      -0.030531       0.039016       0.001437       0.001198      -0.016791       0.012594       0.004471      -0.020236       0.005687       0.014549              1.522254       1.274195      -0.014104       0.004641       1.552913      -0.449040       1.739655          -0.000076
           27              H       8.992470      20.355702       4.981305       0.111337       1.196128 0.85294634E+01  0.84959087E+02                                 1.864983                            1.710450      -0.940108       2.442078                    0.998195       3.446106       9.669677       0.478066       1.286265      -0.709101      -0.044211       0.018160      -0.024623       0.053765      -0.008716       0.008790      -0.010655       0.018297       0.008011      -0.017003      -0.003287       0.020290              1.943024       2.608244      -0.306839       0.374662       1.594116      -0.145768       1.626712           0.001015
           28              H      11.036471      18.301499       7.600124       0.081066       1.120849 0.84488671E+01  0.85435237E+02                                 1.871435                            1.764467      -1.458098       2.171218                    0.993088       4.116873      12.322246       0.438337       1.381846      -0.684454       0.000712      -0.038542       0.045605       0.059715       0.000122       0.000721      -0.016045      -0.015402       0.025570      -0.012137      -0.010096       0.022233              1.906423       1.668587       0.007409       0.038766       1.900111      -0.458615       2.150571           0.000211
           29              H      15.556111      12.540305      14.547935       0.114962       1.166224 0.82372614E+01  0.80810908E+02                                 1.796056                            1.653273      -0.820031       2.502879                    0.999399       3.271823       8.920175       0.501743       1.244335      -0.719652      -0.043849       0.021137      -0.024417       0.054458      -0.008541       0.009635      -0.012314       0.012266      -0.003990      -0.015891      -0.004976       0.020867              1.863633       2.465136      -0.314022       0.354487       1.557886      -0.156961       1.567876           0.001325
           30              H      17.584126      13.211555      13.614418       0.152632       0.965974 0.65766741E+01  0.60153020E+02                                 1.498700                            1.413721      -0.769224       2.541008                    0.999798       2.864329       7.208022       0.587628       1.139599      -0.745866       0.001251       0.024510      -0.030876       0.039441      -0.001465      -0.001238      -0.016739       0.012671       0.005130      -0.020203       0.005622       0.014581              1.522918       1.274714       0.014076      -0.004592       1.553584      -0.449325       1.740458           0.001155
           31              H       8.136045      12.440627      14.546022       0.110647       1.201177 0.85740305E+01  0.85533078E+02                                 1.871854                            1.716143      -0.936838       2.443310                    0.998266       3.455263       9.709696       0.476655       1.288111      -0.708691       0.044312       0.018026      -0.024500       0.053747       0.008739      -0.008816      -0.010732       0.018091       0.008562      -0.017029      -0.003304       0.020334              1.950525       2.619754       0.308734      -0.376926       1.599509      -0.146694       1.632311           0.001388
           32              H      17.511044      10.386424      17.164841       0.081819       1.122493 0.84678915E+01  0.85717597E+02                                 1.876731                            1.769101      -1.478599       2.162901                    0.992861       4.127684      12.380816       0.436566       1.385994      -0.683608      -0.000451      -0.038289       0.045239       0.059269      -0.000093      -0.000842      -0.016211      -0.015512       0.026022      -0.012300      -0.010178       0.022478              1.911928       1.673113      -0.007447      -0.038933       1.905561      -0.460678       2.157111           0.001261
           33              H       7.281904      16.637147       9.597237       0.115911       1.162877 0.82109214E+01  0.80511789E+02                                 1.795121                            1.652596      -0.822781       2.502783                    0.999392       3.267497       8.914720       0.500802       1.247305      -0.719011       0.043691      -0.019981       0.025109       0.054209      -0.007888       0.010520      -0.012276       0.012700      -0.002292      -0.015930      -0.005227       0.021157              1.862581       2.463334      -0.289069       0.374291       1.509199      -0.147636       1.615210           0.000992
           34              H      16.672889      15.845692      10.431280       0.152825       0.964310 0.65630624E+01  0.60005919E+02                                 1.498177                            1.413235      -0.769182       2.541846                    0.999802       2.861056       7.201755       0.587036       1.141179      -0.745502      -0.001197      -0.025446       0.029540       0.039007       0.001454       0.001189      -0.017183       0.010544      -0.001719      -0.020240       0.005695       0.014545              1.522395       1.274306       0.001917      -0.014721       1.568216      -0.451986       1.724663          -0.000035
           35              H      14.701970      16.616620       9.499677       0.111308       1.196458 0.85323852E+01  0.84995936E+02                                 1.865347                            1.710757      -0.940530       2.441842                    0.998191       3.446700       9.671959       0.478014       1.286286      -0.709094      -0.044196      -0.020799       0.022421       0.053745       0.007024      -0.010187      -0.012332       0.009493      -0.018278      -0.016989      -0.003300       0.020288              1.943417       2.608842       0.310738      -0.371626       1.572274      -0.141600       1.649136          -0.000862
           36              H      16.745971      18.804898       6.991808       0.081042       1.121310 0.84532467E+01  0.85491197E+02                                 1.871948                            1.764916      -1.458634       2.170896                    0.993085       4.118112      12.327078       0.438281       1.381835      -0.684451       0.000685       0.037593      -0.046360       0.059690       0.000741      -0.000047      -0.015855      -0.014446       0.028444      -0.012131      -0.010094       0.022226              1.906959       1.669026       0.039480       0.000033       1.973806      -0.472747       2.078044           0.000098
           37              H      12.991401      14.394274      -0.032520       0.114886       1.166120 0.82362689E+01  0.80798205E+02                                 1.795933                            1.653165      -0.820018       2.502900                    0.999399       3.271569       8.919127       0.501767       1.244322      -0.719659       0.043849       0.020035      -0.025342       0.054465       0.007868      -0.010193      -0.012212       0.012795      -0.002389      -0.015890      -0.004978       0.020867              1.863502       2.464942       0.289457      -0.374764       1.509739      -0.147794       1.615824           0.001254
           38              H      16.672892      18.828827      18.262871       0.152511       0.965846 0.65754968E+01  0.60139046E+02                                 1.498552                            1.413587      -0.769300       2.541001                    0.999798       2.864050       7.206927       0.587666       1.139588      -0.745874      -0.001248       0.025752      -0.029867       0.039455      -0.001487      -0.001207      -0.017209       0.010232      -0.002167      -0.020208       0.005619       0.014589              1.522764       1.274591      -0.001875       0.014680       1.568605      -0.452149       1.725097           0.001029
           39              H       8.992467      14.414801       0.065040       0.110599       1.201275 0.85748550E+01  0.85543333E+02                                 1.871963                            1.716233      -0.936900       2.443275                    0.998265       3.455374       9.710113       0.476639       1.288122      -0.708690      -0.044307       0.020694      -0.022299       0.053746      -0.007024       0.010232      -0.012432       0.009175      -0.018172      -0.017029      -0.003304       0.020333              1.950643       2.619929      -0.312546       0.373837       1.577330      -0.142468       1.654671           0.001324
           40              H      11.036468      12.226523       2.572909       0.081787       1.122592 0.84688119E+01  0.85729098E+02                                 1.876826                            1.769185      -1.478616       2.162877                    0.992860       4.127876      12.381481       0.436561       1.385975      -0.683611       0.000450      -0.037281       0.046067       0.059264      -0.000843       0.000064      -0.016041      -0.014620       0.028692      -0.012299      -0.010178       0.022478              1.912026       1.673193      -0.039645      -0.000029       1.979086      -0.474694       2.083799           0.001257
           41              H       9.846608       2.660966      14.146216       0.115405       1.164362 0.82231428E+01  0.80657468E+02                                 1.796190                            1.653462      -0.822583       2.502516                    0.999387       3.269933       8.921298       0.500862       1.246757      -0.719127      -0.043654      -0.020901       0.024289       0.054152       0.008839      -0.009682      -0.012387       0.012164      -0.003785      -0.015935      -0.005187       0.021122              1.863751       2.465129       0.313943      -0.354379       1.558084      -0.156946       1.568039           0.001260
           42              H      17.584129      21.462964      15.079733       0.153032       0.963744 0.65584350E+01  0.59953180E+02                                 1.497602                            1.412747      -0.769008       2.542005                    0.999803       2.860158       7.198924       0.587130       1.141195      -0.745498       0.001195      -0.024264       0.030561       0.039040       0.001444       0.001211      -0.016826       0.012529       0.004586      -0.020249       0.005637       0.014612              1.521787       1.273890      -0.014095       0.004634       1.552420      -0.448767       1.739052           0.001033
           43              H      13.845542       2.760644      14.148129       0.110796       1.197826 0.85435163E+01  0.85129846E+02                                 1.866290                            1.711497      -0.939791       2.441846                    0.998190       3.448858       9.677572       0.478095       1.285721      -0.709211       0.044161      -0.018115       0.024600       0.053698      -0.008694       0.008763      -0.010667       0.018246       0.008048      -0.016993      -0.003260       0.020253              1.944469       2.610515      -0.307247       0.375148       1.595127      -0.145948       1.627765           0.001328
           44              H      11.801541       4.814847      11.529310       0.081227       1.120191 0.84422801E+01  0.85352098E+02                                 1.870759                            1.763830      -1.457586       2.171567                    0.993088       4.115165      12.315995       0.438396       1.381926      -0.684443      -0.000704       0.038608      -0.045646       0.059788       0.000144       0.000751      -0.016133      -0.015454       0.025677      -0.012204      -0.010140       0.022344              1.905716       1.667897       0.007403       0.038742       1.899450      -0.458428       2.149801           0.001259
           45              W      16.403285      16.969235       3.025894       0.695038     220.053225 0.30419634E+04  0.10710763E+06                                28.698900                           18.377146       3.090922       2.452313                    0.995278     113.733296     305.649642       0.417836       0.416326      -1.155745       0.004851      -0.006880       0.009099       0.012396       0.014090      -0.016400      -0.018970       0.053537      -0.041873      -0.036066      -0.008695       0.044762             37.426761      29.032482      -0.811928       0.975602      42.853593       6.466679      40.394209           0.620526
           46              W       6.434727       6.147111      16.103540       0.694528     220.072097 0.30424191E+04  0.10712818E+06                                28.700445                           18.378578       3.091252       2.452321                    0.995278     113.750037     305.705627       0.417816       0.416328      -1.155738      -0.004642       0.007358      -0.008920       0.012460       0.013729      -0.016574      -0.020114       0.055063      -0.041418      -0.037619      -0.007785       0.045404             37.427802      29.034082      -0.810442       0.978136      42.856173       6.464894      40.393152           0.628328
           47              W      12.144227       9.054160      12.590611       0.694526     220.071353 0.30424175E+04  0.10712813E+06                                28.700401                           18.378591       3.091244       2.452318                    0.995278     113.749971     305.705643       0.417815       0.416329      -1.155737      -0.004637      -0.007390       0.008906       0.012467      -0.013711       0.016584      -0.019959       0.055863      -0.039010      -0.037616      -0.007784       0.045400             37.427626      29.034096       0.809385      -0.979153      42.855586       6.465110      40.393195           0.628376
           48              W      10.693785      14.062186       6.538823       0.695312     220.036478 0.30417926E+04  0.10709958E+06                                28.696930                           18.376269       3.091279       2.452422                    0.995282     113.729254     305.630885       0.417861       0.416310      -1.155762       0.004731       0.007497      -0.008823       0.012507      -0.013917       0.017069      -0.019877       0.055949      -0.040102      -0.037598      -0.008341       0.045939             37.423505      29.031103       0.809100      -0.978676      42.851628       6.465143      40.387783           0.628550
           49              W      11.419003       7.841597       2.289985       0.698164     216.809793 0.29672777E+04  0.10392279E+06                                28.507682                           18.212475       3.080379       2.449564                    0.995184     113.713283     305.666970       0.417198       0.419190      -1.152743       0.000000      -0.007808       0.009409       0.012227       0.001499       0.001242      -0.035930       0.016951       0.010399      -0.040027       0.006824       0.033204             37.060986      34.282480       1.017469       0.842126      39.811578       7.144751      37.088900           0.633854
           50              W      11.419003       3.716576       7.274732       0.699161     216.853024 0.29666319E+04  0.10389850E+06                                28.517573                           18.214476       3.077269       2.449128                    0.995116     113.682688     305.620544       0.417022       0.419374      -1.152573      -0.000048       0.007696      -0.009440       0.012180      -0.003110      -0.002670      -0.035256       0.018895       0.007751      -0.040304       0.008502       0.031802             37.079326      34.300672      -1.007547      -0.834076      39.832290       7.149715      37.105015           0.633768
           51              W      11.419009      15.274749      16.839449       0.698175     216.809701 0.29672609E+04  0.10392209E+06                                28.507715                           18.212449       3.080333       2.449552                    0.995183     113.713321     305.667281       0.417198       0.419191      -1.152742       0.000000       0.007783      -0.009415       0.012216       0.001499       0.001240      -0.035911       0.016953       0.010388      -0.040009       0.006826       0.033183             37.061148      34.282378       1.017535       0.842077      39.811033       7.145303      37.090032           0.633828
           52              W      11.419009      19.399770      11.854702       0.699466     216.840234 0.29664847E+04  0.10389132E+06                                28.515993                           18.213684       3.077291       2.449189                    0.995118     113.671535     305.580531       0.417046       0.419358      -1.152592       0.000160      -0.008017       0.009170       0.012181      -0.003743      -0.002828      -0.034954       0.018417       0.008049      -0.039967       0.008324       0.031643             37.077347      34.298058      -1.008552      -0.836389      39.825686       7.150436      37.108298           0.626973
           53              C      15.258073      15.243504       2.452202       0.064449      39.999961 0.49255501E+03  0.11891526E+05                                10.262569                            7.661799       0.527403       2.144530                    0.999804      28.547952      81.911971       0.567656       0.446928      -1.050436      -0.034045      -0.019651      -0.002087       0.039365      -0.121006      -0.028682      -0.054164       0.129434       0.244176      -0.191642       0.092583       0.099059             12.204985      10.934676       6.424589       1.598469      18.288216       2.753842       7.392063          -0.006312
           54              C       6.545376      15.546679       2.593186       0.000190      39.991238 0.53192170E+03  0.13083465E+05                                10.183730                            7.914051       0.420494       2.087170                    0.999896      29.907381      86.449138       0.563962       0.441551      -1.054241       0.027666      -0.009083       0.018052       0.034261       0.120077       0.045104      -0.042010       0.049787       0.287189      -0.183842       0.072889       0.110952             11.668347      12.855080      -6.524119      -1.696710      14.289296       2.371758       7.860665          -0.011540
           55              C       5.352091      17.012030       0.902909       0.072284      41.352152 0.48978565E+03  0.11795837E+05                                10.449904                            7.618204       0.448993       2.115709                    0.999895      28.538107      81.508759       0.572339       0.444355      -1.053039      -0.002489       0.005016      -0.039931       0.040322      -0.012841       0.034505      -0.005068      -0.015877      -0.579435      -0.197349       0.084084       0.113265             12.537927       7.030068      -0.219400      -2.666955       7.929856      -0.164687      22.653857          -0.008274
           56              C      12.504950       9.703928       2.243500       0.049093      41.465550 0.49976625E+03  0.12100059E+05                                10.459295                            7.685810       0.558969       2.147873                    0.999874      28.855466      82.700438       0.570745       0.443245      -1.053437       0.036350       0.020999      -0.002749       0.042070      -0.128793      -0.015238      -0.005270       0.148272       0.246765      -0.190280       0.078910       0.111370             12.496494      10.816463       6.278865       0.062596      19.910918       0.788167       6.762101          -0.008588
           57              C       9.965371      15.513242      18.428149       0.017272      39.689562 0.51621938E+03  0.12581682E+05                                10.090091                            7.768108       0.453503       2.104587                    0.999853      29.292834      83.833049       0.573290       0.438357      -1.057902      -0.034411       0.000598      -0.004146       0.034665       0.037329       0.137343      -0.025819      -0.104624      -0.160283      -0.184965       0.080584       0.104381             11.596473      11.955828      -1.008903      -6.089703       7.360499       2.201473      15.473091          -0.010706
           58              C      11.238589      17.412686      16.998798       0.082528      39.047006 0.48925325E+03  0.11784465E+05                                10.097455                            7.639050       0.477759       2.130275                    0.999848      28.319522      80.993852       0.568530       0.447277      -1.050900      -0.012548       0.037275      -0.005779       0.039753       0.011799      -0.001134      -0.018673       0.302218       0.256889      -0.195616       0.086706       0.108910             11.821651       6.762936      -0.398180      -0.046964      21.381188      -0.227866       7.320827          -0.006569
           59              C       9.565699       6.972244       2.934838      -0.070536      38.674677 0.61195669E+03  0.15609666E+05                                10.026679                            8.558668       0.241417       2.018936                    0.999152      31.506483      93.148189       0.534946       0.448872      -1.048515       0.010656       0.013416       0.009830       0.019753      -0.101127       0.053622       0.019976      -0.181379       0.231431      -0.186767       0.088132       0.098635             10.495775      13.163389       3.181978      -1.990138       9.670685      -1.198872       8.653250          -0.013189
           60              C       6.463158      10.894511       4.216892       0.174472      22.818437 0.29111814E+03  0.61864780E+04                                 7.048654                            5.739859       0.372803       2.169400                    0.999772      23.921919      65.219437       0.679153       0.424389      -1.059986      -0.009659       0.031378      -0.031260       0.045333      -0.009446       0.019095       0.046376      -0.087693       0.040098      -0.061788      -0.011505       0.073293              7.602760      10.632331       0.007154      -0.049522       5.734335      -2.218914       6.441613          -0.002783
           61              C       5.271015      10.492434       4.767246      -0.133217      27.268969 0.36452205E+03  0.81312164E+04                                 7.701536                            6.269797       0.616632       2.208169                    0.999787      26.620796      72.505034       0.678985       0.404403      -1.081170       0.002124       0.003026       0.002838       0.004660      -0.000585      -0.002581       0.006756      -0.012071       0.006882      -0.007978      -0.002740       0.010718              8.296143      11.416158       0.049926       0.012980       6.271924      -2.617574       7.200348           0.010610
           62              C      15.535554      10.947162       4.217275       0.170843      23.411658 0.29971678E+03  0.64404103E+04                                 7.256536                            5.884938       0.219092       2.116672                    0.999685      24.401541      67.742367       0.657809       0.433315      -1.050443       0.010131       0.030424      -0.032581       0.045714       0.016381      -0.016005       0.045553      -0.083429       0.064780      -0.064219      -0.007845       0.072064              7.843120      10.937973       0.078494      -0.024716       5.939782      -2.300885       6.651604          -0.002250
           63              C       5.314407      12.130575       2.702033       0.251686      24.189409 0.29800058E+03  0.64648468E+04                                 7.664506                            6.051869      -0.111638       2.003157                    0.998758      24.984335      72.232986       0.612593       0.460886      -1.023088       0.002218      -0.028565       0.042562       0.051307      -0.000246      -0.000496       0.072947      -0.150793       0.075861      -0.088042      -0.031293       0.119335              8.656658      12.802859      -0.033161      -0.184119       6.079380      -2.191693       7.087734          -0.002191
           64              C       7.579938       5.260695      14.515606       0.066202      39.937284 0.49163526E+03  0.11863227E+05                                10.250048                            7.653101       0.527701       2.145073                    0.999783      28.522923      81.806783       0.568176       0.446749      -1.050590       0.034498      -0.005964      -0.019635       0.040140       0.050960       0.113472      -0.084660      -0.030846      -0.234655      -0.191330       0.092344       0.098986             12.189586      10.920914      -2.768142      -6.003511       8.775178       4.556843      16.872667          -0.006439
           65              C      16.292635       5.455908      14.787052       0.001718      39.912421 0.53063458E+03  0.13043538E+05                                10.169697                            7.903724       0.421296       2.087836                    0.999900      29.873163      86.314964       0.564426       0.441468      -1.054320      -0.028384       0.015705      -0.013610       0.035178      -0.066669      -0.109550      -0.069605      -0.097487      -0.152088      -0.183461       0.072999       0.110461             11.651809      12.836018       2.882959       6.081591       8.945524       3.382197      13.173884          -0.011294
           66              C       6.066920       4.069616      16.542752       0.071687      41.380730 0.49021460E+03  0.11808400E+05                                10.453133                            7.620552       0.447446       2.115053                    0.999876      28.551250      81.546077       0.572379       0.444240      -1.053139       0.001932      -0.038226       0.011977       0.040105      -0.030984       0.019079       0.050210       0.273202       0.287970      -0.197312       0.083945       0.113367             12.541529       7.031820       2.661717      -0.283368      22.084843      -2.858757       8.507925          -0.007703
           67              C      10.333057       4.019322       9.112880       0.049132      41.469669 0.49979730E+03  0.12101324E+05                                10.461189                            7.686827       0.560174       2.148387                    0.999866      28.854836      82.707629       0.570605       0.443335      -1.053355      -0.036225       0.001018       0.021345       0.042058       0.038445       0.124051      -0.041120      -0.041402      -0.320768      -0.190838       0.079736       0.111103             12.499364      10.819424      -1.237409      -6.158439       7.514661       3.151921      19.164007          -0.008555
           68              C      12.872648      21.005037      11.791766       0.014880      39.876799 0.51914275E+03  0.12672628E+05                                10.127330                            7.794641       0.441369       2.100069                    0.999857      29.368047      84.153145       0.571728       0.438871      -1.057440       0.033067      -0.004776       0.000649       0.033417      -0.142981      -0.011597       0.000339       0.031872       0.250968      -0.185902       0.080256       0.105646             11.641180      12.001603       6.198273      -0.148802      16.062793       0.559991       6.859144          -0.010181
           69              C      11.599430      19.956274      13.925080       0.082753      39.001150 0.48851567E+03  0.11761949E+05                                10.088333                            7.632049       0.477620       2.130373                    0.999852      28.301922      80.920145       0.568945       0.447131      -1.051014       0.012611       0.001273       0.037111       0.039216      -0.001445      -0.013046      -0.068853       0.039929      -0.532555      -0.196012       0.086578       0.109435             11.811506       6.757387       0.120479       0.381810       7.722035       2.369357      20.955096          -0.006853
           70              C      13.272307       4.187404       6.300088      -0.070674      38.669562 0.61181917E+03  0.15605199E+05                                10.025745                            8.557575       0.244606       2.019941                    0.999167      31.503032      93.133524       0.534996       0.448859      -1.048529      -0.010357       0.012826       0.011027       0.019834      -0.033402       0.108862       0.013959      -0.212400       0.136784      -0.186092       0.087908       0.098184             10.495103      13.161178       1.360301      -3.498188       8.247942      -0.928510      10.076188          -0.013183
           71              C       4.955850       6.180609       9.913255       0.173410      22.859820 0.29181558E+03  0.62050639E+04                                 7.056292                            5.745943       0.373034       2.168786                    0.999803      23.952345      65.324071       0.678927       0.424273      -1.060050       0.009533      -0.025101       0.036925       0.045655      -0.016450       0.013459       0.046894      -0.083450       0.056907      -0.062165      -0.010909       0.073074              7.611166      10.644738       0.047493      -0.016562       5.607021      -2.196059       6.581738          -0.002783
           72              C       6.147994       6.646025       9.415316      -0.133120      27.275170 0.36464655E+03  0.81349442E+04                                 7.703642                            6.271602       0.614734       2.207496                    0.999766      26.623458      72.523979       0.678746       0.404498      -1.081073      -0.002092       0.002288       0.002780       0.004165       0.002951       0.000367       0.006771      -0.012987       0.006048      -0.008301      -0.002794       0.011095              8.298351      11.419091      -0.022414      -0.046223       6.207443      -2.605575       7.268518           0.010615
           73              C       7.302455       6.190835       9.964905       0.170120      23.408280 0.29971512E+03  0.64400561E+04                                 7.254599                            5.884564       0.213452       2.115123                    0.999683      24.400750      67.727857       0.657921       0.433263      -1.050526      -0.009632      -0.025915       0.035873       0.045291       0.012128      -0.018755       0.045305      -0.090750       0.039881      -0.063678      -0.009411       0.073090              7.840330      10.932979       0.007347      -0.078906       5.779530      -2.269320       6.808481          -0.002228
           74              C       6.104602       4.923741      11.410899       0.253660      24.163595 0.29763219E+03  0.64550281E+04                                 7.662057                            6.050873      -0.112010       2.003493                    0.998780      24.963572      72.168944       0.612210       0.461304      -1.022829      -0.001575       0.036088      -0.036225       0.051158       0.000030       0.000349       0.074704      -0.140050       0.104336      -0.087416      -0.031528       0.118943              8.653819      12.801313       0.186210      -0.000785       6.244021      -2.220820       6.916121          -0.002197
           75              C      13.289439       9.940576      14.178545       0.064525      39.999959 0.49255285E+03  0.11891537E+05                                10.262822                            7.661968       0.527172       2.144464                    0.999804      28.547874      81.913694       0.567625       0.446950      -1.050417       0.034020       0.005714       0.018881       0.039326      -0.050840      -0.113466      -0.084658      -0.030859      -0.236813      -0.191581       0.092588       0.098993             12.205265      10.935218       2.772130       6.012507       8.785430       4.563304      16.895146          -0.006361
           76              C      10.583136       9.745363      13.907099       0.000267      39.988977 0.53189074E+03  0.13082526E+05                                10.183350                            7.913837       0.420438       2.087151                    0.999896      29.906695      86.446846       0.563967       0.441553      -1.054239      -0.027643      -0.016072       0.012298       0.034259       0.066759       0.109472      -0.070056      -0.097281      -0.154723      -0.183832       0.072837       0.110995             11.667744      12.854510      -2.886794      -6.091142       8.956771       3.386671      13.191952          -0.011221
           77              C      11.776421      11.131655      12.151399       0.072354      41.353261 0.48980107E+03  0.11796360E+05                                10.450210                            7.618418       0.448582       2.115560                    0.999895      28.538759      81.512473       0.572317       0.444366      -1.053027       0.002553       0.038296      -0.012351       0.040319       0.031355      -0.019065       0.049935       0.273258       0.288060      -0.197343       0.084037       0.113306             12.538197       7.030252      -2.660863       0.283432      22.078307      -2.859356       8.506031          -0.007585
           78              C      10.333056       7.538851       0.451837       0.049098      41.467105 0.49978895E+03  0.12100757E+05                                10.459540                            7.685980       0.558921       2.147850                    0.999874      28.856219      82.703327       0.570738       0.443244      -1.053436      -0.036328      -0.001248      -0.021139       0.042049      -0.039070      -0.123658      -0.041189      -0.040421      -0.319212      -0.190265       0.078902       0.111363             12.496743      10.816760       1.236137       6.156482       7.512153       3.149419      19.161317          -0.008593
           79              C      12.872647      13.669482      16.902385       0.017298      39.690459 0.51623249E+03  0.12582092E+05                                10.090239                            7.768204       0.453468       2.104571                    0.999853      29.293301      83.834917       0.573286       0.438356      -1.057902       0.034398       0.003956      -0.001372       0.034652       0.141894       0.010988       0.000343       0.032670       0.251629      -0.184955       0.080568       0.104387             11.596636      11.956035      -6.171039       0.148237      15.998509       0.556373       6.835364          -0.010676
           80              C      11.599429      14.718245      14.769071       0.082502      39.048396 0.48927202E+03  0.11785048E+05                                10.097736                            7.639222       0.477760       2.130266                    0.999848      28.320126      80.996439       0.568520       0.447280      -1.050897       0.012527      -0.001310      -0.037692       0.039741       0.001096       0.011817      -0.068741       0.039277      -0.531811      -0.195610       0.086719       0.108891             11.822039       6.763111      -0.120619      -0.382343       7.729288       2.372110      20.973716          -0.006522
           81              C      13.272307       7.370769       3.264629      -0.070564      38.675063 0.61196303E+03  0.15609850E+05                                10.026719                            8.558694       0.241468       2.018950                    0.999152      31.506518      93.148001       0.534948       0.448871      -1.048518      -0.010655      -0.012142      -0.011337       0.019736       0.033799      -0.109347       0.013980      -0.212870       0.136980      -0.186759       0.088132       0.098627             10.495831      13.163507      -1.359704       3.498183       8.248326      -0.927977      10.075659          -0.013195
           82              C      10.665354       9.020662      18.780896       0.174523      22.819196 0.29112847E+03  0.61867734E+04                                 7.048882                            5.740003       0.372763       2.169385                    0.999772      23.922404      65.221883       0.679134       0.424396      -1.059979       0.009662       0.024818      -0.036700       0.045345       0.016987      -0.012840       0.047524      -0.081756       0.057831      -0.061775      -0.011533       0.073308              7.603040      10.632847      -0.047332       0.016337       5.601448      -2.193673       6.574827          -0.002818
           83              C       6.147991       4.912148       0.149401      -0.133218      27.272035 0.36456994E+03  0.81325843E+04                                 7.702131                            6.270211       0.616719       2.208163                    0.999787      26.622874      72.512976       0.678959       0.404403      -1.081165      -0.002125      -0.003365      -0.002474       0.004686      -0.002651      -0.000094       0.006763      -0.012068       0.006933      -0.007987      -0.002742       0.010728              8.296822      11.417179       0.022106       0.046621       6.206225      -2.605248       7.267061           0.010520
           84              C      13.011958       9.010436      18.729246       0.170884      23.413133 0.29973887E+03  0.64410340E+04                                 7.256932                            5.885220       0.218942       2.116611                    0.999685      24.402631      67.747217       0.657779       0.433325      -1.050432      -0.010134       0.026296      -0.036006       0.045723      -0.012654       0.019078       0.044087      -0.091156       0.041481      -0.064200      -0.007866       0.072066              7.843577      10.938687      -0.009540       0.081662       5.781298      -2.270815       6.810744          -0.002287
           85              C      11.814105      10.277530      17.283252       0.251713      24.189812 0.29800609E+03  0.64650091E+04                                 7.664649                            6.051962      -0.111795       2.003108                    0.998757      24.984616      72.234514       0.612581       0.460891      -1.023083      -0.002219      -0.036484       0.035996       0.051301      -0.000529      -0.000152       0.074731      -0.141440       0.103853      -0.088031      -0.031304       0.119335              8.656855      12.803210      -0.187067       0.001883       6.246990      -2.223686       6.920364          -0.002179
           86              C       9.548574      15.787917       7.112515       0.065850      39.953711 0.49183179E+03  0.11869130E+05                                10.252884                            7.654602       0.527035       2.144778                    0.999784      28.528474      81.826151       0.568125       0.446745      -1.050595      -0.034420       0.020341       0.002216       0.040042       0.120986       0.028837      -0.054339       0.128431       0.243006      -0.191331       0.092355       0.098976             12.193603      10.924316      -6.418647      -1.596687      18.271187       2.750794       7.385306          -0.006681
           87              C      12.254877      15.484742       6.971531       0.001343      39.926047 0.53083773E+03  0.13049741E+05                                10.171992                            7.905189       0.421426       2.087817                    0.999901      29.878380      86.333198       0.564380       0.441463      -1.054326       0.028204       0.010348      -0.017995       0.035019      -0.120063      -0.044997      -0.041795       0.048385       0.285655      -0.183386       0.073008       0.110378             11.654741      12.839460       6.516006       1.694847      14.272988       2.369041       7.851774          -0.010120
           88              C      11.061592      14.019391       8.661808       0.071587      41.380812 0.49021658E+03  0.11808441E+05                                10.453153                            7.620572       0.447548       2.115103                    0.999875      28.551091      81.545176       0.572378       0.444241      -1.053140      -0.001936      -0.004602       0.039779       0.040091       0.012916      -0.034034      -0.004906      -0.016023      -0.579699      -0.197322       0.083973       0.113349             12.541555       7.031818       0.219483       2.667842       7.932296      -0.164226      22.660550          -0.007571
           89              C      12.504949       1.854245       7.321217       0.048840      41.483443 0.49995123E+03  0.12105880E+05                                10.463168                            7.687716       0.560191       2.148287                    0.999868      28.859719      82.722162       0.570610       0.443301      -1.053384       0.036105      -0.021133       0.002989       0.041942       0.129037       0.014549      -0.005006       0.148526       0.248800      -0.190841       0.079753       0.111088             12.502364      10.822159      -6.283972      -0.063172      19.920275       0.789962       6.764656          -0.008699
           90              C       9.965370      19.161277      10.266002       0.014698      39.886537 0.51927703E+03  0.12676742E+05                                10.129006                            7.795629       0.441170       2.099949                    0.999857      29.372098      84.167890       0.571693       0.438869      -1.057440      -0.032946       0.000252       0.004805       0.033295      -0.038125      -0.138280      -0.025663      -0.104603      -0.158794      -0.185861       0.080211       0.105650             11.643405      12.004291       1.013566       6.118437       7.387730       2.212424      15.538196          -0.010089
           91              C      11.238588      17.261833      11.695353       0.082858      38.999868 0.48849964E+03  0.11761668E+05                                10.088948                            7.632557       0.476001       2.129922                    0.999851      28.300701      80.921540       0.568845       0.447205      -1.050952      -0.012641      -0.036637       0.005668       0.039168      -0.013014       0.000954      -0.018841       0.302732       0.256549      -0.195936       0.086633       0.109303             11.812000       6.757753       0.397725       0.046831      21.363353      -0.229182       7.314893          -0.006120
           92              C       9.565699       4.585929       6.629879      -0.070682      38.670070 0.61182982E+03  0.15605559E+05                                10.025918                            8.557715       0.244525       2.019923                    0.999166      31.503085      93.134340       0.534984       0.448866      -1.048524       0.010344      -0.013218      -0.010465       0.019780       0.100642      -0.053256       0.019943      -0.181057       0.230798      -0.186085       0.087913       0.098172             10.495341      13.161226      -3.182455       1.990378       9.671732      -1.199518       8.653064          -0.013149
           93              C      12.172662      20.136910       5.347825       0.173154      22.861572 0.29186197E+03  0.62061985E+04                                 7.056923                            5.746631       0.373410       2.168988                    0.999803      23.950168      65.315521       0.678856       0.424307      -1.060045      -0.009397      -0.031478       0.031420       0.045458       0.010016      -0.018470       0.046078      -0.088187       0.044176      -0.062137      -0.011072       0.073208              7.611696      10.644614      -0.008187       0.050758       5.741222      -2.222168       6.449253          -0.003567
           94              C       5.271012       1.065739       4.797471      -0.132544      27.263010 0.36444861E+03  0.81294134E+04                                 7.701387                            6.269890       0.615362       2.207773                    0.999766      26.616317      72.499228       0.678841       0.404497      -1.081075       0.002093      -0.002857      -0.002091       0.004113       0.000802       0.002699       0.007196      -0.011351       0.007509      -0.007798      -0.003244       0.011042              8.295791      11.414784      -0.049555      -0.013368       6.272103      -2.617583       7.200485          -0.000223
           95              C       9.826057      20.084259       5.347442       0.169757      23.413796 0.29982931E+03  0.64430123E+04                                 7.255926                            5.885918       0.213733       2.115234                    0.999684      24.401142      67.727781       0.657818       0.433297      -1.050523       0.009532      -0.030223       0.032089       0.045100      -0.016036       0.015307       0.046738      -0.083208       0.063831      -0.063678      -0.009455       0.073132              7.841518      10.933400      -0.075202       0.020836       5.939765      -2.300556       6.651389           0.003468
           96              C      11.023910      18.900846       6.862684       0.253015      24.180361 0.29788582E+03  0.64615383E+04                                 7.664385                            6.052580      -0.110237       2.003999                    0.998769      24.969220      72.177540       0.612290       0.461172      -1.022961       0.001598       0.028492      -0.041681       0.050514       0.000326      -0.000015       0.073351      -0.150201       0.073145      -0.087292      -0.032192       0.119484              8.656773      12.807325       0.033990       0.183139       6.077612      -2.189522       7.085383          -0.000345
           97              C       7.579939       7.872842      16.677232       0.064521      39.999967 0.49255308E+03  0.11891542E+05                                10.262823                            7.661969       0.527197       2.144472                    0.999804      28.547857      81.913601       0.567626       0.446950      -1.050417       0.034019       0.019616       0.002086       0.039325      -0.120977      -0.028715      -0.054135       0.129411       0.244000      -0.191584       0.092591       0.098993             12.205271      10.935196       6.424966       1.598329      18.288642       2.753454       7.391974          -0.006376
           98              C      16.292636       7.569667      16.536248       0.000265      39.988501 0.53188291E+03  0.13082274E+05                                10.183247                            7.913761       0.420506       2.087176                    0.999896      29.906446      86.445680       0.563972       0.441551      -1.054241      -0.027645       0.009070      -0.018085       0.034258       0.120029       0.045099      -0.041994       0.050062       0.287302      -0.183831       0.072837       0.110995             11.667636      12.854363      -6.523614      -1.696252      14.288431       2.371230       7.860114          -0.011269
           99              C      17.485921       6.104316      18.226525       0.072364      41.352928 0.48979563E+03  0.11796204E+05                                10.450189                            7.618398       0.448578       2.115563                    0.999895      28.538578      81.512030       0.572315       0.444369      -1.053025       0.002543      -0.004966       0.039928       0.040316      -0.012857       0.034362      -0.005133      -0.015931      -0.579526      -0.197347       0.084045       0.113303             12.538189       7.030250      -0.219378      -2.666942       7.930094      -0.164850      22.654223          -0.007673
          100              C      10.333062      13.412418      16.885934       0.049093      41.466305 0.49977765E+03  0.12100400E+05                                10.459385                            7.685875       0.558995       2.147878                    0.999874      28.855836      82.701628       0.570745       0.443242      -1.053439      -0.036333      -0.020994       0.002738       0.042052      -0.128784      -0.015254      -0.005262       0.148253       0.246780      -0.190270       0.078901       0.111369             12.496571      10.816606       6.278960       0.062547      19.910935       0.788065       6.762170          -0.008611
          101              C      12.872641       7.603104       0.701285       0.017287      39.690309 0.51623069E+03  0.12582048E+05                                10.090264                            7.768230       0.453403       2.104551                    0.999853      29.293199      83.834852       0.573280       0.438361      -1.057898       0.034410      -0.000601       0.004146       0.034664       0.037344       0.137336      -0.025809      -0.104628      -0.160294      -0.184961       0.080569       0.104391             11.596643      11.956104      -1.008885      -6.089811       7.360593       2.201418      15.473231          -0.010657
          102              C      11.599423       5.703660       2.130636       0.082514      39.047245 0.48925692E+03  0.11784588E+05                                10.097549                            7.639111       0.477751       2.130271                    0.999848      28.319614      80.994528       0.568524       0.447280      -1.050897       0.012530      -0.037266       0.005799       0.039741       0.011812      -0.001133      -0.018680       0.302184       0.256951      -0.195611       0.086726       0.108884             11.821794       6.762992      -0.398162      -0.046953      21.381568      -0.228126       7.320823          -0.006483
          103              C      13.272313      16.144102      16.194596      -0.070542      38.675916 0.61198078E+03  0.15610431E+05                                10.026880                            8.558831       0.241399       2.018921                    0.999152      31.507045      93.150242       0.534942       0.448872      -1.048516      -0.010639      -0.013416      -0.009790       0.019723      -0.101100       0.053654       0.019992      -0.181380       0.231397      -0.186758       0.088138       0.098620             10.495994      13.163712       3.182056      -1.990132       9.670807      -1.198794       8.653465          -0.013268
          104              C      16.374854      12.221835      14.912542       0.174521      22.819492 0.29113267E+03  0.61868896E+04                                 7.048952                            5.740051       0.372737       2.169372                    0.999772      23.922631      65.222810       0.679130       0.424397      -1.059977       0.009662      -0.031417       0.031240       0.045347      -0.009432       0.019092       0.046396      -0.087668       0.040068      -0.061773      -0.011533       0.073306              7.603122      10.632976       0.007189      -0.049552       5.734515      -2.219028       6.441874          -0.002826
          105              C      17.566997      12.623912      14.362188      -0.133225      27.272498 0.36457722E+03  0.81327875E+04                                 7.702209                            6.270269       0.616693       2.208148                    0.999787      26.623195      72.514041       0.678957       0.404403      -1.081166      -0.002126      -0.003067      -0.002844       0.004692      -0.000586      -0.002584       0.006759      -0.012073       0.006929      -0.007986      -0.002739       0.010725              8.296910      11.417339       0.049934       0.012989       6.272409      -2.617858       7.200984           0.010545
          106              C       7.302458      12.169184      14.912159       0.170878      23.413249 0.29974008E+03  0.64410633E+04                                 7.256930                            5.885211       0.218944       2.116608                    0.999685      24.402744      67.747442       0.657783       0.433322      -1.050435      -0.010135      -0.030451       0.032569       0.045725       0.016375      -0.015999       0.045569      -0.083388       0.064779      -0.064201      -0.007867       0.072068              7.843581      10.938720       0.078435      -0.024658       5.940059      -2.301044       6.651963          -0.002267
          107              C      17.523605      10.985771      16.427401       0.251716      24.189670 0.29800402E+03  0.64649554E+04                                 7.664642                            6.051959      -0.111824       2.003102                    0.998757      24.984490      72.234184       0.612578       0.460894      -1.023081      -0.002221       0.028541      -0.042570       0.051300      -0.000247      -0.000492       0.072957      -0.150770       0.075861      -0.088031      -0.031307       0.119338              8.656847      12.803204      -0.033164      -0.184122       6.079459      -2.191775       7.087876          -0.002187
          108              C      15.258074      17.855651       4.613828       0.065862      39.957391 0.49185760E+03  0.11870025E+05                                10.253827                            7.654997       0.526329       2.144504                    0.999787      28.530222      81.834708       0.568083       0.446768      -1.050571      -0.034241       0.005984       0.019366       0.039790       0.051138       0.113226      -0.084944      -0.030118      -0.234922      -0.191367       0.092461       0.098907             12.195124      10.925334      -2.769792      -6.007624       8.778373       4.559702      16.881664          -0.008643
          109              C       6.545377      17.660438       4.342382       0.001735      39.913296 0.53064166E+03  0.13043873E+05                                10.170600                            7.904303       0.419771       2.087423                    0.999899      29.871707      86.313849       0.564344       0.441527      -1.054275       0.028264      -0.015720       0.013673       0.035113      -0.066712      -0.109508      -0.069474      -0.097294      -0.151777      -0.183330       0.073007       0.110322             11.652953      12.837442       2.883318       6.082430       8.946138       3.382632      13.175278          -0.010935
          110              C      16.771092      19.046730       2.586682       0.071699      41.378812 0.49018405E+03  0.11807613E+05                                10.453556                            7.620845       0.433823       2.110835                    0.999864      28.549148      81.542899       0.572301       0.444302      -1.053090      -0.002044       0.038173      -0.011952       0.040052      -0.030960       0.018947       0.050144       0.272995       0.288020      -0.197189       0.083969       0.113220             12.542063       7.032066       2.661944      -0.283595      22.085582      -2.859493       8.508543          -0.007523
          111              C      12.504955      19.097024      10.016554       0.048823      41.484406 0.49993531E+03  0.12105474E+05                                10.463691                            7.687816       0.559478       2.148059                    0.999869      28.859600      82.723441       0.570578       0.443326      -1.053363       0.035908      -0.000956      -0.021016       0.041617       0.038393       0.123924      -0.041417      -0.041665      -0.320617      -0.190822       0.080012       0.110810             12.503376      10.822917      -1.237937      -6.162274       7.515839       3.152812      19.171373          -0.004643
          112              C       9.965364       2.111309       7.337668       0.014474      39.901067 0.51949224E+03  0.12683463E+05                                10.131834                            7.797512       0.440354       2.099627                    0.999856      29.378227      84.193666       0.571588       0.438899      -1.057409      -0.032854       0.004831      -0.000703       0.033215      -0.142916      -0.011535       0.000354       0.031787       0.250685      -0.185783       0.080195       0.105588             11.646928      12.007565       6.202414      -0.148957      16.071669       0.559965       6.861551          -0.009603
          113              C      11.238582       3.160072       5.204354       0.082873      39.000754 0.48851282E+03  0.11761999E+05                                10.088678                            7.632343       0.476909       2.130157                    0.999852      28.301883      80.923483       0.568892       0.447168      -1.050980      -0.012675      -0.001303      -0.037082       0.039210      -0.001429      -0.013037      -0.068940       0.039929      -0.532406      -0.196009       0.086596       0.109412             11.811686       6.757619       0.120488       0.381839       7.722110       2.368569      20.955328          -0.006451
          114              C       9.565705      18.928942      12.829346      -0.070756      38.671366 0.61185665E+03  0.15606348E+05                                10.025972                            8.557776       0.244777       2.019992                    0.999166      31.503603      93.134882       0.534997       0.448852      -1.048536       0.010317      -0.012723      -0.010979       0.019720      -0.033528       0.108857       0.013965      -0.212403       0.136702      -0.186114       0.087933       0.098181             10.495410      13.161483       1.359864      -3.498654       8.247853      -0.928333      10.076893          -0.013610
          115              C      17.882162      16.935737       9.216179       0.173043      22.863904 0.29189912E+03  0.62071821E+04                                 7.057244                            5.746892       0.373567       2.168982                    0.999803      23.952397      65.322487       0.678859       0.424292      -1.060056      -0.009434       0.024997      -0.036806       0.045481      -0.016311       0.013340       0.046849      -0.083825       0.057086      -0.062156      -0.010988       0.073144              7.612022      10.644933       0.048359      -0.017558       5.608027      -2.196879       6.583106           0.002987
          116              C      16.690018      16.470321       9.714118      -0.132608      27.266285 0.36449922E+03  0.81308663E+04                                 7.702074                            6.270384       0.615129       2.207662                    0.999766      26.618493      72.507820       0.678802       0.404504      -1.081064       0.002081      -0.002606      -0.002443       0.004134       0.002885       0.000321       0.007026      -0.012123       0.005187      -0.007829      -0.003213       0.011042              8.296548      11.415747      -0.022372      -0.046199       6.206481      -2.605319       7.267417           0.000085
          117              C      15.535557      16.925511       9.164529       0.169769      23.414570 0.29983510E+03  0.64431894E+04                                 7.256141                            5.885987       0.213448       2.115137                    0.999683      24.401589      67.730036       0.657810       0.433299      -1.050518       0.009508       0.025844      -0.035705       0.045091       0.012020      -0.018569       0.045256      -0.091101       0.040193      -0.063649      -0.009510       0.073159              7.841809      10.933861       0.006464      -0.077821       5.781101      -2.270473       6.810463          -0.003596
          118              C      16.733410      18.192605       7.718535       0.253015      24.180926 0.29789167E+03  0.64617381E+04                                 7.664520                            6.052627      -0.110504       2.003890                    0.998769      24.970489      72.183115       0.612286       0.461170      -1.022955       0.001565      -0.035605       0.035775       0.050498      -0.000006       0.000410       0.075351      -0.140005       0.103692      -0.087287      -0.032251       0.119538              8.656910      12.807105       0.186222      -0.000779       6.245647      -2.221748       6.917977           0.000053
          119              C       9.548573      13.175770       4.950889       0.064425      40.000952 0.49256610E+03  0.11891911E+05                                10.262984                            7.662062       0.527142       2.144473                    0.999803      28.547923      81.913425       0.567624       0.446949      -1.050420      -0.034022      -0.005730      -0.018868       0.039323      -0.050845      -0.113489      -0.084634      -0.030924      -0.236829      -0.191593       0.092605       0.098988             12.205534      10.935263       2.772347       6.012603       8.785852       4.563779      16.895488          -0.006401
          120              C      12.254876      13.370983       5.222335       0.000135      39.988646 0.53188738E+03  0.13082354E+05                                10.183180                            7.913733       0.420785       2.087278                    0.999896      29.906251      86.443787       0.563982       0.441544      -1.054250       0.027675       0.016071      -0.012293       0.034283       0.066764       0.109522      -0.070058      -0.097281      -0.154621      -0.183870       0.072893       0.110978             11.667560      12.854153      -2.886965      -6.090928       8.956853       3.386941      13.191674          -0.011240
          121              C      11.061591      11.984691       6.978035       0.072306      41.348899 0.48974948E+03  0.11794710E+05                                10.449298                            7.617892       0.448851       2.115679                    0.999895      28.536852      81.503427       0.572355       0.444352      -1.053045      -0.002528      -0.038290       0.012368       0.040317       0.031392      -0.019044       0.049942       0.273294       0.287970      -0.197357       0.084084       0.113273             12.537021       7.029640      -2.660579       0.283409      22.076195      -2.858880       8.505230          -0.007628
          122              C      12.504956      15.577495      18.677597       0.049099      41.465982 0.49977299E+03  0.12100252E+05                                10.459311                            7.685819       0.559028       2.147890                    0.999874      28.855707      82.700963       0.570750       0.443240      -1.053441       0.036330       0.001235       0.021141       0.042052      -0.039063      -0.123667      -0.041197      -0.040400      -0.319209      -0.190272       0.078905       0.111366             12.496506      10.816443       1.236146       6.156308       7.512043       3.149482      19.161034          -0.008628
          123              C       9.965365       9.446864       2.227049       0.017285      39.690488 0.51623171E+03  0.12582068E+05                                10.090259                            7.768204       0.453449       2.104562                    0.999853      29.293258      83.834779       0.573285       0.438357      -1.057901      -0.034412      -0.003955       0.001359       0.034665       0.141904       0.010969       0.000331       0.032675       0.251612      -0.184961       0.080580       0.104382             11.596706      11.956030      -6.171104       0.148176      15.998743       0.556462       6.835344          -0.010648
          124              C      11.238583       8.398101       4.360363       0.082566      39.045610 0.48923675E+03  0.11783960E+05                                10.097222                            7.638935       0.477754       2.130280                    0.999848      28.318901      80.991531       0.568533       0.447278      -1.050900      -0.012525       0.001267       0.037720       0.039766       0.001105       0.011816      -0.068752       0.039301      -0.531824      -0.195620       0.086716       0.108904             11.821285       6.762788      -0.120619      -0.382312       7.728991       2.371885      20.972077          -0.006459
          125              C       9.565705      15.745577      15.864805      -0.070532      38.674543 0.61195314E+03  0.15609549E+05                                10.026644                            8.558634       0.241422       2.018937                    0.999152      31.506413      93.147826       0.534948       0.448871      -1.048516       0.010637       0.012156       0.011363       0.019750       0.033758      -0.109376       0.013992      -0.212869       0.136931      -0.186769       0.088140       0.098628             10.495741      13.163407      -1.359681       3.498087       8.248199      -0.927907      10.075618          -0.013272
          126              C      12.172658      14.095684       0.348538       0.174482      22.817600 0.29110480E+03  0.61861175E+04                                 7.048491                            5.739731       0.372790       2.169409                    0.999772      23.921228      65.216941       0.679160       0.424390      -1.059987      -0.009658      -0.024827       0.036682       0.045335       0.016993      -0.012844       0.047511      -0.081792       0.057834      -0.061791      -0.011516       0.073307              7.602587      10.632133      -0.047285       0.016276       5.601151      -2.193502       6.574476          -0.002899
          127              C      16.690021      18.204198      18.980033      -0.133231      27.269460 0.36452955E+03  0.81314233E+04                                 7.701606                            6.269844       0.616620       2.208156                    0.999787      26.621154      72.506123       0.678985       0.404401      -1.081172       0.002132       0.003360       0.002449       0.004673      -0.002635      -0.000096       0.006759      -0.012063       0.006925      -0.007973      -0.002746       0.010720              8.296226      11.416345       0.022142       0.046554       6.205785      -2.604975       7.266547           0.010384
          128              C       9.826054      14.105910       0.400188       0.170831      23.412889 0.29973411E+03  0.64408902E+04                                 7.256788                            5.885098       0.218989       2.116618                    0.999685      24.402564      67.746261       0.657800       0.433314      -1.050442       0.010132      -0.026319       0.035984       0.045719      -0.012655       0.019090       0.044075      -0.091172       0.041506      -0.064214      -0.007845       0.072059              7.843417      10.938454      -0.009635       0.081750       5.781179      -2.270736       6.810618          -0.002354
          129              C      11.023907      12.838816       1.846182       0.251662      24.189938 0.29800692E+03  0.64650210E+04                                 7.664599                            6.051915      -0.111646       2.003147                    0.998758      24.984763      72.234511       0.612593       0.460883      -1.023090       0.002220       0.036451      -0.036039       0.051307      -0.000529      -0.000150       0.074724      -0.141462       0.103849      -0.088041      -0.031293       0.119334              8.656779      12.803051      -0.187111       0.001910       6.246968      -2.223647       6.920317          -0.002195
          130              C      13.289438       7.328429      12.016919       0.066198      39.936896 0.49163055E+03  0.11863076E+05                                10.249958                            7.653049       0.527743       2.145087                    0.999783      28.522769      81.806013       0.568180       0.446747      -1.050592       0.034494      -0.020403      -0.002190       0.040136       0.121001       0.028829      -0.054332       0.128370       0.243020      -0.191327       0.092344       0.098984             12.189448      10.920772      -6.415270      -1.596125      18.263938       2.749750       7.383633          -0.006397
          131              C      10.583135       7.631604      12.157903       0.001714      39.912767 0.53064015E+03  0.13043712E+05                                10.169761                            7.903770       0.421276       2.087827                    0.999901      29.873324      86.315620       0.564424       0.441469      -1.054320      -0.028377      -0.010437       0.017972       0.035174      -0.120088      -0.044995      -0.041792       0.048514       0.285932      -0.183459       0.072997       0.110462             11.651884      12.836089       6.513619       1.694372      14.269148       2.368453       7.850415          -0.011227
          132              C      11.776420       9.096955      10.467626       0.071717      41.379700 0.49020521E+03  0.11808109E+05                                10.452957                            7.620486       0.447406       2.115043                    0.999876      28.550874      81.544598       0.572381       0.444241      -1.053139       0.001943       0.004602      -0.039807       0.040119       0.012951      -0.034014      -0.004865      -0.016025      -0.579699      -0.197316       0.083942       0.113374             12.541231       7.031703       0.219615       2.667653       7.932226      -0.163399      22.659762          -0.007571
          133              C      10.333063      21.262101      11.808217       0.049014      41.469633 0.49980095E+03  0.12101331E+05                                10.460774                            7.686565       0.560809       2.148572                    0.999866      28.855275      82.706302       0.570652       0.443301      -1.053384      -0.036218       0.021185      -0.002984       0.042065       0.129068       0.014552      -0.004954       0.148498       0.248834      -0.190863       0.079744       0.111119             12.498837      10.819136      -6.281070      -0.063416      19.913757       0.790205       6.763617          -0.008586
          134              C      12.872642       3.955069       8.863432       0.014916      39.878913 0.51917033E+03  0.12673539E+05                                10.127879                            7.794982       0.440875       2.099901                    0.999857      29.368942      84.158028       0.571698       0.438886      -1.057426       0.033063      -0.000234      -0.004825       0.033414      -0.038100      -0.138289      -0.025658      -0.104620      -0.158787      -0.185867       0.080226       0.105641             11.641906      12.002463       1.013571       6.117223       7.387350       2.212384      15.535905          -0.010617
          135              C      11.599424       5.854513       7.434081       0.082865      38.998523 0.48847943E+03  0.11760883E+05                                10.088005                            7.631859       0.477368       2.130305                    0.999853      28.300759      80.916696       0.568940       0.447142      -1.051005       0.012650       0.036699      -0.005666       0.039230      -0.013083       0.001013      -0.018838       0.302945       0.256378      -0.196019       0.086567       0.109453             11.811008       6.757226       0.397706       0.046920      21.361691      -0.228409       7.314107          -0.006433
          136              C      13.272313      18.530417      12.499555      -0.070576      38.664269 0.61172355E+03  0.15602157E+05                                10.025119                            8.557153       0.244063       2.019841                    0.999165      31.499187      93.120490       0.534985       0.448885      -1.048513      -0.010310       0.013244       0.010502       0.019799       0.100668      -0.053205       0.019898      -0.180876       0.231026      -0.186051       0.087918       0.098133             10.494395      13.160112      -3.181654       1.990427       9.670243      -1.199360       8.652829          -0.012802
          137              C      10.665350       2.979436      13.781609       0.173385      22.860433 0.29182409E+03  0.62052973E+04                                 7.056420                            5.746026       0.372978       2.168757                    0.999803      23.952858      65.325992       0.678921       0.424273      -1.060049       0.009535       0.031587      -0.031560       0.045658       0.010142      -0.018682       0.046053      -0.087873       0.043636      -0.062167      -0.010908       0.073075              7.611312      10.644941      -0.007392       0.049749       5.740544      -2.221533       6.448450          -0.002894
          138              C      17.567000      22.050607      14.331963      -0.133138      27.275752 0.36465518E+03  0.81351933E+04                                 7.703767                            6.271687       0.614676       2.207470                    0.999766      26.623830      72.525492       0.678739       0.404499      -1.081070      -0.002091       0.003176       0.001735       0.004180       0.000910       0.002832       0.006933      -0.012127       0.008639      -0.008303      -0.002790       0.011093              8.298492      11.419263      -0.049623      -0.013345       6.273788      -2.618262       7.202424           0.010388
          139              C      13.011955       3.032087      13.781992       0.170106      23.408291 0.29971517E+03  0.64400497E+04                                 7.254565                            5.884539       0.213556       2.115153                    0.999683      24.400759      67.727573       0.657928       0.433259      -1.050529      -0.009634       0.030403      -0.032158       0.045291      -0.016156       0.015426       0.046810      -0.082854       0.063555      -0.063679      -0.009411       0.073090              7.840292      10.932905      -0.076120       0.021962       5.938331      -2.299567       6.649639          -0.002337
          140              C      11.814102       4.215500      12.266750       0.253673      24.163332 0.29762917E+03  0.64549516E+04                                 7.662049                            6.050881      -0.112083       2.003475                    0.998780      24.963358      72.168463       0.612203       0.461310      -1.022825      -0.001574      -0.028838       0.042226       0.051158       0.000352      -0.000037       0.072761      -0.150272       0.073666      -0.087415      -0.031532       0.118947              8.653797      12.801258       0.034071       0.183065       6.076292      -2.188869       7.083842          -0.002203
          141              C      14.572934      17.698688       2.144410      -0.056456      37.312208 0.58523746E+03  0.14776272E+05                                 9.815481                            8.395667       0.229620       2.020539                    0.998928      31.106899      91.778409       0.537111       0.451658      -1.045914       0.012145      -0.006818       0.008078       0.016100       0.083812      -0.101459       0.036073      -0.162340       0.134036      -0.188581       0.088513       0.100067             10.162564      13.121315      -2.014388       2.433670       8.538270      -0.760299       8.828108          -0.012089
          142              C      16.403399      15.588529       4.694363      -0.032027      32.544309 0.56173950E+03  0.14024105E+05                                 8.969761                            8.232550       0.326843       2.062381                    0.999145      30.251130      88.456785       0.542252       0.452444      -1.046527       0.007702       0.009834      -0.011890       0.017245      -0.000861       0.000919       0.135328       0.119354      -0.222487      -0.186147       0.089383       0.096765              8.975486       6.780041       0.148681      -0.180047       9.692355      -1.997165      10.454063          -0.010422
          143              C       8.265078       5.417658      16.985024      -0.056437      37.313701 0.58527137E+03  0.14777458E+05                                 9.816088                            8.396185       0.229055       2.020365                    0.998928      31.107746      91.784281       0.537064       0.451687      -1.045889      -0.012175       0.006803      -0.008135       0.016146       0.083704      -0.101476       0.035999      -0.162408       0.133962      -0.188523       0.088459       0.100064             10.163191      13.122544      -2.014659       2.433570       8.538926      -0.760332       8.828105          -0.012137
          144              C       6.434613       7.527817      14.435071      -0.031930      32.541034 0.56166849E+03  0.14021904E+05                                 8.969469                            8.232296       0.326283       2.062259                    0.999145      30.247953      88.446454       0.542233       0.452473      -1.046509      -0.007796      -0.009894       0.011896       0.017326      -0.000903       0.000915       0.135232       0.119473      -0.222181      -0.186037       0.089263       0.096774              8.975189       6.779736       0.148848      -0.179967       9.691800      -1.997323      10.454030          -0.011017
          145              C      13.974578       9.783613      11.709127      -0.056438      37.313347 0.58526415E+03  0.14777230E+05                                 9.816034                            8.396138       0.229070       2.020372                    0.998928      31.107551      91.783567       0.537065       0.451688      -1.045889      -0.012178      -0.006718       0.008199       0.016145      -0.084026       0.101207       0.036091      -0.161924       0.135459      -0.188524       0.088461       0.100064             10.163129      13.122468       2.013701      -2.434390       8.538461      -0.760259       8.828458          -0.012049
          146              C      12.144112       7.673454      14.259080      -0.031932      32.540974 0.56166767E+03  0.14021883E+05                                 8.969464                            8.232294       0.326270       2.062254                    0.999145      30.247966      88.446577       0.542233       0.452474      -1.046509      -0.007794       0.009836      -0.011946       0.017326       0.000729      -0.001057       0.135203       0.119323      -0.222624      -0.186036       0.089263       0.096773              8.975177       6.779734      -0.148948       0.179904       9.693231      -1.997581      10.452565          -0.011023
          147              C       8.863434      13.332733       7.420307      -0.056530      37.315551 0.58530830E+03  0.14778521E+05                                 9.816177                            8.396282       0.229184       2.020397                    0.998927      31.108254      91.784110       0.537080       0.451669      -1.045907       0.012167       0.006657      -0.008209       0.016116      -0.083980       0.101253       0.036048      -0.162020       0.135474      -0.188547       0.088447       0.100100             10.163266      13.122432       2.014009      -2.434280       8.538850      -0.760397       8.828517          -0.012085
          148              C      10.693899      15.442892       4.870354      -0.031940      32.540977 0.56167206E+03  0.14022041E+05                                 8.969523                            8.232384       0.326050       2.062196                    0.999144      30.247997      88.447262       0.542223       0.452480      -1.046503       0.007828      -0.009871       0.011886       0.017320       0.000760      -0.001074       0.135222       0.119498      -0.222397      -0.186061       0.089238       0.096822              8.975215       6.779873      -0.148951       0.179893       9.693008      -1.997397      10.452764          -0.011031
          149              N      14.687123      14.290391       2.210406      -0.319824      47.419683 0.59550923E+03  0.14918184E+05                                11.042225                            8.124619       0.068547       2.018628                    0.998171      29.973739      84.650218       0.588207       0.415670      -1.080950      -0.007230       0.013094       0.009996       0.017990      -0.092966      -0.030297      -0.027638       0.097863       0.178495      -0.142484       0.059096       0.083388             13.264660      12.603319       7.426443       1.721068      19.787778       2.919698       7.402882           0.087291
          150              N       7.280760      14.704702       2.340869      -0.337927      42.030702 0.59888089E+03  0.14954385E+05                                10.054351                            8.056162       0.384186       2.113150                    0.998522      30.132273      83.684711       0.603574       0.406394      -1.092115      -0.020699       0.050626       0.029863       0.062316       0.122562       0.047431      -0.033556       0.037195       0.241946      -0.176673       0.073805       0.102868             11.399403      12.919790      -6.426051      -1.734240      14.193450       2.306168       7.084969           0.034192
          151              N      11.219179      20.660695      18.904089      -0.328356      48.833777 0.55840332E+03  0.13724349E+05                                11.142557                            7.762072       0.260386       2.073220                    0.999323      29.705114      82.287678       0.615919       0.404612      -1.091520      -0.005055       0.012513       0.017366       0.021993       0.009048       0.025681      -0.001928      -0.062464      -0.440457      -0.150284       0.044347       0.105938             13.872366       6.614445       0.089991      -2.940676       8.045271      -0.407317      26.957381           0.093238
          152              N      13.062198      10.698235       2.267029      -0.318880      48.663453 0.59486913E+03  0.14894330E+05                                11.202482                            8.105505       0.025657       2.002106                    0.998133      30.060480      84.801983       0.590659       0.414162      -1.082210       0.007722      -0.013848      -0.006967       0.017319      -0.098563      -0.006768       0.001607       0.110676       0.222936      -0.150209       0.068407       0.081802             13.520993      12.258189       7.521912       0.438836      21.565024       0.868755       6.739765           0.084979
          153              N      14.926921      12.038131       0.141940      -0.345107      41.791986 0.57651323E+03  0.14249407E+05                                 9.962550                            7.860422       0.435647       2.127152                    0.999329      29.977556      82.638946       0.616602       0.401896      -1.095935       0.018112      -0.017402      -0.045504       0.051976       0.037004       0.126478      -0.025549      -0.129032      -0.163350      -0.179757       0.076834       0.102923             11.342051      12.037847      -1.405490      -6.384571       6.868230       2.328634      15.120077           0.025514
          154              N      11.179211      18.546495      17.075889      -0.324181      45.108106 0.55329268E+03  0.13573679E+05                                10.597461                            7.745358       0.332382       2.101189                    0.999297      29.524094      81.832091       0.614051       0.406592      -1.089694      -0.008862      -0.016936      -0.004786       0.019704       0.015662      -0.002686      -0.011087       0.186608       0.306272      -0.146127       0.043346       0.102781             12.752484       6.042924       0.016112      -0.167591      24.127494      -0.787985       8.087035           0.096615
          155              N       8.558543       6.502740       3.228283      -0.278776      31.795268 0.51743728E+03  0.12454138E+05                                 8.189909                            7.374192       0.561443       2.152748                    0.999897      29.712155      80.952611       0.645725       0.394096      -1.100794       0.103733       0.044434       0.005685       0.112992      -0.121752       0.068571       0.013326      -0.215273       0.319278      -0.229514       0.098137       0.131376              8.303022      10.500731       2.290475      -1.266818       7.275423      -1.183531       7.132911           0.040741
          156              N      15.556108      11.770974       3.167643      -0.212985      35.827569 0.49925973E+03  0.11944302E+05                                 9.128307                            7.275882       0.002733       2.033482                    0.999323      27.294442      74.847851       0.643867       0.397627      -1.095158       0.082812      -0.041767       0.060215       0.110580       0.032893      -0.038632       0.020342      -0.076443       0.039243      -0.077679       0.031643       0.046036             10.340312      14.655131       0.787735      -0.866793       7.721910      -2.898621       8.643894           0.077873
          157              N       6.483713      11.726534       3.176634      -0.220236      35.619115 0.49787770E+03  0.11885800E+05                                 9.048652                            7.234189       0.077938       2.055658                    0.999458      27.264980      74.335492       0.650897       0.394174      -1.099135      -0.086696      -0.038477       0.058555       0.111469      -0.026081       0.042328       0.020843      -0.073684       0.055877      -0.077257       0.031750       0.045507             10.229331      14.601649      -0.459165       0.631941       7.376379      -2.821548       8.709965           0.079844
          158              N       8.150887       4.844857      13.624557      -0.321676      47.500527 0.59672415E+03  0.14956747E+05                                11.056047                            8.134025       0.057940       2.015102                    0.998267      30.002787      84.764711       0.587725       0.415785      -1.080839       0.008208       0.011566       0.009675       0.017168       0.047955       0.086394      -0.052349      -0.024918      -0.191542      -0.144084       0.059941       0.084144             13.282280      12.619547      -3.084037      -6.984316       8.920019       4.998008      18.307274           0.087412
          159              N      15.557251       5.050527      14.007145      -0.339585      42.105971 0.60022543E+03  0.14996746E+05                                10.067463                            8.066142       0.380030       2.111422                    0.998554      30.161738      83.798070       0.603080       0.406489      -1.092024       0.019398       0.038383       0.043790       0.061377      -0.069722      -0.111493      -0.057170      -0.085155      -0.126043      -0.176943       0.073796       0.103147             11.414909      12.937687       2.910345       5.998298       8.191932       3.456788      13.115108           0.034313
          160              N      11.618844      22.435571      16.759297      -0.327876      48.751629 0.55736350E+03  0.13691756E+05                                11.128316                            7.753462       0.259524       2.073259                    0.999286      29.682271      82.190444       0.616455       0.404468      -1.091670       0.005381       0.019443       0.009509       0.022303      -0.026278      -0.004330       0.044587       0.181190       0.289989      -0.150351       0.044216       0.106135             13.852726       6.606766       2.867143      -0.637463      26.105804      -3.847046       8.845609           0.093305
          161              N       9.775810       4.228452      10.085229      -0.318918      48.696530 0.59527440E+03  0.14907524E+05                                11.209054                            8.109133       0.028001       2.002733                    0.998143      30.070195      84.847527       0.590412       0.414250      -1.082115      -0.008070      -0.009244      -0.012294       0.017370       0.025284       0.095665      -0.028483      -0.050461      -0.262570      -0.150253       0.067897       0.082356             13.530328      12.266487      -1.840910      -7.314438       7.583090       3.536893      20.741405           0.084989
          162              N       7.911087       2.391554      11.799035      -0.342742      41.629514 0.57371115E+03  0.14161539E+05                                 9.932144                            7.837255       0.442754       2.130245                    0.999360      29.919825      82.400029       0.618049       0.401482      -1.096322      -0.018491      -0.048757      -0.008033       0.052761      -0.130520      -0.012832       0.002608       0.019862       0.288081      -0.179079       0.076528       0.102552             11.306514      11.999665       6.511294       0.185816      15.635510       0.646375       6.284367           0.025422
          163              N      11.658809      20.244120      15.024449      -0.324306      45.225669 0.55491711E+03  0.13624843E+05                                10.620296                            7.760195       0.334392       2.101399                    0.999272      29.555929      81.980506       0.612991       0.406957      -1.089343       0.009411      -0.007827      -0.015679       0.019891      -0.000259      -0.016255      -0.055817      -0.047452      -0.395651      -0.146487       0.043346       0.103141             12.782537       6.054140       0.161946      -0.047618       8.376256       2.220905      23.917214           0.096687
          164              N       2.860462       4.387832       5.783976      -0.278895      31.799484 0.51751812E+03  0.12456572E+05                                 8.190639                            7.374729       0.560317       2.152388                    0.999888      29.714788      80.961412       0.645707       0.394092      -1.100797      -0.103726       0.013559       0.042916       0.113070      -0.044164       0.132364       0.002463      -0.270353       0.154866      -0.229397       0.097943       0.131454              8.303848      10.501774       0.816424      -2.487557       6.703497      -1.074826       7.706272           0.040666
          165              N       7.281901       5.313855      10.970539      -0.213849      35.904341 0.50063062E+03  0.11986462E+05                                 9.143282                            7.287633       0.007567       2.034408                    0.999336      27.333173      75.006841       0.643051       0.397820      -1.094920      -0.082166       0.052468      -0.052820       0.110879       0.030740      -0.038720       0.022292      -0.066218       0.073299      -0.076766       0.030307       0.046460             10.357889      14.685307       0.701061      -0.932158       7.556580      -2.867637       8.831779           0.077820
          166              N       4.935296       5.314374      10.925202      -0.220250      35.573510 0.49710533E+03  0.11862189E+05                                 9.039752                            7.227492       0.075471       2.055331                    0.999461      27.243668      74.249607       0.651376       0.394056      -1.099270       0.086680       0.050820      -0.048208       0.111446      -0.037125       0.033578       0.021016      -0.073274       0.055156      -0.077365       0.031314       0.046050             10.219084      14.585598      -0.534038       0.567677       7.619313      -2.866340       8.452341           0.079767
          167              N      13.860389      10.356414      15.069594      -0.319890      47.424168 0.59557603E+03  0.14920311E+05                                11.042941                            8.125095       0.068571       2.018616                    0.998170      29.975421      84.656914       0.588186       0.415672      -1.080946       0.007247      -0.012291      -0.010963       0.017994      -0.047180      -0.085649      -0.051077      -0.025259      -0.191050      -0.142470       0.059050       0.083420             13.265524      12.604402       3.080138       6.974050       8.909760       4.991425      18.282411           0.087418
          168              N       9.847752      10.150744      14.687006      -0.338091      42.035069 0.59896384E+03  0.14956941E+05                                10.054855                            8.056594       0.384400       2.113183                    0.998521      30.134607      83.691949       0.603574       0.406381      -1.092126       0.020600      -0.038842      -0.044181       0.062330       0.069487       0.111469      -0.056929      -0.085232      -0.125255      -0.176662       0.073807       0.102856             11.399873      12.920450      -2.905738      -5.988462       8.181553       3.451046      13.097614           0.034375
          169              N      11.618839      12.238948      11.934854      -0.328557      48.843783 0.55853092E+03  0.13728309E+05                                11.144069                            7.762977       0.260271       2.073144                    0.999322      29.708450      82.300177       0.615879       0.404614      -1.091516       0.005011      -0.019391      -0.009039       0.021973       0.026869       0.004043       0.044404       0.180865       0.289661      -0.150251       0.044329       0.105922             13.874274       6.615192      -2.872292       0.638665      26.149551      -3.855238       8.858078           0.093452
          170              N      15.485314      10.972819      18.608922      -0.318874      48.665489 0.59489743E+03  0.14895238E+05                                11.202805                            8.105714       0.025619       2.002083                    0.998133      30.061260      84.805169       0.590648       0.414163      -1.082207      -0.007698       0.009406       0.012295       0.017288      -0.025097      -0.095553      -0.029153      -0.050908      -0.261765      -0.150213       0.068396       0.081817             13.521348      12.258595       1.838317       7.307283       7.578128       3.532483      20.727322           0.084977
          171              N      13.620591      12.809717      16.895116      -0.345083      41.794628 0.57655650E+03  0.14250763E+05                                 9.962989                            7.860734       0.435634       2.127133                    0.999329      29.978582      82.642956       0.616587       0.401898      -1.095932      -0.018132       0.047942       0.008571       0.051968       0.131168       0.012704       0.003124       0.021414       0.288056      -0.179758       0.076813       0.102945             11.342558      12.038426      -6.535156      -0.186211      15.687885       0.649067       6.301364           0.025549
          172              N      11.658807      14.430399      13.669702      -0.324196      45.110303 0.55332017E+03  0.13574561E+05                                10.597916                            7.745630       0.332237       2.101143                    0.999297      29.524573      81.834797       0.614028       0.406601      -1.089685       0.008823       0.007846       0.015748       0.019682       0.000293       0.015903      -0.055599      -0.047184      -0.394916      -0.146118       0.043318       0.102800             12.753084       6.043134      -0.161610       0.047225       8.359027       2.215114      23.857091           0.096725
          173              N      14.279463       7.170341       3.780741      -0.278781      31.792868 0.51738423E+03  0.12452526E+05                                 8.189473                            7.373790       0.561565       2.152804                    0.999897      29.710894      80.947757       0.645747       0.394094      -1.100797      -0.103723      -0.013831      -0.042542       0.112958       0.044630      -0.132380       0.002829      -0.270353       0.154113      -0.229490       0.098105       0.131385              8.302598      10.500213      -0.815899       2.486927       6.702584      -1.074414       7.704999           0.040764
          174              N      12.991404       9.887416      17.723612      -0.212964      35.828565 0.49927309E+03  0.11944746E+05                                 9.128586                            7.276051       0.002568       2.033428                    0.999323      27.294853      74.850271       0.643847       0.397635      -1.095148      -0.082803      -0.051358       0.052270       0.110572      -0.031799       0.039539       0.022327      -0.065968       0.070676      -0.077679       0.031650       0.046029             10.340686      14.655730      -0.704113       0.935938       7.546471      -2.865346       8.819857           0.077892
          175              N      10.644799       9.886897      17.768949      -0.220185      35.618313 0.49786167E+03  0.11885330E+05                                 9.048559                            7.234091       0.077848       2.055640                    0.999458      27.264501      74.334089       0.650898       0.394176      -1.099133       0.086689      -0.050350       0.048725       0.111464       0.036708      -0.033537       0.021023      -0.072768       0.058685      -0.077266       0.031750       0.045516             10.229264      14.601597       0.534897      -0.569223       7.626153      -2.869173       8.460042           0.079849
          176              N       8.977625      16.741030       7.354311      -0.321377      47.490122 0.59649049E+03  0.14949348E+05                                11.053494                            8.131557       0.059020       2.015455                    0.998266      29.999994      84.751009       0.587912       0.415695      -1.080903      -0.008098      -0.011603      -0.009634       0.017118       0.093689       0.031069      -0.028800       0.098334       0.179328      -0.143862       0.059788       0.084074             13.279480      12.616442      -7.437320      -1.722328      19.812418       2.922238       7.409579           0.085066
          177              N      12.990261      16.326719       7.223848      -0.339093      42.083455 0.59979279E+03  0.14983196E+05                                10.063873                            8.063068       0.380421       2.111700                    0.998548      30.151751      83.761932       0.603215       0.406472      -1.092038      -0.019313      -0.050149      -0.029503       0.061305      -0.122500      -0.047671      -0.033753       0.037723       0.242467      -0.176850       0.073725       0.103124             11.410938      12.932550       6.435313       1.736088      14.209409       2.309102       7.090856           0.035824
          178              N      11.219174      14.013824       9.790062      -0.327724      48.745104 0.55727423E+03  0.13689015E+05                                11.127413                            7.752879       0.259435       2.073266                    0.999286      29.679751      82.181827       0.616474       0.404472      -1.091667      -0.005401      -0.013004      -0.017344       0.022341      -0.009208      -0.025016      -0.001832      -0.062552      -0.441255      -0.150370       0.044211       0.106158             13.851543       6.606257      -0.089888       2.935589       8.034945      -0.406358      26.913427           0.093391
          179              N      18.771702      20.333186       7.297688      -0.318822      48.691588 0.59512335E+03  0.14902706E+05                                11.207289                            8.107207       0.029279       2.003128                    0.998141      30.069534      84.841042       0.590583       0.414159      -1.082182       0.007948       0.013705       0.006859       0.017264       0.098522       0.007002       0.002237       0.110623       0.221819      -0.149968       0.067737       0.082231             13.528596      12.264990      -7.530060      -0.439467      21.578514       0.870388       6.742285           0.082646
          180              N       9.217425      18.993290       9.422777      -0.342748      41.629525 0.57367446E+03  0.14160414E+05                                 9.932043                            7.836796       0.442950       2.130310                    0.999359      29.919706      82.399195       0.618092       0.401461      -1.096336       0.018564       0.016996       0.046359       0.052751      -0.037083      -0.125688      -0.025803      -0.129773      -0.160432      -0.178964       0.076351       0.102613             11.306705      11.999982       1.400753       6.362731       6.848641       2.319637      15.071490           0.024484
          181              N      11.179209      16.128024      11.618262      -0.324275      45.226191 0.55492742E+03  0.13625179E+05                                10.620354                            7.760242       0.334416       2.101400                    0.999272      29.556034      81.981428       0.612991       0.406954      -1.089344      -0.009453       0.016881       0.004813       0.019937      -0.016016       0.002735      -0.011212       0.186733       0.307616      -0.146480       0.043235       0.103245             12.782397       6.054083      -0.016421       0.167975      24.189192      -0.791417       8.103916           0.096520
          182              N       8.558544       5.055433       6.336434      -0.278814      31.797228 0.51747069E+03  0.12455149E+05                                 8.190298                            7.374427       0.560299       2.152410                    0.999888      29.713293      80.956500       0.645715       0.394096      -1.100794       0.103714      -0.044611      -0.005124       0.113017       0.121675      -0.068241       0.012911      -0.215543       0.319375      -0.229379       0.097898       0.131481              8.303526      10.501222      -2.291043       1.267134       7.276063      -1.183805       7.133293           0.040713
          183              N       9.846611      19.260447       6.397074      -0.211008      35.813700 0.49909633E+03  0.11939846E+05                                 9.126681                            7.275362       0.010210       2.035824                    0.999337      27.289610      74.841698       0.643777       0.397700      -1.095068       0.080754       0.042048      -0.061759       0.110016      -0.031959       0.037466       0.019896      -0.076016       0.036575      -0.075867       0.030171       0.045695             10.338005      14.653052      -0.784115       0.862891       7.719862      -2.896650       8.641101           0.063942
          184              N      12.193216      19.304887       6.388083      -0.217184      35.471884 0.49538012E+03  0.11810020E+05                                 9.021421                            7.213898       0.078698       2.057060                    0.999461      27.194528      74.066212       0.652171       0.393942      -1.099418      -0.085242       0.038372      -0.058913       0.110496       0.026266      -0.042448       0.021045      -0.070302       0.056700      -0.076501       0.031259       0.045242             10.197190      14.549844       0.458250      -0.631117       7.356031      -2.813832       8.685695          -0.076080
          185              N       8.150889       8.825955      16.919028      -0.319873      47.423319 0.59556379E+03  0.14919927E+05                                11.042817                            8.125016       0.068553       2.018616                    0.998170      29.975094      84.655749       0.588188       0.415673      -1.080946       0.007247      -0.013067      -0.010015       0.017988      -0.092960      -0.030325      -0.027623       0.097880       0.178377      -0.142466       0.059047       0.083419             13.265370      12.604242       7.427052       1.720988      19.788799       2.919462       7.403068           0.087412
          186              N      15.557252       8.411644      16.788565      -0.338074      42.033872 0.59894251E+03  0.14956269E+05                                10.054665                            8.056449       0.384428       2.113200                    0.998521      30.134067      83.689932       0.603580       0.406381      -1.092127       0.020596      -0.050670      -0.029884       0.062328       0.122501       0.047406      -0.033601       0.037253       0.242205      -0.176663       0.073806       0.102857             11.399660      12.920173      -6.426214      -1.734053      14.193787       2.305950       7.085020           0.034346
          187              N      11.618833       2.455651       0.225345      -0.328555      48.844473 0.55853808E+03  0.13728537E+05                                11.144204                            7.763046       0.260321       2.073158                    0.999322      29.708578      82.300828       0.615874       0.404616      -1.091514       0.004991      -0.012496      -0.017359       0.021964       0.009003       0.025632      -0.001939      -0.062473      -0.440409      -0.150256       0.044335       0.105921             13.874491       6.615276       0.090026      -2.941162       8.046350      -0.407494      26.961847           0.093330
          188              N       9.775814      12.418111      16.862405      -0.318847      48.663374 0.59486768E+03  0.14894287E+05                                11.202455                            8.105485       0.025663       2.002107                    0.998133      30.060483      84.802018       0.590660       0.414161      -1.082211      -0.007706       0.013840       0.006953       0.017299      -0.098562      -0.006783       0.001622       0.110667       0.222977      -0.150213       0.068391       0.081823             13.520923      12.258209       7.521917       0.438787      21.564804       0.868628       6.739755           0.084976
          189              N       7.911091      11.078215      18.987494      -0.345113      41.794321 0.57655191E+03  0.14250613E+05                                 9.962912                            7.860681       0.435696       2.127153                    0.999329      29.978539      82.642582       0.616592       0.401896      -1.095934      -0.018123       0.017397       0.045503       0.051978       0.037020       0.126480      -0.025529      -0.129062      -0.163348      -0.179764       0.076814       0.102950             11.342451      12.038355      -1.405532      -6.384861       6.868418       2.328652      15.120580           0.025554
          190              N      11.658801       4.569851       2.053545      -0.324166      45.108369 0.55329621E+03  0.13573816E+05                                10.597608                            7.745454       0.332267       2.101160                    0.999297      29.523918      81.832310       0.614037       0.406600      -1.089687       0.008822       0.016927       0.004805       0.019683       0.015683      -0.002681      -0.011081       0.186555       0.306344      -0.146116       0.043312       0.102804             12.752669       6.042977       0.016159      -0.167596      24.127933      -0.788315       8.087097           0.096752
          191              N      14.279469      16.613606      15.901151      -0.278784      31.794025 0.51740914E+03  0.12453273E+05                                 8.189617                            7.373924       0.561620       2.152810                    0.999897      29.711791      80.950617       0.645747       0.394089      -1.100801      -0.103703      -0.044399      -0.005596       0.112947      -0.121699       0.068609       0.013328      -0.215271       0.319207      -0.229479       0.098111       0.131368              8.302734      10.500403       2.290407      -1.266771       7.275133      -1.183410       7.132666           0.040471
          192              N       7.281904      11.345372      15.961791      -0.212960      35.828276 0.49926812E+03  0.11944597E+05                                 9.128544                            7.276019       0.002554       2.033426                    0.999323      27.294701      74.849752       0.643848       0.397635      -1.095148      -0.082804       0.041743      -0.060226       0.110572       0.032890      -0.038634       0.020334      -0.076450       0.039251      -0.077680       0.031649       0.046031             10.340637      14.655662       0.787656      -0.866778       7.722081      -2.898781       8.644167           0.077884
          193              N      16.354299      11.389812      15.952800      -0.220186      35.618477 0.49786426E+03  0.11885411E+05                                 9.048594                            7.234115       0.077845       2.055639                    0.999458      27.264576      74.334440       0.650896       0.394177      -1.099132       0.086692       0.038443      -0.058577       0.111465      -0.026075       0.042337       0.020847      -0.073699       0.055907      -0.077269       0.031748       0.045521             10.229306      14.601646      -0.459107       0.631930       7.376305      -2.821604       8.709967           0.079839
          194              N      14.687125      18.271489       5.504877      -0.322250      47.528092 0.59703418E+03  0.14966346E+05                                11.058496                            8.134647       0.059698       2.015432                    0.998272      30.015380      84.803353       0.587868       0.415632      -1.080946      -0.009349      -0.013224      -0.009669       0.018862       0.047987       0.085756      -0.052997      -0.023870      -0.190502      -0.143718       0.059982       0.083736             13.286123      12.622302      -3.085094      -6.987974       8.921899       5.000181      18.314168          -0.027521
          195              N       7.280761      18.065819       5.122289      -0.339080      42.087527 0.59988577E+03  0.14986096E+05                                10.064455                            8.063664       0.380677       2.111726                    0.998553      30.153690      83.768876       0.603196       0.406469      -1.092040      -0.019778      -0.038458      -0.043619       0.061424      -0.069846      -0.111625      -0.056986      -0.085003      -0.125335      -0.176959       0.073798       0.103161             11.411466      12.933331       2.909438       5.996845       8.189233       3.455802      13.111835           0.033127
          196              N      11.219168       0.680775       2.370137      -0.327584      48.740585 0.55721764E+03  0.13687279E+05                                11.126774                            7.752487       0.259638       2.073351                    0.999287      29.677950      82.175836       0.616489       0.404472      -1.091667      -0.005431      -0.019454      -0.009549       0.022342      -0.026295      -0.004477       0.044593       0.181235       0.290016      -0.150376       0.044188       0.106187             13.850689       6.605925       2.866793      -0.637483      26.101601      -3.846951       8.844542           0.093333
          197              N      13.062202      18.887894       9.044205      -0.319372      48.715272 0.59543602E+03  0.14912392E+05                                11.210059                            8.108699       0.030129       2.003239                    0.998148      30.078944      84.870995       0.590603       0.414094      -1.082232       0.007835       0.010129       0.011790       0.017406       0.025617       0.095462      -0.028594      -0.050293      -0.260954      -0.149840       0.067504       0.082335             13.532497      12.268392      -1.841170      -7.317864       7.583303       3.537368      20.745796          -0.027887
          198              N      14.926925      20.724792       7.330399      -0.342614      41.630915 0.57367808E+03  0.14160629E+05                                 9.932530                            7.836979       0.442628       2.130213                    0.999359      29.919473      82.400878       0.618061       0.401477      -1.096316       0.018630       0.048633       0.007885       0.052673      -0.130421      -0.012856       0.002653       0.019634       0.287921      -0.178945       0.076414       0.102531             11.307456      12.000320       6.513146       0.185773      15.637975       0.646252       6.284072           0.026920
          199              N      11.179203       2.872226       4.104985      -0.324523      45.238500 0.55510233E+03  0.13630608E+05                                10.622377                            7.761580       0.334173       2.101273                    0.999271      29.560500      81.998431       0.612922       0.406966      -1.089331      -0.009478       0.007883       0.015658       0.019929      -0.000236      -0.016254      -0.055832      -0.047498      -0.395469      -0.146437       0.043290       0.103147             12.784989       6.055067       0.162005      -0.047650       8.377587       2.220575      23.922313           0.096720
          200              N      19.977550      18.728514      13.345458      -0.278669      31.792377 0.51736815E+03  0.12452068E+05                                 8.189555                            7.373772       0.560257       2.152442                    0.999888      29.710303      80.946463       0.645734       0.394104      -1.100788       0.103721      -0.013328      -0.042881       0.113024      -0.044325       0.132305       0.002442      -0.270420       0.154614      -0.229392       0.097856       0.131536              8.302783      10.500320       0.816064      -2.487352       6.702588      -1.074558       7.705441           0.040310
          201              N      15.556111      17.802491       8.158895      -0.210784      35.804628 0.49893543E+03  0.11935053E+05                                 9.125317                            7.274280       0.009841       2.035802                    0.999335      27.284840      74.826027       0.643812       0.397710      -1.095059       0.080709      -0.052732       0.052864       0.109951       0.030767      -0.038476       0.022140      -0.064347       0.071841      -0.075907       0.030140       0.045767             10.336437      14.650378       0.701028      -0.931723       7.543257      -2.862975       8.815675          -0.074251
          202              N      17.902716      17.801972       8.204232      -0.217539      35.487457 0.49564613E+03  0.11818037E+05                                 9.024090                            7.215895       0.078257       2.056773                    0.999462      27.202486      74.094957       0.652067       0.393949      -1.099405      -0.085330      -0.050780       0.048741       0.110614      -0.036838       0.033685       0.020874      -0.071486       0.053140      -0.076511       0.031194       0.045317             10.200287      14.554506      -0.534292       0.568366       7.607130      -2.862160       8.439224           0.066012
          203              N       8.977623      12.759932       4.059840      -0.319669      47.415102 0.59543934E+03  0.14916024E+05                                11.041650                            8.124220       0.068495       2.018639                    0.998171      29.971821      84.644176       0.588211       0.415678      -1.080943      -0.007228       0.012252       0.010985       0.017974      -0.047198      -0.085648      -0.051081      -0.025299      -0.191120      -0.142491       0.059050       0.083442             13.263937      12.602706       3.079808       6.972969       8.908997       4.991019      18.280109           0.087401
          204              N      12.990260      12.965602       4.442428      -0.337853      42.023331 0.59875769E+03  0.14950467E+05                                10.053019                            8.055220       0.384417       2.113261                    0.998522      30.129451      83.673194       0.603625       0.406382      -1.092128      -0.020602       0.038828       0.044214       0.062346       0.069466       0.111516      -0.056929      -0.085180      -0.125241      -0.176686       0.073857       0.102829             11.397723      12.917797      -2.905254      -5.986988       8.180334       3.450531      13.095037           0.034274
          205              N      11.219173      10.877398       7.194580      -0.328291      48.825102 0.55830179E+03  0.13721143E+05                                11.141009                            7.761194       0.260591       2.073317                    0.999323      29.702823      82.277506       0.615978       0.404594      -1.091539      -0.004981       0.019433       0.009063       0.022014       0.026886       0.004070       0.044403       0.181005       0.289571      -0.150306       0.044404       0.105902             13.870167       6.613597      -2.871310       0.638431      26.141255      -3.853714       8.855649           0.093515
          206              N       7.352698      12.143527       0.520512      -0.318848      48.662399 0.59485441E+03  0.14893876E+05                                11.202348                            8.105421       0.025650       2.002110                    0.998133      30.060103      84.800800       0.590660       0.414163      -1.082209       0.007711      -0.009423      -0.012283       0.017295      -0.025088      -0.095550      -0.029157      -0.050881      -0.261740      -0.150203       0.068401       0.081801             13.520803      12.257982       1.838263       7.306874       7.577917       3.532469      20.726512           0.084972
          207              N       9.217421      10.306629       2.234318      -0.345122      41.794194 0.57654762E+03  0.14250486E+05                                 9.962936                            7.860678       0.435614       2.127132                    0.999328      29.978363      82.642145       0.616589       0.401898      -1.095932       0.018113      -0.047948      -0.008581       0.051969       0.131166       0.012683       0.003105       0.021431       0.287996      -0.179747       0.076840       0.102908             11.342546      12.038329      -6.535159      -0.186257      15.687981       0.649148       6.301329           0.025574
          208              N      11.179205       8.685947       5.459732      -0.324178      45.104721 0.55325211E+03  0.13572382E+05                                10.596762                            7.744952       0.332497       2.101239                    0.999297      29.523298      81.827915       0.614084       0.406580      -1.089707      -0.008824      -0.007919      -0.015756       0.019719       0.000312       0.015894      -0.055607      -0.047111      -0.394959      -0.146136       0.043362       0.102774             12.751506       6.042579      -0.161597       0.047212       8.358231       2.214756      23.853708           0.096871
          209              N       8.558549      15.946005      15.348693      -0.278799      31.795440 0.51744032E+03  0.12454226E+05                                 8.189922                            7.374200       0.561471       2.152754                    0.999897      29.712333      80.953075       0.645727       0.394095      -1.100796       0.103715       0.013882       0.042620       0.112987       0.044585      -0.132435       0.002849      -0.270348       0.154036      -0.229517       0.098149       0.131367              8.303037      10.500791      -0.815936       2.487035       6.702896      -1.074464       7.705425           0.040495
          210              N       9.846608      13.228930       1.405822      -0.213012      35.829486 0.49928827E+03  0.11945195E+05                                 9.128719                            7.276152       0.002637       2.033438                    0.999323      27.295327      74.851761       0.643844       0.397634      -1.095149       0.082811       0.051325      -0.052307       0.110580      -0.031793       0.039538       0.022331      -0.065973       0.070640      -0.077674       0.031646       0.046028             10.340823      14.655916      -0.704220       0.936042       7.546584      -2.865339       8.819970           0.077863
          211              N      12.193213      13.229449       1.360485      -0.220213      35.618008 0.49785848E+03  0.11885200E+05                                 9.048409                            7.234004       0.077967       2.055674                    0.999458      27.264430      74.333010       0.650913       0.394169      -1.099141      -0.086697       0.050324      -0.048758       0.111473       0.036709      -0.033539       0.021027      -0.072765       0.058631      -0.077264       0.031743       0.045520             10.229056      14.601312       0.534918      -0.569279       7.626013      -2.869028       8.459843           0.079805
          212              N      13.860387       6.375316      11.775123      -0.321668      47.499438 0.59670943E+03  0.14956275E+05                                11.055857                            8.133912       0.057986       2.015121                    0.998267      30.002416      84.763186       0.587731       0.415784      -1.080841       0.008202       0.011664       0.009539       0.017156       0.093839       0.030949      -0.028790       0.098759       0.179532      -0.144085       0.059940       0.084146             13.282005      12.619260      -7.437745      -1.722920      19.815324       2.922978       7.411430           0.087461
          213              N       9.847751       6.789627      11.905586      -0.339584      42.106019 0.60022669E+03  0.14996786E+05                                10.067468                            8.066150       0.380024       2.111420                    0.998554      30.161772      83.798200       0.603080       0.406489      -1.092024       0.019407       0.050193       0.029503       0.061372      -0.122568      -0.047633      -0.033759       0.037760       0.242720      -0.176944       0.073794       0.103151             11.414910      12.937663       6.436851       1.736839      14.213358       2.310108       7.093710           0.034384
          214              N      11.618838       9.102522       9.339372      -0.327864      48.747314 0.55731700E+03  0.13690272E+05                                11.127472                            7.753003       0.259648       2.073311                    0.999286      29.681422      82.185952       0.616492       0.404454      -1.091684       0.005410       0.012957       0.017343       0.022314      -0.009158      -0.025017      -0.001831      -0.062522      -0.441212      -0.150355       0.044233       0.106123             13.851506       6.606319      -0.089773       2.935477       8.035093      -0.405485      26.913106           0.093594
          215              N       4.066310       2.783160      11.831746      -0.318838      48.693950 0.59523813E+03  0.14906391E+05                                11.208722                            8.108942       0.027833       2.002690                    0.998143      30.069209      84.844152       0.590412       0.414256      -1.082111      -0.008048      -0.013824      -0.006777       0.017373       0.098716       0.006958       0.002278       0.111062       0.221964      -0.150268       0.067888       0.082380             13.529879      12.266264      -7.529486      -0.439931      21.579920       0.870939       6.743454           0.084959
          216              N      13.620587       4.123056       9.706657      -0.342879      41.635328 0.57380434E+03  0.14164431E+05                                 9.933043                            7.837867       0.442791       2.130222                    0.999361      29.922292      82.408841       0.618027       0.401479      -1.096322      -0.018471      -0.016946      -0.046407       0.052744      -0.036994      -0.125824      -0.025848      -0.129631      -0.160521      -0.179064       0.076545       0.102519             11.307656      12.000945       1.400862       6.362427       6.849745       2.319935      15.072278           0.025547
          217              N      11.658803       6.988322       7.511172      -0.324400      45.225879 0.55493018E+03  0.13625185E+05                                10.620084                            7.760115       0.334596       2.101456                    0.999272      29.556657      81.981437       0.613017       0.406939      -1.089360       0.009434      -0.016874      -0.004789       0.019916      -0.016021       0.002801      -0.011208       0.186842       0.307210      -0.146467       0.043349       0.103118             12.782150       6.054035      -0.016393       0.167993      24.188701      -0.790574       8.103712           0.096925
          218              N      14.279468      18.060913      12.793000      -0.278492      31.785855 0.51723318E+03  0.12447965E+05                                 8.188348                            7.372731       0.560523       2.152567                    0.999888      29.706696      80.932954       0.645792       0.394096      -1.100798      -0.103729       0.044729       0.005210       0.113082       0.121727      -0.068309       0.012801      -0.215352       0.319808      -0.229424       0.097743       0.131682              8.301503      10.498671      -2.290152       1.266950       7.274112      -1.183432       7.131728           0.040364
          219              N      12.991401       3.855899      12.732360      -0.213849      35.904351 0.50063136E+03  0.11986484E+05                                 9.143281                            7.287637       0.007538       2.034398                    0.999336      27.333190      75.006892       0.643051       0.397820      -1.094920      -0.082169      -0.042065       0.061423       0.110879      -0.032282       0.037442       0.020078      -0.077828       0.038494      -0.076767       0.030313       0.046454             10.357883      14.685271      -0.784505       0.863052       7.733100      -2.901262       8.655278           0.077802
          220              N      10.644796       3.811459      12.741351      -0.220246      35.573347 0.49710277E+03  0.11862119E+05                                 9.039742                            7.227486       0.075441       2.055324                    0.999461      27.243597      74.249513       0.651374       0.394058      -1.099269       0.086684      -0.037846       0.058939       0.111447       0.026034      -0.042750       0.021215      -0.072265       0.058235      -0.077367       0.031307       0.046060             10.219054      14.585445       0.457707      -0.630796       7.369634      -2.818825       8.702082           0.079739
          221              N      13.617163      18.084944       1.677651      -0.299981      31.750975 0.51634638E+03  0.12443194E+05                                 8.195927                            7.384376       0.456852       2.113559                    0.999891      30.151929      82.675053       0.641797       0.396021      -1.097522       0.095208      -0.044271       0.053308       0.117755       0.108466      -0.130831       0.043341      -0.203842       0.171095      -0.240736       0.109326       0.131410              8.206239      10.595042      -1.660898       2.006997       6.837192      -0.916692       7.186483           0.029272
          222              N      16.377136      14.869840       5.562839      -0.297902      27.220341 0.47851611E+03  0.11281666E+05                                 7.287226                            7.036981       0.940222       2.278970                    0.999160      29.189779      78.422484       0.669456       0.388068      -1.106290       0.001321       0.071767      -0.086953       0.112752      -0.005575       0.007217       0.177190       0.166418      -0.301881      -0.247376       0.113631       0.133745              7.026741       5.662975       0.025377      -0.030776       7.416914      -1.531534       8.000336           0.022881
          223              N       9.220848       5.031402      17.451783      -0.299979      31.751565 0.51635948E+03  0.12443564E+05                                 8.195854                            7.384317       0.457063       2.113607                    0.999891      30.152926      82.677446       0.641821       0.396004      -1.097536      -0.095213       0.044141      -0.053383       0.117744       0.108358      -0.130863       0.043334      -0.203947       0.171166      -0.240730       0.109353       0.131377              8.206173      10.595105      -1.660964       2.006777       6.837195      -0.916625       7.186219           0.029054
          224              N       6.460876       8.246506      13.566595      -0.297606      27.208380 0.47822825E+03  0.11273077E+05                                 7.284806                            7.034602       0.941288       2.279409                    0.999158      29.182457      78.394135       0.669613       0.388039      -1.106321      -0.001396      -0.071898       0.086834       0.112745      -0.005735       0.007095       0.177205       0.166715      -0.301670      -0.247425       0.113570       0.133855              7.024470       5.661086       0.025430      -0.030769       7.414392      -1.531097       7.997931           0.024357
          225              N      14.930348      10.169869      11.242368      -0.300000      31.751712 0.51636253E+03  0.12443656E+05                                 8.195884                            7.384342       0.457043       2.113599                    0.999891      30.153004      82.677730       0.641819       0.396004      -1.097536      -0.095222      -0.044181       0.053336       0.117745      -0.108281       0.130921       0.043315      -0.204057       0.170843      -0.240728       0.109355       0.131373              8.206203      10.595136       1.660622      -2.007094       6.837117      -0.916617       7.186355           0.029511
          226              N      12.170376       6.954765      15.127556      -0.297622      27.208817 0.47823904E+03  0.11273399E+05                                 7.284899                            7.034696       0.941261       2.279397                    0.999158      29.182691      78.395102       0.669606       0.388040      -1.106319      -0.001393       0.071851      -0.086874       0.112745       0.005897      -0.006962       0.177206       0.166699      -0.301726      -0.247430       0.113574       0.133856              7.024556       5.661156      -0.025474       0.030748       7.414845      -1.531179       7.997666           0.024232
          227              N       7.907663      12.946477       7.887066      -0.299809      31.743380 0.51618392E+03  0.12438236E+05                                 8.194373                            7.382999       0.457209       2.113711                    0.999891      30.148565      82.660968       0.641888       0.395997      -1.097544       0.095240       0.044026      -0.053383       0.117723      -0.108206       0.130979       0.043235      -0.204116       0.170762      -0.240712       0.109291       0.131421              8.204695      10.593047       1.660431      -2.006608       6.836003      -0.916494       7.185036           0.029421
          228              N      10.667636      16.161581       4.001878      -0.297567      27.209099 0.47824763E+03  0.11273691E+05                                 7.285104                            7.034901       0.940917       2.279302                    0.999159      29.182293      78.395221       0.669574       0.388056      -1.106304       0.001453      -0.072005       0.086747       0.112748       0.005948      -0.006953       0.177158       0.166953      -0.301452      -0.247400       0.113461       0.133939              7.024732       5.661385      -0.025466       0.030750       7.414873      -1.531175       7.997937           0.024262

******************************************************
Auxiliary information for the entire system
The total spin magnetic moment of the unit cell is   17.691594
The total net atomic charge of the unit cell is   0.000007
Accuracy of reproducing the electrostatic potential in the unit cell:
  The inner radius (bohr) =    5.0000
  The outer radius (bohr) =   12.0000
  Valid grid points have density less than (e/(bohr^3)) =    0.0001
  The number of valid grid points were=       103838
  The rms potential error without charges in kcal/mol is=      9.68022
  The rms potential error with partial charges in kcal/mol is=      3.02728
  The RRMSE value at monopole order=      0.31273
  The rms potential error with partial charges and cloud penetration in kcal/mol is=      3.00915
  The RRMSE value at monopole order with cloud penetration is=      0.31086
  The rms potential error with partial charges and atomic dipoles in kcal/mol is=      2.03796
  The RRMSE value at dipole order=      0.21053
  The rms potential error with partial charges, atomic dipoles and cloud penetration in kcal/mol is=      2.01409
  The RRMSE value at dipole order with cloud penetration=      0.20806

******************************************************
The electron densities and ab initio electrostatic potential were computed in VASP using the PBE functional and
projector augmented wave method. See the main text of the journal article for a description of computational details.
The atomic charges, dipoles, and quadrupoles were computed with the DDEC6 method as described in
(a) T. A. Manz and N. Gabaldon Limas, RSC Adv. 6 (2016) 47771-47801 DOI: 10.1039/c6ra04656h
(b) N. Gabaldon Limas and T. A. Manz, RSC Adv. 8 (2018) 2678-2707 DOI: 10.1039/c7ra11829e.
For each atom in the material, the electron cloud parameters were fit to the spherically averaged atom-in-material
electron density using radial positions for which this density was between 10^-4 and 10^-2 electrons per cubic bohr.
The polarizabilities, dispersion coefficients, and quantum Drude oscillator (QDO) parameters were fit using the MCLF method.
The magnetic structure of the system was optimized in VASP from the default ferromagnetic initial guess using spin polarization.
The atomic spin moments (ASMs) were computed on this optimized magnetic structure using the DDEC6 partition as inputs
to the method of T. A. Manz and D. S. Sholl, J. Chem. Theory Comput. 7 (2011) 4146-4164 DOI: 10.1021/ct200539n.
The RMSE and RRMSE were computed using a uniform grid with Ewald summation.
