# Supplementary material for: A collection of forcefield precursors for metal–organic frameworks
Source: RSC Adv. 2019 Nov 13;9(63):36492–507. doi: 10.1039/c9ra07327b (PMC9075174; doi:10.1039/c9ra07327b)
Supplement: RA-009-C9RA07327B-s5376 [file RA-009-C9RA07327B-s5376.xyz]

  228
jmolscript: load "" {1 1 1} spacegroup "x,y,z" unitcell [{     11.528400     0.000000     0.000000 }, {      0.000000    14.761000     0.000000 }, {      0.000000     0.000000    25.593000 }]
Cu     5.764200     7.380500    12.796500     0.768247
Cu     5.764200     0.000000     0.000000     0.768249
Cu     5.764200     7.380500     0.000000     0.768256
Cu     5.764200     0.000000    12.796500     0.768247
Cu     0.000000     7.380500    12.796500     0.774345
Cu     0.000000     0.000000     0.000000     0.774376
Cu     0.000000     7.380500     0.000000     0.774363
Cu     0.000000     0.000000    12.796500     0.774354
Cu     7.897646     7.587744     6.398250     0.870578
Cu     7.897646    14.553756     6.398250     0.870524
Cu     3.630754     7.173256    19.194750     0.870534
Cu     3.630754     0.207244    19.194750     0.870579
H      8.647453     7.368691    12.402368     0.080936
H      6.664568     8.170213    15.660357     0.110109
H      8.660134     8.539238    16.748059     0.156584
H     10.628032     8.201212    15.616849     0.111466
H      8.647453     0.011809     0.394132     0.080936
H      6.664568    13.971286    22.729143     0.110109
H      8.660134    13.602261    21.641441     0.156583
H     10.628032    13.940288    22.772651     0.111465
H      2.880947     7.392309    25.198868     0.080936
H      4.863832     6.590786     2.863857     0.110110
H      2.868266     6.221761     3.951559     0.156584
H      0.900368     6.559788     2.820349     0.111466
H      2.880947    -0.011809    13.190632     0.080936
H      4.863832     0.789713     9.932643     0.110110
H      2.868266     1.158738     8.844941     0.156585
H      0.900368     0.820712     9.976151     0.111466
H      2.880947     7.392309    13.190632     0.080936
H      4.863832     6.590786     9.932643     0.110110
H      2.868266     6.221761     8.844941     0.156585
H      0.900368     6.559788     9.976151     0.111466
H      2.880947    -0.011809    25.198868     0.080936
H      4.863832     0.789713     2.863857     0.110109
H      2.868266     1.158738     3.951559     0.156583
H      0.900368     0.820712     2.820349     0.111465
H      8.647453     7.368691     0.394132     0.080937
H      6.664568     8.170213    22.729143     0.110109
H      8.660134     8.539238    21.641441     0.156583
H     10.628032     8.201212    22.772651     0.111465
H      8.647453     0.011809    12.402368     0.080936
H      6.664568    13.971286    15.660357     0.110110
H      8.660134    13.602261    16.748059     0.156585
H     10.628032    13.940288    15.616849     0.111466
W      8.338492     3.690250     9.966938     0.699135
W      8.338492     3.690250     2.829562     0.699171
W      3.189908    11.070750    22.763438     0.699153
W      3.189908    11.070750    15.626062     0.699121
W      8.906957    11.070750    10.250252     0.699692
W      8.906957    11.070750     2.546248     0.699840
W      2.621443     3.690250    23.046752     0.699875
W      2.621443     3.690250    15.342748     0.699723
C      7.216778     5.061547    11.237886     0.049011
C      9.695384     5.003979    11.038261     0.021513
C      8.189775     5.337578     8.560858     0.065439
C      7.340132     9.678788    10.841195     0.001877
C     10.186494     9.478038    10.941007     0.047463
C      8.472221     9.709786     8.622282     0.071854
C      8.648606     7.585678    13.305801     0.244481
C      7.466945     8.066886    15.202242     0.164770
C      8.650911     8.275017    15.857423    -0.131974
C      9.821044     8.084600    15.168971     0.178475
C      7.216778     2.318953     1.558614     0.049012
C      9.695384     2.376521     1.758239     0.021505
C      8.189775     2.042922     4.235641     0.065466
C      7.340132    12.462712     1.955305     0.001880
C     10.186494    12.663462     1.855492     0.047454
C      8.472221    12.431714     4.174218     0.071878
C      8.648606    14.555822    25.083699     0.244483
C      7.466945    14.074613    23.187258     0.164769
C      8.650911    13.866483    22.532077    -0.131977
C      9.821044    14.056900    23.220529     0.178475
C      4.311622     9.699453    24.034386     0.049009
C      1.833016     9.757021    23.834761     0.021503
C      3.338625     9.423422    21.357358     0.065468
C      4.188268     5.082212    23.637695     0.001880
C      1.341906     5.282962    23.737507     0.047458
C      3.056179     5.051214    21.418782     0.071882
C      2.879794     7.175322     0.509301     0.244481
C      4.061455     6.694113     2.405742     0.164770
C      2.877489     6.485983     3.060923    -0.131975
C      1.707356     6.676400     2.372471     0.178475
C      4.311622    12.442047    14.355114     0.049012
C      1.833016    12.384479    14.554739     0.021512
C      3.338625    12.718078    17.032141     0.065454
C      4.188268     2.298288    14.751805     0.001881
C      1.341906     2.097538    14.651992     0.047464
C      3.056179     2.329286    16.970718     0.071869
C      2.879794     0.205178    12.287199     0.244480
C      4.061455     0.686386    10.390758     0.164772
C      2.877489     0.894517     9.735577    -0.131972
C      1.707356     0.704100    10.424029     0.178476
C      4.311622     9.699453    14.355114     0.049009
C      1.833016     9.757021    14.554739     0.021511
C      3.338625     9.423422    17.032141     0.065467
C      4.188268     5.082212    14.751805     0.001879
C      1.341906     5.282962    14.651992     0.047462
C      3.056179     5.051214    16.970718     0.071881
C      2.879794     7.175322    12.287199     0.244478
C      4.061455     6.694113    10.390758     0.164772
C      2.877489     6.485983     9.735577    -0.131971
C      1.707356     6.676400    10.424029     0.178476
C      4.311622    12.442047    24.034386     0.049012
C      1.833016    12.384479    23.834761     0.021504
C      3.338625    12.718078    21.357358     0.065455
C      4.188268     2.298288    23.637695     0.001883
C      1.341906     2.097538    23.737507     0.047458
C      3.056179     2.329286    21.418782     0.071871
C      2.879794     0.205178     0.509301     0.244483
C      4.061455     0.686386     2.405742     0.164769
C      2.877489     0.894517     3.060923    -0.131976
C      1.707356     0.704100     2.372471     0.178476
C      7.216778     5.061547     1.558614     0.049013
C      9.695384     5.003979     1.758239     0.021507
C      8.189775     5.337578     4.235641     0.065442
C      7.340132     9.678788     1.955305     0.001878
C     10.186494     9.478038     1.855492     0.047457
C      8.472221     9.709786     4.174218     0.071855
C      8.648606     7.585678    25.083699     0.244484
C      7.466945     8.066886    23.187258     0.164768
C      8.650911     8.275017    22.532077    -0.131978
C      9.821044     8.084600    23.220529     0.178474
C      7.216778     2.318953    11.237886     0.049011
C      9.695384     2.376521    11.038261     0.021511
C      8.189775     2.042922     8.560858     0.065464
C      7.340132    12.462712    10.841195     0.001879
C     10.186494    12.663462    10.941007     0.047461
C      8.472221    12.431714     8.622282     0.071876
C      8.648606    14.555822    13.305801     0.244480
C      7.466945    14.074613    15.202242     0.164771
C      8.650911    13.866483    15.857423    -0.131973
C      9.821044    14.056900    15.168971     0.178476
C      6.307188     3.690250     9.182768    -0.062952
C     10.206093     3.690250     8.875652    -0.060584
C      6.307188     3.690250     3.613732    -0.062949
C     10.206093     3.690250     3.920848    -0.060578
C      5.221212    11.070750    21.979268    -0.062951
C      1.322307    11.070750    21.672152    -0.060580
C      5.221212    11.070750    16.410232    -0.062953
C      1.322307    11.070750    16.717348    -0.060583
C     10.667229    11.070750     8.978024    -0.072553
C      8.848047    11.070750    12.435639    -0.025180
C     10.667229    11.070750     3.818476    -0.072542
C      8.848047    11.070750     0.360861    -0.025173
C      0.861171     3.690250    21.774524    -0.072533
C      2.680353     3.690250    25.232139    -0.025171
C      0.861171     3.690250    16.614976    -0.072542
C      2.680353     3.690250    13.157361    -0.025179
N      6.649581     5.849784    11.823966    -0.308277
N     10.399770     5.694794    11.601307    -0.333235
N      8.090631     6.192239     7.785391    -0.319916
N      6.575799     8.892026    11.173904    -0.342890
N     10.857447     8.652898    11.414478    -0.319081
N      8.249723     8.962879     7.785391    -0.320586
N      7.449652     7.711146    13.889321    -0.226915
N      9.842948     7.736240    13.879084    -0.218119
N      6.649581     1.530716     0.972534    -0.308281
N     10.399770     1.685706     1.195193    -0.333226
N      8.090631     1.188260     5.011109    -0.319957
N      6.575799    13.249474     1.622596    -0.342903
N     10.857447    13.488602     1.382022    -0.319082
N      8.249723    13.178621     5.011109    -0.320630
N      7.449652    14.430354    24.500179    -0.226914
N      9.842948    14.405260    24.510416    -0.218116
N      4.878819     8.911216    24.620466    -0.308276
N      1.128630     9.066206    24.397807    -0.333221
N      3.437769     8.568760    20.581891    -0.319960
N      4.952601     5.868974    23.970404    -0.342908
N      0.670953     6.108102    24.210978    -0.319088
N      3.278677     5.798121    20.581891    -0.320642
N      4.078748     7.049854     1.092821    -0.226914
N      1.685452     7.024760     1.082584    -0.218114
N      4.878819    13.230284    13.769034    -0.308277
N      1.128630    13.075294    13.991693    -0.333233
N      3.437769    13.572739    17.807609    -0.319940
N      4.952601     1.511526    14.419096    -0.342899
N      0.670953     1.272398    14.178522    -0.319087
N      3.278677     1.582379    17.807609    -0.320614
N      4.078748     0.330646    11.703679    -0.226915
N      1.685452     0.355740    11.713916    -0.218121
N      4.878819     8.911216    13.769034    -0.308275
N      1.128630     9.066206    13.991693    -0.333233
N      3.437769     8.568760    17.807609    -0.319958
N      4.952601     5.868974    14.419096    -0.342898
N      0.670953     6.108102    14.178522    -0.319087
N      3.278677     5.798121    17.807609    -0.320630
N      4.078748     7.049854    11.703679    -0.226915
N      1.685452     7.024760    11.713916    -0.218120
N      4.878819    13.230284    24.620466    -0.308277
N      1.128630    13.075294    24.397807    -0.333220
N      3.437769    13.572739    20.581891    -0.319942
N      4.952601     1.511526    23.970404    -0.342909
N      0.670953     1.272398    24.210978    -0.319086
N      3.278677     1.582379    20.581891    -0.320626
N      4.078748     0.330646     1.092821    -0.226913
N      1.685452     0.355740     1.082584    -0.218116
N      6.649581     5.849784     0.972534    -0.308280
N     10.399770     5.694794     1.195193    -0.333226
N      8.090631     6.192239     5.011109    -0.319921
N      6.575799     8.892026     1.622596    -0.342900
N     10.857447     8.652898     1.382022    -0.319080
N      8.249723     8.962879     5.011109    -0.320597
N      7.449652     7.711146    24.500179    -0.226914
N      9.842948     7.736240    24.510416    -0.218114
N      6.649581     1.530716    11.823966    -0.308280
N     10.399770     1.685706    11.601307    -0.333236
N      8.090631     1.188260     7.785391    -0.319953
N      6.575799    13.249474    11.173904    -0.342894
N     10.857447    13.488602    11.414478    -0.319083
N      8.249723    13.178621     7.785391    -0.320618
N      7.449652    14.430354    13.889321    -0.226916
N      9.842948    14.405260    13.879084    -0.218122
N      5.241963     3.690250     8.742569    -0.297577
N     11.206758     3.690250     8.292132    -0.281338
N      5.241963     3.690250     4.053931    -0.297586
N     11.206758     3.690250     4.504368    -0.281349
N      6.286437    11.070750    21.539069    -0.297584
N      0.321642    11.070750    21.088632    -0.281347
N      6.286437    11.070750    16.850431    -0.297577
N      0.321642    11.070750    17.300868    -0.281339
N      0.066865    11.070750     8.274217    -0.268134
N      8.831907    11.070750    13.574527    -0.309652
N      0.066865    11.070750     4.522283    -0.268158
N      8.831907    11.070750    24.814973    -0.309667
N     11.461535     3.690250    21.070717    -0.268172
N      2.696493     3.690250     0.778027    -0.309669
N     11.461535     3.690250    17.318783    -0.268149
N      2.696493     3.690250    12.018473    -0.309653

The following XYZ coordinates are in angstroms. Other properties are in atomic units.
The sperically averaged electron density of each atom fit to a function of the form exp(a - br)
eigen_1, eigen_2 and eigen_3 are the three eigenvalues of traceless quadrupole moment tensor
  atom number  atomic symbol              X              Y              Z     net charge C6 coefficient C8 coefficient C10 coefficient fluctuating dipole atomic polarizability isotropic forcefield polarizability              a              b squared Pearson coefficient          <r^3>          <r^4>         wp_QDO          m_QDO          q_QDO       dipole_x       dipole_y       dipole_z         dipole            Qxy            Qxz            Qyz     Q(x^2-y^2)  Q(3z^2 - R^2)        eigen_1        eigen_2        eigen_3 static polarizability      alpha(xx)      alpha(xy)      alpha(xz)      alpha(yy)      alpha(yz)      alpha(zz) atomic spin moment
            1             Cu       5.764200       7.380500      12.796500       0.768247      79.150358 0.11812912E+04  0.32956017E+05                                15.131184                           11.408377       1.996680       2.521332                    0.998882      42.150000     102.058774       0.531381       0.413164      -1.153664       0.000000       0.000000      -0.000001       0.000001      -0.024094      -0.029021       0.035271      -0.016675      -0.046561      -0.043107      -0.017476       0.060583             18.827459      24.141303       0.163648      -0.117858      18.868054       3.511300      13.473019           0.883040
            2             Cu       5.764200       0.000000       0.000000       0.768249      79.149928 0.11812841E+04  0.32955765E+05                                15.131127                           11.408340       1.996684       2.521334                    0.998882      42.149894     102.058397       0.531382       0.413163      -1.153664      -0.000000       0.000000      -0.000000       0.000000       0.024093       0.029021       0.035270      -0.016675      -0.046568      -0.043108      -0.017474       0.060582             18.827379      24.141170      -0.163654       0.117867      18.867987       3.511273      13.472978           0.883035
            3             Cu       5.764200       7.380500       0.000000       0.768256      79.149499 0.11812768E+04  0.32955497E+05                                15.131047                           11.408284       1.996712       2.521343                    0.998882      42.149846     102.058039       0.531385       0.413162      -1.153666       0.000000       0.000000       0.000001       0.000001      -0.024093       0.029020      -0.035272      -0.016674      -0.046569      -0.043108      -0.017474       0.060583             18.827275      24.141036       0.163653       0.117861      18.867879      -3.511251      13.472909           0.883042
            4             Cu       5.764200       0.000000      12.796500       0.768247      79.150267 0.11812897E+04  0.32955962E+05                                15.131173                           11.408369       1.996681       2.521332                    0.998882      42.149978     102.058698       0.531382       0.413164      -1.153664      -0.000000       0.000000      -0.000000       0.000000       0.024094      -0.029020      -0.035271      -0.016677      -0.046562      -0.043106      -0.017477       0.060583             18.827443      24.141278      -0.163644      -0.117859      18.868042      -3.511299      13.473009           0.883039
            5             Cu       0.000000       7.380500      12.796500       0.774345      79.557149 0.11612582E+04  0.32258576E+05                                15.186305                           11.293495       2.001467       2.525174                    0.999009      41.979630     101.425383       0.535341       0.411869      -1.154581      -0.000000      -0.000001      -0.000001       0.000001      -0.026945       0.029434      -0.043311      -0.013747       0.034880      -0.037357      -0.032019       0.069376             19.213870      25.455377      -5.187744       1.026013      18.175051      -1.948019      14.011181           0.880811
            6             Cu       0.000000       0.000000       0.000000       0.774376      79.554679 0.11612161E+04  0.32257082E+05                                15.185954                           11.293255       2.001531       2.525198                    0.999009      41.979084     101.423200       0.535350       0.411867      -1.154584       0.000000       0.000000       0.000000       0.000000       0.026943      -0.029436      -0.043309      -0.013752       0.034872      -0.037353      -0.032021       0.069374             19.213399      25.454685       5.187614      -1.025982      18.174625      -1.947996      14.010887           0.880834
            7             Cu       0.000000       7.380500       0.000000       0.774363      79.555766 0.11612342E+04  0.32257734E+05                                15.186134                           11.293378       2.001484       2.525182                    0.999009      41.979253     101.424112       0.535344       0.411869      -1.154581      -0.000000      -0.000001       0.000001       0.000001      -0.026943      -0.029435       0.043309      -0.013750       0.034870      -0.037353      -0.032020       0.069373             19.213640      25.455025      -5.187689      -1.026009      18.174851       1.948019      14.011045           0.880827
            8             Cu       0.000000       0.000000      12.796500       0.774354      79.556440 0.11612464E+04  0.32258148E+05                                15.186185                           11.293412       2.001498       2.525184                    0.999009      41.979526     101.424789       0.535345       0.411867      -1.154583       0.000000       0.000000      -0.000000       0.000000       0.026945       0.029435       0.043312      -0.013750       0.034879      -0.037356      -0.032021       0.069377             19.213708      25.455146       5.187694       1.025998      18.174903       1.948004      14.011076           0.880815
            9             Cu       7.897646       7.587744       6.398250       0.870578      61.034808 0.69151773E+03  0.17034575E+05                                13.083382                            8.834925       1.621988       2.432707                    0.999335      39.642346      93.012794       0.587414       0.423286      -1.135959       0.001113      -0.001047      -0.000001       0.001528       0.000704      -0.000000       0.000000       0.021935      -0.035072      -0.011691      -0.005144       0.016835             17.503827       7.095823       1.083607      -0.000003      20.372797      -0.000016      25.042861           0.835879
           10             Cu       7.897646      14.553756       6.398250       0.870524      61.036721 0.69154238E+03  0.17035329E+05                                13.083596                            8.835047       1.622027       2.432711                    0.999335      39.643120      93.014912       0.587414       0.423282      -1.135962       0.001115       0.001047      -0.000001       0.001530      -0.000704       0.000000      -0.000000       0.021930      -0.035073      -0.011691      -0.005142       0.016833             17.504129       7.095922      -1.083627      -0.000002      20.373142       0.000019      25.043323           0.835815
           11             Cu       3.630754       7.173256      19.194750       0.870534      61.035937 0.69153311E+03  0.17035031E+05                                13.083437                            8.834948       1.622109       2.432737                    0.999335      39.643127      93.014517       0.587422       0.423279      -1.135965      -0.001115       0.001047       0.000000       0.001530       0.000703       0.000001       0.000000       0.021922      -0.035066      -0.011689      -0.005139       0.016828             17.503906       7.095846       1.083610      -0.000004      20.372878      -0.000025      25.042994           0.835823
           12             Cu       3.630754       0.207244      19.194750       0.870579      61.033771 0.69150637E+03  0.17034202E+05                                13.083137                            8.834774       1.622131       2.432750                    0.999335      39.642522      93.012528       0.587428       0.423278      -1.135966      -0.001116      -0.001046       0.000001       0.001530      -0.000705       0.000000      -0.000000       0.021916      -0.035057      -0.011686      -0.005138       0.016823             17.503477       7.095706      -1.083582      -0.000003      20.372390       0.000025      25.042336           0.835872
           13              H       8.647453       7.368691      12.402368       0.080936       1.064518 0.79409526E+01  0.79167249E+02                                 1.818465                            1.718983      -1.454032       2.179220                    0.993169       4.048124      12.082083       0.440282       1.395411      -0.681896      -0.000214      -0.011066      -0.055103       0.056203       0.001333       0.000994       0.003496      -0.001347       0.059669      -0.011474      -0.008872       0.020345              1.852197       1.632203       0.013063      -0.001887       1.595428       0.289298       2.328962           0.000848
           14              H       6.664568       8.170213      15.660357       0.110109       1.144446 0.80997544E+01  0.80098844E+02                                 1.846429                            1.693638      -1.021557       2.409951                    0.997213       3.497829       9.963496       0.466392       1.328007      -0.699458      -0.041250       0.007788       0.029553       0.051338      -0.000661      -0.010695       0.001526       0.021444       0.022933      -0.014649      -0.003399       0.018048              1.928243       2.567126      -0.130760      -0.486780       1.477991       0.091260       1.739612           0.000935
           15              H       8.660134       8.539238      16.748059       0.156584       1.002043 0.69672067E+01  0.65228900E+02                                 1.595492                            1.503543      -0.792319       2.538683                    0.999768       2.947609       7.726097       0.537676       1.216757      -0.727245       0.001664       0.015357       0.038054       0.041070       0.001565       0.000748       0.006401       0.022534       0.043330      -0.019772       0.004038       0.015734              1.619611       1.370479      -0.009260       0.000487       1.334342       0.245300       2.154011           0.001073
           16              H      10.628032       8.201212      15.616849       0.111466       1.159699 0.81938695E+01  0.80685203E+02                                 1.820438                            1.672479      -0.856375       2.486980                    0.999181       3.350836       9.304713       0.485890       1.280157      -0.710968       0.042727       0.009015       0.030774       0.053421      -0.000469       0.012566       0.002312       0.018243       0.022969      -0.013502      -0.005655       0.019157              1.896001       2.546687       0.127524       0.450276       1.453070       0.086607       1.688247           0.001238
           17              H       8.647453       0.011809       0.394132       0.080936       1.064518 0.79409482E+01  0.79167199E+02                                 1.818465                            1.718983      -1.454032       2.179220                    0.993169       4.048124      12.082085       0.440282       1.395411      -0.681896      -0.000214       0.011066       0.055103       0.056203      -0.001333      -0.000994       0.003496      -0.001347       0.059668      -0.011473      -0.008871       0.020345              1.852197       1.632202      -0.013063       0.001887       1.595428       0.289298       2.328962           0.000848
           18              H       6.664568      13.971286      22.729143       0.110109       1.144443 0.80997296E+01  0.80098526E+02                                 1.846426                            1.693634      -1.021552       2.409953                    0.997213       3.497823       9.963470       0.466393       1.328006      -0.699458      -0.041250      -0.007789      -0.029553       0.051338       0.000661       0.010695       0.001526       0.021444       0.022932      -0.014649      -0.003399       0.018048              1.928239       2.567120       0.130760       0.486779       1.477989       0.091260       1.739608           0.000934
           19              H       8.660134      13.602261      21.641441       0.156583       1.002048 0.69672540E+01  0.65229442E+02                                 1.595496                            1.503546      -0.792319       2.538681                    0.999768       2.947620       7.726127       0.537676       1.216755      -0.727245       0.001664      -0.015357      -0.038054       0.041070      -0.001565      -0.000748       0.006402       0.022534       0.043329      -0.019772       0.004038       0.015734              1.619614       1.370482       0.009260      -0.000487       1.334345       0.245302       2.154016           0.001073
           20              H      10.628032      13.940288      22.772651       0.111465       1.159703 0.81939038E+01  0.80685634E+02                                 1.820443                            1.672483      -0.856378       2.486978                    0.999181       3.350843       9.304741       0.485889       1.280158      -0.710967       0.042727      -0.009015      -0.030773       0.053421       0.000469      -0.012566       0.002312       0.018242       0.022968      -0.013501      -0.005655       0.019157              1.896006       2.546695      -0.127525      -0.450278       1.453073       0.086608       1.688251           0.001238
           21              H       2.880947       7.392309      25.198868       0.080936       1.064520 0.79409681E+01  0.79167443E+02                                 1.818467                            1.718985      -1.454031       2.179220                    0.993169       4.048129      12.082101       0.440282       1.395410      -0.681896       0.000214       0.011066      -0.055102       0.056203       0.001333      -0.000994      -0.003495      -0.001348       0.059667      -0.011473      -0.008871       0.020345              1.852199       1.632204       0.013063       0.001887       1.595429      -0.289299       2.328964           0.000848
           22              H       4.863832       6.590786       2.863857       0.110110       1.144440 0.80997082E+01  0.80098264E+02                                 1.846423                            1.693633      -1.021552       2.409954                    0.997213       3.497818       9.963454       0.466393       1.328007      -0.699458       0.041250      -0.007789       0.029553       0.051338      -0.000661       0.010695      -0.001526       0.021444       0.022932      -0.014649      -0.003399       0.018048              1.928236       2.567116      -0.130760       0.486777       1.477987      -0.091260       1.739606           0.000934
           23              H       2.868266       6.221761       3.951559       0.156584       1.002047 0.69672414E+01  0.65229293E+02                                 1.595495                            1.503545      -0.792318       2.538681                    0.999768       2.947617       7.726117       0.537677       1.216755      -0.727245      -0.001664      -0.015357       0.038054       0.041070       0.001565      -0.000748      -0.006401       0.022535       0.043329      -0.019772       0.004038       0.015734              1.619613       1.370481      -0.009260      -0.000487       1.334344      -0.245301       2.154014           0.001073
           24              H       0.900368       6.559788       2.820349       0.111466       1.159698 0.81938652E+01  0.80685151E+02                                 1.820437                            1.672478      -0.856375       2.486980                    0.999181       3.350835       9.304710       0.485890       1.280158      -0.710968      -0.042727      -0.009015       0.030774       0.053422      -0.000469      -0.012566      -0.002312       0.018242       0.022969      -0.013501      -0.005655       0.019157              1.896001       2.546686       0.127524      -0.450276       1.453069      -0.086607       1.688247           0.001238
           25              H       2.880947      -0.011809      13.190632       0.080936       1.064520 0.79409682E+01  0.79167442E+02                                 1.818467                            1.718985      -1.454032       2.179220                    0.993169       4.048128      12.082097       0.440282       1.395410      -0.681896       0.000214      -0.011066       0.055103       0.056203      -0.001333       0.000994      -0.003496      -0.001347       0.059669      -0.011473      -0.008871       0.020345              1.852199       1.632204      -0.013063      -0.001887       1.595429      -0.289299       2.328964           0.000848
           26              H       4.863832       0.789713       9.932643       0.110110       1.144441 0.80997140E+01  0.80098342E+02                                 1.846424                            1.693633      -1.021554       2.409953                    0.997213       3.497820       9.963463       0.466393       1.328007      -0.699458       0.041250       0.007789      -0.029553       0.051338       0.000661      -0.010695      -0.001526       0.021445       0.022933      -0.014649      -0.003399       0.018048              1.928238       2.567118       0.130760      -0.486778       1.477988      -0.091260       1.739607           0.000935
           27              H       2.868266       1.158738       8.844941       0.156585       1.002044 0.69672171E+01  0.65229035E+02                                 1.595495                            1.503545      -0.792319       2.538683                    0.999768       2.947610       7.726107       0.537675       1.216759      -0.727244      -0.001664       0.015357      -0.038055       0.041070      -0.001565       0.000748      -0.006402       0.022534       0.043330      -0.019772       0.004038       0.015734              1.619613       1.370481       0.009260       0.000487       1.334344      -0.245301       2.154015           0.001073
           28              H       0.900368       0.820712       9.976151       0.111466       1.159696 0.81938480E+01  0.80684939E+02                                 1.820435                            1.672477      -0.856373       2.486981                    0.999181       3.350832       9.304699       0.485890       1.280158      -0.710968      -0.042727       0.009015      -0.030774       0.053422       0.000469       0.012566      -0.002312       0.018243       0.022969      -0.013502      -0.005655       0.019157              1.895998       2.546683      -0.127524       0.450275       1.453068      -0.086607       1.688245           0.001238
           29              H       2.880947       7.392309      13.190632       0.080936       1.064521 0.79409792E+01  0.79167578E+02                                 1.818468                            1.718986      -1.454032       2.179220                    0.993169       4.048131      12.082108       0.440282       1.395410      -0.681896       0.000214       0.011066       0.055102       0.056203       0.001333       0.000993       0.003496      -0.001348       0.059668      -0.011473      -0.008871       0.020345              1.852200       1.632205       0.013063      -0.001887       1.595430       0.289299       2.328966           0.000848
           30              H       4.863832       6.590786       9.932643       0.110110       1.144440 0.80997052E+01  0.80098236E+02                                 1.846424                            1.693633      -1.021553       2.409954                    0.997213       3.497817       9.963455       0.466393       1.328008      -0.699458       0.041250      -0.007789      -0.029554       0.051338      -0.000661      -0.010695       0.001526       0.021445       0.022933      -0.014649      -0.003399       0.018048              1.928237       2.567117      -0.130760      -0.486778       1.477988       0.091260       1.739607           0.000934
           31              H       2.868266       6.221761       8.844941       0.156585       1.002043 0.69672139E+01  0.65229008E+02                                 1.595496                            1.503546      -0.792319       2.538683                    0.999768       2.947608       7.726106       0.537674       1.216761      -0.727244      -0.001664      -0.015357      -0.038055       0.041070       0.001564       0.000748       0.006402       0.022534       0.043330      -0.019772       0.004038       0.015734              1.619615       1.370482      -0.009260       0.000487       1.334345       0.245302       2.154017           0.001073
           32              H       0.900368       6.559788       9.976151       0.111466       1.159691 0.81938066E+01  0.80684424E+02                                 1.820430                            1.672472      -0.856370       2.486983                    0.999181       3.350823       9.304666       0.485891       1.280158      -0.710968      -0.042727      -0.009015      -0.030774       0.053422      -0.000469       0.012566       0.002312       0.018243       0.022969      -0.013502      -0.005656       0.019157              1.895993       2.546674       0.127523       0.450273       1.453065       0.086607       1.688240           0.001238
           33              H       2.880947      -0.011809      25.198868       0.080936       1.064518 0.79409538E+01  0.79167265E+02                                 1.818466                            1.718983      -1.454031       2.179220                    0.993169       4.048125      12.082087       0.440282       1.395411      -0.681896       0.000214      -0.011066      -0.055103       0.056203      -0.001333      -0.000994       0.003496      -0.001347       0.059668      -0.011473      -0.008871       0.020345              1.852198       1.632203      -0.013063       0.001887       1.595428       0.289298       2.328963           0.000848
           34              H       4.863832       0.789713       2.863857       0.110109       1.144446 0.80997555E+01  0.80098851E+02                                 1.846429                            1.693637      -1.021558       2.409951                    0.997213       3.497830       9.963496       0.466393       1.328006      -0.699458       0.041250       0.007789       0.029553       0.051338       0.000661       0.010695       0.001525       0.021444       0.022932      -0.014649      -0.003399       0.018048              1.928242       2.567125       0.130760       0.486780       1.477991       0.091260       1.739611           0.000935
           35              H       2.868266       1.158738       3.951559       0.156583       1.002049 0.69672589E+01  0.65229501E+02                                 1.595497                            1.503547      -0.792319       2.538681                    0.999768       2.947621       7.726131       0.537676       1.216755      -0.727245      -0.001665       0.015358       0.038054       0.041070      -0.001565      -0.000748       0.006402       0.022534       0.043329      -0.019772       0.004038       0.015734              1.619615       1.370483       0.009260      -0.000487       1.334345       0.245301       2.154017           0.001074
           36              H       0.900368       0.820712       2.820349       0.111465       1.159703 0.81939104E+01  0.80685716E+02                                 1.820443                            1.672483      -0.856379       2.486977                    0.999181       3.350845       9.304748       0.485889       1.280158      -0.710967      -0.042727       0.009015       0.030773       0.053421       0.000469      -0.012566       0.002312       0.018242       0.022968      -0.013501      -0.005655       0.019157              1.896007       2.546696      -0.127525      -0.450278       1.453074       0.086608       1.688252           0.001238
           37              H       8.647453       7.368691       0.394132       0.080937       1.064516 0.79409320E+01  0.79166994E+02                                 1.818463                            1.718981      -1.454031       2.179221                    0.993169       4.048119      12.082065       0.440282       1.395411      -0.681896      -0.000214      -0.011066       0.055103       0.056203       0.001333      -0.000994      -0.003496      -0.001347       0.059669      -0.011474      -0.008872       0.020345              1.852195       1.632200       0.013063       0.001887       1.595426      -0.289298       2.328959           0.000848
           38              H       6.664568       8.170213      22.729143       0.110109       1.144447 0.80997618E+01  0.80098931E+02                                 1.846430                            1.693638      -1.021559       2.409950                    0.997213       3.497832       9.963504       0.466392       1.328006      -0.699458      -0.041250       0.007788      -0.029553       0.051338      -0.000661       0.010695      -0.001526       0.021444       0.022932      -0.014649      -0.003399       0.018048              1.928244       2.567127      -0.130760       0.486780       1.477992      -0.091260       1.739612           0.000935
           39              H       8.660134       8.539238      21.641441       0.156583       1.002048 0.69672514E+01  0.65229407E+02                                 1.595495                            1.503545      -0.792318       2.538681                    0.999768       2.947620       7.726125       0.537677       1.216754      -0.727245       0.001664       0.015357      -0.038054       0.041070       0.001565      -0.000748      -0.006401       0.022534       0.043329      -0.019772       0.004038       0.015734              1.619614       1.370482      -0.009260      -0.000487       1.334344      -0.245301       2.154015           0.001073
           40              H      10.628032       8.201212      22.772651       0.111465       1.159707 0.81939397E+01  0.80686080E+02                                 1.820447                            1.672486      -0.856381       2.486976                    0.999181       3.350851       9.304770       0.485889       1.280158      -0.710967       0.042727       0.009015      -0.030773       0.053421      -0.000469      -0.012566      -0.002312       0.018242       0.022968      -0.013501      -0.005655       0.019157              1.896011       2.546702       0.127525      -0.450279       1.453076      -0.086608       1.688255           0.001238
           41              H       8.647453       0.011809      12.402368       0.080936       1.064520 0.79409711E+01  0.79167481E+02                                 1.818468                            1.718985      -1.454033       2.179219                    0.993169       4.048129      12.082102       0.440282       1.395410      -0.681896      -0.000214       0.011066      -0.055103       0.056203      -0.001333       0.000993      -0.003496      -0.001347       0.059669      -0.011473      -0.008871       0.020345              1.852200       1.632204      -0.013063      -0.001887       1.595429      -0.289299       2.328965           0.000848
           42              H       6.664568      13.971286      15.660357       0.110110       1.144441 0.80997098E+01  0.80098290E+02                                 1.846424                            1.693633      -1.021552       2.409954                    0.997213       3.497818       9.963457       0.466393       1.328008      -0.699458      -0.041250      -0.007789       0.029553       0.051338       0.000661      -0.010695      -0.001526       0.021445       0.022933      -0.014649      -0.003399       0.018048              1.928237       2.567117       0.130760      -0.486778       1.477988      -0.091260       1.739607           0.000934
           43              H       8.660134      13.602261      16.748059       0.156585       1.002042 0.69672041E+01  0.65228877E+02                                 1.595493                            1.503543      -0.792319       2.538683                    0.999768       2.947607       7.726095       0.537676       1.216759      -0.727244       0.001664      -0.015357       0.038055       0.041070      -0.001564       0.000748      -0.006402       0.022534       0.043330      -0.019772       0.004038       0.015734              1.619611       1.370479       0.009260       0.000487       1.334343      -0.245301       2.154012           0.001073
           44              H      10.628032      13.940288      15.616849       0.111466       1.159694 0.81938322E+01  0.80684738E+02                                 1.820433                            1.672475      -0.856372       2.486982                    0.999181       3.350828       9.304683       0.485891       1.280157      -0.710968       0.042727      -0.009015       0.030774       0.053422       0.000469       0.012566      -0.002312       0.018243       0.022969      -0.013502      -0.005655       0.019157              1.895996       2.546679      -0.127524       0.450274       1.453066      -0.086607       1.688243           0.001238
           45              W       8.338492       3.690250       9.966938       0.699135     221.659108 0.30971821E+04  0.10958043E+06                                28.881590                           18.581290       3.176699       2.468192                    0.995751     114.449054     308.657866       0.414117       0.418038      -1.154170      -0.000622       0.000003      -0.013798       0.013812       0.000000       0.000678      -0.000002       0.027089       0.084278      -0.027591      -0.000518       0.028109             37.483261      37.378706      -0.000010      -0.145881      43.590233      -0.000047      31.480845           0.647885
           46              W       8.338492       3.690250       2.829562       0.699171     221.657482 0.30971543E+04  0.10957916E+06                                28.881433                           18.581190       3.176727       2.468202                    0.995751     114.448320     308.655145       0.414119       0.418038      -1.154171      -0.000621       0.000002       0.013793       0.013807      -0.000000      -0.000680       0.000002       0.027085       0.084290      -0.027591      -0.000522       0.028113             37.483060      37.378494      -0.000007       0.145853      43.590018       0.000052      31.480670           0.647866
           47              W       3.189908      11.070750      22.763438       0.699153     221.658183 0.30971681E+04  0.10957979E+06                                28.881495                           18.581236       3.176716       2.468198                    0.995751     114.448661     308.656367       0.414119       0.418038      -1.154170       0.000621       0.000001      -0.013790       0.013804       0.000000      -0.000679      -0.000001       0.027088       0.084283      -0.027591      -0.000519       0.028110             37.483131      37.378598       0.000005       0.145848      43.590065      -0.000024      31.480728           0.647874
           48              W       3.189908      11.070750      15.626062       0.699121     221.659784 0.30971951E+04  0.10958101E+06                                28.881647                           18.581331       3.176692       2.468189                    0.995751     114.449352     308.658917       0.414117       0.418039      -1.154169       0.000622       0.000001       0.013795       0.013809      -0.000000       0.000677       0.000001       0.027093       0.084273      -0.027592      -0.000515       0.028107             37.483330      37.378778       0.000002      -0.145872      43.590314       0.000025      31.480897           0.647881
           49              W       8.906957      11.070750      10.250252       0.699692     219.355955 0.31327465E+04  0.11111583E+06                                28.681066                           18.657137       3.159259       2.464372                    0.995711     114.419556     308.603309       0.414438       0.416674      -1.155527      -0.000381      -0.000002       0.004827       0.004842      -0.000000       0.011531       0.000002       0.061280       0.004125      -0.031328      -0.002698       0.034025             37.030479      28.493174       0.000027      -1.151812      44.897531       0.000051      37.700733           0.614745
           50              W       8.906957      11.070750       2.546248       0.699840     219.348936 0.31326233E+04  0.11111020E+06                                28.680386                           18.656697       3.159382       2.464416                    0.995713     114.416446     308.591709       0.414446       0.416670      -1.155530      -0.000382      -0.000002      -0.004829       0.004844      -0.000000      -0.011552      -0.000002       0.061292       0.004086      -0.031327      -0.002721       0.034048             37.029647      28.492519       0.000023       1.151725      44.896564      -0.000051      37.699857           0.614699
           51              W       2.621443       3.690250      23.046752       0.699875     219.347248 0.31325971E+04  0.11110900E+06                                28.680215                           18.656596       3.159416       2.464427                    0.995713     114.415758     308.589072       0.414448       0.416669      -1.155532       0.000381      -0.000001       0.004832       0.004847       0.000000      -0.011552       0.000001       0.061294       0.004082      -0.031327      -0.002722       0.034049             37.029433      28.492351      -0.000007       1.151675      44.896354       0.000034      37.699595           0.614698
           52              W       2.621443       3.690250      15.342748       0.699723     219.354434 0.31327241E+04  0.11111480E+06                                28.680911                           18.657050       3.159290       2.464382                    0.995711     114.418960     308.601019       0.414440       0.416673      -1.155528       0.000380      -0.000001      -0.004831       0.004846      -0.000000       0.011533      -0.000001       0.061281       0.004124      -0.031328      -0.002699       0.034026             37.030282      28.493009      -0.000007      -1.151754      44.897329      -0.000034      37.700508           0.614740
           53              C       7.216778       5.061547      11.237886       0.049011      39.959755 0.49168573E+03  0.11853041E+05                                10.185400                            7.609725       0.601303       2.161462                    0.999909      28.762730      82.189439       0.575284       0.441653      -1.054648      -0.028841       0.011899       0.025997       0.040611       0.108723       0.070175      -0.094817       0.075325       0.042857      -0.190226       0.082165       0.108061             12.045976      11.245460      -4.751610      -3.635609      14.783378       5.511390      10.109091          -0.014740
           54              C       9.695384       5.003979      11.038261       0.021513      39.466820 0.50581749E+03  0.12271380E+05                                10.063616                            7.691451       0.479693       2.115411                    0.999904      29.149237      83.358357       0.575642       0.438585      -1.057265       0.032407      -0.003692       0.001824       0.032667      -0.114980      -0.085216      -0.071903       0.001025       0.055701      -0.184978       0.076732       0.108247             11.677718      12.336328       4.784575       3.756091      13.238667       4.592779       9.458160          -0.015204
           55              C       8.189775       5.337578       8.560858       0.065439      40.733843 0.50935405E+03  0.12367408E+05                                10.307323                            7.736142       0.514624       2.132933                    0.999935      28.704360      81.875210       0.572515       0.440616      -1.057010       0.007096       0.026771      -0.038662       0.047559       0.026151      -0.023171       0.139634       0.170255      -0.121730      -0.196905       0.087437       0.109468             12.161306       7.022935      -0.446324       0.304264      14.844688      -7.465155      14.616295          -0.015983
           56              C       7.340132       9.678788      10.841195       0.001877      39.741071 0.53939479E+03  0.13312403E+05                                10.148245                            7.975586       0.337738       2.060442                    0.999727      30.024496      86.908911       0.561186       0.442232      -1.053933      -0.024729      -0.005175       0.013384       0.028591      -0.123057       0.045160       0.077165       0.004650       0.208648      -0.187319       0.072361       0.114958             11.584687      12.285957       6.016254      -2.978491      13.711072      -2.841175       8.757034          -0.015465
           57              C      10.186494       9.478038      10.941007       0.047463      41.315263 0.52202513E+03  0.12761397E+05                                10.415037                            7.833571       0.486843       2.120958                    0.999865      29.069725      83.374620       0.568381       0.440818      -1.056208       0.044908      -0.018560      -0.000609       0.048596       0.114481      -0.072252       0.084620       0.051732       0.157695      -0.193850       0.090229       0.103621             12.337473      11.294094      -6.128285       3.290117      15.789645      -5.117118       9.928680          -0.010464
           58              C       8.472221       9.709786       8.622282       0.071854      41.116385 0.49453222E+03  0.11936627E+05                                10.407697                            7.649279       0.450642       2.115359                    0.999880      28.614445      81.766622       0.571928       0.443688      -1.053636       0.013786      -0.025070      -0.034589       0.044888      -0.024781      -0.055026      -0.142711       0.113350      -0.158335      -0.196455       0.079153       0.117301             12.412257       6.898426       2.018534       1.727298      13.691796       7.136865      16.646550          -0.013297
           59              C       8.648606       7.585678      13.305801       0.244481      24.608737 0.30825036E+03  0.67509384E+04                                 7.787946                            6.179012      -0.228696       1.959217                    0.998445      25.432361      74.127091       0.602115       0.464479      -1.020052      -0.000107       0.013368       0.051471       0.053178      -0.000734       0.000256      -0.036005      -0.190031      -0.049554      -0.086760      -0.026507       0.113266              8.842325      13.232445       0.090881      -0.028994       4.873954       1.252563       8.420574          -0.003204
           60              C       7.466945       8.066886      15.202242       0.164770      23.893454 0.31124658E+03  0.67621751E+04                                 7.404908                            6.025210       0.057511       2.059904                    0.999227      24.853601      69.734294       0.644545       0.437392      -1.046345       0.006098       0.001523      -0.048821       0.049224      -0.009152      -0.017134      -0.020583      -0.113532      -0.025743      -0.060390      -0.006456       0.066847              8.043540      11.349718       0.060224      -0.196285       4.505510       1.311402       8.275393          -0.003388
           61              C       8.650911       8.275017      15.857423      -0.131974      27.689334 0.37177887E+03  0.83750479E+04                                 7.905941                            6.412545       0.362551       2.127813                    0.999400      27.077223      75.308922       0.655535       0.414770      -1.069092       0.003783       0.023317      -0.000658       0.023631       0.001617       0.003854      -0.003577      -0.007795      -0.006831      -0.007455       0.000960       0.006495              8.566764      11.994196      -0.108029      -0.212998       4.671571       1.379835       9.034525           0.010302
           62              C       9.821044       8.084600      15.168971       0.178475      23.112573 0.29508151E+03  0.63216374E+04                                 7.224271                            5.857107       0.157057       2.099919                    0.999520      24.294866      67.535607       0.655787       0.435969      -1.047930      -0.009698       0.002171      -0.041369       0.042546       0.003792       0.020530      -0.019941      -0.120595      -0.041722      -0.063110      -0.008784       0.071894              7.848234      11.043979      -0.207589      -0.143177       4.390568       1.252784       8.110154          -0.003710
           63              C       7.216778       2.318953       1.558614       0.049012      39.959684 0.49168475E+03  0.11853010E+05                                10.185384                            7.609714       0.601316       2.161465                    0.999909      28.762705      82.189308       0.575285       0.441653      -1.054649      -0.028841      -0.011898      -0.026000       0.040612      -0.108723      -0.070175      -0.094817       0.075326       0.042856      -0.190226       0.082164       0.108062             12.045955      11.245441       4.751603       3.635601      14.783353       5.511377      10.109070          -0.014742
           64              C       9.695384       2.376521       1.758239       0.021505      39.467216 0.50582366E+03  0.12271568E+05                                10.063683                            7.691499       0.479683       2.115406                    0.999904      29.149419      83.359039       0.575640       0.438585      -1.057264       0.032407       0.003694      -0.001827       0.032668       0.114981       0.085216      -0.071903       0.001026       0.055702      -0.184979       0.076731       0.108248             11.677798      12.336410      -4.784611      -3.756116      13.238767       4.592814       9.458217          -0.015203
           65              C       8.189775       2.042922       4.235641       0.065466      40.732935 0.50934029E+03  0.12366986E+05                                10.307165                            7.736031       0.514676       2.132954                    0.999936      28.703947      81.873637       0.572520       0.440615      -1.057011       0.007096      -0.026777       0.038664       0.047563      -0.026151       0.023171       0.139635       0.170254      -0.121734      -0.196906       0.087437       0.109469             12.161114       7.022838       0.446318      -0.304261      14.844455      -7.465026      14.616049          -0.015984
           66              C       7.340132      12.462712       1.955305       0.001880      39.740899 0.53939196E+03  0.13312309E+05                                10.148191                            7.975546       0.337770       2.060451                    0.999727      30.024453      86.908563       0.561190       0.442229      -1.053934      -0.024732       0.005177      -0.013388       0.028596       0.123058      -0.045159       0.077165       0.004651       0.208654      -0.187321       0.072362       0.114959             11.584626      12.285887      -6.016217       2.978469      13.711003      -2.841156       8.756987          -0.015466
           67              C      10.186494      12.663462       1.855492       0.047454      41.315733 0.52203229E+03  0.12761615E+05                                10.415104                            7.833618       0.486842       2.120953                    0.999865      29.069955      83.375413       0.568380       0.440817      -1.056208       0.044910       0.018560       0.000604       0.048598      -0.114483       0.072253       0.084620       0.051732       0.157695      -0.193852       0.090231       0.103621             12.337558      11.294172       6.128335      -3.290136      15.789767      -5.117150       9.928736          -0.010464
           68              C       8.472221      12.431714       4.174218       0.071878      41.115700 0.49452223E+03  0.11936321E+05                                10.407573                            7.649193       0.450688       2.115376                    0.999880      28.614155      81.765484       0.571932       0.443687      -1.053637       0.013782       0.025076       0.034594       0.044894       0.024783       0.055026      -0.142712       0.113352      -0.158340      -0.196457       0.079156       0.117301             12.412109       6.898351      -2.018507      -1.727273      13.691649       7.136777      16.646326          -0.013299
           69              C       8.648606      14.555822      25.083699       0.244483      24.608715 0.30825019E+03  0.67509338E+04                                 7.787942                            6.179012      -0.228696       1.959217                    0.998445      25.432346      74.127045       0.602115       0.464479      -1.020052      -0.000107      -0.013369      -0.051470       0.053178       0.000733      -0.000256      -0.036005      -0.190032      -0.049555      -0.086760      -0.026507       0.113267              8.842316      13.232418      -0.090884       0.028990       4.873954       1.252565       8.420575          -0.003203
           70              C       7.466945      14.074613      23.187258       0.164769      23.893441 0.31124640E+03  0.67621691E+04                                 7.404901                            6.025205       0.057520       2.059907                    0.999227      24.853590      69.734220       0.644546       0.437392      -1.046345       0.006098      -0.001524       0.048822       0.049225       0.009151       0.017135      -0.020583      -0.113531      -0.025746      -0.060390      -0.006457       0.066847              8.043532      11.349706      -0.060224       0.196280       4.505508       1.311402       8.275383          -0.003390
           71              C       8.650911      13.866483      22.532077      -0.131977      27.689431 0.37178047E+03  0.83750933E+04                                 7.905957                            6.412557       0.362546       2.127810                    0.999400      27.077296      75.309169       0.655535       0.414770      -1.069092       0.003783      -0.023318       0.000660       0.023632      -0.001617      -0.003854      -0.003575      -0.007795      -0.006832      -0.007454       0.000961       0.006494              8.566781      11.994222       0.108031       0.212998       4.671581       1.379839       9.034540           0.010303
           72              C       9.821044      14.056900      23.220529       0.178475      23.112599 0.29508186E+03  0.63216469E+04                                 7.224276                            5.857110       0.157049       2.099916                    0.999520      24.294889      67.535691       0.655787       0.435969      -1.047930      -0.009698      -0.002171       0.041370       0.042547      -0.003792      -0.020530      -0.019941      -0.120595      -0.041726      -0.063109      -0.008785       0.071894              7.848239      11.043988       0.207589       0.143173       4.390571       1.252785       8.110158          -0.003710
           73              C       4.311622       9.699453      24.034386       0.049009      39.959689 0.49168495E+03  0.11853016E+05                                10.185384                            7.609715       0.601315       2.161465                    0.999909      28.762710      82.189319       0.575285       0.441653      -1.054649       0.028840      -0.011897       0.026001       0.040611       0.108723      -0.070175       0.094817       0.075326       0.042858      -0.190226       0.082164       0.108061             12.045953      11.245444      -4.751602       3.635599      14.783349      -5.511374      10.109066          -0.014742
           74              C       1.833016       9.757021      23.834761       0.021503      39.467269 0.50582446E+03  0.12271593E+05                                10.063694                            7.691507       0.479678       2.115404                    0.999904      29.149438      83.359119       0.575640       0.438586      -1.057264      -0.032405       0.003695       0.001828       0.032666      -0.114981       0.085216       0.071903       0.001025       0.055703      -0.184979       0.076731       0.108248             11.677812      12.336423       4.784620      -3.756120      13.238785      -4.592821       9.458226          -0.015199
           75              C       3.338625       9.423422      21.357358       0.065468      40.732813 0.50933853E+03  0.12366935E+05                                10.307150                            7.736022       0.514669       2.132953                    0.999936      28.703907      81.873537       0.572520       0.440616      -1.057011      -0.007095      -0.026779      -0.038663       0.047563       0.026151       0.023171      -0.139635       0.170254      -0.121735      -0.196905       0.087437       0.109469             12.161093       7.022829      -0.446318      -0.304261      14.844427       7.465007      14.616021          -0.015984
           76              C       4.188268       5.082212      23.637695       0.001880      39.740927 0.53939250E+03  0.13312325E+05                                10.148191                            7.975547       0.337771       2.060451                    0.999727      30.024482      86.908649       0.561190       0.442229      -1.053935       0.024732       0.005178       0.013391       0.028597      -0.123059      -0.045158      -0.077166       0.004651       0.208656      -0.187321       0.072361       0.114961             11.584626      12.285890       6.016214       2.978468      13.710999       2.841152       8.756988          -0.015470
           77              C       1.341906       5.282962      23.737507       0.047458      41.315755 0.52203253E+03  0.12761622E+05                                10.415106                            7.833618       0.486848       2.120955                    0.999865      29.069964      83.375435       0.568381       0.440817      -1.056209      -0.044910       0.018560      -0.000601       0.048597       0.114484       0.072252      -0.084619       0.051733       0.157697      -0.193852       0.090231       0.103621             12.337562      11.294179      -6.128339      -3.290143      15.789768       5.117152       9.928740          -0.010462
           78              C       3.056179       5.051214      21.418782       0.071882      41.115576 0.49452046E+03  0.11936268E+05                                10.407549                            7.649177       0.450695       2.115379                    0.999880      28.614117      81.765333       0.571933       0.443687      -1.053637      -0.013781       0.025078      -0.034595       0.044896      -0.024782       0.055026       0.142713       0.113352      -0.158339      -0.196458       0.079156       0.117302             12.412079       6.898337       2.018497      -1.727268      13.691606      -7.136752      16.646294          -0.013303
           79              C       2.879794       7.175322       0.509301       0.244481      24.608740 0.30825055E+03  0.67509435E+04                                 7.787945                            6.179014      -0.228692       1.959218                    0.998445      25.432364      74.127094       0.602115       0.464479      -1.020052       0.000107      -0.013369       0.051470       0.053178      -0.000733      -0.000256       0.036005      -0.190031      -0.049554      -0.086760      -0.026507       0.113266              8.842320      13.232428       0.090882       0.028992       4.873955      -1.252566       8.420578          -0.003209
           80              C       4.061455       6.694113       2.405742       0.164770      23.893438 0.31124643E+03  0.67621706E+04                                 7.404905                            6.025209       0.057516       2.059906                    0.999227      24.853585      69.734233       0.644545       0.437392      -1.046345      -0.006098      -0.001524      -0.048822       0.049225      -0.009151       0.017135       0.020583      -0.113531      -0.025744      -0.060390      -0.006456       0.066847              8.043536      11.349710       0.060223       0.196280       4.505510      -1.311403       8.275387          -0.003394
           81              C       2.877489       6.485983       3.060923      -0.131975      27.689370 0.37177951E+03  0.83750654E+04                                 7.905943                            6.412547       0.362551       2.127812                    0.999400      27.077257      75.309015       0.655536       0.414770      -1.069092      -0.003783      -0.023318      -0.000659       0.023632       0.001617      -0.003854       0.003576      -0.007794      -0.006832      -0.007454       0.000960       0.006494              8.566766      11.994198      -0.108031       0.212997       4.671574      -1.379836       9.034526           0.010306
           82              C       1.707356       6.676400       2.372471       0.178475      23.112595 0.29508187E+03  0.63216468E+04                                 7.224275                            5.857110       0.157054       2.099917                    0.999520      24.294879      67.535643       0.655787       0.435969      -1.047930       0.009698      -0.002172      -0.041370       0.042547       0.003792      -0.020530       0.019941      -0.120595      -0.041723      -0.063110      -0.008784       0.071894              7.848237      11.043982      -0.207589       0.143176       4.390571      -1.252785       8.110158          -0.003716
           83              C       4.311622      12.442047      14.355114       0.049012      39.959663 0.49168440E+03  0.11853001E+05                                10.185384                            7.609714       0.601308       2.161464                    0.999909      28.762690      82.189282       0.575285       0.441653      -1.054648       0.028841       0.011898      -0.025998       0.040611      -0.108723       0.070175       0.094817       0.075324       0.042857      -0.190225       0.082165       0.108061             12.045956      11.245440       4.751601      -3.635601      14.783355      -5.511379      10.109073          -0.014737
           84              C       1.833016      12.384479      14.554739       0.021512      39.466840 0.50581776E+03  0.12271388E+05                                10.063620                            7.691454       0.479692       2.115411                    0.999904      29.149247      83.358401       0.575642       0.438585      -1.057264      -0.032406      -0.003693      -0.001825       0.032667       0.114980      -0.085216       0.071903       0.001024       0.055703      -0.184978       0.076732       0.108246             11.677723      12.336330      -4.784576       3.756091      13.238676      -4.592781       9.458162          -0.015202
           85              C       3.338625      12.718078      17.032141       0.065454      40.733200 0.50934452E+03  0.12367119E+05                                10.307217                            7.736071       0.514650       2.132945                    0.999936      28.704087      81.874230       0.572517       0.440616      -1.057010      -0.007096       0.026774       0.038663       0.047561      -0.026151      -0.023171      -0.139635       0.170254      -0.121733      -0.196906       0.087437       0.109469             12.161173       7.022872       0.446318       0.304261      14.844515       7.465055      14.616131          -0.015985
           86              C       4.188268       2.298288      14.751805       0.001881      39.740863 0.53939145E+03  0.13312296E+05                                10.148198                            7.975552       0.337756       2.060448                    0.999727      30.024421      86.908540       0.561188       0.442231      -1.053933       0.024730      -0.005175      -0.013387       0.028593       0.123056       0.045159      -0.077166       0.004651       0.208650      -0.187319       0.072360       0.114959             11.584631      12.285895      -6.016219      -2.978468      13.711007       2.841155       8.756990          -0.015461
           87              C       1.341906       2.097538      14.651992       0.047464      41.315267 0.52202525E+03  0.12761401E+05                                10.415034                            7.833570       0.486845       2.120958                    0.999865      29.069748      83.374691       0.568382       0.440818      -1.056208      -0.044908      -0.018560       0.000606       0.048596      -0.114481      -0.072252      -0.084620       0.051732       0.157695      -0.193850       0.090229       0.103621             12.337469      11.294096       6.128287       3.290111      15.789646       5.117105       9.928665          -0.010468
           88              C       3.056179       2.329286      16.970718       0.071869      41.115780 0.49452376E+03  0.11936370E+05                                10.407590                            7.649209       0.450671       2.115371                    0.999880      28.614211      81.765733       0.571931       0.443687      -1.053636      -0.013785      -0.025072       0.034592       0.044891       0.024781      -0.055025       0.142712       0.113352      -0.158334      -0.196455       0.079154       0.117301             12.412121       6.898361      -2.018504       1.727274      13.691642      -7.136771      16.646361          -0.013295
           89              C       2.879794       0.205178      12.287199       0.244480      24.608750 0.30825058E+03  0.67509443E+04                                 7.787946                            6.179013      -0.228693       1.959217                    0.998445      25.432375      74.127132       0.602116       0.464478      -1.020052       0.000107       0.013369      -0.051471       0.053179       0.000733       0.000256       0.036004      -0.190031      -0.049553      -0.086760      -0.026506       0.113266              8.842324      13.232442      -0.090881      -0.028993       4.873955      -1.252564       8.420576          -0.003207
           90              C       4.061455       0.686386      10.390758       0.164772      23.893437 0.31124641E+03  0.67621703E+04                                 7.404905                            6.025209       0.057510       2.059904                    0.999227      24.853584      69.734237       0.644545       0.437392      -1.046345      -0.006098       0.001524       0.048821       0.049224       0.009151      -0.017134       0.020583      -0.113531      -0.025742      -0.060391      -0.006456       0.066846              8.043536      11.349710      -0.060225      -0.196282       4.505509      -1.311402       8.275391          -0.003396
           91              C       2.877489       0.894517       9.735577      -0.131972      27.689286 0.37177812E+03  0.83750266E+04                                 7.905931                            6.412537       0.362552       2.127814                    0.999400      27.077194      75.308817       0.655536       0.414770      -1.069092      -0.003783       0.023317       0.000658       0.023631      -0.001617       0.003854       0.003577      -0.007795      -0.006832      -0.007455       0.000960       0.006494              8.566753      11.994174       0.108029      -0.212998       4.671566      -1.379834       9.034518           0.010304
           92              C       1.707356       0.704100      10.424029       0.178476      23.112557 0.29508133E+03  0.63216327E+04                                 7.224270                            5.857107       0.157057       2.099919                    0.999520      24.294853      67.535575       0.655787       0.435969      -1.047930       0.009698       0.002171       0.041369       0.042546      -0.003792       0.020530       0.019941      -0.120595      -0.041721      -0.063110      -0.008783       0.071894              7.848231      11.043974       0.207588      -0.143177       4.390568      -1.252783       8.110153          -0.003711
           93              C       4.311622       9.699453      14.355114       0.049009      39.959741 0.49168547E+03  0.11853033E+05                                10.185397                            7.609722       0.601308       2.161463                    0.999909      28.762724      82.189403       0.575284       0.441653      -1.054648       0.028840      -0.011897      -0.025999       0.040611       0.108723       0.070176      -0.094816       0.075326       0.042858      -0.190225       0.082164       0.108061             12.045972      11.245456      -4.751610      -3.635606      14.783376       5.511386      10.109084          -0.014737
           94              C       1.833016       9.757021      14.554739       0.021511      39.466898 0.50581858E+03  0.12271413E+05                                10.063630                            7.691460       0.479691       2.115410                    0.999904      29.149272      83.358494       0.575642       0.438585      -1.057264      -0.032406       0.003694      -0.001827       0.032667      -0.114980      -0.085216      -0.071903       0.001025       0.055704      -0.184978       0.076731       0.108247             11.677736      12.336344       4.784585       3.756095      13.238693       4.592787       9.458170          -0.015195
           95              C       3.338625       9.423422      17.032141       0.065467      40.732750 0.50933748E+03  0.12366902E+05                                10.307141                            7.736015       0.514672       2.132955                    0.999936      28.703867      81.873395       0.572520       0.440616      -1.057011      -0.007095      -0.026774       0.038665       0.047563       0.026151      -0.023171       0.139634       0.170254      -0.121732      -0.196905       0.087437       0.109468             12.161084       7.022824      -0.446316       0.304259      14.844408      -7.465002      14.616020          -0.015989
           96              C       4.188268       5.082212      14.751805       0.001879      39.740933 0.53939255E+03  0.13312331E+05                                10.148209                            7.975560       0.337751       2.060446                    0.999727      30.024456      86.908672       0.561188       0.442231      -1.053933       0.024731       0.005174      -0.013388       0.028594      -0.123056       0.045159       0.077165       0.004652       0.208651      -0.187319       0.072361       0.114958             11.584645      12.285911       6.016229      -2.978471      13.711026      -2.841157       8.756998          -0.015465
           97              C       1.341906       5.282962      14.651992       0.047462      41.315355 0.52202645E+03  0.12761438E+05                                10.415048                            7.833578       0.486845       2.120957                    0.999865      29.069785      83.374826       0.568381       0.440818      -1.056208      -0.044909       0.018559       0.000605       0.048596       0.114481      -0.072252       0.084619       0.051733       0.157694      -0.193850       0.090229       0.103620             12.337488      11.294113      -6.128300       3.290117      15.789673      -5.117115       9.928678          -0.010465
           98              C       3.056179       5.051214      16.970718       0.071881      41.115320 0.49451693E+03  0.11936161E+05                                10.407511                            7.649153       0.450692       2.115380                    0.999880      28.613999      81.764916       0.571934       0.443687      -1.053637      -0.013783       0.025072       0.034594       0.044892      -0.024781      -0.055025      -0.142711       0.113352      -0.158334      -0.196455       0.079154       0.117301             12.412027       6.898313       2.018488       1.727261      13.691540       7.136718      16.646227          -0.013303
           99              C       2.879794       7.175322      12.287199       0.244478      24.608761 0.30825073E+03  0.67509484E+04                                 7.787947                            6.179013      -0.228690       1.959218                    0.998445      25.432384      74.127155       0.602116       0.464478      -1.020052       0.000107      -0.013368      -0.051471       0.053178      -0.000733       0.000256      -0.036005      -0.190032      -0.049553      -0.086760      -0.026506       0.113266              8.842326      13.232446       0.090881      -0.028994       4.873955       1.252565       8.420577          -0.003208
          100              C       4.061455       6.694113      10.390758       0.164772      23.893451 0.31124667E+03  0.67621782E+04                                 7.404913                            6.025216       0.057511       2.059904                    0.999227      24.853590      69.734298       0.644544       0.437393      -1.046344      -0.006098      -0.001523       0.048821       0.049224      -0.009151      -0.017134      -0.020583      -0.113531      -0.025740      -0.060391      -0.006455       0.066846              8.043545      11.349722       0.060222      -0.196280       4.505514       1.311405       8.275399          -0.003388
          101              C       2.877489       6.485983       9.735577      -0.131971      27.689267 0.37177778E+03  0.83750167E+04                                 7.905926                            6.412533       0.362556       2.127815                    0.999400      27.077180      75.308761       0.655536       0.414770      -1.069092      -0.003783      -0.023317       0.000658       0.023631       0.001616       0.003853      -0.003577      -0.007793      -0.006833      -0.007454       0.000960       0.006494              8.566748      11.994164      -0.108031      -0.212997       4.671564       1.379835       9.034514           0.010302
          102              C       1.707356       6.676400      10.424029       0.178476      23.112560 0.29508143E+03  0.63216350E+04                                 7.224270                            5.857108       0.157060       2.099920                    0.999520      24.294850      67.535555       0.655787       0.435969      -1.047930       0.009698      -0.002171       0.041369       0.042546       0.003792       0.020530      -0.019941      -0.120595      -0.041719      -0.063110      -0.008783       0.071893              7.848231      11.043971      -0.207590      -0.143180       4.390568       1.252784       8.110154          -0.003711
          103              C       4.311622      12.442047      24.034386       0.049012      39.959616 0.49168388E+03  0.11852983E+05                                10.185371                            7.609706       0.601318       2.161467                    0.999909      28.762676      82.189186       0.575285       0.441653      -1.054649       0.028839       0.011898       0.026000       0.040611      -0.108723      -0.070175      -0.094817       0.075325       0.042856      -0.190226       0.082164       0.108061             12.045938      11.245428       4.751596       3.635595      14.783330       5.511368      10.109056          -0.014731
          104              C       1.833016      12.384479      23.834761       0.021504      39.467239 0.50582414E+03  0.12271583E+05                                10.063689                            7.691505       0.479678       2.115404                    0.999904      29.149426      83.359075       0.575640       0.438586      -1.057264      -0.032405      -0.003694       0.001826       0.032666       0.114981       0.085216      -0.071903       0.001025       0.055702      -0.184979       0.076731       0.108248             11.677804      12.336415      -4.784613      -3.756118      13.238775       4.592817       9.458222          -0.015197
          105              C       3.338625      12.718078      21.357358       0.065455      40.733243 0.50934529E+03  0.12367142E+05                                10.307223                            7.736076       0.514648       2.132944                    0.999936      28.704119      81.874341       0.572517       0.440616      -1.057010      -0.007096       0.026778      -0.038661       0.047561      -0.026151       0.023171       0.139635       0.170254      -0.121735      -0.196906       0.087437       0.109469             12.161177       7.022875       0.446320      -0.304262      14.844529      -7.465057      14.616127          -0.015987
          106              C       4.188268       2.298288      23.637695       0.001883      39.740825 0.53939082E+03  0.13312273E+05                                10.148172                            7.975533       0.337779       2.060454                    0.999727      30.024432      86.908448       0.561191       0.442229      -1.053935       0.024731      -0.005179       0.013389       0.028596       0.123058      -0.045158       0.077166       0.004651       0.208655      -0.187321       0.072360       0.114961             11.584604      12.285865      -6.016200       2.978464      13.710972      -2.841148       8.756975          -0.015461
          107              C       1.341906       2.097538      23.737507       0.047458      41.315719 0.52203217E+03  0.12761611E+05                                10.415098                            7.833615       0.486847       2.120955                    0.999865      29.069952      83.375384       0.568381       0.440817      -1.056209      -0.044909      -0.018561      -0.000602       0.048597      -0.114483       0.072253       0.084619       0.051732       0.157697      -0.193852       0.090231       0.103621             12.337551      11.294169       6.128330      -3.290138      15.789751      -5.117145       9.928733          -0.010466
          108              C       3.056179       2.329286      21.418782       0.071871      41.116039 0.49452735E+03  0.11936478E+05                                10.407628                            7.649232       0.450675       2.115370                    0.999880      28.614331      81.766153       0.571931       0.443687      -1.053637      -0.013782      -0.025078      -0.034593       0.044895       0.024782       0.055026      -0.142714       0.113352      -0.158339      -0.196458       0.079156       0.117302             12.412172       6.898384      -2.018513      -1.727280      13.691707       7.136804      16.646426          -0.013293
          109              C       2.879794       0.205178       0.509301       0.244483      24.608729 0.30825038E+03  0.67509392E+04                                 7.787945                            6.179014      -0.228696       1.959217                    0.998445      25.432354      74.127074       0.602115       0.464479      -1.020052       0.000107       0.013370       0.051470       0.053178       0.000733      -0.000256      -0.036005      -0.190031      -0.049554      -0.086760      -0.026507       0.113266              8.842320      13.232426      -0.090883       0.028991       4.873955       1.252565       8.420578          -0.003205
          110              C       4.061455       0.686386       2.405742       0.164769      23.893459 0.31124666E+03  0.67621764E+04                                 7.404905                            6.025207       0.057515       2.059905                    0.999227      24.853606      69.734279       0.644546       0.437392      -1.046345      -0.006098       0.001525      -0.048822       0.049225       0.009151       0.017135      -0.020583      -0.113531      -0.025746      -0.060390      -0.006457       0.066847              8.043536      11.349713      -0.060226       0.196281       4.505508       1.311402       8.275388          -0.003389
          111              C       2.877489       0.894517       3.060923      -0.131976      27.689412 0.37178014E+03  0.83750843E+04                                 7.905954                            6.412555       0.362545       2.127810                    0.999400      27.077284      75.309138       0.655535       0.414770      -1.069092      -0.003783       0.023319      -0.000660       0.023633      -0.001617      -0.003854      -0.003576      -0.007795      -0.006832      -0.007455       0.000961       0.006494              8.566779      11.994219       0.108029       0.212998       4.671579       1.379837       9.034538           0.010302
          112              C       1.707356       0.704100       2.372471       0.178476      23.112599 0.29508185E+03  0.63216469E+04                                 7.224277                            5.857111       0.157051       2.099916                    0.999520      24.294887      67.535692       0.655787       0.435969      -1.047930       0.009698       0.002172      -0.041370       0.042547      -0.003792      -0.020530      -0.019941      -0.120595      -0.041725      -0.063110      -0.008785       0.071894              7.848240      11.043991       0.207588       0.143173       4.390571       1.252784       8.110159          -0.003711
          113              C       7.216778       5.061547       1.558614       0.049013      39.959668 0.49168467E+03  0.11853008E+05                                10.185382                            7.609714       0.601314       2.161465                    0.999909      28.762700      82.189300       0.575285       0.441653      -1.054648      -0.028841       0.011899      -0.025998       0.040611       0.108723      -0.070175       0.094817       0.075325       0.042856      -0.190226       0.082165       0.108061             12.045951      11.245439      -4.751598       3.635601      14.783342      -5.511374      10.109071          -0.014742
          114              C       9.695384       5.003979       1.758239       0.021507      39.467115 0.50582217E+03  0.12271522E+05                                10.063664                            7.691486       0.479688       2.115408                    0.999904      29.149372      83.358843       0.575641       0.438585      -1.057265       0.032406      -0.003693      -0.001825       0.032667      -0.114981       0.085216       0.071903       0.001025       0.055700      -0.184979       0.076731       0.108248             11.677775      12.336387       4.784600      -3.756111      13.238735      -4.592804       9.458203          -0.015202
          115              C       8.189775       5.337578       4.235641       0.065442      40.733909 0.50935507E+03  0.12367439E+05                                10.307331                            7.736148       0.514626       2.132933                    0.999936      28.704384      81.875292       0.572515       0.440616      -1.057010       0.007096       0.026775       0.038661       0.047560       0.026151       0.023171      -0.139635       0.170254      -0.121734      -0.196906       0.087437       0.109469             12.161316       7.022942      -0.446324      -0.304265      14.844702       7.465162      14.616306          -0.015988
          116              C       7.340132       9.678788       1.955305       0.001878      39.741054 0.53939460E+03  0.13312393E+05                                10.148226                            7.975572       0.337758       2.060447                    0.999727      30.024516      86.908870       0.561188       0.442230      -1.053934      -0.024731      -0.005179      -0.013386       0.028594      -0.123058      -0.045159      -0.077166       0.004649       0.208654      -0.187321       0.072361       0.114960             11.584666      12.285932       6.016236       2.978486      13.711044       2.841169       8.757023          -0.015472
          117              C      10.186494       9.478038       1.855492       0.047457      41.315630 0.52203077E+03  0.12761568E+05                                10.415088                            7.833607       0.486847       2.120956                    0.999865      29.069904      83.375218       0.568381       0.440817      -1.056209       0.044909      -0.018561       0.000606       0.048597       0.114483       0.072252      -0.084620       0.051731       0.157697      -0.193852       0.090231       0.103621             12.337538      11.294157      -6.128325      -3.290135      15.789734       5.117143       9.928725          -0.010464
          118              C       8.472221       9.709786       4.174218       0.071855      41.116646 0.49453590E+03  0.11936738E+05                                10.407733                            7.649302       0.450644       2.115357                    0.999880      28.614568      81.767044       0.571928       0.443687      -1.053636       0.013784      -0.025075       0.034590       0.044891      -0.024782       0.055027       0.142713       0.113351      -0.158340      -0.196457       0.079155       0.117302             12.412307       6.898448       2.018542      -1.727302      13.691859      -7.136898      16.646613          -0.013302
          119              C       8.648606       7.585678      25.083699       0.244484      24.608706 0.30825003E+03  0.67509295E+04                                 7.787941                            6.179011      -0.228697       1.959217                    0.998445      25.432333      74.126999       0.602115       0.464479      -1.020052      -0.000108       0.013369      -0.051470       0.053178      -0.000733      -0.000256       0.036005      -0.190031      -0.049555      -0.086759      -0.026507       0.113266              8.842316      13.232423       0.090882       0.028991       4.873952      -1.252564       8.420573          -0.003206
          120              C       7.466945       8.066886      23.187258       0.164768      23.893465 0.31124671E+03  0.67621779E+04                                 7.404905                            6.025207       0.057514       2.059905                    0.999227      24.853613      69.734304       0.644546       0.437392      -1.046345       0.006098       0.001524       0.048822       0.049225      -0.009151       0.017134       0.020584      -0.113532      -0.025748      -0.060390      -0.006458       0.066848              8.043538      11.349716       0.060226       0.196283       4.505508      -1.311402       8.275388          -0.003389
          121              C       8.650911       8.275017      22.532077      -0.131978      27.689458 0.37178089E+03  0.83751057E+04                                 7.905965                            6.412563       0.362543       2.127809                    0.999400      27.077312      75.309247       0.655534       0.414770      -1.069092       0.003783       0.023318       0.000660       0.023632       0.001617      -0.003854       0.003576      -0.007796      -0.006831      -0.007455       0.000961       0.006494              8.566790      11.994241      -0.108030       0.212999       4.671584      -1.379838       9.034546           0.010302
          122              C       9.821044       8.084600      23.220529       0.178474      23.112617 0.29508207E+03  0.63216527E+04                                 7.224279                            5.857111       0.157050       2.099916                    0.999520      24.294902      67.535735       0.655787       0.435969      -1.047930      -0.009698       0.002172       0.041370       0.042547       0.003792      -0.020530       0.019941      -0.120595      -0.041726      -0.063110      -0.008785       0.071894              7.848244      11.043998      -0.207588       0.143173       4.390572      -1.252785       8.110160          -0.003710
          123              C       7.216778       2.318953      11.237886       0.049011      39.959735 0.49168536E+03  0.11853030E+05                                10.185396                            7.609721       0.601307       2.161463                    0.999909      28.762722      82.189401       0.575284       0.441653      -1.054648      -0.028842      -0.011898       0.025998       0.040612      -0.108723       0.070175       0.094817       0.075326       0.042856      -0.190225       0.082164       0.108061             12.045971      11.245453       4.751609      -3.635605      14.783377      -5.511387      10.109083          -0.014738
          124              C       9.695384       2.376521      11.038261       0.021511      39.466891 0.50581849E+03  0.12271411E+05                                10.063629                            7.691459       0.479692       2.115411                    0.999904      29.149271      83.358490       0.575642       0.438585      -1.057264       0.032407       0.003693       0.001826       0.032668       0.114980      -0.085216       0.071903       0.001026       0.055703      -0.184978       0.076731       0.108247             11.677734      12.336341      -4.784583       3.756093      13.238691      -4.592786       9.458168          -0.015200
          125              C       8.189775       2.042922       8.560858       0.065464      40.732872 0.50933926E+03  0.12366956E+05                                10.307157                            7.736026       0.514674       2.132954                    0.999936      28.703924      81.873564       0.572520       0.440616      -1.057011       0.007095      -0.026772      -0.038666       0.047562      -0.026151      -0.023171      -0.139635       0.170255      -0.121730      -0.196905       0.087437       0.109468             12.161105       7.022832       0.446317       0.304260      14.844444       7.465021      14.616040          -0.015981
          126              C       7.340132      12.462712      10.841195       0.001879      39.740915 0.53939219E+03  0.13312320E+05                                10.148210                            7.975560       0.337750       2.060446                    0.999727      30.024433      86.908605       0.561187       0.442231      -1.053933      -0.024731       0.005174       0.013386       0.028593       0.123056       0.045160      -0.077165       0.004652       0.208648      -0.187319       0.072361       0.114957             11.584646      12.285910      -6.016231      -2.978473      13.711030       2.841161       8.756997          -0.015473
          127              C      10.186494      12.663462      10.941007       0.047461      41.315343 0.52202624E+03  0.12761431E+05                                10.415050                            7.833580       0.486839       2.120956                    0.999865      29.069764      83.374770       0.568381       0.440818      -1.056208       0.044909       0.018559      -0.000607       0.048597      -0.114481      -0.072252      -0.084620       0.051733       0.157693      -0.193850       0.090229       0.103621             12.337489      11.294105       6.128294       3.290118      15.789674       5.117124       9.928689          -0.010469
          128              C       8.472221      12.431714       8.622282       0.071876      41.115452 0.49451873E+03  0.11936216E+05                                10.407539                            7.649171       0.450685       2.115378                    0.999880      28.614037      81.765077       0.571933       0.443688      -1.053636       0.013784       0.025070      -0.034593       0.044890       0.024781      -0.055025       0.142711       0.113352      -0.158334      -0.196455       0.079154       0.117301             12.412062       6.898331      -2.018500       1.727269      13.691589      -7.136747      16.646266          -0.013297
          129              C       8.648606      14.555822      13.305801       0.244480      24.608738 0.30825039E+03  0.67509392E+04                                 7.787944                            6.179011      -0.228695       1.959217                    0.998445      25.432370      74.127116       0.602116       0.464478      -1.020052      -0.000107      -0.013368       0.051471       0.053179       0.000734       0.000256       0.036005      -0.190032      -0.049554      -0.086760      -0.026507       0.113266              8.842321      13.232436      -0.090882      -0.028993       4.873954      -1.252564       8.420574          -0.003204
          130              C       7.466945      14.074613      15.202242       0.164771      23.893435 0.31124639E+03  0.67621698E+04                                 7.404906                            6.025210       0.057512       2.059905                    0.999227      24.853582      69.734236       0.644545       0.437392      -1.046345       0.006098      -0.001523      -0.048821       0.049224       0.009152      -0.017134       0.020583      -0.113532      -0.025742      -0.060391      -0.006456       0.066846              8.043537      11.349711      -0.060222      -0.196282       4.505510      -1.311403       8.275390          -0.003389
          131              C       8.650911      13.866483      15.857423      -0.131973      27.689295 0.37177827E+03  0.83750303E+04                                 7.905931                            6.412537       0.362554       2.127814                    0.999400      27.077199      75.308816       0.655536       0.414770      -1.069092       0.003783      -0.023316      -0.000658       0.023630      -0.001616       0.003854       0.003576      -0.007794      -0.006832      -0.007454       0.000960       0.006494              8.566753      11.994174       0.108031      -0.212998       4.671567      -1.379835       9.034517           0.010302
          132              C       9.821044      14.056900      15.168971       0.178476      23.112554 0.29508129E+03  0.63216313E+04                                 7.224268                            5.857106       0.157056       2.099919                    0.999520      24.294852      67.535555       0.655787       0.435969      -1.047930      -0.009698      -0.002170      -0.041369       0.042546      -0.003792       0.020530       0.019941      -0.120595      -0.041721      -0.063110      -0.008783       0.071894              7.848229      11.043968       0.207589      -0.143177       4.390567      -1.252783       8.110151          -0.003709
          133              C       6.307188       3.690250       9.182768      -0.062952      39.333023 0.62447257E+03  0.16005868E+05                                10.160288                            8.656319       0.226834       2.012624                    0.999115      31.618104      93.629574       0.531075       0.449971      -1.048129       0.011184       0.000002       0.004184       0.011941      -0.000000      -0.097287      -0.000001      -0.233142       0.174835      -0.184668       0.087432       0.097236             10.740168      15.288281       0.000005       1.953325       8.307450       0.000001       8.624773          -0.016007
          134              C      10.206093       3.690250       8.875652      -0.060584      39.133345 0.61573226E+03  0.15702365E+05                                10.061203                            8.551151       0.234061       2.015990                    0.999220      31.338630      92.108010       0.539317       0.445337      -1.052449      -0.010654       0.000002       0.012006       0.016051       0.000000       0.119548      -0.000001      -0.210663       0.113768      -0.187650       0.086370       0.101280             10.575690      13.742011      -0.000005      -3.460497       7.669267       0.000002      10.315793          -0.015676
          135              C       6.307188       3.690250       3.613732      -0.062949      39.332903 0.62446999E+03  0.16005782E+05                                10.160257                            8.656293       0.226843       2.012626                    0.999115      31.618058      93.629327       0.531077       0.449970      -1.048130       0.011180       0.000002      -0.004187       0.011938      -0.000000       0.097288       0.000001      -0.233143       0.174830      -0.184669       0.087433       0.097236             10.740136      15.288240       0.000006      -1.953321       8.307424      -0.000001       8.624743          -0.016012
          136              C      10.206093       3.690250       3.920848      -0.060578      39.133098 0.61572720E+03  0.15702200E+05                                10.061149                            8.551106       0.234075       2.015995                    0.999220      31.338516      92.107490       0.539320       0.445336      -1.052450      -0.010649       0.000002      -0.012009       0.016051       0.000000      -0.119549       0.000001      -0.210662       0.113763      -0.187651       0.086371       0.101280             10.575633      13.741938      -0.000005       3.460480       7.669226      -0.000002      10.315735          -0.015678
          137              C       5.221212      11.070750      21.979268      -0.062951      39.332965 0.62447118E+03  0.16005821E+05                                10.160269                            8.656302       0.226840       2.012625                    0.999115      31.618087      93.629441       0.531076       0.449970      -1.048129      -0.011179       0.000001       0.004189       0.011938       0.000000       0.097289      -0.000000      -0.233142       0.174829      -0.184669       0.087433       0.097236             10.740148      15.288258      -0.000002      -1.953325       8.307432       0.000001       8.624754          -0.016010
          138              C       1.322307      11.070750      21.672152      -0.060580      39.133178 0.61572879E+03  0.15702251E+05                                10.061163                            8.551118       0.234069       2.015993                    0.999220      31.338555      92.107645       0.539319       0.445336      -1.052450       0.010649       0.000002       0.012011       0.016052      -0.000001      -0.119549      -0.000000      -0.210662       0.113759      -0.187650       0.086371       0.101279             10.575649      13.741955       0.000002       3.460486       7.669237       0.000001      10.315754          -0.015674
          139              C       5.221212      11.070750      16.410232      -0.062953      39.333024 0.62447253E+03  0.16005866E+05                                10.160286                            8.656317       0.226835       2.012624                    0.999115      31.618105      93.629559       0.531075       0.449971      -1.048129      -0.011183       0.000001      -0.004186       0.011940       0.000000      -0.097287       0.000001      -0.233142       0.174833      -0.184668       0.087432       0.097236             10.740166      15.288278      -0.000002       1.953326       8.307448      -0.000001       8.624772          -0.016011
          140              C       1.322307      11.070750      16.717348      -0.060583      39.133275 0.61573082E+03  0.15702318E+05                                10.061187                            8.551138       0.234064       2.015992                    0.999220      31.338594      92.107841       0.539318       0.445336      -1.052449       0.010653       0.000002      -0.012008       0.016052      -0.000000       0.119548       0.000001      -0.210662       0.113767      -0.187649       0.086370       0.101280             10.575674      13.741987       0.000002      -3.460492       7.669255      -0.000001      10.315779          -0.015678
          141              C      10.667229      11.070750       8.978024      -0.072553      39.641959 0.62713202E+03  0.16062469E+05                                10.122596                            8.609656       0.229479       2.012316                    0.998980      31.602201      93.005842       0.539522       0.443245      -1.053959      -0.020282      -0.000002       0.006983       0.021451      -0.000000       0.135802       0.000001      -0.184233       0.021795      -0.189484       0.088484       0.101000             10.487362      11.895220       0.000004      -3.949804       7.842207      -0.000002      11.724661          -0.014668
          142              C       8.848047      11.070750      12.435639      -0.025180      33.161231 0.57631039E+03  0.14484452E+05                                 9.094485                            8.338268       0.268910       2.042488                    0.998672      30.512421      89.604004       0.538684       0.452404      -1.046249      -0.003965      -0.000000      -0.009809       0.010580       0.000000       0.006754      -0.000000       0.018952      -0.544911      -0.181799       0.081342       0.100456              9.199835       6.729255       0.000000      -0.182242       8.302570       0.000002      12.567680          -0.013122
          143              C      10.667229      11.070750       3.818476      -0.072542      39.641365 0.62711974E+03  0.16062058E+05                                10.122449                            8.609535       0.229529       2.012332                    0.998980      31.601919      93.004409       0.539529       0.443241      -1.053962      -0.020274      -0.000002      -0.006983       0.021443      -0.000000      -0.135805      -0.000001      -0.184232       0.021788      -0.189486       0.088485       0.101002             10.487211      11.895055       0.000004       3.949743       7.842098       0.000002      11.724481          -0.014667
          144              C       8.848047      11.070750       0.360861      -0.025173      33.160960 0.57630389E+03  0.14484239E+05                                 9.094413                            8.338202       0.268953       2.042503                    0.998672      30.512256      89.603199       0.538688       0.452402      -1.046251      -0.003963      -0.000000       0.009804       0.010575      -0.000000      -0.006754       0.000000       0.018951      -0.544923      -0.181803       0.081345       0.100458              9.199762       6.729204      -0.000000       0.182241       8.302502      -0.000001      12.567581          -0.013121
          145              C       0.861171       3.690250      21.774524      -0.072533      39.640854 0.62710930E+03  0.16061709E+05                                10.122328                            8.609436       0.229565       2.012345                    0.998981      31.601658      93.003129       0.539536       0.443238      -1.053965       0.020271      -0.000001       0.006984       0.021440       0.000000      -0.135805       0.000001      -0.184230       0.021787      -0.189485       0.088484       0.101001             10.487085      11.894911      -0.000002       3.949692       7.842008      -0.000000      11.724337          -0.014666
          146              C       2.680353       3.690250      25.232139      -0.025171      33.160881 0.57630214E+03  0.14484180E+05                                 9.094388                            8.338181       0.268973       2.042509                    0.998672      30.512206      89.602925       0.538690       0.452401      -1.046252       0.003962      -0.000000      -0.009804       0.010574      -0.000000      -0.006754      -0.000000       0.018950      -0.544924      -0.181803       0.081345       0.100458              9.199736       6.729188      -0.000000       0.182240       8.302480      -0.000001      12.567540          -0.013113
          147              C       0.861171       3.690250      16.614976      -0.072542      39.641338 0.62711947E+03  0.16062050E+05                                10.122452                            8.609540       0.229521       2.012331                    0.998980      31.601884      93.004316       0.539529       0.443242      -1.053962       0.020279      -0.000002      -0.006983       0.021448       0.000000       0.135801      -0.000001      -0.184229       0.021793      -0.189482       0.088482       0.100999             10.487212      11.895052      -0.000001      -3.949743       7.842097       0.000000      11.724486          -0.014671
          148              C       2.680353       3.690250      13.157361      -0.025179      33.161170 0.57630899E+03  0.14484405E+05                                 9.094465                            8.338251       0.268926       2.042493                    0.998672      30.512381      89.603783       0.538685       0.452403      -1.046250       0.003965      -0.000000       0.009809       0.010580       0.000000       0.006755       0.000000       0.018952      -0.544911      -0.181799       0.081342       0.100456              9.199814       6.729243      -0.000000      -0.182241       8.302555       0.000001      12.567644          -0.013113
          149              N       6.649581       5.849784      11.823966      -0.308277      46.142910 0.58474685E+03  0.14585403E+05                                10.861156                            8.075822       0.024548       2.008448                    0.997670      29.793634      84.025174       0.587109       0.418251      -1.079022      -0.006472      -0.016299       0.006838       0.018822       0.083170       0.057454      -0.090233       0.043728       0.031982      -0.158557       0.071021       0.087537             12.886851      12.325917      -5.597372      -3.904531      15.953448       6.108983      10.381188           0.083184
          150              N      10.399770       5.694794      11.601307      -0.333235      42.479982 0.58290610E+03  0.14465332E+05                                10.153553                            7.968970       0.303954       2.095070                    0.998390      29.814858      82.693717       0.604142       0.408542      -1.090081      -0.013548      -0.041758      -0.021688       0.048966      -0.102449      -0.075047      -0.084703      -0.021866       0.065728      -0.177560       0.077097       0.100462             11.653534      12.674149       5.210243       3.780223      13.216050       4.529220       9.070404           0.034396
          151              N       8.090631       6.192239       7.785391      -0.319916      47.182225 0.57192493E+03  0.14124146E+05                                10.875288                            7.841011       0.328809       2.095340                    0.999337      29.665898      82.055488       0.615243       0.403122      -1.093832       0.025034      -0.017215       0.005172       0.030819       0.025083      -0.019833       0.122396       0.066220      -0.030691      -0.147307       0.043595       0.103712             13.256503       6.184987      -0.224965       0.244484      16.147889      -8.725059      17.436634           0.103658
          152              N       6.575799       8.892026      11.173904      -0.342890      40.687776 0.57894875E+03  0.14342417E+05                                 9.815776                            7.893316       0.390929       2.110114                    0.999263      30.220859      83.742658       0.612652       0.403562      -1.093449       0.025372       0.045607      -0.018450       0.055355      -0.133140       0.043809       0.056055      -0.006024       0.159323      -0.180995       0.071983       0.109011             11.129477      12.254318       5.925899      -3.007219      12.917408      -3.274637       8.216705           0.035501
          153              N      10.857447       8.652898      11.414478      -0.319081      46.975752 0.60124437E+03  0.15063661E+05                                10.893513                            8.093137       0.140733       2.034850                    0.998655      30.080022      84.326134       0.598429       0.408521      -1.088123       0.006713       0.019098      -0.016250       0.025959       0.095672      -0.045677       0.062735       0.024846       0.073555      -0.144180       0.058324       0.085857             13.040197      12.714579      -6.943306       3.913107      16.297877      -5.595054      10.108134           0.092933
          154              N       8.249723       8.962879       7.785391      -0.320586      47.593181 0.55736663E+03  0.13697627E+05                                10.985329                            7.772676       0.243713       2.070447                    0.999169      29.652539      82.238688       0.613155       0.406473      -1.089861       0.030768       0.013292       0.004563       0.033825      -0.034940      -0.039562      -0.121127       0.039333      -0.093633      -0.154223       0.049972       0.104251             13.545367       6.406717       1.867985       1.904748      15.144395       8.797616      19.084989           0.095849
          155              N       7.449652       7.711146      13.889321      -0.226915      37.139883 0.52664804E+03  0.12752932E+05                                 9.325225                            7.447222      -0.028043       2.017156                    0.999149      27.716771      76.155490       0.640497       0.394911      -1.098409       0.081546       0.025330       0.066224       0.108060      -0.025128      -0.047601      -0.004181      -0.072386       0.028563      -0.074908       0.028278       0.046630             10.642622      15.306111       0.278124      -0.951466       6.020961       1.817672      10.600792           0.078344
          156              N       9.842948       7.736240      13.879084      -0.218119      36.458287 0.51343721E+03  0.12364396E+05                                 9.228888                            7.367745      -0.074731       2.004909                    0.999099      27.532193      75.640551       0.641516       0.396473      -1.096431      -0.080987       0.022892       0.064911       0.106285       0.019734       0.050359      -0.009763      -0.075186       0.027347      -0.077381       0.036344       0.041037             10.536538      15.168584      -0.429440       0.795293       5.958444       1.620558      10.482587           0.075669
          157              N       6.649581       1.530716       0.972534      -0.308281      46.142963 0.58474781E+03  0.14585434E+05                                10.861168                            8.075832       0.024540       2.008446                    0.997670      29.793651      84.025249       0.587108       0.418251      -1.079022      -0.006471       0.016301      -0.006840       0.018825      -0.083171      -0.057454      -0.090234       0.043728       0.031982      -0.158558       0.071021       0.087538             12.886864      12.325927       5.597377       3.904534      15.953467       6.108987      10.381198           0.083186
          158              N      10.399770       1.685706       1.195193      -0.333226      42.479856 0.58290416E+03  0.14465272E+05                                10.153531                            7.968956       0.303962       2.095073                    0.998390      29.814821      82.693581       0.604143       0.408542      -1.090081      -0.013548       0.041760       0.021685       0.048966       0.102449       0.075047      -0.084703      -0.021867       0.065725      -0.177559       0.077097       0.100462             11.653505      12.674115      -5.210220      -3.780204      13.216018       4.529201       9.070381           0.034398
          159              N       8.090631       1.188260       5.011109      -0.319957      47.182775 0.57193228E+03  0.14124375E+05                                10.875389                            7.841076       0.328779       2.095332                    0.999337      29.666008      82.055967       0.615238       0.403123      -1.093831       0.025033       0.017212      -0.005174       0.030817      -0.025083       0.019833       0.122398       0.066226      -0.030694      -0.147311       0.043599       0.103713             13.256633       6.185034       0.224966      -0.244484      16.148058      -8.725165      17.436807           0.103653
          160              N       6.575799      13.249474       1.622596      -0.342903      40.688321 0.57895848E+03  0.14342724E+05                                 9.815883                            7.893400       0.390884       2.110097                    0.999263      30.221063      83.743530       0.612646       0.403564      -1.093447       0.025373      -0.045610       0.018447       0.055357       0.133142      -0.043810       0.056055      -0.006022       0.159319      -0.180996       0.071983       0.109013             11.129601      12.254451      -5.925971       3.007258      12.917556      -3.274678       8.216795           0.035500
          161              N      10.857447      13.488602       1.382022      -0.319082      46.976251 0.60125215E+03  0.15063910E+05                                10.893601                            8.093200       0.140705       2.034838                    0.998655      30.080217      84.326937       0.598425       0.408522      -1.088122       0.006712      -0.019102       0.016247       0.025960      -0.095674       0.045677       0.062735       0.024846       0.073550      -0.144181       0.058322       0.085859             13.040305      12.714685       6.943366      -3.913134      16.298019      -5.595096      10.108210           0.092932
          162              N       8.249723      13.178621       5.011109      -0.320630      47.593971 0.55737673E+03  0.13697943E+05                                10.985471                            7.772766       0.243668       2.070433                    0.999168      29.652751      82.239583       0.613149       0.406475      -1.089860       0.030765      -0.013291      -0.004564       0.033823       0.034942       0.039562      -0.121129       0.039339      -0.093642      -0.154228       0.049976       0.104252             13.545554       6.406788      -1.868014      -1.904773      15.144626       8.797764      19.085246           0.095843
          163              N       7.449652      14.430354      24.500179      -0.226914      37.139778 0.52664653E+03  0.12752884E+05                                 9.325204                            7.447209      -0.028038       2.017158                    0.999149      27.716723      76.155289       0.640498       0.394911      -1.098409       0.081546      -0.025331      -0.066224       0.108060       0.025128       0.047601      -0.004182      -0.072387       0.028564      -0.074909       0.028279       0.046630             10.642592      15.306055      -0.278125       0.951461       6.020951       1.817671      10.600770           0.078345
          164              N       9.842948      14.405260      24.510416      -0.218116      36.458226 0.51343645E+03  0.12364371E+05                                 9.228874                            7.367738      -0.074725       2.004911                    0.999099      27.532164      75.640415       0.641516       0.396472      -1.096431      -0.080988      -0.022893      -0.064911       0.106285      -0.019734      -0.050360      -0.009764      -0.075187       0.027348      -0.077382       0.036345       0.041038             10.536518      15.168535       0.429435      -0.795301       5.958437       1.620557      10.482582           0.075669
          165              N       4.878819       8.911216      24.620466      -0.308276      46.142820 0.58474580E+03  0.14585368E+05                                10.861137                            8.075812       0.024557       2.008451                    0.997670      29.793608      84.025032       0.587110       0.418251      -1.079023       0.006470       0.016301       0.006841       0.018825       0.083170      -0.057455       0.090234       0.043728       0.031982      -0.158558       0.071021       0.087537             12.886824      12.325891      -5.597356       3.904519      15.953416      -6.108963      10.381165           0.083186
          166              N       1.128630       9.066206      24.397807      -0.333221      42.479712 0.58290165E+03  0.14465193E+05                                10.153504                            7.968935       0.303970       2.095076                    0.998390      29.814767      82.693360       0.604144       0.408542      -1.090082       0.013550       0.041760      -0.021683       0.048966      -0.102448       0.075047       0.084703      -0.021868       0.065724      -0.177559       0.077097       0.100461             11.653474      12.674079       5.210209      -3.780192      13.215987      -4.529189       9.070356           0.034395
          167              N       3.437769       8.568760      20.581891      -0.319960      47.182998 0.57193565E+03  0.14124482E+05                                10.875428                            7.841105       0.328775       2.095330                    0.999337      29.666091      82.056311       0.615237       0.403124      -1.093831      -0.025034       0.017211       0.005176       0.030817       0.025083       0.019833      -0.122400       0.066227      -0.030694      -0.147313       0.043599       0.103714             13.256680       6.185054      -0.224967      -0.244485      16.148118       8.725191      17.436867           0.103653
          168              N       4.952601       5.868974      23.970404      -0.342908      40.688588 0.57896328E+03  0.14342875E+05                                 9.815929                            7.893437       0.390872       2.110092                    0.999263      30.221175      83.743974       0.612644       0.403564      -1.093447      -0.025374      -0.045611      -0.018445       0.055357      -0.133142      -0.043810      -0.056056      -0.006020       0.159318      -0.180997       0.071983       0.109014             11.129654      12.254514       5.926000       3.007275      12.917614       3.274694       8.216836           0.035503
          169              N       0.670953       6.108102      24.210978      -0.319088      46.976542 0.60125643E+03  0.15064048E+05                                10.893653                            8.093235       0.140682       2.034829                    0.998655      30.080311      84.327349       0.598423       0.408522      -1.088121      -0.006712      -0.019104      -0.016244       0.025959       0.095674       0.045677      -0.062736       0.024846       0.073547      -0.144181       0.058321       0.085860             13.040371      12.714753      -6.943407      -3.913162      16.298098       5.595130      10.108263           0.092930
          170              N       3.278677       5.798121      20.581891      -0.320642      47.594531 0.55738444E+03  0.13698184E+05                                10.985568                            7.772830       0.243644       2.070423                    0.999168      29.652928      82.240310       0.613145       0.406476      -1.089859      -0.030765      -0.013292       0.004565       0.033823      -0.034943       0.039563       0.121132       0.039341      -0.093643      -0.154231       0.049978       0.104253             13.545678       6.406837       1.868028      -1.904788      15.144757      -8.797843      19.085441           0.095846
          171              N       4.078748       7.049854       1.092821      -0.226914      37.139817 0.52664721E+03  0.12752905E+05                                 9.325211                            7.447215      -0.028037       2.017158                    0.999149      27.716743      76.155367       0.640498       0.394911      -1.098409      -0.081546      -0.025331       0.066225       0.108060      -0.025128       0.047601       0.004182      -0.072386       0.028563      -0.074908       0.028278       0.046630             10.642601      15.306071       0.278122       0.951465       6.020955      -1.817671      10.600777           0.078348
          172              N       1.685452       7.024760       1.082584      -0.218114      36.458108 0.51343440E+03  0.12364309E+05                                 9.228854                            7.367723      -0.074726       2.004912                    0.999099      27.532109      75.640216       0.641517       0.396472      -1.096431       0.080987      -0.022893       0.064910       0.106284       0.019734      -0.050360       0.009763      -0.075184       0.027348      -0.077381       0.036343       0.041038             10.536494      15.168500      -0.429432      -0.795296       5.958423      -1.620554      10.482558           0.075673
          173              N       4.878819      13.230284      13.769034      -0.308277      46.142848 0.58474595E+03  0.14585374E+05                                10.861145                            8.075814       0.024550       2.008449                    0.997670      29.793611      84.025068       0.587109       0.418251      -1.079023       0.006471      -0.016300      -0.006840       0.018823      -0.083170       0.057455       0.090233       0.043728       0.031982      -0.158558       0.071021       0.087536             12.886837      12.325901       5.597365      -3.904525      15.953434      -6.108975      10.381176           0.083183
          174              N       1.128630      13.075294      13.991693      -0.333233      42.480004 0.58290649E+03  0.14465344E+05                                10.153555                            7.968972       0.303957       2.095071                    0.998390      29.814871      82.693757       0.604142       0.408542      -1.090081       0.013549      -0.041759       0.021686       0.048966       0.102449      -0.075048       0.084703      -0.021867       0.065728      -0.177560       0.077098       0.100462             11.653536      12.674149      -5.210242       3.780221      13.216056      -4.529220       9.070404           0.034396
          175              N       3.437769      13.572739      17.807609      -0.319940      47.182951 0.57193557E+03  0.14124480E+05                                10.875419                            7.841103       0.328783       2.095330                    0.999337      29.666103      82.056361       0.615237       0.403124      -1.093831      -0.025034      -0.017214      -0.005174       0.030819      -0.025084      -0.019834      -0.122400       0.066224      -0.030693      -0.147312       0.043598       0.103715             13.256668       6.185051       0.224965       0.244484      16.148088       8.725170      17.436863           0.103659
          176              N       4.952601       1.511526      14.419096      -0.342899      40.688021 0.57895323E+03  0.14342557E+05                                 9.815822                            7.893353       0.390911       2.110107                    0.999263      30.220956      83.743048       0.612650       0.403563      -1.093448      -0.025372       0.045609       0.018448       0.055355       0.133140       0.043809      -0.056056      -0.006022       0.159321      -0.180995       0.071983       0.109012             11.129529      12.254375      -5.925929      -3.007235      12.917469       3.274653       8.216743           0.035499
          177              N       0.670953       1.272398      14.178522      -0.319087      46.976087 0.60124961E+03  0.15063828E+05                                10.893571                            8.093179       0.140715       2.034842                    0.998655      30.080152      84.326658       0.598427       0.408521      -1.088122      -0.006713       0.019100       0.016248       0.025959      -0.095673      -0.045677      -0.062736       0.024847       0.073553      -0.144181       0.058323       0.085858             13.040267      12.714653       6.943350       3.913125      16.297970       5.595079      10.108179           0.092936
          178              N       3.278677       1.582379      17.807609      -0.320614      47.593950 0.55737742E+03  0.13697965E+05                                10.985467                            7.772771       0.243677       2.070434                    0.999168      29.652769      82.239653       0.613149       0.406475      -1.089860      -0.030767       0.013293      -0.004563       0.033825       0.034942      -0.039563       0.121131       0.039336      -0.093637      -0.154229       0.049974       0.104254             13.545540       6.406785      -1.868006       1.904768      15.144586      -8.797727      19.085250           0.095845
          179              N       4.078748       0.330646      11.703679      -0.226915      37.139853 0.52664757E+03  0.12752917E+05                                 9.325218                            7.447218      -0.028041       2.017157                    0.999149      27.716759      76.155436       0.640497       0.394911      -1.098409      -0.081546       0.025331      -0.066225       0.108061       0.025128      -0.047601       0.004181      -0.072385       0.028561      -0.074908       0.028278       0.046630             10.642613      15.306098      -0.278121      -0.951464       6.020957      -1.817670      10.600784           0.078349
          180              N       1.685452       0.355740      11.713916      -0.218121      36.458338 0.51343819E+03  0.12364426E+05                                 9.228896                            7.367752      -0.074728       2.004910                    0.999099      27.532221      75.640645       0.641516       0.396473      -1.096431       0.080988       0.022893      -0.064911       0.106285      -0.019735       0.050360       0.009763      -0.075186       0.027346      -0.077381       0.036344       0.041037             10.536546      15.168594       0.429438       0.795296       5.958448      -1.620559      10.482597           0.075671
          181              N       4.878819       8.911216      13.769034      -0.308275      46.142852 0.58474595E+03  0.14585374E+05                                10.861145                            8.075814       0.024552       2.008449                    0.997670      29.793614      84.025081       0.587109       0.418251      -1.079023       0.006471       0.016300      -0.006840       0.018824       0.083170       0.057455      -0.090233       0.043728       0.031981      -0.158558       0.071022       0.087536             12.886837      12.325902      -5.597365      -3.904525      15.953434       6.108974      10.381175           0.083183
          182              N       1.128630       9.066206      13.991693      -0.333233      42.479985 0.58290606E+03  0.14465331E+05                                10.153556                            7.968971       0.303950       2.095069                    0.998390      29.814856      82.693728       0.604142       0.408542      -1.090081       0.013549       0.041760       0.021685       0.048966      -0.102449      -0.075048      -0.084703      -0.021867       0.065727      -0.177560       0.077098       0.100462             11.653538      12.674149       5.210245       3.780221      13.216060       4.529221       9.070404           0.034391
          183              N       3.437769       8.568760      17.807609      -0.319958      47.183011 0.57193568E+03  0.14124482E+05                                10.875429                            7.841103       0.328776       2.095330                    0.999337      29.666084      82.056270       0.615237       0.403124      -1.093831      -0.025034       0.017215      -0.005173       0.030819       0.025083      -0.019834       0.122400       0.066228      -0.030698      -0.147313       0.043600       0.103713             13.256686       6.185054      -0.224966       0.244485      16.148111      -8.725201      17.436893           0.103656
          184              N       4.952601       5.868974      14.419096      -0.342898      40.688069 0.57895404E+03  0.14342583E+05                                 9.815829                            7.893358       0.390911       2.110106                    0.999263      30.220980      83.743134       0.612649       0.403562      -1.093449      -0.025372      -0.045610       0.018446       0.055356      -0.133140       0.043810       0.056056      -0.006022       0.159321      -0.180995       0.071983       0.109012             11.129537      12.254385       5.925934      -3.007236      12.917478      -3.274654       8.216748           0.035501
          185              N       0.670953       6.108102      14.178522      -0.319087      46.976108 0.60124975E+03  0.15063835E+05                                10.893579                            8.093183       0.140705       2.034839                    0.998655      30.080152      84.326701       0.598426       0.408522      -1.088122      -0.006714      -0.019101       0.016247       0.025959       0.095673      -0.045678       0.062735       0.024847       0.073552      -0.144181       0.058323       0.085858             13.040279      12.714664      -6.943358       3.913129      16.297985      -5.595085      10.108187           0.092934
          186              N       3.278677       5.798121      17.807609      -0.320630      47.593836 0.55737522E+03  0.13697894E+05                                10.985445                            7.772751       0.243678       2.070436                    0.999168      29.652714      82.239391       0.613150       0.406474      -1.089860      -0.030766      -0.013294      -0.004562       0.033824      -0.034942      -0.039563      -0.121131       0.039340      -0.093642      -0.154230       0.049977       0.104253             13.545517       6.406773       1.868004       1.904767      15.144564       8.797728      19.085214           0.095847
          187              N       4.078748       7.049854      11.703679      -0.226915      37.139882 0.52664807E+03  0.12752933E+05                                 9.325225                            7.447223      -0.028043       2.017156                    0.999149      27.716771      76.155496       0.640497       0.394911      -1.098409      -0.081545      -0.025330      -0.066225       0.108060      -0.025128      -0.047601      -0.004181      -0.072384       0.028561      -0.074908       0.028278       0.046630             10.642622      15.306112       0.278122      -0.951465       6.020963       1.817674      10.600790           0.078346
          188              N       1.685452       7.024760      11.713916      -0.218120      36.458284 0.51343722E+03  0.12364397E+05                                 9.228887                            7.367746      -0.074732       2.004909                    0.999099      27.532195      75.640561       0.641516       0.396473      -1.096431       0.080987      -0.022892      -0.064911       0.106285       0.019734       0.050360      -0.009763      -0.075184       0.027346      -0.077381       0.036343       0.041037             10.536537      15.168581      -0.429438       0.795292       5.958443       1.620558      10.482587           0.075671
          189              N       4.878819      13.230284      24.620466      -0.308277      46.142781 0.58474514E+03  0.14585347E+05                                10.861131                            8.075807       0.024555       2.008451                    0.997670      29.793590      84.024965       0.587110       0.418251      -1.079023       0.006469      -0.016300       0.006840       0.018824      -0.083170      -0.057454      -0.090234       0.043727       0.031983      -0.158558       0.071020       0.087538             12.886818      12.325883       5.597355       3.904518      15.953410       6.108963      10.381162           0.083177
          190              N       1.128630      13.075294      24.397807      -0.333220      42.479679 0.58290126E+03  0.14465179E+05                                10.153494                            7.968929       0.303978       2.095078                    0.998390      29.814764      82.693316       0.604145       0.408541      -1.090082       0.013549      -0.041759      -0.021685       0.048966       0.102448       0.075047      -0.084703      -0.021868       0.065726      -0.177559       0.077097       0.100462             11.653461      12.674065      -5.210197      -3.780187      13.215969       4.529182       9.070348           0.034394
          191              N       3.437769      13.572739      20.581891      -0.319942      47.182935 0.57193551E+03  0.14124479E+05                                10.875418                            7.841104       0.328781       2.095330                    0.999337      29.666109      82.056397       0.615236       0.403124      -1.093830      -0.025034      -0.017211       0.005177       0.030818      -0.025084       0.019834       0.122400       0.066224      -0.030690      -0.147313       0.043597       0.103716             13.256661       6.185051       0.224966      -0.244484      16.148094      -8.725159      17.436836           0.103658
          192              N       4.952601       1.511526      23.970404      -0.342909      40.688536 0.57896236E+03  0.14342846E+05                                 9.815923                            7.893432       0.390870       2.110092                    0.999263      30.221146      83.743876       0.612644       0.403564      -1.093447      -0.025374       0.045609      -0.018446       0.055356       0.133142      -0.043810       0.056056      -0.006020       0.159319      -0.180996       0.071983       0.109014             11.129647      12.254504      -5.925997       3.007276      12.917607      -3.274695       8.216832           0.035496
          193              N       0.670953       1.272398      24.210978      -0.319086      46.976476 0.60125567E+03  0.15064022E+05                                10.893637                            8.093226       0.140695       2.034833                    0.998655      30.080297      84.327248       0.598424       0.408522      -1.088122      -0.006711       0.019102      -0.016246       0.025959      -0.095674       0.045677       0.062736       0.024847       0.073549      -0.144181       0.058322       0.085860             13.040349      12.714733       6.943391      -3.913152      16.298068      -5.595118      10.108247           0.092933
          194              N       3.278677       1.582379      20.581891      -0.320626      47.594640 0.55738655E+03  0.13698252E+05                                10.985591                            7.772850       0.243640       2.070420                    0.999168      29.652978      82.240562       0.613143       0.406476      -1.089858      -0.030766       0.013291       0.004566       0.033824       0.034943       0.039563      -0.121132       0.039337      -0.093638      -0.154230       0.049975       0.104255             13.545703       6.406850      -1.868029      -1.904789      15.144780       8.797843      19.085478           0.095843
          195              N       4.078748       0.330646       1.092821      -0.226913      37.139752 0.52664604E+03  0.12752869E+05                                 9.325199                            7.447206      -0.028036       2.017159                    0.999149      27.716714      76.155254       0.640498       0.394911      -1.098409      -0.081546       0.025332       0.066224       0.108060       0.025128       0.047600      -0.004181      -0.072386       0.028564      -0.074908       0.028278       0.046630             10.642586      15.306047      -0.278121       0.951463       6.020945       1.817667      10.600767           0.078345
          196              N       1.685452       0.355740       1.082584      -0.218116      36.458194 0.51343590E+03  0.12364354E+05                                 9.228868                            7.367733      -0.074723       2.004912                    0.999099      27.532150      75.640353       0.641517       0.396472      -1.096431       0.080988       0.022894       0.064911       0.106285      -0.019734      -0.050360      -0.009763      -0.075186       0.027348      -0.077382       0.036344       0.041037             10.536509      15.168523       0.429433      -0.795300       5.958431       1.620555      10.482574           0.075669
          197              N       6.649581       5.849784       0.972534      -0.308280      46.142937 0.58474758E+03  0.14585425E+05                                10.861160                            8.075828       0.024549       2.008448                    0.997670      29.793647      84.025209       0.587109       0.418251      -1.079022      -0.006471      -0.016299      -0.006839       0.018823       0.083171      -0.057454       0.090234       0.043729       0.031984      -0.158559       0.071021       0.087538             12.886853      12.325918      -5.597369       3.904531      15.953448      -6.108981      10.381192           0.083185
          198              N      10.399770       5.694794       1.195193      -0.333226      42.479779 0.58290282E+03  0.14465229E+05                                10.153516                            7.968944       0.303966       2.095075                    0.998390      29.814790      82.693445       0.604144       0.408542      -1.090082      -0.013549      -0.041759       0.021686       0.048966      -0.102449       0.075046       0.084703      -0.021867       0.065725      -0.177558       0.077096       0.100462             11.653488      12.674097       5.210215      -3.780203      13.215995      -4.529197       9.070371           0.034397
          199              N       8.090631       6.192239       5.011109      -0.319921      47.182411 0.57192765E+03  0.14124232E+05                                10.875323                            7.841036       0.328797       2.095336                    0.999337      29.665942      82.055701       0.615241       0.403122      -1.093832       0.025034      -0.017212      -0.005175       0.030818       0.025083       0.019833      -0.122397       0.066219      -0.030687      -0.147307       0.043594       0.103714             13.256546       6.185004      -0.224965      -0.244484      16.147948       8.725087      17.436685           0.103662
          200              N       6.575799       8.892026       1.622596      -0.342900      40.688255 0.57895733E+03  0.14342688E+05                                 9.815869                            7.893389       0.390894       2.110100                    0.999263      30.221042      83.743440       0.612647       0.403563      -1.093448       0.025374       0.045608       0.018449       0.055356      -0.133142      -0.043810      -0.056056      -0.006021       0.159320      -0.180996       0.071983       0.109014             11.129584      12.254434       5.925958       3.007254      12.917532       3.274673       8.216785           0.035503
          201              N      10.857447       8.652898       1.382022      -0.319080      46.976075 0.60124939E+03  0.15063822E+05                                10.893569                            8.093177       0.140712       2.034841                    0.998655      30.080155      84.326680       0.598427       0.408521      -1.088122       0.006711       0.019101       0.016248       0.025959       0.095673       0.045676      -0.062735       0.024846       0.073551      -0.144180       0.058322       0.085859             13.040266      12.714649      -6.943346      -3.913126      16.297966       5.595081      10.108184           0.092932
          202              N       8.249723       8.962879       5.011109      -0.320597      47.593789 0.55737474E+03  0.13697883E+05                                10.985440                            7.772748       0.243678       2.070434                    0.999168      29.652723      82.239499       0.613150       0.406474      -1.089860       0.030767       0.013290      -0.004566       0.033824      -0.034941       0.039562       0.121127       0.039334      -0.093634      -0.154224       0.049973       0.104251             13.545510       6.406774       1.868005      -1.904765      15.144568      -8.797717      19.085188           0.095851
          203              N       7.449652       7.711146      24.500179      -0.226914      37.139832 0.52664741E+03  0.12752912E+05                                 9.325214                            7.447217      -0.028038       2.017157                    0.999149      27.716749      76.155392       0.640497       0.394911      -1.098409       0.081546       0.025331      -0.066224       0.108060      -0.025128       0.047601       0.004182      -0.072388       0.028565      -0.074909       0.028279       0.046630             10.642605      15.306076       0.278125       0.951463       6.020956      -1.817671      10.600783           0.078345
          204              N       9.842948       7.736240      24.510416      -0.218114      36.458112 0.51343440E+03  0.12364309E+05                                 9.228855                            7.367723      -0.074725       2.004912                    0.999099      27.532107      75.640210       0.641517       0.396472      -1.096431      -0.080987       0.022893      -0.064910       0.106284       0.019734      -0.050359       0.009763      -0.075186       0.027350      -0.077381       0.036344       0.041037             10.536496      15.168504      -0.429436      -0.795298       5.958424      -1.620554      10.482559           0.075669
          205              N       6.649581       1.530716      11.823966      -0.308280      46.142974 0.58474776E+03  0.14585433E+05                                10.861171                            8.075832       0.024539       2.008445                    0.997670      29.793652      84.025265       0.587108       0.418251      -1.079022      -0.006472       0.016300       0.006839       0.018824      -0.083170       0.057455       0.090233       0.043728       0.031983      -0.158558       0.071022       0.087536             12.886869      12.325933       5.597381      -3.904536      15.953475      -6.108992      10.381200           0.083183
          206              N      10.399770       1.685706      11.601307      -0.333236      42.480063 0.58290744E+03  0.14465375E+05                                10.153571                            7.968983       0.303946       2.095068                    0.998390      29.814885      82.693851       0.604141       0.408543      -1.090081      -0.013548       0.041760      -0.021686       0.048966       0.102450      -0.075047       0.084703      -0.021866       0.065728      -0.177560       0.077098       0.100462             11.653555      12.674170      -5.210252       3.780227      13.216079      -4.529227       9.070417           0.034394
          207              N       8.090631       1.188260       7.785391      -0.319953      47.182650 0.57193037E+03  0.14124315E+05                                10.875364                            7.841058       0.328788       2.095334                    0.999337      29.665983      82.055831       0.615240       0.403123      -1.093832       0.025033       0.017216       0.005171       0.030818      -0.025083      -0.019833      -0.122398       0.066227      -0.030698      -0.147311       0.043600       0.103711             13.256604       6.185021       0.224967       0.244485      16.148016       8.725147      17.436774           0.103651
          208              N       6.575799      13.249474      11.173904      -0.342894      40.687821 0.57894960E+03  0.14342442E+05                                 9.815784                            7.893323       0.390925       2.110112                    0.999263      30.220880      83.742724       0.612652       0.403562      -1.093449       0.025371      -0.045609      -0.018449       0.055356       0.133140       0.043810      -0.056055      -0.006023       0.159322      -0.180995       0.071984       0.109011             11.129485      12.254325      -5.925904      -3.007219      12.917420       3.274637       8.216709           0.035506
          209              N      10.857447      13.488602      11.414478      -0.319083      46.975941 0.60124724E+03  0.15063753E+05                                10.893547                            8.093161       0.140724       2.034846                    0.998655      30.080086      84.326406       0.598427       0.408521      -1.088123       0.006714      -0.019100      -0.016249       0.025960      -0.095673      -0.045678      -0.062735       0.024846       0.073554      -0.144181       0.058324       0.085857             13.040240      12.714618       6.943331       3.913118      16.297937       5.595073      10.108164           0.092937
          210              N       8.249723      13.178621       7.785391      -0.320618      47.593325 0.55736808E+03  0.13697671E+05                                10.985356                            7.772691       0.243701       2.070445                    0.999168      29.652551      82.238720       0.613154       0.406473      -1.089861       0.030766      -0.013294       0.004561       0.033824       0.034941      -0.039563       0.121129       0.039338      -0.093642      -0.154227       0.049976       0.104251             13.545404       6.406729      -1.867992       1.904755      15.144446      -8.797658      19.085037           0.095844
          211              N       7.449652      14.430354      13.889321      -0.226916      37.139896 0.52664833E+03  0.12752940E+05                                 9.325227                            7.447224      -0.028044       2.017155                    0.999149      27.716776      76.155507       0.640497       0.394911      -1.098409       0.081546      -0.025330       0.066225       0.108061       0.025128      -0.047601       0.004182      -0.072386       0.028561      -0.074909       0.028278       0.046630             10.642623      15.306114      -0.278125      -0.951465       6.020965      -1.817674      10.600791           0.078345
          212              N       9.842948      14.405260      13.879084      -0.218122      36.458385 0.51343896E+03  0.12364449E+05                                 9.228904                            7.367758      -0.074731       2.004908                    0.999099      27.532242      75.640727       0.641515       0.396473      -1.096431      -0.080988      -0.022892       0.064911       0.106285      -0.019734       0.050360       0.009764      -0.075187       0.027346      -0.077382       0.036345       0.041037             10.536557      15.168611       0.429440       0.795294       5.958454      -1.620561      10.482606           0.075668
          213              N       5.241963       3.690250       8.742569      -0.297577      31.321697 0.50845211E+03  0.12166668E+05                                 8.052422                            7.262512       0.794538       2.229900                    0.999735      29.553531      79.904846       0.658005       0.389005      -1.105988       0.097163       0.000002       0.034867       0.103230       0.000000      -0.121565      -0.000000      -0.273531       0.169266      -0.218692       0.108554       0.110138              8.202807      11.361262       0.000001       1.301039       6.258426       0.000002       6.988735           0.020461
          214              N      11.206758       3.690250       8.292132      -0.281338      31.146939 0.49579417E+03  0.11777982E+05                                 7.988143                            7.135574       0.715554       2.201612                    0.999672      29.377476      78.894491       0.669498       0.385113      -1.109832      -0.098431       0.000003       0.037313       0.105266       0.000000       0.146413      -0.000001      -0.244375       0.136267      -0.224359       0.099476       0.124882              8.161896      10.439368      -0.000001      -2.349043       5.748359       0.000001       8.297963           0.022555
          215              N       5.241963       3.690250       4.053931      -0.297586      31.321963 0.50845778E+03  0.12166840E+05                                 8.052478                            7.262561       0.794514       2.229892                    0.999735      29.553649      79.905338       0.658002       0.389006      -1.105987       0.097162       0.000002      -0.034872       0.103230       0.000000       0.121566       0.000000      -0.273530       0.169266      -0.218693       0.108554       0.110138              8.202864      11.361346       0.000001      -1.301048       6.258467      -0.000001       6.988780           0.020466
          216              N      11.206758       3.690250       4.504368      -0.281349      31.147160 0.49579874E+03  0.11778120E+05                                 7.988189                            7.135613       0.715538       2.201606                    0.999672      29.377571      78.894876       0.669495       0.385113      -1.109831      -0.098428       0.000003      -0.037318       0.105265      -0.000000      -0.146414       0.000001      -0.244376       0.136264      -0.224360       0.099477       0.124882              8.161943      10.439431      -0.000001       2.349059       5.748389      -0.000001       8.298010           0.022556
          217              N       6.286437      11.070750      21.539069      -0.297584      31.321903 0.50845647E+03  0.12166801E+05                                 8.052467                            7.262551       0.794514       2.229892                    0.999735      29.553618      79.905222       0.658003       0.389006      -1.105987      -0.097161       0.000002       0.034875       0.103230       0.000000       0.121566      -0.000001      -0.273531       0.169264      -0.218693       0.108555       0.110138              8.202853      11.361329      -0.000000      -1.301046       6.258459       0.000001       6.988771           0.020464
          218              N       0.321642      11.070750      21.088632      -0.281347      31.147093 0.49579736E+03  0.11778078E+05                                 7.988175                            7.135602       0.715540       2.201607                    0.999672      29.377543      78.894761       0.669495       0.385113      -1.109831       0.098427       0.000002       0.037321       0.105264       0.000000      -0.146415      -0.000001      -0.244375       0.136264      -0.224360       0.099477       0.124883              8.161930      10.439412       0.000000       2.349054       5.748380       0.000000       8.297997           0.022554
          219              N       6.286437      11.070750      16.850431      -0.297577      31.321678 0.50845169E+03  0.12166656E+05                                 8.052420                            7.262509       0.794537       2.229900                    0.999735      29.553520      79.904807       0.658006       0.389005      -1.105988      -0.097162       0.000001      -0.034869       0.103229       0.000000      -0.121564       0.000001      -0.273531       0.169267      -0.218692       0.108554       0.110138              8.202805      11.361257      -0.000000       1.301039       6.258424      -0.000001       6.988733           0.020465
          220              N       0.321642      11.070750      17.300868      -0.281339      31.146901 0.49579335E+03  0.11777958E+05                                 7.988136                            7.135568       0.715554       2.201613                    0.999672      29.377455      78.894410       0.669498       0.385113      -1.109832       0.098429       0.000002      -0.037315       0.105264      -0.000000       0.146413       0.000000      -0.244376       0.136263      -0.224358       0.099477       0.124881              8.161890      10.439359       0.000000      -2.349041       5.748355      -0.000000       8.297957           0.022557
          221              N       0.066865      11.070750       8.274217      -0.268134      31.507049 0.50799965E+03  0.12169831E+05                                 8.123400                            7.284949       0.484846       2.128575                    0.999882      29.692144      80.686794       0.652626       0.391761      -1.102523      -0.098511      -0.000003       0.040429       0.106484      -0.000000       0.158202       0.000001      -0.219950       0.055326      -0.222899       0.100754       0.122145              8.152969       9.370792       0.000001      -3.013333       5.792291      -0.000001       9.295823           0.020024
          222              N       8.831907      11.070750      13.574527      -0.309652      29.008725 0.52506232E+03  0.12648278E+05                                 7.637911                            7.403339       0.949630       2.292210                    0.999500      29.217511      78.908735       0.649546       0.391449      -1.105762       0.003489      -0.000000      -0.094760       0.094824       0.000000       0.005579      -0.000000       0.002782      -0.676793      -0.225689       0.111408       0.114281              7.464813       5.641597      -0.000000      -0.219873       7.155676       0.000000       9.597167           0.012608
          223              N       0.066865      11.070750       4.522283      -0.268158      31.507359 0.50800622E+03  0.12170029E+05                                 8.123466                            7.285008       0.484823       2.128567                    0.999882      29.692279      80.687330       0.652621       0.391762      -1.102522      -0.098506      -0.000003      -0.040435       0.106482      -0.000000      -0.158204      -0.000001      -0.219946       0.055316      -0.222899       0.100754       0.122145              8.153034       9.370869       0.000001       3.013360       5.792335       0.000001       9.295900           0.020023
          224              N       8.831907      11.070750      24.814973      -0.309667      29.009031 0.52507006E+03  0.12648514E+05                                 7.637976                            7.403404       0.949601       2.292199                    0.999500      29.217678      78.909390       0.649542       0.391451      -1.105761       0.003490      -0.000000       0.094762       0.094826       0.000000      -0.005579      -0.000000       0.002783      -0.676796      -0.225690       0.111408       0.114282              7.464876       5.641643      -0.000001       0.219875       7.155741       0.000000       9.597243           0.012606
          225              N      11.461535       3.690250      21.070717      -0.268172      31.507187 0.50800261E+03  0.12169918E+05                                 8.123432                            7.284978       0.484833       2.128572                    0.999882      29.692211      80.686994       0.652623       0.391762      -1.102523       0.098502      -0.000002       0.040436       0.106479       0.000000      -0.158202       0.000001      -0.219943       0.055315      -0.222897       0.100752       0.122145              8.153000       9.370830      -0.000000       3.013347       5.792312      -0.000000       9.295858           0.020020
          226              N       2.696493       3.690250       0.778027      -0.309669      29.009012 0.52506972E+03  0.12648503E+05                                 7.637973                            7.403402       0.949600       2.292199                    0.999500      29.217668      78.909350       0.649542       0.391451      -1.105761      -0.003491      -0.000000      -0.094761       0.094826       0.000000      -0.005579      -0.000000       0.002782      -0.676791      -0.225689       0.111407       0.114281              7.464872       5.641642      -0.000000       0.219875       7.155739      -0.000001       9.597236           0.012600
          227              N      11.461535       3.690250      17.318783      -0.268149      31.506814 0.50799472E+03  0.12169680E+05                                 8.123355                            7.284910       0.484858       2.128581                    0.999882      29.692041      80.686325       0.652628       0.391760      -1.102524       0.098506      -0.000002      -0.040430       0.106480       0.000000       0.158200      -0.000001      -0.219947       0.055323      -0.222896       0.100753       0.122144              8.152923       9.370741      -0.000000      -3.013315       5.792261       0.000001       9.295768           0.020026
          228              N       2.696493       3.690250      12.018473      -0.309653      29.008702 0.52506185E+03  0.12648264E+05                                 7.637908                            7.403337       0.949629       2.292210                    0.999500      29.217495      78.908682       0.649546       0.391450      -1.105762      -0.003489      -0.000000       0.094759       0.094823       0.000000       0.005580      -0.000000       0.002781      -0.676787      -0.225687       0.111407       0.114280              7.464810       5.641596       0.000000      -0.219872       7.155675       0.000001       9.597159           0.012602

******************************************************
Auxiliary information for the entire system
The total spin magnetic moment of the unit cell is   19.661650
The total net atomic charge of the unit cell is   0.000002
Accuracy of reproducing the electrostatic potential in the unit cell:
  The inner radius (bohr) =    5.0000
  The outer radius (bohr) =   12.0000
  Valid grid points have density less than (e/(bohr^3)) =    0.0001
  The number of valid grid points were=       132950
  The rms potential error without charges in kcal/mol is=      7.96816
  The rms potential error with partial charges in kcal/mol is=      2.56332
  The RRMSE value at monopole order=      0.32170
  The rms potential error with partial charges and cloud penetration in kcal/mol is=      2.54214
  The RRMSE value at monopole order with cloud penetration is=      0.31904
  The rms potential error with partial charges and atomic dipoles in kcal/mol is=      1.67426
  The RRMSE value at dipole order=      0.21012
  The rms potential error with partial charges, atomic dipoles and cloud penetration in kcal/mol is=      1.65146
  The RRMSE value at dipole order with cloud penetration=      0.20726

******************************************************
The electron densities and ab initio electrostatic potential were computed in VASP using the PBE functional and
projector augmented wave method. See the main text of the journal article for a description of computational details.
The atomic charges, dipoles, and quadrupoles were computed with the DDEC6 method as described in
(a) T. A. Manz and N. Gabaldon Limas, RSC Adv. 6 (2016) 47771-47801 DOI: 10.1039/c6ra04656h
(b) N. Gabaldon Limas and T. A. Manz, RSC Adv. 8 (2018) 2678-2707 DOI: 10.1039/c7ra11829e.
For each atom in the material, the electron cloud parameters were fit to the spherically averaged atom-in-material
electron density using radial positions for which this density was between 10^-4 and 10^-2 electrons per cubic bohr.
The polarizabilities, dispersion coefficients, and quantum Drude oscillator (QDO) parameters were fit using the MCLF method.
The magnetic structure of the system was optimized in VASP from the default ferromagnetic initial guess using spin polarization.
The atomic spin moments (ASMs) were computed on this optimized magnetic structure using the DDEC6 partition as inputs
to the method of T. A. Manz and D. S. Sholl, J. Chem. Theory Comput. 7 (2011) 4146-4164 DOI: 10.1021/ct200539n.
The RMSE and RRMSE were computed using a uniform grid with Ewald summation.
