# Supplementary material for: A collection of forcefield precursors for metal–organic frameworks
Source: RSC Adv. 2019 Nov 13;9(63):36492–507. doi: 10.1039/c9ra07327b (PMC9075174; doi:10.1039/c9ra07327b)
Supplement: RA-009-C9RA07327B-s5377 [file RA-009-C9RA07327B-s5377.xyz]

  146
jmolscript: load "" {1 1 1} spacegroup "x,y,z" unitcell [{     13.044200     0.000000     0.000000 }, {     -0.759809    13.022052     0.000000 }, {     -5.664735    -6.004895    14.583641 }]
Cd    -0.486382     9.926929     3.645910     0.503873
Cd     7.106038    -2.909772    10.937731     0.503873
H      2.686211     9.434929     3.183609     0.073825
H     -0.212354     8.925925     0.580429     0.073918
H      4.281995     8.897546     1.601284     0.119106
H     -4.368322     2.307998    13.521952     0.121040
H     -1.333909     3.005256    13.182153     0.131838
H     -2.185083     1.690911    12.851104     0.129030
H      0.537025    -0.498210     5.624910     0.061598
H      9.742481    10.144981     5.257403     0.072959
H     -0.624868     0.866929     7.081816     0.116810
H      9.260012    -1.580551     6.707016     0.121708
H     -2.732339     0.565990     8.935397     0.127107
H      8.983434     0.322067     8.079337     0.127341
H      0.189583     6.788381     4.108212     0.073823
H      0.528884     9.711673     6.711392     0.073916
H      0.819005     5.226609     5.690537     0.119105
H      1.228759     8.241177     8.353510     0.121039
H      0.709436     5.171301     8.693308     0.131838
H      1.971970     6.097589     9.024357     0.129030
H      9.980668     9.512512     1.666910     0.061598
H     -0.108245    -0.297268     2.034418     0.072959
H      8.550168    10.592914     0.210004     0.116811
H     11.569275     0.867380     0.584804     0.121708
H      3.063104     6.709442    12.940065     0.127107
H      3.989042    -4.972231    13.796124     0.127340
H      3.933445    -2.417772    11.400032     0.073824
H      6.832010    -1.908768    14.003212     0.073917
H      2.337661    -1.880389    12.982357     0.119105
H     10.987978     4.709159     1.061689     0.121039
H      7.953565     4.011901     1.401488     0.131838
H      8.804739     5.326246     1.732537     0.129029
H      6.082631     7.515367     8.958731     0.061598
H     -3.122825    -3.127824     9.326238     0.072959
H      7.244524     6.150228     7.501825     0.116811
H     -2.640356     8.597708     7.876625     0.121708
H      9.351995     6.451167     5.648244     0.127107
H     -2.363778     6.695090     6.504304     0.127340
H      6.430073     0.228776    10.475429     0.073825
H      6.090772    -2.694516     7.872249     0.073919
H      5.800651     1.790548     8.893104     0.119107
H      5.390897    -1.224020     6.230131     0.121041
H      5.910220     1.845856     5.890333     0.131837
H      4.647686     0.919568     5.559284     0.129031
H     -3.361012    -2.495355    12.916731     0.061598
H      6.727901     7.314425    12.549223     0.072959
H     -1.930512    -3.575757    14.373637     0.116810
H     -4.949619     6.149777    13.998837     0.121708
H      3.556552     0.307715     1.643576     0.127107
H      2.630614    11.989388     0.787517     0.127340
C      2.400188     9.216631     2.304215     0.044205
C      0.713173     8.912279     0.793204     0.037025
C      3.361795     8.887525     1.366925    -0.222362
C     -4.054730     2.547777    14.386179    -0.220931
C      2.970088     8.542264     0.078606     0.153954
C     -1.707875     2.174650    13.570661    -0.267223
C     -0.578010     1.315939    14.076130    -0.061685
C     -0.684293    -0.064983    14.149340     0.110293
C      6.002777     5.157755     0.057605     0.110158
C     -0.360528    -0.723163     5.838852     0.045316
C     -2.141412    -2.099370     5.627681     0.059105
C     -1.050058     0.099557     6.716496    -0.209071
C     10.151152    -1.328380     6.496866    -0.212513
C     -2.346491    -0.194797     7.058191     0.161259
C     -3.131136     0.659011     8.034274    -0.258527
C     -3.157192     2.125589     7.658162    -0.065761
C      9.072232     2.598175     6.651161     0.116713
C      9.012094     3.928236     6.288758     0.114152
C      0.390849     7.086634     4.987605     0.044208
C      0.596418     8.788513     6.498616     0.037029
C      0.775409     6.145830     5.924896    -0.222363
C      1.007654     7.914150     7.489283    -0.220933
C      1.097267     6.556982     7.213215     0.153967
C      1.516849     5.593015     8.304800    -0.267225
C      2.439915     4.515086     7.799331    -0.061685
C      3.812302     4.701626     7.726121     0.110292
C      4.652680     3.726587     7.234215     0.110158
C     10.152958    10.421644     1.452968     0.045316
C     11.423094    12.279667     1.664139     0.059105
C      9.291470    11.062081     0.575325    -0.209071
C     11.369440    -0.036935     0.794954    -0.212513
C      9.509810    12.373458     0.233630     0.161258
C      2.947011     7.102142    13.841188    -0.258527
C      1.481406     7.042728    14.217300    -0.065761
C      7.386706     0.811436     0.640659     0.116713
C      6.055400     0.793997     1.003063     0.114153
C      4.219468    -2.199474    12.279426     0.044208
C      5.906483    -1.895122    13.790437     0.037028
C      3.257861    -1.870368    13.216716    -0.222362
C     10.674386     4.469380     0.197462    -0.220932
C      3.649568    -1.525107    14.505035     0.153964
C      8.327531     4.842507     1.012980    -0.267224
C      7.197666     5.701218     0.507511    -0.061685
C      7.303949     7.082140     0.434301     0.110293
C      0.616879     1.859402    14.526036     0.110159
C      6.980184     7.740320     8.744789     0.045316
C      8.761068     9.116527     8.955960     0.059105
C      7.669714     6.917600     7.867145    -0.209070
C     -3.531496     8.345537     8.086775    -0.212513
C      8.966147     7.211954     7.525450     0.161258
C      9.750792     6.358146     6.549367    -0.258526
C      9.776848     4.891568     6.925479    -0.065762
C     -2.452576     4.418982     7.932480     0.116713
C     -2.392438     3.088921     8.294883     0.114153
C      6.228807    -0.069477     9.596036     0.044202
C      6.023238    -1.771356     8.085025     0.037021
C      5.844247     0.871327     8.658745    -0.222364
C      5.612002    -0.896993     7.094358    -0.220933
C      5.522389     0.460175     7.370426     0.153952
C      5.102807     1.424142     6.278841    -0.267224
C      4.179741     2.502071     6.784310    -0.061683
C      2.807354     2.315531     6.857520     0.110292
C      1.966976     3.290570     7.349426     0.110159
C     -3.533302    -3.404487    13.130673     0.045315
C     -4.803438    -5.262510    12.919502     0.059105
C     -2.671814    -4.044924    14.008316    -0.209071
C     -4.749784     7.054092    13.788687    -0.212513
C     -2.890154    -5.356301    14.350011     0.161259
C      3.672645    -0.084985     0.742453    -0.258527
C      5.138250    -0.025571     0.366341    -0.065761
C     -0.767050     6.205721    13.942982     0.116713
C      0.564256     6.223160    13.580578     0.114153
N      1.087567     9.244443     2.039960    -0.264147
N     -0.883623    -1.809474     5.281320    -0.242165
N      0.286626     8.395406     5.251861    -0.264139
N     11.206955    11.007127     2.010501    -0.242165
N      5.532089    -2.227286    12.543681    -0.264139
N      7.503279     8.826631     9.302321    -0.242165
N      6.333030    -1.378249     9.331780    -0.264146
N     -4.587299    -3.989970    12.573140    -0.242164
F     -1.813595    -0.662538    13.726123    -0.113784
F      5.832556     3.822441     0.105440    -0.111826
F      8.306516     1.711257     5.970543    -0.109823
F      8.190607     4.276451     5.279570    -0.120584
F      4.343062     5.863817     8.149339    -0.113784
F      5.975812     3.974299     7.186381    -0.111825
F      8.227516     1.627514     1.321278    -0.109824
F      5.659926     1.593807     2.012251    -0.120585
F      8.433251     7.679695     0.857518    -0.113784
F      0.787100     3.194716    14.478201    -0.111826
F     -1.686860     5.305900     8.613098    -0.109824
F     -1.570951     2.740706     9.304071    -0.120585
F      2.276594     1.153340     6.434302    -0.113784
F      0.643844     3.042858     7.397260    -0.111826
F     -1.607860     5.389643    13.262363    -0.109823
F      0.959730     5.423350    12.571390    -0.120585

The following XYZ coordinates are in angstroms. Other properties are in atomic units.
The sperically averaged electron density of each atom fit to a function of the form exp(a - br)
eigen_1, eigen_2 and eigen_3 are the three eigenvalues of traceless quadrupole moment tensor
  atom number  atomic symbol              X              Y              Z     net charge C6 coefficient C8 coefficient C10 coefficient fluctuating dipole atomic polarizability isotropic forcefield polarizability              a              b squared Pearson coefficient          <r^3>          <r^4>         wp_QDO          m_QDO          q_QDO       dipole_x       dipole_y       dipole_z         dipole            Qxy            Qxz            Qyz     Q(x^2-y^2)  Q(3z^2 - R^2)        eigen_1        eigen_2        eigen_3 static polarizability      alpha(xx)      alpha(xy)      alpha(xz)      alpha(yy)      alpha(yz)      alpha(zz) atomic spin moment
            1             Cd      -0.486382       9.926929       3.645910       0.503873     272.797353 0.64889747E+04  0.27423949E+06                                32.038203                           25.249113       0.807961       1.885145                    0.997659      92.885867     267.445059       0.393373       0.368424      -1.199780       0.004887      -0.004608       0.000000       0.006717       0.127984       0.081291       0.086171      -0.014934      -0.215262      -0.120984      -0.092325       0.213309             39.756555      35.297772     -15.193049      -5.660868      33.524742      -6.000709      50.447152           0.186045
            2             Cd       7.106038      -2.909772      10.937731       0.503873     272.799920 0.64890442E+04  0.27424320E+06                                32.038407                           25.249256       0.807955       1.885141                    0.997659      92.886240     267.446649       0.393372       0.368424      -1.199779      -0.004889       0.004607       0.000001       0.006717       0.127975       0.081291       0.086174      -0.014940      -0.215243      -0.120982      -0.092319       0.213301             39.756827      35.297951     -15.193171      -5.660784      33.525038      -6.000891      50.447493           0.186042
            3              H       2.686211       9.434929       3.183609       0.073825       1.693731 0.13491282E+02  0.15089209E+03                                 2.352390                            2.152744      -1.318330       2.237560                    0.994002       4.105862      12.258052       0.425138       1.288139      -0.707958       0.019886       0.002949       0.040274       0.045012       0.004980       0.009149       0.000168       0.049527       0.023051      -0.029117       0.003148       0.025969              2.425210       1.995043       0.078298       0.220900       1.850892       0.294832       3.429695           0.006729
            4              H      -0.212354       8.925925       0.580429       0.073918       1.644066 0.12613336E+02  0.13915778E+03                                 2.325425                            2.092941      -1.418964       2.192723                    0.992687       4.143741      12.414158       0.426298       1.302312      -0.703800      -0.043608       0.004446      -0.016775       0.046934      -0.005344       0.009769       0.009539       0.037405       0.043098      -0.029406       0.006274       0.023131              2.451931       3.645184      -0.169958       0.168857       1.829020       0.047368       1.881589           0.006327
            5              H       4.281995       8.897546       1.601284       0.119106       1.360512 0.10751097E+02  0.11362099E+03                                 2.035204                            1.925955      -1.280937       2.267964                    0.995120       3.736407      10.846931       0.447950       1.293811      -0.707112       0.034702       0.003588       0.008929       0.036012       0.001519       0.007095       0.009047       0.027918       0.034434      -0.022138       0.003285       0.018853              2.075224       2.861464      -0.112692       0.056410       1.632318       0.065817       1.731889           0.001395
            6              H      -4.368322       2.307998      13.521952       0.121040       1.303849 0.10065080E+02  0.10427741E+03                                 1.959268                            1.849665      -1.044450       2.381079                    0.997787       3.570470      10.149563       0.463802       1.274677      -0.712163      -0.009949      -0.005744      -0.031483       0.033514      -0.002755       0.001774       0.004670       0.034594       0.026148      -0.022608       0.008991       0.013617              1.992745       1.838602       0.072390       0.273939       1.642088       0.317167       2.497544           0.001955
            7              H      -1.333909       3.005256      13.182153       0.131838       1.235258 0.96173714E+01  0.99445968E+02                                 1.948597                            1.842899      -1.207126       2.294146                    0.996923       3.811784      11.163877       0.447298       1.324274      -0.698775       0.011168       0.021251      -0.012124       0.026895      -0.001622      -0.002794      -0.006026       0.006979       0.006405      -0.008819       0.002408       0.006412              2.008690       1.760862       0.278108      -0.130857       2.485555      -0.344280       1.779653           0.006661
            8              H      -2.185083       1.690911      12.851104       0.129030       1.229659 0.96354081E+01  0.99331666E+02                                 1.930728                            1.837705      -1.020785       2.390454                    0.997258       3.654741      10.566540       0.452039       1.314355      -0.702538      -0.012766      -0.011887      -0.019257       0.025983      -0.005804       0.001537       0.004341       0.012429       0.007222      -0.011257       0.003950       0.007307              1.978810       1.852409       0.130866       0.300275       1.879767       0.340678       2.204253           0.001096
            9              H       0.537025      -0.498210       5.624910       0.061598       1.826360 0.14321458E+02  0.16393123E+03                                 2.512153                            2.241266      -1.721921       2.040399                    0.990025       4.610547      14.304959       0.406819       1.315318      -0.698494       0.034553       0.013613      -0.003780       0.037330       0.008548       0.002623       0.008351      -0.004993      -0.027095      -0.012667      -0.003503       0.016170              2.635076       3.666321       0.493833      -0.379778       2.208984       0.046950       2.029923           0.009608
           10              H       9.742481      10.144981       5.257403       0.072959       1.611598 0.12756995E+02  0.14022282E+03                                 2.247545                            2.072183      -1.217477       2.281588                    0.995597       3.980698      11.652362       0.441465       1.262231      -0.713971      -0.023986      -0.032880      -0.013636       0.042923       0.012906      -0.005812       0.006045       0.015891      -0.038250      -0.019185      -0.002485       0.021670              2.324018       1.955316       0.451357       0.116973       2.926479       0.461713       2.090259           0.006710
           11              H      -0.624868       0.866929       7.081816       0.116810       1.330849 0.10066355E+02  0.10602115E+03                                 2.084214                            1.918478      -1.511200       2.157983                    0.991193       4.065298      12.293890       0.424144       1.371112      -0.687904       0.010898       0.026646       0.015332       0.032617       0.001080      -0.005726       0.010413       0.004390       0.000114      -0.013025       0.002044       0.010981              2.171571       2.079394       0.514745       0.134269       2.681787       0.505639       1.753531           0.000546
           12              H       9.260012      -1.580551       6.707016       0.121708       1.162697 0.88452983E+01  0.89580916E+02                                 1.867400                            1.771678      -1.194540       2.313319                    0.995605       3.691866      10.705548       0.454480       1.330726      -0.697833      -0.032687      -0.007904       0.007284       0.034409       0.007782      -0.006824       0.012989       0.004289      -0.019366      -0.020240       0.008012       0.012228              1.901170       2.400715       0.221084      -0.326982       1.735065      -0.039402       1.567730           0.001667
           13              H      -2.732339       0.565990       8.935397       0.127107       1.315311 0.10743729E+02  0.11335852E+03                                 1.992324                            1.921276      -0.995107       2.398174                    0.997799       3.678145      10.618495       0.450559       1.288414      -0.708882       0.016186      -0.001048       0.021693       0.027087      -0.008346       0.007653      -0.000113      -0.000195       0.002086      -0.011415       0.000150       0.011265              2.022490       1.749024      -0.015541       0.281245       1.822516      -0.098445       2.495929           0.005910
           14              H       8.983434       0.322067       8.079337       0.127341       1.052579 0.80437359E+01  0.80465225E+02                                 1.824722                            1.741765      -1.285782       2.268041                    0.992371       3.912269      11.703631       0.432915       1.414337      -0.679476      -0.027745      -0.011181      -0.004686       0.030278       0.006121      -0.000317       0.004699       0.000425      -0.038891      -0.014198       0.001221       0.012977              1.871372       2.380370       0.274635      -0.142127       1.738251      -0.038847       1.495495           0.000723
           15              H       0.189583       6.788381       4.108212       0.073823       1.693729 0.13491253E+02  0.15089167E+03                                 2.352388                            2.152742      -1.318325       2.237562                    0.994002       4.105857      12.258030       0.425138       1.288139      -0.707958      -0.001786      -0.020024      -0.040274       0.045012       0.002066      -0.000366       0.009143      -0.050349       0.023051      -0.029117       0.003148       0.025969              2.425208       1.842273       0.069385       0.281463       2.003658       0.237699       3.429692           0.006729
           16              H       0.528884       9.711673       6.711392       0.073916       1.644062 0.12613293E+02  0.13915716E+03                                 2.325420                            2.092936      -1.418958       2.192726                    0.992688       4.143733      12.414119       0.426299       1.302311      -0.703801      -0.006979       0.043274       0.016775       0.046934      -0.007483       0.008953       0.010308      -0.035908       0.043098      -0.029406       0.006274       0.023131              2.451925       1.854945      -0.274414       0.037451       3.619245       0.171331       1.881586           0.006327
           17              H       0.819005       5.226609       5.690537       0.119105       1.360500 0.10750986E+02  0.11361949E+03                                 2.035191                            1.925944      -1.280928       2.267969                    0.995120       3.736390      10.846856       0.447952       1.293809      -0.707112      -0.001561      -0.034852      -0.008929       0.036012      -0.000114       0.008618       0.007610      -0.028081       0.034434      -0.022138       0.003285       0.018853              2.075210       1.649585      -0.183399       0.062419       2.844165       0.060147       1.731879           0.001396
           18              H       1.228759       8.241177       8.353510       0.121039       1.303844 0.10065030E+02  0.10427675E+03                                 1.959261                            1.849659      -1.044443       2.381082                    0.997787       3.570461      10.149522       0.463803       1.274676      -0.712164       0.005155       0.010267       0.031483       0.033513      -0.004748       0.004559       0.002043      -0.033718       0.026148      -0.022608       0.008991       0.013617              1.992738       1.634331       0.060471       0.300669       1.846349       0.291948       2.497533           0.001958
           19              H       0.709436       5.171301       8.693308       0.131838       1.235255 0.96173406E+01  0.99445580E+02                                 1.948595                            1.842897      -1.207127       2.294146                    0.996923       3.811778      11.163859       0.447298       1.324276      -0.698774      -0.020564      -0.012387       0.012124       0.026895      -0.002017      -0.005853      -0.003141      -0.006554       0.006405      -0.008819       0.002408       0.006412              2.008687       2.450748       0.318361      -0.336072       1.795663      -0.150689       1.779651           0.006661
           20              H       1.971970       6.097589       9.024357       0.129030       1.229658 0.96354024E+01  0.99331587E+02                                 1.930727                            1.837704      -1.020784       2.390455                    0.997258       3.654740      10.566534       0.452039       1.314355      -0.702538       0.011124       0.013437       0.019257       0.025983      -0.006487       0.004245       0.001787      -0.010995       0.007222      -0.011257       0.003950       0.007307              1.978809       1.864454       0.131568       0.322609       1.867720       0.319609       2.204252           0.001098
           21              H       9.980668       9.512512       1.666910       0.061598       1.826366 0.14321521E+02  0.16393214E+03                                 2.512159                            2.241271      -1.721927       2.040396                    0.990025       4.610560      14.305014       0.406818       1.315318      -0.698494      -0.011577      -0.035287       0.003780       0.037330       0.008781       0.008184       0.003105       0.002971      -0.027096      -0.012667      -0.003503       0.016171              2.635082       2.156502       0.405740       0.068993       3.718818      -0.376400       2.029927           0.009608
           22              H      -0.108245      -0.297268       2.034418       0.072959       1.611595 0.12756962E+02  0.14022235E+03                                 2.247540                            2.072179      -1.217477       2.281588                    0.995597       3.980694      11.652339       0.441466       1.262230      -0.713971       0.031427       0.025861       0.013636       0.042923       0.011894       0.006373      -0.005450      -0.018785      -0.038250      -0.019185      -0.002485       0.021671              2.324013       2.870685       0.504765       0.454115       2.011099       0.143668       2.090256           0.006710
           23              H       8.550168      10.592914       0.210004       0.116811       1.330849 0.10066355E+02  0.10602116E+03                                 2.084214                            1.918479      -1.511202       2.157982                    0.991193       4.065299      12.293899       0.424143       1.371113      -0.687904      -0.025966      -0.012431      -0.015332       0.032617       0.000817       0.010729      -0.005110      -0.004611       0.000114      -0.013025       0.002044       0.010981              2.171571       2.619879       0.546281       0.496961       2.141303       0.163494       1.753532           0.000545
           24              H      11.569275       0.867380       0.584804       0.121708       1.162685 0.88451799E+01  0.89579387E+02                                 1.867386                            1.771666      -1.194525       2.313328                    0.995605       3.691838      10.705435       0.454482       1.330724      -0.697833       0.005987       0.033092      -0.007284       0.034409       0.007480       0.013365      -0.006055      -0.006071      -0.019367      -0.020241       0.008012       0.012229              1.901155       1.711599       0.180875      -0.020289       2.424148      -0.328718       1.567719           0.001669
           25              H       3.063104       6.709442      12.940065       0.127107       1.315311 0.10743723E+02  0.11335841E+03                                 1.992322                            1.921274      -0.995107       2.398173                    0.997800       3.678145      10.618488       0.450560       1.288412      -0.708883       0.001989      -0.016098      -0.021693       0.027087      -0.008278      -0.000558       0.007634       0.002135       0.002086      -0.011415       0.000150       0.011265              2.022488       1.824072      -0.011162      -0.114660       1.747465       0.275032       2.495927           0.005911
           26              H       3.989042      -4.972231      13.796124       0.127340       1.052578 0.80437276E+01  0.80465107E+02                                 1.824721                            1.741764      -1.285780       2.268043                    0.992371       3.912261      11.703598       0.432916       1.414336      -0.679476       0.009546       0.028350       0.004686       0.030278       0.006055       0.004710      -0.000043      -0.001846      -0.038890      -0.014198       0.001222       0.012977              1.871370       1.708488       0.235432      -0.030503       2.410129      -0.144149       1.495494           0.000725
           27              H       3.933445      -2.417772      11.400032       0.073824       1.693725 0.13491222E+02  0.15089123E+03                                 2.352384                            2.152739      -1.318321       2.237564                    0.994002       4.105852      12.258011       0.425139       1.288139      -0.707958      -0.019886      -0.002949      -0.040273       0.045012       0.004980       0.009149       0.000167       0.049526       0.023051      -0.029116       0.003148       0.025969              2.425204       1.995038       0.078298       0.220899       1.850888       0.294831       3.429684           0.006728
           28              H       6.832010      -1.908768      14.003212       0.073917       1.644057 0.12613247E+02  0.13915652E+03                                 2.325414                            2.092932      -1.418953       2.192728                    0.992688       4.143725      12.414086       0.426300       1.302311      -0.703801       0.043607      -0.004447       0.016775       0.046934      -0.005345       0.009769       0.009538       0.037405       0.043097      -0.029405       0.006274       0.023131              2.451920       3.645164      -0.169957       0.168857       1.829013       0.047367       1.881582           0.006328
           29              H       2.337661      -1.880389      12.982357       0.119105       1.360500 0.10750975E+02  0.11361931E+03                                 2.035188                            1.925941      -1.280924       2.267970                    0.995120       3.736387      10.846836       0.447953       1.293807      -0.707113      -0.034702      -0.003588      -0.008929       0.036012       0.001519       0.007095       0.009047       0.027917       0.034433      -0.022138       0.003285       0.018852              2.075207       2.861438      -0.112690       0.056409       1.632307       0.065816       1.731876           0.001396
           30              H      10.987978       4.709159       1.061689       0.121039       1.303841 0.10064997E+02  0.10427629E+03                                 1.959257                            1.849655      -1.044440       2.381083                    0.997787       3.570454      10.149488       0.463805       1.274674      -0.712164       0.009949       0.005744       0.031483       0.033513      -0.002755       0.001774       0.004670       0.034593       0.026148      -0.022608       0.008991       0.013617              1.992733       1.838592       0.072389       0.273937       1.642079       0.317164       2.497528           0.001958
           31              H       7.953565       4.011901       1.401488       0.131838       1.235254 0.96173297E+01  0.99445442E+02                                 1.948594                            1.842896      -1.207126       2.294147                    0.996923       3.811776      11.163853       0.447298       1.324276      -0.698774      -0.011168      -0.021251       0.012124       0.026895      -0.001622      -0.002795      -0.006026       0.006979       0.006405      -0.008820       0.002408       0.006412              2.008687       1.760859       0.278107      -0.130857       2.485551      -0.344279       1.779650           0.006661
           32              H       8.804739       5.326246       1.732537       0.129029       1.229660 0.96354172E+01  0.99331766E+02                                 1.930727                            1.837705      -1.020783       2.390455                    0.997258       3.654741      10.566534       0.452039       1.314354      -0.702539       0.012766       0.011887       0.019257       0.025983      -0.005804       0.001537       0.004341       0.012429       0.007222      -0.011257       0.003950       0.007307              1.978809       1.852409       0.130866       0.300275       1.879767       0.340678       2.204252           0.001097
           33              H       6.082631       7.515367       8.958731       0.061598       1.826365 0.14321513E+02  0.16393204E+03                                 2.512159                            2.241271      -1.721926       2.040396                    0.990025       4.610559      14.305011       0.406818       1.315319      -0.698494      -0.034553      -0.013613       0.003780       0.037330       0.008549       0.002624       0.008351      -0.004994      -0.027095      -0.012667      -0.003503       0.016171              2.635082       3.666330       0.493835      -0.379779       2.208991       0.046950       2.029927           0.009608
           34              H      -3.122825      -3.127824       9.326238       0.072959       1.611609 0.12757108E+02  0.14022438E+03                                 2.247555                            2.072192      -1.217489       2.281582                    0.995597       3.980714      11.652424       0.441465       1.262231      -0.713971       0.023987       0.032880       0.013636       0.042923       0.012906      -0.005812       0.006044       0.015891      -0.038250      -0.019185      -0.002486       0.021671              2.324029       1.955325       0.451361       0.116973       2.926495       0.461716       2.090268           0.006709
           35              H       7.244524       6.150228       7.501825       0.116811       1.330849 0.10066352E+02  0.10602111E+03                                 2.084214                            1.918478      -1.511201       2.157983                    0.991193       4.065298      12.293892       0.424144       1.371112      -0.687904      -0.010898      -0.026646      -0.015332       0.032617       0.001080      -0.005726       0.010413       0.004390       0.000114      -0.013025       0.002044       0.010981              2.171570       2.079393       0.514745       0.134269       2.681788       0.505639       1.753531           0.000545
           36              H      -2.640356       8.597708       7.876625       0.121708       1.162686 0.88451854E+01  0.89579455E+02                                 1.867386                            1.771666      -1.194525       2.313328                    0.995605       3.691839      10.705438       0.454482       1.330724      -0.697833       0.032687       0.007904      -0.007284       0.034409       0.007782      -0.006823       0.012989       0.004290      -0.019367      -0.020240       0.008012       0.012229              1.901155       2.400695       0.221081      -0.326978       1.735052      -0.039402       1.567719           0.001669
           37              H       9.351995       6.451167       5.648244       0.127107       1.315309 0.10743706E+02  0.11335819E+03                                 1.992320                            1.921272      -0.995104       2.398175                    0.997800       3.678141      10.618472       0.450560       1.288412      -0.708883      -0.016186       0.001048      -0.021693       0.027087      -0.008346       0.007653      -0.000113      -0.000195       0.002086      -0.011415       0.000150       0.011265              2.022486       1.749021      -0.015541       0.281244       1.822512      -0.098444       2.495924           0.005911
           38              H      -2.363778       6.695090       6.504304       0.127340       1.052578 0.80437235E+01  0.80465061E+02                                 1.824721                            1.741764      -1.285779       2.268043                    0.992371       3.912261      11.703600       0.432915       1.414337      -0.679476       0.027745       0.011181       0.004686       0.030278       0.006121      -0.000318       0.004699       0.000425      -0.038890      -0.014198       0.001222       0.012977              1.871370       2.380368       0.274634      -0.142127       1.738250      -0.038847       1.495494           0.000725
           39              H       6.430073       0.228776      10.475429       0.073825       1.693763 0.13491597E+02  0.15089661E+03                                 2.352425                            2.152773      -1.318362       2.237544                    0.994001       4.105913      12.258276       0.425134       1.288144      -0.707957       0.001786       0.020023       0.040274       0.045013       0.002066      -0.000365       0.009143      -0.050352       0.023052      -0.029118       0.003148       0.025970              2.425247       1.842299       0.069386       0.281470       2.003688       0.237703       3.429753           0.006728
           40              H       6.090772      -2.694516       7.872249       0.073919       1.644093 0.12613591E+02  0.13916137E+03                                 2.325453                            2.092963      -1.418993       2.192708                    0.992687       4.143786      12.414348       0.426295       1.302314      -0.703800       0.006979      -0.043275      -0.016775       0.046934      -0.007483       0.008954       0.010309      -0.035911       0.043101      -0.029408       0.006275       0.023133              2.451962       1.854969      -0.274420       0.037453       3.619307       0.171333       1.881611           0.006327
           41              H       5.800651       1.790548       8.893104       0.119107       1.360526 0.10751250E+02  0.11362312E+03                                 2.035225                            1.925975      -1.280957       2.267955                    0.995120       3.736436      10.847073       0.447945       1.293819      -0.707110       0.001561       0.034853       0.008929       0.036012      -0.000114       0.008619       0.007610      -0.028082       0.034435      -0.022139       0.003285       0.018853              2.075246       1.649610      -0.183405       0.062421       2.844221       0.060147       1.731906           0.001394
           42              H       5.390897      -1.224020       6.230131       0.121041       1.303856 0.10065156E+02  0.10427847E+03                                 1.959281                            1.849676      -1.044463       2.381074                    0.997787       3.570484      10.149639       0.463799       1.274683      -0.712162      -0.005155      -0.010267      -0.031484       0.033514      -0.004748       0.004559       0.002043      -0.033719       0.026148      -0.022609       0.008991       0.013618              1.992757       1.634345       0.060472       0.300673       1.846367       0.291951       2.497560           0.001955
           43              H       5.910220       1.845856       5.890333       0.131837       1.235264 0.96174339E+01  0.99446764E+02                                 1.948602                            1.842904      -1.207129       2.294143                    0.996923       3.811796      11.163916       0.447298       1.324273      -0.698775       0.020565       0.012386      -0.012124       0.026894      -0.002017      -0.005853      -0.003140      -0.006554       0.006405      -0.008819       0.002408       0.006411              2.008695       2.450757       0.318362      -0.336074       1.795670      -0.150690       1.779658           0.006661
           44              H       4.647686       0.919568       5.559284       0.129031       1.229655 0.96353706E+01  0.99331197E+02                                 1.930725                            1.837702      -1.020787       2.390454                    0.997258       3.654736      10.566526       0.452039       1.314357      -0.702538      -0.011124      -0.013437      -0.019257       0.025983      -0.006487       0.004244       0.001787      -0.010995       0.007221      -0.011257       0.003950       0.007307              1.978807       1.864453       0.131568       0.322609       1.867718       0.319608       2.204250           0.001095
           45              H      -3.361012      -2.495355      12.916731       0.061598       1.826369 0.14321554E+02  0.16393262E+03                                 2.512162                            2.241273      -1.721930       2.040394                    0.990025       4.610567      14.305041       0.406818       1.315318      -0.698494       0.011577       0.035287      -0.003780       0.037330       0.008781       0.008184       0.003106       0.002971      -0.027096      -0.012667      -0.003504       0.016171              2.635086       2.156504       0.405740       0.068993       3.718823      -0.376400       2.029930           0.009608
           46              H       6.727901       7.314425      12.549223       0.072959       1.611600 0.12757017E+02  0.14022314E+03                                 2.247548                            2.072185      -1.217482       2.281585                    0.995597       3.980702      11.652380       0.441465       1.262232      -0.713970      -0.031427      -0.025861      -0.013636       0.042923       0.011894       0.006373      -0.005450      -0.018785      -0.038250      -0.019185      -0.002486       0.021671              2.324021       2.870696       0.504768       0.454117       2.011106       0.143669       2.090262           0.006709
           47              H      -1.930512      -3.575757      14.373637       0.116810       1.330847 0.10066342E+02  0.10602100E+03                                 2.084213                            1.918478      -1.511201       2.157983                    0.991193       4.065296      12.293887       0.424143       1.371113      -0.687904       0.025966       0.012431       0.015332       0.032617       0.000817       0.010729      -0.005110      -0.004611       0.000114      -0.013025       0.002044       0.010981              2.171570       2.619878       0.546281       0.496960       2.141302       0.163494       1.753531           0.000545
           48              H      -4.949619       6.149777      13.998837       0.121708       1.162689 0.88452205E+01  0.89579915E+02                                 1.867391                            1.771670      -1.194532       2.313324                    0.995605       3.691848      10.705477       0.454481       1.330725      -0.697833      -0.005987      -0.033092       0.007284       0.034409       0.007480       0.013365      -0.006055      -0.006071      -0.019366      -0.020240       0.008012       0.012229              1.901161       1.711604       0.180876      -0.020289       2.424156      -0.328719       1.567723           0.001667
           49              H       3.556552       0.307715       1.643576       0.127107       1.315305 0.10743665E+02  0.11335764E+03                                 1.992316                            1.921268      -0.995103       2.398176                    0.997800       3.678135      10.618449       0.450560       1.288412      -0.708883      -0.001989       0.016097       0.021693       0.027087      -0.008278      -0.000559       0.007634       0.002135       0.002087      -0.011414       0.000150       0.011265              2.022482       1.824067      -0.011162      -0.114659       1.747460       0.275031       2.495919           0.005910
           50              H       2.630614      11.989388       0.787517       0.127340       1.052577 0.80437167E+01  0.80464971E+02                                 1.824719                            1.741763      -1.285779       2.268043                    0.992371       3.912259      11.703590       0.432916       1.414336      -0.679476      -0.009546      -0.028350      -0.004686       0.030278       0.006055       0.004710      -0.000043      -0.001846      -0.038890      -0.014198       0.001221       0.012977              1.871369       1.708487       0.235431      -0.030502       2.410126      -0.144149       1.495493           0.000724
           51              C       2.400188       9.216631       2.304215       0.044205      28.789605 0.36639004E+03  0.83354686E+04                                 8.296894                            6.445037       0.072099       2.008695                    0.999780      28.248615      82.518696       0.633259       0.425146      -1.048246      -0.049436      -0.021801      -0.035244       0.064509       0.026514       0.033717      -0.010070       0.010691       0.076460      -0.051706       0.004597       0.047110              9.288689      11.734303      -1.027642      -2.060645       5.006773       1.525196      11.124992           0.059057
           52              C       0.713173       8.912279       0.793204       0.037025      29.449873 0.37797868E+03  0.86684383E+04                                 8.465310                            6.569547       0.001062       1.982370                    0.999749      28.571567      83.864857       0.623732       0.428188      -1.046123       0.045454       0.019496       0.045431       0.067157      -0.013476       0.037069      -0.006540       0.049805      -0.030568      -0.032423      -0.022622       0.055045              9.541370      12.687781      -1.396829      -1.598402       5.394183       1.859467      10.542145           0.069784
           53              C       3.361795       8.887525       1.366925      -0.222362      33.720357 0.47720214E+03  0.11537560E+05                                 9.127575                            7.307580       0.054733       1.979011                    0.999374      31.222132      92.434395       0.603696       0.419639      -1.057166      -0.006053       0.002223      -0.005565       0.008517       0.013128       0.010234       0.001893       0.067760      -0.054481      -0.027254      -0.019821       0.047075             10.163475      12.841497      -1.769498      -3.063161       6.025417       2.465356      11.623512           0.016182
           54              C      -4.054730       2.547777      14.386179      -0.220931      34.840215 0.47079557E+03  0.11321302E+05                                 9.266316                            7.209458       0.173777       2.014397                    0.999749      30.977776      90.860003       0.615231       0.414004      -1.062897       0.003524       0.007666       0.006603       0.010713      -0.002303       0.011673       0.007209       0.010979       0.144264      -0.031222      -0.019416       0.050638             10.526655      14.835321      -1.735627      -2.158428       5.993017       2.236770      10.751627           0.008717
           55              C       2.970088       8.542264       0.078606       0.153954      31.750740 0.40860792E+03  0.94817195E+04                                 9.104454                            6.972165      -0.176347       1.967164                    0.999484      26.249328      75.572660       0.591651       0.446128      -1.043469       0.022593      -0.007223      -0.019358       0.030616      -0.017207      -0.029554       0.014507       0.042386       0.045282      -0.035309      -0.014979       0.050288             10.719360      14.944446      -2.766061      -3.206933       6.350116       2.682799      10.863518           0.136365
           56              C      -1.707875       2.174650      13.570661      -0.267223      33.665697 0.46532269E+03  0.11244656E+05                                 9.314833                            7.253170      -0.431652       1.841901                    0.996713      31.518474      95.071286       0.597835       0.423968      -1.048363       0.028425      -0.031054       0.054106       0.068555      -0.036411       0.015572      -0.004050       0.061501       0.019894      -0.051126       0.001010       0.050116             10.969385      13.060312      -3.815245      -1.435614      10.593178       0.425610       9.254664           0.006708
           57              C      -0.578010       1.315939      14.076130      -0.061685      41.509612 0.49362056E+03  0.11985302E+05                                10.553357                            7.506470      -0.251361       1.899204                    0.999250      29.406517      86.052543       0.589306       0.428065      -1.056364      -0.070015       0.058476      -0.027421       0.095255      -0.027700       0.004858      -0.014012       0.007129       0.017137      -0.032307       0.000611       0.031696             12.948660      16.340612      -4.327832       2.512607      16.467427      -0.565963       6.037941           0.020902
           58              C      -0.684293      -0.064983      14.149340       0.110293      36.738241 0.42488705E+03  0.99251647E+04                                 9.645909                            6.992661       0.015965       1.989656                    0.999756      27.636296      79.019302       0.607574       0.431561      -1.055460      -0.118615      -0.030574      -0.039364       0.128662       0.036793       0.018087       0.011909       0.041017      -0.065501      -0.031502      -0.027336       0.058838             11.421804      12.958667      -1.934488       2.694696      15.641046      -0.387532       5.665700           0.003000
           59              C       6.002777       5.157755       0.057605       0.110158      36.069469 0.42120042E+03  0.98129721E+04                                 9.516900                            6.956115       0.044865       2.001568                    0.999750      27.463351      78.299111       0.610265       0.430800      -1.056428       0.010814      -0.127906       0.019590       0.129849       0.012105       0.000311      -0.005232      -0.083562      -0.102370      -0.034535      -0.026304       0.060839             11.223188      14.060203      -1.551407       2.603664      14.113056      -0.752054       5.496306           0.011123
           60              C      -0.360528      -0.723163       5.838852       0.045316      29.598054 0.36883811E+03  0.84287546E+04                                 8.531633                            6.523019       0.001918       1.988960                    0.999620      28.471089      84.121926       0.619563       0.432606      -1.040774      -0.051520      -0.036583      -0.008527       0.063760       0.012629       0.013752      -0.020951       0.023189      -0.022299      -0.035460       0.013220       0.022241              9.563013      10.499441       0.553523      -1.996624      10.525460       3.663598       7.664136           0.046255
           61              C      -2.141412      -2.099370       5.627681       0.059105      27.180794 0.35334291E+03  0.79453817E+04                                 7.951847                            6.309725       0.123595       2.033724                    0.999825      27.483894      79.141550       0.644662       0.422528      -1.052604       0.048021       0.038987      -0.002658       0.061912       0.024946       0.024529      -0.010102      -0.020926      -0.014029      -0.042696       0.012143       0.030553              8.813535       9.437384       0.278149      -2.535391       9.470975       2.810494       7.532247           0.036406
           62              C      -1.050058       0.099557       6.716496      -0.209071      35.308746 0.47600985E+03  0.11526881E+05                                 9.491920                            7.357960      -0.051918       1.948772                    0.998403      31.158553      92.984993       0.593035       0.426511      -1.050567      -0.003654      -0.005198      -0.006399       0.009018       0.004716       0.017368       0.017033      -0.047321       0.043233      -0.036782       0.000645       0.036137             10.629783      12.228479      -0.267291      -2.947249      11.465924       4.070027       8.194947           0.006158
           63              C      10.151152      -1.328380       6.496866      -0.212513      34.184525 0.47146100E+03  0.11336618E+05                                 9.166542                            7.240852       0.144931       2.007902                    0.999428      30.695249      89.907054       0.610806       0.417028      -1.061404       0.009852       0.003557      -0.008574       0.013536       0.005721      -0.013083      -0.008341       0.055317      -0.018754      -0.027774      -0.008232       0.036006             10.353443      10.030257      -0.014860      -2.763610      12.701477       3.999809       8.328593           0.008219
           64              C      -2.346491      -0.194797       7.058191       0.161259      30.909402 0.38311711E+03  0.87248629E+04                                 8.823742                            6.672842      -0.025500       2.019004                    0.999542      25.562297      72.274061       0.617103       0.435834      -1.052383      -0.020319       0.025853       0.014461       0.035921      -0.018467      -0.018313       0.018466      -0.012358       0.018501      -0.023784      -0.013796       0.037580             10.378714      10.467505      -1.245792      -3.024621      12.813674       4.517016       7.854962           0.086837
           65              C      -3.131136       0.659011       8.034274      -0.258527      33.540425 0.47053933E+03  0.11402366E+05                                 9.309359                            7.309868      -0.445957       1.839250                    0.996627      31.477771      95.078191       0.593544       0.425848      -1.047212       0.030445       0.052956      -0.054360       0.081769       0.003832       0.003819       0.006725      -0.041477      -0.110419      -0.037739      -0.002401       0.040140             10.973929       8.690386      -1.977046      -1.544280      15.661654       1.112609       8.569746           0.006790
           66              C      -3.157192       2.125589       7.658162      -0.065761      39.948952 0.49385249E+03  0.12002435E+05                                10.310110                            7.523082      -0.224044       1.910489                    0.999420      29.437411      86.421435       0.586419       0.429760      -1.054433       0.011183      -0.095130       0.022329       0.098353      -0.011109      -0.014124      -0.014737      -0.039970      -0.036230      -0.032813       0.000872       0.031942             12.502996       8.659410      -0.160150       2.852264      20.909646      -0.670621       7.939934           0.016311
           67              C       9.072232       2.598175       6.651161       0.116713      34.151762 0.43460285E+03  0.10224170E+05                                 9.257665                            7.121957      -0.050041       1.971103                    0.999656      27.767380      80.045621       0.594885       0.437661      -1.050272      -0.057926      -0.101323      -0.046761       0.125731       0.036849       0.025642       0.031091      -0.003767      -0.021838      -0.034626      -0.028797       0.063422             10.564560       8.700813      -0.052928       3.166477      15.338907      -1.379701       7.653961           0.002274
           68              C       9.012094       3.928236       6.288758       0.114152      35.135110 0.43247198E+03  0.10146375E+05                                 9.383611                            7.070825      -0.055718       1.968914                    0.999598      27.663067      79.248696       0.602199       0.433524      -1.054342      -0.067986       0.062021      -0.087624       0.127070      -0.018811       0.039005      -0.012644       0.019252       0.069922      -0.036429      -0.021027       0.057455             10.873785       8.224888       1.266130       3.116788      16.173984      -0.210834       8.222483           0.007589
           69              C       0.390849       7.086634       4.987605       0.044208      28.789475 0.36638814E+03  0.83354146E+04                                 8.296874                            6.445024       0.072099       2.008696                    0.999780      28.248524      82.518378       0.633259       0.425147      -1.048246       0.018885       0.050619       0.035244       0.064506       0.025713      -0.012019       0.033074      -0.016785       0.076453      -0.051707       0.004599       0.047109              9.288664       5.149101      -1.411865       1.642629      11.591923      -1.968289      11.124969           0.059048
           70              C       0.596418       8.788513       6.498616       0.037029      29.449738 0.37797677E+03  0.86683832E+04                                 8.465289                            6.569534       0.001063       1.982372                    0.999749      28.571470      83.864506       0.623732       0.428189      -1.046123      -0.016815      -0.046512      -0.045428       0.067155      -0.016280      -0.008689       0.036625      -0.046329      -0.030566      -0.032423      -0.022620       0.055044              9.541341       5.581367      -1.811461       1.949405      12.500540      -1.487356      10.542117           0.069774
           71              C       0.775409       6.145830       5.924896      -0.222363      33.720281 0.47720112E+03  0.11537528E+05                                 9.127565                            7.307576       0.054731       1.979011                    0.999374      31.222063      92.434137       0.603696       0.419640      -1.057166      -0.002573       0.005912       0.005562       0.008515       0.009099       0.001293       0.010327      -0.070349      -0.054479      -0.027253      -0.019820       0.047073             10.163462       6.254333      -2.153839       2.639596      12.612544      -2.914356      11.623511           0.016184
           72              C       1.007654       7.914150       7.489283      -0.220933      34.840200 0.47079587E+03  0.11321311E+05                                 9.266321                            7.209467       0.173772       2.014397                    0.999749      30.977741      90.859907       0.615229       0.414004      -1.062897      -0.007448      -0.003962      -0.006603       0.010713      -0.002926       0.006516       0.012073      -0.010367       0.144258      -0.031221      -0.019415       0.050636             10.526658       6.224876      -2.238028       2.358693      14.603480      -2.024472      10.751619           0.008720
           73              C       1.097267       6.556982       7.213215       0.153967      31.750520 0.40860446E+03  0.94816196E+04                                 9.104418                            6.972139      -0.176347       1.967166                    0.999484      26.249204      75.572238       0.591652       0.446129      -1.043469       0.008527      -0.022135       0.019359       0.030617      -0.019554       0.016202      -0.028659      -0.038090       0.045277      -0.035305      -0.014981       0.050286             10.719314       6.700945      -3.247034       2.865032      14.593523      -3.045206      10.863475           0.136338
           74              C       1.516849       5.593015       8.304800      -0.267225      33.665731 0.46532315E+03  0.11244670E+05                                 9.314840                            7.253175      -0.431653       1.841901                    0.996713      31.518481      95.071312       0.597835       0.423968      -1.048363       0.032657      -0.026568      -0.054105       0.068555      -0.039740      -0.004950       0.015309      -0.052614       0.019894      -0.051125       0.001010       0.050116             10.969395      11.045267      -3.932829       0.508519      12.608250      -1.408391       9.254670           0.006706
           75              C       2.439915       4.515086       7.799331      -0.061685      41.509635 0.49362090E+03  0.11985312E+05                                10.553359                            7.506472      -0.251359       1.899204                    0.999250      29.406527      86.052573       0.589306       0.428065      -1.056364      -0.062455       0.066490       0.027421       0.095255      -0.027926      -0.014271       0.004034      -0.000638       0.017135      -0.032307       0.000610       0.031697             12.948665      16.970320      -4.291095      -0.711359      15.837736       2.475375       6.037939           0.020904
           76              C       3.812302       4.701626       7.726121       0.110292      36.738257 0.42488717E+03  0.99251684E+04                                 9.645912                            6.992661       0.015967       1.989657                    0.999756      27.636304      79.019328       0.607574       0.431561      -1.055460       0.023613       0.120195       0.039364       0.128662       0.034158       0.010835       0.018750      -0.049297      -0.065501      -0.031502      -0.027336       0.058839             11.421809      15.856921      -1.765384      -0.543836      12.742805       2.667551       5.665700           0.003000
           77              C       4.652680       3.726587       7.234215       0.110158      36.069499 0.42120059E+03  0.98129793E+04                                 9.516913                            6.956122       0.044867       2.001569                    0.999750      27.463365      78.299224       0.610264       0.430801      -1.056427       0.128319      -0.003346      -0.019590       0.129849       0.016882      -0.005241       0.000005       0.080179      -0.102372      -0.034536      -0.026303       0.060839             11.223207      14.293320      -1.537820      -0.902438      13.879992       2.555437       5.496309           0.011123
           78              C      10.152958      10.421644       1.452968       0.045316      29.598104 0.36883887E+03  0.84287775E+04                                 8.531644                            6.523027       0.001917       1.988959                    0.999620      28.471136      84.122129       0.619563       0.432606      -1.040774       0.033520       0.053564       0.008527       0.063760       0.011195      -0.021715       0.012509      -0.025970      -0.022301      -0.035460       0.013219       0.022241              9.563026      10.461018       0.551276       3.773686      10.563914      -1.779836       7.664145           0.046255
           79              C      11.423094      12.279667       1.664139       0.059105      27.180802 0.35334320E+03  0.79453884E+04                                 7.951842                            6.309723       0.123599       2.033726                    0.999825      27.483899      79.141517       0.644663       0.422528      -1.052605      -0.036124      -0.050211       0.002659       0.061913       0.025994      -0.011513       0.023899       0.014981      -0.014031      -0.042695       0.012141       0.030554              8.813529       9.438517       0.278213       2.953410       9.469825      -2.367371       7.532246           0.036407
           80              C       9.291470      11.062081       0.575325      -0.209071      35.308828 0.47601111E+03  0.11526921E+05                                 9.491937                            7.357972      -0.051920       1.948771                    0.998403      31.158600      92.985202       0.593034       0.426511      -1.050567       0.004976       0.003952       0.006399       0.009018       0.007436       0.015993       0.018330       0.045904       0.043232      -0.036782       0.000645       0.036137             10.629804      11.499624      -0.309821       4.234800      12.194826      -2.705176       8.194961           0.006158
           81              C      11.369440      -0.036935       0.794954      -0.212513      34.184494 0.47146033E+03  0.11336595E+05                                 9.166529                            7.240843       0.144938       2.007904                    0.999428      30.695237      89.906937       0.610807       0.417027      -1.061405      -0.002977      -0.010042       0.008573       0.013535       0.002466      -0.007565      -0.013547      -0.056275      -0.018757      -0.027775      -0.008232       0.036007             10.353427      12.694136       0.140580       4.153988      10.037566      -2.525921       8.328579           0.008221
           82              C       9.509810      12.373458       0.233630       0.161258      30.909444 0.38311754E+03  0.87248748E+04                                 8.823744                            6.672842      -0.025497       2.019005                    0.999542      25.562326      72.274137       0.617104       0.435834      -1.052383      -0.026992       0.018778      -0.014460       0.035921      -0.017622       0.019503      -0.017207       0.016569       0.018498      -0.023783      -0.013798       0.037581             10.378717      12.950611      -1.100901       4.685528      10.330579      -2.756372       7.854962           0.086839
           83              C       2.947011       7.102142      13.841188      -0.258527      33.540439 0.47053922E+03  0.11402362E+05                                 9.309359                            7.309865      -0.445952       1.839251                    0.996627      31.477760      95.078117       0.593544       0.425848      -1.047212      -0.051093      -0.033478       0.054360       0.081769       0.006217       0.006491       0.004204       0.040304      -0.110420      -0.037739      -0.002400       0.040140             10.973932      15.867944      -1.558258       1.200670       8.484102      -1.476853       8.569749           0.006792
           84              C       1.481406       7.042728      14.217300      -0.065761      39.948902 0.49385150E+03  0.12002404E+05                                10.310095                            7.523070      -0.224038       1.910491                    0.999420      29.437390      86.421308       0.586420       0.429759      -1.054434       0.095620      -0.005623      -0.022329       0.098353      -0.008709      -0.013890      -0.014959       0.042282      -0.036230      -0.032813       0.000872       0.031941             12.502979      20.886677       0.553274      -0.835629       8.682334       2.808355       7.939926           0.016312
           85              C       7.386706       0.811436       0.640659       0.116713      34.151798 0.43460336E+03  0.10224185E+05                                 9.257673                            7.121962      -0.050041       1.971103                    0.999656      27.767389      80.045661       0.594885       0.437661      -1.050271       0.097776       0.063730       0.046761       0.125731       0.036818       0.029544       0.027409      -0.004831      -0.021838      -0.034626      -0.028797       0.063422             10.564570      15.322550       0.333426      -1.561809       8.717188       3.080741       7.653971           0.002275
           86              C       6.055400       0.793997       1.003063       0.114153      35.135134 0.43247244E+03  0.10146388E+05                                 9.383615                            7.070829      -0.055718       1.968914                    0.999598      27.663075      79.248730       0.602198       0.433524      -1.054342      -0.065876       0.064258       0.087624       0.127070      -0.019803      -0.014894       0.038202      -0.014746       0.069921      -0.036429      -0.021027       0.057456             10.873789      15.999759       1.719777      -0.392021       8.399114       3.099222       8.222494           0.007589
           87              C       4.219468      -2.199474      12.279426       0.044208      28.789475 0.36638818E+03  0.83354165E+04                                 8.296880                            6.445029       0.072096       2.008696                    0.999780      28.248505      82.518349       0.633258       0.425147      -1.048245       0.049432       0.021801       0.035244       0.064506       0.026515       0.033718      -0.010073       0.010688       0.076449      -0.051707       0.004600       0.047107              9.288671      11.734278      -1.027638      -2.060643       5.006765       1.525190      11.124971           0.059046
           88              C       5.906483      -1.895122      13.790437       0.037028      29.449694 0.37797602E+03  0.86683617E+04                                 8.465284                            6.569530       0.001063       1.982372                    0.999749      28.571420      83.864334       0.623731       0.428189      -1.046123      -0.045454      -0.019495      -0.045427       0.067154      -0.013475       0.037069      -0.006541       0.049796      -0.030568      -0.032424      -0.022618       0.055042              9.541337      12.687730      -1.396821      -1.598393       5.394166       1.859457      10.542114           0.069774
           89              C       3.257861      -1.870368      13.216716      -0.222362      33.720186 0.47719943E+03  0.11537476E+05                                 9.127548                            7.307564       0.054733       1.979013                    0.999374      31.221995      92.433875       0.603696       0.419640      -1.057166       0.006052      -0.002224       0.005561       0.008515       0.013128       0.010234       0.001893       0.067753      -0.054478      -0.027252      -0.019820       0.047071             10.163443      12.841446      -1.769490      -3.063155       6.025402       2.465347      11.623482           0.016182
           90              C      10.674386       4.469380       0.197462      -0.220932      34.840041 0.47079304E+03  0.11321224E+05                                 9.266289                            7.209443       0.173777       2.014399                    0.999749      30.977651      90.859525       0.615231       0.414004      -1.062897      -0.003521      -0.007666      -0.006603       0.010713      -0.002303       0.011672       0.007207       0.010977       0.144254      -0.031220      -0.019415       0.050634             10.526620      14.835270      -1.735619      -2.158422       5.993000       2.236759      10.751591           0.008719
           91              C       3.649568      -1.525107      14.505035       0.153964      31.750492 0.40860434E+03  0.94816173E+04                                 9.104422                            6.972146      -0.176353       1.967164                    0.999484      26.249182      75.572207       0.591651       0.446130      -1.043468      -0.022594       0.007224       0.019359       0.030618      -0.017206      -0.029554       0.014503       0.042374       0.045273      -0.035302      -0.014982       0.050284             10.719318      14.944380      -2.766046      -3.206921       6.350094       2.682786      10.863479           0.136337
           92              C       8.327531       4.842507       1.012980      -0.267224      33.665644 0.46532199E+03  0.11244635E+05                                 9.314826                            7.253167      -0.431655       1.841901                    0.996713      31.518433      95.071139       0.597835       0.423968      -1.048363      -0.028425       0.031054      -0.054106       0.068555      -0.036411       0.015570      -0.004050       0.061500       0.019893      -0.051125       0.001010       0.050115             10.969375      13.060298      -3.815239      -1.435608      10.593170       0.425607       9.254656           0.006707
           93              C       7.197666       5.701218       0.507511      -0.061685      41.509566 0.49362007E+03  0.11985286E+05                                10.553348                            7.506466      -0.251358       1.899205                    0.999250      29.406499      86.052462       0.589306       0.428065      -1.056364       0.070015      -0.058476       0.027421       0.095255      -0.027700       0.004858      -0.014012       0.007130       0.017136      -0.032307       0.000611       0.031696             12.948646      16.340593      -4.327823       2.512608      16.467408      -0.565965       6.037937           0.020904
           94              C       7.303949       7.082140       0.434301       0.110293      36.738229 0.42488693E+03  0.99251610E+04                                 9.645907                            6.992660       0.015967       1.989657                    0.999756      27.636289      79.019271       0.607574       0.431561      -1.055460       0.118615       0.030574       0.039364       0.128662       0.036793       0.018087       0.011909       0.041017      -0.065501      -0.031502      -0.027336       0.058838             11.421801      12.958666      -1.934486       2.694695      15.641038      -0.387533       5.665698           0.003000
           95              C       0.616879       1.859402      14.526036       0.110159      36.069449 0.42120015E+03  0.98129642E+04                                 9.516897                            6.956113       0.044866       2.001568                    0.999750      27.463341      78.299078       0.610265       0.430800      -1.056428      -0.010814       0.127906      -0.019590       0.129849       0.012105       0.000310      -0.005232      -0.083562      -0.102370      -0.034535      -0.026304       0.060839             11.223185      14.060202      -1.551405       2.603661      14.113048      -0.752053       5.496304           0.011123
           96              C       6.980184       7.740320       8.744789       0.045316      29.598082 0.36883840E+03  0.84287644E+04                                 8.531642                            6.523024       0.001916       1.988959                    0.999620      28.471114      84.122059       0.619563       0.432607      -1.040774       0.051520       0.036583       0.008527       0.063760       0.012629       0.013753      -0.020950       0.023188      -0.022300      -0.035460       0.013219       0.022241              9.563024      10.499449       0.553523      -1.996625      10.525484       3.663604       7.664140           0.046254
           97              C       8.761068       9.116527       8.955960       0.059105      27.180811 0.35334317E+03  0.79453900E+04                                 7.951850                            6.309727       0.123591       2.033723                    0.999825      27.483921      79.141669       0.644662       0.422528      -1.052604      -0.048021      -0.038988       0.002658       0.061912       0.024946       0.024529      -0.010102      -0.020925      -0.014030      -0.042696       0.012143       0.030553              8.813539       9.437382       0.278154      -2.535384       9.470990       2.810497       7.532245           0.036406
           98              C       7.669714       6.917600       7.867145      -0.209070      35.308768 0.47601015E+03  0.11526891E+05                                 9.491925                            7.357963      -0.051919       1.948772                    0.998403      31.158565      92.985053       0.593034       0.426511      -1.050567       0.003655       0.005197       0.006399       0.009018       0.004716       0.017367       0.017034      -0.047322       0.043233      -0.036782       0.000645       0.036137             10.629791      12.228478      -0.267296      -2.947251      11.465942       4.070034       8.194952           0.006157
           99              C      -3.531496       8.345537       8.086775      -0.212513      34.184472 0.47146018E+03  0.11336591E+05                                 9.166528                            7.240843       0.144938       2.007904                    0.999428      30.695207      89.906834       0.610807       0.417027      -1.061405      -0.009851      -0.003557       0.008573       0.013535       0.005721      -0.013083      -0.008341       0.055318      -0.018756      -0.027774      -0.008232       0.036006             10.353426      10.030229      -0.014866      -2.763600      12.701468       3.999807       8.328580           0.008221
          100              C       8.966147       7.211954       7.525450       0.161258      30.909443 0.38311765E+03  0.87248780E+04                                 8.823748                            6.672845      -0.025499       2.019004                    0.999542      25.562316      72.274117       0.617103       0.435834      -1.052383       0.020319      -0.025853      -0.014460       0.035921      -0.018467      -0.018314       0.018467      -0.012358       0.018500      -0.023783      -0.013797       0.037580             10.378722      10.467509      -1.245801      -3.024625      12.813691       4.517022       7.854968           0.086840
          101              C       9.750792       6.358146       6.549367      -0.258526      33.540402 0.47053878E+03  0.11402348E+05                                 9.309353                            7.309862      -0.445953       1.839251                    0.996627      31.477741      95.078046       0.593544       0.425848      -1.047212      -0.030445      -0.052956       0.054360       0.081769       0.003831       0.003818       0.006725      -0.041477      -0.110419      -0.037739      -0.002401       0.040140             10.973923       8.690381      -1.977048      -1.544280      15.661647       1.112609       8.569742           0.006792
          102              C       9.776848       4.891568       6.925479      -0.065762      39.948909 0.49385183E+03  0.12002413E+05                                10.310098                            7.523074      -0.224040       1.910490                    0.999420      29.437386      86.421296       0.586420       0.429759      -1.054434      -0.011183       0.095130      -0.022329       0.098353      -0.011109      -0.014124      -0.014737      -0.039970      -0.036229      -0.032814       0.000872       0.031941             12.502983       8.659400      -0.160153       2.852261      20.909622      -0.670621       7.939926           0.016312
          103              C      -2.452576       4.418982       7.932480       0.116713      34.151755 0.43460271E+03  0.10224165E+05                                 9.257662                            7.121955      -0.050041       1.971103                    0.999656      27.767374      80.045582       0.594886       0.437660      -1.050272       0.057926       0.101322       0.046761       0.125731       0.036849       0.025642       0.031091      -0.003766      -0.021838      -0.034626      -0.028797       0.063422             10.564557       8.700811      -0.052929       3.166477      15.338904      -1.379699       7.653958           0.002275
          104              C      -2.392438       3.088921       8.294883       0.114153      35.135126 0.43247220E+03  0.10146382E+05                                 9.383615                            7.070828      -0.055719       1.968914                    0.999598      27.663074      79.248740       0.602198       0.433524      -1.054342       0.067987      -0.062021       0.087624       0.127070      -0.018811       0.039005      -0.012644       0.019252       0.069922      -0.036429      -0.021027       0.057456             10.873790       8.224893       1.266133       3.116791      16.173990      -0.210831       8.222486           0.007589
          105              C       6.228807      -0.069477       9.596036       0.044202      28.789920 0.36639448E+03  0.83355989E+04                                 8.296950                            6.445069       0.072091       2.008690                    0.999780      28.248893      82.519773       0.633258       0.425145      -1.048246      -0.018884      -0.050627      -0.035245       0.064513       0.025713      -0.012013       0.033074      -0.016795       0.076478      -0.051707       0.004591       0.047116              9.288757       5.149143      -1.411885       1.642651      11.592045      -1.968317      11.125083           0.059060
          106              C       6.023238      -1.771356       8.085025       0.037021      29.450205 0.37798359E+03  0.86685810E+04                                 8.465362                            6.569578       0.001057       1.982365                    0.999749      28.571850      83.865893       0.623732       0.428187      -1.046124       0.016817       0.046515       0.045435       0.067162      -0.016283      -0.008685       0.036625      -0.046349      -0.030564      -0.032421      -0.022629       0.055050              9.541432       5.581411      -1.811486       1.949426      12.500676      -1.487374      10.542207           0.069789
          107              C       5.844247       0.871327       8.658745      -0.222364      33.720727 0.47720805E+03  0.11537743E+05                                 9.127641                            7.307622       0.054728       1.979006                    0.999374      31.222401      92.435463       0.603695       0.419639      -1.057166       0.002571      -0.005913      -0.005569       0.008520       0.009098       0.001295       0.010327      -0.070365      -0.054485      -0.027259      -0.019822       0.047081             10.163557       6.254379      -2.153870       2.639624      12.612684      -2.914396      11.623609           0.016181
          108              C       5.612002      -0.896993       7.094358      -0.220933      34.840602 0.47080178E+03  0.11321491E+05                                 9.266382                            7.209503       0.173774       2.014393                    0.999749      30.978024      90.860956       0.615229       0.414003      -1.062897       0.007446       0.003969       0.006603       0.010714      -0.002926       0.006520       0.012074      -0.010370       0.144280      -0.031226      -0.019418       0.050644             10.526736       6.224913      -2.238051       2.358717      14.603591      -2.024494      10.751703           0.008716
          109              C       5.522389       0.460175       7.370426       0.153952      31.751000 0.40861123E+03  0.94818117E+04                                 9.104474                            6.972170      -0.176333       1.967168                    0.999484      26.249484      75.573070       0.591654       0.446125      -1.043472      -0.008526       0.022132      -0.019356       0.030613      -0.019557       0.016210      -0.028658      -0.038115       0.045298      -0.035322      -0.014973       0.050295             10.719391       6.700985      -3.247065       2.865058      14.593637      -3.045238      10.863552           0.136381
          110              C       5.102807       1.424142       6.278841      -0.267224      33.665899 0.46532544E+03  0.11244739E+05                                 9.314862                            7.253186      -0.431647       1.841900                    0.996713      31.518592      95.071695       0.597835       0.423967      -1.048363      -0.032656       0.026568       0.054105       0.068554      -0.039740      -0.004949       0.015312      -0.052618       0.019897      -0.051127       0.001010       0.050118             10.969429      11.045294      -3.932849       0.508528      12.608292      -1.408413       9.254701           0.006707
          111              C       4.179741       2.502071       6.784310      -0.061683      41.509629 0.49362056E+03  0.11985302E+05                                10.553357                            7.506468      -0.251362       1.899203                    0.999250      29.406520      86.052545       0.589306       0.428065      -1.056364       0.062456      -0.066489      -0.027420       0.095254      -0.027927      -0.014271       0.004033      -0.000636       0.017137      -0.032307       0.000611       0.031696             12.948667      16.970324      -4.291110      -0.711354      15.837741       2.475368       6.037937           0.020903
          112              C       2.807354       2.315531       6.857520       0.110292      36.738294 0.42488778E+03  0.99251859E+04                                 9.645917                            6.992666       0.015963       1.989655                    0.999756      27.636322      79.019391       0.607574       0.431561      -1.055460      -0.023613      -0.120195      -0.039365       0.128662       0.034159       0.010835       0.018750      -0.049297      -0.065501      -0.031503      -0.027336       0.058839             11.421815      15.856942      -1.765394      -0.543835      12.742800       2.667550       5.665703           0.002999
          113              C       1.966976       3.290570       7.349426       0.110159      36.069509 0.42120070E+03  0.98129825E+04                                 9.516913                            6.956122       0.044866       2.001568                    0.999750      27.463372      78.299244       0.610264       0.430801      -1.056427      -0.128319       0.003346       0.019590       0.129849       0.016882      -0.005241       0.000006       0.080180      -0.102370      -0.034535      -0.026304       0.060839             11.223207      14.293332      -1.537815      -0.902438      13.879978       2.555438       5.496310           0.011124
          114              C      -3.533302      -3.404487      13.130673       0.045315      29.598128 0.36883915E+03  0.84287862E+04                                 8.531652                            6.523031       0.001913       1.988958                    0.999620      28.471152      84.122214       0.619562       0.432607      -1.040773      -0.033520      -0.053564      -0.008527       0.063760       0.011196      -0.021716       0.012509      -0.025969      -0.022301      -0.035460       0.013219       0.022241              9.563036      10.461026       0.551276       3.773693      10.563926      -1.779840       7.664156           0.046255
          115              C      -4.803438      -5.262510      12.919502       0.059105      27.180798 0.35334298E+03  0.79453828E+04                                 7.951843                            6.309722       0.123598       2.033725                    0.999825      27.483896      79.141524       0.644663       0.422528      -1.052605       0.036124       0.050211      -0.002659       0.061912       0.025994      -0.011513       0.023899       0.014981      -0.014030      -0.042695       0.012142       0.030553              8.813532       9.438518       0.278214       2.953412       9.469830      -2.367375       7.532248           0.036406
          116              C      -2.671814      -4.044924      14.008316      -0.209071      35.308796 0.47601050E+03  0.11526902E+05                                 9.491930                            7.357966      -0.051919       1.948772                    0.998403      31.158577      92.985101       0.593034       0.426511      -1.050567      -0.004976      -0.003951      -0.006399       0.009018       0.007436       0.015993       0.018330       0.045904       0.043233      -0.036782       0.000645       0.036137             10.629797      11.499614      -0.309822       4.234799      12.194819      -2.705176       8.194959           0.006158
          117              C      -4.749784       7.054092      13.788687      -0.212513      34.184502 0.47146032E+03  0.11336596E+05                                 9.166534                            7.240844       0.144936       2.007903                    0.999428      30.695240      89.906973       0.610807       0.417027      -1.061404       0.002977       0.010042      -0.008573       0.013535       0.002465      -0.007565      -0.013547      -0.056274      -0.018755      -0.027775      -0.008232       0.036006             10.353434      12.694140       0.140577       4.153992      10.037576      -2.525926       8.328585           0.008220
          118              C      -2.890154      -5.356301      14.350011       0.161259      30.909426 0.38311727E+03  0.87248663E+04                                 8.823739                            6.672838      -0.025496       2.019005                    0.999542      25.562314      72.274080       0.617104       0.435834      -1.052383       0.026992      -0.018778       0.014460       0.035921      -0.017623       0.019503      -0.017207       0.016569       0.018499      -0.023783      -0.013798       0.037581             10.378712      12.950603      -1.100901       4.685526      10.330576      -2.756370       7.854958           0.086838
          119              C       3.672645      -0.084985       0.742453      -0.258527      33.540455 0.47053952E+03  0.11402371E+05                                 9.309362                            7.309868      -0.445952       1.839251                    0.996627      31.477760      95.078110       0.593544       0.425848      -1.047212       0.051092       0.033478      -0.054360       0.081769       0.006218       0.006491       0.004204       0.040304      -0.110418      -0.037739      -0.002401       0.040140             10.973936      15.867952      -1.558260       1.200675       8.484105      -1.476855       8.569751           0.006790
          120              C       5.138250      -0.025571       0.366341      -0.065761      39.948914 0.49385173E+03  0.12002411E+05                                10.310098                            7.523073      -0.224040       1.910490                    0.999420      29.437399      86.421350       0.586420       0.429759      -1.054434      -0.095620       0.005623       0.022329       0.098353      -0.008709      -0.013890      -0.014958       0.042283      -0.036230      -0.032813       0.000871       0.031942             12.502981      20.886679       0.553275      -0.835624       8.682337       2.808356       7.939928           0.016312
          121              C      -0.767050       6.205721      13.942982       0.116713      34.151808 0.43460353E+03  0.10224190E+05                                 9.257675                            7.121964      -0.050041       1.971103                    0.999656      27.767395      80.045690       0.594885       0.437661      -1.050271      -0.097776      -0.063730      -0.046761       0.125731       0.036818       0.029544       0.027409      -0.004831      -0.021838      -0.034626      -0.028797       0.063423             10.564573      15.322555       0.333427      -1.561808       8.717191       3.080742       7.653972           0.002274
          122              C       0.564256       6.223160      13.580578       0.114153      35.135124 0.43247231E+03  0.10146384E+05                                 9.383613                            7.070827      -0.055718       1.968914                    0.999598      27.663071      79.248709       0.602199       0.433524      -1.054342       0.065876      -0.064258      -0.087624       0.127070      -0.019803      -0.014894       0.038202      -0.014746       0.069921      -0.036429      -0.021027       0.057456             10.873786      15.999757       1.719776      -0.392022       8.399112       3.099220       8.222489           0.007589
          123              N       1.087567       9.244443       2.039960      -0.264147      39.323423 0.58731829E+03  0.14737876E+05                                 9.915442                            8.036830      -0.194994       1.944610                    0.997626      29.735189      85.474012       0.591858       0.412408      -1.077515       0.097534      -0.042994      -0.104099       0.148990      -0.009073       0.044310      -0.007683       0.070064       0.061294      -0.046508      -0.021722       0.068230             11.083318      14.158662      -1.134818      -1.007222       6.073303       1.415871      13.017990           0.115587
          124              N      -0.883623      -1.809474       5.281320      -0.242165      37.237078 0.54775323E+03  0.13470432E+05                                 9.487314                            7.706973      -0.044846       2.006618                    0.997606      28.631974      80.748871       0.612485       0.406644      -1.084288      -0.081692       0.087369       0.083642       0.145956       0.035979       0.019439      -0.013816       0.020356      -0.049981      -0.046642       0.000011       0.046631             10.535535      11.432309       1.079322      -2.123928      11.141960       3.142140       9.032335           0.088118
          125              N       0.286626       8.395406       5.251861      -0.264139      39.323128 0.58731316E+03  0.14737709E+05                                 9.915381                            8.036786      -0.194984       1.944615                    0.997626      29.735041      85.473367       0.591861       0.412407      -1.077516       0.048602      -0.094863       0.104099       0.148989      -0.013085      -0.010252       0.043787      -0.067476       0.061291      -0.046506      -0.021722       0.068229             11.083240       6.232676      -1.597257       1.472119      13.999145      -0.923001      13.017900           0.115562
          126              N      11.206955      11.007127       2.010501      -0.242165      37.237117 0.54775431E+03  0.13470465E+05                                 9.487319                            7.706980      -0.044849       2.006617                    0.997606      28.631994      80.748939       0.612485       0.406644      -1.084288      -0.091980       0.076465      -0.083643       0.145957       0.034551      -0.014924       0.018601      -0.028587      -0.049984      -0.046642       0.000009       0.046632             10.535540      11.017436       1.055110       3.260529      11.556839      -1.937293       9.032343           0.088117
          127              N       5.532089      -2.227286      12.543681      -0.264139      39.323122 0.58731321E+03  0.14737714E+05                                 9.915389                            8.036794      -0.194986       1.944614                    0.997626      29.735030      85.473399       0.591859       0.412408      -1.077516      -0.097532       0.042994       0.104098       0.148987      -0.009072       0.044309      -0.007686       0.070056       0.061287      -0.046503      -0.021723       0.068227             11.083252      14.158569      -1.134802      -1.007203       6.073271       1.415854      13.017915           0.115563
          128              N       7.503279       8.826631       9.302321      -0.242165      37.237157 0.54775469E+03  0.13470480E+05                                 9.487335                            7.706989      -0.044856       2.006615                    0.997606      28.632020      80.749107       0.612484       0.406644      -1.084287       0.081692      -0.087369      -0.083642       0.145956       0.035978       0.019439      -0.013816       0.020356      -0.049982      -0.046642       0.000011       0.046631             10.535558      11.432330       1.079324      -2.123927      11.141997       3.142148       9.032346           0.088117
          129              N       6.333030      -1.378249       9.331780      -0.264146      39.323763 0.58732370E+03  0.14738051E+05                                 9.915501                            8.036867      -0.195012       1.944602                    0.997626      29.735387      85.474796       0.591856       0.412408      -1.077515      -0.048603       0.094867      -0.104103       0.148995      -0.013088      -0.010248       0.043789      -0.067494       0.061307      -0.046518      -0.021718       0.068236             11.083389       6.232744      -1.597292       1.472147      13.999352      -0.923033      13.018072           0.115597
          130              N      -4.587299      -3.989970      12.573140      -0.242164      37.237143 0.54775453E+03  0.13470472E+05                                 9.487325                            7.706982      -0.044853       2.006616                    0.997606      28.632003      80.748989       0.612485       0.406644      -1.084287       0.091980      -0.076465       0.083642       0.145956       0.034551      -0.014924       0.018601      -0.028586      -0.049983      -0.046642       0.000010       0.046632             10.535549      11.017440       1.055111       3.260534      11.556854      -1.937300       9.032354           0.088117
          131              F      -1.813595      -0.662538      13.726123      -0.113784      15.858728 0.20251546E+03  0.37661487E+04                                 4.924773                            4.319863       1.106070       2.615644                    0.999092      18.386428      40.792119       0.953133       0.345552      -1.164515       0.100065       0.051334       0.043628       0.120630       0.074072       0.041381       0.028145       0.059459      -0.161509      -0.068158      -0.052896       0.121054              5.307569       6.599156       1.990314       1.223041       5.631180       0.803946       3.692369           0.002328
          132              F       5.832556       3.822441       0.105440      -0.111826      16.224738 0.20387952E+03  0.37875481E+04                                 4.957964                            4.303230       0.908815       2.554812                    0.998373      18.234798      40.076180       0.967999       0.340602      -1.171913       0.020144       0.111851       0.004070       0.113723       0.022995       0.000681      -0.008070      -0.162371      -0.200725      -0.067438      -0.050733       0.118171              5.437281       4.291415       0.806030       0.091444       8.803335      -0.248443       3.217094           0.001818
          133              F       8.306516       1.711257       5.970543      -0.109823      13.800246 0.18400862E+03  0.33392990E+04                                 4.409594                            4.085224       1.052141       2.604013                    0.998145      18.140542      39.692532       0.992348       0.340114      -1.169727       0.061436       0.067506       0.065754       0.112495       0.072484       0.052412       0.058467      -0.002747      -0.086520      -0.069332      -0.057203       0.126535              4.587356       5.013790       1.218184       0.865993       4.848703       0.847939       3.899576           0.000590
          134              F       8.190607       4.276451       5.279570      -0.120584      13.070099 0.16903033E+03  0.30022452E+04                                 4.200142                            3.868227       1.022571       2.574535                    0.999032      18.223943      39.413960       1.038805       0.331964      -1.177160       0.068529      -0.028110       0.089193       0.115939      -0.032947       0.086196      -0.032320       0.060557       0.134438      -0.068427      -0.057826       0.126252              4.354427       4.248450      -0.267463       1.359963       3.565146      -0.515806       5.249685           0.001439
          135              F       4.343062       5.863817       8.149339      -0.113784      15.858719 0.20251526E+03  0.37661440E+04                                 4.924770                            4.319861       1.106071       2.615644                    0.999092      18.386425      40.792103       0.953134       0.345552      -1.164516      -0.045418      -0.102886      -0.043628       0.120630       0.070111       0.025687       0.042950      -0.076285      -0.161508      -0.068158      -0.052896       0.121054              5.307567       5.402986       1.920519       0.731339       6.827347       1.267794       3.692367           0.002330
          136              F       5.975812       3.974299       7.186381      -0.111825      16.224735 0.20387953E+03  0.37875482E+04                                 4.957963                            4.303230       0.908816       2.554813                    0.998373      18.234793      40.076166       0.967999       0.340602      -1.171913      -0.110488      -0.026625      -0.004070       0.113723       0.032281      -0.008096       0.000210       0.155920      -0.200726      -0.067438      -0.050732       0.118170              5.437280       8.694281       1.062927      -0.253347       4.400467       0.076816       3.217093           0.001816
          137              F       8.227516       1.627514       1.321278      -0.109824      13.800235 0.18400847E+03  0.33392955E+04                                 4.409591                            4.085222       1.052144       2.604014                    0.998145      18.140538      39.692518       0.992349       0.340114      -1.169727      -0.063813      -0.065264      -0.065754       0.112495       0.072152       0.055315       0.055729      -0.014132      -0.086520      -0.069332      -0.057203       0.126535              4.587353       4.707584       1.200314       0.796055       5.154901       0.913914       3.899576           0.000593
          138              F       5.659926       1.593807       2.012251      -0.120585      13.070106 0.16903042E+03  0.30022472E+04                                 4.200144                            3.868228       1.022572       2.574535                    0.999032      18.223942      39.413962       1.038805       0.331964      -1.177159       0.032054      -0.066775      -0.089193       0.115939      -0.036245      -0.037286       0.084168      -0.052483       0.134437      -0.068427      -0.057826       0.126253              4.354429       3.598570      -0.305382      -0.594145       4.215029       1.327610       5.249689           0.001439
          139              F       8.433251       7.679695       0.857518      -0.113784      15.858711 0.20251520E+03  0.37661425E+04                                 4.924768                            4.319860       1.106073       2.615645                    0.999092      18.386423      40.792097       0.953134       0.345552      -1.164516      -0.100065      -0.051334      -0.043628       0.120630       0.074072       0.041381       0.028145       0.059459      -0.161508      -0.068158      -0.052896       0.121054              5.307564       6.599152       1.990312       1.223039       5.631174       0.803944       3.692366           0.002330
          140              F       0.787100       3.194716      14.478201      -0.111826      16.224741 0.20387957E+03  0.37875494E+04                                 4.957965                            4.303231       0.908816       2.554813                    0.998373      18.234796      40.076178       0.967998       0.340602      -1.171913      -0.020144      -0.111851      -0.004070       0.113723       0.022995       0.000681      -0.008070      -0.162371      -0.200725      -0.067438      -0.050733       0.118171              5.437282       4.291418       0.806031       0.091444       8.803336      -0.248442       3.217094           0.001816
          141              F      -1.686860       5.305900       8.613098      -0.109824      13.800236 0.18400843E+03  0.33392947E+04                                 4.409591                            4.085221       1.052144       2.604014                    0.998145      18.140539      39.692519       0.992349       0.340114      -1.169727      -0.061436      -0.067506      -0.065754       0.112495       0.072484       0.052412       0.058467      -0.002746      -0.086520      -0.069332      -0.057203       0.126535              4.587354       5.013787       1.218182       0.865993       4.848701       0.847939       3.899573           0.000594
          142              F      -1.570951       2.740706       9.304071      -0.120585      13.070098 0.16903032E+03  0.30022448E+04                                 4.200142                            3.868227       1.022573       2.574535                    0.999032      18.223941      39.413955       1.038805       0.331964      -1.177160      -0.068529       0.028110      -0.089193       0.115939      -0.032947       0.086196      -0.032320       0.060557       0.134437      -0.068427      -0.057826       0.126252              4.354426       4.248451      -0.267463       1.359963       3.565145      -0.515805       5.249684           0.001439
          143              F       2.276594       1.153340       6.434302      -0.113784      15.858665 0.20251451E+03  0.37661261E+04                                 4.924755                            4.319850       1.106069       2.615643                    0.999092      18.386415      40.792046       0.953136       0.345551      -1.164516       0.045418       0.102886       0.043628       0.120630       0.070111       0.025687       0.042950      -0.076285      -0.161508      -0.068158      -0.052896       0.121054              5.307549       5.402970       1.920509       0.731337       6.827317       1.267788       3.692358           0.002327
          144              F       0.643844       3.042858       7.397260      -0.111826      16.224743 0.20387960E+03  0.37875500E+04                                 4.957965                            4.303231       0.908813       2.554812                    0.998373      18.234800      40.076186       0.967999       0.340602      -1.171913       0.110488       0.026625       0.004070       0.113723       0.032281      -0.008096       0.000210       0.155920      -0.200725      -0.067438      -0.050733       0.118171              5.437283       8.694291       1.062927      -0.253346       4.400465       0.076817       3.217094           0.001818
          145              F      -1.607860       5.389643      13.262363      -0.109823      13.800235 0.18400846E+03  0.33392955E+04                                 4.409591                            4.085222       1.052144       2.604014                    0.998145      18.140538      39.692517       0.992349       0.340114      -1.169727       0.063813       0.065264       0.065754       0.112495       0.072152       0.055315       0.055729      -0.014132      -0.086520      -0.069332      -0.057203       0.126535              4.587353       4.707583       1.200315       0.796055       5.154901       0.913914       3.899575           0.000591
          146              F       0.959730       5.423350      12.571390      -0.120585      13.070106 0.16903043E+03  0.30022474E+04                                 4.200144                            3.868228       1.022571       2.574535                    0.999032      18.223943      39.413963       1.038805       0.331964      -1.177159      -0.032054       0.066775       0.089193       0.115939      -0.036245      -0.037286       0.084168      -0.052483       0.134438      -0.068427      -0.057826       0.126253              4.354429       3.598570      -0.305382      -0.594146       4.215029       1.327610       5.249687           0.001440

******************************************************
Auxiliary information for the entire system
The total spin magnetic moment of the unit cell is   3.603556
The total net atomic charge of the unit cell is   0.000001
Accuracy of reproducing the electrostatic potential in the unit cell:
  The inner radius (bohr) =    5.0000
  The outer radius (bohr) =   12.0000
  Valid grid points have density less than (e/(bohr^3)) =    0.0001
  The number of valid grid points were=        82686
  The rms potential error without charges in kcal/mol is=      3.11904
  The rms potential error with partial charges in kcal/mol is=      0.52209
  The RRMSE value at monopole order=      0.16739
  The rms potential error with partial charges and cloud penetration in kcal/mol is=      0.52658
  The RRMSE value at monopole order with cloud penetration is=      0.16883
  The rms potential error with partial charges and atomic dipoles in kcal/mol is=      0.42741
  The RRMSE value at dipole order=      0.13703
  The rms potential error with partial charges, atomic dipoles and cloud penetration in kcal/mol is=      0.43327
  The RRMSE value at dipole order with cloud penetration=      0.13891

******************************************************
The electron densities and ab initio electrostatic potential were computed in VASP using the PBE functional and
projector augmented wave method. See the main text of the journal article for a description of computational details.
The atomic charges, dipoles, and quadrupoles were computed with the DDEC6 method as described in
(a) T. A. Manz and N. Gabaldon Limas, RSC Adv. 6 (2016) 47771-47801 DOI: 10.1039/c6ra04656h
(b) N. Gabaldon Limas and T. A. Manz, RSC Adv. 8 (2018) 2678-2707 DOI: 10.1039/c7ra11829e.
For each atom in the material, the electron cloud parameters were fit to the spherically averaged atom-in-material
electron density using radial positions for which this density was between 10^-4 and 10^-2 electrons per cubic bohr.
The polarizabilities, dispersion coefficients, and quantum Drude oscillator (QDO) parameters were fit using the MCLF method.
The magnetic structure of the system was optimized in VASP from the default ferromagnetic initial guess using spin polarization.
The atomic spin moments (ASMs) were computed on this optimized magnetic structure using the DDEC6 partition as inputs
to the method of T. A. Manz and D. S. Sholl, J. Chem. Theory Comput. 7 (2011) 4146-4164 DOI: 10.1021/ct200539n.
The RMSE and RRMSE were computed using a uniform grid with Ewald summation.
