# Supplementary material for: A collection of forcefield precursors for metal–organic frameworks
Source: RSC Adv. 2019 Nov 13;9(63):36492–507. doi: 10.1039/c9ra07327b (PMC9075174; doi:10.1039/c9ra07327b)
Supplement: RA-009-C9RA07327B-s5378 [file RA-009-C9RA07327B-s5378.xyz]

  144
jmolscript: load "" {1 1 1} spacegroup "x,y,z" unitcell [{     12.522300     0.000000     0.000000 }, {     -0.000022    12.522300     0.000000 }, {     -6.261019    -6.261030    13.011273 }]
Zn     8.610750     2.606437     4.878186     0.701577
Zn     3.911618     9.915953     4.878186     0.700468
Zn     2.606430     3.911636     4.878186     0.701682
Zn     9.915938     8.610754     4.878186     0.700687
Zn    -2.349491     3.654833     8.133087     0.701577
Zn     2.349641    -3.654683     8.133087     0.700468
Zn     3.654829     2.349634     8.133087     0.701682
Zn    -3.654679    -2.349484     8.133087     0.700687
H      8.411249    -0.969207     2.011543     0.105604
H      8.678008    -0.358085     5.774403     0.103876
H     -2.872521    -0.093823    10.252883     0.350581
H     -2.660897     1.415115    10.260690     0.352758
H      4.111088     0.969245     2.011543     0.105195
H      3.844399     0.358191     5.774403     0.103955
H      2.872710     0.094012    10.252883     0.349810
H      2.661086    -1.414925    10.260690     0.353385
H     -0.969215     4.111090     2.011543     0.105296
H     -0.358091     3.844399     5.774403     0.103212
H     -0.093828     2.872710    10.252883     0.349712
H      1.415110     2.661083    10.260690     0.352811
H      0.969230     8.411247     2.011543     0.106107
H      0.358176     8.678007     5.774403     0.103221
H      0.094017    -2.872521    10.252883     0.350370
H     -1.414921    -2.660894    10.260690     0.353105
H     -2.149968    -5.291823    10.999730     0.105604
H     -2.416749     6.619355     7.236870     0.103876
H      9.133780     6.355093     2.758390     0.350582
H      8.922156     4.846155     2.750583     0.352758
H      2.150171     5.292025    10.999730     0.105195
H      2.416860     5.903079     7.236870     0.103955
H      3.388549     6.167258     2.758390     0.349810
H      3.600173     7.676195     2.750583     0.353385
H     -5.291826     2.150180    10.999730     0.105296
H      6.619350     2.416871     7.236870     0.103212
H      6.355087     3.388560     2.758390     0.349713
H      4.846149     3.600187     2.750583     0.352811
H      5.292029    -2.149977    10.999730     0.106107
H      5.903083    -2.416737     7.236870     0.103221
H      6.167242     9.133791     2.758390     0.350370
H      7.676180     8.922164     2.750583     0.353105
H      8.074361    10.411040     0.000000     0.113325
H      8.521421     2.528252     0.000000     0.111944
H      4.447917     2.111260     0.000000     0.113325
H      4.000857     9.994048     0.000000     0.111944
H     10.411032     4.447921     0.000000     0.112615
H      2.528245     4.000875     0.000000     0.112441
H      2.111246     8.074379     0.000000     0.112615
H      9.994033     8.521425     0.000000     0.112441
C      8.465084     0.875320     1.208747    -0.021862
C      8.379935    -0.488359     1.191833    -0.087273
C     -3.140516     0.723867     8.511975     0.571067
C      8.904667     0.166607     6.532960     0.158406
C      8.581551     1.865845     2.435710     0.557574
C      4.057216    11.647002     1.208747    -0.020671
C      4.142387     0.488381     1.191833    -0.088240
C      3.140673    -0.723710     8.511975     0.568381
C      3.617753    -0.166486     6.532960     0.158529
C      3.940772    10.656500     2.435710     0.556796
C      0.875313     4.057236     1.208747    -0.022332
C     -0.488366     4.142388     1.191833    -0.086353
C      0.723862     3.140671     8.511975     0.570250
C      0.166600     3.617753     6.532960     0.161228
C      1.865838     3.940790     2.435710     0.557490
C     11.646988     8.465086     1.208747    -0.019899
C      0.488366     8.379934     1.191833    -0.088971
C     -0.723705    -3.140514     8.511975     0.570647
C     -0.166502     8.904668     6.532960     0.159596
C     10.656485     8.581555     2.435710     0.556820
C     -2.203825     5.385950    11.802526    -0.021862
C     -2.118676     6.749629    11.819440    -0.087273
C      9.401775     5.537403     4.499298     0.571067
C     -2.643408     6.094663     6.478313     0.158405
C     -2.320292     4.395425    10.575563     0.557575
C      2.204043    -5.385732    11.802526    -0.020671
C      2.118872     5.772889    11.819440    -0.088240
C      3.120586     6.984980     4.499298     0.568381
C      2.643506     6.427756     6.478313     0.158529
C      2.320487    -4.395230    10.575563     0.556796
C      5.385946     2.204034    11.802526    -0.022332
C      6.749625     2.118882    11.819440    -0.086353
C      5.537397     3.120599     4.499298     0.570250
C      6.094659     2.643517     6.478313     0.161227
C      4.395421     2.320480    10.575563     0.557490
C     -5.385729    -2.203816    11.802526    -0.019899
C      5.772893    -2.118664    11.819440    -0.088971
C      6.984964     9.401784     4.499298     0.570647
C      6.427761    -2.643398     6.478313     0.159596
C     -4.395226    -2.320285    10.575563     0.556821
C      8.250924    11.345204     0.000000    -0.078284
C      8.488864     1.577810     0.000000    -0.157997
C      4.271354     1.177096     0.000000    -0.078284
C      4.033414    10.944490     0.000000    -0.157997
C     11.345196     4.271357     0.000000    -0.078304
C      1.577803     4.033433     0.000000    -0.158994
C      1.177082     8.250943     0.000000    -0.078304
C     10.944475     8.488867     0.000000    -0.158994
N      9.084986     1.453899     6.481436    -0.204399
N     -3.122993     1.857129     7.793753    -0.354144
N     -3.452326    -0.350553     7.771894    -0.424713
N     -2.858752     0.676295     9.827154    -0.730435
N      3.437434    -1.453779     6.481436    -0.204236
N      3.123137    -1.856985     7.793753    -0.352466
N      3.452469     0.350696     7.771894    -0.425201
N      2.858933    -0.676114     9.827154    -0.728951
N      1.453893     3.437431     6.481436    -0.206353
N      1.857123     3.123134     7.793753    -0.352992
N     -0.350559     3.452470     7.771894    -0.426451
N      0.676290     2.858932     9.827154    -0.728776
N     -1.453795     9.084988     6.481436    -0.205257
N     -1.856980    -3.122990     7.793753    -0.352992
N      0.350702    -3.452326     7.771894    -0.425564
N     -0.676109    -2.858750     9.827154    -0.730296
N     -2.823727     4.807371     6.529837    -0.204399
N      9.384252     4.404141     5.217520    -0.354144
N      9.713585     6.611823     5.239379    -0.424713
N      9.120011     5.584975     3.184119    -0.730435
N      2.823825     7.715049     6.529837    -0.204236
N      3.138122     8.118255     5.217520    -0.352466
N      2.808790     5.910574     5.239379    -0.425201
N      3.402326     6.937384     3.184119    -0.728951
N      4.807366     2.823839     6.529837    -0.206353
N      4.404136     3.138137     5.217520    -0.352992
N      6.611818     2.808800     5.239379    -0.426451
N      5.584969     3.402338     3.184119    -0.728776
N      7.715054    -2.823718     6.529837    -0.205257
N      8.118239     9.384260     5.217520    -0.352992
N      5.910557     9.713596     5.239379    -0.425564
N      6.937368     9.120020     3.184119    -0.730296
O      8.284770     3.093030     2.362847    -0.554026
O      8.855801     1.277307     3.531259    -0.518599
O      4.237552     9.429314     2.362847    -0.553573
O      3.666564    -1.277242     3.531259    -0.517763
O      3.093022     4.237568     2.362847    -0.553665
O      1.277301     3.666562     3.531259    -0.518945
O      9.429299     8.284775     2.362847    -0.553692
O     -1.277258     8.855803     3.531259    -0.517858
O     -2.023511     3.168240    10.648426    -0.554026
O     -2.594542     4.983963     9.480014    -0.518598
O      2.023707    -3.168044    10.648426    -0.553573
O      2.594695     7.538512     9.480014    -0.517763
O      3.168237     2.023702    10.648426    -0.553665
O      4.983958     2.594708     9.480014    -0.518945
O     -3.168040    -2.023505    10.648426    -0.553692
O      7.538517    -2.594533     9.480014    -0.517858

The following XYZ coordinates are in angstroms. Other properties are in atomic units.
The sperically averaged electron density of each atom fit to a function of the form exp(a - br)
eigen_1, eigen_2 and eigen_3 are the three eigenvalues of traceless quadrupole moment tensor
  atom number  atomic symbol              X              Y              Z     net charge C6 coefficient C8 coefficient C10 coefficient fluctuating dipole atomic polarizability isotropic forcefield polarizability              a              b squared Pearson coefficient          <r^3>          <r^4>         wp_QDO          m_QDO          q_QDO       dipole_x       dipole_y       dipole_z         dipole            Qxy            Qxz            Qyz     Q(x^2-y^2)  Q(3z^2 - R^2)        eigen_1        eigen_2        eigen_3 static polarizability      alpha(xx)      alpha(xy)      alpha(xz)      alpha(yy)      alpha(yz)      alpha(zz) atomic spin moment
            1             Zn       8.610750       2.606437       4.878186       0.701577      99.649591 0.20817574E+04  0.68040266E+05                                17.397432                           14.821338       0.496129       1.983466                    0.997166      49.887481     138.061379       0.473581       0.395709      -1.146901       0.008132      -0.019736      -0.047297       0.051891      -0.007376      -0.015513       0.024803       0.000438       0.089920      -0.026197      -0.019604       0.045800             19.657566      18.608117       2.716396       0.960092      20.068399       1.840208      20.296181          -0.000001
            2             Zn       3.911618       9.915953       4.878186       0.700468      99.689046 0.20827849E+04  0.68080758E+05                                17.399556                           14.823042       0.496721       1.983588                    0.997179      49.902711     138.100640       0.473658       0.395605      -1.147002      -0.008196       0.020026      -0.046977       0.051721      -0.007331       0.014774      -0.023926       0.001677       0.089419      -0.026105      -0.018576       0.044681             19.660195      18.609006       2.717766      -0.961449      20.073742      -1.841377      20.297838          -0.000001
            3             Zn       2.606430       3.911636       4.878186       0.701682      99.598086 0.20803811E+04  0.67982149E+05                                17.389509                           14.814941       0.494870       1.983242                    0.997180      49.874481     137.999514       0.473768       0.395629      -1.146991      -0.020868      -0.008282      -0.047555       0.052589       0.006632       0.024650       0.015053      -0.001335       0.089944      -0.026430      -0.018861       0.045291             19.648299      20.059123      -2.714047       1.838184      18.595619      -0.962041      20.290156          -0.000001
            4             Zn       9.915938       8.610754       4.878186       0.700687      99.665253 0.20821378E+04  0.68052904E+05                                17.395577                           14.819631       0.499903       1.984356                    0.997186      49.897829     138.070983       0.473775       0.395546      -1.147068       0.019905       0.009035      -0.047084       0.051911       0.006642      -0.023981      -0.015038      -0.000339       0.092829      -0.025790      -0.019734       0.045524             19.655627      20.066038      -2.715189      -1.836722      18.604016       0.961460      20.296826          -0.000001
            5             Zn      -2.349491       3.654833       8.133087       0.701577      99.649597 0.20817575E+04  0.68040273E+05                                17.397432                           14.821338       0.496129       1.983466                    0.997166      49.887483     138.061387       0.473581       0.395709      -1.146901      -0.008132       0.019736       0.047297       0.051891      -0.007376      -0.015513       0.024803       0.000438       0.089920      -0.026197      -0.019604       0.045800             19.657566      18.608118       2.716397       0.960092      20.068400       1.840209      20.296181          -0.000001
            6             Zn       2.349641      -3.654683       8.133087       0.700468      99.689052 0.20827851E+04  0.68080763E+05                                17.399556                           14.823042       0.496721       1.983588                    0.997179      49.902713     138.100646       0.473658       0.395605      -1.147002       0.008196      -0.020026       0.046977       0.051721      -0.007331       0.014774      -0.023926       0.001677       0.089419      -0.026105      -0.018576       0.044681             19.660196      18.609006       2.717766      -0.961449      20.073742      -1.841377      20.297838          -0.000001
            7             Zn       3.654829       2.349634       8.133087       0.701682      99.598077 0.20803812E+04  0.67982153E+05                                17.389508                           14.814942       0.494870       1.983242                    0.997180      49.874480     137.999511       0.473768       0.395629      -1.146991       0.020868       0.008282       0.047555       0.052589       0.006632       0.024650       0.015053      -0.001335       0.089944      -0.026430      -0.018861       0.045291             19.648298      20.059117      -2.714046       1.838183      18.595620      -0.962041      20.290155          -0.000001
            8             Zn      -3.654679      -2.349484       8.133087       0.700687      99.665256 0.20821379E+04  0.68052908E+05                                17.395578                           14.819631       0.499903       1.984356                    0.997186      49.897830     138.070988       0.473775       0.395546      -1.147068      -0.019905      -0.009035       0.047084       0.051911       0.006642      -0.023981      -0.015038      -0.000339       0.092829      -0.025790      -0.019734       0.045524             19.655627      20.066039      -2.715189      -1.836722      18.604017       0.961460      20.296826          -0.000001
            9              H       8.411249      -0.969207       2.011543       0.105604       1.144134 0.84098975E+01  0.83915241E+02                                 1.822956                            1.705866      -1.166228       2.314989                    0.995595       3.722771      10.637179       0.473070       1.297569      -0.703823       0.006957      -0.017847       0.033051       0.038200      -0.002648       0.003648      -0.004856      -0.017475       0.032165      -0.014840       0.000994       0.013846              1.870053       1.405571      -0.010496       0.007770       1.889650      -0.486511       2.314937           0.000001
           10              H       8.678008      -0.358085       5.774403       0.103876       1.193394 0.86310903E+01  0.86980483E+02                                 1.903620                            1.751060      -1.247369       2.288781                    0.994149       3.765823      10.935312       0.456228       1.332195      -0.696814      -0.011560      -0.028186      -0.045744       0.054960       0.003352       0.009647       0.004485      -0.009346       0.031065      -0.013886      -0.002116       0.016002              1.964811       1.525336       0.217750       0.267765       2.095959       0.544543       2.273138           0.000000
           11              H      -2.872521      -0.093823      10.252883       0.350581       0.519960 0.30871977E+01  0.24417164E+02                                 1.168099                            1.104425      -1.195287       2.435470                    0.999847       2.477959       6.688949       0.522680       1.481629      -0.668611       0.002915      -0.010440       0.011980       0.016156       0.002706       0.010152       0.005636      -0.013647       0.050649      -0.018271      -0.003199       0.021470              1.199052       0.956048       0.043583      -0.026331       1.509849      -0.244465       1.131258          -0.000001
           12              H      -2.660897       1.415115      10.260690       0.352758       0.518768 0.30092030E+01  0.23712565E+02                                 1.177348                            1.097717      -1.229990       2.419872                    0.999731       2.509829       6.822484       0.517629       1.501622      -0.664575       0.005147       0.009149       0.013233       0.016891       0.000059       0.007235      -0.007001      -0.012215       0.051673      -0.016469      -0.004326       0.020795              1.220127       1.018319       0.165501       0.052748       1.494377       0.261835       1.147686          -0.000000
           13              H       4.111088       0.969245       2.011543       0.105195       1.144050 0.84096763E+01  0.83919383E+02                                 1.823650                            1.706459      -1.172908       2.312623                    0.995451       3.723458      10.642403       0.472693       1.298505      -0.703638      -0.007191       0.017937       0.033010       0.038251      -0.002718      -0.003701       0.004777      -0.017362       0.032095      -0.014805       0.001021       0.013784              1.870795       1.406016      -0.010545      -0.007795       1.890367       0.486809       2.316003           0.000001
           14              H       3.844399       0.358191       5.774403       0.103955       1.193424 0.86340070E+01  0.87059277E+02                                 1.907728                            1.754485      -1.259938       2.284094                    0.993998       3.769738      10.967081       0.454344       1.336960      -0.695856       0.011739       0.028084      -0.045537       0.054773       0.003220      -0.009652      -0.004287      -0.009651       0.030905      -0.013989      -0.001837       0.015827              1.969206       1.528143       0.218513      -0.268710       2.100873      -0.546459       2.278603           0.000000
           15              H       2.872710       0.094012      10.252883       0.349810       0.522004 0.31047801E+01  0.24610705E+02                                 1.175009                            1.110604      -1.212252       2.427897                    0.999745       2.489548       6.745205       0.518674       1.489768      -0.667165      -0.002417       0.010710       0.011922       0.016207       0.002300      -0.010294      -0.005679      -0.013635       0.051267      -0.018377      -0.003291       0.021668              1.206313       0.961016       0.043991       0.026590       1.519652       0.247000       1.138272          -0.000001
           16              H       2.661086      -1.414925      10.260690       0.353385       0.513918 0.29736663E+01  0.23354906E+02                                 1.168805                            1.090346      -1.213531       2.428316                    0.999798       2.493681       6.759652       0.520178       1.499229      -0.665072      -0.005046      -0.009267       0.013096       0.016818      -0.000166      -0.007117       0.006856      -0.012020       0.051697      -0.016274      -0.004429       0.020702              1.210965       1.011622       0.163525      -0.052013       1.482190      -0.258452       1.139083          -0.000000
           17              H      -0.969215       4.111090       2.011543       0.105296       1.147313 0.84408406E+01  0.84329843E+02                                 1.828879                            1.710957      -1.181862       2.308472                    0.995444       3.731303      10.680033       0.471397       1.300541      -0.703183      -0.017650      -0.007213       0.032808       0.037947       0.002761      -0.005123      -0.003660       0.017424       0.032095      -0.014825       0.000767       0.014058              1.876325       1.895977       0.010582      -0.489256       1.409272      -0.007859       2.323727           0.000001
           18              H      -0.358091       3.844399       5.774403       0.103212       1.196987 0.86629360E+01  0.87401642E+02                                 1.909212                            1.755629      -1.255983       2.284977                    0.993999       3.773916      10.973226       0.455009       1.334234      -0.696389      -0.028092       0.011824      -0.045854       0.055060      -0.003040       0.004529      -0.009767       0.009536       0.030835      -0.013959      -0.002019       0.015978              1.970831       2.102681      -0.218865       0.547420       1.529079      -0.269149       2.280733           0.000000
           19              H      -0.093828       2.872710      10.252883       0.349712       0.520461 0.30902880E+01  0.24440457E+02                                 1.167373                            1.103840      -1.184445       2.439609                    0.999862       2.478099       6.682681       0.523782       1.478580      -0.669155      -0.010542      -0.002523       0.012198       0.016319      -0.002482       0.005524      -0.010289       0.013860       0.050693      -0.018424      -0.003041       0.021465              1.198253       1.508433      -0.043483      -0.244176       0.955611       0.026277       1.130716          -0.000001
           20              H       1.415110       2.661083      10.260690       0.352811       0.516146 0.29898801E+01  0.23516539E+02                                 1.172442                            1.093520      -1.218409       2.425439                    0.999767       2.500702       6.785844       0.519225       1.499793      -0.664943       0.009298      -0.005132       0.013045       0.016821      -0.000040      -0.006858      -0.007298       0.012282       0.051422      -0.016480      -0.004196       0.020676              1.214844       1.487111      -0.164334       0.259897       1.014533      -0.052364       1.142888          -0.000000
           21              H       0.969230       8.411247       2.011543       0.106107       1.143510 0.84067901E+01  0.83897847E+02                                 1.824294                            1.707100      -1.172907       2.312580                    0.995490       3.723839      10.649949       0.472135       1.299928      -0.703324       0.017624       0.006929       0.032719       0.037804       0.002783       0.004963       0.003687       0.017249       0.031954      -0.014735       0.000840       0.013895              1.871441       1.891022       0.010531       0.486892       1.406507       0.007787       2.316795           0.000001
           22              H       0.358176       8.678007       5.774403       0.103221       1.197141 0.86642338E+01  0.87414287E+02                                 1.909030                            1.755488      -1.255918       2.285036                    0.994081       3.773745      10.971174       0.455153       1.333818      -0.696473       0.028257      -0.011347      -0.045777       0.054979      -0.003460      -0.004341       0.009903       0.009344       0.031007      -0.014081      -0.002021       0.016102              1.970642       2.102413      -0.218836      -0.547257       1.529026       0.269128       2.280486           0.000000
           23              H       0.094017      -2.872521      10.252883       0.350370       0.520840 0.30958600E+01  0.24520400E+02                                 1.172959                            1.108759      -1.212480       2.428463                    0.999761       2.485491       6.729772       0.519321       1.489100      -0.667293       0.010700       0.002569       0.012051       0.016319      -0.002423      -0.005815       0.010301       0.013505       0.050896      -0.018280      -0.003377       0.021656              1.204179       1.516887      -0.043912       0.246183       0.959540      -0.026507       1.136110          -0.000001
           24              H      -1.414921      -2.660894      10.260690       0.353105       0.516244 0.29915432E+01  0.23542915E+02                                 1.174724                            1.095448      -1.229835       2.420964                    0.999731       2.504021       6.806232       0.517394       1.504248      -0.664167      -0.009277       0.005148       0.013334       0.017040       0.000026       0.006827       0.007044       0.012220       0.051505      -0.016335      -0.004263       0.020598              1.217333       1.490744      -0.164910      -0.260735       1.016258       0.052528       1.144997          -0.000000
           25              H      -2.149968      -5.291823      10.999730       0.105604       1.144134 0.84098969E+01  0.83915236E+02                                 1.822956                            1.705866      -1.166228       2.314989                    0.995595       3.722771      10.637180       0.473070       1.297569      -0.703823      -0.006957       0.017847      -0.033051       0.038200      -0.002648       0.003648      -0.004856      -0.017475       0.032165      -0.014840       0.000994       0.013846              1.870053       1.405571      -0.010496       0.007770       1.889650      -0.486511       2.314937           0.000001
           26              H      -2.416749       6.619355       7.236870       0.103876       1.193394 0.86310895E+01  0.86980472E+02                                 1.903619                            1.751060      -1.247369       2.288781                    0.994149       3.765823      10.935311       0.456228       1.332194      -0.696814       0.011560       0.028186       0.045744       0.054960       0.003352       0.009647       0.004485      -0.009346       0.031065      -0.013886      -0.002116       0.016002              1.964811       1.525336       0.217750       0.267765       2.095959       0.544543       2.273138           0.000000
           27              H       9.133780       6.355093       2.758390       0.350582       0.519960 0.30871961E+01  0.24417147E+02                                 1.168098                            1.104424      -1.195286       2.435471                    0.999847       2.477958       6.688945       0.522680       1.481628      -0.668612      -0.002915       0.010440      -0.011980       0.016156       0.002706       0.010152       0.005636      -0.013647       0.050649      -0.018271      -0.003199       0.021470              1.199051       0.956048       0.043583      -0.026331       1.509848      -0.244465       1.131257          -0.000001
           28              H       8.922156       4.846155       2.750583       0.352758       0.518768 0.30092036E+01  0.23712570E+02                                 1.177348                            1.097717      -1.229991       2.419872                    0.999731       2.509829       6.822483       0.517629       1.501621      -0.664575      -0.005147      -0.009149      -0.013233       0.016891       0.000059       0.007235      -0.007001      -0.012215       0.051673      -0.016469      -0.004326       0.020795              1.220127       1.018319       0.165501       0.052748       1.494377       0.261834       1.147686          -0.000000
           29              H       2.150171       5.292025      10.999730       0.105195       1.144050 0.84096807E+01  0.83919433E+02                                 1.823650                            1.706459      -1.172908       2.312623                    0.995451       3.723459      10.642404       0.472693       1.298505      -0.703638       0.007191      -0.017937      -0.033010       0.038251      -0.002718      -0.003701       0.004777      -0.017362       0.032095      -0.014805       0.001021       0.013784              1.870795       1.406016      -0.010545      -0.007795       1.890367       0.486809       2.316003           0.000001
           30              H       2.416860       5.903079       7.236870       0.103955       1.193424 0.86340056E+01  0.87059259E+02                                 1.907727                            1.754485      -1.259938       2.284094                    0.993998       3.769738      10.967081       0.454344       1.336960      -0.695856      -0.011739      -0.028084       0.045537       0.054773       0.003220      -0.009652      -0.004287      -0.009651       0.030905      -0.013989      -0.001837       0.015827              1.969206       1.528143       0.218513      -0.268710       2.100873      -0.546459       2.278603           0.000000
           31              H       3.388549       6.167258       2.758390       0.349810       0.522004 0.31047773E+01  0.24610678E+02                                 1.175009                            1.110603      -1.212251       2.427897                    0.999745       2.489547       6.745202       0.518674       1.489769      -0.667165       0.002417      -0.010710      -0.011921       0.016207       0.002300      -0.010294      -0.005679      -0.013635       0.051267      -0.018377      -0.003291       0.021668              1.206313       0.961015       0.043991       0.026590       1.519651       0.246999       1.138271          -0.000001
           32              H       3.600173       7.676195       2.750583       0.353385       0.513918 0.29736655E+01  0.23354898E+02                                 1.168804                            1.090346      -1.213531       2.428316                    0.999798       2.493681       6.759652       0.520178       1.499229      -0.665072       0.005046       0.009267      -0.013096       0.016818      -0.000166      -0.007117       0.006856      -0.012020       0.051697      -0.016274      -0.004429       0.020702              1.210965       1.011622       0.163525      -0.052013       1.482190      -0.258451       1.139083          -0.000000
           33              H      -5.291826       2.150180      10.999730       0.105296       1.147313 0.84408455E+01  0.84329898E+02                                 1.828878                            1.710957      -1.181862       2.308472                    0.995444       3.731304      10.680033       0.471397       1.300540      -0.703183       0.017650       0.007213      -0.032808       0.037947       0.002761      -0.005123      -0.003660       0.017424       0.032095      -0.014825       0.000767       0.014058              1.876325       1.895977       0.010582      -0.489255       1.409272      -0.007859       2.323727           0.000001
           34              H       6.619350       2.416871       7.236870       0.103212       1.196988 0.86629366E+01  0.87401647E+02                                 1.909212                            1.755629      -1.255983       2.284977                    0.993999       3.773916      10.973225       0.455009       1.334233      -0.696389       0.028092      -0.011824       0.045854       0.055060      -0.003040       0.004529      -0.009767       0.009536       0.030835      -0.013959      -0.002019       0.015978              1.970831       2.102681      -0.218865       0.547420       1.529079      -0.269149       2.280733           0.000000
           35              H       6.355087       3.388560       2.758390       0.349713       0.520461 0.30902858E+01  0.24440436E+02                                 1.167372                            1.103840      -1.184445       2.439610                    0.999862       2.478098       6.682678       0.523782       1.478580      -0.669155       0.010542       0.002523      -0.012198       0.016319      -0.002482       0.005524      -0.010289       0.013860       0.050693      -0.018424      -0.003041       0.021465              1.198253       1.508432      -0.043483      -0.244176       0.955610       0.026277       1.130715          -0.000001
           36              H       4.846149       3.600187       2.750583       0.352811       0.516146 0.29898807E+01  0.23516543E+02                                 1.172442                            1.093520      -1.218409       2.425439                    0.999767       2.500702       6.785843       0.519225       1.499792      -0.664943      -0.009298       0.005132      -0.013045       0.016821      -0.000040      -0.006858      -0.007298       0.012282       0.051422      -0.016480      -0.004196       0.020676              1.214844       1.487111      -0.164334       0.259896       1.014532      -0.052364       1.142888          -0.000000
           37              H       5.292029      -2.149977      10.999730       0.106107       1.143510 0.84067889E+01  0.83897837E+02                                 1.824294                            1.707101      -1.172907       2.312579                    0.995490       3.723839      10.649951       0.472135       1.299928      -0.703324      -0.017624      -0.006929      -0.032719       0.037804       0.002783       0.004963       0.003687       0.017249       0.031954      -0.014735       0.000840       0.013895              1.871442       1.891022       0.010531       0.486893       1.406507       0.007787       2.316796           0.000001
           38              H       5.903083      -2.416737       7.236870       0.103221       1.197140 0.86642332E+01  0.87414281E+02                                 1.909030                            1.755488      -1.255918       2.285036                    0.994081       3.773745      10.971175       0.455153       1.333819      -0.696473      -0.028257       0.011347       0.045777       0.054979      -0.003460      -0.004341       0.009903       0.009344       0.031007      -0.014081      -0.002021       0.016102              1.970642       2.102414      -0.218836      -0.547257       1.529026       0.269128       2.280486           0.000000
           39              H       6.167242       9.133791       2.758390       0.350370       0.520840 0.30958617E+01  0.24520414E+02                                 1.172959                            1.108758      -1.212479       2.428463                    0.999761       2.485491       6.729769       0.519322       1.489099      -0.667293      -0.010700      -0.002569      -0.012051       0.016319      -0.002423      -0.005815       0.010301       0.013505       0.050896      -0.018280      -0.003377       0.021656              1.204179       1.516886      -0.043912       0.246183       0.959540      -0.026507       1.136109          -0.000001
           40              H       7.676180       8.922164       2.750583       0.353105       0.516244 0.29915438E+01  0.23542920E+02                                 1.174724                            1.095448      -1.229835       2.420964                    0.999731       2.504021       6.806231       0.517395       1.504247      -0.664167       0.009277      -0.005148      -0.013334       0.017040       0.000026       0.006827       0.007044       0.012220       0.051505      -0.016335      -0.004263       0.020598              1.217333       1.490744      -0.164910      -0.260735       1.016258       0.052528       1.144996          -0.000000
           41              H       8.074361      10.411040       0.000000       0.113325       1.080576 0.77666137E+01  0.75280763E+02                                 1.709512                            1.607428      -0.737081       2.526246                    0.999706       3.358072       9.179568       0.506514       1.247563      -0.717279      -0.011086      -0.040254      -0.000088       0.041753       0.010095      -0.000047       0.000018      -0.031181       0.008197      -0.019940       0.002732       0.017207              1.749037       1.408284       0.065833      -0.000019       2.348099      -0.000018       1.490727           0.000001
           42              H       8.521421       2.528252       0.000000       0.111944       1.319678 0.10344560E+02  0.10815166E+03                                 1.948518                            1.847296      -1.640490       2.085878                    0.991344       3.976133      11.437733       0.473579       1.237064      -0.715908      -0.000414       0.036362      -0.000177       0.036365       0.000635       0.000045       0.000132      -0.017619      -0.023812      -0.007939      -0.004863       0.012802              1.977526       1.576311       0.179645       0.000052       2.450601       0.000025       1.905668          -0.000000
           43              H       4.447917       2.111260       0.000000       0.113325       1.080576 0.77666135E+01  0.75280763E+02                                 1.709513                            1.607428      -0.737081       2.526246                    0.999706       3.358072       9.179569       0.506514       1.247563      -0.717279       0.011086       0.040254       0.000088       0.041753       0.010095      -0.000047       0.000018      -0.031181       0.008197      -0.019940       0.002732       0.017207              1.749037       1.408284       0.065833      -0.000019       2.348100      -0.000018       1.490728           0.000001
           44              H       4.000857       9.994048       0.000000       0.111944       1.319678 0.10344560E+02  0.10815166E+03                                 1.948518                            1.847296      -1.640490       2.085878                    0.991344       3.976133      11.437732       0.473579       1.237064      -0.715908       0.000414      -0.036362       0.000177       0.036365       0.000635       0.000045       0.000132      -0.017618      -0.023812      -0.007939      -0.004863       0.012802              1.977526       1.576310       0.179645       0.000052       2.450600       0.000025       1.905668          -0.000000
           45              H      10.411032       4.447921       0.000000       0.112615       1.086825 0.78223884E+01  0.75964405E+02                                 1.716516                            1.613476      -0.737098       2.525397                    0.999712       3.369150       9.221414       0.505380       1.248007      -0.717147      -0.040431       0.011011      -0.000258       0.041904      -0.010102      -0.000122      -0.000034       0.031355       0.008156      -0.020010       0.002718       0.017292              1.756403       2.359955      -0.066386       0.000011       1.413149      -0.000016       1.496105           0.000001
           46              H       2.528245       4.000875       0.000000       0.112441       1.323552 0.10384512E+02  0.10869598E+03                                 1.953747                            1.851922      -1.649618       2.081857                    0.991324       3.983629      11.473540       0.472485       1.238484      -0.715558       0.036108       0.000701      -0.000005       0.036115      -0.000582       0.000010       0.000097       0.017176      -0.024432      -0.008147      -0.004533       0.012680              1.982952       2.458013      -0.180357      -0.000048       1.579889       0.000032       1.910953          -0.000000
           47              H       2.111246       8.074379       0.000000       0.112615       1.086825 0.78223884E+01  0.75964405E+02                                 1.716516                            1.613476      -0.737098       2.525397                    0.999712       3.369150       9.221414       0.505380       1.248007      -0.717147       0.040431      -0.011011       0.000258       0.041904      -0.010102      -0.000122      -0.000034       0.031355       0.008156      -0.020010       0.002718       0.017292              1.756403       2.359955      -0.066386       0.000011       1.413149      -0.000016       1.496105           0.000001
           48              H       9.994033       8.521425       0.000000       0.112441       1.323551 0.10384507E+02  0.10869592E+03                                 1.953746                            1.851922      -1.649618       2.081857                    0.991324       3.983628      11.473538       0.472485       1.238485      -0.715558      -0.036108      -0.000701       0.000005       0.036115      -0.000582       0.000010       0.000097       0.017176      -0.024432      -0.008147      -0.004533       0.012680              1.982952       2.458013      -0.180357      -0.000048       1.579889       0.000032       1.910953          -0.000000
           49              C       8.465084       0.875320       1.208747      -0.021862      36.978437 0.45216516E+03  0.10652554E+05                                 9.587782                            7.052341       0.067453       2.023322                    0.999296      27.500321      77.166803       0.630302       0.412478      -1.075018       0.002422      -0.035168      -0.024842       0.043125      -0.011016       0.007069      -0.010923       0.027381       0.072520      -0.030872       0.001240       0.029632             11.347221       4.934525       0.763237       0.167544      13.436212       2.827757      15.670925           0.000001
           50              C       8.379935      -0.488359       1.191833      -0.087273      31.261273 0.42518691E+03  0.99828098E+04                                 8.701487                            6.957728      -0.021865       1.970866                    0.999533      29.250309      85.202535       0.611008       0.426959      -1.053110       0.009700       0.017812      -0.029989       0.036204      -0.004329       0.004099      -0.022094       0.033338       0.024235      -0.032760       0.009631       0.023129              9.481055       4.618578       0.350016       0.267479      12.048479       0.781325      11.776108           0.000004
           51              C      -3.140516       0.723867       8.511975       0.571067      22.522510 0.25311065E+03  0.52518741E+04                                 7.331104                            5.606784      -0.001146       2.056776                    0.999024      22.102113      61.740777       0.633802       0.465745      -1.024200       0.010504      -0.015349       0.039798       0.043929       0.001334       0.004526       0.003741       0.008973       0.076733      -0.017698      -0.008818       0.026516              8.190659       4.271323       0.817528       1.428622       8.612015      -0.228102      11.688639           0.000001
           52              C       8.904667       0.166607       6.532960       0.158406      24.243033 0.30449811E+03  0.65867421E+04                                 7.359438                            5.863327       0.297441       2.111021                    0.999857      25.630477      72.019095       0.668783       0.423384      -1.053719       0.023772      -0.004387       0.053338       0.058560      -0.014402      -0.004427       0.012900       0.073181       0.006947      -0.043577       0.004123       0.039454              8.097580       4.427400       0.925682       1.501786      10.642791       0.553578       9.222548           0.000004
           53              C       8.581551       1.865845       2.435710       0.557574      24.511867 0.28178069E+03  0.59782422E+04                                 7.723447                            5.899961       0.120588       2.084349                    0.999635      22.863187      63.620641       0.623197       0.463253      -1.030289       0.014178       0.038996       0.049725       0.064763       0.024371      -0.031347      -0.030536       0.138668      -0.128520      -0.076095      -0.027906       0.104001              8.942613       4.564341      -0.432784       0.519249       9.414716       2.820851      12.848781           0.000002
           54              C       4.057216      11.647002       1.208747      -0.020671      36.961258 0.45192262E+03  0.10645332E+05                                 9.584777                            7.050478       0.065060       2.022758                    0.999265      27.491948      77.135966       0.630386       0.412481      -1.075024      -0.002866       0.036433      -0.025106       0.044338      -0.011408      -0.006979       0.011884       0.026800       0.073451      -0.031291       0.000987       0.030304             11.343297       4.933051       0.762408      -0.166698      13.431558      -2.825644      15.665283           0.000001
           55              C       4.142387       0.488381       1.191833      -0.088240      31.272206 0.42538065E+03  0.99881183E+04                                 8.701539                            6.957676      -0.025623       1.969676                    0.999524      29.258695      85.219676       0.611249       0.426758      -1.053274      -0.009169      -0.016173      -0.029571       0.034929      -0.004788      -0.003841       0.023111       0.035024       0.026306      -0.034422       0.010318       0.024104              9.481130       4.618503       0.349689      -0.267446      12.048022      -0.780627      11.776865           0.000004
           56              C       3.140673      -0.723710       8.511975       0.568381      22.545392 0.25342439E+03  0.52597035E+04                                 7.333325                            5.608241      -0.001806       2.056508                    0.998988      22.119453      61.785099       0.634099       0.465410      -1.024445      -0.010600       0.016430       0.039386       0.043972       0.001188      -0.004694      -0.003920       0.010217       0.075069      -0.018034      -0.008030       0.026064              8.193192       4.272133       0.817112      -1.428085       8.615782       0.233505      11.691661           0.000001
           57              C       3.617753      -0.166486       6.532960       0.158529      24.235828 0.30439989E+03  0.65839534E+04                                 7.356843                            5.860622       0.298851       2.111443                    0.999854      25.625315      71.996207       0.669252       0.423130      -1.053898      -0.023672       0.004853       0.053904       0.059073      -0.014084       0.005239      -0.013259       0.071814       0.007701      -0.043087       0.004124       0.038963              8.094931       4.425715       0.926019      -1.501879      10.638165      -0.556189       9.220913           0.000004
           58              C       3.940772      10.656500       2.435710       0.556796      24.514162 0.28183897E+03  0.59794834E+04                                 7.721726                            5.899037       0.118595       2.083827                    0.999611      22.867079      63.620917       0.623521       0.463012      -1.030476      -0.013840      -0.038431       0.048591       0.063479       0.025513       0.031978       0.030594       0.137869      -0.128728      -0.075941      -0.028491       0.104432              8.940209       4.563847      -0.433627      -0.518843       9.411465      -2.819382      12.845315           0.000002
           59              C       0.875313       4.057236       1.208747      -0.022332      37.000479 0.45244938E+03  0.10661299E+05                                 9.593161                            7.055773       0.063535       2.022059                    0.999276      27.508474      77.205979       0.629964       0.412620      -1.074888      -0.034730      -0.002227      -0.024858       0.042767       0.011196      -0.010759      -0.006746      -0.026858       0.073266      -0.030859       0.001285       0.029574             11.353845      13.445530      -0.763355       2.826175       4.936618      -0.166972      15.679388           0.000001
           60              C      -0.488366       4.142388       1.191833      -0.086353      31.235538 0.42468265E+03  0.99678527E+04                                 8.695569                            6.951862      -0.020731       1.971439                    0.999535      29.234604      85.139013       0.611505       0.426746      -1.053259       0.017524      -0.009227      -0.029857       0.035828       0.003668      -0.022023      -0.004280      -0.031912       0.024372      -0.032113       0.009166       0.022947              9.475159      12.040508      -0.349792       0.777644       4.614831      -0.267787      11.770139           0.000004
           61              C       0.723862       3.140671       8.511975       0.570250      22.531142 0.25321687E+03  0.52547139E+04                                 7.332955                            5.607940      -0.002659       2.056411                    0.998993      22.108964      61.766903       0.633730       0.465742      -1.024186      -0.015941      -0.010667       0.039392       0.043813      -0.001492       0.003202      -0.004209      -0.008939       0.075201      -0.017399      -0.008458       0.025857              8.192876       8.615655      -0.817541      -0.230278       4.272295      -1.428781      11.690678           0.000001
           62              C       0.166600       3.617753       6.532960       0.161228      24.188992 0.30360535E+03  0.65627367E+04                                 7.348748                            5.854092       0.300789       2.112627                    0.999878      25.593745      71.894662       0.669406       0.423293      -1.053755      -0.004593      -0.023311       0.054049       0.059041       0.013920       0.013178       0.004822      -0.072662       0.009553      -0.043657       0.004834       0.038823              8.085969      10.624819      -0.925117       0.557292       4.421292      -1.500353       9.211796           0.000003
           63              C       1.865838       3.940790       2.435710       0.557490      24.508981 0.28175787E+03  0.59775824E+04                                 7.721921                            5.899129       0.118339       2.083585                    0.999630      22.864196      63.620617       0.623341       0.463160      -1.030351       0.038363      -0.014687       0.049392       0.064242      -0.025556      -0.030307       0.032038      -0.138188      -0.126844      -0.075609      -0.028719       0.104328              8.940579       9.411485       0.433576       2.819731       4.563943      -0.519158      12.846309           0.000002
           64              C      11.646988       8.465086       1.208747      -0.019899      36.949667 0.45169268E+03  0.10639002E+05                                 9.584898                            7.050046       0.065674       2.023012                    0.999301      27.484353      77.121770       0.630197       0.412641      -1.074875       0.036087       0.002313      -0.025605       0.044309       0.010526       0.011439       0.006991      -0.028069       0.073189      -0.031159       0.001237       0.029922             11.343832      13.433636      -0.762918      -2.823695       4.933056       0.167079      15.664804           0.000001
           65              C       0.488366       8.379934       1.191833      -0.088971      31.305871 0.42594705E+03  0.10004631E+05                                 8.707188                            6.961650      -0.022395       1.970300                    0.999524      29.277799      85.285852       0.611168       0.426678      -1.053335      -0.015747       0.009835      -0.030565       0.035761       0.003849       0.021551       0.003984      -0.034842       0.023340      -0.032817       0.010383       0.022434              9.487695      12.058428      -0.350472      -0.782896       4.621098       0.267797      11.783559           0.000004
           66              C      -0.723705      -3.140514       8.511975       0.570647      22.522790 0.25308968E+03  0.52514465E+04                                 7.332092                            5.607000      -0.003428       2.056282                    0.999026      22.102635      61.746750       0.633700       0.465820      -1.024137       0.016188       0.010679       0.039651       0.044140      -0.001054      -0.003801       0.005023      -0.010397       0.075858      -0.018211      -0.008175       0.026386              8.192213       8.613009      -0.817002       0.231376       4.271611       1.428938      11.692019           0.000001
           67              C      -0.166502       8.904668       6.532960       0.159596      24.208753 0.30391166E+03  0.65707392E+04                                 7.351007                            5.855792       0.299481       2.111875                    0.999833      25.609270      71.935996       0.669552       0.423112      -1.053912       0.005169       0.022269       0.053216       0.057919       0.014948      -0.013176      -0.004819      -0.073279       0.006852      -0.043878       0.003976       0.039902              8.088533      10.627852      -0.925342      -0.556950       4.422737       1.501151       9.215008           0.000004
           68              C      10.656485       8.581555       2.435710       0.556820      24.531588 0.28205566E+03  0.59855392E+04                                 7.727307                            5.902703       0.121115       2.084327                    0.999637      22.874920      63.661214       0.623074       0.463232      -1.030301      -0.038785       0.014626       0.048857       0.064071      -0.025649       0.030743      -0.031789      -0.138027      -0.127803      -0.076056      -0.028298       0.104354              8.947393       9.418741       0.433188      -2.822851       4.566432       0.519586      12.857005           0.000002
           69              C      -2.203825       5.385950      11.802526      -0.021862      36.978441 0.45216523E+03  0.10652556E+05                                 9.587783                            7.052342       0.067452       2.023322                    0.999296      27.500323      77.166814       0.630302       0.412478      -1.075018      -0.002422       0.035168       0.024842       0.043125      -0.011016       0.007069      -0.010923       0.027381       0.072520      -0.030872       0.001240       0.029632             11.347223       4.934526       0.763237       0.167544      13.436214       2.827758      15.670927           0.000001
           70              C      -2.118676       6.749629      11.819440      -0.087273      31.261274 0.42518694E+03  0.99828104E+04                                 8.701487                            6.957728      -0.021865       1.970866                    0.999533      29.250310      85.202538       0.611008       0.426959      -1.053110      -0.009700      -0.017812       0.029989       0.036204      -0.004329       0.004099      -0.022094       0.033338       0.024235      -0.032760       0.009631       0.023129              9.481055       4.618578       0.350016       0.267479      12.048479       0.781325      11.776108           0.000004
           71              C       9.401775       5.537403       4.499298       0.571067      22.522509 0.25311064E+03  0.52518738E+04                                 7.331103                            5.606784      -0.001146       2.056776                    0.999024      22.102112      61.740772       0.633802       0.465745      -1.024200      -0.010504       0.015349      -0.039798       0.043929       0.001334       0.004526       0.003741       0.008973       0.076733      -0.017698      -0.008818       0.026516              8.190658       4.271323       0.817528       1.428621       8.612014      -0.228101      11.688638           0.000001
           72              C      -2.643408       6.094663       6.478313       0.158405      24.243034 0.30449811E+03  0.65867422E+04                                 7.359438                            5.863327       0.297441       2.111021                    0.999857      25.630477      72.019095       0.668783       0.423384      -1.053719      -0.023772       0.004387      -0.053338       0.058560      -0.014402      -0.004427       0.012900       0.073181       0.006947      -0.043577       0.004123       0.039454              8.097580       4.427400       0.925682       1.501786      10.642792       0.553578       9.222548           0.000004
           73              C      -2.320292       4.395425      10.575563       0.557575      24.511863 0.28178065E+03  0.59782412E+04                                 7.723447                            5.899960       0.120589       2.084349                    0.999635      22.863185      63.620637       0.623197       0.463253      -1.030289      -0.014178      -0.038996      -0.049725       0.064763       0.024371      -0.031347      -0.030536       0.138668      -0.128520      -0.076095      -0.027906       0.104001              8.942612       4.564341      -0.432784       0.519249       9.414715       2.820851      12.848780           0.000003
           74              C       2.204043      -5.385732      11.802526      -0.020671      36.961265 0.45192270E+03  0.10645335E+05                                 9.584778                            7.050479       0.065060       2.022758                    0.999265      27.491951      77.135980       0.630386       0.412481      -1.075024       0.002866      -0.036433       0.025106       0.044338      -0.011408      -0.006979       0.011884       0.026800       0.073451      -0.031291       0.000986       0.030304             11.343299       4.933051       0.762408      -0.166698      13.431560      -2.825645      15.665286           0.000000
           75              C       2.118872       5.772889      11.819440      -0.088240      31.272208 0.42538069E+03  0.99881193E+04                                 8.701539                            6.957677      -0.025624       1.969676                    0.999524      29.258697      85.219685       0.611249       0.426758      -1.053274       0.009169       0.016173       0.029571       0.034929      -0.004788      -0.003841       0.023111       0.035024       0.026306      -0.034422       0.010317       0.024104              9.481131       4.618503       0.349689      -0.267445      12.048023      -0.780627      11.776866           0.000004
           76              C       3.120586       6.984980       4.499298       0.568381      22.545391 0.25342437E+03  0.52597030E+04                                 7.333324                            5.608241      -0.001806       2.056508                    0.998988      22.119452      61.785095       0.634099       0.465410      -1.024445       0.010600      -0.016430      -0.039386       0.043972       0.001188      -0.004694      -0.003920       0.010217       0.075069      -0.018034      -0.008030       0.026064              8.193191       4.272132       0.817112      -1.428085       8.615781       0.233505      11.691660           0.000001
           77              C       2.643506       6.427756       6.478313       0.158529      24.235830 0.30439992E+03  0.65839542E+04                                 7.356844                            5.860622       0.298851       2.111443                    0.999854      25.625316      71.996213       0.669252       0.423130      -1.053898       0.023672      -0.004852      -0.053904       0.059073      -0.014084       0.005239      -0.013259       0.071813       0.007701      -0.043087       0.004124       0.038963              8.094932       4.425716       0.926019      -1.501880      10.638166      -0.556189       9.220914           0.000004
           78              C       2.320487      -4.395230      10.575563       0.556796      24.514161 0.28183895E+03  0.59794829E+04                                 7.721726                            5.899037       0.118595       2.083827                    0.999611      22.867078      63.620917       0.623521       0.463012      -1.030476       0.013840       0.038431      -0.048591       0.063479       0.025513       0.031978       0.030594       0.137869      -0.128728      -0.075941      -0.028491       0.104432              8.940209       4.563847      -0.433627      -0.518843       9.411466      -2.819383      12.845316           0.000002
           79              C       5.385946       2.204034      11.802526      -0.022332      37.000486 0.45244947E+03  0.10661302E+05                                 9.593163                            7.055774       0.063534       2.022059                    0.999276      27.508477      77.205994       0.629964       0.412620      -1.074887       0.034730       0.002227       0.024858       0.042767       0.011196      -0.010759      -0.006746      -0.026858       0.073266      -0.030859       0.001285       0.029574             11.353847      13.445533      -0.763355       2.826175       4.936618      -0.166972      15.679391           0.000001
           80              C       6.749625       2.118882      11.819440      -0.086353      31.235541 0.42468270E+03  0.99678543E+04                                 8.695570                            6.951863      -0.020731       1.971439                    0.999535      29.234607      85.139024       0.611505       0.426746      -1.053259      -0.017524       0.009227       0.029857       0.035828       0.003668      -0.022023      -0.004280      -0.031912       0.024372      -0.032113       0.009166       0.022947              9.475160      12.040509      -0.349792       0.777644       4.614831      -0.267787      11.770139           0.000004
           81              C       5.537397       3.120599       4.499298       0.570250      22.531141 0.25321686E+03  0.52547135E+04                                 7.332955                            5.607940      -0.002659       2.056411                    0.998993      22.108963      61.766899       0.633730       0.465742      -1.024186       0.015941       0.010667      -0.039392       0.043813      -0.001492       0.003202      -0.004209      -0.008939       0.075201      -0.017399      -0.008458       0.025857              8.192876       8.615656      -0.817543      -0.230278       4.272295      -1.428779      11.690676           0.000001
           82              C       6.094659       2.643517       6.478313       0.161227      24.188994 0.30360537E+03  0.65627371E+04                                 7.348748                            5.854092       0.300789       2.112627                    0.999878      25.593746      71.894665       0.669406       0.423293      -1.053755       0.004593       0.023311      -0.054049       0.059041       0.013920       0.013178       0.004822      -0.072662       0.009552      -0.043657       0.004834       0.038823              8.085970      10.624820      -0.925117       0.557291       4.421292      -1.500353       9.211797           0.000004
           83              C       4.395421       2.320480      10.575563       0.557490      24.508981 0.28175787E+03  0.59775825E+04                                 7.721921                            5.899129       0.118340       2.083585                    0.999630      22.864196      63.620617       0.623341       0.463160      -1.030351      -0.038363       0.014687      -0.049392       0.064242      -0.025556      -0.030307       0.032038      -0.138188      -0.126844      -0.075609      -0.028719       0.104328              8.940579       9.411485       0.433576       2.819731       4.563943      -0.519158      12.846309           0.000002
           84              C      -5.385729      -2.203816      11.802526      -0.019899      36.949672 0.45169273E+03  0.10639004E+05                                 9.584899                            7.050047       0.065674       2.023012                    0.999301      27.484355      77.121781       0.630197       0.412641      -1.074875      -0.036087      -0.002313       0.025605       0.044309       0.010526       0.011439       0.006991      -0.028069       0.073189      -0.031159       0.001237       0.029922             11.343834      13.433638      -0.762918      -2.823696       4.933057       0.167079      15.664806           0.000000
           85              C       5.772893      -2.118664      11.819440      -0.088971      31.305876 0.42594716E+03  0.10004635E+05                                 8.707189                            6.961651      -0.022395       1.970300                    0.999524      29.277803      85.285868       0.611168       0.426678      -1.053335       0.015747      -0.009835       0.030565       0.035761       0.003849       0.021551       0.003984      -0.034842       0.023340      -0.032816       0.010383       0.022434              9.487696      12.058430      -0.350472      -0.782897       4.621099       0.267797      11.783561           0.000004
           86              C       6.984964       9.401784       4.499298       0.570647      22.522788 0.25308966E+03  0.52514460E+04                                 7.332092                            5.607000      -0.003428       2.056282                    0.999026      22.102634      61.746748       0.633700       0.465820      -1.024137      -0.016188      -0.010679      -0.039651       0.044140      -0.001054      -0.003801       0.005023      -0.010397       0.075858      -0.018211      -0.008175       0.026386              8.192213       8.613008      -0.817002       0.231375       4.271611       1.428938      11.692019           0.000001
           87              C       6.427761      -2.643398       6.478313       0.159596      24.208756 0.30391170E+03  0.65707402E+04                                 7.351007                            5.855792       0.299481       2.111875                    0.999833      25.609272      71.936001       0.669552       0.423112      -1.053912      -0.005169      -0.022269      -0.053216       0.057919       0.014948      -0.013176      -0.004819      -0.073279       0.006852      -0.043878       0.003976       0.039902              8.088533      10.627853      -0.925342      -0.556950       4.422737       1.501151       9.215009           0.000004
           88              C      -4.395226      -2.320285      10.575563       0.556821      24.531588 0.28205565E+03  0.59855391E+04                                 7.727307                            5.902703       0.121115       2.084327                    0.999637      22.874920      63.661215       0.623074       0.463232      -1.030301       0.038785      -0.014626      -0.048857       0.064071      -0.025649       0.030743      -0.031789      -0.138027      -0.127803      -0.076056      -0.028298       0.104354              8.947393       9.418741       0.433188      -2.822852       4.566432       0.519586      12.857005           0.000002
           89              C       8.250924      11.345204       0.000000      -0.078284      30.477826 0.41989880E+03  0.97961901E+04                                 8.503253                            6.874512       0.225089       2.057894                    0.999643      28.548485      82.025129       0.622047       0.422056      -1.059569       0.000593       0.030572      -0.000413       0.030580       0.003873       0.000112      -0.000743      -0.040209      -0.053000      -0.017683      -0.011636       0.029319              9.264707       4.734376       0.427178      -0.000031      10.785409       0.000139      12.274338           0.000001
           90              C       8.488864       1.577810       0.000000      -0.157997      36.577219 0.49969752E+03  0.12248583E+05                                 9.752610                            7.601351      -0.259139       1.867520                    0.999472      31.725700      95.262225       0.576264       0.433616      -1.046213      -0.003641      -0.024719       0.000712       0.024996      -0.009980      -0.000216      -0.000277       0.045996      -0.195083      -0.065029       0.007445       0.057584             11.085084       5.264429       0.831604       0.000543      10.191356       0.000176      17.799468           0.000003
           91              C       4.271354       1.177096       0.000000      -0.078284      30.477825 0.41989880E+03  0.97961899E+04                                 8.503253                            6.874511       0.225089       2.057894                    0.999643      28.548485      82.025126       0.622047       0.422056      -1.059569      -0.000593      -0.030572       0.000413       0.030580       0.003873       0.000112      -0.000743      -0.040210      -0.053000      -0.017683      -0.011636       0.029319              9.264707       4.734375       0.427178      -0.000031      10.785409       0.000139      12.274337           0.000001
           92              C       4.033414      10.944490       0.000000      -0.157997      36.577215 0.49969746E+03  0.12248581E+05                                 9.752608                            7.601350      -0.259138       1.867520                    0.999472      31.725698      95.262213       0.576264       0.433616      -1.046213       0.003641       0.024719      -0.000712       0.024996      -0.009980      -0.000216      -0.000277       0.045996      -0.195083      -0.065029       0.007445       0.057584             11.085083       5.264429       0.831604       0.000543      10.191355       0.000175      17.799465           0.000003
           93              C      11.345196       4.271357       0.000000      -0.078304      30.422371 0.41881698E+03  0.97637662E+04                                 8.489032                            6.861890       0.223544       2.057920                    0.999629      28.518415      81.884339       0.623187       0.421594      -1.059955       0.029657      -0.000537       0.000311       0.029663      -0.004505      -0.000150      -0.000072       0.040980      -0.057580      -0.019195      -0.011381       0.030576              9.249642      10.772926      -0.428311       0.000123       4.725919      -0.000213      12.250082           0.000001
           94              C       1.577803       4.033433       0.000000      -0.158994      36.584203 0.49974868E+03  0.12250166E+05                                 9.751997                            7.599793      -0.257697       1.867971                    0.999437      31.735859      95.294398       0.576544       0.433394      -1.046345      -0.025441       0.003501       0.000929       0.025697       0.009485      -0.000842      -0.000219      -0.046080      -0.194762      -0.064930       0.007553       0.057378             11.084846      10.194346      -0.831655       0.000023       5.263597       0.000265      17.796594           0.000003
           95              C       1.177082       8.250943       0.000000      -0.078304      30.422371 0.41881698E+03  0.97637660E+04                                 8.489031                            6.861890       0.223544       2.057920                    0.999629      28.518415      81.884335       0.623187       0.421594      -1.059956      -0.029657       0.000537      -0.000311       0.029663      -0.004505      -0.000150      -0.000072       0.040980      -0.057580      -0.019195      -0.011381       0.030576              9.249642      10.772925      -0.428311       0.000123       4.725919      -0.000213      12.250081           0.000001
           96              C      10.944475       8.488867       0.000000      -0.158994      36.584203 0.49974867E+03  0.12250166E+05                                 9.751997                            7.599792      -0.257697       1.867971                    0.999437      31.735858      95.294395       0.576544       0.433394      -1.046345       0.025441      -0.003501      -0.000929       0.025697       0.009485      -0.000842      -0.000219      -0.046080      -0.194762      -0.064930       0.007553       0.057378             11.084846      10.194346      -0.831655       0.000023       5.263596       0.000265      17.796594           0.000003
           97              N       9.084986       1.453899       6.481436      -0.204399      35.034527 0.49167050E+03  0.11697425E+05                                 8.871546                            7.112333       0.203058       2.085065                    0.999078      27.662920      75.219041       0.667281       0.385817      -1.105364       0.024729      -0.039008       0.160934       0.167430       0.007077       0.040332       0.069061      -0.036669       0.107154      -0.068476      -0.030743       0.099218              9.989531       6.039316       0.396858       2.084601      12.839862      -2.174587      11.089414          -0.000001
           98              N      -3.122993       1.857129       7.793753      -0.354144      39.642705 0.56899671E+03  0.13996650E+05                                 9.503358                            7.555046       0.297814       2.102449                    0.998917      29.062746      79.537320       0.661906       0.376180      -1.115867      -0.014394      -0.075807      -0.114715       0.138252       0.017898       0.042169       0.002318      -0.007627       0.318988      -0.077414      -0.039416       0.116830             10.830385       7.009521       3.062356       1.645852      15.140064      -0.512256      10.341571          -0.000000
           99              N      -3.452326      -0.350553       7.771894      -0.424713      39.019519 0.57429143E+03  0.14175624E+05                                 9.438533                            7.620788       0.118152       2.044887                    0.998557      29.427144      80.971155       0.654331       0.379226      -1.112364       0.004990       0.056766      -0.049736       0.075637       0.000179       0.010968       0.002371       0.026042       0.209410      -0.047971      -0.023174       0.071145             10.644544       5.447058       1.063546       1.286333      16.050369      -0.471357      10.436206          -0.000000
          100              N      -2.858752       0.676295       9.827154      -0.730435      34.403327 0.50255912E+03  0.12092074E+05                                 8.760870                            7.196634      -0.003949       2.001818                    0.997101      30.887294      86.077083       0.658703       0.386459      -1.098514      -0.006248       0.000709      -0.037681       0.038202       0.017740       0.052454      -0.004318      -0.119614       0.340192      -0.130403       0.005602       0.124801              9.448130       5.498418       0.990075       0.881244      10.060526      -0.006406      12.785447           0.000001
          101              N       3.437434      -1.453779       6.481436      -0.204236      35.005918 0.49118433E+03  0.11682600E+05                                 8.866400                            7.108403       0.194639       2.082742                    0.999074      27.648298      75.161054       0.667544       0.385772      -1.105431      -0.024359       0.040186       0.160758       0.167485       0.006733      -0.040066      -0.068173      -0.037242       0.106693      -0.068001      -0.030229       0.098230              9.983788       6.035744       0.397223      -2.082964      12.833738       2.171764      11.081881          -0.000001
          102              N       3.123137      -1.856985       7.793753      -0.352466      39.644708 0.56891935E+03  0.13995016E+05                                 9.506735                            7.556461       0.300073       2.103058                    0.998914      29.058550      79.540419       0.661555       0.376372      -1.115665       0.013791       0.076140      -0.114332       0.138055       0.018136      -0.042026      -0.001756      -0.008712       0.321177      -0.078245      -0.039118       0.117363             10.835409       7.011715       3.064218      -1.646368      15.149680       0.513306      10.344832          -0.000000
          103              N       3.452469       0.350696       7.771894      -0.425201      39.022631 0.57440764E+03  0.14179121E+05                                 9.438480                            7.621483       0.116068       2.044269                    0.998526      29.430862      80.981514       0.654315       0.379219      -1.112376      -0.005611      -0.058021      -0.049163       0.076255      -0.000313      -0.010230      -0.002435       0.025748       0.208185      -0.047633      -0.022943       0.070576             10.643773       5.446810       1.063476      -1.286507      16.047217       0.471259      10.437291          -0.000000
          104              N       2.858933      -0.676114       9.827154      -0.728951      34.414435 0.50285968E+03  0.12101651E+05                                 8.764879                            7.200349      -0.003279       2.001950                    0.997071      30.885760      86.093625       0.658289       0.386626      -1.098346       0.006130       0.000469      -0.038894       0.039377       0.017714      -0.053285       0.005829      -0.120011       0.343183      -0.131438       0.005342       0.126096              9.452205       5.500392       0.988748      -0.879258      10.064199       0.019607      12.792024           0.000001
          105              N       1.453893       3.437431       6.481436      -0.206353      35.127211 0.49320908E+03  0.11743802E+05                                 8.888118                            7.124220       0.196220       2.082408                    0.999055      27.706069      75.380385       0.666582       0.385900      -1.105248      -0.038478      -0.025319       0.160320       0.166806      -0.006476       0.068634      -0.040184       0.036019       0.106926      -0.068463      -0.030027       0.098490             10.009282      12.866551      -0.397495      -2.180549       6.049673      -2.089745      11.111622          -0.000001
          106              N       1.857123       3.123134       7.793753      -0.352992      39.617649 0.56849554E+03  0.13981324E+05                                 9.499741                            7.551768       0.299987       2.103101                    0.998954      29.051211      79.498765       0.662039       0.376185      -1.115857      -0.075530       0.014651      -0.115195       0.138526      -0.018713       0.002214      -0.042226       0.008744       0.320529      -0.078627      -0.038674       0.117301             10.826640      15.135247      -3.060687      -0.512395       7.006544      -1.645367      10.338130          -0.000000
          107              N      -0.350559       3.452470       7.771894      -0.426451      39.064334 0.57508455E+03  0.14200127E+05                                 9.445480                            7.625803       0.114824       2.043893                    0.998545      29.447575      81.041941       0.654146       0.379202      -1.112380       0.056815      -0.005651      -0.048969       0.075219      -0.000044       0.002703      -0.009821      -0.026513       0.207693      -0.047936      -0.022409       0.070345             10.652937      16.064415      -1.063974      -0.473778       5.450292      -1.287264      10.444104          -0.000000
          108              N       0.676290       2.858932       9.827154      -0.728776      34.398954 0.50252159E+03  0.12091412E+05                                 8.764087                            7.200402      -0.005058       2.001596                    0.997154      30.876019      86.057389       0.657951       0.386892      -1.098164       0.000039       0.005947      -0.038119       0.038580      -0.017734      -0.004841      -0.052850       0.120354       0.341558      -0.131131       0.005751       0.125379              9.451181      10.060190      -0.989569      -0.009417       5.501151      -0.881445      12.792201           0.000001
          109              N      -1.453795       9.084988       6.481436      -0.205257      35.091510 0.49259411E+03  0.11725518E+05                                 8.883131                            7.120450       0.199134       2.083493                    0.999069      27.687157      75.317606       0.666663       0.385973      -1.105194       0.039767       0.025474       0.160474       0.167278      -0.006062      -0.068212       0.040312       0.036209       0.107818      -0.068574      -0.029623       0.098196             10.003610      12.858781      -0.397266       2.178969       6.046651       2.088516      11.105399          -0.000001
          110              N      -1.856980      -3.122990       7.793753      -0.352992      39.617464 0.56850033E+03  0.13981112E+05                                 9.498757                            7.550958       0.301705       2.103656                    0.998921      29.052140      79.493704       0.662202       0.376101      -1.115948       0.075507      -0.014224      -0.115146       0.138427      -0.018165      -0.001566       0.042369       0.007856       0.321838      -0.078326      -0.039407       0.117734             10.825489      15.132588      -3.059716       0.513833       7.005560       1.645032      10.338319          -0.000000
          111              N       0.350702      -3.452326       7.771894      -0.425564      39.049140 0.57483175E+03  0.14192403E+05                                 9.443353                            7.624560       0.116077       2.044384                    0.998569      29.439690      81.017471       0.654140       0.379245      -1.112342      -0.057207       0.005161      -0.049666       0.075934      -0.000705      -0.002260       0.010073      -0.025488       0.208958      -0.047624      -0.023167       0.070791             10.650007      16.057081      -1.063422       0.472583       5.449397       1.287589      10.443542          -0.000000
          112              N      -0.676109      -2.858750       9.827154      -0.730296      34.441547 0.50333618E+03  0.12116073E+05                                 8.768326                            7.202088      -0.007190       2.000766                    0.997128      30.903626      86.155918       0.658434       0.386447      -1.098466      -0.000464      -0.006109      -0.037979       0.038470      -0.017552       0.005103       0.053020       0.120233       0.340031      -0.130892       0.005908       0.124984              9.456659      10.070423      -0.990656       0.012225       5.502399       0.881345      12.797155           0.000001
          113              N      -2.823727       4.807371       6.529837      -0.204399      35.034527 0.49167049E+03  0.11697424E+05                                 8.871545                            7.112333       0.203058       2.085065                    0.999078      27.662920      75.219039       0.667281       0.385817      -1.105364      -0.024729       0.039008      -0.160934       0.167430       0.007077       0.040332       0.069061      -0.036669       0.107154      -0.068476      -0.030743       0.099218              9.989530       6.039316       0.396858       2.084601      12.839861      -2.174586      11.089414          -0.000001
          114              N       9.384252       4.404141       5.217520      -0.354144      39.642702 0.56899667E+03  0.13996649E+05                                 9.503358                            7.555046       0.297814       2.102449                    0.998917      29.062745      79.537316       0.661906       0.376180      -1.115867       0.014394       0.075807       0.114715       0.138252       0.017898       0.042169       0.002318      -0.007627       0.318988      -0.077414      -0.039416       0.116830             10.830385       7.009521       3.062356       1.645852      15.140063      -0.512256      10.341571          -0.000000
          115              N       9.713585       6.611823       5.239379      -0.424713      39.019513 0.57429133E+03  0.14175621E+05                                 9.438532                            7.620787       0.118153       2.044887                    0.998557      29.427141      80.971146       0.654331       0.379226      -1.112364      -0.004990      -0.056766       0.049736       0.075637       0.000179       0.010968       0.002371       0.026042       0.209410      -0.047971      -0.023174       0.071145             10.644543       5.447058       1.063546       1.286332      16.050368      -0.471357      10.436205          -0.000000
          116              N       9.120011       5.584975       3.184119      -0.730435      34.403325 0.50255909E+03  0.12092073E+05                                 8.760870                            7.196634      -0.003949       2.001818                    0.997101      30.887293      86.077077       0.658703       0.386459      -1.098514       0.006248      -0.000709       0.037681       0.038202       0.017740       0.052454      -0.004318      -0.119614       0.340192      -0.130403       0.005602       0.124801              9.448130       5.498418       0.990075       0.881244      10.060525      -0.006405      12.785447           0.000001
          117              N       2.823825       7.715049       6.529837      -0.204236      35.005917 0.49118432E+03  0.11682599E+05                                 8.866399                            7.108403       0.194639       2.082742                    0.999074      27.648298      75.161053       0.667545       0.385772      -1.105431       0.024359      -0.040186      -0.160758       0.167485       0.006733      -0.040066      -0.068173      -0.037242       0.106693      -0.068001      -0.030229       0.098230              9.983788       6.035744       0.397223      -2.082964      12.833738       2.171764      11.081881          -0.000001
          118              N       3.138122       8.118255       5.217520      -0.352466      39.644706 0.56891932E+03  0.13995014E+05                                 9.506734                            7.556461       0.300073       2.103058                    0.998914      29.058549      79.540415       0.661555       0.376372      -1.115665      -0.013791      -0.076140       0.114332       0.138055       0.018136      -0.042026      -0.001756      -0.008712       0.321177      -0.078245      -0.039118       0.117363             10.835409       7.011715       3.064218      -1.646368      15.149680       0.513306      10.344831          -0.000000
          119              N       2.808790       5.910574       5.239379      -0.425201      39.022631 0.57440763E+03  0.14179120E+05                                 9.438479                            7.621483       0.116068       2.044269                    0.998526      29.430862      80.981511       0.654315       0.379219      -1.112376       0.005611       0.058021       0.049163       0.076255      -0.000313      -0.010230      -0.002435       0.025748       0.208185      -0.047633      -0.022943       0.070576             10.643772       5.446810       1.063475      -1.286507      16.047216       0.471259      10.437291          -0.000000
          120              N       3.402326       6.937384       3.184119      -0.728951      34.414437 0.50285973E+03  0.12101653E+05                                 8.764879                            7.200349      -0.003279       2.001950                    0.997071      30.885760      86.093625       0.658289       0.386626      -1.098346      -0.006130      -0.000469       0.038894       0.039377       0.017714      -0.053285       0.005829      -0.120011       0.343183      -0.131438       0.005342       0.126095              9.452205       5.500393       0.988748      -0.879258      10.064199       0.019607      12.792024           0.000001
          121              N       4.807366       2.823839       6.529837      -0.206353      35.127215 0.49320916E+03  0.11743804E+05                                 8.888119                            7.124221       0.196220       2.082408                    0.999055      27.706069      75.380386       0.666582       0.385900      -1.105248       0.038478       0.025319      -0.160320       0.166806      -0.006476       0.068634      -0.040184       0.036019       0.106926      -0.068463      -0.030027       0.098490             10.009283      12.866552      -0.397495      -2.180548       6.049675      -2.089747      11.111622          -0.000001
          122              N       4.404136       3.138137       5.217520      -0.352992      39.617656 0.56849556E+03  0.13981324E+05                                 9.499742                            7.551768       0.299987       2.103101                    0.998954      29.051210      79.498759       0.662039       0.376185      -1.115857       0.075530      -0.014651       0.115195       0.138526      -0.018713       0.002214      -0.042226       0.008744       0.320529      -0.078627      -0.038674       0.117301             10.826642      15.135252      -3.060692      -0.512395       7.006547      -1.645367      10.338128          -0.000000
          123              N       6.611818       2.808800       5.239379      -0.426451      39.064333 0.57508451E+03  0.14200126E+05                                 9.445480                            7.625803       0.114825       2.043893                    0.998545      29.447574      81.041936       0.654146       0.379202      -1.112380      -0.056815       0.005651       0.048969       0.075219      -0.000044       0.002703      -0.009821      -0.026513       0.207693      -0.047936      -0.022409       0.070345             10.652937      16.064414      -1.063975      -0.473778       5.450292      -1.287264      10.444104          -0.000000
          124              N       5.584969       3.402338       3.184119      -0.728776      34.398951 0.50252155E+03  0.12091411E+05                                 8.764087                            7.200402      -0.005058       2.001597                    0.997154      30.876017      86.057382       0.657951       0.386892      -1.098164      -0.000039      -0.005947       0.038119       0.038580      -0.017734      -0.004841      -0.052850       0.120354       0.341557      -0.131131       0.005751       0.125379              9.451180      10.060189      -0.989569      -0.009417       5.501151      -0.881444      12.792201           0.000001
          125              N       7.715054      -2.823718       6.529837      -0.205257      35.091510 0.49259411E+03  0.11725518E+05                                 8.883131                            7.120450       0.199134       2.083493                    0.999069      27.687157      75.317605       0.666663       0.385973      -1.105194      -0.039767      -0.025474      -0.160474       0.167278      -0.006062      -0.068212       0.040312       0.036209       0.107818      -0.068574      -0.029623       0.098196             10.003610      12.858781      -0.397266       2.178969       6.046650       2.088516      11.105399          -0.000001
          126              N       8.118239       9.384260       5.217520      -0.352992      39.617465 0.56850033E+03  0.13981112E+05                                 9.498757                            7.550958       0.301705       2.103656                    0.998921      29.052140      79.493705       0.662202       0.376101      -1.115948      -0.075507       0.014224       0.115146       0.138427      -0.018165      -0.001566       0.042369       0.007856       0.321838      -0.078326      -0.039407       0.117734             10.825489      15.132588      -3.059716       0.513833       7.005560       1.645032      10.338319          -0.000000
          127              N       5.910557       9.713596       5.239379      -0.425564      39.049140 0.57483176E+03  0.14192404E+05                                 9.443353                            7.624561       0.116077       2.044384                    0.998569      29.439690      81.017473       0.654140       0.379245      -1.112342       0.057207      -0.005161       0.049666       0.075934      -0.000705      -0.002260       0.010073      -0.025488       0.208958      -0.047624      -0.023167       0.070791             10.650007      16.057082      -1.063422       0.472583       5.449397       1.287589      10.443542          -0.000000
          128              N       6.937368       9.120020       3.184119      -0.730296      34.441550 0.50333621E+03  0.12116073E+05                                 8.768326                            7.202088      -0.007190       2.000766                    0.997128      30.903628      86.155923       0.658434       0.386447      -1.098466       0.000464       0.006109       0.037979       0.038470      -0.017552       0.005103       0.053020       0.120233       0.340031      -0.130892       0.005908       0.124984              9.456659      10.070423      -0.990655       0.012225       5.502399       0.881345      12.797156           0.000001
          129              O       8.284770       3.093030       2.362847      -0.554026      31.282959 0.48826766E+03  0.11396610E+05                                 7.749585                            6.755136       0.764914       2.317840                    0.997617      26.539122      67.534215       0.748767       0.350462      -1.152085       0.001272      -0.016586      -0.003553       0.017010      -0.007868      -0.025423       0.002625      -0.015812      -0.253869      -0.089833       0.035120       0.054713              8.306255       6.273030      -0.191129      -0.587488      11.521071       1.887474       7.124663           0.000001
          130              O       8.855801       1.277307       3.531259      -0.518599      30.359082 0.45886054E+03  0.10611485E+05                                 7.662474                            6.569947       0.429170       2.198968                    0.998004      26.720682      69.082022       0.750821       0.352756      -1.143022      -0.011921       0.023027      -0.007055       0.026872       0.009912       0.001904      -0.012445       0.041946       0.165280      -0.052214      -0.004361       0.056576              8.324867       4.963978      -0.449765       0.879649       6.630315      -0.009932      13.380309           0.000001
          131              O       4.237552       9.429314       2.362847      -0.553573      31.291811 0.48852000E+03  0.11404376E+05                                 7.752439                            6.758309       0.764448       2.317843                    0.997676      26.539224      67.547829       0.748328       0.350611      -1.151923      -0.000883       0.017175      -0.003236       0.017500      -0.007414       0.025270      -0.002368      -0.016923      -0.253715      -0.089745       0.035154       0.054591              8.308799       6.277809      -0.193589       0.589219      11.520679      -1.886975       7.127910           0.000001
          132              O       3.666564      -1.277242       3.531259      -0.517763      30.359747 0.45887199E+03  0.10611977E+05                                 7.663204                            6.570571       0.425387       2.197812                    0.998023      26.719522      69.083191       0.750681       0.352814      -1.142957       0.011435      -0.024151      -0.006890       0.027595       0.010114      -0.001439       0.012278       0.040913       0.164750      -0.051694      -0.004669       0.056363              8.325631       4.964434      -0.450076      -0.880052       6.631119       0.010041      13.381340           0.000001
          133              O       3.093022       4.237568       2.362847      -0.553665      31.311224 0.48885794E+03  0.11414340E+05                                 7.756019                            6.760862       0.760417       2.316586                    0.997716      26.544711      67.569897       0.748144       0.350633      -1.151894      -0.017382      -0.000431      -0.003226       0.017684       0.007143       0.002063       0.025428       0.017711      -0.253482      -0.089747       0.035190       0.054558              8.313115      11.526913       0.193266       1.889614       6.280278       0.589300       7.132153           0.000001
          134              O       1.277301       3.666562       3.531259      -0.518945      30.360416 0.45887709E+03  0.10611848E+05                                 7.662348                            6.569827       0.425370       2.198022                    0.998051      26.721830      69.082471       0.750877       0.352730      -1.143055       0.022506       0.011042      -0.006831       0.025983      -0.010576      -0.012250      -0.001475      -0.042039       0.165297      -0.052478      -0.004050       0.056528              8.324786       6.629707       0.449920      -0.009906       4.963815      -0.880390      13.380836           0.000001
          135              O       9.429299       8.284775       2.362847      -0.553692      31.285185 0.48834225E+03  0.11398933E+05                                 7.750634                            6.756163       0.768168       2.318945                    0.997645      26.537653      67.535040       0.748616       0.350515      -1.152027       0.017196       0.000517      -0.003064       0.017475       0.007699      -0.001948      -0.025126       0.016609      -0.253186      -0.089512       0.034960       0.054552              8.307396      11.521673       0.191766      -1.888325       6.274123      -0.587685       7.126393           0.000001
          136              O      -1.277258       8.855803       3.531259      -0.517858      30.323551 0.45818951E+03  0.10591802E+05                                 7.655809                            6.564549       0.422364       2.197231                    0.997975      26.705323      69.022593       0.751252       0.352692      -1.143104      -0.023479      -0.011661      -0.006809       0.027086      -0.010089       0.012517       0.001697      -0.040952       0.167040      -0.052134      -0.005035       0.057169              8.317426       6.624220       0.449414       0.011286       4.960248       0.879333      13.367809           0.000001
          137              O      -2.023511       3.168240      10.648426      -0.554026      31.282959 0.48826766E+03  0.11396610E+05                                 7.749585                            6.755136       0.764914       2.317840                    0.997617      26.539122      67.534214       0.748767       0.350462      -1.152085      -0.001272       0.016586       0.003553       0.017010      -0.007868      -0.025423       0.002625      -0.015812      -0.253869      -0.089833       0.035120       0.054713              8.306255       6.273030      -0.191129      -0.587488      11.521071       1.887474       7.124663           0.000001
          138              O      -2.594542       4.983963       9.480014      -0.518598      30.359083 0.45886056E+03  0.10611485E+05                                 7.662474                            6.569947       0.429170       2.198967                    0.998004      26.720682      69.082023       0.750821       0.352756      -1.143022       0.011921      -0.023027       0.007055       0.026872       0.009912       0.001904      -0.012445       0.041946       0.165281      -0.052214      -0.004361       0.056576              8.324867       4.963978      -0.449765       0.879649       6.630315      -0.009932      13.380309           0.000001
          139              O       2.023707      -3.168044      10.648426      -0.553573      31.291810 0.48851999E+03  0.11404376E+05                                 7.752439                            6.758308       0.764448       2.317843                    0.997676      26.539224      67.547827       0.748328       0.350610      -1.151923       0.000883      -0.017175       0.003236       0.017500      -0.007414       0.025270      -0.002368      -0.016923      -0.253715      -0.089745       0.035154       0.054591              8.308799       6.277809      -0.193589       0.589219      11.520679      -1.886975       7.127909           0.000001
          140              O       2.594695       7.538512       9.480014      -0.517763      30.359748 0.45887200E+03  0.10611977E+05                                 7.663205                            6.570571       0.425387       2.197812                    0.998023      26.719521      69.083190       0.750681       0.352814      -1.142957      -0.011435       0.024151       0.006890       0.027595       0.010114      -0.001439       0.012278       0.040913       0.164750      -0.051694      -0.004669       0.056363              8.325631       4.964434      -0.450076      -0.880052       6.631119       0.010041      13.381340           0.000001
          141              O       3.168237       2.023702      10.648426      -0.553665      31.311222 0.48885789E+03  0.11414339E+05                                 7.756019                            6.760862       0.760417       2.316586                    0.997716      26.544709      67.569892       0.748144       0.350633      -1.151894       0.017382       0.000431       0.003226       0.017684       0.007143       0.002063       0.025428       0.017711      -0.253482      -0.089747       0.035190       0.054558              8.313115      11.526913       0.193265       1.889614       6.280278       0.589300       7.132153           0.000001
          142              O       4.983958       2.594708       9.480014      -0.518945      30.360415 0.45887708E+03  0.10611847E+05                                 7.662348                            6.569827       0.425370       2.198022                    0.998051      26.721830      69.082470       0.750877       0.352730      -1.143055      -0.022506      -0.011042       0.006831       0.025983      -0.010576      -0.012250      -0.001475      -0.042039       0.165297      -0.052478      -0.004050       0.056528              8.324785       6.629706       0.449920      -0.009906       4.963815      -0.880390      13.380835           0.000001
          143              O      -3.168040      -2.023505      10.648426      -0.553692      31.285188 0.48834231E+03  0.11398935E+05                                 7.750635                            6.756163       0.768168       2.318945                    0.997645      26.537654      67.535044       0.748616       0.350515      -1.152027      -0.017196      -0.000517       0.003064       0.017475       0.007699      -0.001948      -0.025126       0.016609      -0.253186      -0.089512       0.034960       0.054552              8.307397      11.521674       0.191766      -1.888325       6.274124      -0.587685       7.126393           0.000001
          144              O       7.538517      -2.594533       9.480014      -0.517858      30.323555 0.45818958E+03  0.10591804E+05                                 7.655809                            6.564549       0.422364       2.197231                    0.997975      26.705324      69.022598       0.751252       0.352692      -1.143104       0.023479       0.011661       0.006809       0.027086      -0.010089       0.012517       0.001697      -0.040952       0.167040      -0.052134      -0.005035       0.057169              8.317427       6.624221       0.449414       0.011286       4.960248       0.879333      13.367810           0.000001

******************************************************
Auxiliary information for the entire system
The total spin magnetic moment of the unit cell is   0.000122
The total net atomic charge of the unit cell is   -0.000009
Accuracy of reproducing the electrostatic potential in the unit cell:
  The inner radius (bohr) =    5.0000
  The outer radius (bohr) =   12.0000
  Valid grid points have density less than (e/(bohr^3)) =    0.0001
  The number of valid grid points were=        48498
  The rms potential error without charges in kcal/mol is=      5.67758
  The rms potential error with partial charges in kcal/mol is=      1.61165
  The RRMSE value at monopole order=      0.28386
  The rms potential error with partial charges and cloud penetration in kcal/mol is=      1.59635
  The RRMSE value at monopole order with cloud penetration is=      0.28117
  The rms potential error with partial charges and atomic dipoles in kcal/mol is=      1.04667
  The RRMSE value at dipole order=      0.18435
  The rms potential error with partial charges, atomic dipoles and cloud penetration in kcal/mol is=      1.05866
  The RRMSE value at dipole order with cloud penetration=      0.18646

******************************************************
The electron densities and ab initio electrostatic potential were computed in VASP using the PBE functional and
projector augmented wave method. See the main text of the journal article for a description of computational details.
The atomic charges, dipoles, and quadrupoles were computed with the DDEC6 method as described in
(a) T. A. Manz and N. Gabaldon Limas, RSC Adv. 6 (2016) 47771-47801 DOI: 10.1039/c6ra04656h
(b) N. Gabaldon Limas and T. A. Manz, RSC Adv. 8 (2018) 2678-2707 DOI: 10.1039/c7ra11829e.
For each atom in the material, the electron cloud parameters were fit to the spherically averaged atom-in-material
electron density using radial positions for which this density was between 10^-4 and 10^-2 electrons per cubic bohr.
The polarizabilities, dispersion coefficients, and quantum Drude oscillator (QDO) parameters were fit using the MCLF method.
The magnetic structure of the system was optimized in VASP from the default ferromagnetic initial guess using spin polarization.
The atomic spin moments (ASMs) were computed on this optimized magnetic structure using the DDEC6 partition as inputs
to the method of T. A. Manz and D. S. Sholl, J. Chem. Theory Comput. 7 (2011) 4146-4164 DOI: 10.1021/ct200539n.
The RMSE and RRMSE were computed using a uniform grid with Ewald summation.
