# Supplementary material for: A collection of forcefield precursors for metal–organic frameworks
Source: RSC Adv. 2019 Nov 13;9(63):36492–507. doi: 10.1039/c9ra07327b (PMC9075174; doi:10.1039/c9ra07327b)
Supplement: RA-009-C9RA07327B-s5379 [file RA-009-C9RA07327B-s5379.xyz]

  188
jmolscript: load "" {1 1 1} spacegroup "x,y,z" unitcell [{     12.178600     0.000000     0.000000 }, {      0.000000    13.825000     0.000000 }, {     -0.746555     0.000000    17.216822 }]
Zn     4.679888     6.568949    15.522687     0.700884
Zn     4.946442    12.482178    15.956034     0.692238
Zn     0.662857    13.481449     1.694135     0.700883
Zn     0.396303     5.569678     1.260788     0.692238
Zn     6.752157     7.256051     1.694135     0.700884
Zn     6.485603     1.342822     1.260788     0.692238
Zn    10.769188     0.343551    15.522687     0.700884
Zn    11.035742     8.255322    15.956034     0.692238
H      5.090887     9.630495    14.627412     0.109895
H      3.260375     5.354422     0.192828     0.107829
H      6.016699     4.162707    12.038002     0.113846
H      6.138202     3.258552     9.910003     0.136405
H      3.979881     6.283462     8.511997     0.131347
H      3.875232     7.172410    10.588346     0.111906
H      2.550472     3.591735     7.857758     0.135037
H      0.983896     4.032752     6.210108     0.113177
H      3.938430     5.317095     3.794588     0.108100
H      5.455620     4.917553     5.457733     0.131703
H      2.615835     8.359977    13.933574     0.363055
H      1.176791     8.727722    14.035153     0.363211
H      6.389639    10.182112     2.313941     0.365395
H      6.277287    11.480280     1.590834     0.356903
H      0.251858     2.717995     2.589410     0.109895
H      2.082370    12.266922    17.023994     0.107829
H     11.504646    11.075207     5.178820     0.113846
H     11.383143    10.171052     7.306819     0.136405
H      1.362864    13.195962     8.704825     0.131347
H      1.467513     0.259910     6.628476     0.111906
H      2.792273    10.504235     9.359064     0.135037
H      4.358849    10.945252    11.006714     0.113178
H      1.404315    12.229595    13.422234     0.108100
H     -0.112875    11.830052    11.759089     0.131703
H      2.726910     1.447477     3.283248     0.363055
H      4.165954     1.815222     3.181669     0.363211
H     11.131706     3.269612    14.902881     0.365395
H     11.244058     4.567780    15.625988     0.356903
H      6.341158     4.194505     2.589410     0.109895
H      8.171670     8.470577    17.023994     0.107829
H      5.415346     9.662292     5.178820     0.113845
H      5.293843    10.566447     7.306819     0.136405
H      7.452164     7.541537     8.704825     0.131347
H      7.556813     6.652590     6.628476     0.111906
H      8.881573    10.233265     9.359064     0.135037
H     10.448149     9.792247    11.006714     0.113177
H      7.493615     8.507905    13.422234     0.108100
H      5.976425     8.907447    11.759089     0.131703
H      8.816210     5.465022     3.283248     0.363055
H     10.255254     5.097277     3.181669     0.363211
H      5.042406     3.642887    14.902881     0.365395
H      5.154758     2.344720    15.625988     0.356903
H     11.180187    11.107005    14.627412     0.109895
H      9.349675     1.558077     0.192828     0.107829
H     -0.072601     2.749792    12.038002     0.113846
H      0.048902     3.653947     9.910003     0.136405
H     10.069181     0.629037     8.511997     0.131347
H      9.964532    13.565090    10.588346     0.111906
H      8.639772     3.320765     7.857758     0.135037
H      7.073196     2.879748     6.210108     0.113177
H     10.027730     1.595405     3.794588     0.108100
H     11.544920     1.994947     5.457733     0.131703
H      8.705135    12.377522    13.933574     0.363055
H      7.266091    12.009778    14.035153     0.363211
H      0.300339    10.555388     2.313941     0.365395
H      0.187987     9.257220     1.590834     0.356903
C      5.205838     9.524042    15.543347     0.175575
C      6.183178     9.949852     0.390822     0.543398
C      1.698438     7.401905    15.317807     0.571293
C      2.078502     5.966870    16.860434     0.158828
C      4.813753     6.359500    12.929833     0.577878
C      4.931090     5.769172    11.543879    -0.058792
C      5.598067     4.592665    11.328669    -0.089532
C      5.653312     4.038282    10.054624    -0.225487
C      4.997985     4.634140     9.018171     0.285916
C      4.372789     5.836915     9.224773    -0.226782
C      4.328929     6.370560    10.460941    -0.071927
C      4.145676     4.285750     6.823027     0.283880
C      2.813225     3.969157     7.050289    -0.223089
C      1.880796     4.223537     6.056878    -0.077994
C      2.270602     4.766860     4.818988    -0.055375
C      3.644558     4.997737     4.617552    -0.077565
C      4.552630     4.758565     5.610962    -0.205791
C      1.265353     5.054420     3.763597     0.567987
C      0.136907     2.611542     1.673475     0.175575
C     11.338167     3.037352    16.826000     0.543398
C      3.644307     0.489405     1.899015     0.571293
C      3.264243    12.879370     0.356388     0.158828
C      0.528992    13.272000     4.286989     0.577878
C      0.411655    12.681672     5.672943    -0.058792
C     -0.255322    11.505165     5.888153    -0.089532
C     -0.310567    10.950782     7.162198    -0.225487
C      0.344760    11.546640     8.198651     0.285916
C      0.969956    12.749415     7.992049    -0.226782
C      1.013816    13.283060     6.755881    -0.071926
C      1.197069    11.198250    10.393795     0.283880
C      2.529520    10.881657    10.166533    -0.223089
C      3.461949    11.136037    11.159944    -0.077994
C      3.072143    11.679360    12.397834    -0.055375
C      1.698187    11.910237    12.599270    -0.077565
C      0.790115    11.671065    11.605860    -0.205791
C      4.077392    11.966920    13.453225     0.567987
C      6.226207     4.300957     1.673475     0.175575
C      5.248867     3.875147    16.826000     0.543398
C      9.733607     6.423095     1.899015     0.571293
C      9.353543     7.858130     0.356388     0.158828
C      6.618292     7.465500     4.286989     0.577878
C      6.500955     8.055827     5.672943    -0.058793
C      5.833978     9.232335     5.888153    -0.089532
C      5.778733     9.786717     7.162198    -0.225487
C      6.434060     9.190860     8.198651     0.285916
C      7.059256     7.988085     7.992049    -0.226782
C      7.103116     7.454440     6.755881    -0.071927
C      7.286369     9.539250    10.393795     0.283880
C      8.618820     9.855842    10.166533    -0.223089
C      9.551249     9.601463    11.159944    -0.077994
C      9.161443     9.058140    12.397834    -0.055375
C      7.787487     8.827262    12.599270    -0.077565
C      6.879415     9.066435    11.605860    -0.205791
C     10.166692     8.770580    13.453225     0.567987
C     11.295138    11.213457    15.543347     0.175575
C      0.093878    10.787648     0.390822     0.543398
C      7.787738    13.335595    15.317807     0.571293
C      8.167802     0.945630    16.860434     0.158828
C     10.903053     0.553000    12.929833     0.577878
C     11.020390     1.143327    11.543879    -0.058793
C     -0.491233     2.319835    11.328669    -0.089532
C     -0.435988     2.874218    10.054624    -0.225487
C     11.087285     2.278360     9.018171     0.285916
C     10.462089     1.075585     9.224773    -0.226782
C     10.418229     0.541940    10.460941    -0.071927
C     10.234976     2.626750     6.823027     0.283880
C      8.902525     2.943342     7.050289    -0.223089
C      7.970096     2.688962     6.056878    -0.077994
C      8.359902     2.145640     4.818988    -0.055375
C      9.733858     1.914762     4.617552    -0.077565
C     10.641930     2.153935     5.610962    -0.205791
C      7.354653     1.858080     3.763597     0.567987
N      2.689675     6.624940    15.825703    -0.425513
N      0.526200     7.222180    15.978932    -0.355246
N      0.809683     6.293140    16.996447    -0.201209
N      1.848140     8.265967    14.308901    -0.729032
N      6.208063     8.611592     0.294408    -0.334639
N      5.278193    10.544327    16.402466    -0.413682
N      5.317626     8.343387    16.139049    -0.210512
N      6.297295    10.620365     1.578783    -0.738564
N      2.653070    13.537440     1.391119    -0.425513
N      4.816545     0.309680     1.237890    -0.355246
N      4.533062    13.205640     0.220375    -0.201209
N      3.494605     1.353467     2.907921    -0.729032
N     11.313282     1.699092    16.922414    -0.334639
N      0.064552     3.631827     0.814356    -0.413682
N      0.025119     1.430887     1.077773    -0.210512
N     11.224050     3.707865    15.638039    -0.738564
N      8.742370     7.200060     1.391119    -0.425513
N     10.905845     6.602820     1.237890    -0.355246
N     10.622362     7.531860     0.220375    -0.201209
N      9.583905     5.559032     2.907921    -0.729032
N      5.223982     5.213408    16.922414    -0.334639
N      6.153852     3.280673     0.814356    -0.413682
N      6.114419     5.481612     1.077773    -0.210512
N      5.134750     3.204635    15.638039    -0.738564
N      8.778975     0.287560    15.825703    -0.425513
N      6.615500    13.515320    15.978932    -0.355246
N      6.898983     0.619360    16.996447    -0.201209
N      7.937440    12.471532    14.308901    -0.729032
N      0.118763    12.125908     0.294408    -0.334639
N     11.367493    10.193172    16.402466    -0.413682
N     11.406926    12.394112    16.139049    -0.210512
N      0.207995    10.117135     1.578783    -0.738564
O      5.099929     3.991277     7.790612    -0.235944
O      0.072140     4.800040     3.925435    -0.551621
O      1.748506     5.546590     2.647947    -0.579007
O      4.348074     7.483473    13.108888    -0.556145
O      5.261750     5.635070    13.888810    -0.562239
O      0.242816    10.903777     9.426210    -0.235944
O      5.270605    11.712540    13.291387    -0.551621
O      3.594239    12.459090    14.568875    -0.579007
O      0.994671     0.570972     4.107934    -0.556145
O      0.080995    12.547570     3.328012    -0.562240
O      6.332116     9.833722     9.426210    -0.235944
O     11.359905     9.024960    13.291387    -0.551621
O      9.683539     8.278410    14.568875    -0.579007
O      7.083971     6.341527     4.107934    -0.556145
O      6.170295     8.189930     3.328012    -0.562240
O     11.189229     2.921222     7.790612    -0.235944
O      6.161440     2.112460     3.925435    -0.551621
O      7.837806     1.365910     2.647947    -0.579007
O     10.437374    13.254027    13.108888    -0.556145
O     11.351050     1.277430    13.888810    -0.562239

The following XYZ coordinates are in angstroms. Other properties are in atomic units.
The sperically averaged electron density of each atom fit to a function of the form exp(a - br)
eigen_1, eigen_2 and eigen_3 are the three eigenvalues of traceless quadrupole moment tensor
  atom number  atomic symbol              X              Y              Z     net charge C6 coefficient C8 coefficient C10 coefficient fluctuating dipole atomic polarizability isotropic forcefield polarizability              a              b squared Pearson coefficient          <r^3>          <r^4>         wp_QDO          m_QDO          q_QDO       dipole_x       dipole_y       dipole_z         dipole            Qxy            Qxz            Qyz     Q(x^2-y^2)  Q(3z^2 - R^2)        eigen_1        eigen_2        eigen_3 static polarizability      alpha(xx)      alpha(xy)      alpha(xz)      alpha(yy)      alpha(yz)      alpha(zz) atomic spin moment
            1             Zn       4.679888       6.568949      15.522687       0.700884     101.298847 0.21332389E+04  0.70151563E+05                                17.616640                           15.018252       0.436753       1.965199                    0.997103      50.057902     138.968269       0.469762       0.396488      -1.146312       0.014636      -0.025909      -0.046265       0.055009      -0.012279      -0.014001      -0.004443       0.013479       0.125079      -0.036455      -0.008586       0.045041             20.274142      18.554328       0.491079      -0.475331      20.294742       0.452092      21.973355           0.000002
            2             Zn       4.946442      12.482178      15.956034       0.692238     105.054928 0.21451402E+04  0.70595417E+05                                17.955064                           15.008243       0.414683       1.957497                    0.997139      50.171123     139.040156       0.472661       0.393763      -1.149033      -0.028955      -0.003720      -0.054970       0.062241       0.001837       0.012656       0.007138       0.011146       0.024741      -0.012957      -0.006585       0.019542             21.054938      22.050623       2.678821       0.886548      23.622873       2.735120      17.491319           0.000000
            3             Zn       0.662857      13.481449       1.694135       0.700883     101.298845 0.21332388E+04  0.70151560E+05                                17.616640                           15.018252       0.436753       1.965200                    0.997103      50.057901     138.968264       0.469762       0.396488      -1.146312      -0.014636      -0.025909       0.046265       0.055009       0.012279      -0.014001       0.004443       0.013479       0.125079      -0.036455      -0.008586       0.045041             20.274142      18.554328      -0.491079      -0.475331      20.294744      -0.452092      21.973353           0.000002
            4             Zn       0.396303       5.569678       1.260788       0.692238     105.054929 0.21451401E+04  0.70595417E+05                                17.955064                           15.008243       0.414683       1.957497                    0.997139      50.171122     139.040156       0.472661       0.393763      -1.149033       0.028955      -0.003720       0.054970       0.062241      -0.001837       0.012656      -0.007138       0.011146       0.024741      -0.012957      -0.006585       0.019542             21.054940      22.050624      -2.678821       0.886548      23.622875      -2.735119      17.491320           0.000001
            5             Zn       6.752157       7.256051       1.694135       0.700884     101.298842 0.21332391E+04  0.70151571E+05                                17.616640                           15.018253       0.436753       1.965200                    0.997103      50.057900     138.968261       0.469762       0.396488      -1.146312      -0.014636       0.025909       0.046265       0.055009      -0.012279      -0.014001      -0.004443       0.013479       0.125079      -0.036455      -0.008586       0.045041             20.274141      18.554329       0.491075      -0.475333      20.294736       0.452088      21.973358           0.000002
            6             Zn       6.485603       1.342822       1.260788       0.692238     105.054916 0.21451401E+04  0.70595414E+05                                17.955062                           15.008243       0.414683       1.957497                    0.997139      50.171122     139.040151       0.472661       0.393763      -1.149033       0.028955       0.003720       0.054970       0.062241       0.001837       0.012656       0.007138       0.011146       0.024740      -0.012957      -0.006585       0.019542             21.054936      22.050621       2.678821       0.886548      23.622871       2.735118      17.491317           0.000000
            7             Zn      10.769188       0.343551      15.522687       0.700884     101.298846 0.21332392E+04  0.70151574E+05                                17.616640                           15.018253       0.436753       1.965199                    0.997103      50.057901     138.968263       0.469762       0.396488      -1.146312       0.014636       0.025909      -0.046265       0.055008       0.012279      -0.014001       0.004443       0.013479       0.125079      -0.036455      -0.008586       0.045041             20.274141      18.554328      -0.491075      -0.475333      20.294738      -0.452089      21.973357           0.000002
            8             Zn      11.035742       8.255322      15.956034       0.692238     105.054919 0.21451396E+04  0.70595396E+05                                17.955063                           15.008241       0.414683       1.957497                    0.997139      50.171121     139.040149       0.472661       0.393763      -1.149033      -0.028955       0.003720      -0.054970       0.062241      -0.001837       0.012656      -0.007138       0.011146       0.024741      -0.012957      -0.006586       0.019542             21.054939      22.050619      -2.678819       0.886548      23.622880      -2.735117      17.491316           0.000001
            9              H       5.090887       9.630495      14.627412       0.109895       0.975680 0.67226303E+01  0.64229811E+02                                 1.718720                            1.585758      -1.226244       2.302237                    0.995475       3.718234      10.831931       0.457028       1.402704      -0.681623      -0.005042       0.006270      -0.054190       0.054785      -0.004175       0.003418       0.003220      -0.005882       0.046910      -0.013626      -0.002792       0.016418              1.779843       1.398159      -0.008974       0.116257       1.510332      -0.129104       2.431037           0.000000
           10              H       3.260375       5.354422       0.192828       0.107829       1.119128 0.79365061E+01  0.78390057E+02                                 1.836250                            1.689889      -1.089073       2.371900                    0.996379       3.618610      10.432945       0.459575       1.349330      -0.693976       0.023758      -0.036492       0.034906       0.055808      -0.007896       0.000944      -0.017085      -0.007152      -0.006541      -0.017508      -0.003145       0.020653              1.911972       1.922594      -0.421166       0.315164       1.972808      -0.507049       1.840513           0.000001
           11              H       6.016699       4.162707      12.038002       0.113846       1.099715 0.78516268E+01  0.75436594E+02                                 1.650317                            1.555938      -0.892893       2.454275                    0.999018       3.238321       8.487232       0.551350       1.156262      -0.739523       0.018979      -0.019199       0.028074       0.038948      -0.012423       0.006428      -0.004360      -0.012238       0.002581      -0.014986      -0.001685       0.016671              1.678948       1.450997      -0.202389       0.267667       1.537425      -0.251201       2.048421           0.000002
           12              H       6.138202       3.258552       9.910003       0.136405       1.075273 0.76201969E+01  0.72687195E+02                                 1.638498                            1.542616      -0.854522       2.487626                    0.999352       3.115699       8.143679       0.548320       1.171064      -0.736975       0.019649      -0.028079      -0.002802       0.034386      -0.013963       0.004452       0.000939      -0.011405       0.016883      -0.018633       0.005919       0.012715              1.660770       1.579414      -0.427601      -0.074668       1.924077       0.129739       1.478820           0.000002
           13              H       3.979881       6.283462       8.511997       0.131347       1.102528 0.82845670E+01  0.81670961E+02                                 1.743882                            1.670829      -0.946845       2.438802                    0.998765       3.348145       9.253518       0.491680       1.263646      -0.714433      -0.014366       0.024666      -0.022230       0.036180      -0.015962       0.003552      -0.004548      -0.013036       0.008697      -0.018699       0.000711       0.017988              1.758497       1.510339      -0.092253       0.293933       1.602789      -0.174728       2.162364           0.000001
           14              H       3.875232       7.172410      10.588346       0.111906       1.086137 0.79532812E+01  0.77405365E+02                                 1.698932                            1.614314      -0.894342       2.453658                    0.998906       3.376347       9.192465       0.512177       1.228743      -0.721348      -0.019517       0.033198       0.001230       0.038530      -0.012268       0.004705      -0.004082      -0.007515       0.001045      -0.013157      -0.002006       0.015163              1.716207       1.535820      -0.333462      -0.088908       2.050472       0.227435       1.562331          -0.000001
           15              H       2.550472       3.591735       7.857758       0.135037       1.057748 0.76630599E+01  0.74106087E+02                                 1.695289                            1.605096      -0.899866       2.467082                    0.998962       3.292636       9.021267       0.502369       1.260757      -0.714643      -0.013298      -0.016852       0.027271       0.034706       0.002722      -0.000931      -0.011057       0.013707       0.009248      -0.015280       0.004555       0.010725              1.723543       1.586182       0.203470      -0.184768       1.505706      -0.306380       2.078739           0.000001
           16              H       0.983896       4.032752       6.210108       0.113177       1.182470 0.84756156E+01  0.84633959E+02                                 1.853144                            1.703890      -1.295041       2.264827                    0.993902       3.702685      10.542263       0.477518       1.284526      -0.706451      -0.036994      -0.007475       0.006696       0.038330       0.001578      -0.000154      -0.002907       0.016597      -0.007491      -0.008568      -0.001144       0.009711              1.930179       2.637747       0.351371      -0.139397       1.534044      -0.107830       1.618746          -0.000000
           17              H       3.938430       5.317095       3.794588       0.108100       1.080513 0.79152367E+01  0.78297171E+02                                 1.800605                            1.691579      -1.175548       2.319957                    0.995137       3.732388      10.845607       0.456743       1.355663      -0.691662       0.013554       0.014916      -0.031875       0.037712       0.003593      -0.004984      -0.007561       0.011826       0.009914      -0.011503      -0.000479       0.011982              1.853779       1.738650       0.130182      -0.219913       1.518395      -0.286240       2.304291           0.000001
           18              H       5.455620       4.917553       5.457733       0.131703       0.952367 0.66729894E+01  0.63846338E+02                                 1.714500                            1.595840      -1.307721       2.269357                    0.993739       3.736592      11.010362       0.447302       1.431164      -0.675990       0.031329       0.003861      -0.008289       0.032636      -0.000031       0.002705      -0.003584       0.018990       0.010582      -0.012098       0.002908       0.009190              1.783572       2.341806       0.203946      -0.174609       1.459883      -0.051669       1.549028          -0.000000
           19              H       2.615835       8.359977      13.933574       0.363055       0.478295 0.27877114E+01  0.21667288E+02                                 1.141649                            1.078493      -1.242595       2.431220                    0.999907       2.459034       6.756015       0.503652       1.564655      -0.654258       0.012930       0.006018      -0.012379       0.018885      -0.000114       0.000277      -0.019418       0.003315       0.001330      -0.020171       0.001432       0.018739              1.179572       1.454094       0.011082      -0.244751       0.994870      -0.045385       1.089753          -0.000000
           20              H       1.176791       8.727722      14.035153       0.363211       0.478550 0.27746744E+01  0.21558394E+02                                 1.145370                            1.078251      -1.243222       2.430741                    0.999839       2.472021       6.808742       0.501698       1.571301      -0.653028      -0.008560       0.010602      -0.011440       0.017791      -0.001839      -0.009038      -0.016160      -0.003039       0.013735      -0.018329      -0.001431       0.019760              1.186597       1.386823      -0.252036       0.135479       1.141097      -0.142325       1.031872          -0.000000
           21              H       6.389639      10.182112       2.313941       0.365395       0.498102 0.29215720E+01  0.22616732E+02                                 1.104294                            1.051503      -1.232017       2.438380                    0.999966       2.291735       5.968844       0.557516       1.419175      -0.681052       0.001160      -0.005414       0.017896       0.018733       0.000076       0.005186       0.013831      -0.030190       0.032864      -0.021578      -0.002880       0.024458              1.124107       0.898122      -0.037825       0.047960       1.133974      -0.239527       1.340225           0.000002
           22              H       6.277287      11.480280       1.590834       0.356903       0.510638 0.30278809E+01  0.23711422E+02                                 1.137969                            1.083217      -1.207428       2.453472                    0.999886       2.318472       6.124988       0.538225       1.453193      -0.675279       0.000513       0.023265       0.005544       0.023922       0.002856       0.002190       0.004427      -0.037097       0.053621      -0.027780       0.007772       0.020007              1.168508       0.946593      -0.048536       0.011148       1.568826       0.018956       0.990103           0.000001
           23              H       0.251858       2.717995       2.589410       0.109895       0.975680 0.67226320E+01  0.64229828E+02                                 1.718720                            1.585758      -1.226244       2.302237                    0.995475       3.718234      10.831929       0.457028       1.402704      -0.681623       0.005042       0.006270       0.054190       0.054785       0.004175       0.003418      -0.003220      -0.005882       0.046910      -0.013626      -0.002792       0.016418              1.779842       1.398159       0.008974       0.116257       1.510332       0.129104       2.431037           0.000000
           24              H       2.082370      12.266922      17.023994       0.107829       1.119128 0.79365063E+01  0.78390064E+02                                 1.836250                            1.689889      -1.089073       2.371900                    0.996379       3.618610      10.432947       0.459575       1.349330      -0.693976      -0.023758      -0.036492      -0.034906       0.055808       0.007896       0.000944       0.017085      -0.007152      -0.006541      -0.017508      -0.003145       0.020653              1.911972       1.922595       0.421166       0.315164       1.972808       0.507050       1.840513           0.000001
           25              H      11.504646      11.075207       5.178820       0.113846       1.099714 0.78516174E+01  0.75436480E+02                                 1.650316                            1.555937      -0.892892       2.454276                    0.999018       3.238319       8.487225       0.551350       1.156262      -0.739523      -0.018979      -0.019199      -0.028074       0.038948       0.012423       0.006428       0.004360      -0.012238       0.002581      -0.014986      -0.001685       0.016671              1.678947       1.450996       0.202389       0.267667       1.537424       0.251200       2.048419           0.000002
           26              H      11.383143      10.171052       7.306819       0.136405       1.075273 0.76201993E+01  0.72687222E+02                                 1.638498                            1.542616      -0.854523       2.487625                    0.999352       3.115699       8.143679       0.548320       1.171064      -0.736975      -0.019649      -0.028079       0.002802       0.034386       0.013963       0.004452      -0.000940      -0.011405       0.016883      -0.018633       0.005919       0.012715              1.660771       1.579415       0.427601      -0.074668       1.924077      -0.129739       1.478821           0.000002
           27              H       1.362864      13.195962       8.704825       0.131347       1.102528 0.82845656E+01  0.81670944E+02                                 1.743881                            1.670829      -0.946845       2.438802                    0.998765       3.348145       9.253518       0.491680       1.263646      -0.714433       0.014366       0.024666       0.022230       0.036180       0.015962       0.003552       0.004548      -0.013036       0.008697      -0.018699       0.000711       0.017988              1.758497       1.510339       0.092253       0.293933       1.602789       0.174728       2.162363           0.000001
           28              H       1.467513       0.259910       6.628476       0.111906       1.086137 0.79532780E+01  0.77405336E+02                                 1.698933                            1.614314      -0.894341       2.453658                    0.998906       3.376346       9.192466       0.512177       1.228744      -0.721348       0.019517       0.033198      -0.001230       0.038530       0.012268       0.004705       0.004082      -0.007515       0.001045      -0.013157      -0.002006       0.015163              1.716208       1.535821       0.333462      -0.088908       2.050472      -0.227435       1.562331          -0.000001
           29              H       2.792273      10.504235       9.359064       0.135037       1.057748 0.76630600E+01  0.74106085E+02                                 1.695289                            1.605096      -0.899866       2.467082                    0.998962       3.292636       9.021265       0.502370       1.260756      -0.714643       0.013298      -0.016852      -0.027271       0.034706      -0.002722      -0.000931       0.011057       0.013707       0.009248      -0.015280       0.004555       0.010725              1.723542       1.586182      -0.203470      -0.184768       1.505706       0.306380       2.078739           0.000001
           30              H       4.358849      10.945252      11.006714       0.113178       1.182469 0.84756119E+01  0.84633914E+02                                 1.853144                            1.703889      -1.295041       2.264827                    0.993902       3.702684      10.542260       0.477518       1.284526      -0.706451       0.036994      -0.007475      -0.006696       0.038330      -0.001578      -0.000154       0.002907       0.016597      -0.007491      -0.008568      -0.001144       0.009711              1.930179       2.637746      -0.351371      -0.139397       1.534043       0.107830       1.618746          -0.000000
           31              H       1.404315      12.229595      13.422234       0.108100       1.080513 0.79152367E+01  0.78297171E+02                                 1.800605                            1.691579      -1.175547       2.319957                    0.995137       3.732388      10.845607       0.456743       1.355663      -0.691662      -0.013554       0.014916       0.031875       0.037712      -0.003593      -0.004984       0.007561       0.011826       0.009914      -0.011503      -0.000479       0.011982              1.853779       1.738650      -0.130182      -0.219913       1.518395       0.286240       2.304291           0.000001
           32              H      -0.112875      11.830052      11.759089       0.131703       0.952367 0.66729905E+01  0.63846350E+02                                 1.714500                            1.595839      -1.307721       2.269357                    0.993739       3.736592      11.010361       0.447303       1.431163      -0.675990      -0.031329       0.003861       0.008289       0.032636       0.000031       0.002705       0.003584       0.018990       0.010582      -0.012098       0.002908       0.009190              1.783572       2.341806      -0.203945      -0.174609       1.459882       0.051669       1.549029          -0.000000
           33              H       2.726910       1.447477       3.283248       0.363055       0.478295 0.27877090E+01  0.21667265E+02                                 1.141649                            1.078493      -1.242595       2.431221                    0.999907       2.459033       6.756013       0.503652       1.564656      -0.654258      -0.012930       0.006018       0.012379       0.018885       0.000114       0.000277       0.019418       0.003315       0.001330      -0.020171       0.001432       0.018739              1.179572       1.454094      -0.011082      -0.244751       0.994870       0.045385       1.089753          -0.000000
           34              H       4.165954       1.815222       3.181669       0.363211       0.478550 0.27746747E+01  0.21558396E+02                                 1.145370                            1.078251      -1.243222       2.430741                    0.999839       2.472021       6.808740       0.501698       1.571300      -0.653029       0.008560       0.010602       0.011440       0.017791       0.001839      -0.009038       0.016160      -0.003039       0.013735      -0.018329      -0.001431       0.019760              1.186597       1.386823       0.252036       0.135479       1.141097       0.142325       1.031872          -0.000000
           35              H      11.131706       3.269612      14.902881       0.365395       0.498102 0.29215712E+01  0.22616724E+02                                 1.104294                            1.051503      -1.232017       2.438380                    0.999966       2.291735       5.968844       0.557516       1.419175      -0.681052      -0.001160      -0.005414      -0.017896       0.018733      -0.000076       0.005186      -0.013831      -0.030190       0.032864      -0.021578      -0.002880       0.024458              1.124107       0.898122       0.037825       0.047960       1.133974       0.239527       1.340224           0.000002
           36              H      11.244058       4.567780      15.625988       0.356903       0.510638 0.30278805E+01  0.23711419E+02                                 1.137969                            1.083217      -1.207428       2.453472                    0.999886       2.318472       6.124989       0.538225       1.453194      -0.675279      -0.000513       0.023265      -0.005544       0.023922      -0.002856       0.002190      -0.004427      -0.037097       0.053621      -0.027780       0.007772       0.020007              1.168508       0.946593       0.048536       0.011148       1.568827      -0.018956       0.990104           0.000001
           37              H       6.341158       4.194505       2.589410       0.109895       0.975681 0.67226348E+01  0.64229860E+02                                 1.718721                            1.585758      -1.226244       2.302236                    0.995475       3.718235      10.831932       0.457028       1.402703      -0.681623       0.005042      -0.006270       0.054190       0.054785      -0.004175       0.003418       0.003220      -0.005882       0.046910      -0.013626      -0.002792       0.016418              1.779843       1.398159      -0.008974       0.116257       1.510332      -0.129103       2.431038           0.000000
           38              H       8.171670       8.470577      17.023994       0.107829       1.119127 0.79365014E+01  0.78390001E+02                                 1.836249                            1.689888      -1.089073       2.371900                    0.996379       3.618610      10.432945       0.459575       1.349330      -0.693976      -0.023758       0.036492      -0.034906       0.055808      -0.007896       0.000944      -0.017085      -0.007152      -0.006541      -0.017508      -0.003145       0.020653              1.911971       1.922594      -0.421166       0.315164       1.972806      -0.507049       1.840513           0.000001
           39              H       5.415346       9.662292       5.178820       0.113845       1.099716 0.78516296E+01  0.75436625E+02                                 1.650317                            1.555938      -0.892894       2.454275                    0.999018       3.238322       8.487234       0.551350       1.156261      -0.739523      -0.018979       0.019199      -0.028074       0.038948      -0.012423       0.006428      -0.004360      -0.012238       0.002581      -0.014986      -0.001685       0.016671              1.678948       1.450997      -0.202389       0.267667       1.537425      -0.251200       2.048422           0.000002
           40              H       5.293843      10.566447       7.306819       0.136405       1.075274 0.76202005E+01  0.72687241E+02                                 1.638498                            1.542616      -0.854523       2.487625                    0.999352       3.115699       8.143681       0.548319       1.171064      -0.736975      -0.019649       0.028079       0.002802       0.034386      -0.013963       0.004452       0.000939      -0.011405       0.016883      -0.018633       0.005919       0.012715              1.660771       1.579415      -0.427601      -0.074668       1.924078       0.129739       1.478821           0.000002
           41              H       7.452164       7.541537       8.704825       0.131347       1.102529 0.82845704E+01  0.81671005E+02                                 1.743882                            1.670829      -0.946845       2.438802                    0.998765       3.348145       9.253519       0.491680       1.263646      -0.714433       0.014366      -0.024666       0.022230       0.036180      -0.015962       0.003552      -0.004548      -0.013036       0.008697      -0.018699       0.000711       0.017988              1.758497       1.510339      -0.092253       0.293933       1.602790      -0.174729       2.162364           0.000001
           42              H       7.556813       6.652590       6.628476       0.111906       1.086137 0.79532769E+01  0.77405321E+02                                 1.698932                            1.614314      -0.894341       2.453658                    0.998906       3.376346       9.192465       0.512177       1.228744      -0.721348       0.019517      -0.033198      -0.001230       0.038530      -0.012268       0.004705      -0.004082      -0.007515       0.001045      -0.013157      -0.002006       0.015163              1.716208       1.535820      -0.333462      -0.088908       2.050472       0.227435       1.562331          -0.000001
           43              H       8.881573      10.233265       9.359064       0.135037       1.057749 0.76630680E+01  0.74106179E+02                                 1.695289                            1.605097      -0.899866       2.467082                    0.998962       3.292637       9.021268       0.502370       1.260756      -0.714644       0.013298       0.016852      -0.027271       0.034706       0.002722      -0.000931      -0.011057       0.013707       0.009248      -0.015280       0.004555       0.010725              1.723543       1.586183       0.203470      -0.184768       1.505707      -0.306380       2.078739           0.000001
           44              H      10.448149       9.792247      11.006714       0.113177       1.182469 0.84756071E+01  0.84633853E+02                                 1.853143                            1.703889      -1.295041       2.264827                    0.993902       3.702683      10.542256       0.477518       1.284527      -0.706451       0.036994       0.007475      -0.006696       0.038330       0.001578      -0.000154      -0.002907       0.016597      -0.007491      -0.008568      -0.001144       0.009711              1.930178       2.637746       0.351370      -0.139397       1.534043      -0.107829       1.618746          -0.000000
           45              H       7.493615       8.507905      13.422234       0.108100       1.080513 0.79152343E+01  0.78297142E+02                                 1.800605                            1.691579      -1.175548       2.319957                    0.995137       3.732388      10.845607       0.456743       1.355663      -0.691662      -0.013554      -0.014916       0.031875       0.037712       0.003593      -0.004984      -0.007561       0.011826       0.009914      -0.011503      -0.000479       0.011982              1.853779       1.738650       0.130182      -0.219913       1.518395      -0.286239       2.304291           0.000001
           46              H       5.976425       8.907447      11.759089       0.131703       0.952366 0.66729879E+01  0.63846326E+02                                 1.714501                            1.595840      -1.307722       2.269357                    0.993739       3.736592      11.010365       0.447302       1.431164      -0.675990      -0.031329      -0.003861       0.008289       0.032636      -0.000031       0.002705      -0.003584       0.018990       0.010582      -0.012098       0.002908       0.009190              1.783573       2.341806       0.203946      -0.174609       1.459883      -0.051669       1.549029          -0.000000
           47              H       8.816210       5.465022       3.283248       0.363055       0.478295 0.27877114E+01  0.21667287E+02                                 1.141649                            1.078493      -1.242595       2.431220                    0.999907       2.459034       6.756015       0.503652       1.564655      -0.654258      -0.012930      -0.006018       0.012379       0.018885      -0.000114       0.000277      -0.019418       0.003315       0.001330      -0.020171       0.001432       0.018739              1.179572       1.454094       0.011082      -0.244751       0.994870      -0.045385       1.089753           0.000000
           48              H      10.255254       5.097277       3.181669       0.363211       0.478550 0.27746747E+01  0.21558395E+02                                 1.145370                            1.078251      -1.243222       2.430741                    0.999839       2.472021       6.808740       0.501698       1.571300      -0.653029       0.008560      -0.010602       0.011440       0.017791      -0.001839      -0.009038      -0.016160      -0.003039       0.013735      -0.018329      -0.001431       0.019760              1.186597       1.386823      -0.252036       0.135479       1.141097      -0.142325       1.031872          -0.000000
           49              H       5.042406       3.642887      14.902881       0.365395       0.498102 0.29215732E+01  0.22616745E+02                                 1.104295                            1.051503      -1.232017       2.438380                    0.999966       2.291736       5.968848       0.557515       1.419175      -0.681052      -0.001160       0.005414      -0.017896       0.018733       0.000076       0.005186       0.013831      -0.030190       0.032864      -0.021578      -0.002880       0.024458              1.124107       0.898123      -0.037825       0.047960       1.133974      -0.239527       1.340226           0.000002
           50              H       5.154758       2.344720      15.625988       0.356903       0.510638 0.30278815E+01  0.23711429E+02                                 1.137970                            1.083217      -1.207428       2.453472                    0.999886       2.318472       6.124989       0.538225       1.453194      -0.675279      -0.000513      -0.023265      -0.005544       0.023922       0.002856       0.002190       0.004427      -0.037097       0.053621      -0.027780       0.007772       0.020007              1.168508       0.946593      -0.048536       0.011148       1.568827       0.018956       0.990104           0.000002
           51              H      11.180187      11.107005      14.627412       0.109895       0.975681 0.67226349E+01  0.64229863E+02                                 1.718721                            1.585759      -1.226244       2.302236                    0.995475       3.718235      10.831933       0.457028       1.402704      -0.681623      -0.005042      -0.006270      -0.054190       0.054785       0.004175       0.003418      -0.003220      -0.005882       0.046910      -0.013626      -0.002792       0.016418              1.779843       1.398159       0.008974       0.116257       1.510332       0.129103       2.431037           0.000000
           52              H       9.349675       1.558077       0.192828       0.107829       1.119127 0.79365022E+01  0.78390013E+02                                 1.836249                            1.689888      -1.089073       2.371900                    0.996379       3.618610      10.432946       0.459575       1.349330      -0.693976       0.023758       0.036492       0.034906       0.055808       0.007896       0.000944       0.017085      -0.007152      -0.006541      -0.017508      -0.003145       0.020653              1.911972       1.922595       0.421166       0.315164       1.972807       0.507049       1.840513           0.000001
           53              H      -0.072601       2.749792      12.038002       0.113846       1.099715 0.78516250E+01  0.75436575E+02                                 1.650317                            1.555938      -0.892893       2.454275                    0.999018       3.238321       8.487233       0.551350       1.156262      -0.739523       0.018979       0.019199       0.028074       0.038948       0.012423       0.006428       0.004360      -0.012238       0.002581      -0.014986      -0.001685       0.016671              1.678948       1.450997       0.202389       0.267667       1.537425       0.251200       2.048421           0.000002
           54              H       0.048902       3.653947       9.910003       0.136405       1.075272 0.76201890E+01  0.72687102E+02                                 1.638497                            1.542615      -0.854522       2.487626                    0.999352       3.115698       8.143676       0.548320       1.171064      -0.736975       0.019649       0.028079      -0.002802       0.034386       0.013963       0.004452      -0.000939      -0.011405       0.016883      -0.018633       0.005919       0.012715              1.660770       1.579414       0.427601      -0.074668       1.924075      -0.129739       1.478820           0.000002
           55              H      10.069181       0.629037       8.511997       0.131347       1.102528 0.82845650E+01  0.81670940E+02                                 1.743882                            1.670829      -0.946845       2.438802                    0.998765       3.348144       9.253516       0.491680       1.263646      -0.714433      -0.014366      -0.024666      -0.022230       0.036180       0.015962       0.003552       0.004548      -0.013036       0.008697      -0.018699       0.000711       0.017988              1.758497       1.510339       0.092253       0.293933       1.602789       0.174729       2.162363           0.000001
           56              H       9.964532      13.565090      10.588346       0.111906       1.086137 0.79532812E+01  0.77405368E+02                                 1.698932                            1.614314      -0.894341       2.453658                    0.998906       3.376347       9.192466       0.512177       1.228743      -0.721348      -0.019517      -0.033198       0.001230       0.038530       0.012268       0.004705       0.004082      -0.007515       0.001045      -0.013157      -0.002006       0.015163              1.716208       1.535820       0.333462      -0.088908       2.050472      -0.227435       1.562331          -0.000001
           57              H       8.639772       3.320765       7.857758       0.135037       1.057749 0.76630678E+01  0.74106181E+02                                 1.695290                            1.605097      -0.899866       2.467082                    0.998962       3.292637       9.021270       0.502369       1.260756      -0.714643      -0.013298       0.016852       0.027271       0.034706      -0.002722      -0.000932       0.011057       0.013707       0.009248      -0.015280       0.004555       0.010725              1.723543       1.586183      -0.203470      -0.184768       1.505707       0.306380       2.078740           0.000001
           58              H       7.073196       2.879748       6.210108       0.113177       1.182470 0.84756175E+01  0.84633986E+02                                 1.853145                            1.703890      -1.295041       2.264827                    0.993902       3.702685      10.542265       0.477518       1.284527      -0.706451      -0.036994       0.007475       0.006696       0.038330      -0.001578      -0.000154       0.002907       0.016597      -0.007491      -0.008568      -0.001144       0.009711              1.930180       2.637748      -0.351372      -0.139397       1.534045       0.107830       1.618747          -0.000000
           59              H      10.027730       1.595405       3.794588       0.108100       1.080513 0.79152356E+01  0.78297154E+02                                 1.800605                            1.691578      -1.175547       2.319957                    0.995137       3.732388      10.845605       0.456743       1.355663      -0.691662       0.013554      -0.014916      -0.031875       0.037712      -0.003593      -0.004984       0.007561       0.011826       0.009914      -0.011503      -0.000479       0.011982              1.853778       1.738650      -0.130182      -0.219913       1.518394       0.286239       2.304290           0.000001
           60              H      11.544920       1.994947       5.457733       0.131703       0.952366 0.66729844E+01  0.63846284E+02                                 1.714500                            1.595839      -1.307721       2.269357                    0.993739       3.736591      11.010361       0.447302       1.431164      -0.675990       0.031329      -0.003861      -0.008289       0.032636       0.000031       0.002705       0.003584       0.018990       0.010582      -0.012098       0.002908       0.009190              1.783572       2.341805      -0.203946      -0.174609       1.459882       0.051669       1.549028          -0.000000
           61              H       8.705135      12.377522      13.933574       0.363055       0.478295 0.27877084E+01  0.21667260E+02                                 1.141649                            1.078493      -1.242595       2.431221                    0.999907       2.459033       6.756014       0.503652       1.564656      -0.654258       0.012930      -0.006018      -0.012379       0.018885       0.000114       0.000277       0.019418       0.003315       0.001330      -0.020171       0.001432       0.018739              1.179572       1.454094      -0.011083      -0.244751       0.994870       0.045385       1.089753           0.000000
           62              H       7.266091      12.009778      14.035153       0.363211       0.478550 0.27746738E+01  0.21558388E+02                                 1.145370                            1.078251      -1.243222       2.430741                    0.999839       2.472021       6.808741       0.501698       1.571300      -0.653028      -0.008560      -0.010602      -0.011440       0.017791       0.001839      -0.009038       0.016160      -0.003039       0.013735      -0.018329      -0.001431       0.019760              1.186597       1.386823       0.252036       0.135479       1.141096       0.142325       1.031872          -0.000000
           63              H       0.300339      10.555388       2.313941       0.365395       0.498102 0.29215720E+01  0.22616732E+02                                 1.104294                            1.051503      -1.232017       2.438380                    0.999966       2.291735       5.968844       0.557516       1.419175      -0.681052       0.001160       0.005414       0.017896       0.018733      -0.000076       0.005186      -0.013831      -0.030190       0.032864      -0.021578      -0.002880       0.024458              1.124107       0.898122       0.037825       0.047960       1.133974       0.239527       1.340225           0.000002
           64              H       0.187987       9.257220       1.590834       0.356903       0.510638 0.30278805E+01  0.23711419E+02                                 1.137969                            1.083217      -1.207428       2.453472                    0.999886       2.318472       6.124989       0.538225       1.453194      -0.675279       0.000513      -0.023265       0.005544       0.023922      -0.002856       0.002190      -0.004427      -0.037097       0.053621      -0.027780       0.007772       0.020007              1.168508       0.946593       0.048536       0.011148       1.568827      -0.018956       0.990104           0.000001
           65              C       5.205838       9.524042      15.543347       0.175575      24.797939 0.31202438E+03  0.68052526E+04                                 7.592113                            6.024951       0.173488       2.076767                    0.999765      25.604965      72.744609       0.643725       0.436264      -1.043644       0.008824       0.032785       0.048632       0.059311      -0.000025      -0.011423       0.002132       0.081955      -0.016306      -0.038404      -0.007820       0.046224              8.526932       4.414872      -0.021334       0.898395      10.458598      -0.357743      10.707326           0.000002
           66              C       6.183178       9.949852       0.390822       0.543398      23.261469 0.26950773E+03  0.56720089E+04                                 7.458494                            5.764170      -0.004570       2.048122                    0.999249      22.547036      63.121068       0.629516       0.462310      -1.027642      -0.004563       0.033796       0.039231       0.051981       0.005665       0.003164       0.014066      -0.017124       0.108669      -0.028397      -0.012117       0.040515              8.390727       4.115165      -0.383721       0.897234      10.522840       1.598523      10.534175           0.000003
           67              C       1.698438       7.401905      15.317807       0.571293      23.603557 0.25894080E+03  0.53966997E+04                                 7.542764                            5.653990      -0.069352       2.032421                    0.999313      22.179707      61.839211       0.634801       0.462957      -1.027035       0.015995       0.017402      -0.039308       0.045867      -0.001731       0.002745      -0.017112      -0.011679       0.056378      -0.015494      -0.012802       0.028296              8.680239       8.885346      -0.511649      -1.347469       8.160613      -4.370235       8.994759           0.000002
           68              C       2.078502       5.966870      16.860434       0.158828      25.111337 0.31102867E+03  0.67617437E+04                                 7.556876                            5.942049       0.299116       2.111511                    0.999872      25.677089      72.259105       0.661827       0.425700      -1.052602       0.011708       0.041361      -0.037685       0.057166       0.006760       0.013586       0.010031      -0.056963       0.058755      -0.041639       0.009444       0.032196              8.537555      10.622918      -1.467060      -0.457520       7.591206      -3.276616       7.398539           0.000004
           69              C       4.813753       6.359500      12.929833       0.577878      24.595294 0.26069255E+03  0.54460183E+04                                 7.799870                            5.705068      -0.002948       2.047173                    0.999652      22.654897      63.376905       0.626226       0.468192      -1.023467       0.009727       0.016393       0.061411       0.064302       0.043195      -0.002864      -0.021090       0.102595      -0.175991      -0.070180      -0.026856       0.097036              9.490797       4.945862      -1.451038      -0.622375       8.509257       2.375953      15.017270           0.000004
           70              C       4.931090       5.769172      11.543879      -0.058792      38.128453 0.44867142E+03  0.10555411E+05                                 9.798648                            7.013046      -0.041546       1.985809                    0.999235      27.725370      77.879627       0.633349       0.411070      -1.075362       0.006760      -0.012694      -0.042103       0.044492      -0.008389       0.007970      -0.000714      -0.011889       0.020098      -0.015739       0.003674       0.012066             12.216403       6.153641      -2.000874      -0.002653      10.023762       4.278457      20.471808           0.000002
           71              C       5.598067       4.592665      11.328669      -0.089532      32.341332 0.41555776E+03  0.96746848E+04                                 8.831831                            6.833219      -0.044447       1.952563                    0.999611      29.230933      84.037944       0.624382       0.421357      -1.059469      -0.002612      -0.000527      -0.034231       0.034335      -0.010619       0.016784      -0.021199       0.000393       0.001846      -0.022386      -0.010447       0.032833             10.060524       5.866487      -2.166364       0.198124       9.380645       3.006528      14.934440           0.000006
           72              C       5.653312       4.038282      10.054624      -0.225487      34.919159 0.43807390E+03  0.10303296E+05                                 9.164259                            6.915946       0.112970       1.996971                    0.999713      30.067655      86.035789       0.636049       0.409437      -1.070310       0.013673       0.009683       0.040293       0.043638      -0.025521      -0.010392       0.011075      -0.036554      -0.034334      -0.027087      -0.014097       0.041184             10.605736       6.658837      -2.236962       1.522483       8.726472       1.880982      16.431898           0.000004
           73              C       4.997985       4.634140       9.018171       0.285916      30.769369 0.34910960E+03  0.77654528E+04                                 8.748393                            6.391508       0.043660       2.036005                    0.999674      24.721457      69.011610       0.627516       0.438810      -1.050908       0.008749      -0.025757      -0.059288       0.065231      -0.000448      -0.001294       0.031943      -0.004711       0.117760      -0.031662      -0.022005       0.053667             10.673534       6.094908      -1.310045       2.460590       8.509966       2.830683      17.415726           0.000001
           74              C       4.372789       5.836915       9.224773      -0.226782      33.364219 0.44518584E+03  0.10559220E+05                                 8.999012                            7.045888       0.082184       1.990727                    0.999600      30.429985      88.707760       0.617524       0.418178      -1.059992      -0.000712       0.033274       0.033520       0.047236      -0.012614       0.011479      -0.028251      -0.001259       0.005844      -0.027535      -0.009114       0.036650             10.289196       5.612422      -1.197720       0.755088       9.342185       3.627391      15.912983          -0.000000
           75              C       4.328929       6.370560      10.460941      -0.071927      31.678576 0.39835382E+03  0.92056032E+04                                 8.797424                            6.737697       0.014693       1.982877                    0.999691      28.814665      83.388313       0.620208       0.427351      -1.052412       0.014567      -0.022989      -0.023228       0.035780      -0.010495      -0.004212      -0.013577      -0.004411      -0.087518      -0.033924       0.007359       0.026565             10.185818       5.622806      -1.301007       0.881454       8.502125       2.737557      16.432525           0.000001
           76              C       4.145676       4.285750       6.823027       0.283880      31.563156 0.35061187E+03  0.78097777E+04                                 8.905319                            6.411624       0.001579       2.025003                    0.999535      24.711502      69.105227       0.625393       0.439684      -1.050044       0.054601      -0.027081       0.043640       0.074961      -0.016512       0.042930       0.001944       0.031806       0.043574      -0.041691      -0.014182       0.055873             10.814623      11.596715       1.533794       2.571970       5.246823      -0.957745      15.600330          -0.000000
           77              C       2.813225       3.969157       7.050289      -0.223089      34.670052 0.45821643E+03  0.10910841E+05                                 9.162720                            7.098065       0.165402       2.015456                    0.999625      30.323984      87.620659       0.623847       0.412326      -1.067255      -0.042450      -0.009210      -0.019608       0.047658      -0.002434      -0.011679      -0.016144      -0.031043       0.045823      -0.027877      -0.001424       0.029301             10.332968      13.503325       1.943366       2.709214       5.824935      -1.333311      11.670644          -0.000000
           78              C       1.880796       4.223537       6.056878      -0.077994      33.654985 0.43197418E+03  0.10187310E+05                                 9.184015                            7.035489      -0.111092       1.937639                    0.999496      29.494961      86.241877       0.604425       0.429697      -1.050922       0.034325      -0.000713       0.008930       0.035475      -0.002389      -0.009539       0.006224       0.002792      -0.051135      -0.021058       0.005764       0.015294             10.422585      12.391801       1.202635       2.147977       5.878812      -2.304549      12.997143           0.000001
           79              C       2.270602       4.766860       4.818988      -0.055375      39.323286 0.45655652E+03  0.10774338E+05                                 9.949678                            7.054261       0.108816       2.032703                    0.999274      27.661754      77.504989       0.634995       0.408733      -1.078241       0.026913      -0.004156       0.031595       0.041711       0.003415      -0.006211      -0.008740       0.010662       0.001812      -0.011838      -0.001168       0.013006             12.237392      15.566546       0.181884       4.660437       6.087240      -2.730082      15.058389           0.000000
           80              C       3.644558       4.997737       4.617552      -0.077565      33.798547 0.43182881E+03  0.10201576E+05                                 9.264735                            7.064347      -0.021111       1.970235                    0.999550      29.475700      86.774763       0.598256       0.433375      -1.046778       0.007360      -0.008767       0.032255       0.034226      -0.000616      -0.014401      -0.008142      -0.032821      -0.014809      -0.025188       0.003332       0.021857             10.738347      14.504219       0.957841       2.812517       5.534606      -1.464958      12.176216           0.000001
           81              C       4.552630       4.758565       5.610962      -0.205791      36.594304 0.46626266E+03  0.11216883E+05                                 9.706358                            7.302148      -0.094804       1.942189                    0.998338      30.552827      90.463589       0.593694       0.428847      -1.050604      -0.014654      -0.001499      -0.047024       0.049278       0.000752       0.002797       0.010072       0.003144      -0.084979      -0.030812       0.013962       0.016849             11.345290      12.681911       0.985421       1.531538       5.883871      -1.961718      15.470089           0.000001
           82              C       1.265353       5.054420       3.763597       0.567987      24.903311 0.26762576E+03  0.56205732E+04                                 7.796312                            5.755447      -0.026464       2.034694                    0.999653      22.832954      63.781311       0.628336       0.464153      -1.026980      -0.028185       0.027075      -0.045661       0.060103      -0.006240      -0.026884       0.042354      -0.132920      -0.076950      -0.072136      -0.023625       0.095761              9.258986      11.461419       0.090076       3.207094       5.162474      -2.001751      11.153067           0.000003
           83              C       0.136907       2.611542       1.673475       0.175575      24.797937 0.31202433E+03  0.68052514E+04                                 7.592112                            6.024951       0.173488       2.076767                    0.999765      25.604963      72.744604       0.643725       0.436264      -1.043644      -0.008824       0.032785      -0.048632       0.059311       0.000025      -0.011423      -0.002132       0.081955      -0.016306      -0.038404      -0.007820       0.046224              8.526932       4.414872       0.021334       0.898395      10.458598       0.357743      10.707325           0.000003
           84              C      11.338167       3.037352      16.826000       0.543398      23.261469 0.26950771E+03  0.56720086E+04                                 7.458494                            5.764169      -0.004570       2.048122                    0.999249      22.547036      63.121069       0.629516       0.462310      -1.027642       0.004563       0.033796      -0.039231       0.051981      -0.005665       0.003164      -0.014066      -0.017124       0.108669      -0.028397      -0.012117       0.040515              8.390727       4.115165       0.383721       0.897234      10.522841      -1.598523      10.534175           0.000002
           85              C       3.644307       0.489405       1.899015       0.571293      23.603556 0.25894079E+03  0.53966993E+04                                 7.542764                            5.653990      -0.069351       2.032421                    0.999313      22.179706      61.839206       0.634801       0.462957      -1.027035      -0.015995       0.017402       0.039308       0.045867       0.001731       0.002745       0.017112      -0.011679       0.056378      -0.015494      -0.012802       0.028296              8.680239       8.885345       0.511649      -1.347469       8.160613       4.370235       8.994758           0.000002
           86              C       3.264243      12.879370       0.356388       0.158828      25.111336 0.31102866E+03  0.67617436E+04                                 7.556876                            5.942048       0.299116       2.111511                    0.999872      25.677089      72.259106       0.661827       0.425700      -1.052602      -0.011708       0.041361       0.037685       0.057166      -0.006760       0.013586      -0.010031      -0.056963       0.058755      -0.041639       0.009444       0.032196              8.537555      10.622918       1.467060      -0.457520       7.591206       3.276616       7.398539           0.000004
           87              C       0.528992      13.272000       4.286989       0.577878      24.595278 0.26069233E+03  0.54460125E+04                                 7.799866                            5.705065      -0.002948       2.047173                    0.999652      22.654896      63.376898       0.626227       0.468192      -1.023467      -0.009727       0.016393      -0.061411       0.064302      -0.043195      -0.002864       0.021090       0.102595      -0.175991      -0.070181      -0.026856       0.097036              9.490791       4.945861       1.451038      -0.622375       8.509253      -2.375952      15.017260           0.000004
           88              C       0.411655      12.681672       5.672943      -0.058792      38.128448 0.44867135E+03  0.10555409E+05                                 9.798647                            7.013045      -0.041546       1.985809                    0.999235      27.725367      77.879615       0.633349       0.411070      -1.075362      -0.006760      -0.012694       0.042103       0.044492       0.008389       0.007970       0.000714      -0.011889       0.020098      -0.015739       0.003674       0.012066             12.216402       6.153641       2.000874      -0.002653      10.023761      -4.278456      20.471804           0.000002
           89              C      -0.255322      11.505165       5.888153      -0.089532      32.341335 0.41555782E+03  0.96746865E+04                                 8.831831                            6.833219      -0.044447       1.952563                    0.999611      29.230934      84.037944       0.624382       0.421357      -1.059469       0.002612      -0.000527       0.034231       0.034335       0.010619       0.016784       0.021199       0.000393       0.001846      -0.022386      -0.010447       0.032833             10.060523       5.866487       2.166364       0.198124       9.380645      -3.006529      14.934438           0.000006
           90              C      -0.310567      10.950782       7.162198      -0.225487      34.919153 0.43807382E+03  0.10303293E+05                                 9.164258                            6.915946       0.112970       1.996971                    0.999713      30.067652      86.035781       0.636048       0.409437      -1.070310      -0.013674       0.009683      -0.040293       0.043638       0.025521      -0.010392      -0.011075      -0.036553      -0.034334      -0.027087      -0.014097       0.041184             10.605734       6.658837       2.236962       1.522482       8.726472      -1.880982      16.431894           0.000004
           91              C       0.344760      11.546640       8.198651       0.285916      30.769367 0.34910959E+03  0.77654524E+04                                 8.748393                            6.391508       0.043660       2.036005                    0.999674      24.721456      69.011604       0.627516       0.438810      -1.050908      -0.008749      -0.025758       0.059288       0.065231       0.000448      -0.001294      -0.031943      -0.004711       0.117760      -0.031662      -0.022005       0.053667             10.673532       6.094907       1.310045       2.460590       8.509966      -2.830682      17.415723           0.000001
           92              C       0.969956      12.749415       7.992049      -0.226782      33.364219 0.44518586E+03  0.10559220E+05                                 8.999012                            7.045889       0.082184       1.990728                    0.999600      30.429985      88.707759       0.617524       0.418178      -1.059992       0.000712       0.033274      -0.033520       0.047236       0.012614       0.011479       0.028251      -0.001259       0.005844      -0.027535      -0.009114       0.036650             10.289196       5.612422       1.197720       0.755087       9.342185      -3.627391      15.912982           0.000000
           93              C       1.013816      13.283060       6.755881      -0.071926      31.678567 0.39835371E+03  0.92056001E+04                                 8.797422                            6.737695       0.014693       1.982878                    0.999691      28.814660      83.388295       0.620209       0.427351      -1.052412      -0.014567      -0.022989       0.023228       0.035780       0.010495      -0.004212       0.013577      -0.004411      -0.087518      -0.033924       0.007359       0.026565             10.185816       5.622805       1.301007       0.881454       8.502123      -2.737556      16.432519           0.000000
           94              C       1.197069      11.198250      10.393795       0.283880      31.563151 0.35061184E+03  0.78097767E+04                                 8.905318                            6.411624       0.001579       2.025003                    0.999535      24.711500      69.105217       0.625393       0.439684      -1.050044      -0.054601      -0.027081      -0.043640       0.074961       0.016512       0.042930      -0.001944       0.031806       0.043574      -0.041691      -0.014182       0.055873             10.814621      11.596714      -1.533794       2.571969       5.246822       0.957744      15.600327          -0.000000
           95              C       2.529520      10.881657      10.166533      -0.223089      34.670049 0.45821638E+03  0.10910840E+05                                 9.162719                            7.098064       0.165402       2.015456                    0.999625      30.323982      87.620651       0.623847       0.412326      -1.067255       0.042450      -0.009210       0.019608       0.047658       0.002434      -0.011679       0.016144      -0.031043       0.045823      -0.027877      -0.001424       0.029301             10.332967      13.503323      -1.943366       2.709214       5.824934       1.333311      11.670643          -0.000000
           96              C       3.461949      11.136037      11.159944      -0.077994      33.654986 0.43197422E+03  0.10187312E+05                                 9.184015                            7.035489      -0.111091       1.937639                    0.999496      29.494962      86.241877       0.604425       0.429697      -1.050922      -0.034325      -0.000713      -0.008930       0.035475       0.002390      -0.009539      -0.006224       0.002792      -0.051135      -0.021058       0.005764       0.015294             10.422585      12.391800      -1.202635       2.147977       5.878812       2.304549      12.997143           0.000001
           97              C       3.072143      11.679360      12.397834      -0.055375      39.323284 0.45655649E+03  0.10774337E+05                                 9.949677                            7.054261       0.108816       2.032703                    0.999274      27.661753      77.504985       0.634995       0.408733      -1.078241      -0.026913      -0.004156      -0.031595       0.041711      -0.003415      -0.006212       0.008740       0.010662       0.001812      -0.011838      -0.001168       0.013006             12.237391      15.566545      -0.181884       4.660436       6.087240       2.730082      15.058388           0.000000
           98              C       1.698187      11.910237      12.599270      -0.077565      33.798545 0.43182877E+03  0.10201575E+05                                 9.264735                            7.064347      -0.021111       1.970235                    0.999550      29.475698      86.774756       0.598256       0.433375      -1.046778      -0.007360      -0.008767      -0.032255       0.034226       0.000616      -0.014401       0.008142      -0.032821      -0.014809      -0.025188       0.003331       0.021857             10.738346      14.504219      -0.957841       2.812517       5.534606       1.464958      12.176214           0.000001
           99              C       0.790115      11.671065      11.605860      -0.205791      36.594298 0.46626259E+03  0.11216881E+05                                 9.706357                            7.302148      -0.094804       1.942189                    0.998338      30.552827      90.463586       0.593694       0.428847      -1.050604       0.014654      -0.001499       0.047024       0.049277      -0.000752       0.002797      -0.010072       0.003144      -0.084979      -0.030812       0.013962       0.016849             11.345288      12.681910      -0.985418       1.531538       5.883869       1.961717      15.470086           0.000001
          100              C       4.077392      11.966920      13.453225       0.567987      24.903310 0.26762576E+03  0.56205731E+04                                 7.796312                            5.755447      -0.026464       2.034693                    0.999653      22.832954      63.781314       0.628336       0.464153      -1.026980       0.028185       0.027075       0.045661       0.060103       0.006240      -0.026884      -0.042354      -0.132920      -0.076951      -0.072136      -0.023625       0.095761              9.258987      11.461419      -0.090076       3.207094       5.162474       2.001751      11.153067           0.000003
          101              C       6.226207       4.300957       1.673475       0.175575      24.797932 0.31202414E+03  0.68052464E+04                                 7.592111                            6.024949       0.173488       2.076767                    0.999765      25.604964      72.744608       0.643725       0.436264      -1.043644      -0.008824      -0.032785      -0.048632       0.059311      -0.000025      -0.011423       0.002132       0.081955      -0.016306      -0.038404      -0.007820       0.046224              8.526931       4.414872      -0.021333       0.898396      10.458593      -0.357737      10.707329           0.000002
          102              C       5.248867       3.875147      16.826000       0.543398      23.261474 0.26950776E+03  0.56720099E+04                                 7.458495                            5.764170      -0.004570       2.048122                    0.999249      22.547036      63.121071       0.629516       0.462310      -1.027642       0.004563      -0.033796      -0.039231       0.051981       0.005665       0.003164       0.014066      -0.017124       0.108669      -0.028397      -0.012117       0.040515              8.390728       4.115165      -0.383720       0.897235      10.522833       1.598524      10.534186           0.000002
          103              C       9.733607       6.423095       1.899015       0.571293      23.603561 0.25894091E+03  0.53967026E+04                                 7.542765                            5.653991      -0.069352       2.032421                    0.999313      22.179707      61.839211       0.634801       0.462957      -1.027035      -0.015995      -0.017402       0.039308       0.045867      -0.001731       0.002745      -0.017112      -0.011679       0.056378      -0.015494      -0.012802       0.028296              8.680240       8.885348      -0.511649      -1.347469       8.160617      -4.370235       8.994757           0.000002
          104              C       9.353543       7.858130       0.356388       0.158828      25.111323 0.31102846E+03  0.67617383E+04                                 7.556874                            5.942047       0.299116       2.111511                    0.999872      25.677088      72.259104       0.661827       0.425700      -1.052602      -0.011708      -0.041361       0.037685       0.057166       0.006760       0.013586       0.010031      -0.056963       0.058755      -0.041639       0.009444       0.032196              8.537552      10.622916      -1.467059      -0.457519       7.591201      -3.276614       7.398537           0.000004
          105              C       6.618292       7.465500       4.286989       0.577878      24.595299 0.26069255E+03  0.54460181E+04                                 7.799870                            5.705067      -0.002949       2.047173                    0.999652      22.654899      63.376910       0.626227       0.468192      -1.023467      -0.009727      -0.016393      -0.061411       0.064302       0.043195      -0.002864      -0.021090       0.102595      -0.175991      -0.070181      -0.026856       0.097036              9.490798       4.945862      -1.451037      -0.622375       8.509255       2.375951      15.017278           0.000004
          106              C       6.500955       8.055827       5.672943      -0.058793      38.128470 0.44867155E+03  0.10555415E+05                                 9.798651                            7.013047      -0.041546       1.985809                    0.999235      27.725372      77.879634       0.633349       0.411070      -1.075362      -0.006760       0.012694       0.042103       0.044492      -0.008389       0.007970      -0.000714      -0.011889       0.020098      -0.015739       0.003674       0.012066             12.216410       6.153642      -2.000870      -0.002650      10.023758       4.278457      20.471829           0.000003
          107              C       5.833978       9.232335       5.888153      -0.089532      32.341320 0.41555754E+03  0.96746783E+04                                 8.831829                            6.833217      -0.044447       1.952563                    0.999611      29.230927      84.037915       0.624382       0.421357      -1.059469       0.002612       0.000527       0.034231       0.034335      -0.010619       0.016784      -0.021199       0.000393       0.001846      -0.022386      -0.010447       0.032833             10.060521       5.866484      -2.166360       0.198128       9.380635       3.006525      14.934446           0.000005
          108              C       5.778733       9.786717       7.162198      -0.225487      34.919153 0.43807353E+03  0.10303285E+05                                 9.164257                            6.915943       0.112970       1.996971                    0.999713      30.067651      86.035774       0.636049       0.409437      -1.070310      -0.013674      -0.009683      -0.040293       0.043638      -0.025521      -0.010392       0.011075      -0.036554      -0.034334      -0.027087      -0.014097       0.041184             10.605736       6.658836      -2.236960       1.522487       8.726466       1.880980      16.431906           0.000004
          109              C       6.434060       9.190860       8.198651       0.285916      30.769378 0.34910943E+03  0.77654482E+04                                 8.748395                            6.391507       0.043660       2.036005                    0.999674      24.721458      69.011614       0.627516       0.438810      -1.050908      -0.008749       0.025757       0.059288       0.065231      -0.000448      -0.001294       0.031943      -0.004711       0.117760      -0.031662      -0.022005       0.053667             10.673538       6.094910      -1.310044       2.460595       8.509963       2.830683      17.415742           0.000000
          110              C       7.059256       7.988085       7.992049      -0.226782      33.364237 0.44518612E+03  0.10559228E+05                                 8.999016                            7.045891       0.082183       1.990727                    0.999600      30.429988      88.707772       0.617524       0.418178      -1.059992       0.000712      -0.033274      -0.033520       0.047236      -0.012614       0.011479      -0.028251      -0.001259       0.005844      -0.027535      -0.009114       0.036650             10.289201       5.612423      -1.197721       0.755087       9.342190       3.627393      15.912990           0.000000
          111              C       7.103116       7.454440       6.755881      -0.071927      31.678577 0.39835372E+03  0.92056005E+04                                 8.797424                            6.737696       0.014692       1.982877                    0.999691      28.814666      83.388320       0.620208       0.427351      -1.052412      -0.014567       0.022989       0.023228       0.035780      -0.010495      -0.004212      -0.013577      -0.004411      -0.087518      -0.033924       0.007359       0.026565             10.185820       5.622806      -1.301006       0.881456       8.502122       2.737559      16.432532           0.000001
          112              C       7.286369       9.539250      10.393795       0.283880      31.563161 0.35061180E+03  0.78097759E+04                                 8.905320                            6.411624       0.001579       2.025003                    0.999535      24.711503      69.105231       0.625393       0.439684      -1.050044      -0.054601       0.027081      -0.043640       0.074961      -0.016512       0.042930       0.001944       0.031807       0.043574      -0.041691      -0.014182       0.055873             10.814625      11.596719       1.533795       2.571973       5.246823      -0.957742      15.600334          -0.000000
          113              C       8.618820       9.855842      10.166533      -0.223089      34.670053 0.45821628E+03  0.10910837E+05                                 9.162719                            7.098063       0.165402       2.015456                    0.999625      30.323978      87.620633       0.623847       0.412326      -1.067255       0.042451       0.009210       0.019608       0.047658      -0.002434      -0.011679      -0.016144      -0.031043       0.045823      -0.027877      -0.001424       0.029301             10.332968      13.503328       1.943367       2.709218       5.824934      -1.333310      11.670644          -0.000000
          114              C       9.551249       9.601463      11.159944      -0.077994      33.654976 0.43197399E+03  0.10187304E+05                                 9.184013                            7.035487      -0.111091       1.937639                    0.999496      29.494958      86.241857       0.604425       0.429697      -1.050922      -0.034325       0.000713      -0.008930       0.035475      -0.002390      -0.009539       0.006224       0.002792      -0.051135      -0.021058       0.005764       0.015294             10.422583      12.391801       1.202634       2.147980       5.878809      -2.304546      12.997139           0.000001
          115              C       9.161443       9.058140      12.397834      -0.055375      39.323284 0.45655654E+03  0.10774338E+05                                 9.949678                            7.054261       0.108816       2.032703                    0.999274      27.661753      77.504984       0.634995       0.408733      -1.078241      -0.026913       0.004156      -0.031595       0.041711       0.003415      -0.006212      -0.008740       0.010662       0.001812      -0.011838      -0.001168       0.013006             12.237391      15.566544       0.181886       4.660437       6.087240      -2.730081      15.058390           0.000000
          116              C       7.787487       8.827262      12.599270      -0.077565      33.798540 0.43182878E+03  0.10201575E+05                                 9.264734                            7.064348      -0.021112       1.970235                    0.999550      29.475700      86.774767       0.598255       0.433375      -1.046778      -0.007360       0.008767      -0.032255       0.034226      -0.000616      -0.014401      -0.008142      -0.032821      -0.014809      -0.025188       0.003331       0.021857             10.738346      14.504216       0.957842       2.812516       5.534606      -1.464958      12.176216           0.000001
          117              C       6.879415       9.066435      11.605860      -0.205791      36.594314 0.46626284E+03  0.11216888E+05                                 9.706360                            7.302150      -0.094804       1.942189                    0.998338      30.552831      90.463607       0.593694       0.428847      -1.050604       0.014654       0.001499       0.047024       0.049278       0.000752       0.002797       0.010072       0.003145      -0.084979      -0.030811       0.013962       0.016849             11.345293      12.681911       0.985419       1.531537       5.883872      -1.961719      15.470096           0.000001
          118              C      10.166692       8.770580      13.453225       0.567987      24.903309 0.26762576E+03  0.56205731E+04                                 7.796312                            5.755447      -0.026464       2.034693                    0.999653      22.832954      63.781313       0.628336       0.464153      -1.026980       0.028185      -0.027075       0.045661       0.060103      -0.006240      -0.026884       0.042354      -0.132920      -0.076951      -0.072136      -0.023625       0.095761              9.258986      11.461419       0.090076       3.207094       5.162474      -2.001750      11.153067           0.000003
          119              C      11.295138      11.213457      15.543347       0.175575      24.797934 0.31202429E+03  0.68052501E+04                                 7.592112                            6.024950       0.173488       2.076767                    0.999765      25.604963      72.744602       0.643725       0.436264      -1.043644       0.008824      -0.032785       0.048632       0.059311       0.000025      -0.011423      -0.002132       0.081955      -0.016306      -0.038404      -0.007820       0.046224              8.526931       4.414872       0.021334       0.898395      10.458596       0.357740      10.707325           0.000003
          120              C       0.093878      10.787648       0.390822       0.543398      23.261472 0.26950778E+03  0.56720102E+04                                 7.458494                            5.764170      -0.004570       2.048122                    0.999249      22.547035      63.121063       0.629516       0.462310      -1.027642      -0.004563      -0.033796       0.039231       0.051981      -0.005665       0.003164      -0.014066      -0.017124       0.108669      -0.028397      -0.012117       0.040515              8.390727       4.115165       0.383721       0.897234      10.522844      -1.598520      10.534173           0.000002
          121              C       7.787738      13.335595      15.317807       0.571293      23.603557 0.25894087E+03  0.53967014E+04                                 7.542764                            5.653991      -0.069351       2.032421                    0.999313      22.179704      61.839199       0.634801       0.462957      -1.027035       0.015995      -0.017402      -0.039308       0.045867       0.001731       0.002745       0.017112      -0.011679       0.056378      -0.015494      -0.012802       0.028296              8.680239       8.885346       0.511650      -1.347468       8.160615       4.370235       8.994756           0.000002
          122              C       8.167802       0.945630      16.860434       0.158828      25.111321 0.31102844E+03  0.67617377E+04                                 7.556873                            5.942046       0.299116       2.111511                    0.999872      25.677087      72.259097       0.661827       0.425700      -1.052602       0.011708      -0.041361      -0.037685       0.057166      -0.006760       0.013586      -0.010031      -0.056963       0.058755      -0.041639       0.009444       0.032196              8.537551      10.622915       1.467059      -0.457519       7.591201       3.276613       7.398537           0.000004
          123              C      10.903053       0.553000      12.929833       0.577878      24.595296 0.26069251E+03  0.54460171E+04                                 7.799870                            5.705067      -0.002948       2.047173                    0.999652      22.654897      63.376905       0.626226       0.468192      -1.023467       0.009727      -0.016393       0.061411       0.064302      -0.043195      -0.002864       0.021090       0.102595      -0.175991      -0.070181      -0.026856       0.097036              9.490797       4.945862       1.451037      -0.622374       8.509255      -2.375951      15.017276           0.000003
          124              C      11.020390       1.143327      11.543879      -0.058793      38.128471 0.44867157E+03  0.10555416E+05                                 9.798651                            7.013048      -0.041546       1.985808                    0.999235      27.725373      77.879642       0.633349       0.411070      -1.075362       0.006760       0.012694      -0.042103       0.044492       0.008389       0.007970       0.000714      -0.011889       0.020098      -0.015739       0.003674       0.012066             12.216410       6.153642       2.000871      -0.002649      10.023759      -4.278456      20.471829           0.000003
          125              C      -0.491233       2.319835      11.328669      -0.089532      32.341329 0.41555780E+03  0.96746859E+04                                 8.831831                            6.833219      -0.044447       1.952563                    0.999611      29.230931      84.037936       0.624382       0.421357      -1.059469      -0.002612       0.000527      -0.034231       0.034335       0.010619       0.016784       0.021199       0.000393       0.001846      -0.022386      -0.010447       0.032833             10.060523       5.866486       2.166361       0.198126       9.380640      -3.006528      14.934444           0.000006
          126              C      -0.435988       2.874218      10.054624      -0.225487      34.919132 0.43807347E+03  0.10303283E+05                                 9.164254                            6.915942       0.112970       1.996971                    0.999713      30.067651      86.035769       0.636049       0.409437      -1.070310       0.013674      -0.009683       0.040293       0.043638       0.025521      -0.010392      -0.011075      -0.036554      -0.034334      -0.027087      -0.014097       0.041184             10.605730       6.658835       2.236961       1.522483       8.726465      -1.880979      16.431888           0.000004
          127              C      11.087285       2.278360       9.018171       0.285916      30.769375 0.34910952E+03  0.77654506E+04                                 8.748394                            6.391507       0.043660       2.036005                    0.999674      24.721457      69.011608       0.627516       0.438810      -1.050908       0.008749       0.025757      -0.059288       0.065231       0.000448      -0.001294      -0.031943      -0.004711       0.117760      -0.031662      -0.022005       0.053667             10.673536       6.094909       1.310045       2.460593       8.509964      -2.830682      17.415734           0.000001
          128              C      10.462089       1.075585       9.224773      -0.226782      33.364241 0.44518615E+03  0.10559229E+05                                 8.999016                            7.045891       0.082184       1.990727                    0.999600      30.429988      88.707772       0.617524       0.418178      -1.059992      -0.000712      -0.033274       0.033519       0.047236       0.012614       0.011479       0.028251      -0.001259       0.005844      -0.027535      -0.009114       0.036650             10.289202       5.612424       1.197721       0.755087       9.342190      -3.627394      15.912992           0.000000
          129              C      10.418229       0.541940      10.460941      -0.071927      31.678578 0.39835371E+03  0.92056003E+04                                 8.797424                            6.737695       0.014692       1.982877                    0.999691      28.814667      83.388320       0.620208       0.427351      -1.052412       0.014567       0.022989      -0.023228       0.035780       0.010495      -0.004212       0.013577      -0.004411      -0.087518      -0.033924       0.007359       0.026565             10.185820       5.622806       1.301006       0.881456       8.502122      -2.737558      16.432532           0.000000
          130              C      10.234976       2.626750       6.823027       0.283880      31.563156 0.35061178E+03  0.78097753E+04                                 8.905319                            6.411623       0.001579       2.025003                    0.999535      24.711502      69.105224       0.625393       0.439684      -1.050044       0.054601       0.027081       0.043640       0.074961       0.016512       0.042930      -0.001944       0.031807       0.043574      -0.041691      -0.014183       0.055873             10.814623      11.596717      -1.533794       2.571972       5.246822       0.957742      15.600330          -0.000000
          131              C       8.902525       2.943342       7.050289      -0.223089      34.670054 0.45821637E+03  0.10910839E+05                                 9.162720                            7.098064       0.165402       2.015456                    0.999625      30.323979      87.620642       0.623847       0.412326      -1.067255      -0.042450       0.009210      -0.019608       0.047658       0.002434      -0.011679       0.016144      -0.031043       0.045823      -0.027877      -0.001424       0.029301             10.332969      13.503327      -1.943366       2.709216       5.824934       1.333312      11.670646          -0.000000
          132              C       7.970096       2.688962       6.056878      -0.077994      33.654991 0.43197417E+03  0.10187310E+05                                 9.184016                            7.035489      -0.111092       1.937639                    0.999496      29.494962      86.241879       0.604425       0.429697      -1.050922       0.034325       0.000713       0.008930       0.035475       0.002389      -0.009539      -0.006224       0.002792      -0.051135      -0.021058       0.005764       0.015294             10.422587      12.391801      -1.202636       2.147978       5.878812       2.304549      12.997147           0.000001
          133              C       8.359902       2.145640       4.818988      -0.055375      39.323288 0.45655653E+03  0.10774338E+05                                 9.949678                            7.054261       0.108816       2.032703                    0.999274      27.661757      77.504996       0.634995       0.408733      -1.078241       0.026913       0.004156       0.031595       0.041711      -0.003415      -0.006211       0.008740       0.010662       0.001812      -0.011838      -0.001168       0.013006             12.237391      15.566542      -0.181886       4.660435       6.087239       2.730081      15.058392           0.000000
          134              C       9.733858       1.914762       4.617552      -0.077565      33.798535 0.43182870E+03  0.10201573E+05                                 9.264733                            7.064347      -0.021111       1.970235                    0.999550      29.475697      86.774754       0.598255       0.433375      -1.046778       0.007360       0.008767       0.032255       0.034226       0.000616      -0.014401       0.008142      -0.032821      -0.014809      -0.025188       0.003331       0.021857             10.738345      14.504214      -0.957842       2.812514       5.534606       1.464958      12.176214           0.000001
          135              C      10.641930       2.153935       5.610962      -0.205791      36.594305 0.46626274E+03  0.11216885E+05                                 9.706358                            7.302149      -0.094804       1.942189                    0.998338      30.552826      90.463584       0.593694       0.428847      -1.050604      -0.014654       0.001499      -0.047024       0.049277      -0.000752       0.002797      -0.010072       0.003144      -0.084979      -0.030812       0.013962       0.016849             11.345290      12.681908      -0.985419       1.531537       5.883871       1.961718      15.470091           0.000001
          136              C       7.354653       1.858080       3.763597       0.567987      24.903312 0.26762578E+03  0.56205737E+04                                 7.796312                            5.755447      -0.026464       2.034694                    0.999653      22.832955      63.781313       0.628336       0.464153      -1.026981      -0.028185      -0.027075      -0.045661       0.060103       0.006240      -0.026884      -0.042354      -0.132920      -0.076951      -0.072136      -0.023625       0.095761              9.258986      11.461418      -0.090076       3.207094       5.162474       2.001750      11.153068           0.000003
          137              N       2.689675       6.624940      15.825703      -0.425513      40.338537 0.58486432E+03  0.14504620E+05                                 9.665097                            7.698749       0.110984       2.041453                    0.998417      29.629545      81.757203       0.649888       0.380029      -1.111621      -0.058066      -0.014902       0.045183       0.075068       0.010583      -0.000258      -0.050719      -0.039688       0.111444      -0.045416      -0.027950       0.073366             11.167256      16.253127      -1.449186      -1.705685       8.503546      -3.097850       8.745094           0.000002
          138              N       0.526200       7.222180      15.978932      -0.355246      40.845248 0.56150264E+03  0.13755456E+05                                 9.664075                            7.473278       0.328218       2.109799                    0.999153      29.037124      79.094025       0.670318       0.372994      -1.119148       0.061916      -0.081611       0.083351       0.132066      -0.014773      -0.012879      -0.091256      -0.049757       0.125307      -0.081151      -0.034923       0.116074             11.425307      15.501344      -2.992428      -1.704236      10.248809      -3.125547       8.525767           0.000002
          139              N       0.809683       6.293140      16.996447      -0.201209      36.845615 0.50171288E+03  0.11977615E+05                                 9.146070                            7.155042       0.276864       2.108257                    0.999305      27.590450      74.759032       0.670487       0.382649      -1.109422       0.057076       0.099898      -0.120705       0.166754      -0.049228       0.042210      -0.060683      -0.012675       0.036172      -0.059355      -0.043769       0.103124             10.675964      13.236668       0.110803      -2.743004       9.383227      -3.938680       9.407996           0.000001
          140              N       1.848140       8.265967      14.308901      -0.729032      34.651234 0.49514171E+03  0.11905601E+05                                 8.911923                            7.217352      -0.250345       1.928501                    0.995794      30.903056      86.952765       0.645694       0.394510      -1.089543      -0.010966      -0.041864       0.009919       0.044398      -0.011432      -0.022617      -0.105166       0.005005       0.075611      -0.107588      -0.005396       0.112984              9.874263       9.950191      -0.613482      -1.318064       9.440212      -4.408805      10.232385           0.000001
          141              N       6.208063       8.611592       0.294408      -0.334639      38.707259 0.55624275E+03  0.13647977E+05                                 9.502519                            7.573329       0.130462       2.061661                    0.996554      28.902366      79.804104       0.645597       0.386670      -1.104779      -0.014672       0.006253      -0.131947       0.132907      -0.009388       0.021856       0.062957      -0.025470       0.244766      -0.073442      -0.038370       0.111813             11.035205       6.262974      -1.281959       1.940844      15.509857      -1.857650      11.332784           0.000003
          142              N       5.278193      10.544327      16.402466      -0.413682      39.418797 0.57306686E+03  0.14158519E+05                                 9.547430                            7.632889       0.077904       2.034509                    0.998088      29.443645      81.441834       0.650264       0.381245      -1.109267      -0.006531      -0.075533      -0.028965       0.081160      -0.003021       0.011698       0.032812       0.007757       0.142238      -0.042168      -0.018791       0.060959             11.087372       5.483246      -0.925396       0.985152      17.027034      -1.010650      10.751837           0.000000
          143              N       5.317626       8.343387      16.139049      -0.210512      35.403251 0.51009949E+03  0.12228565E+05                                 8.871333                            7.187513       0.333437       2.120681                    0.999737      27.805311      75.501183       0.672747       0.379781      -1.111496      -0.001241       0.111198       0.127525       0.169201       0.014176       0.025671      -0.028262      -0.015536       0.270355      -0.069719      -0.029673       0.099392             10.182645       5.949093       1.260014       1.413687      14.834900       0.468107       9.763942           0.000002
          144              N       6.297295      10.620365       1.578783      -0.738564      31.269219 0.46275846E+03  0.10893818E+05                                 8.157816                            6.860393       0.055206       2.026205                    0.996600      30.374245      83.394814       0.682190       0.381395      -1.103487      -0.011829      -0.031278      -0.036981       0.049858       0.008507       0.021817       0.054000      -0.239217       0.310317      -0.173127       0.028984       0.144144              8.706185       4.798703      -0.419296       0.655730      10.614787       1.653372      10.705066           0.000010
          145              N       2.653070      13.537440       1.391119      -0.425513      40.338541 0.58486439E+03  0.14504622E+05                                 9.665098                            7.698749       0.110984       2.041453                    0.998417      29.629547      81.757209       0.649888       0.380029      -1.111621       0.058066      -0.014902      -0.045183       0.075068      -0.010583      -0.000258       0.050719      -0.039688       0.111444      -0.045416      -0.027950       0.073366             11.167256      16.253127       1.449186      -1.705685       8.503547       3.097850       8.745094           0.000002
          146              N       4.816545       0.309680       1.237890      -0.355246      40.845245 0.56150261E+03  0.13755455E+05                                 9.664074                            7.473278       0.328218       2.109799                    0.999153      29.037124      79.094022       0.670318       0.372994      -1.119148      -0.061916      -0.081611      -0.083351       0.132066       0.014773      -0.012879       0.091256      -0.049757       0.125306      -0.081151      -0.034923       0.116074             11.425305      15.501342       2.992427      -1.704235      10.248807       3.125547       8.525767           0.000001
          147              N       4.533062      13.205640       0.220375      -0.201209      36.845617 0.50171292E+03  0.11977616E+05                                 9.146071                            7.155042       0.276864       2.108257                    0.999305      27.590451      74.759037       0.670487       0.382649      -1.109422      -0.057076       0.099898       0.120705       0.166754       0.049228       0.042210       0.060683      -0.012675       0.036172      -0.059355      -0.043769       0.103124             10.675965      13.236669      -0.110803      -2.743004       9.383228       3.938680       9.407997           0.000001
          148              N       3.494605       1.353467       2.907921      -0.729032      34.651225 0.49514157E+03  0.11905597E+05                                 8.911922                            7.217351      -0.250344       1.928501                    0.995794      30.903051      86.952744       0.645694       0.394510      -1.089543       0.010966      -0.041864      -0.009919       0.044398       0.011432      -0.022617       0.105166       0.005005       0.075612      -0.107588      -0.005396       0.112984              9.874261       9.950188       0.613481      -1.318063       9.440211       4.408805      10.232383           0.000001
          149              N      11.313282       1.699092      16.922414      -0.334639      38.707260 0.55624275E+03  0.13647977E+05                                 9.502519                            7.573329       0.130462       2.061661                    0.996554      28.902366      79.804103       0.645597       0.386670      -1.104779       0.014672       0.006253       0.131947       0.132907       0.009388       0.021856      -0.062957      -0.025470       0.244766      -0.073442      -0.038370       0.111813             11.035205       6.262974       1.281959       1.940844      15.509859       1.857649      11.332783           0.000003
          150              N       0.064552       3.631827       0.814356      -0.413682      39.418798 0.57306687E+03  0.14158520E+05                                 9.547431                            7.632889       0.077904       2.034509                    0.998088      29.443645      81.441836       0.650264       0.381245      -1.109267       0.006531      -0.075533       0.028965       0.081160       0.003021       0.011698      -0.032812       0.007757       0.142238      -0.042168      -0.018791       0.060959             11.087373       5.483246       0.925396       0.985152      17.027035       1.010650      10.751837           0.000000
          151              N       0.025119       1.430887       1.077773      -0.210512      35.403249 0.51009942E+03  0.12228564E+05                                 8.871333                            7.187513       0.333437       2.120681                    0.999737      27.805309      75.501177       0.672747       0.379781      -1.111496       0.001241       0.111198      -0.127525       0.169201      -0.014176       0.025671       0.028262      -0.015536       0.270355      -0.069719      -0.029673       0.099392             10.182645       5.949093      -1.260014       1.413687      14.834902      -0.468107       9.763941           0.000002
          152              N      11.224050       3.707865      15.638039      -0.738564      31.269233 0.46275873E+03  0.10893826E+05                                 8.157820                            6.860396       0.055206       2.026205                    0.996600      30.374251      83.394843       0.682190       0.381395      -1.103487       0.011829      -0.031278       0.036981       0.049858      -0.008507       0.021817      -0.054000      -0.239217       0.310317      -0.173127       0.028984       0.144144              8.706189       4.798705       0.419296       0.655730      10.614792      -1.653373      10.705069           0.000010
          153              N       8.742370       7.200060       1.391119      -0.425513      40.338542 0.58486443E+03  0.14504623E+05                                 9.665098                            7.698749       0.110984       2.041453                    0.998417      29.629548      81.757213       0.649888       0.380029      -1.111621       0.058066       0.014902      -0.045183       0.075068       0.010583      -0.000258      -0.050719      -0.039688       0.111444      -0.045416      -0.027950       0.073366             11.167257      16.253128      -1.449187      -1.705687       8.503547      -3.097850       8.745095           0.000002
          154              N      10.905845       6.602820       1.237890      -0.355246      40.845250 0.56150269E+03  0.13755458E+05                                 9.664075                            7.473278       0.328218       2.109799                    0.999153      29.037126      79.094031       0.670318       0.372994      -1.119148      -0.061916       0.081611      -0.083351       0.132066      -0.014773      -0.012879      -0.091256      -0.049757       0.125306      -0.081151      -0.034923       0.116074             11.425307      15.501344      -2.992427      -1.704234      10.248809      -3.125547       8.525767           0.000001
          155              N      10.622362       7.531860       0.220375      -0.201209      36.845616 0.50171289E+03  0.11977615E+05                                 9.146070                            7.155042       0.276864       2.108257                    0.999305      27.590450      74.759032       0.670487       0.382649      -1.109422      -0.057076      -0.099898       0.120705       0.166754      -0.049228       0.042210      -0.060683      -0.012675       0.036172      -0.059355      -0.043769       0.103124             10.675964      13.236670       0.110804      -2.743004       9.383228      -3.938681       9.407996           0.000001
          156              N       9.583905       5.559032       2.907921      -0.729032      34.651236 0.49514188E+03  0.11905606E+05                                 8.911924                            7.217354      -0.250345       1.928501                    0.995794      30.903054      86.952758       0.645694       0.394510      -1.089543       0.010966       0.041863      -0.009919       0.044398      -0.011432      -0.022617      -0.105166       0.005005       0.075612      -0.107588      -0.005396       0.112984              9.874264       9.950192      -0.613481      -1.318063       9.440217      -4.408805      10.232382           0.000001
          157              N       5.223982       5.213408      16.922414      -0.334639      38.707264 0.55624308E+03  0.13647987E+05                                 9.502520                            7.573331       0.130461       2.061661                    0.996554      28.902366      79.804103       0.645597       0.386670      -1.104779       0.014672      -0.006253       0.131947       0.132907      -0.009388       0.021856       0.062957      -0.025470       0.244766      -0.073443      -0.038370       0.111813             11.035206       6.262976      -1.281960       1.940845      15.509857      -1.857656      11.332785           0.000003
          158              N       6.153852       3.280673       0.814356      -0.413682      39.418781 0.57306636E+03  0.14158504E+05                                 9.547428                            7.632885       0.077904       2.034509                    0.998088      29.443645      81.441836       0.650264       0.381245      -1.109267       0.006531       0.075533       0.028965       0.081160      -0.003021       0.011698       0.032812       0.007757       0.142238      -0.042168      -0.018791       0.060959             11.087369       5.483244      -0.925394       0.985153      17.027020      -1.010644      10.751842           0.000000
          159              N       6.114419       5.481612       1.077773      -0.210512      35.403244 0.51009948E+03  0.12228565E+05                                 8.871332                            7.187513       0.333437       2.120681                    0.999737      27.805311      75.501183       0.672747       0.379781      -1.111496       0.001241      -0.111198      -0.127525       0.169201       0.014176       0.025671      -0.028262      -0.015536       0.270355      -0.069719      -0.029673       0.099392             10.182643       5.949092       1.260011       1.413686      14.834896       0.468101       9.763942           0.000002
          160              N       5.134750       3.204635      15.638039      -0.738564      31.269212 0.46275818E+03  0.10893810E+05                                 8.157815                            6.860391       0.055206       2.026205                    0.996600      30.374247      83.394824       0.682190       0.381395      -1.103487       0.011829       0.031278       0.036981       0.049858       0.008507       0.021817       0.054000      -0.239217       0.310317      -0.173127       0.028984       0.144144              8.706184       4.798702      -0.419295       0.655731      10.614778       1.653372      10.705072           0.000010
          161              N       8.778975       0.287560      15.825703      -0.425513      40.338532 0.58486426E+03  0.14504618E+05                                 9.665096                            7.698748       0.110984       2.041453                    0.998417      29.629543      81.757195       0.649888       0.380029      -1.111621      -0.058066       0.014902       0.045183       0.075068      -0.010583      -0.000258       0.050719      -0.039688       0.111444      -0.045416      -0.027950       0.073366             11.167254      16.253125       1.449187      -1.705687       8.503545       3.097849       8.745093           0.000002
          162              N       6.615500      13.515320      15.978932      -0.355246      40.845242 0.56150258E+03  0.13755455E+05                                 9.664074                            7.473278       0.328218       2.109799                    0.999153      29.037123      79.094020       0.670318       0.372994      -1.119148       0.061916       0.081611       0.083351       0.132066       0.014773      -0.012879       0.091256      -0.049757       0.125306      -0.081151      -0.034923       0.116074             11.425305      15.501341       2.992427      -1.704234      10.248807       3.125547       8.525766           0.000002
          163              N       6.898983       0.619360      16.996447      -0.201209      36.845615 0.50171289E+03  0.11977615E+05                                 9.146070                            7.155042       0.276864       2.108257                    0.999305      27.590450      74.759030       0.670487       0.382649      -1.109422       0.057076      -0.099898      -0.120705       0.166754       0.049228       0.042210       0.060683      -0.012675       0.036172      -0.059355      -0.043769       0.103124             10.675963      13.236669      -0.110803      -2.743003       9.383226       3.938680       9.407995           0.000001
          164              N       7.937440      12.471532      14.308901      -0.729032      34.651219 0.49514162E+03  0.11905598E+05                                 8.911920                            7.217351      -0.250345       1.928501                    0.995794      30.903052      86.952745       0.645694       0.394510      -1.089543      -0.010966       0.041863       0.009919       0.044398       0.011432      -0.022617       0.105166       0.005005       0.075612      -0.107588      -0.005396       0.112984              9.874259       9.950190       0.613481      -1.318062       9.440210       4.408802      10.232378           0.000001
          165              N       0.118763      12.125908       0.294408      -0.334639      38.707255 0.55624266E+03  0.13647974E+05                                 9.502518                            7.573328       0.130462       2.061661                    0.996554      28.902365      79.804098       0.645597       0.386670      -1.104779      -0.014672      -0.006253      -0.131947       0.132907       0.009388       0.021856      -0.062957      -0.025470       0.244766      -0.073442      -0.038370       0.111813             11.035204       6.262974       1.281959       1.940844      15.509857       1.857653      11.332781           0.000003
          166              N      11.367493      10.193172      16.402466      -0.413682      39.418807 0.57306697E+03  0.14158523E+05                                 9.547432                            7.632889       0.077904       2.034509                    0.998088      29.443645      81.441833       0.650264       0.381245      -1.109267      -0.006531       0.075533      -0.028965       0.081160       0.003021       0.011698      -0.032812       0.007757       0.142238      -0.042168      -0.018791       0.060959             11.087375       5.483247       0.925397       0.985151      17.027045       1.010653      10.751833           0.000000
          167              N      11.406926      12.394112      16.139049      -0.210512      35.403247 0.51009946E+03  0.12228565E+05                                 8.871333                            7.187514       0.333437       2.120681                    0.999737      27.805310      75.501181       0.672747       0.379781      -1.111496      -0.001241      -0.111198       0.127525       0.169201      -0.014176       0.025671       0.028262      -0.015536       0.270355      -0.069719      -0.029673       0.099392             10.182645       5.949092      -1.260011       1.413687      14.834897      -0.468102       9.763944           0.000002
          168              N       0.207995      10.117135       1.578783      -0.738564      31.269223 0.46275861E+03  0.10893823E+05                                 8.157817                            6.860394       0.055206       2.026205                    0.996600      30.374249      83.394831       0.682190       0.381395      -1.103487      -0.011829       0.031278      -0.036981       0.049858      -0.008507       0.021817      -0.054000      -0.239217       0.310317      -0.173127       0.028984       0.144144              8.706186       4.798704       0.419296       0.655730      10.614788      -1.653371      10.705066           0.000010
          169              O       5.099929       3.991277       7.790612      -0.235944      28.817669 0.32283362E+03  0.68192257E+04                                 7.542788                            5.492770       0.521448       2.298639                    0.999045      22.559776      55.256293       0.827398       0.350457      -1.147963      -0.100135       0.087302       0.017772       0.134032      -0.017251       0.074707       0.037798       0.043808       0.371433      -0.109076      -0.047251       0.156327              9.397372       6.980081      -0.160246       3.298654       5.416553       2.434622      15.795483          -0.000000
          170              O       0.072140       4.800040       3.925435      -0.551621      31.317638 0.46727833E+03  0.10829091E+05                                 7.816674                            6.654924       0.795585       2.319290                    0.996239      26.868807      68.990195       0.743615       0.355420      -1.143643       0.021511       0.003340       0.012820       0.025263       0.006057      -0.013787       0.045787      -0.003001      -0.227366      -0.093507       0.038050       0.055457              8.620342      13.541595       0.657463       0.819350       5.645133      -0.436806       6.674297           0.000001
          171              O       1.748506       5.546590       2.647947      -0.579007      35.405269 0.54145969E+03  0.13036455E+05                                 8.496391                            7.138172       0.276120       2.124399                    0.997779      28.113058      73.897233       0.720898       0.352890      -1.144160      -0.029711      -0.010613       0.024295       0.039820       0.004046       0.004609      -0.020397      -0.014485       0.238088      -0.048828      -0.034253       0.083081              9.441230       7.721831       0.300453       1.191307       6.580854      -3.149792      14.021004           0.000003
          172              O       4.348074       7.483473      13.108888      -0.556145      33.267721 0.51240517E+03  0.12120667E+05                                 8.122833                            6.963698       0.743430       2.310506                    0.994624      26.776031      68.880859       0.729618       0.354893      -1.147002       0.016291      -0.014157      -0.011021       0.024234       0.015321      -0.029101       0.018044       0.018113      -0.261322      -0.096225       0.032765       0.063460              8.950290       7.228722      -2.081667      -1.965580      10.747246       2.466310       8.874902          -0.000000
          173              O       5.261750       5.635070      13.888810      -0.562239      34.051597 0.50217350E+03  0.11861271E+05                                 8.294835                            6.870951       0.400088       2.183096                    0.996865      27.318337      71.050336       0.735559       0.352542      -1.144805      -0.003634       0.037396      -0.016134       0.040890      -0.000572       0.004222      -0.035070       0.002125       0.181282      -0.043198      -0.029276       0.072473              9.349963       5.462788      -0.980683       0.480876       7.441314      -1.923432      15.145786           0.000005
          174              O       0.242816      10.903777       9.426210      -0.235944      28.817656 0.32283347E+03  0.68192218E+04                                 7.542786                            5.492768       0.521448       2.298639                    0.999045      22.559773      55.256280       0.827398       0.350457      -1.147963       0.100135       0.087302      -0.017772       0.134032       0.017252       0.074707      -0.037798       0.043808       0.371433      -0.109076      -0.047251       0.156327              9.397368       6.980079       0.160245       3.298653       5.416551      -2.434621      15.795476          -0.000000
          175              O       5.270605      11.712540      13.291387      -0.551621      31.317644 0.46727844E+03  0.10829094E+05                                 7.816676                            6.654925       0.795585       2.319290                    0.996239      26.868809      68.990204       0.743615       0.355420      -1.143643      -0.021511       0.003340      -0.012819       0.025263      -0.006057      -0.013787      -0.045787      -0.003002      -0.227366      -0.093507       0.038050       0.055457              8.620343      13.541597      -0.657463       0.819350       5.645134       0.436806       6.674298           0.000001
          176              O       3.594239      12.459090      14.568875      -0.579007      35.405270 0.54145971E+03  0.13036456E+05                                 8.496391                            7.138172       0.276119       2.124399                    0.997779      28.113058      73.897234       0.720898       0.352890      -1.144160       0.029711      -0.010613      -0.024295       0.039820      -0.004046       0.004609       0.020397      -0.014485       0.238088      -0.048828      -0.034253       0.083081              9.441230       7.721831      -0.300453       1.191307       6.580854       3.149793      14.021004           0.000003
          177              O       0.994671       0.570972       4.107934      -0.556145      33.267701 0.51240462E+03  0.12120651E+05                                 8.122829                            6.963694       0.743431       2.310507                    0.994624      26.776029      68.880849       0.729618       0.354893      -1.147002      -0.016291      -0.014157       0.011021       0.024234      -0.015321      -0.029101      -0.018044       0.018113      -0.261322      -0.096225       0.032765       0.063460              8.950286       7.228718       2.081668      -1.965578      10.747240      -2.466309       8.874899          -0.000000
          178              O       0.080995      12.547570       3.328012      -0.562240      34.051593 0.50217342E+03  0.11861269E+05                                 8.294834                            6.870950       0.400088       2.183096                    0.996865      27.318337      71.050331       0.735559       0.352542      -1.144805       0.003634       0.037396       0.016134       0.040890       0.000572       0.004222       0.035070       0.002125       0.181282      -0.043198      -0.029276       0.072473              9.349961       5.462787       0.980683       0.480877       7.441314       1.923434      15.145782           0.000005
          179              O       6.332116       9.833722       9.426210      -0.235944      28.817684 0.32283356E+03  0.68192243E+04                                 7.542791                            5.492769       0.521447       2.298639                    0.999045      22.559777      55.256298       0.827398       0.350457      -1.147963       0.100135      -0.087302      -0.017772       0.134032      -0.017252       0.074707       0.037798       0.043808       0.371433      -0.109076      -0.047251       0.156327              9.397378       6.980083      -0.160244       3.298659       5.416553       2.434625      15.795499          -0.000000
          180              O      11.359905       9.024960      13.291387      -0.551621      31.317646 0.46727850E+03  0.10829096E+05                                 7.816676                            6.654925       0.795584       2.319289                    0.996239      26.868811      68.990210       0.743615       0.355420      -1.143643      -0.021511      -0.003340      -0.012820       0.025263       0.006057      -0.013787       0.045787      -0.003002      -0.227366      -0.093507       0.038050       0.055457              8.620343      13.541598       0.657463       0.819351       5.645134      -0.436806       6.674298           0.000001
          181              O       9.683539       8.278410      14.568875      -0.579007      35.405264 0.54145961E+03  0.13036453E+05                                 8.496390                            7.138171       0.276120       2.124399                    0.997779      28.113056      73.897226       0.720898       0.352890      -1.144160       0.029711       0.010613      -0.024295       0.039820       0.004046       0.004609      -0.020397      -0.014485       0.238088      -0.048828      -0.034253       0.083081              9.441229       7.721831       0.300453       1.191308       6.580853      -3.149791      14.021002           0.000003
          182              O       7.083971       6.341527       4.107934      -0.556145      33.267721 0.51240516E+03  0.12120666E+05                                 8.122832                            6.963698       0.743431       2.310506                    0.994624      26.776032      68.880859       0.729618       0.354893      -1.147002      -0.016291       0.014157       0.011021       0.024234       0.015321      -0.029101       0.018044       0.018113      -0.261323      -0.096225       0.032765       0.063460              8.950290       7.228721      -2.081666      -1.965579      10.747245       2.466311       8.874903          -0.000001
          183              O       6.170295       8.189930       3.328012      -0.562240      34.051604 0.50217353E+03  0.11861272E+05                                 8.294836                            6.870952       0.400088       2.183095                    0.996865      27.318338      71.050339       0.735559       0.352542      -1.144805       0.003634      -0.037396       0.016134       0.040890      -0.000572       0.004222      -0.035070       0.002125       0.181282      -0.043198      -0.029276       0.072473              9.349965       5.462788      -0.980683       0.480877       7.441315      -1.923435      15.145791           0.000005
          184              O      11.189229       2.921222       7.790612      -0.235944      28.817674 0.32283349E+03  0.68192223E+04                                 7.542789                            5.492769       0.521448       2.298639                    0.999045      22.559776      55.256292       0.827398       0.350457      -1.147963      -0.100135      -0.087302       0.017772       0.134032       0.017251       0.074707      -0.037798       0.043808       0.371433      -0.109076      -0.047251       0.156327              9.397375       6.980081       0.160244       3.298657       5.416551      -2.434623      15.795491          -0.000000
          185              O       6.161440       2.112460       3.925435      -0.551621      31.317639 0.46727837E+03  0.10829092E+05                                 7.816675                            6.654924       0.795585       2.319290                    0.996239      26.868808      68.990199       0.743615       0.355420      -1.143643       0.021511      -0.003340       0.012820       0.025263      -0.006057      -0.013787      -0.045787      -0.003002      -0.227366      -0.093507       0.038050       0.055457              8.620342      13.541595      -0.657463       0.819351       5.645134       0.436806       6.674297           0.000001
          186              O       7.837806       1.365910       2.647947      -0.579007      35.405260 0.54145953E+03  0.13036450E+05                                 8.496390                            7.138171       0.276120       2.124399                    0.997779      28.113055      73.897221       0.720898       0.352890      -1.144160      -0.029711       0.010613       0.024295       0.039820      -0.004046       0.004609       0.020397      -0.014485       0.238087      -0.048828      -0.034253       0.083081              9.441228       7.721830      -0.300453       1.191307       6.580853       3.149792      14.021001           0.000003
          187              O      10.437374      13.254027      13.108888      -0.556145      33.267717 0.51240509E+03  0.12120664E+05                                 8.122832                            6.963697       0.743431       2.310506                    0.994624      26.776030      68.880853       0.729618       0.354893      -1.147002       0.016291       0.014157      -0.011021       0.024234      -0.015321      -0.029101      -0.018044       0.018113      -0.261322      -0.096225       0.032765       0.063460              8.950289       7.228720       2.081666      -1.965579      10.747245      -2.466311       8.874902          -0.000000
          188              O      11.351050       1.277430      13.888810      -0.562239      34.051604 0.50217355E+03  0.11861273E+05                                 8.294836                            6.870951       0.400088       2.183095                    0.996865      27.318339      71.050341       0.735559       0.352542      -1.144805      -0.003634      -0.037396      -0.016134       0.040890       0.000572       0.004222       0.035070       0.002125       0.181282      -0.043198      -0.029276       0.072473              9.349964       5.462788       0.980683       0.480877       7.441315       1.923435      15.145790           0.000005

******************************************************
Auxiliary information for the entire system
The total spin magnetic moment of the unit cell is   0.000301
The total net atomic charge of the unit cell is   -0.000008
Accuracy of reproducing the electrostatic potential in the unit cell:
  The inner radius (bohr) =    5.0000
  The outer radius (bohr) =   12.0000
  Valid grid points have density less than (e/(bohr^3)) =    0.0001
  The number of valid grid points were=        71286
  The rms potential error without charges in kcal/mol is=      4.37929
  The rms potential error with partial charges in kcal/mol is=      0.97772
  The RRMSE value at monopole order=      0.22326
  The rms potential error with partial charges and cloud penetration in kcal/mol is=      0.98287
  The RRMSE value at monopole order with cloud penetration is=      0.22444
  The rms potential error with partial charges and atomic dipoles in kcal/mol is=      0.80601
  The RRMSE value at dipole order=      0.18405
  The rms potential error with partial charges, atomic dipoles and cloud penetration in kcal/mol is=      0.81163
  The RRMSE value at dipole order with cloud penetration=      0.18533

******************************************************
The electron densities and ab initio electrostatic potential were computed in VASP using the PBE functional and
projector augmented wave method. See the main text of the journal article for a description of computational details.
The atomic charges, dipoles, and quadrupoles were computed with the DDEC6 method as described in
(a) T. A. Manz and N. Gabaldon Limas, RSC Adv. 6 (2016) 47771-47801 DOI: 10.1039/c6ra04656h
(b) N. Gabaldon Limas and T. A. Manz, RSC Adv. 8 (2018) 2678-2707 DOI: 10.1039/c7ra11829e.
For each atom in the material, the electron cloud parameters were fit to the spherically averaged atom-in-material
electron density using radial positions for which this density was between 10^-4 and 10^-2 electrons per cubic bohr.
The polarizabilities, dispersion coefficients, and quantum Drude oscillator (QDO) parameters were fit using the MCLF method.
The magnetic structure of the system was optimized in VASP from the default ferromagnetic initial guess using spin polarization.
The atomic spin moments (ASMs) were computed on this optimized magnetic structure using the DDEC6 partition as inputs
to the method of T. A. Manz and D. S. Sholl, J. Chem. Theory Comput. 7 (2011) 4146-4164 DOI: 10.1021/ct200539n.
The RMSE and RRMSE were computed using a uniform grid with Ewald summation.
