# Supplementary material for: A collection of forcefield precursors for metal–organic frameworks
Source: RSC Adv. 2019 Nov 13;9(63):36492–507. doi: 10.1039/c9ra07327b (PMC9075174; doi:10.1039/c9ra07327b)
Supplement: RA-009-C9RA07327B-s5380 [file RA-009-C9RA07327B-s5380.xyz]

   72
jmolscript: load "" {1 1 1} spacegroup "x,y,z" unitcell [{     11.119300     0.000000     0.000000 }, {      2.531813    10.958635     0.000000 }, {      4.599774     1.827287    10.227324 }]
Co    13.761433     7.615891     5.126242     0.732531
Co    13.223441     5.255952     2.965413     1.108681
Co     6.175643     8.849299    10.136199     1.040690
Co     4.489454     5.170031     5.101082     0.732688
Co     5.027446     7.529970     7.261911     1.108686
Co     0.955944     3.936623     0.091125     1.040799
H      2.974566     5.360117     0.798754     0.438802
H      3.415033    10.863233     1.459439     0.154553
H     12.017291     1.724580     5.082980     0.138241
H     13.996328    10.651930     6.054576     0.104671
H     10.457901     7.934965     8.812885     0.154284
H      8.640379     8.061054     5.182185     0.141431
H     10.750993     8.129463     4.191157     0.103821
H     15.276321     7.425805     9.428570     0.438792
H     14.835854     1.922689     8.767885     0.154514
H      6.233596    11.061342     5.144344     0.138218
H      4.254559     2.133992     4.172748     0.104623
H      7.792986     4.850957     1.414439     0.154241
H      9.610508     4.724868     5.045139     0.141398
H      7.499894     4.656459     6.036167     0.103769
C     13.834181     8.375512     2.317512     0.564249
C     14.100112     9.666683     3.054902     0.107159
C     14.441969    10.838107     2.404444    -0.138832
C     12.115715     1.022338     3.170470     0.031113
C     11.921261     0.949760     4.542977    -0.146536
C     14.119552    10.697513     5.113662     0.096946
C     12.548749     2.320700     2.518990     0.586509
C     13.037615     7.841196     7.932312     0.554276
C     11.706393     7.937023     7.205150     0.105865
C     10.494393     7.951690     7.863789    -0.149064
C      9.327420     7.990895     7.107990     0.045537
C      9.423433     8.039911     5.720142    -0.154968
C     10.684688     8.058310     5.136162     0.099916
C      7.976359     7.939079     7.768675     0.589789
C      4.416706     4.410410     7.909812     0.564252
C      4.150775     3.119239     7.172422     0.107153
C      3.808918     1.947815     7.822880    -0.138874
C      6.135172    11.763584     7.056854     0.031067
C      6.329626    11.836162     5.684347    -0.146585
C      4.131335     2.088409     5.113662     0.096925
C      5.702138    10.465222     7.708334     0.586511
C      5.213272     4.944726     2.295012     0.554277
C      6.544494     4.848899     3.022174     0.105862
C      7.756494     4.834232     2.363535    -0.149122
C      8.923467     4.795027     3.119334     0.045492
C      8.827454     4.746011     4.507182    -0.155022
C      7.566199     4.727612     5.091162     0.099882
C     10.274528     4.846843     2.458649     0.589808
N     13.962486     9.587526     4.390590    -0.208932
N     11.807507     7.979102     5.858211    -0.217017
N      4.288401     3.198396     5.836734    -0.208969
N      6.443380     4.806820     4.369113    -0.217060
O     13.535236     7.391305     3.065129    -0.508675
O      2.761000     8.365728     1.066710    -0.495938
O     12.814175     3.263024     3.297289    -0.549449
O      1.490616     2.325527     1.264097    -0.568834
O     14.045333     7.792183     7.155036    -0.520648
O     13.077828     7.827052     9.165728    -0.477846
O      7.835437     8.601616     8.821067    -0.538312
O      7.109030     7.223797     7.187763    -0.575211
O      2.188212     5.334561     0.962391    -0.986447
O      4.706972     7.224912     5.212867    -0.661683
O      4.715651     5.394617     7.162195    -0.508906
O     15.489887     4.420194     9.160614    -0.496076
O      5.436712     9.522898     6.930035    -0.549491
O     16.760271    10.460395     8.963227    -0.568844
O      4.205554     4.993739     3.072288    -0.520927
O      5.173059     4.958870     1.061596    -0.478056
O     10.415450     4.184306     1.406257    -0.538335
O     11.141857     5.562125     3.039561    -0.575275
O     16.062675     7.451361     9.264933    -0.986437
O     13.543915     5.561010     5.014457    -0.661650

The following XYZ coordinates are in angstroms. Other properties are in atomic units.
The sperically averaged electron density of each atom fit to a function of the form exp(a - br)
eigen_1, eigen_2 and eigen_3 are the three eigenvalues of traceless quadrupole moment tensor
  atom number  atomic symbol              X              Y              Z     net charge C6 coefficient C8 coefficient C10 coefficient fluctuating dipole atomic polarizability isotropic forcefield polarizability              a              b squared Pearson coefficient          <r^3>          <r^4>         wp_QDO          m_QDO          q_QDO       dipole_x       dipole_y       dipole_z         dipole            Qxy            Qxz            Qyz     Q(x^2-y^2)  Q(3z^2 - R^2)        eigen_1        eigen_2        eigen_3 static polarizability      alpha(xx)      alpha(xy)      alpha(xz)      alpha(yy)      alpha(yz)      alpha(zz) atomic spin moment
            1             Co      13.761433       7.615891       5.126242       0.732531      95.188541 0.19431331E+04  0.62411230E+05                                17.387055                           14.701905       0.564504       2.008560                    0.995209      51.274443     140.568277       0.457162       0.417134      -1.132126       0.066851      -0.095534      -0.003653       0.116658       0.034731       0.017899       0.017206       0.018588       0.243848      -0.076645      -0.011260       0.087904             20.507282      19.355258      -2.164032      -0.505336      20.685041      -0.538578      21.481547          -0.149791
            2             Co      13.223441       5.255952       2.965413       1.108681      88.003698 0.15980258E+04  0.48560011E+05                                16.402240                           13.226867       0.570157       2.089168                    0.995324      42.914170     112.019180       0.490964       0.410546      -1.144087      -0.008946       0.008882       0.018034       0.022003       0.031570      -0.016617      -0.025562      -0.009094       0.237510      -0.071609      -0.017129       0.088738             20.435139      22.813781       3.939433       4.720292      20.408607       1.547407      18.083029           2.909771
            3             Co       6.175643       8.849299      10.136199       1.040690      92.636032 0.19024191E+04  0.60025503E+05                                15.650466                           13.313418       0.546474       2.075709                    0.995983      43.337362     113.042487       0.555613       0.349385      -1.198310      -0.003527      -0.011732       0.014082       0.018665       0.047639       0.025459      -0.018660      -0.068041      -0.158939      -0.075500      -0.009717       0.085217             18.342778      12.801621       1.510255       3.572080      18.065562      -1.679562      24.161150           2.799893
            4             Co       4.489454       5.170031       5.101082       0.732688      95.172668 0.19427070E+04  0.62394744E+05                                17.386150                           14.701076       0.564701       2.008634                    0.995210      51.268226     140.552628       0.457134       0.417179      -1.132085      -0.066878       0.095547       0.003632       0.116684       0.034982       0.018105       0.017302       0.018642       0.244025      -0.076922      -0.011162       0.088084             20.506318      19.354024      -2.163841      -0.505420      20.683861      -0.538595      21.481068          -0.161911
            5             Co       5.027446       7.529970       7.261911       1.108686      88.003691 0.15980290E+04  0.48560106E+05                                16.402204                           13.226857       0.570216       2.089187                    0.995324      42.913951     112.018409       0.490966       0.410544      -1.144088       0.008972      -0.008922      -0.018033       0.022029       0.031554      -0.016502      -0.025420      -0.009135       0.237480      -0.071589      -0.017035       0.088624             20.435043      22.812640       3.939648       4.720187      20.409424       1.547550      18.083067           2.909935
            6             Co       0.955944       3.936623       0.091125       1.040799      92.626405 0.19021718E+04  0.60015299E+05                                15.648851                           13.312099       0.546680       2.075802                    0.995981      43.336158     113.034326       0.555673       0.349361      -1.198339       0.003549       0.011748      -0.014124       0.018712       0.047598       0.025440      -0.018629      -0.068027      -0.158964      -0.075461      -0.009721       0.085183             18.340828      12.800478       1.510194       3.571681      18.063652      -1.678910      24.158355           2.800159
            7              H       2.974566       5.360117       0.798754       0.438802       0.357424 0.21499200E+01  0.16031795E+02                                 1.024647                            1.016548      -1.494637       2.355091                    0.999051       2.433457       7.071317       0.455702       1.802457      -0.616847       0.019381       0.002230      -0.006096       0.020439       0.003432      -0.001294       0.002717      -0.005945       0.006646      -0.006302       0.001262       0.005040              1.037596       1.176460       0.003668       0.012586       0.935115      -0.032896       1.001213           0.001415
            8              H       3.415033      10.863233       1.459439       0.154553       1.095399 0.80411435E+01  0.78439107E+02                                 1.710864                            1.626331      -1.167817       2.351757                    0.996886       3.258401       8.867928       0.509050       1.233477      -0.720991       0.003970       0.003721      -0.042208       0.042557      -0.001847      -0.002606       0.000291       0.004728       0.046175      -0.010709      -0.005016       0.015725              1.725975       1.312488       0.063779      -0.028739       1.621125      -0.048731       2.244311           0.000023
            9              H      12.017291       1.724580       5.082980       0.138241       1.135668 0.85022786E+01  0.84052932E+02                                 1.755275                            1.675010      -1.027277       2.406111                    0.998085       3.296176       9.013787       0.500677       1.237459      -0.720828       0.002461       0.035599       0.023866       0.042929       0.001531      -0.002464       0.011544      -0.023321       0.030489      -0.017309      -0.002765       0.020074              1.785989       1.472268       0.127199       0.089746       2.217070       0.315437       1.668628          -0.000001
           10              H      13.996328      10.651930       6.054576       0.104671       1.265499 0.95532445E+01  0.96849137E+02                                 1.866078                            1.759795      -0.813304       2.495051                    0.999089       3.373771       9.222239       0.497000       1.215639      -0.726926      -0.004190      -0.000352       0.051610       0.051781       0.003776      -0.005873       0.005318      -0.021715       0.055146      -0.021816       0.001349       0.020467              1.892561       1.543194       0.077964      -0.095679       1.616491      -0.182099       2.517998          -0.000119
           11              H      10.457901       7.934965       8.812885       0.154284       1.168072 0.86446076E+01  0.86922977E+02                                 1.861460                            1.741729      -1.419545       2.232094                    0.993045       3.580615      10.297512       0.462881       1.315973      -0.700783      -0.005823      -0.000086       0.038604       0.039041       0.002471      -0.003957       0.003529      -0.002400       0.026341      -0.008709      -0.001694       0.010404              1.903585       1.731541      -0.022440      -0.130763       1.379971      -0.048568       2.599242           0.000036
           12              H       8.640379       8.061054       5.182185       0.141431       1.109213 0.82244171E+01  0.80519160E+02                                 1.722103                            1.643794      -0.886945       2.474798                    0.999153       3.214306       8.706842       0.507798       1.232029      -0.722645      -0.036320      -0.000906      -0.022370       0.042666      -0.003259       0.008081      -0.000785       0.028489       0.030836      -0.019753       0.001748       0.018004              1.745483       2.175475      -0.023185       0.329515       1.409712       0.025515       1.651262          -0.000029
           13              H      10.750993       8.129463       4.191157       0.103821       1.309577 0.98308436E+01  0.10031179E+03                                 1.900991                            1.778405      -0.961048       2.424210                    0.997681       3.417259       9.350778       0.497557       1.206429      -0.728802       0.001191       0.001426      -0.051209       0.051243      -0.001094       0.003671      -0.007513       0.026868       0.050768      -0.023304       0.003968       0.019336              1.939469       1.657137       0.030552      -0.204014       1.521089      -0.011055       2.640182          -0.000066
           14              H      15.276321       7.425805       9.428570       0.438792       0.357449 0.21501076E+01  0.16033467E+02                                 1.024673                            1.016574      -1.494629       2.355078                    0.999051       2.433518       7.071444       0.455711       1.802390      -0.616856      -0.019382      -0.002232       0.006098       0.020441       0.003433      -0.001296       0.002717      -0.005940       0.006639      -0.006301       0.001263       0.005038              1.037622       1.176491       0.003669       0.012585       0.935137      -0.032897       1.001238           0.001415
           15              H      14.835854       1.922689       8.767885       0.154514       1.095534 0.80424512E+01  0.78455448E+02                                 1.711042                            1.626491      -1.167935       2.351687                    0.996884       3.258676       8.869025       0.509008       1.233521      -0.720981      -0.003970      -0.003716       0.042206       0.042555      -0.001846      -0.002605       0.000291       0.004724       0.046174      -0.010707      -0.005018       0.015724              1.726156       1.312603       0.063792      -0.028743       1.621305      -0.048737       2.244559           0.000022
           16              H       6.233596      11.061342       5.144344       0.138218       1.135752 0.85030873E+01  0.84062903E+02                                 1.755356                            1.675085      -1.027318       2.406074                    0.998084       3.296341       9.014336       0.500668       1.237452      -0.720830      -0.002459      -0.035596      -0.023864       0.042925       0.001533      -0.002464       0.011541      -0.023322       0.030493      -0.017310      -0.002762       0.020072              1.786073       1.472330       0.127210       0.089751       2.217186       0.315453       1.668704          -0.000005
           17              H       4.254559       2.133992       4.172748       0.104623       1.265606 0.95542708E+01  0.96862639E+02                                 1.866235                            1.759932      -0.813357       2.495022                    0.999089       3.373929       9.222973       0.496960       1.215697      -0.726913       0.004195       0.000357      -0.051610       0.051781       0.003778      -0.005872       0.005316      -0.021716       0.055148      -0.021817       0.001351       0.020466              1.892725       1.543308       0.077976      -0.095692       1.616622      -0.182128       2.518245          -0.000116
           18              H       7.792986       4.850957       1.414439       0.154241       1.168168 0.86455590E+01  0.86935255E+02                                 1.861591                            1.741848      -1.419571       2.232066                    0.993044       3.580854      10.298484       0.462854       1.316009      -0.700776       0.005819       0.000080      -0.038603       0.039039       0.002470      -0.003959       0.003528      -0.002397       0.026348      -0.008709      -0.001697       0.010406              1.903720       1.731678      -0.022444      -0.130779       1.380054      -0.048571       2.599428           0.000036
           19              H       9.610508       4.724868       5.045139       0.141398       1.109315 0.82253769E+01  0.80530907E+02                                 1.722205                            1.643888      -0.887016       2.474745                    0.999152       3.214502       8.707500       0.507785       1.232026      -0.722646       0.036317       0.000904       0.022368       0.042662      -0.003258       0.008079      -0.000785       0.028492       0.030843      -0.019755       0.001752       0.018003              1.745589       2.175623      -0.023186       0.329538       1.409786       0.025518       1.651358          -0.000027
           20              H       7.499894       4.656459       6.036167       0.103769       1.309703 0.98320377E+01  0.10032741E+03                                 1.901153                            1.778545      -0.961132       2.424163                    0.997680       3.417450       9.351577       0.497522       1.206473      -0.728792      -0.001195      -0.001429       0.051208       0.051242      -0.001093       0.003670      -0.007510       0.026871       0.050770      -0.023305       0.003970       0.019335              1.939639       1.657276       0.030555      -0.204045       1.521200      -0.011055       2.640442          -0.000065
           21              C      13.834181       8.375512       2.317512       0.564249      25.861083 0.25465280E+03  0.52858921E+04                                 8.010844                            5.641293       0.133453       2.104596                    0.999584      22.255244      61.950017       0.629645       0.468641      -1.023777       0.005669      -0.076145      -0.031274       0.082513      -0.049336      -0.011824      -0.018453       0.147283      -0.178371      -0.080370      -0.038200       0.118570              9.864228       4.593678       1.825341       0.461368      12.384575       1.558890      12.614430          -0.002077
           22              C      14.100112       9.666683       3.054902       0.107159      35.254889 0.38272482E+03  0.86669823E+04                                 9.406460                            6.556085       0.084263       2.048999                    0.999466      25.694241      71.181924       0.642231       0.421147      -1.067162       0.011782       0.038407       0.059112       0.071471      -0.022776       0.006884      -0.002758       0.076521      -0.015845      -0.041905      -0.006278       0.048183             11.973360       5.412167       3.388814       0.098297      19.367357       1.006282      11.140555           0.004140
           23              C      14.441969      10.838107       2.404444      -0.138832      35.025500 0.41898427E+03  0.97477072E+04                                 9.271933                            6.815156       0.057445       1.997356                    0.999502      28.875313      82.245970       0.633310       0.415705      -1.065974       0.002205       0.015274       0.004573       0.016095      -0.027950       0.006767      -0.008882       0.089857      -0.012597      -0.051767      -0.004577       0.056343             11.236791       5.276113       3.111910      -0.160974      18.778389      -0.514505       9.655871          -0.001985
           24              C      12.115715       1.022338       3.170470       0.031113      36.432708 0.41644219E+03  0.95971998E+04                                 9.556375                            6.774646       0.107318       2.050179                    0.999350      26.241212      72.482190       0.643082       0.413285      -1.076056      -0.016803      -0.034978       0.012479       0.040762      -0.019122       0.014802       0.012013       0.043895       0.002799      -0.036982       0.004866       0.032116             12.194345       5.622738       3.510386      -0.575910      20.185647      -2.646155      10.774649           0.005239
           25              C      11.921261       0.949760       4.542977      -0.146536      31.814388 0.43258332E+03  0.10149266E+05                                 8.710564                            6.936277       0.103033       2.008171                    0.999689      29.173075      83.565638       0.625932       0.417075      -1.064626       0.003537      -0.002057      -0.015106       0.015651      -0.017370       0.007627       0.017259      -0.002511      -0.026454      -0.028867       0.004807       0.024060              9.866352       5.305113       2.221481      -0.400726      14.370620      -2.193283       9.923322          -0.004251
           26              C      14.119552      10.697513       5.113662       0.096946      26.527242 0.32278976E+03  0.70597353E+04                                 7.780346                            6.032287       0.199573       2.084932                    0.999652      25.736833      71.873787       0.662463       0.422742      -1.057890       0.013856      -0.036548      -0.034911       0.052407      -0.019992       0.005795       0.012746       0.063350       0.034629      -0.046536       0.014620       0.031915              8.871766       4.826967       2.138241      -0.276360      12.800652      -0.801490       8.987680           0.000142
           27              C      12.548749       2.320700       2.518990       0.586509      24.110138 0.25441078E+03  0.52888598E+04                                 7.723154                            5.670230      -0.034454       2.047225                    0.999382      22.377737      62.695438       0.621702       0.473911      -1.019134       0.018410       0.048865      -0.033231       0.061895      -0.042894      -0.002622       0.017886       0.144808      -0.135464      -0.071931      -0.035151       0.107083              9.418208       4.915733       2.211457       0.266017      13.578820      -1.803099       9.760072          -0.002702
           28              C      13.037615       7.841196       7.932312       0.554276      24.764913 0.25586037E+03  0.53102718E+04                                 7.752378                            5.646423       0.126027       2.103388                    0.999625      22.233326      61.620382       0.631564       0.467278      -1.025868       0.085653      -0.014164       0.010710       0.087475       0.011509      -0.008824       0.002570      -0.152065      -0.202946      -0.070605      -0.040138       0.110743              9.203303      12.631151      -0.612528       0.556824       4.077257      -0.221264      10.901500          -0.000331
           29              C      11.706393       7.937023       7.205150       0.105865      35.366244 0.39055446E+03  0.88964477E+04                                 9.441184                            6.636260       0.052514       2.035056                    0.999394      25.943300      72.276256       0.635879       0.422860      -1.065208      -0.041242      -0.004996      -0.059549       0.072608       0.002626      -0.002121       0.006062      -0.091122      -0.022648      -0.042017      -0.008020       0.050037             11.861486      20.094054      -0.785065      -0.593380       4.657255      -0.101625      10.833148           0.002700
           30              C      10.494393       7.951690       7.863789      -0.149064      36.611039 0.43796891E+03  0.10344614E+05                                 9.661150                            7.044412      -0.065835       1.959311                    0.999124      29.536935      85.895158       0.610320       0.424891      -1.055890      -0.011025      -0.002964      -0.008923       0.014490       0.004045      -0.010713       0.006980      -0.112319      -0.046063      -0.051943      -0.012590       0.064533             11.686387      19.603252      -0.611224      -1.748609       4.727109       0.018560      10.728800           0.000829
           31              C       9.327420       7.990895       7.107990       0.045537      36.464289 0.41366914E+03  0.95260359E+04                                 9.574817                            6.764278       0.034484       2.026682                    0.999097      26.189875      72.527838       0.641248       0.414783      -1.074106       0.036521      -0.000691      -0.010853       0.038106       0.001195       0.014680       0.015466      -0.071177      -0.029720      -0.038739      -0.006530       0.045269             12.125427      20.321681      -0.380764      -3.402366       4.799662       0.231397      11.254939           0.006214
           32              C       9.423433       8.039911       5.720142      -0.154968      32.249290 0.43607992E+03  0.10238170E+05                                 8.752749                            6.942551       0.196233       2.037844                    0.999762      29.160482      83.192167       0.629429       0.414480      -1.067721       0.002315      -0.014645       0.010705       0.018288      -0.010312       0.019083       0.002819       0.005193      -0.005589      -0.022410       0.000661       0.021748              9.886735      14.458973      -0.244034      -2.515124       4.701891       0.306830      10.499341          -0.000029
           33              C      10.684688       8.058310       5.136162       0.099916      26.700551 0.32540303E+03  0.71279778E+04                                 7.795296                            6.048111       0.200643       2.082318                    0.999703      25.803198      72.007159       0.663303       0.421550      -1.059124       0.032475      -0.026065       0.038985       0.057043       0.001677       0.013668       0.003706      -0.063744       0.037754      -0.041619       0.014577       0.027042              8.836063      12.926653      -0.135418      -1.116848       4.242466       0.040377       9.339071           0.000222
           34              C       7.976359       7.939079       7.768675       0.589789      24.298296 0.25177053E+03  0.52256766E+04                                 7.786234                            5.659307      -0.033429       2.052722                    0.999358      22.272083      62.558396       0.618608       0.477038      -1.016421      -0.053350      -0.006669       0.027960       0.060601      -0.038400       0.037934      -0.074778      -0.093001       0.023183      -0.069142      -0.049850       0.118992              9.525810      13.610927       0.727565      -2.536557       5.859385       2.278331       9.107119          -0.000619
           35              C       4.416706       4.410410       7.909812       0.564252      25.861013 0.25464921E+03  0.52858192E+04                                 8.010896                            5.641287       0.133314       2.104544                    0.999584      22.255476      61.951447       0.629638       0.468646      -1.023770      -0.005662       0.076129       0.031277       0.082498      -0.049342      -0.011837      -0.018453       0.147304      -0.178346      -0.080379      -0.038200       0.118579              9.864354       4.593721       1.825379       0.461367      12.384802       1.558966      12.614539          -0.002073
           36              C       4.150775       3.119239       7.172422       0.107153      35.255736 0.38272730E+03  0.86670813E+04                                 9.406742                            6.556181       0.084096       2.048949                    0.999466      25.694325      71.183107       0.642213       0.421157      -1.067152      -0.011763      -0.038403      -0.059113       0.071467      -0.022771       0.006879      -0.002763       0.076533      -0.015869      -0.041904      -0.006285       0.048188             11.973879       5.412338       3.389025       0.098296      19.368363       1.006371      11.140935           0.004191
           37              C       3.808918       1.947815       7.822880      -0.138874      35.028139 0.41901519E+03  0.97486519E+04                                 9.272509                            6.815475       0.057297       1.997295                    0.999502      28.876583      82.251797       0.633283       0.415713      -1.065964      -0.002201      -0.015268      -0.004575       0.016090      -0.027944       0.006763      -0.008870       0.089841      -0.012555      -0.051761      -0.004564       0.056325             11.237624       5.276421       3.112207      -0.160990      18.779968      -0.514510       9.656484          -0.002002
           38              C       6.135172      11.763584       7.056854       0.031067      36.434836 0.41646349E+03  0.95978258E+04                                 9.556743                            6.774801       0.107296       2.050159                    0.999350      26.242093      72.485447       0.643077       0.413283      -1.076056       0.016810       0.034980      -0.012485       0.040768      -0.019108       0.014792       0.012006       0.043853       0.002815      -0.036956       0.004869       0.032087             12.194981       5.622953       3.510641      -0.575951      20.186915      -2.646286      10.775076           0.005279
           39              C       6.329626      11.836162       5.684347      -0.146585      31.816314 0.43261149E+03  0.10150111E+05                                 8.710932                            6.936504       0.103023       2.008149                    0.999689      29.174324      83.570480       0.625920       0.417075      -1.064624      -0.003523       0.002056       0.015117       0.015657      -0.017358       0.007627       0.017271      -0.002541      -0.026436      -0.028867       0.004809       0.024058              9.866836       5.305308       2.221636      -0.400771      14.371410      -2.193452       9.923789          -0.004275
           40              C       4.131335       2.088409       5.113662       0.096925      26.527714 0.32279371E+03  0.70598620E+04                                 7.780485                            6.032343       0.199501       2.084906                    0.999652      25.737169      71.875551       0.662455       0.422745      -1.057886      -0.013832       0.036555       0.034915       0.052408      -0.019986       0.005790       0.012733       0.063340       0.034643      -0.046524       0.014619       0.031905              8.871964       4.827029       2.138298      -0.276396      12.800891      -0.801566       8.987972           0.000164
           41              C       5.702138      10.465222       7.708334       0.586511      24.110774 0.25441606E+03  0.52890094E+04                                 7.723337                            5.670312      -0.034530       2.047190                    0.999382      22.378179      62.697385       0.621692       0.473915      -1.019130      -0.018401      -0.048868       0.033232       0.061895      -0.042901      -0.002620       0.017893       0.144800      -0.135437      -0.071938      -0.035141       0.107079              9.418519       4.915843       2.211576       0.265990      13.579450      -1.803240       9.760265          -0.002711
           42              C       5.213272       4.944726       2.295012       0.554277      24.764909 0.25585632E+03  0.53101992E+04                                 7.752500                            5.646448       0.125856       2.103326                    0.999625      22.233660      61.622610       0.631547       0.467289      -1.025856      -0.085654       0.014135      -0.010708       0.087471       0.011506      -0.008815       0.002570      -0.152070      -0.202925      -0.070595      -0.040147       0.110742              9.203520      12.631507      -0.612547       0.556923       4.077325      -0.221278      10.901728          -0.000339
           43              C       6.544494       4.848899       3.022174       0.105862      35.367320 0.39055885E+03  0.88966150E+04                                 9.441560                            6.636407       0.052294       2.034990                    0.999394      25.943450      72.278070       0.635853       0.422874      -1.065194       0.041237       0.004966       0.059553       0.072606       0.002633      -0.002129       0.006068      -0.091134      -0.022679      -0.042019      -0.008030       0.050049             11.862135      20.095408      -0.785126      -0.593295       4.657415      -0.101641      10.833582           0.002748
           44              C       7.756494       4.834232       2.363535      -0.149122      36.614219 0.43800805E+03  0.10345819E+05                                 9.661834                            7.044806      -0.065937       1.959261                    0.999124      29.538464      85.902103       0.610290       0.424900      -1.055879       0.011018       0.002934       0.008923       0.014478       0.004044      -0.010707       0.006986      -0.112291      -0.046004      -0.051935      -0.012576       0.064511             11.687359      19.605215      -0.611295      -1.748759       4.727401       0.018572      10.729462           0.000814
           45              C       8.923467       4.795027       3.119334       0.045492      36.466115 0.41368576E+03  0.95265281E+04                                 9.575146                            6.764402       0.034445       2.026660                    0.999097      26.190598      72.530597       0.641243       0.414782      -1.074106      -0.036524       0.000674       0.010858       0.038110       0.001201       0.014669       0.015471      -0.071132      -0.029710      -0.038712      -0.006538       0.045250             12.126019      20.322915      -0.380773      -3.402587       4.799806       0.231408      11.255336           0.006256
           46              C       8.827454       4.746011       4.507182      -0.155022      32.251487 0.43611164E+03  0.10239122E+05                                 8.753161                            6.942803       0.196205       2.037814                    0.999762      29.161875      83.197564       0.629416       0.414480      -1.067719      -0.002320       0.014628      -0.010715       0.018281      -0.010307       0.019095       0.002821       0.005242      -0.005553      -0.022410       0.000641       0.021769              9.887275      14.459887      -0.244044      -2.515327       4.702063       0.306836      10.499874          -0.000056
           47              C       7.566199       4.727612       5.091162       0.099882      26.701561 0.32541435E+03  0.71283119E+04                                 7.795555                            6.048250       0.200535       2.082275                    0.999703      25.803878      72.010288       0.663288       0.421555      -1.059117      -0.032485       0.026041      -0.038989       0.057040       0.001680       0.013657       0.003708      -0.063731       0.037784      -0.041612       0.014577       0.027035              8.836408      12.927160      -0.135420      -1.116944       4.242568       0.040370       9.339495           0.000231
           48              C      10.274528       4.846843       2.458649       0.589808      24.298641 0.25177175E+03  0.52257255E+04                                 7.786380                            5.659359      -0.033587       2.052665                    0.999358      22.272403      62.560115       0.618597       0.477044      -1.016414       0.053353       0.006663      -0.027954       0.060600      -0.038393       0.037947      -0.074774      -0.093010       0.023207      -0.069157      -0.049835       0.118993              9.526082      13.611495       0.727567      -2.536714       5.859462       2.278348       9.107289          -0.000610
           49              N      13.962486       9.587526       4.390590      -0.208932      37.487875 0.51469772E+03  0.12396524E+05                                 9.339283                            7.339783       0.101054       2.049553                    0.999611      27.852448      76.408472       0.647907       0.392505      -1.099708       0.048898       0.116236      -0.055358       0.137719      -0.027659       0.022842       0.048481       0.075552       0.043431      -0.083137       0.035433       0.047704             10.821392       5.500643       2.141870       0.108376      15.213274       1.158323      11.750259          -0.012769
           50              N      11.807507       7.979102       5.858211      -0.217017      37.488254 0.52252999E+03  0.12627947E+05                                 9.318959                            7.384685       0.137985       2.059522                    0.999594      27.998051      76.842424       0.647591       0.391367      -1.100927      -0.120400      -0.021721       0.054587       0.133969      -0.005383       0.051954       0.008024      -0.085277       0.039653      -0.079282       0.034400       0.044881             10.680282      15.416623      -0.509292       0.630367       5.052592      -0.037516      11.571633          -0.006103
           51              N       4.288401       3.198396       5.836734      -0.208969      37.488516 0.51470435E+03  0.12396728E+05                                 9.339409                            7.339831       0.101083       2.049561                    0.999611      27.852609      76.409150       0.647905       0.392505      -1.099707      -0.048881      -0.116263       0.055365       0.137738      -0.027672       0.022856       0.048496       0.075589       0.043483      -0.083172       0.035442       0.047730             10.821609       5.500709       2.141951       0.108359      15.213608       1.158357      11.750510          -0.012982
           52              N       6.443380       4.806820       4.369113      -0.217060      37.489135 0.52254031E+03  0.12628264E+05                                 9.319108                            7.384744       0.138124       2.059560                    0.999594      27.998355      76.843554       0.647590       0.391365      -1.100928       0.120416       0.021687      -0.054596       0.133982      -0.005379       0.051975       0.008028      -0.085322       0.039681      -0.079318       0.034413       0.044905             10.680531      15.417054      -0.509302       0.630424       5.052647      -0.037534      11.571891          -0.006424
           53              O      13.535236       7.391305       3.065129      -0.508675      45.891680 0.65571395E+03  0.16636960E+05                                10.367354                            8.060087      -0.136362       1.989088                    0.998739      28.658050      78.490027       0.649756       0.371532      -1.124393       0.022081       0.029994      -0.010857       0.038796      -0.012730      -0.017979      -0.044525       0.075910       0.019208      -0.071700       0.026718       0.044982             12.441252       6.787715       2.481031      -0.273329      17.827876      -2.750441      12.708166           0.023387
           54              O       2.761000       8.365728       1.066710      -0.495938      34.494795 0.44604430E+03  0.10214011E+05                                 8.370870                            6.474042       0.611128       2.264242                    0.998837      26.254237      66.935098       0.759073       0.352374      -1.146498       0.039860      -0.001322       0.011272       0.041444      -0.034773       0.000756      -0.006463       0.075672       0.133484      -0.073914       0.028567       0.045347              9.918978       5.197525       0.832825       1.363698       7.559570       2.831366      16.999838           0.026152
           55              O      12.814175       3.263024       3.297289      -0.549449      40.199647 0.59504446E+03  0.14674712E+05                                 9.394849                            7.599488       0.238286       2.121865                    0.997037      27.959703      74.482991       0.682394       0.363957      -1.134888      -0.009057      -0.022338      -0.010660       0.026356      -0.012955       0.009247       0.060381       0.052188      -0.068282      -0.081303       0.037338       0.043965             11.101424       7.600485       3.393642       1.722154      17.792143       2.019724       7.911645           0.040849
           56              O       1.490616       2.325527       1.264097      -0.568834      33.244967 0.48451190E+03  0.11359629E+05                                 8.145923                            6.748184       0.422859       2.169181                    0.999168      27.836322      72.493990       0.741218       0.352453      -1.143114       0.002543      -0.017771       0.037782       0.041830      -0.024651       0.017681       0.003899       0.097482       0.058900      -0.065193       0.012282       0.052911              9.171358       5.104690      -0.226955       0.718420       8.571298      -3.189539      13.838086           0.033574
           57              O      14.045333       7.792183       7.155036      -0.520648      45.294444 0.64485449E+03  0.16280012E+05                                10.240953                            7.951181      -0.008929       2.030409                    0.998599      28.553692      77.802308       0.659903       0.367649      -1.128269      -0.046089      -0.010936       0.025108       0.053611       0.009113      -0.034272       0.008929      -0.062664       0.081218      -0.060362       0.018515       0.041847             12.334916      19.105054      -0.927123      -2.401175       6.254685       0.169519      11.645009           0.022456
           58              O      13.077828       7.827052       9.165728      -0.477846      26.613739 0.36860889E+03  0.80371737E+04                                 6.909384                            5.820563       1.192069       2.466246                    0.999244      25.394374      62.902003       0.815029       0.344664      -1.154392       0.012936      -0.012891      -0.022410       0.028909       0.006514      -0.006322      -0.013048      -0.093756       0.115213      -0.066813       0.018973       0.047841              7.520166       6.158984      -0.218955       0.623314       4.129750      -0.455869      12.271762           0.000834
           59              O       7.835437       8.601616       8.821067      -0.538312      35.154819 0.52693189E+03  0.12615121E+05                                 8.555649                            7.138929       0.483929       2.209468                    0.997178      27.473397      72.281308       0.705385       0.362696      -1.135048       0.004569      -0.019097      -0.016950       0.025940      -0.038507       0.009352      -0.004152      -0.112403       0.089183      -0.083518       0.028435       0.055083              9.732108       8.553819      -1.513327      -3.494412       7.043607       3.196327      13.598899           0.035895
           60              O       7.109030       7.223797       7.187763      -0.575211      39.046063 0.58835126E+03  0.14460750E+05                                 9.156440                            7.521138       0.384424       2.160332                    0.997471      28.292378      75.107641       0.691179       0.360547      -1.138185       0.019729       0.015374       0.010074       0.026964       0.028832       0.058649      -0.017036      -0.038355      -0.022552      -0.080615       0.030442       0.050174             10.603029      16.102175       3.589321       1.896967       8.166232       2.170057       7.540680           0.034802
           61              O       2.188212       5.334561       0.962391      -0.986447      52.386108 0.10545786E+04  0.30277154E+05                                11.440806                           10.197623      -0.542040       1.772722                    0.999025      36.650175     108.466123       0.576926       0.369786      -1.120326      -0.029213      -0.006388      -0.005732       0.030448       0.001080       0.000020       0.005835       0.076235      -0.031681      -0.034287      -0.009126       0.043413             12.952548      12.067062       1.412777       3.019549      10.594415      -1.448372      16.196166           0.110183
           62              O       4.706972       7.224912       5.212867      -0.661683      44.822759 0.86565140E+03  0.23360457E+05                                10.064817                            9.131499       0.253184       2.065608                    0.997712      32.040800      88.231791       0.628341       0.361221      -1.141176       0.035096       0.022869      -0.049727       0.065019       0.010913       0.010382       0.011870       0.008390      -0.238360      -0.081351       0.028164       0.053187             11.253656      11.166090      -0.889927       1.776523      11.992716       1.488911      10.602164           0.130069
           63              O       4.715651       5.394617       7.162195      -0.508906      45.899605 0.65584084E+03  0.16641034E+05                                10.368595                            8.060901      -0.136519       1.989005                    0.998737      28.660772      78.500270       0.649717       0.371535      -1.124388      -0.022063      -0.029988       0.010829       0.038773      -0.012742      -0.017994      -0.044566       0.075944       0.019044      -0.071749       0.026737       0.045012             12.442919       6.788417       2.481413      -0.273349      17.830395      -2.750766      12.709945           0.023494
           64              O      15.489887       4.420194       9.160614      -0.496076      34.500875 0.44613212E+03  0.10216547E+05                                 8.371900                            6.474717       0.611079       2.264183                    0.998838      26.256342      66.942659       0.759025       0.352378      -1.146492      -0.039868       0.001321      -0.011297       0.041459      -0.034783       0.000758      -0.006445       0.075679       0.133467      -0.073919       0.028581       0.045339              9.920333       5.198078       0.832994       1.363922       7.560616       2.831938      17.002306           0.026195
           65              O       5.436712       9.522898       6.930035      -0.549491      40.202812 0.59509474E+03  0.14676274E+05                                 9.395348                            7.599800       0.238273       2.121837                    0.997038      27.960862      74.487098       0.682381       0.363956      -1.134887       0.009084       0.022350       0.010650       0.026372      -0.012967       0.009254       0.060364       0.052187      -0.068262      -0.081288       0.037330       0.043958             11.102149       7.600826       3.393958       1.722235      17.793597       2.019829       7.912023           0.040870
           66              O      16.760271      10.460395       8.963227      -0.568844      33.245567 0.48452044E+03  0.11359885E+05                                 8.146031                            6.748245       0.422790       2.169160                    0.999167      27.836458      72.494639       0.741214       0.352453      -1.143113      -0.002529       0.017774      -0.037790       0.041837      -0.024654       0.017678       0.003888       0.097456       0.058916      -0.065183       0.012283       0.052901              9.171507       5.104724      -0.226941       0.718388       8.571553      -3.189702      13.838246           0.033559
           67              O       4.205554       4.993739       3.072288      -0.520927      45.303546 0.64499826E+03  0.16284601E+05                                10.242365                            7.952092      -0.009142       2.030304                    0.998598      28.556826      77.813954       0.659860       0.367651      -1.128263       0.046086       0.010907      -0.025088       0.053594       0.009120      -0.034313       0.008923      -0.062702       0.081117      -0.060396       0.018554       0.041842             12.336842      19.108273      -0.927307      -2.401459       6.255423       0.169546      11.646831           0.022605
           68              O       5.173059       4.958870       1.061596      -0.478056      26.620503 0.36872111E+03  0.80402585E+04                                 6.910622                            5.821506       1.191866       2.466111                    0.999245      25.397353      62.912551       0.814948       0.344670      -1.154383      -0.012964       0.012859       0.022441       0.028932       0.006516      -0.006301      -0.013051      -0.093779       0.115200      -0.066821       0.018979       0.047842              7.521583       6.160165      -0.219019       0.623500       4.130352      -0.455965      12.274231           0.000867
           69              O      10.415450       4.184306       1.406257      -0.538335      35.156517 0.52695820E+03  0.12615918E+05                                 8.555964                            7.139131       0.483919       2.209456                    0.997179      27.473873      72.283214       0.705371       0.362699      -1.135045      -0.004594       0.019075       0.016951       0.025929      -0.038502       0.009358      -0.004146      -0.112397       0.089174      -0.083511       0.028435       0.055077              9.732546       8.554244      -1.513420      -3.494692       7.043851       3.196538      13.599542           0.035907
           70              O      11.141857       5.562125       3.039561      -0.575275      39.050575 0.58842889E+03  0.14463163E+05                                 9.157180                            7.521650       0.384221       2.160237                    0.997471      28.294088      75.113958       0.691151       0.360548      -1.138182      -0.019754      -0.015393      -0.010066       0.026990       0.028834       0.058643      -0.017044      -0.038354      -0.022526      -0.080612       0.030445       0.050166             10.604016      16.104031       3.589676       1.897091       8.166780       2.170201       7.541238           0.034822
           71              O      16.062675       7.451361       9.264933      -0.986437      52.385632 0.10545709E+04  0.30276883E+05                                11.440728                           10.197585      -0.542022       1.772726                    0.999025      36.650184     108.466096       0.576927       0.369786      -1.120326       0.029240       0.006370       0.005730       0.030470       0.001082       0.000000       0.005823       0.076249      -0.031732      -0.034281      -0.009147       0.043429             12.952413      12.066844       1.412860       3.019386      10.594412      -1.448227      16.195982           0.110194
           72              O      13.543915       5.561010       5.014457      -0.661650      44.820890 0.86560665E+03  0.23358929E+05                                10.064505                            9.131238       0.253365       2.065668                    0.997712      32.040213      88.229338       0.628353       0.361219      -1.141178      -0.035087      -0.022904       0.049731       0.065030       0.010984       0.010200       0.012108       0.008080      -0.238352      -0.081365       0.028164       0.053201             11.253286      11.165807      -0.889899       1.776432      11.992232       1.488847      10.601818           0.130240

******************************************************
Auxiliary information for the entire system
The total spin magnetic moment of the unit cell is   12.004358
The total net atomic charge of the unit cell is   -0.000000
Accuracy of reproducing the electrostatic potential in the unit cell:
  The inner radius (bohr) =    5.0000
  The outer radius (bohr) =   12.0000
  Valid grid points have density less than (e/(bohr^3)) =    0.0001
  The number of valid grid points were=        80673
  The rms potential error without charges in kcal/mol is=      5.30103
  The rms potential error with partial charges in kcal/mol is=      1.47650
  The RRMSE value at monopole order=      0.27853
  The rms potential error with partial charges and cloud penetration in kcal/mol is=      1.47832
  The RRMSE value at monopole order with cloud penetration is=      0.27887
  The rms potential error with partial charges and atomic dipoles in kcal/mol is=      0.33520
  The RRMSE value at dipole order=      0.06323
  The rms potential error with partial charges, atomic dipoles and cloud penetration in kcal/mol is=      0.32987
  The RRMSE value at dipole order with cloud penetration=      0.06223

******************************************************
The electron densities and ab initio electrostatic potential were computed in VASP using the PBE functional and
projector augmented wave method. See the main text of the journal article for a description of computational details.
The atomic charges, dipoles, and quadrupoles were computed with the DDEC6 method as described in
(a) T. A. Manz and N. Gabaldon Limas, RSC Adv. 6 (2016) 47771-47801 DOI: 10.1039/c6ra04656h
(b) N. Gabaldon Limas and T. A. Manz, RSC Adv. 8 (2018) 2678-2707 DOI: 10.1039/c7ra11829e.
For each atom in the material, the electron cloud parameters were fit to the spherically averaged atom-in-material
electron density using radial positions for which this density was between 10^-4 and 10^-2 electrons per cubic bohr.
The polarizabilities, dispersion coefficients, and quantum Drude oscillator (QDO) parameters were fit using the MCLF method.
The magnetic structure of the system was optimized in VASP from the default ferromagnetic initial guess using spin polarization.
The atomic spin moments (ASMs) were computed on this optimized magnetic structure using the DDEC6 partition as inputs
to the method of T. A. Manz and D. S. Sholl, J. Chem. Theory Comput. 7 (2011) 4146-4164 DOI: 10.1021/ct200539n.
The RMSE and RRMSE were computed using a uniform grid with Ewald summation.
