# Supplementary material for: A collection of forcefield precursors for metal–organic frameworks
Source: RSC Adv. 2019 Nov 13;9(63):36492–507. doi: 10.1039/c9ra07327b (PMC9075174; doi:10.1039/c9ra07327b)
Supplement: RA-009-C9RA07327B-s5381 [file RA-009-C9RA07327B-s5381.xyz]

  194
jmolscript: load "" {1 1 1} spacegroup "x,y,z" unitcell [{     12.952000     0.000000     0.000000 }, {     -4.387933    13.135480     0.000000 }, {     -2.441430    -6.728129    12.815800 }]
Mo    -2.552742     7.178873     8.585176     1.987255
Mo     8.675379    -0.771522     4.230624     1.987266
H      1.000527    -2.929215     8.396912     0.322966
H     -3.416102     7.746030     5.822218     0.318610
H     -2.327390     4.128019     9.063334     0.324102
H      7.915762     5.582977     7.315259     0.325090
H      0.508881     4.933686    10.285961     0.327745
H      4.069364    -4.810601    10.474353     0.323663
H      2.325368    -2.679703     6.197721     0.311110
H     -0.752722     7.252580     6.101602     0.322861
H      1.700040     0.067101     7.285782     0.122075
H      1.903746    -0.859739     8.555828     0.125799
H     -0.301047     0.884594     8.245686     0.150492
H     -0.005416     0.017888     9.538800     0.141590
H      0.959572     1.213511     9.147918     0.140606
H     -2.302914     8.847430     3.356458     0.122303
H     -2.973124     7.431230     3.582016     0.125207
H      8.283893     8.010721     2.042839     0.139453
H      9.011781     9.395108     1.787804     0.148308
H      9.714377     8.040911     1.362320     0.136527
H     -2.449542     2.718331    10.815254     0.125026
H     -2.447760     1.187253    10.406430     0.116444
H     -4.733840     2.709902    11.016462     0.150314
H      8.139858     1.229958    10.457693     0.137353
H     -4.163316     1.507768    11.875120     0.135936
H      5.684009     5.266727     7.657440     0.122461
H      5.725560     4.020540     8.625033     0.125906
H      4.644744     2.751646     6.946164     0.143294
H      3.758809     3.944692     7.495961     0.138316
H      4.493539     4.081707     6.099039     0.136493
H      3.551745     4.472582    11.339420     0.124377
H      2.495319     3.852667    10.335943     0.107643
H      5.151142     9.683570     0.149945     0.151826
H      1.944879     2.239992    11.776439     0.134485
H      3.527858     2.297083    11.780283     0.139810
H      5.596079    -3.040517    10.625580     0.122967
H      6.473156    -2.951248    11.941762     0.117345
H      3.807549    -2.071360    11.694417     0.145479
H      7.010989     4.616412     0.266569     0.137416
H      5.070255    -1.145664    11.932791     0.142140
H      2.750776    -0.118738     4.502191     0.122930
H      1.667058    -1.270496     4.536793     0.122284
H      3.548515    -0.933106     2.452944     0.143658
H     -1.928951    11.053916     2.486265     0.142073
H      2.010784    -0.568547     2.344010     0.150903
H     -0.186649     6.826428     3.102705     0.117659
H     -0.311882     5.891707     4.372751     0.131401
H      2.097646     6.408113     2.993771     0.139248
H      2.009888     5.518244     4.300982     0.142106
H      1.308744     5.035808     2.965576     0.139804
H      5.122110     9.336566     4.418888     0.322967
H      9.538739    -1.338679     6.993582     0.318611
H      8.450027     2.279332     3.752466     0.324103
H     -1.793125     0.824374     5.500541     0.325091
H      5.613756     1.473665     2.529839     0.327745
H      2.053273    11.217952     2.341447     0.323664
H      3.797269     9.087054     6.618079     0.311110
H      6.875359    -0.845229     6.714198     0.322861
H      4.422597     6.340250     5.530018     0.122075
H      4.218891     7.267090     4.259972     0.125799
H      6.423684     5.522757     4.570114     0.150492
H      6.128053     6.389463     3.277000     0.141590
H      5.163065     5.193840     3.667882     0.140606
H      8.425551    -2.440079     9.459342     0.122304
H      9.095761    -1.023879     9.233784     0.125207
H     -2.161256    -1.603370    10.772961     0.139454
H     -2.889144    -2.987757    11.027996     0.148308
H     -3.591740    -1.633560    11.453480     0.136527
H      8.572179     3.689020     2.000546     0.125027
H      8.570397     5.220098     2.409370     0.116444
H     10.856477     3.697449     1.799338     0.150315
H     -2.017221     5.177393     2.358107     0.137353
H     10.285953     4.899583     0.940680     0.135935
H      0.438628     1.140624     5.158360     0.122462
H      0.397077     2.386811     4.190767     0.125908
H      1.477893     3.655705     5.869636     0.143292
H      2.363828     2.462659     5.319839     0.138314
H      1.629098     2.325644     6.716761     0.136491
H      2.570892     1.934769     1.476380     0.124384
H      3.627318     2.554684     2.479857     0.107644
H      0.971495    -3.276219    12.665855     0.151827
H      4.177758     4.167359     1.039361     0.134487
H      2.594779     4.110268     1.035517     0.139812
H      0.526558     9.447868     2.190220     0.122967
H     -0.350519     9.358599     0.874038     0.117346
H      2.315088     8.478711     1.121382     0.145481
H     -0.888352     1.790939    12.549231     0.137418
H      1.052382     7.553015     0.883009     0.142140
H      3.371861     6.526089     8.313609     0.122929
H      4.455579     7.677847     8.279007     0.122284
H      2.574122     7.340457    10.362856     0.143659
H      8.051588    -4.646565    10.329535     0.142074
H      4.111853     6.975898    10.471790     0.150912
H      6.309286    -0.419077     9.713095     0.117659
H      6.434519     0.515644     8.443049     0.131401
H      4.024991    -0.000762     9.822029     0.139250
H      4.112749     0.889107     8.514818     0.142107
H      4.813893     1.371543     9.850224     0.139808
Rh    -5.166491     8.951762     7.174029     0.729939
Rh    -2.992284     4.300487     6.654604     0.747673
Rh    -0.977153     6.303959    11.793740     0.770854
Rh     4.381711    -3.750493     7.146475     0.749532
Rh    11.289128    -2.544411     5.641771     0.729870
Rh     9.114921     2.106864     6.161196     0.747616
Rh     7.099790     0.103392     1.022060     0.770751
Rh     6.128859    -2.977636     5.669325     0.749533
C      0.382675    -1.508484     7.337045     0.554647
C      1.231042    -0.438786     7.981680    -0.259753
C      0.398046     0.502631     8.800610    -0.415676
C     -4.002212     8.947434     4.497064     0.565619
C     -3.160395     8.372246     3.383371    -0.256048
C      9.142850     8.462838     2.022333    -0.422929
C     -3.054816     2.414098     8.885194     0.565266
C     -2.949136     2.026195    10.334661    -0.253636
C     -4.280324     1.853309    10.976733    -0.414217
C      7.105038     3.910449     7.135837     0.564837
C      5.757264     4.290440     7.683072    -0.251120
C      4.558232     3.715822     6.996145    -0.426584
C      1.614771     4.992131    11.808478     0.563028
C      2.674377     4.038535    11.280467    -0.245415
C      2.717994     2.776909    12.012249    -0.412346
C      5.080766    -4.456864    12.017376     0.570252
C      5.564457    -3.090191    11.603425    -0.255661
C      4.675331    -2.010398    12.123747    -0.418130
C      3.545975    -1.939548     4.993036     0.557501
C      2.578982    -1.050841     4.251001    -0.259798
C      2.656037    -1.169325     2.750271    -0.413030
C      0.529772     7.714008     4.812333     0.557608
C      0.277572     6.522089     3.910101    -0.255301
C      1.533957     5.807301     3.507684    -0.420349
C      5.739962     7.915835     5.478754     0.554647
C      4.891595     6.846137     4.834120    -0.259753
C      5.724591     5.904720     4.015190    -0.415676
C     10.124849    -2.540083     8.318736     0.565619
C      9.283032    -1.964895     9.432429    -0.256048
C     -3.020213    -2.055487    10.793467    -0.422929
C      9.177453     3.993253     3.930606     0.565265
C      9.071773     4.381156     2.481139    -0.253636
C     10.402961     4.554042     1.839067    -0.414217
C     -0.982401     2.496902     5.679963     0.564836
C      0.365373     2.116911     5.132728    -0.251121
C      1.564405     2.691529     5.819655    -0.426583
C      4.507866     1.415220     1.007322     0.563028
C      3.448260     2.368816     1.535333    -0.245417
C      3.404643     3.630442     0.803551    -0.412347
C      1.041871    10.864215     0.798424     0.570251
C      0.558180     9.497542     1.212375    -0.255661
C      1.447306     8.417749     0.692053    -0.418131
C      2.576662     8.346899     7.822764     0.557502
C      3.543655     7.458192     8.564799    -0.259797
C      3.466600     7.576676    10.065529    -0.413033
C      5.592865    -1.306657     8.003467     0.557608
C      5.845065    -0.114738     8.905699    -0.255301
C      4.588680     0.600050     9.308116    -0.420351
N      0.412654    -2.737011     7.785598    -0.663636
N     -3.979481     8.392746     5.681244    -0.677116
N     -2.709313     3.601296     8.485341    -0.663438
N      8.091467     4.755349     7.112769    -0.662415
N      0.551572     5.243382    11.097201    -0.664850
N      4.256142    -5.130446    11.261243    -0.663441
N      3.173689    -2.666788     6.005484    -0.658549
N     -0.170078     7.869758     5.906802    -0.662108
N      5.709983     9.144362     5.030201    -0.663629
N     10.102118    -1.985395     7.134556    -0.677109
N      8.831950     2.806055     4.330459    -0.663432
N     -1.968830     1.652002     5.703031    -0.662409
N      5.571065     1.163969     1.718599    -0.664838
N      1.866495    11.537797     1.554557    -0.663429
N      2.948948     9.074139     6.810316    -0.658550
N      6.292715    -1.462407     6.908998    -0.662108
O     -0.348335    -1.157175     6.345103    -0.455198
O     -4.705780     9.990331     4.239467    -0.438212
O      9.417373     1.532880     8.084207    -0.460649
O      7.244241     2.688087     6.724450    -0.460713
O      4.216134    12.180272     0.178140    -0.453310
O      7.906163     1.838674     0.338337    -0.461868
O      4.777014    -1.899879     4.604717    -0.456554
O      1.427989     8.556606     4.448364    -0.459601
O     -4.284608     7.517653     8.641694    -0.761102
O     -2.213995     6.332184     7.066632    -0.771250
O     -2.146459     6.134787     9.929682    -0.762416
O      2.786594    -4.462129     8.607091    -0.783115
O      6.470972     7.564526     6.470697    -0.455205
O     10.828417    -3.582980     8.576333    -0.438219
O     -3.294736     4.874471     4.731593    -0.460655
O     -1.121604     3.719264     6.091350    -0.460719
O      1.906503    -5.772921    12.637660    -0.453321
O     -1.783526     4.568677    12.477463    -0.461878
O      1.345623     8.307230     8.211083    -0.456554
O      4.694648    -2.149255     8.367436    -0.459601
O     10.407245    -1.110302     4.174106    -0.761096
O      8.336632     0.075167     5.749168    -0.771247
O      8.269096     0.272564     2.886118    -0.762410
O      3.336043    10.869480     4.208709    -0.783115

The following XYZ coordinates are in angstroms. Other properties are in atomic units.
The sperically averaged electron density of each atom fit to a function of the form exp(a - br)
eigen_1, eigen_2 and eigen_3 are the three eigenvalues of traceless quadrupole moment tensor
  atom number  atomic symbol              X              Y              Z     net charge C6 coefficient C8 coefficient C10 coefficient fluctuating dipole atomic polarizability isotropic forcefield polarizability              a              b squared Pearson coefficient          <r^3>          <r^4>         wp_QDO          m_QDO          q_QDO       dipole_x       dipole_y       dipole_z         dipole            Qxy            Qxz            Qyz     Q(x^2-y^2)  Q(3z^2 - R^2)        eigen_1        eigen_2        eigen_3 static polarizability      alpha(xx)      alpha(xy)      alpha(xz)      alpha(yy)      alpha(yz)      alpha(zz) atomic spin moment
            1             Mo      -2.552742       7.178873       8.585176       1.987255     132.573201 0.27117542E+04  0.92835005E+05                                19.834060                           16.333346       1.539804       2.191459                    0.999685      70.552414     187.340037       0.484968       0.368919      -1.190465      -0.007788      -0.001539       0.023370       0.024682       0.026072      -0.030812       0.010738      -0.016705       0.059510      -0.051261       0.013861       0.037400             22.815145      21.944796       0.281794       5.555593      22.514488      -3.030363      23.986151          -0.005435
            2             Mo       8.675379      -0.771522       4.230624       1.987266     132.572689 0.27117427E+04  0.92834492E+05                                19.833998                           16.333301       1.539818       2.191464                    0.999685      70.552144     187.339051       0.484970       0.368919      -1.190466       0.007787       0.001537      -0.023370       0.024681       0.026067      -0.030808       0.010738      -0.016701       0.059512      -0.051254       0.013858       0.037396             22.815073      21.944721       0.281792       5.555581      22.514417      -3.030348      23.986081          -0.005430
            3              H       1.000527      -2.929215       8.396912       0.322966       0.558545 0.36696586E+01  0.30602701E+02                                 1.274742                            1.247387      -1.309913       2.379498                    0.998977       2.723974       7.794921       0.461917       1.590040      -0.650532       0.018287      -0.006091       0.023661       0.030518       0.005297       0.002779       0.000055       0.004311       0.020929      -0.009350       0.001303       0.008046              1.286049       1.331536      -0.119936       0.182494       1.268090      -0.116226       1.258521           0.000300
            4              H      -3.416102       7.746030       5.822218       0.318610       0.498538 0.31658932E+01  0.25806452E+02                                 1.239955                            1.203260      -1.386075       2.334522                    0.997625       2.940672       8.712218       0.438147       1.714960      -0.629400       0.015758      -0.020981       0.000453       0.026244       0.000366      -0.005838       0.000949       0.002308      -0.011461      -0.007281       0.000877       0.006404              1.263212       1.266718      -0.206987       0.074160       1.352494      -0.123869       1.170424           0.000407
            5              H      -2.327390       4.128019       9.063334       0.324102       0.510292 0.32031820E+01  0.25907372E+02                                 1.212244                            1.173873      -1.333565       2.365487                    0.998795       2.721509       7.754784       0.469431       1.613215      -0.645995       0.015062       0.014580       0.019121       0.028374       0.003196       0.001506      -0.000813       0.013537       0.011133      -0.009437       0.003142       0.006296              1.231557       1.100711       0.175018       0.125099       1.376922       0.149993       1.217039           0.000377
            6              H       7.915762       5.582977       7.315259       0.325090       0.516800 0.32847779E+01  0.26924103E+02                                 1.252669                            1.211958      -1.521365       2.275895                    0.996854       2.880092       8.454077       0.445626       1.676873      -0.635279      -0.004850       0.028332       0.005077       0.029189       0.000265      -0.007958      -0.000819      -0.005702      -0.003135      -0.009681       0.003187       0.006494              1.276395       1.184123       0.007210       0.011747       1.591202       0.061709       1.053859           0.000327
            7              H       0.508881       4.933686      10.285961       0.327745       0.524359 0.33218896E+01  0.26550612E+02                                 1.150336                            1.131595      -1.122287       2.485986                    0.999818       2.354287       6.227410       0.530137       1.445534      -0.678029      -0.008541      -0.007802      -0.033160       0.035119       0.000424       0.005103       0.004021       0.003432       0.030882      -0.007913      -0.004867       0.012780              1.154971       1.070896       0.004775       0.072056       1.054688       0.099303       1.339328           0.000414
            8              H       4.069364      -4.810601      10.474353       0.323663       0.520719 0.33186695E+01  0.27385081E+02                                 1.278769                            1.233647      -1.517267       2.276937                    0.996257       2.960107       8.837008       0.431626       1.719685      -0.628676      -0.003767       0.011556      -0.024728       0.027554       0.001560      -0.001513      -0.002460      -0.013143       0.000135      -0.007003      -0.000644       0.007646              1.306497       1.164465       0.018467       0.152857       1.156321      -0.107309       1.598704           0.000425
            9              H       2.325368      -2.679703       6.197721       0.311110       0.490112 0.31251449E+01  0.25415409E+02                                 1.228992                            1.197906      -1.467968       2.291891                    0.996770       2.982715       8.853248       0.437394       1.721894      -0.628185      -0.024390      -0.004440       0.007458       0.025889       0.000822       0.001763      -0.003843       0.002581       0.002213      -0.004988       0.001092       0.003896              1.248570       1.516537       0.021766      -0.167686       1.088881      -0.017145       1.140292           0.000662
           10              H      -0.752722       7.252580       6.101602       0.322861       0.508929 0.31900961E+01  0.25924528E+02                                 1.233357                            1.188776      -1.378317       2.336695                    0.998113       2.852757       8.303394       0.453703       1.661221      -0.637581      -0.014950      -0.019420       0.004528       0.024923      -0.001164       0.004029       0.002523      -0.004443      -0.007324      -0.006538       0.002133       0.004405              1.259454       1.362437       0.235939      -0.163451       1.259162      -0.083382       1.156763           0.000393
           11              H       1.700040       0.067101       7.285782       0.122075       0.957733 0.73757216E+01  0.71452772E+02                                 1.648539                            1.619028      -0.899453       2.445474                    0.996969       3.594232      10.227214       0.474412       1.332710      -0.696869       0.006484       0.017115      -0.016233       0.024464      -0.000580      -0.008115      -0.004091       0.002400       0.014946      -0.008612      -0.002576       0.011188              1.653347       1.572737       0.162390      -0.240600       1.662411      -0.264120       1.724894          -0.000105
           12              H       1.903746      -0.859739       8.555828       0.125799       1.017748 0.77752189E+01  0.76021683E+02                                 1.697138                            1.647909      -0.876458       2.461580                    0.997689       3.509826       9.904540       0.478295       1.309741      -0.702676       0.013150      -0.012416       0.021898       0.028401      -0.005374       0.002034      -0.002741      -0.008954       0.002518      -0.007476      -0.000643       0.008119              1.716908       1.961223      -0.236730       0.343458       1.587705      -0.120461       1.601798           0.000027
           13              H      -0.301047       0.884594       8.245686       0.150492       0.863040 0.63797910E+01  0.59846885E+02                                 1.565029                            1.528053      -0.937283       2.446321                    0.997610       3.438205       9.756074       0.475740       1.372466      -0.688953      -0.013786       0.002639      -0.019032       0.023648      -0.004937       0.002243      -0.001264       0.003319       0.001418      -0.005460      -0.000671       0.006131              1.570499       1.748913      -0.285745       0.273941       1.444738      -0.167180       1.517847           0.000214
           14              H      -0.005416       0.017888       9.538800       0.141590       0.962658 0.72234873E+01  0.68366323E+02                                 1.552001                            1.522892      -0.759276       2.517114                    0.999898       3.183774       8.440656       0.537512       1.203990      -0.727837      -0.002708      -0.015924       0.005158       0.016956      -0.001730      -0.000757      -0.003555      -0.006992      -0.006442      -0.004614      -0.001683       0.006297              1.546457       1.476720       0.135786      -0.297792       1.436133      -0.210263       1.726517          -0.000020
           15              H       0.959572       1.213511       9.147918       0.140606       0.936135 0.67100499E+01  0.62538725E+02                                 1.537975                            1.477463      -0.720960       2.532819                    0.999964       3.200071       8.503791       0.538697       1.219940      -0.723222       0.013626       0.007093       0.001254       0.015413       0.001431       0.000735       0.005235       0.002357      -0.018329      -0.008701       0.002738       0.005963              1.557731       1.537408       0.333556       0.171589       1.715640       0.293201       1.420146          -0.000072
           16              H      -2.302914       8.847430       3.356458       0.122303       0.910811 0.67674921E+01  0.64092247E+02                                 1.586785                            1.543992      -0.705472       2.532946                    0.998991       3.512322       9.845051       0.489593       1.320972      -0.699204       0.019599       0.014377      -0.007006       0.025296       0.007512       0.003027       0.001082       0.010440      -0.003245      -0.008635      -0.001925       0.010560              1.610723       1.939256       0.365235      -0.030937       1.560963      -0.001176       1.331950          -0.000134
           17              H      -2.973124       7.431230       3.582016       0.125207       0.904135 0.67676859E+01  0.64521772E+02                                 1.617895                            1.575355      -0.974388       2.413326                    0.996516       3.632336      10.439469       0.467188       1.375144      -0.687631      -0.001712      -0.026127       0.001819       0.026247      -0.001271       0.003321       0.000112      -0.008239       0.021009      -0.008515       0.000790       0.007725              1.635726       1.389281      -0.118434       0.010129       2.120276      -0.085523       1.397622          -0.000009
           18              H       8.283893       8.010721       2.042839       0.139453       1.002742 0.74899195E+01  0.71707133E+02                                 1.606853                            1.559460      -0.841502       2.476489                    0.999484       3.278117       8.810633       0.525434       1.217594      -0.724030      -0.012062      -0.004292       0.010063       0.016285       0.001716      -0.000638      -0.003440       0.007741       0.008300      -0.006739       0.002010       0.004729              1.612913       1.958929       0.360055       0.002004       1.516371       0.015536       1.363439           0.000023
           19              H       9.011781       9.395108       1.787804       0.148308       1.061792 0.80988412E+01  0.78423240E+02                                 1.619915                            1.583722      -1.003750       2.404804                    0.998740       3.209086       8.445731       0.544650       1.161359      -0.738653      -0.002393       0.021388       0.003912       0.021874      -0.001477       0.005894      -0.003749      -0.012385      -0.004864      -0.009756       0.000414       0.009342              1.610590       1.358841      -0.052376       0.033014       2.015339      -0.163928       1.457590          -0.000041
           20              H       9.714377       8.040911       1.362320       0.136527       0.976379 0.69969649E+01  0.66024468E+02                                 1.592854                            1.516852      -0.774335       2.505375                    0.999785       3.279006       8.822245       0.526384       1.233127      -0.719911       0.011578      -0.006936      -0.003605       0.013970      -0.004611       0.001793       0.001448       0.003995       0.006404      -0.006644       0.002387       0.004257              1.625313       1.563003      -0.168301      -0.381935       1.444786       0.275173       1.868149          -0.000074
           21              H      -2.449542       2.718331      10.815254       0.125026       0.983451 0.72565342E+01  0.70163199E+02                                 1.690114                            1.613528      -1.006586       2.394947                    0.996750       3.641738      10.425452       0.470837       1.345412      -0.693724       0.002872       0.024241       0.013819       0.028051       0.006500      -0.003407      -0.004879      -0.000016      -0.004800      -0.006218      -0.004004       0.010221              1.731744       1.596049       0.345145       0.302578       1.776656       0.330129       1.822526           0.000075
           22              H      -2.447760       1.187253      10.406430       0.116444       0.971518 0.74667181E+01  0.72332670E+02                                 1.644090                            1.612905      -0.833527       2.470117                    0.997971       3.570082      10.056428       0.483930       1.306530      -0.702500       0.001056      -0.022722       0.004040       0.023103      -0.003087      -0.004990       0.000227      -0.007668      -0.011506      -0.008198       0.000967       0.007231              1.644545       1.563466      -0.297953       0.013224       1.939661      -0.004980       1.430507          -0.000176
           23              H      -4.733840       2.709902      11.016462       0.150314       0.968968 0.72798449E+01  0.68447625E+02                                 1.515556                            1.496706      -0.722630       2.542681                    0.999960       3.013239       7.743597       0.564531       1.153937      -0.741903       0.002837       0.020184      -0.004574       0.020890       0.001034      -0.002423      -0.002033      -0.009384      -0.014159      -0.006337      -0.001268       0.007605              1.501229       1.437755      -0.262878      -0.014125       1.751149       0.036479       1.314783           0.000017
           24              H       8.139858       1.229958      10.457693       0.137353       0.970994 0.70386351E+01  0.67098737E+02                                 1.634976                            1.556888      -1.017703       2.391538                    0.998012       3.477054       9.674544       0.497534       1.291391      -0.705472      -0.001703      -0.008061      -0.016108       0.018093       0.002060       0.001364       0.003020       0.005059      -0.010508      -0.005454      -0.000191       0.005645              1.670352       1.680738       0.388188       0.299420       1.709205       0.339561       1.621113           0.000032
           25              H      -4.163316       1.507768      11.875120       0.135936       1.005636 0.71980945E+01  0.68438392E+02                                 1.627095                            1.539337      -0.820025       2.481978                    0.999561       3.325630       8.995816       0.521846       1.234472      -0.719366       0.011846      -0.003820       0.010459       0.016258      -0.001912       0.003156      -0.003656       0.008735       0.006152      -0.006925      -0.000176       0.007102              1.672967       1.352030       0.026473       0.069818       1.363262      -0.236550       2.303608          -0.000103
           26              H       5.684009       5.266727       7.657440       0.122461       1.031157 0.77583809E+01  0.76044066E+02                                 1.723004                            1.652303      -1.007604       2.392554                    0.996697       3.649375      10.412712       0.473557       1.319592      -0.699257      -0.004283       0.025506      -0.006309       0.026622       0.003196       0.004454       0.005279       0.000074      -0.016944      -0.008871      -0.000342       0.009213              1.761224       1.527794      -0.136631      -0.032258       2.379700      -0.076709       1.376178          -0.000140
           27              H       5.725560       4.020540       8.625033       0.125906       1.013180 0.77655428E+01  0.74568398E+02                                 1.585361                            1.563234      -0.603516       2.581364                    0.999985       3.211604       8.475712       0.540525       1.180069      -0.734144      -0.007336      -0.011525       0.019750       0.024015       0.003116       0.002883      -0.002354       0.004313       0.013034      -0.007016       0.001174       0.005843              1.579813       1.391830      -0.000498      -0.055117       1.439323      -0.249433       1.908287          -0.000330
           28              H       4.644744       2.751646       6.946164       0.143294       1.041357 0.77860713E+01  0.75838687E+02                                 1.694780                            1.625184      -1.038773       2.387119                    0.997904       3.441821       9.563536       0.494328       1.272091      -0.710765       0.012879      -0.017244       0.002182       0.021633      -0.000960       0.005107       0.002066      -0.016529      -0.011237      -0.010543       0.000102       0.010442              1.724028       1.478213      -0.012231       0.029818       2.355143      -0.058972       1.338727          -0.000007
           29              H       3.758809       3.944692       7.495961       0.138316       1.009283 0.74554921E+01  0.71810918E+02                                 1.657755                            1.589142      -0.833138       2.480391                    0.999208       3.403451       9.393728       0.500624       1.270225      -0.711268      -0.008456       0.005077       0.010708       0.014558      -0.000562      -0.000689       0.003467       0.012977      -0.001451      -0.007876       0.001013       0.006864              1.687238       2.085699      -0.113256      -0.343337       1.439596       0.094315       1.536421          -0.000067
           30              H       4.493539       4.081707       6.099039       0.136493       0.960352 0.72339348E+01  0.69588019E+02                                 1.642819                            1.596778      -0.889870       2.457347                    0.998105       3.472521       9.776306       0.481726       1.321739      -0.699835       0.008763       0.009945      -0.014037       0.019306       0.003259      -0.000231      -0.005034       0.002639       0.012245      -0.007162       0.000147       0.007014              1.647424       1.403418       0.030770       0.073895       1.573330      -0.378578       1.965524          -0.000021
           31              H       3.551745       4.472582      11.339420       0.124377       1.120827 0.87481005E+01  0.86316149E+02                                 1.682774                            1.649191      -0.705252       2.535271                    0.999780       3.273240       8.681711       0.532437       1.165894      -0.738301       0.024903       0.002554       0.013701       0.028538       0.003178       0.005134      -0.001313       0.004972      -0.010203      -0.007125      -0.000306       0.007431              1.675994       1.986378       0.273904      -0.051593       1.639723      -0.049159       1.401882          -0.000268
           32              H       2.495319       3.852667      10.335943       0.107643       1.019217 0.77680253E+01  0.75086123E+02                                 1.624294                            1.587556      -0.676698       2.538716                    0.999804       3.400457       9.197569       0.520809       1.216686      -0.723823      -0.006790      -0.014095      -0.017336       0.023351      -0.005348       0.004429      -0.001087      -0.003449       0.007000      -0.007738       0.000471       0.007267              1.632290       1.373649      -0.023023       0.020747       1.451460       0.135923       2.071761          -0.000067
           33              H       5.151142       9.683570       0.149945       0.151826       0.987919 0.72584708E+01  0.68621151E+02                                 1.564712                            1.514563      -0.918452       2.449846                    0.999301       3.145013       8.270387       0.546679       1.185116      -0.732414      -0.000551       0.015500       0.015724       0.022086       0.002038       0.000190       0.000178      -0.003276       0.015614      -0.005218       0.000001       0.005217              1.576249       1.294009      -0.053958      -0.018464       1.324401       0.097732       2.110336           0.000101
           34              H       1.944879       2.239992      11.776439       0.134485       0.994991 0.75162099E+01  0.71815663E+02                                 1.577998                            1.545688      -0.798176       2.491269                    0.999700       3.271577       8.702407       0.537787       1.191999      -0.729976      -0.013627       0.000654      -0.007205       0.015428       0.000656       0.003984      -0.003207      -0.001548      -0.011224      -0.007000       0.002536       0.004464              1.568681       1.781177       0.331008       0.099358       1.570431       0.110106       1.354435          -0.000021
           35              H       3.527858       2.297083      11.780283       0.139810       0.989732 0.69003964E+01  0.64157894E+02                                 1.538429                            1.451229      -0.823331       2.482115                    0.999659       3.131121       8.059127       0.575574       1.144535      -0.741794       0.014293       0.000926      -0.005808       0.015456      -0.000554      -0.001677      -0.003123       0.000689      -0.013098      -0.006028       0.002835       0.003194              1.579764       1.839909      -0.468465      -0.200288       1.561500       0.138019       1.337883          -0.000101
           36              H       5.596079      -3.040517      10.625580       0.122967       0.951651 0.70402793E+01  0.67880322E+02                                 1.680174                            1.610376      -1.112987       2.343325                    0.994971       3.738923      10.855363       0.459892       1.381325      -0.685911      -0.009311       0.003797      -0.026983       0.028796       0.002406      -0.003008       0.005082      -0.002988       0.012420      -0.007391      -0.000148       0.007540              1.725276       1.368029       0.002712      -0.101426       1.453453      -0.096599       2.354345           0.000111
           37              H       6.473156      -2.951248      11.941762       0.117345       0.984691 0.75336099E+01  0.73016064E+02                                 1.650131                            1.613126      -0.813207       2.480883                    0.998395       3.529966       9.889311       0.487895       1.295283      -0.705249       0.016846       0.007582       0.014503       0.023486      -0.002660       0.004518      -0.000263       0.007448      -0.014960      -0.006663      -0.001843       0.008507              1.656152       1.988545       0.145706       0.217088       1.399213       0.082668       1.580697          -0.000167
           38              H       3.807549      -2.071360      11.694417       0.145479       0.987370 0.75011640E+01  0.72034620E+02                                 1.611887                            1.579435      -0.780742       2.512717                    0.999710       3.258315       8.847964       0.511431       1.247114      -0.717780      -0.011848      -0.011337      -0.014987       0.022215      -0.000123       0.005613       0.006075       0.002780      -0.005709      -0.009045       0.001099       0.007946              1.607948       1.931039       0.005668       0.290227       1.350938      -0.027153       1.541867           0.000056
           39              H       7.010989       4.616412       0.266569       0.137416       1.031721 0.76281372E+01  0.73953361E+02                                 1.685040                            1.608318      -0.996426       2.402174                    0.998312       3.461262       9.608935       0.496833       1.271618      -0.710517       0.004177      -0.011379       0.013038       0.017802      -0.002081      -0.001413      -0.002403      -0.002748       0.012581      -0.005219       0.000011       0.005208              1.722304       1.388089       0.001351      -0.062499       1.363661      -0.057882       2.415163           0.000049
           40              H       5.070255      -1.145664      11.932791       0.142140       0.964573 0.69799522E+01  0.65759301E+02                                 1.578343                            1.514993      -0.732735       2.531550                    0.999864       3.212886       8.609837       0.527231       1.233105      -0.720621       0.011762       0.009404      -0.008519       0.017301       0.002422      -0.003876      -0.002090      -0.004854      -0.013190      -0.006743      -0.000026       0.006769              1.596126       1.362460       0.256463      -0.068879       1.995179      -0.215076       1.430739          -0.000101
           41              H       2.750776      -0.118738       4.502191       0.122930       0.963490 0.72885745E+01  0.69609474E+02                                 1.590475                            1.559070      -0.615430       2.576719                    0.999856       3.348944       9.119362       0.512815       1.250604      -0.716066       0.005439       0.024740      -0.004666       0.025757       0.002022       0.002627       0.003217      -0.009926       0.001595      -0.006304      -0.000896       0.007199              1.599264       1.324732       0.030782      -0.031395       2.073039       0.178894       1.400023          -0.000249
           42              H       1.667058      -1.270496       4.536793       0.122284       1.019430 0.78474942E+01  0.77613151E+02                                 1.746505                            1.690967      -1.195528       2.304601                    0.994085       3.804929      11.126761       0.453243       1.366377      -0.688944      -0.027657      -0.009105      -0.003281       0.029302      -0.000477       0.002338      -0.007771       0.009948       0.007964      -0.010832       0.002570       0.008262              1.773455       2.196307       0.159945      -0.332680       1.541529      -0.059984       1.582528           0.000135
           43              H       3.548515      -0.933106       2.452944       0.143658       0.911842 0.67119208E+01  0.64162540E+02                                 1.656393                            1.590439      -1.242715       2.297961                    0.994094       3.690855      10.788359       0.453370       1.413248      -0.679705       0.019939       0.004790      -0.000290       0.020509       0.004210      -0.003689       0.002460       0.008034       0.011350      -0.008844       0.002056       0.006788              1.682270       2.055426       0.217223      -0.408142       1.454894      -0.132305       1.536491           0.000340
           44              H      -1.928951      11.053916       2.486265       0.142073       0.932741 0.69202979E+01  0.65732476E+02                                 1.603639                            1.555825      -0.767080       2.518773                    0.999194       3.372406       9.385475       0.491613       1.311680      -0.702291      -0.004134      -0.015200       0.001997       0.015878       0.003655      -0.001469       0.001482      -0.009756       0.006079      -0.007476       0.002105       0.005372              1.611829       1.355273       0.222823      -0.003763       2.101377       0.205907       1.378836          -0.000036
           45              H       2.010784      -0.568547       2.344010       0.150903       0.988774 0.72598482E+01  0.68234046E+02                                 1.537624                            1.494423      -0.693807       2.553887                    0.999987       3.026526       7.784243       0.564913       1.153588      -0.741727      -0.011702       0.008597      -0.000804       0.014543      -0.005618      -0.000204       0.000000       0.005851       0.011392      -0.008234       0.003754       0.004480              1.538775       1.547403      -0.300181       0.176615       1.637749      -0.238417       1.431174          -0.000070
           46              H      -0.186649       6.826428       3.102705       0.117659       0.993554 0.76003869E+01  0.73780929E+02                                 1.656690                            1.617191      -0.722777       2.521742                    0.999011       3.525965       9.866302       0.488967       1.290382      -0.706349      -0.002668       0.005106      -0.023731       0.024421      -0.006990       0.004669      -0.005060      -0.000200       0.015292      -0.009544      -0.002116       0.011660              1.671823       1.633325      -0.110099       0.286875       1.505733      -0.219860       1.876411          -0.000310
           47              H      -0.311882       5.891707       4.372751       0.131401       0.922199 0.68278655E+01  0.65264768E+02                                 1.644473                            1.586733      -1.019988       2.399931                    0.995867       3.603629      10.383419       0.463403       1.382782      -0.686416      -0.009605      -0.021669       0.018493       0.030063      -0.000365      -0.009515       0.002652      -0.001092       0.001870      -0.009899      -0.000031       0.009930              1.674842       1.720421       0.327032      -0.217508       1.794400      -0.219776       1.509705           0.000127
           48              H       2.097646       6.408113       2.993771       0.139248       1.046816 0.79960200E+01  0.78369021E+02                                 1.691246                            1.639663      -1.073148       2.366419                    0.997633       3.510237       9.769957       0.495643       1.260859      -0.712655       0.003696       0.017475      -0.005198       0.018602       0.000362      -0.005178      -0.006216       0.006088      -0.016048      -0.010623       0.001896       0.008727              1.701150       1.711917       0.237796      -0.240743       1.732370      -0.284250       1.659163          -0.000023
           49              H       2.009888       5.518244       4.300982       0.142106       0.891102 0.65487050E+01  0.61245656E+02                                 1.544727                            1.505180      -0.733684       2.533953                    0.999688       3.302325       9.068627       0.504816       1.297337      -0.705430       0.001137       0.001102       0.018421       0.018489      -0.003282       0.000797       0.001499       0.006813       0.015223      -0.007494       0.002183       0.005311              1.553564       1.537648      -0.130329       0.317767       1.421894      -0.224531       1.701151          -0.000042
           50              H       1.308744       5.035808       2.965576       0.139804       0.966393 0.69682332E+01  0.65538422E+02                                 1.572254                            1.507301      -0.669779       2.557187                    0.999993       3.203101       8.541050       0.532629       1.222667      -0.723067      -0.011496      -0.010749      -0.005517       0.016677      -0.000336       0.001838       0.004782      -0.000110      -0.012747      -0.007142       0.002287       0.004855              1.595004       1.347914       0.064824       0.033317       1.891385       0.382129       1.545713          -0.000081
           51              H       5.122110       9.336566       4.418888       0.322967       0.558543 0.36696464E+01  0.30602572E+02                                 1.274739                            1.247385      -1.309907       2.379501                    0.998977       2.723969       7.794902       0.461918       1.590040      -0.650532      -0.018287       0.006091      -0.023661       0.030518       0.005297       0.002779       0.000055       0.004311       0.020928      -0.009350       0.001303       0.008046              1.286046       1.331534      -0.119936       0.182494       1.268087      -0.116226       1.258519           0.000301
           52              H       9.538739      -1.338679       6.993582       0.318611       0.498537 0.31658813E+01  0.25806325E+02                                 1.239951                            1.203257      -1.386066       2.334526                    0.997626       2.940663       8.712180       0.438148       1.714958      -0.629400      -0.015758       0.020981      -0.000453       0.026244       0.000365      -0.005839       0.000949       0.002308      -0.011460      -0.007281       0.000877       0.006404              1.263208       1.266715      -0.206987       0.074159       1.352490      -0.123868       1.170421           0.000408
           53              H       8.450027       2.279332       3.752466       0.324103       0.510291 0.32031776E+01  0.25907323E+02                                 1.212242                            1.173872      -1.333559       2.365490                    0.998795       2.721505       7.754766       0.469432       1.613212      -0.645995      -0.015062      -0.014580      -0.019121       0.028374       0.003196       0.001506      -0.000814       0.013537       0.011134      -0.009437       0.003142       0.006296              1.231555       1.100709       0.175018       0.125099       1.376920       0.149993       1.217037           0.000378
           54              H      -1.793125       0.824374       5.500541       0.325091       0.516800 0.32847727E+01  0.26924047E+02                                 1.252667                            1.211956      -1.521359       2.275897                    0.996854       2.880088       8.454060       0.445627       1.676871      -0.635279       0.004850      -0.028332      -0.005077       0.029189       0.000265      -0.007959      -0.000819      -0.005701      -0.003136      -0.009681       0.003187       0.006494              1.276393       1.184121       0.007210       0.011747       1.591200       0.061709       1.053858           0.000328
           55              H       5.613756       1.473665       2.529839       0.327745       0.524358 0.33218800E+01  0.26550516E+02                                 1.150335                            1.131594      -1.122286       2.485987                    0.999818       2.354282       6.227394       0.530138       1.445534      -0.678029       0.008541       0.007802       0.033160       0.035120       0.000423       0.005103       0.004021       0.003432       0.030883      -0.007913      -0.004867       0.012780              1.154969       1.070894       0.004776       0.072056       1.054687       0.099303       1.339328           0.000416
           56              H       2.053273      11.217952       2.341447       0.323664       0.520718 0.33186596E+01  0.27384976E+02                                 1.278766                            1.233644      -1.517263       2.276940                    0.996257       2.960101       8.836984       0.431626       1.719684      -0.628676       0.003767      -0.011556       0.024728       0.027554       0.001560      -0.001513      -0.002460      -0.013144       0.000135      -0.007003      -0.000644       0.007647              1.306494       1.164463       0.018467       0.152856       1.156319      -0.107309       1.598701           0.000426
           57              H       3.797269       9.087054       6.618079       0.311110       0.490113 0.31251479E+01  0.25415439E+02                                 1.228992                            1.197906      -1.467967       2.291891                    0.996770       2.982716       8.853251       0.437394       1.721893      -0.628185       0.024390       0.004440      -0.007458       0.025888       0.000822       0.001763      -0.003843       0.002581       0.002213      -0.004988       0.001092       0.003896              1.248571       1.516538       0.021766      -0.167686       1.088881      -0.017145       1.140292           0.000663
           58              H       6.875359      -0.845229       6.714198       0.322861       0.508931 0.31901049E+01  0.25924612E+02                                 1.233357                            1.188776      -1.378318       2.336694                    0.998113       2.852759       8.303396       0.453704       1.661218      -0.637581       0.014950       0.019420      -0.004528       0.024923      -0.001164       0.004029       0.002523      -0.004443      -0.007324      -0.006538       0.002133       0.004405              1.259455       1.362438       0.235939      -0.163451       1.259163      -0.083382       1.156764           0.000393
           59              H       4.422597       6.340250       5.530018       0.122075       0.957732 0.73757137E+01  0.71452684E+02                                 1.648539                            1.619028      -0.899454       2.445474                    0.996969       3.594231      10.227214       0.474412       1.332711      -0.696868      -0.006484      -0.017115       0.016234       0.024464      -0.000580      -0.008115      -0.004091       0.002400       0.014946      -0.008612      -0.002576       0.011188              1.653347       1.572737       0.162390      -0.240600       1.662411      -0.264120       1.724894          -0.000105
           60              H       4.218891       7.267090       4.259972       0.125799       1.017748 0.77752194E+01  0.76021688E+02                                 1.697138                            1.647909      -0.876456       2.461581                    0.997689       3.509826       9.904539       0.478295       1.309740      -0.702676      -0.013150       0.012416      -0.021898       0.028401      -0.005374       0.002034      -0.002741      -0.008954       0.002518      -0.007476      -0.000643       0.008119              1.716908       1.961223      -0.236729       0.343458       1.587704      -0.120461       1.601797           0.000027
           61              H       6.423684       5.522757       4.570114       0.150492       0.863039 0.63797841E+01  0.59846802E+02                                 1.565028                            1.528052      -0.937282       2.446322                    0.997610       3.438203       9.756066       0.475740       1.372466      -0.688953       0.013786      -0.002639       0.019032       0.023648      -0.004937       0.002243      -0.001264       0.003319       0.001419      -0.005460      -0.000671       0.006131              1.570498       1.748912      -0.285745       0.273941       1.444737      -0.167180       1.517846           0.000214
           62              H       6.128053       6.389463       3.277000       0.141590       0.962658 0.72234832E+01  0.68366275E+02                                 1.552000                            1.522892      -0.759275       2.517114                    0.999898       3.183773       8.440653       0.537512       1.203990      -0.727837       0.002708       0.015924      -0.005158       0.016956      -0.001730      -0.000757      -0.003555      -0.006992      -0.006442      -0.004614      -0.001683       0.006297              1.546456       1.476720       0.135786      -0.297791       1.436132      -0.210262       1.726517          -0.000020
           63              H       5.163065       5.193840       3.667882       0.140606       0.936136 0.67100507E+01  0.62538735E+02                                 1.537975                            1.477463      -0.720960       2.532819                    0.999964       3.200071       8.503792       0.538696       1.219941      -0.723222      -0.013626      -0.007093      -0.001254       0.015413       0.001431       0.000735       0.005235       0.002357      -0.018329      -0.008701       0.002738       0.005963              1.557731       1.537408       0.333556       0.171589       1.715640       0.293201       1.420146          -0.000072
           64              H       8.425551      -2.440079       9.459342       0.122304       0.910810 0.67674840E+01  0.64092156E+02                                 1.586785                            1.543991      -0.705472       2.532946                    0.998991       3.512320       9.845047       0.489592       1.320972      -0.699204      -0.019599      -0.014377       0.007006       0.025296       0.007512       0.003027       0.001082       0.010440      -0.003245      -0.008635      -0.001925       0.010560              1.610722       1.939255       0.365235      -0.030937       1.560962      -0.001176       1.331950          -0.000134
           65              H       9.095761      -1.023879       9.233784       0.125207       0.904136 0.67676929E+01  0.64521849E+02                                 1.617896                            1.575355      -0.974386       2.413327                    0.996516       3.632337      10.439469       0.467189       1.375142      -0.687631       0.001712       0.026127      -0.001819       0.026247      -0.001271       0.003321       0.000112      -0.008239       0.021009      -0.008515       0.000790       0.007725              1.635727       1.389281      -0.118434       0.010129       2.120276      -0.085523       1.397622          -0.000008
           66              H      -2.161256      -1.603370      10.772961       0.139454       1.002741 0.74899135E+01  0.71707060E+02                                 1.606852                            1.559459      -0.841500       2.476490                    0.999484       3.278116       8.810629       0.525435       1.217594      -0.724030       0.012062       0.004292      -0.010063       0.016285       0.001716      -0.000638      -0.003440       0.007741       0.008300      -0.006739       0.002010       0.004729              1.612912       1.958927       0.360055       0.002004       1.516370       0.015536       1.363439           0.000023
           67              H      -2.889144      -2.987757      11.027996       0.148308       1.061793 0.80988457E+01  0.78423297E+02                                 1.619915                            1.583723      -1.003751       2.404804                    0.998740       3.209087       8.445735       0.544650       1.161359      -0.738653       0.002393      -0.021388      -0.003912       0.021874      -0.001477       0.005894      -0.003749      -0.012385      -0.004864      -0.009756       0.000414       0.009342              1.610591       1.358842      -0.052376       0.033014       2.015340      -0.163928       1.457590          -0.000041
           68              H      -3.591740      -1.633560      11.453480       0.136527       0.976379 0.69969638E+01  0.66024461E+02                                 1.592855                            1.516852      -0.774335       2.505374                    0.999785       3.279006       8.822248       0.526384       1.233128      -0.719910      -0.011578       0.006936       0.003605       0.013970      -0.004611       0.001793       0.001448       0.003995       0.006404      -0.006644       0.002387       0.004257              1.625313       1.563003      -0.168301      -0.381935       1.444787       0.275174       1.868150          -0.000074
           69              H       8.572179       3.689020       2.000546       0.125027       0.983450 0.72565278E+01  0.70163121E+02                                 1.690113                            1.613527      -1.006583       2.394948                    0.996750       3.641736      10.425444       0.470838       1.345411      -0.693724      -0.002872      -0.024241      -0.013819       0.028051       0.006500      -0.003407      -0.004879      -0.000016      -0.004800      -0.006218      -0.004004       0.010221              1.731743       1.596048       0.345144       0.302577       1.776655       0.330128       1.822525           0.000076
           70              H       8.570397       5.220098       2.409370       0.116444       0.971517 0.74667091E+01  0.72332563E+02                                 1.644089                            1.612905      -0.833527       2.470118                    0.997971       3.570080      10.056422       0.483929       1.306530      -0.702500      -0.001056       0.022722      -0.004040       0.023103      -0.003087      -0.004990       0.000227      -0.007668      -0.011506      -0.008198       0.000967       0.007231              1.644544       1.563465      -0.297952       0.013224       1.939660      -0.004980       1.430506          -0.000176
           71              H      10.856477       3.697449       1.799338       0.150315       0.968967 0.72798390E+01  0.68447554E+02                                 1.515555                            1.496705      -0.722630       2.542681                    0.999960       3.013238       7.743593       0.564531       1.153937      -0.741903      -0.002837      -0.020184       0.004574       0.020890       0.001034      -0.002423      -0.002033      -0.009384      -0.014159      -0.006337      -0.001268       0.007604              1.501228       1.437754      -0.262877      -0.014125       1.751148       0.036479       1.314782           0.000017
           72              H      -2.017221       5.177393       2.358107       0.137353       0.970994 0.70386321E+01  0.67098698E+02                                 1.634976                            1.556888      -1.017702       2.391539                    0.998012       3.477053       9.674539       0.497534       1.291391      -0.705473       0.001703       0.008061       0.016108       0.018093       0.002060       0.001364       0.003020       0.005059      -0.010508      -0.005454      -0.000191       0.005645              1.670352       1.680737       0.388188       0.299420       1.709205       0.339560       1.621113           0.000032
           73              H      10.285953       4.899583       0.940680       0.135935       1.005637 0.71980974E+01  0.68438430E+02                                 1.627096                            1.539338      -0.820027       2.481977                    0.999561       3.325631       8.995821       0.521846       1.234473      -0.719366      -0.011846       0.003820      -0.010459       0.016258      -0.001912       0.003156      -0.003656       0.008735       0.006152      -0.006925      -0.000176       0.007102              1.672968       1.352031       0.026473       0.069818       1.363262      -0.236551       2.303610          -0.000103
           74              H       0.438628       1.140624       5.158360       0.122462       1.031156 0.77583734E+01  0.76043971E+02                                 1.723003                            1.652302      -1.007603       2.392554                    0.996697       3.649373      10.412703       0.473557       1.319591      -0.699257       0.004283      -0.025506       0.006309       0.026622       0.003196       0.004454       0.005279       0.000074      -0.016944      -0.008871      -0.000342       0.009213              1.761222       1.527793      -0.136630      -0.032258       2.379697      -0.076708       1.376177          -0.000140
           75              H       0.397077       2.386811       4.190767       0.125908       1.013178 0.77655264E+01  0.74568198E+02                                 1.585358                            1.563232      -0.603517       2.581364                    0.999985       3.211601       8.475701       0.540526       1.180068      -0.734144       0.007336       0.011525      -0.019750       0.024015       0.003116       0.002883      -0.002354       0.004313       0.013034      -0.007016       0.001174       0.005843              1.579811       1.391828      -0.000498      -0.055117       1.439321      -0.249433       1.908283          -0.000330
           76              H       1.477893       3.655705       5.869636       0.143292       1.041360 0.77860969E+01  0.75839004E+02                                 1.694784                            1.625187      -1.038776       2.387117                    0.997904       3.441827       9.563559       0.494328       1.272092      -0.710765      -0.012879       0.017244      -0.002182       0.021633      -0.000960       0.005107       0.002066      -0.016529      -0.011237      -0.010543       0.000102       0.010442              1.724032       1.478216      -0.012232       0.029818       2.355149      -0.058972       1.338730          -0.000007
           77              H       2.363828       2.462659       5.319839       0.138314       1.009285 0.74555103E+01  0.71811135E+02                                 1.657757                            1.589145      -0.833140       2.480390                    0.999208       3.403455       9.393741       0.500623       1.270225      -0.711268       0.008456      -0.005077      -0.010708       0.014558      -0.000562      -0.000689       0.003467       0.012977      -0.001452      -0.007877       0.001013       0.006864              1.687241       2.085702      -0.113256      -0.343338       1.439598       0.094315       1.536423          -0.000067
           78              H       1.629098       2.325644       6.716761       0.136491       0.960354 0.72339508E+01  0.69588208E+02                                 1.642821                            1.596780      -0.889871       2.457347                    0.998105       3.472525       9.776318       0.481726       1.321739      -0.699835      -0.008764      -0.009945       0.014037       0.019306       0.003259      -0.000231      -0.005034       0.002639       0.012245      -0.007162       0.000148       0.007014              1.647426       1.403419       0.030770       0.073895       1.573332      -0.378579       1.965527          -0.000022
           79              H       2.570892       1.934769       1.476380       0.124384       1.120818 0.87480043E+01  0.86314955E+02                                 1.682762                            1.649180      -0.705246       2.535274                    0.999780       3.273226       8.681659       0.532440       1.165892      -0.738302      -0.024903      -0.002554      -0.013701       0.028538       0.003178       0.005134      -0.001313       0.004972      -0.010203      -0.007125      -0.000306       0.007430              1.675983       1.986362       0.273901      -0.051592       1.639712      -0.049159       1.401873          -0.000268
           80              H       3.627318       2.554684       2.479857       0.107644       1.019216 0.77680107E+01  0.75085951E+02                                 1.624292                            1.587555      -0.676696       2.538717                    0.999804       3.400454       9.197561       0.520809       1.216687      -0.723823       0.006790       0.014095       0.017336       0.023351      -0.005348       0.004429      -0.001088      -0.003449       0.007000      -0.007738       0.000471       0.007267              1.632289       1.373648      -0.023023       0.020746       1.451459       0.135922       2.071759          -0.000067
           81              H       0.971495      -3.276219      12.665855       0.151827       0.987917 0.72584559E+01  0.68620984E+02                                 1.564711                            1.514562      -0.918450       2.449847                    0.999301       3.145011       8.270384       0.546679       1.185117      -0.732413       0.000551      -0.015500      -0.015724       0.022086       0.002038       0.000190       0.000178      -0.003276       0.015614      -0.005218       0.000001       0.005217              1.576248       1.294009      -0.053958      -0.018464       1.324400       0.097731       2.110334           0.000101
           82              H       4.177758       4.167359       1.039361       0.134487       0.994989 0.75161893E+01  0.71815411E+02                                 1.577995                            1.545685      -0.798174       2.491270                    0.999700       3.271573       8.702391       0.537788       1.191998      -0.729977       0.013627      -0.000654       0.007205       0.015428       0.000656       0.003984      -0.003207      -0.001548      -0.011224      -0.007000       0.002536       0.004464              1.568678       1.781173       0.331007       0.099357       1.570428       0.110105       1.354433          -0.000021
           83              H       2.594779       4.110268       1.035517       0.139812       0.989728 0.69003672E+01  0.64157554E+02                                 1.538426                            1.451226      -0.823326       2.482117                    0.999659       3.131115       8.059107       0.575574       1.144535      -0.741794      -0.014293      -0.000926       0.005808       0.015456      -0.000554      -0.001677      -0.003123       0.000689      -0.013098      -0.006028       0.002835       0.003194              1.579760       1.839904      -0.468463      -0.200287       1.561496       0.138019       1.337880          -0.000101
           84              H       0.526558       9.447868       2.190220       0.122967       0.951650 0.70402758E+01  0.67880282E+02                                 1.680174                            1.610376      -1.112985       2.343326                    0.994971       3.738922      10.855360       0.459892       1.381325      -0.685911       0.009311      -0.003797       0.026983       0.028796       0.002406      -0.003008       0.005082      -0.002988       0.012420      -0.007391      -0.000148       0.007540              1.725275       1.368029       0.002712      -0.101426       1.453453      -0.096599       2.354344           0.000111
           85              H      -0.350519       9.358599       0.874038       0.117346       0.984689 0.75335943E+01  0.73015885E+02                                 1.650130                            1.613125      -0.813208       2.480883                    0.998395       3.529963       9.889305       0.487894       1.295285      -0.705249      -0.016846      -0.007583      -0.014503       0.023486      -0.002660       0.004518      -0.000263       0.007448      -0.014960      -0.006663      -0.001843       0.008506              1.656151       1.988544       0.145705       0.217088       1.399212       0.082668       1.580696          -0.000167
           86              H       2.315088       8.478711       1.121382       0.145481       0.987369 0.75011535E+01  0.72034499E+02                                 1.611886                            1.579434      -0.780743       2.512717                    0.999710       3.258313       8.847959       0.511432       1.247114      -0.717780       0.011848       0.011337       0.014987       0.022215      -0.000123       0.005613       0.006075       0.002780      -0.005708      -0.009045       0.001099       0.007946              1.607947       1.931038       0.005668       0.290226       1.350937      -0.027153       1.541866           0.000057
           87              H      -0.888352       1.790939      12.549231       0.137418       1.031717 0.76281091E+01  0.73953025E+02                                 1.685037                            1.608315      -0.996422       2.402177                    0.998312       3.461256       9.608916       0.496833       1.271618      -0.710517      -0.004177       0.011379      -0.013038       0.017802      -0.002081      -0.001413      -0.002403      -0.002748       0.012581      -0.005219       0.000011       0.005208              1.722301       1.388087       0.001351      -0.062499       1.363659      -0.057882       2.415158           0.000049
           88              H       1.052382       7.553015       0.883009       0.142140       0.964572 0.69799432E+01  0.65759203E+02                                 1.578343                            1.514993      -0.732735       2.531550                    0.999864       3.212884       8.609834       0.527231       1.233107      -0.720620      -0.011762      -0.009404       0.008519       0.017301       0.002422      -0.003876      -0.002090      -0.004854      -0.013190      -0.006743      -0.000026       0.006769              1.596126       1.362460       0.256463      -0.068879       1.995179      -0.215076       1.430738          -0.000101
           89              H       3.371861       6.526089       8.313609       0.122929       0.963490 0.72885740E+01  0.69609468E+02                                 1.590475                            1.559070      -0.615429       2.576719                    0.999856       3.348944       9.119362       0.512815       1.250604      -0.716066      -0.005439      -0.024740       0.004666       0.025757       0.002022       0.002627       0.003217      -0.009926       0.001595      -0.006304      -0.000896       0.007199              1.599265       1.324732       0.030782      -0.031395       2.073039       0.178894       1.400023          -0.000249
           90              H       4.455579       7.677847       8.279007       0.122284       1.019430 0.78474923E+01  0.77613135E+02                                 1.746506                            1.690968      -1.195528       2.304601                    0.994085       3.804929      11.126765       0.453243       1.366379      -0.688944       0.027657       0.009105       0.003281       0.029302      -0.000477       0.002338      -0.007771       0.009948       0.007964      -0.010832       0.002570       0.008262              1.773455       2.196308       0.159945      -0.332681       1.541530      -0.059984       1.582528           0.000135
           91              H       2.574122       7.340457      10.362856       0.143659       0.911838 0.67118852E+01  0.64162131E+02                                 1.656390                            1.590436      -1.242714       2.297963                    0.994094       3.690848      10.788342       0.453370       1.413251      -0.679705      -0.019939      -0.004790       0.000290       0.020509       0.004210      -0.003689       0.002460       0.008035       0.011349      -0.008844       0.002056       0.006788              1.682267       2.055421       0.217222      -0.408141       1.454892      -0.132305       1.536489           0.000339
           92              H       8.051588      -4.646565      10.329535       0.142074       0.932740 0.69202847E+01  0.65732330E+02                                 1.603638                            1.555824      -0.767082       2.518772                    0.999194       3.372404       9.385473       0.491612       1.311681      -0.702291       0.004134       0.015200      -0.001997       0.015878       0.003655      -0.001469       0.001482      -0.009756       0.006079      -0.007476       0.002105       0.005372              1.611828       1.355273       0.222823      -0.003763       2.101374       0.205907       1.378835          -0.000036
           93              H       4.111853       6.975898      10.471790       0.150912       0.988765 0.72597655E+01  0.68233059E+02                                 1.537611                            1.494412      -0.693809       2.553887                    0.999987       3.026513       7.784192       0.564917       1.153584      -0.741728       0.011702      -0.008597       0.000804       0.014543      -0.005618      -0.000204       0.000000       0.005851       0.011392      -0.008234       0.003753       0.004480              1.538763       1.547390      -0.300177       0.176613       1.637735      -0.238414       1.431163          -0.000070
           94              H       6.309286      -0.419077       9.713095       0.117659       0.993554 0.76003857E+01  0.73780919E+02                                 1.656690                            1.617191      -0.722777       2.521742                    0.999011       3.525965       9.866304       0.488967       1.290382      -0.706349       0.002668      -0.005106       0.023731       0.024421      -0.006990       0.004669      -0.005060      -0.000200       0.015292      -0.009544      -0.002116       0.011660              1.671823       1.633325      -0.110099       0.286876       1.505733      -0.219860       1.876412          -0.000310
           95              H       6.434519       0.515644       8.443049       0.131401       0.922199 0.68278612E+01  0.65264711E+02                                 1.644472                            1.586732      -1.019986       2.399932                    0.995867       3.603627      10.383409       0.463403       1.382782      -0.686416       0.009605       0.021669      -0.018493       0.030063      -0.000365      -0.009515       0.002652      -0.001092       0.001870      -0.009899      -0.000031       0.009930              1.674841       1.720420       0.327031      -0.217507       1.794399      -0.219776       1.509704           0.000127
           96              H       4.024991      -0.000762       9.822029       0.139250       1.046812 0.79959821E+01  0.78368563E+02                                 1.691242                            1.639659      -1.073145       2.366420                    0.997633       3.510229       9.769932       0.495643       1.260860      -0.712655      -0.003696      -0.017475       0.005198       0.018602       0.000362      -0.005178      -0.006216       0.006088      -0.016048      -0.010623       0.001896       0.008727              1.701146       1.711913       0.237795      -0.240742       1.732366      -0.284249       1.659160          -0.000023
           97              H       4.112749       0.889107       8.514818       0.142107       0.891101 0.65486936E+01  0.61245532E+02                                 1.544726                            1.505180      -0.733685       2.533953                    0.999688       3.302323       9.068625       0.504816       1.297339      -0.705430      -0.001137      -0.001102      -0.018421       0.018489      -0.003282       0.000797       0.001499       0.006813       0.015223      -0.007494       0.002183       0.005311              1.553563       1.537647      -0.130329       0.317766       1.421894      -0.224530       1.701150          -0.000042
           98              H       4.813893       1.371543       9.850224       0.139808       0.966388 0.69681955E+01  0.65537974E+02                                 1.572248                            1.507296      -0.669778       2.557188                    0.999993       3.203092       8.541018       0.532630       1.222666      -0.723067       0.011496       0.010749       0.005517       0.016677      -0.000336       0.001838       0.004782      -0.000109      -0.012747      -0.007142       0.002287       0.004855              1.594998       1.347909       0.064823       0.033317       1.891377       0.382126       1.545708          -0.000081
           99             Rh      -5.166491       8.951762       7.174029       0.729939     111.485035 0.25207462E+04  0.85010412E+05                                19.178950                           16.819325       0.926099       2.004838                    0.994025      83.831635     223.295126       0.431563       0.420842      -1.148174       0.030024      -0.188100       0.190221       0.269197       0.135112      -0.108342       0.153393      -0.008699       0.094134      -0.266438       0.100997       0.165441             21.534531      26.455144      -1.757293      -0.109017      21.661911       2.973542      16.486538           0.378285
          100             Rh      -2.992284       4.300487       6.654604       0.747673     109.248857 0.24411176E+04  0.81680278E+05                                18.947847                           16.566654       0.910893       2.005651                    0.993447      83.251710     220.997749       0.434176       0.421611      -1.147464       0.122482       0.232301      -0.004714       0.262655      -0.087798      -0.038837      -0.133507       0.290909       0.226043      -0.264458       0.130743       0.133716             21.044105      20.231809      -1.321995       0.208222      22.486001       0.519798      20.414506           0.405670
          101             Rh      -0.977153       6.303959      11.793740       0.770854     120.834578 0.27035111E+04  0.92345319E+05                                19.860596                           17.148456       1.026168       2.036964                    0.992766      82.434175     217.587770       0.439609       0.407899      -1.162667      -0.188788      -0.044740      -0.204998       0.282253      -0.003833      -0.144575      -0.001066      -0.054642      -0.584214      -0.258397       0.123753       0.134644             22.265813      18.334610       0.018569      -0.321887      22.849631      -2.684967      25.613199           0.414443
          102             Rh       4.381711      -3.750493       7.146475       0.749532     104.759358 0.24137224E+04  0.80577967E+05                                18.449290                           16.507913       1.035953       2.034980                    0.993237      83.149665     220.847810       0.433360       0.423378      -1.145669      -0.159079      -0.066463       0.202238       0.265751      -0.115129       0.137562       0.062470      -0.181763       0.153125      -0.248390       0.119661       0.128730             20.159047      21.537928       0.634746       2.875238      20.692318      -0.105334      18.246895           0.376774
          103             Rh      11.289128      -2.544411       5.641771       0.729870     111.487321 0.25208158E+04  0.85013462E+05                                19.179280                           16.819614       0.926010       2.004802                    0.994026      83.833697     223.302534       0.431556       0.420845      -1.148171      -0.030028       0.188103      -0.190223       0.269201       0.135114      -0.108344       0.153392      -0.008709       0.094141      -0.266440       0.100997       0.165442             21.534902      26.455632      -1.757363      -0.108998      21.662281       2.973573      16.486793           0.378170
          104             Rh       9.114921       2.106864       6.161196       0.747616     109.250864 0.24411777E+04  0.81682863E+05                                18.948111                           16.566884       0.910826       2.005623                    0.993447      83.253507     221.003936       0.434171       0.421613      -1.147462      -0.122482      -0.232307       0.004711       0.262660      -0.087795      -0.038839      -0.133507       0.290902       0.226037      -0.264454       0.130739       0.133715             21.044396      20.232063      -1.321997       0.208233      22.486360       0.519827      20.414766           0.405577
          105             Rh       7.099790       0.103392       1.022060       0.770751     120.839235 0.27036513E+04  0.92351553E+05                                19.861259                           17.149031       1.026019       2.036908                    0.992767      82.437573     217.600337       0.439595       0.407906      -1.162659       0.188789       0.044739       0.205008       0.282260      -0.003833      -0.144572      -0.001061      -0.054650      -0.584196      -0.258391       0.123752       0.134638             22.266556      18.335164       0.018576      -0.321828      22.850324      -2.685089      25.614179           0.414269
          106             Rh       6.128859      -2.977636       5.669325       0.749533     104.759335 0.24137214E+04  0.80577931E+05                                18.449292                           16.507914       1.035950       2.034979                    0.993237      83.149662     220.847835       0.433360       0.423378      -1.145668       0.159079       0.066463      -0.202238       0.265751      -0.115128       0.137562       0.062469      -0.181764       0.153123      -0.248390       0.119660       0.128729             20.159050      21.537930       0.634741       2.875244      20.692320      -0.105333      18.246899           0.376775
          107              C       0.382675      -1.508484       7.337045       0.554647      20.479036 0.26598086E+03  0.55931094E+04                                 6.926623                            5.800288       0.011332       2.066569                    0.999811      22.397449      63.181342       0.614078       0.474329      -1.018563      -0.039707      -0.012597      -0.008040       0.042426      -0.028046      -0.041916       0.017970       0.034703       0.016069      -0.037440      -0.027515       0.064955              7.460404       6.561012       1.119466       1.988877       9.949498       0.289544       5.870703          -0.005476
          108              C       1.231042      -0.438786       7.981680      -0.259753      27.699304 0.44583542E+03  0.10570328E+05                                 7.980946                            7.002934      -0.075392       1.970491                    0.997860      29.685391      86.301904       0.626290       0.412493      -1.064447      -0.079432       0.067643       0.063579       0.122178      -0.031405      -0.010907      -0.003197      -0.029964       0.013114      -0.039701       0.006730       0.032971              8.548078       8.552584       0.060418      -0.002757       9.931159       2.125380       7.160492          -0.000212
          109              C       0.398046       0.502631       8.800610      -0.415676      25.148561 0.42205743E+03  0.98258346E+04                                 7.200532                            6.587922       0.550833       2.138920                    0.999246      30.780703      87.373311       0.682263       0.385617      -1.087437       0.064236      -0.080974      -0.070065       0.124868      -0.029273      -0.013576       0.020874      -0.007836      -0.033578      -0.026317      -0.019504       0.045820              7.457497       7.204372      -1.042579      -0.628153       8.134625       1.572940       7.033494          -0.000058
          110              C      -4.002212       8.947434       4.497064       0.565619      20.218497 0.26393363E+03  0.55413132E+04                                 6.907081                            5.811224       0.141313       2.114778                    0.999804      22.202979      62.655896       0.608018       0.479813      -1.015281      -0.030521       0.012168       0.012389       0.035115       0.041339       0.025875       0.007857       0.011919      -0.042677      -0.040782      -0.016758       0.057540              7.423169       6.655441      -2.231573      -1.896621       6.785468       0.106233       8.828599          -0.006676
          111              C      -3.160395       8.372246       3.383371      -0.256048      27.676435 0.45101464E+03  0.10702057E+05                                 7.945894                            7.025668       0.056225       2.016915                    0.997955      29.367683      84.843237       0.628946       0.410408      -1.067986      -0.064243       0.014749      -0.096104       0.116536       0.005687       0.026522      -0.016907      -0.008254       0.103311      -0.037864      -0.010271       0.048134              8.455977       7.837901      -0.360515      -0.856706       7.119628       1.130663      10.410404          -0.000073
          112              C       9.142850       8.462838       2.022333      -0.422929      25.397597 0.42327503E+03  0.98782548E+04                                 7.279135                            6.631492       0.407331       2.082531                    0.999678      31.387213      89.706222       0.673624       0.389611      -1.082776       0.047043      -0.003157       0.115020       0.124308      -0.010327       0.030981      -0.008642       0.019267       0.120540      -0.034708      -0.021906       0.056614              7.486995       6.567167       0.236995       0.232156       6.416163       0.526555       9.477654          -0.000181
          113              C      -3.054816       2.414098       8.885194       0.565266      21.439043 0.25813325E+03  0.53771575E+04                                 7.096441                            5.683023       0.073777       2.088813                    0.999778      22.040305      61.490611       0.626688       0.469187      -1.023326      -0.025177       0.006826      -0.033058       0.042110      -0.022820      -0.026355       0.013366       0.070194      -0.087367      -0.040092      -0.025302       0.065393              7.846932       4.520547       1.526545       0.619268       8.755767      -1.062842      10.264483          -0.006215
          114              C      -2.949136       2.026195      10.334661      -0.253636      27.570298 0.43907474E+03  0.10368752E+05                                 7.961591                            6.951711      -0.046907       1.982436                    0.997969      29.448021      85.398943       0.628408       0.412740      -1.064451      -0.124655      -0.004800       0.041542       0.131482       0.013582      -0.025661      -0.001827      -0.014191      -0.054473      -0.036409       0.005970       0.030439              8.505730       7.414340       0.650675      -0.344534       6.872871      -0.763460      11.229978          -0.000348
          115              C      -4.280324       1.853309      10.976733      -0.414217      24.779914 0.41118813E+03  0.95231003E+04                                 7.151658                            6.520769       0.527095       2.129658                    0.999349      30.853795      87.730233       0.681993       0.387783      -1.084485       0.117779       0.022283      -0.056553       0.132539       0.008467      -0.015102      -0.003597       0.045477      -0.038000      -0.018623      -0.016956       0.035578              7.379670       7.499358       0.904964      -0.802948       6.218652      -0.070014       8.421000          -0.000330
          116              C       7.105038       3.910449       7.135837       0.564837      21.870048 0.26278498E+03  0.54965987E+04                                 7.210383                            5.745426       0.150199       2.114948                    0.999745      22.067262      61.620812       0.621638       0.471059      -1.022671       0.025987      -0.020868      -0.011907       0.035392      -0.000898       0.034851      -0.018453       0.001972       0.110972      -0.037954      -0.019788       0.057742              8.059423      11.206346       0.095114      -1.507927       8.657037       0.860163       4.314887          -0.006506
          117              C       5.757264       4.290440       7.683072      -0.251120      27.526272 0.42425104E+03  0.99244359E+04                                 7.943458                            6.815093       0.054196       2.015470                    0.998495      29.207579      84.064077       0.637781       0.410537      -1.066800      -0.079499      -0.059272      -0.064904       0.118515       0.032743       0.027205       0.008324      -0.001172      -0.041797      -0.037605      -0.012292       0.049897              8.655390      12.423198      -0.187521      -0.515741       7.481924       0.082680       6.061049          -0.000428
          118              C       4.558232       3.715822       6.996145      -0.426584      26.852349 0.44636668E+03  0.10588453E+05                                 7.644347                            6.853494       0.167931       2.009314                    0.998493      31.959482      93.005680       0.654338       0.394606      -1.076068       0.108338       0.045878       0.051883       0.128583       0.018690       0.020571       0.009595       0.043024      -0.012923      -0.026582      -0.015191       0.041773              8.031197      10.236152       0.993050       0.567214       7.704120      -0.153102       6.153319          -0.000074
          119              C       1.614771       4.992131      11.808478       0.563028      21.262005 0.26994383E+03  0.56826568E+04                                 7.067596                            5.828326      -0.032041       2.050833                    0.999742      22.274747      62.337210       0.616570       0.471895      -1.022533      -0.029304       0.015404       0.028630       0.043769       0.029350      -0.003700      -0.035744      -0.055117      -0.068610      -0.043298      -0.021923       0.065221              7.642486       8.119897      -2.907268      -0.051002       6.813762       1.587592       7.993800          -0.007554
          120              C       2.674377       4.038535      11.280467      -0.245415      26.677411 0.41477447E+03  0.96229186E+04                                 7.676153                            6.669956       0.125466       2.031194                    0.999361      29.004353      82.428094       0.656366       0.402221      -1.075079      -0.005089      -0.104088       0.076846       0.129482      -0.003707       0.030404      -0.008475      -0.004719       0.028088      -0.030511      -0.004316       0.034828              8.177384       7.747614      -2.105582      -1.108580       9.720611      -0.199702       7.063926          -0.000551
          121              C       2.717994       2.776909      12.012249      -0.412346      24.486544 0.39616031E+03  0.90815325E+04                                 7.073090                            6.392587       0.479767       2.114869                    0.999512      30.565433      86.201790       0.690724       0.386824      -1.086174       0.000148       0.113780      -0.055500       0.126595       0.005422       0.004663      -0.022936      -0.038635      -0.040985      -0.027049      -0.009748       0.036797              7.293472       6.504131      -1.183639      -0.179271       8.577591      -0.560367       6.798695          -0.000252
          122              C       5.080766      -4.456864      12.017376       0.570252      21.179907 0.26294752E+03  0.55205182E+04                                 7.140334                            5.808677      -0.019644       2.059595                    0.999795      22.290149      63.090521       0.606288       0.481190      -1.013621      -0.016795      -0.023084       0.022487       0.036340      -0.043670      -0.020858       0.019560       0.029005      -0.038118      -0.040366      -0.022643       0.063009              7.838408       5.515435       2.175998       1.137982       9.463311      -1.366832       8.536479          -0.007061
          123              C       5.564457      -3.090191      11.603425      -0.255661      27.515731 0.44674701E+03  0.10607634E+05                                 7.977125                            7.036928      -0.126731       1.955580                    0.997515      29.707810      86.705301       0.620602       0.415658      -1.061385      -0.087287       0.078727       0.046468       0.126398      -0.017079       0.018967       0.019441      -0.000879      -0.004470      -0.037067       0.017647       0.019420              8.466388       6.860082       0.488997      -0.895929      10.364179      -0.434221       8.174902          -0.000313
          124              C       4.675331      -2.010398      12.123747      -0.418130      24.734906 0.41758122E+03  0.97262212E+04                                 7.165635                            6.591437       0.405238       2.090321                    0.998539      31.196892      89.488282       0.673988       0.390167      -1.080856       0.074044      -0.094207      -0.052656       0.130882      -0.023523      -0.007531       0.016256      -0.015107      -0.043169      -0.022507      -0.015331       0.037838              7.326153       6.212113      -0.651522      -0.279535       8.105877       0.226192       7.660470          -0.000286
          125              C       3.545975      -1.939548       4.993036       0.557501      20.740125 0.26493750E+03  0.55607941E+04                                 6.956683                            5.782052       0.125074       2.103233                    0.999725      22.311868      62.700500       0.616681       0.473208      -1.020065       0.035383      -0.017919       0.007477       0.040360       0.020876       0.010856       0.038478      -0.041506       0.063404      -0.040644      -0.019186       0.059831              7.489953       9.015027      -1.008718      -0.149590       6.152782      -2.744344       7.302050          -0.006670
          126              C       2.578982      -1.050841       4.251001      -0.259798      27.113673 0.44752581E+03  0.10613163E+05                                 7.846801                            7.009714      -0.030150       1.984329                    0.997816      29.646450      86.006887       0.627286       0.411731      -1.065670       0.021165      -0.013558      -0.125141       0.127640       0.011485       0.002110      -0.008550       0.012843       0.085824      -0.028711      -0.001338       0.030049              8.249672       7.836018      -1.186448       0.032842       7.458378      -1.176704       9.454621          -0.000245
          127              C       2.656037      -1.169325       2.750271      -0.413030      24.657966 0.41464055E+03  0.96319984E+04                                 7.152861                            6.557354       0.450948       2.113827                    0.998117      30.790171      87.944692       0.678024       0.388881      -1.082723      -0.007122       0.005582       0.119186       0.119529       0.001033      -0.010068       0.012812       0.019335       0.182169      -0.041889      -0.021594       0.063483              7.350472       6.536544       0.230296      -0.894311       6.591283      -0.673876       8.923589           0.000044
          128              C       0.529772       7.714008       4.812333       0.557608      20.920028 0.26297714E+03  0.55049032E+04                                 6.989780                            5.749182       0.181594       2.124621                    0.999713      22.160917      62.027067       0.620796       0.471330      -1.021915       0.023393       0.025060       0.018217       0.038822      -0.038915       0.017001      -0.026126       0.012459      -0.037090      -0.038337      -0.020037       0.058374              7.575172       6.586226       1.606347      -1.703601       8.398613       2.082247       7.740678          -0.006875
          129              C       0.277572       6.522089       3.910101      -0.255301      28.039015 0.44788284E+03  0.10622238E+05                                 8.034687                            7.010953      -0.041380       1.983165                    0.997688      29.543025      85.669518       0.627529       0.411548      -1.065939       0.111757      -0.046869      -0.021336       0.123051      -0.023573      -0.029721      -0.005202       0.015764       0.012792      -0.039654       0.000788       0.038867              8.604841       8.423676      -0.568441      -0.565375       9.795486       1.858306       7.595359          -0.000347
          130              C       1.533957       5.807301       3.507684      -0.420349      26.149881 0.43413380E+03  0.10200562E+05                                 7.452396                            6.726705       0.434330       2.097687                    0.999089      31.297743      89.884264       0.666950       0.390852      -1.081435      -0.107873       0.057034       0.041996       0.129047      -0.025454      -0.012543       0.008065       0.030937      -0.070838      -0.026933      -0.017897       0.044830              7.759112       8.256932      -1.371571      -0.789946       8.308771       0.694718       6.711633          -0.000244
          131              C       5.739962       7.915835       5.478754       0.554647      20.479050 0.26598108E+03  0.55931149E+04                                 6.926625                            5.800289       0.011336       2.066570                    0.999811      22.397453      63.181347       0.614078       0.474329      -1.018563       0.039707       0.012596       0.008040       0.042426      -0.028046      -0.041916       0.017970       0.034702       0.016067      -0.037440      -0.027515       0.064955              7.460406       6.561011       1.119469       1.988875       9.949504       0.289544       5.870702          -0.005479
          132              C       4.891595       6.846137       4.834120      -0.259753      27.699311 0.44583552E+03  0.10570331E+05                                 7.980947                            7.002935      -0.075393       1.970490                    0.997860      29.685398      86.301935       0.626290       0.412493      -1.064446       0.079432      -0.067643      -0.063579       0.122178      -0.031405      -0.010907      -0.003197      -0.029964       0.013114      -0.039701       0.006729       0.032971              8.548080       8.552588       0.060420      -0.002756       9.931160       2.125380       7.160493          -0.000212
          133              C       5.724591       5.904720       4.015190      -0.415676      25.148561 0.42205744E+03  0.98258350E+04                                 7.200533                            6.587923       0.550833       2.138920                    0.999246      30.780702      87.373310       0.682262       0.385617      -1.087437      -0.064236       0.080974       0.070065       0.124868      -0.029273      -0.013576       0.020874      -0.007836      -0.033577      -0.026317      -0.019503       0.045820              7.457498       7.204372      -1.042578      -0.628153       8.134625       1.572941       7.033495          -0.000058
          134              C      10.124849      -2.540083       8.318736       0.565619      20.218508 0.26393380E+03  0.55413175E+04                                 6.907082                            5.811224       0.141315       2.114779                    0.999804      22.202989      62.655924       0.608018       0.479812      -1.015281       0.030521      -0.012168      -0.012388       0.035115       0.041339       0.025875       0.007857       0.011919      -0.042676      -0.040782      -0.016758       0.057540              7.423170       6.655441      -2.231572      -1.896622       6.785468       0.106233       8.828600          -0.006679
          135              C       9.283032      -1.964895       9.432429      -0.256048      27.676450 0.45101496E+03  0.10702066E+05                                 7.945899                            7.025672       0.056223       2.016915                    0.997955      29.367696      84.843296       0.628946       0.410408      -1.067985       0.064243      -0.014749       0.096104       0.116536       0.005687       0.026522      -0.016906      -0.008254       0.103309      -0.037863      -0.010270       0.048134              8.455982       7.837906      -0.360518      -0.856707       7.119633       1.130665      10.410408          -0.000072
          136              C      -3.020213      -2.055487      10.793467      -0.422929      25.397596 0.42327504E+03  0.98782552E+04                                 7.279136                            6.631492       0.407330       2.082530                    0.999678      31.387213      89.706230       0.673624       0.389611      -1.082776      -0.047043       0.003156      -0.115020       0.124309      -0.010327       0.030981      -0.008642       0.019268       0.120541      -0.034708      -0.021906       0.056614              7.486996       6.567167       0.236994       0.232156       6.416165       0.526556       9.477655          -0.000181
          137              C       9.177453       3.993253       3.930606       0.565265      21.439063 0.25813353E+03  0.53771647E+04                                 7.096444                            5.683025       0.073778       2.088813                    0.999778      22.040321      61.490663       0.626688       0.469187      -1.023326       0.025177      -0.006825       0.033058       0.042110      -0.022820      -0.026355       0.013366       0.070194      -0.087366      -0.040091      -0.025302       0.065393              7.846936       4.520548       1.526546       0.619268       8.755772      -1.062845      10.264488          -0.006218
          138              C       9.071773       4.381156       2.481139      -0.253636      27.570308 0.43907493E+03  0.10368758E+05                                 7.961594                            6.951714      -0.046908       1.982436                    0.997969      29.448027      85.398975       0.628408       0.412740      -1.064451       0.124655       0.004801      -0.041542       0.131482       0.013582      -0.025661      -0.001827      -0.014191      -0.054473      -0.036409       0.005970       0.030439              8.505734       7.414343       0.650676      -0.344534       6.872872      -0.763461      11.229987          -0.000347
          139              C      10.402961       4.554042       1.839067      -0.414217      24.779909 0.41118801E+03  0.95230968E+04                                 7.151658                            6.520769       0.527094       2.129658                    0.999349      30.853789      87.730215       0.681993       0.387783      -1.084485      -0.117779      -0.022283       0.056552       0.132539       0.008467      -0.015102      -0.003597       0.045477      -0.038000      -0.018623      -0.016956       0.035578              7.379670       7.499357       0.904964      -0.802948       6.218650      -0.070014       8.421002          -0.000330
          140              C      -0.982401       2.496902       5.679963       0.564836      21.870064 0.26278520E+03  0.54966043E+04                                 7.210385                            5.745428       0.150200       2.114948                    0.999745      22.067276      61.620859       0.621638       0.471059      -1.022671      -0.025986       0.020869       0.011907       0.035391      -0.000898       0.034851      -0.018453       0.001972       0.110972      -0.037953      -0.019789       0.057742              8.059426      11.206352       0.095115      -1.507927       8.657039       0.860163       4.314888          -0.006509
          141              C       0.365373       2.116911       5.132728      -0.251121      27.526311 0.42425180E+03  0.99244585E+04                                 7.943467                            6.815100       0.054195       2.015469                    0.998495      29.207605      84.064179       0.637780       0.410537      -1.066800       0.079499       0.059272       0.064905       0.118515       0.032743       0.027205       0.008324      -0.001172      -0.041796      -0.037604      -0.012292       0.049896              8.655400      12.423215      -0.187524      -0.515743       7.481932       0.082683       6.061053          -0.000428
          142              C       1.564405       2.691529       5.819655      -0.426583      26.852322 0.44636600E+03  0.10588434E+05                                 7.644341                            6.853488       0.167929       2.009314                    0.998493      31.959468      93.005638       0.654338       0.394606      -1.076068      -0.108338      -0.045878      -0.051883       0.128583       0.018690       0.020571       0.009595       0.043024      -0.012923      -0.026583      -0.015191       0.041773              8.031191      10.236143       0.993046       0.567211       7.704116      -0.153103       6.153315          -0.000075
          143              C       4.507866       1.415220       1.007322       0.563028      21.262024 0.26994408E+03  0.56826633E+04                                 7.067598                            5.828327      -0.032039       2.050834                    0.999742      22.274763      62.337258       0.616570       0.471895      -1.022533       0.029304      -0.015403      -0.028630       0.043768       0.029350      -0.003700      -0.035744      -0.055117      -0.068611      -0.043297      -0.021923       0.065221              7.642489       8.119899      -2.907269      -0.051000       6.813765       1.587591       7.993802          -0.007557
          144              C       3.448260       2.368816       1.535333      -0.245417      26.677482 0.41477588E+03  0.96229601E+04                                 7.676171                            6.669971       0.125463       2.031192                    0.999361      29.004396      82.428271       0.656365       0.402222      -1.075078       0.005089       0.104088      -0.076847       0.129482      -0.003707       0.030404      -0.008475      -0.004719       0.028089      -0.030511      -0.004316       0.034828              8.177404       7.747626      -2.105595      -1.108587       9.720640      -0.199699       7.063946          -0.000551
          145              C       3.404643       3.630442       0.803551      -0.412347      24.486569 0.39616094E+03  0.90815511E+04                                 7.073098                            6.392596       0.479764       2.114868                    0.999512      30.565450      86.201876       0.690722       0.386825      -1.086174      -0.000148      -0.113781       0.055500       0.126595       0.005422       0.004663      -0.022936      -0.038635      -0.040986      -0.027049      -0.009748       0.036797              7.293481       6.504136      -1.183643      -0.179270       8.577603      -0.560368       6.798703          -0.000252
          146              C       1.041871      10.864215       0.798424       0.570251      21.179944 0.26294804E+03  0.55205318E+04                                 7.140339                            5.808680      -0.019638       2.059597                    0.999795      22.290178      63.090610       0.606288       0.481190      -1.013621       0.016794       0.023083      -0.022487       0.036339      -0.043670      -0.020859       0.019560       0.029004      -0.038118      -0.040366      -0.022643       0.063009              7.838414       5.515440       2.176001       1.137983       9.463319      -1.366830       8.536482          -0.007066
          147              C       0.558180       9.497542       1.212375      -0.255661      27.515756 0.44674749E+03  0.10607649E+05                                 7.977133                            7.036933      -0.126734       1.955579                    0.997515      29.707830      86.705398       0.620602       0.415658      -1.061385       0.087287      -0.078727      -0.046469       0.126398      -0.017079       0.018967       0.019441      -0.000879      -0.004469      -0.037067       0.017647       0.019420              8.466396       6.860086       0.488996      -0.895931      10.364192      -0.434226       8.174911          -0.000313
          148              C       1.447306       8.417749       0.692053      -0.418131      24.734925 0.41758171E+03  0.97262356E+04                                 7.165640                            6.591442       0.405236       2.090320                    0.998539      31.196911      89.488361       0.673988       0.390167      -1.080856      -0.074044       0.094207       0.052656       0.130882      -0.023523      -0.007531       0.016256      -0.015107      -0.043169      -0.022507      -0.015331       0.037838              7.326158       6.212118      -0.651524      -0.279537       8.105885       0.226192       7.660471          -0.000286
          149              C       2.576662       8.346899       7.822764       0.557502      20.740114 0.26493735E+03  0.55607900E+04                                 6.956680                            5.782051       0.125075       2.103234                    0.999725      22.311859      62.700465       0.616682       0.473208      -1.020065      -0.035383       0.017919      -0.007477       0.040360       0.020877       0.010856       0.038478      -0.041506       0.063405      -0.040645      -0.019186       0.059831              7.489950       9.015024      -1.008717      -0.149590       6.152778      -2.744341       7.302047          -0.006670
          150              C       3.543655       7.458192       8.564799      -0.259797      27.113654 0.44752539E+03  0.10613151E+05                                 7.846798                            7.009712      -0.030151       1.984329                    0.997816      29.646438      86.006853       0.627286       0.411731      -1.065670      -0.021165       0.013558       0.125142       0.127641       0.011486       0.002110      -0.008550       0.012843       0.085824      -0.028711      -0.001338       0.030049              8.249669       7.836016      -1.186447       0.032840       7.458376      -1.176701       9.454614          -0.000245
          151              C       3.466600       7.576676      10.065529      -0.413033      24.658038 0.41464239E+03  0.96320518E+04                                 7.152879                            6.557372       0.450950       2.113827                    0.998117      30.790222      87.944890       0.678022       0.388881      -1.082723       0.007122      -0.005582      -0.119187       0.119530       0.001034      -0.010069       0.012813       0.019336       0.182169      -0.041889      -0.021594       0.063483              7.350490       6.536556       0.230301      -0.894318       6.591295      -0.673876       8.923618           0.000044
          152              C       5.592865      -1.306657       8.003467       0.557608      20.920023 0.26297706E+03  0.55049011E+04                                 6.989780                            5.749182       0.181593       2.124621                    0.999713      22.160914      62.027062       0.620796       0.471330      -1.021915      -0.023393      -0.025060      -0.018217       0.038822      -0.038915       0.017001      -0.026126       0.012459      -0.037090      -0.038337      -0.020037       0.058374              7.575172       6.586226       1.606348      -1.703600       8.398613       2.082247       7.740677          -0.006876
          153              C       5.845065      -0.114738       8.905699      -0.255301      28.039016 0.44788283E+03  0.10622238E+05                                 8.034689                            7.010955      -0.041382       1.983164                    0.997688      29.543028      85.669544       0.627528       0.411549      -1.065939      -0.111757       0.046869       0.021336       0.123051      -0.023573      -0.029721      -0.005202       0.015764       0.012792      -0.039655       0.000788       0.038867              8.604843       8.423679      -0.568441      -0.565374       9.795489       1.858307       7.595361          -0.000347
          154              C       4.588680       0.600050       9.308116      -0.420351      26.149936 0.43413512E+03  0.10200601E+05                                 7.452409                            6.726718       0.434329       2.097687                    0.999089      31.297780      89.884414       0.666949       0.390852      -1.081435       0.107873      -0.057034      -0.041997       0.129047      -0.025454      -0.012543       0.008065       0.030938      -0.070838      -0.026933      -0.017897       0.044830              7.759126       8.256949      -1.371579      -0.789949       8.308785       0.694720       6.711642          -0.000244
          155              N       0.412654      -2.737011       7.785598      -0.663636      39.961175 0.68999542E+03  0.17998672E+05                                 9.709062                            8.491446      -0.152228       1.910986                    0.998354      33.903137      98.869617       0.599189       0.391876      -1.093021      -0.013272      -0.016592       0.017329       0.027418      -0.005253      -0.017054      -0.005167       0.035378       0.084530      -0.033584      -0.003397       0.036981             10.390040       9.608912       0.551854       1.540014      14.605087      -1.159330       6.956122           0.023701
          156              N      -3.979481       8.392746       5.681244      -0.677116      40.381041 0.73197752E+03  0.19353069E+05                                 9.736868                            8.716790      -0.151787       1.906865                    0.998361      34.230323     100.080612       0.595124       0.389266      -1.096248      -0.016155      -0.015043       0.008005       0.023481       0.025224      -0.001010       0.000728      -0.004929      -0.101903      -0.034028      -0.008301       0.042328             10.258345       9.485331      -2.095380      -1.136252       9.274319      -1.790363      12.015383           0.028328
          157              N      -2.709313       3.601296       8.485341      -0.663438      41.377025 0.68211520E+03  0.17702514E+05                                 9.868807                            8.397099       0.022170       1.964882                    0.999034      33.543553      96.862428       0.608831       0.387643      -1.098443      -0.008966       0.018193      -0.007785       0.021725       0.000674      -0.012393       0.014476       0.074209      -0.034697      -0.039483      -0.006171       0.045654             10.684898       6.696251       2.382777       0.871397      14.427877      -2.173415      10.930566           0.027926
          158              N       8.091467       4.755349       7.112769      -0.662415      42.066515 0.69927122E+03  0.18296246E+05                                10.051296                            8.548297      -0.208281       1.892930                    0.998441      33.925707      98.990958       0.597372       0.391873      -1.093345       0.021808       0.003987       0.003877       0.022506       0.002155      -0.003696      -0.020089      -0.033343       0.096489      -0.033001      -0.009169       0.042169             10.981143      14.482484       2.148167      -0.555428      12.609579       0.428729       5.851367           0.028659
          159              N       0.551572       5.243382      11.097201      -0.664850      36.365783 0.64039928E+03  0.16297658E+05                                 8.922321                            8.059649       0.324554       2.069593                    0.998639      32.575570      92.001214       0.632731       0.380376      -1.107856      -0.030491       0.010812      -0.010225       0.033928       0.021644       0.016712      -0.006879      -0.018428       0.078238      -0.041250       0.009955       0.031295              9.202510      10.814752      -2.364257       1.629847       7.298058       0.232427       9.494721           0.025642
          160              N       4.256142      -5.130446      11.261243      -0.663441      41.468855 0.71018653E+03  0.18662986E+05                                 9.977197                            8.621272      -0.253228       1.881297                    0.998076      33.998510      99.577412       0.593876       0.392466      -1.092402      -0.014620      -0.007933      -0.004981       0.017364      -0.021206      -0.008233       0.007405      -0.010295      -0.017248      -0.019278      -0.008930       0.028209             10.725439       8.866489       3.419359       2.120111      11.072611      -0.182729      12.237219           0.033641
          161              N       3.173689      -2.666788       6.005484      -0.658549      39.761477 0.70091706E+03  0.18314656E+05                                 9.604828                            8.504160      -0.133124       1.922272                    0.997595      33.499668      97.067323       0.605824       0.386926      -1.098945       0.007573      -0.017360       0.017969       0.026108       0.016802      -0.011044       0.016667      -0.016331       0.012369      -0.030677       0.007878       0.022799             10.227591      11.664108      -0.252081      -0.794380       8.730633      -3.610049      10.288032           0.025314
          162              N      -0.170078       7.869758       5.906802      -0.662108      40.374822 0.69916608E+03  0.18279807E+05                                 9.738035                            8.527846      -0.095159       1.926672                    0.998753      33.850110      98.504393       0.600600       0.390058      -1.095392      -0.001546       0.005996       0.017773       0.018821      -0.019796       0.022271      -0.019624       0.007863      -0.046252      -0.030538      -0.012431       0.042969             10.323935      10.066297       1.689122      -3.192582       9.607388       1.760354      11.298119           0.029123
          163              N       5.709983       9.144362       5.030201      -0.663629      39.960950 0.68999050E+03  0.17998512E+05                                 9.709026                            8.491415      -0.152230       1.910987                    0.998354      33.903037      98.869256       0.599190       0.391876      -1.093021       0.013275       0.016595      -0.017326       0.027419      -0.005251      -0.017051      -0.005167       0.035375       0.084526      -0.033581      -0.003396       0.036977             10.389999       9.608871       0.551847       1.540005      14.605026      -1.159329       6.956099           0.023707
          164              N      10.102118      -1.985395       7.134556      -0.677109      40.380840 0.73197289E+03  0.19352918E+05                                 9.736836                            8.716763      -0.151790       1.906866                    0.998361      34.230229     100.080278       0.595125       0.389266      -1.096248       0.016157       0.015041      -0.008009       0.023483       0.025221      -0.001012       0.000728      -0.004930      -0.101894      -0.034025      -0.008299       0.042324             10.258308       9.485295      -2.095368      -1.136244       9.274289      -1.790361      12.015341           0.028333
          165              N       8.831950       2.806055       4.330459      -0.663432      41.376877 0.68211211E+03  0.17702414E+05                                 9.868783                            8.397078       0.022169       1.964882                    0.999034      33.543492      96.862203       0.608832       0.387643      -1.098443       0.008966      -0.018194       0.007789       0.021728       0.000676      -0.012391       0.014473       0.074204      -0.034690      -0.039480      -0.006170       0.045650             10.684870       6.696237       2.382772       0.871393      14.427840      -2.173409      10.930532           0.027930
          166              N      -1.968830       1.652002       5.703031      -0.662409      42.066347 0.69926767E+03  0.18296130E+05                                10.051269                            8.548275      -0.208282       1.892931                    0.998441      33.925636      98.990701       0.597373       0.391873      -1.093345      -0.021812      -0.003985      -0.003876       0.022510       0.002155      -0.003697      -0.020088      -0.033340       0.096474      -0.032997      -0.009168       0.042165             10.981111      14.482437       2.148166      -0.555425      12.609544       0.428726       5.851352           0.028664
          167              N       5.571065       1.163969       1.718599      -0.664838      36.365437 0.64039149E+03  0.16297410E+05                                 8.922257                            8.059594       0.324555       2.069596                    0.998639      32.575396      92.000569       0.632734       0.380375      -1.107857       0.030496      -0.010817       0.010223       0.033934       0.021638       0.016713      -0.006876      -0.018421       0.078238      -0.041244       0.009947       0.031296              9.202441      10.814664      -2.364226       1.629845       7.298001       0.232422       9.494656           0.025651
          168              N       1.866495      11.537797       1.554557      -0.663429      41.468513 0.71017915E+03  0.18662744E+05                                 9.977136                            8.621222      -0.253230       1.881298                    0.998076      33.998368      99.576876       0.593878       0.392465      -1.092402       0.014623       0.007940       0.004979       0.017369      -0.021199      -0.008230       0.007402      -0.010302      -0.017247      -0.019273      -0.008928       0.028201             10.725368       8.866436       3.419330       2.120103      11.072528      -0.182714      12.237139           0.033648
          169              N       2.948948       9.074139       6.810316      -0.658550      39.761508 0.70091781E+03  0.18314681E+05                                 9.604834                            8.504165      -0.133124       1.922272                    0.997595      33.499688      97.067406       0.605824       0.386926      -1.098945      -0.007573       0.017360      -0.017969       0.026107       0.016802      -0.011044       0.016667      -0.016331       0.012369      -0.030677       0.007878       0.022799             10.227597      11.664117      -0.252083      -0.794378       8.730638      -3.610050      10.288037           0.025314
          170              N       6.292715      -1.462407       6.908998      -0.662108      40.374862 0.69916695E+03  0.18279835E+05                                 9.738042                            8.527852      -0.095159       1.926671                    0.998753      33.850136      98.504495       0.600600       0.390058      -1.095392       0.001546      -0.005996      -0.017773       0.018820      -0.019796       0.022271      -0.019624       0.007862      -0.046252      -0.030539      -0.012431       0.042969             10.323942      10.066303       1.689123      -3.192583       9.607397       1.760357      11.298127           0.029123
          171              O      -0.348335      -1.157175       6.345103      -0.455198      31.372028 0.53466685E+03  0.12808588E+05                                 7.831560                            7.160418       0.376092       2.200516                    0.996695      26.133449      68.108414       0.710990       0.359604      -1.140893      -0.016558      -0.049223       0.024892       0.057591      -0.003398       0.049389       0.013676       0.079547       0.106996      -0.061378      -0.017771       0.079149              8.163096       9.295305       0.159777       2.733935       7.725640      -0.305754       7.468343           0.025523
          172              O      -4.705780       9.990331       4.239467      -0.438212      28.868300 0.46756255E+03  0.10842697E+05                                 7.417788                            6.677915       0.561516       2.263989                    0.998567      25.687202      66.084478       0.738474       0.357662      -1.141280      -0.010037      -0.023202       0.043749       0.050528      -0.048336      -0.013622       0.023550      -0.003343      -0.201994      -0.072584      -0.013988       0.086572              7.872156       9.057784      -3.241797      -1.254078       8.598078       0.540399       5.960605           0.028535
          173              O       9.417373       1.532880       8.084207      -0.460649      32.521019 0.52873857E+03  0.12622187E+05                                 8.008195                            7.095355       0.499042       2.233551                    0.998122      26.195239      67.989062       0.718578       0.357058      -1.143748       0.014728       0.056333      -0.025181       0.063438      -0.005543       0.030417       0.060280       0.011887       0.147906      -0.070679      -0.016635       0.087314              8.528289       6.076547       1.430503       1.694496       9.144819       2.067806      10.363501           0.030889
          174              O       7.244241       2.688087       6.724450      -0.460713      30.285890 0.48624126E+03  0.11367897E+05                                 7.613641                            6.774093       0.646675       2.279367                    0.999297      26.047841      66.920681       0.740280       0.353901      -1.146205       0.044235       0.036241      -0.003303       0.057280      -0.063923      -0.011912       0.034600      -0.052886      -0.030502      -0.065949      -0.021247       0.087196              8.105876       7.915789      -1.812578      -1.037055      11.112779       1.483129       5.289060           0.032157
          175              O       4.216134      12.180272       0.178140      -0.453310      28.965565 0.46521843E+03  0.10804979E+05                                 7.458416                            6.688434       0.384235       2.189247                    0.998966      26.319416      68.385293       0.731334       0.360598      -1.135768      -0.046465       0.011869      -0.025710       0.054414       0.008638      -0.039518       0.055876      -0.063680       0.096546      -0.075864      -0.009317       0.085181              7.852944       5.932623      -0.974240      -0.820721       6.575223       2.628525      11.050986           0.027904
          176              O       7.906163       1.838674       0.338337      -0.461868      30.621273 0.47166610E+03  0.10960691E+05                                 7.716361                            6.680885       0.641351       2.278396                    0.999198      26.031969      67.019590       0.742742       0.354866      -1.143635      -0.031220      -0.035774      -0.027950       0.055097      -0.029779      -0.004068      -0.061683      -0.024867       0.089040      -0.067597      -0.011988       0.079585              8.415884       5.424988       0.617566       1.068964       8.311729      -2.915600      11.510935           0.032672
          177              O       4.777014      -1.899879       4.604717      -0.456554      31.314432 0.50987247E+03  0.12090643E+05                                 7.866852                            7.008011       0.404872       2.203691                    0.997796      26.276624      68.505829       0.715087       0.361210      -1.137722      -0.018265      -0.028401       0.042724       0.054457      -0.028342       0.008395       0.021547       0.110287      -0.089610      -0.062967      -0.014062       0.077029              8.368093      12.511174      -0.737738      -0.553994       5.506731      -0.971032       7.086375           0.029354
          178              O       1.427989       8.556606       4.448364      -0.459601      31.460118 0.51860992E+03  0.12329428E+05                                 7.842092                            7.038671       0.478139       2.229030                    0.997681      26.166927      67.933109       0.719171       0.358238      -1.141993      -0.029016       0.006703       0.049284       0.057583       0.054351       0.021674      -0.009803      -0.059905      -0.139480      -0.066635      -0.018722       0.085357              8.294043       8.225504       3.177649      -0.441323       9.917363       0.230339       6.739262           0.031754
          179              O      -4.284608       7.517653       8.641694      -0.761102      40.212332 0.73655101E+03  0.19077795E+05                                 9.263954                            8.350487       0.384623       2.121312                    0.997617      31.128361      83.803822       0.666084       0.355019      -1.146861      -0.170679       0.020875       0.021268       0.173262      -0.010614       0.007936      -0.009625       0.010990      -0.043641      -0.019299      -0.003686       0.022985             10.078457      12.881352      -2.811104       2.237582       9.528358      -1.470082       7.825661           0.001695
          180              O      -2.213995       6.332184       7.066632      -0.771250      47.508073 0.88636808E+03  0.23999484E+05                                10.444841                            9.227197       0.058845       2.032013                    0.994825      31.276511      85.548424       0.628003       0.360211      -1.144919       0.034572      -0.068031      -0.138854       0.158442       0.014478      -0.012661       0.002907      -0.012444      -0.008900      -0.022196       0.003736       0.018459             11.606185       9.126913       2.478387      -0.127446      15.070173       2.099923      10.621469           0.000262
          181              O      -2.146459       6.134787       9.929682      -0.762416      48.852033 0.79959123E+03  0.21102355E+05                                10.638069                            8.713968       0.302188       2.104028                    0.996520      30.976495      83.688315       0.651701       0.356119      -1.148031       0.008475      -0.096172       0.126704       0.159295       0.001945       0.008005      -0.001613      -0.029608       0.021420      -0.020845       0.009016       0.011828             12.473380       9.010514      -0.484020       5.384939      10.144051      -2.468595      18.265576           0.000811
          182              O       2.786594      -4.462129       8.607091      -0.783115      46.210892 0.87042945E+03  0.23447212E+05                                10.172351                            9.111312       0.257607       2.086058                    0.995224      31.519552      85.824109       0.635754       0.357651      -1.147649       0.089133       0.129493       0.010046       0.157525       0.009673       0.002149      -0.007653       0.010615      -0.022631      -0.015155       0.000140       0.015016             11.062351      12.158148       3.277881      -0.365575      11.460953      -1.773221       9.567951          -0.001041
          183              O       6.470972       7.564526       6.470697      -0.455205      31.372191 0.53467053E+03  0.12808699E+05                                 7.831590                            7.160445       0.376094       2.200515                    0.996695      26.133524      68.108673       0.710988       0.359604      -1.140893       0.016558       0.049223      -0.024892       0.057591      -0.003399       0.049387       0.013677       0.079548       0.106998      -0.061379      -0.017769       0.079148              8.163129       9.295344       0.159783       2.733947       7.725674      -0.305751       7.468370           0.025517
          184              O      10.828417      -3.582980       8.576333      -0.438219      28.868465 0.46756590E+03  0.10842795E+05                                 7.417819                            6.677941       0.561515       2.263987                    0.998567      25.687284      66.084763       0.738472       0.357663      -1.141280       0.010037       0.023202      -0.043748       0.050527      -0.048335      -0.013621       0.023550      -0.003343      -0.201997      -0.072585      -0.013986       0.086572              7.872191       9.057828      -3.241816      -1.254090       8.598112       0.540404       5.960632           0.028528
          185              O      -3.294736       4.874471       4.731593      -0.460655      32.521168 0.52874160E+03  0.12622277E+05                                 8.008221                            7.095376       0.499043       2.233550                    0.998122      26.195305      67.989287       0.718577       0.357058      -1.143748      -0.014728      -0.056333       0.025180       0.063438      -0.005544       0.030417       0.060281       0.011889       0.147902      -0.070680      -0.016633       0.087313              8.528318       6.076564       1.430507       1.694503       9.144849       2.067811      10.363542           0.030884
          186              O      -1.121604       3.719264       6.091350      -0.460719      30.286043 0.48624431E+03  0.11367987E+05                                 7.613670                            6.774117       0.646673       2.279364                    0.999297      26.047911      66.920930       0.740278       0.353901      -1.146205      -0.044234      -0.036241       0.003303       0.057280      -0.063924      -0.011911       0.034599      -0.052887      -0.030496      -0.065951      -0.021245       0.087196              8.105908       7.915826      -1.812589      -1.037062      11.112821       1.483136       5.289077           0.032152
          187              O       1.906503      -5.772921      12.637660      -0.453321      28.965871 0.46522450E+03  0.10805157E+05                                 7.458475                            6.688483       0.384230       2.189243                    0.998966      26.319563      68.385823       0.731330       0.360599      -1.135768       0.046464      -0.011869       0.025710       0.054413       0.008641      -0.039519       0.055875      -0.063686       0.096545      -0.075867      -0.009313       0.085180              7.853010       5.932675      -0.974257      -0.820735       6.575276       2.628553      11.051080           0.027894
          188              O      -1.783526       4.568677      12.477463      -0.461878      30.621565 0.47167159E+03  0.10960852E+05                                 7.716417                            6.680929       0.641345       2.278391                    0.999198      26.032105      67.020074       0.742739       0.354867      -1.143635       0.031220       0.035773       0.027950       0.055096      -0.029783      -0.004069      -0.061682      -0.024865       0.089041      -0.067600      -0.011985       0.079585              8.415949       5.425024       0.617578       1.068970       8.311802      -2.915629      11.511021           0.032662
          189              O       1.345623       8.307230       8.211083      -0.456554      31.314400 0.50987183E+03  0.12090624E+05                                 7.866847                            7.008007       0.404873       2.203691                    0.997796      26.276608      68.505772       0.715087       0.361210      -1.137722       0.018264       0.028401      -0.042724       0.054457      -0.028342       0.008395       0.021547       0.110287      -0.089609      -0.062966      -0.014062       0.077028              8.368087      12.511166      -0.737736      -0.553995       5.506727      -0.971031       7.086369           0.029354
          190              O       4.694648      -2.149255       8.367436      -0.459601      31.460110 0.51860972E+03  0.12329422E+05                                 7.842090                            7.038670       0.478139       2.229030                    0.997681      26.166922      67.933090       0.719171       0.358238      -1.141993       0.029016      -0.006703      -0.049284       0.057583       0.054351       0.021674      -0.009803      -0.059905      -0.139480      -0.066635      -0.018722       0.085357              8.294042       8.225503       3.177649      -0.441323       9.917362       0.230339       6.739261           0.031754
          191              O      10.407245      -1.110302       4.174106      -0.761096      40.212007 0.73654376E+03  0.19077557E+05                                 9.263895                            8.350437       0.384613       2.121311                    0.997617      31.128265      83.803403       0.666087       0.355019      -1.146861       0.170678      -0.020876      -0.021267       0.173260      -0.010614       0.007935      -0.009624       0.010995      -0.043643      -0.019299      -0.003686       0.022986             10.078388      12.881257      -2.811076       2.237561       9.528296      -1.470067       7.825612           0.001703
          192              O       8.336632       0.075167       5.749168      -0.771247      47.507852 0.88636290E+03  0.23999307E+05                                10.444806                            9.227168       0.058837       2.032012                    0.994825      31.276432      85.548121       0.628004       0.360211      -1.144919      -0.034572       0.068033       0.138855       0.158444       0.014477      -0.012661       0.002907      -0.012442      -0.008898      -0.022194       0.003736       0.018458             11.606145       9.126885       2.478379      -0.127446      15.070119       2.099913      10.621431           0.000268
          193              O       8.269096       0.272564       2.886118      -0.762410      48.851579 0.79958269E+03  0.21102069E+05                                10.637994                            8.713913       0.302166       2.104026                    0.996520      30.976360      83.687781       0.651704       0.356118      -1.148032      -0.008476       0.096171      -0.126704       0.159294       0.001945       0.008005      -0.001614      -0.029610       0.021420      -0.020846       0.009015       0.011831             12.473285       9.010450      -0.484014       5.384887      10.143981      -2.468570      18.265425           0.000823
          194              O       3.336043      10.869480       4.208709      -0.783115      46.210817 0.87042775E+03  0.23447153E+05                                10.172336                            9.111300       0.257618       2.086062                    0.995224      31.519537      85.824019       0.635755       0.357651      -1.147649      -0.089134      -0.129495      -0.010046       0.157527       0.009672       0.002149      -0.007653       0.010615      -0.022633      -0.015156       0.000140       0.015016             11.062334      12.158129       3.277873      -0.365573      11.460935      -1.773217       9.567939          -0.001038

******************************************************
Auxiliary information for the entire system
The total spin magnetic moment of the unit cell is   3.954495
The total net atomic charge of the unit cell is   -0.000008
Accuracy of reproducing the electrostatic potential in the unit cell:
  The inner radius (bohr) =    5.0000
  The outer radius (bohr) =   12.0000
  Valid grid points have density less than (e/(bohr^3)) =    0.0001
  The number of valid grid points were=         8779
  The rms potential error without charges in kcal/mol is=      6.96100
  The rms potential error with partial charges in kcal/mol is=      1.41385
  The RRMSE value at monopole order=      0.20311
  The rms potential error with partial charges and cloud penetration in kcal/mol is=      1.40021
  The RRMSE value at monopole order with cloud penetration is=      0.20115
  The rms potential error with partial charges and atomic dipoles in kcal/mol is=      0.35188
  The RRMSE value at dipole order=      0.05055
  The rms potential error with partial charges, atomic dipoles and cloud penetration in kcal/mol is=      0.34831
  The RRMSE value at dipole order with cloud penetration=      0.05004

******************************************************
The electron densities and ab initio electrostatic potential were computed in VASP using the PBE functional and
projector augmented wave method. See the main text of the journal article for a description of computational details.
The atomic charges, dipoles, and quadrupoles were computed with the DDEC6 method as described in
(a) T. A. Manz and N. Gabaldon Limas, RSC Adv. 6 (2016) 47771-47801 DOI: 10.1039/c6ra04656h
(b) N. Gabaldon Limas and T. A. Manz, RSC Adv. 8 (2018) 2678-2707 DOI: 10.1039/c7ra11829e.
For each atom in the material, the electron cloud parameters were fit to the spherically averaged atom-in-material
electron density using radial positions for which this density was between 10^-4 and 10^-2 electrons per cubic bohr.
The polarizabilities, dispersion coefficients, and quantum Drude oscillator (QDO) parameters were fit using the MCLF method.
The magnetic structure of the system was optimized in VASP from the default ferromagnetic initial guess using spin polarization.
The atomic spin moments (ASMs) were computed on this optimized magnetic structure using the DDEC6 partition as inputs
to the method of T. A. Manz and D. S. Sholl, J. Chem. Theory Comput. 7 (2011) 4146-4164 DOI: 10.1021/ct200539n.
The RMSE and RRMSE were computed using a uniform grid with Ewald summation.
