# Supplementary material for: A collection of forcefield precursors for metal–organic frameworks
Source: RSC Adv. 2019 Nov 13;9(63):36492–507. doi: 10.1039/c9ra07327b (PMC9075174; doi:10.1039/c9ra07327b)
Supplement: RA-009-C9RA07327B-s5382 [file RA-009-C9RA07327B-s5382.xyz]

  316
jmolscript: load "" {1 1 1} spacegroup "x,y,z" unitcell [{     18.832700     0.000000     0.000000 }, {      5.566563    17.991219     0.000000 }, {      5.566563     4.104602    17.516741 }]
Cu    14.001440     8.316894    14.895536     0.773964
Cu    19.805905     8.528277     4.699216     0.773863
Cu    12.083819    16.993475     7.231261     0.773682
Cu     8.465712     4.235168    11.379576     0.773904
Cu     6.548036    12.638975     4.059154     0.774022
Cu    14.009708     4.526944     1.527109     0.773967
Cu    15.964386    13.778927     2.621205     0.774105
Cu    10.159921    13.567544    12.817525     0.774032
Cu    17.882007     5.102346    10.285480     0.774023
Cu    21.500169    17.860833     6.137165     0.774081
Cu    23.417790     9.456846    13.457587     0.773951
Cu    15.956118    17.568877    15.989632     0.774046
H     15.441908     9.517220    17.197936     0.102157
H      9.528864     7.052657     1.297991     0.146413
H     11.324257    11.534339    17.444922     0.141794
H     11.777492     9.879976    15.905201     0.107990
H     22.634808     9.160843     5.342606     0.102156
H      5.560962     8.253959     6.570530     0.146418
H     22.087074     5.020074     7.250179     0.141806
H     20.428340     6.007727     5.990725     0.107998
H     13.656286    19.468162     7.700359     0.102164
H      9.554069     2.864987     6.537248     0.146441
H     14.366182    18.675165     3.233590     0.141822
H     12.919706    17.386395     4.482534     0.107970
H      6.893190     3.213674     9.077175     0.102129
H      5.428844     4.029437     7.460380     0.146402
H      6.183294     7.743560     8.830189     0.141798
H      7.629770     6.821581    10.369911     0.107970
H      5.107568    10.123447     3.415764     0.102134
H      5.454049     8.175125     2.187841     0.146400
H      9.225219     9.422780     1.508191     0.141799
H      8.771984    11.299329     2.767645     0.107971
H     11.180805     3.756206     1.058011     0.102138
H      9.421951     2.767567     2.221123     0.146392
H     11.728539     2.843635     5.524780     0.141784
H     13.387273     3.844546     4.275836     0.107973
H     14.523918    12.578601     0.318805     0.102152
H     20.436962    15.043164    16.218750     0.146407
H     18.641569    10.561482     0.071819     0.141789
H     18.188334    12.215845     1.611540     0.107971
H      7.331018    12.934978    12.174135     0.102138
H     24.404864    13.841862    10.946211     0.146400
H      7.878752    17.075747    10.266562     0.141785
H      9.537486    16.088094    11.526016     0.107969
H     16.309540     2.627659     9.816382     0.102130
H     20.411757    19.230834    10.979493     0.146403
H     15.599644     3.420656    14.283151     0.141789
H     17.046120     4.709426    13.034207     0.107949
H     23.072636    18.882147     8.439566     0.102127
H     24.536982    18.066384    10.056361     0.146408
H     23.782532    14.352261     8.686552     0.141787
H     22.336056    15.274240     7.146830     0.107952
H     24.858258    11.972374    14.100977     0.102141
H     24.511777    13.920696    15.328900     0.146398
H     20.740607    12.673041    16.008550     0.141791
H     21.193842    10.796492    14.749096     0.107985
H     18.785021    18.339615    16.458730     0.102127
H     20.543875    19.328254    15.295618     0.146395
H     18.237287    19.252186    11.991961     0.141786
H     16.578553    18.251275    13.240905     0.107949
C     15.435284    20.227250    16.152362     0.594088
C     15.579725    21.633543    16.710971    -0.123102
C      3.547673     0.055246     0.123668     0.113351
C      3.606617     1.377667     0.581556    -0.092242
C     14.602159     9.935347    17.255566     0.092989
C      8.838382     6.821251     0.706625    -0.171698
C      7.610538     7.455905     0.776167     0.108178
C     12.178137    11.143296    17.413042    -0.173547
C     12.453811    10.152319    16.496216     0.099921
C     12.532517     6.510960    16.493413     0.618441
C     11.264665     5.744116    16.802583    -0.130179
C     11.097691     4.446186    16.325603     0.145122
C      4.733339     2.132098     0.164132     0.110590
C     23.994596     8.733185    16.008725     0.594088
C     24.863367     8.615580    17.250487    -0.123088
C      1.175687     3.349841     0.025574     0.113362
C      1.907225     3.185201     1.208655    -0.092246
C     22.531329     8.313834     5.736558     0.093003
C      4.756392     7.780120     6.480143    -0.171696
C      4.596472     6.544328     7.082194     0.108183
C     22.224583     5.871345     6.876722    -0.173561
C     21.237320     6.465377     6.121050     0.099924
C     20.464340     6.786927     2.576362     0.618432
C     20.210022     5.538463     1.759206    -0.130188
C     19.434131     5.603743     0.604328     0.145119
C      2.016434     4.330832     2.038423     0.110591
C     23.885813    17.726488     4.850561     0.594072
C     25.271964    18.207013     4.452756    -0.123084
C      1.101397     0.889899     3.255661     0.113372
C      2.382153     1.259381     2.825450    -0.092234
C     13.807517    19.313052     6.785810     0.093012
C      9.128911     2.154331     6.096527    -0.171650
C      9.372281     1.911631     4.755970     0.108262
C     14.245001    18.856599     4.147614    -0.173501
C     13.379787    18.090861     4.898381     0.099945
C      9.924394    18.350842     6.020154     0.618408
C      8.817063    18.427241     4.991045    -0.130229
C      7.527773    18.013973     5.318083     0.145135
C      3.435911     1.047660     3.751560     0.110592
C     15.496363     6.385669    10.122749     0.594084
C     14.110212     6.663354     9.564141    -0.123117
C     13.881516     7.675084     8.634702     0.113361
C     12.600760     8.009654     8.176815    -0.092243
C      6.741959     4.139492     9.019545     0.092963
C      5.854002     4.620667     8.051745    -0.171734
C      5.610632     5.981240     7.982204     0.108178
C      6.304475     6.812249     8.862070    -0.173539
C      7.169689     6.255980     9.778896     0.099929
C     10.625082     5.104479     9.781699     0.618449
C     11.732413     6.089017     9.472528    -0.130195
C     13.021703     5.864889     9.949509     0.145125
C     11.547002     7.156271     8.594239     0.110598
C     10.680755    12.802612    10.266387     0.594114
C     10.536314    11.937897     9.024625    -0.123151
C     11.435240    10.914900     8.732796     0.113356
C     11.376296    10.167384     7.549715    -0.092237
C      5.947317     9.971943     3.021813     0.092992
C      6.144531     8.803688     2.278227    -0.171705
C      7.372375     8.591188     1.676177     0.108186
C      8.371339     9.543034     1.881648    -0.173551
C      8.095665    10.661767     2.637321     0.099926
C      8.016959    11.495253     6.182008     0.618439
C      9.284811    11.369187     6.999164    -0.130203
C      9.451785    12.129705     8.154043     0.145107
C     10.249574    10.401680     6.719947     0.110594
C     15.387580    11.460169     3.907810     0.594101
C     14.518809    10.277987     4.305615    -0.123130
C     13.807226    10.258762     5.502709     0.113369
C     13.075688     9.144444     5.932920    -0.092240
C     11.284284     3.565884     1.972560     0.093012
C     10.226521     2.963673     2.661844    -0.171697
C     10.386441     2.659440     4.002400     0.108106
C     11.591030     3.013030     4.610757    -0.173556
C     12.578293     3.613248     3.859989     0.099942
C     13.351273     6.991092     2.738217     0.618439
C     13.605591     8.071528     3.767325    -0.130176
C     14.381482     9.181056     3.440288     0.145124
C     12.966479     8.075190     5.006810     0.110592
C     14.530542     1.868571     1.364379     0.594102
C     14.386101     0.462278     0.805770    -0.123083
C     20.851590     4.049356    17.393073     0.113362
C     26.359209    20.718154    16.935185    -0.092230
C     15.363667    12.160474     0.261175     0.092971
C     21.127444    15.274570    16.810116    -0.171679
C     22.355288    14.639916    16.740574     0.108190
C     17.787689    10.952525     0.103699    -0.173511
C     17.512015    11.943502     1.020525     0.099929
C     17.433309    15.584861     1.023328     0.618447
C     18.701161    16.351705     0.714158    -0.130202
C     18.868135    17.649635     1.191138     0.145137
C     25.232487    19.963723    17.352609     0.110603
C      5.971230    13.362636     1.508016     0.594089
C      5.102459    13.480241     0.266254    -0.123108
C     23.223576    14.641378    -0.025574     0.113372
C     28.058601    18.910620    16.308086    -0.092247
C      7.434497    13.781987    11.780183     0.093006
C     25.209434    14.315701    11.036598    -0.171688
C     25.369354    15.551493    10.434547     0.108173
C      7.741243    16.224476    10.640019    -0.173581
C      8.728506    15.630444    11.395691     0.099907
C      9.501486    15.308894    14.940379     0.618428
C      9.755804    16.557358    15.757535    -0.130184
C     10.531695    16.492078    16.912413     0.145131
C     27.949392    17.764989    15.478318     0.110598
C      6.080013     4.369333    12.666180     0.594079
C      4.693862     3.888808    13.063985    -0.123104
C     10.031729    21.205922    14.261080     0.113363
C     27.583673    20.836440    14.691291    -0.092239
C     16.158309     2.782769    10.730931     0.092964
C     20.836915    19.941490    11.420214    -0.171704
C     20.593545    20.184190    12.760771     0.108185
C     15.720825     3.239222    13.369127    -0.173528
C     16.586039     4.004960    12.618360     0.099936
C     20.041432     3.744979    11.496587     0.618442
C     21.148763     3.668580    12.525696    -0.130204
C     22.438053     4.081848    12.198658     0.145132
C     26.529915    21.048161    13.765181     0.110600
C     14.469463    15.710152     7.393992     0.594103
C     15.855614    15.432467     7.952600    -0.123180
C     16.084310    14.420737     8.882039     0.113366
C     17.365066    14.086167     9.339926    -0.092237
C     23.223867    17.956329     8.497196     0.092989
C     24.111824    17.475154     9.464996    -0.171702
C     24.355194    16.114581     9.534537     0.108190
C     23.661351    15.283572     8.654671    -0.173531
C     22.796137    15.839841     7.737845     0.099932
C     19.340744    16.991342     7.735042     0.618416
C     18.233413    16.006804     8.044213    -0.130164
C     16.944123    16.230932     7.567232     0.145126
C     18.418824    14.939550     8.922502     0.110598
C     19.285071     9.293209     7.250354     0.594087
C     19.429512    10.157924     8.492116    -0.123113
C     18.530586    11.180921     8.783945     0.113355
C     18.589530    11.928437     9.967026    -0.092242
C     24.018509    12.123878    14.494928     0.092990
C     23.821295    13.292133    15.238514    -0.171705
C     22.593451    13.504633    15.840564     0.108162
C     21.594487    12.552787    15.635093    -0.173547
C     21.870161    11.434054    14.879420     0.099927
C     21.948867    10.600568    11.334733     0.618439
C     20.681015    10.726634    10.517577    -0.130191
C     20.514041     9.966116     9.362698     0.145117
C     19.716252    11.694141    10.796794     0.110589
C     14.578246    10.635652    13.608931     0.594092
C     15.447017    11.817834    13.211126    -0.123113
C     16.158600    11.837059    12.014032     0.113356
C     16.890138    12.951377    11.583821    -0.092241
C     18.681542    18.529937    15.544181     0.092982
C     19.739305    19.132148    14.854897    -0.171715
C     19.579385    19.436381    13.514341     0.108169
C     18.374796    19.082791    12.905984    -0.173541
C     17.387533    18.482573    13.656752     0.099946
C     16.614553    15.104729    14.778524     0.618434
C     16.360235    14.024293    13.749416    -0.130194
C     15.584344    12.914765    14.076453     0.145112
C     16.999347    14.020631    12.509931     0.110580
C      2.592943     1.911951     1.515724     0.138853
C     12.389970     9.135959     7.242647     0.138908
C     27.372883    20.183870    16.001017     0.138909
C     17.575856    12.959862    10.274094     0.138847
N     13.648019     9.563685    16.420368    -0.193966
N     21.391463     7.667747     5.565244    -0.193952
N     13.170438    18.316987     6.195846    -0.193364
N      7.379038     4.941143     9.854743    -0.193987
N      6.901457    10.869908     3.193127    -0.193875
N     12.424150     3.880082     2.562524    -0.193913
N     16.317807    12.532136     1.096373    -0.193967
N      8.574363    14.428074    11.951497    -0.193883
N     16.795388     3.778834    11.320895    -0.193860
N     22.586788    17.154678     7.661998    -0.193787
N     23.064369    11.225913    14.323614    -0.193951
N     17.541676    18.215739    14.954217    -0.193875
Cl    12.234435     3.839065    15.175804    -0.027255
Cl     7.812025    17.007520     0.588387    -0.014363
Cl     4.948430     3.764764     0.706800    -0.042453
Cl    18.568352     7.061530     0.275538    -0.027253
Cl     6.563151     6.146740    16.424747    -0.014330
Cl     2.940601     4.270042     3.504224    -0.042452
Cl     7.283778    17.183193     6.812436    -0.027307
Cl    18.556667     1.128606     2.237413    -0.014301
Cl     5.059203     1.512798     3.357959    -0.042458
Cl    13.265698     4.599485    11.099308    -0.027292
Cl    15.258946     8.612019     8.169983    -0.014358
Cl     9.923710     7.433373     8.051570    -0.042478
Cl     8.315041    13.387692     8.482832    -0.027315
Cl    12.737451    10.699466     9.850364    -0.014346
Cl    10.034483     9.500839     5.254146    -0.042450
Cl    15.247261     9.168588     1.945935    -0.027301
Cl    13.986325    11.645202     6.520957    -0.014404
Cl    12.042312     6.661915     5.400411    -0.042460
Cl    17.731391    18.256756     2.340937    -0.027275
Cl    22.153801     5.088301    16.928354    -0.014345
Cl    25.017396    18.331057    16.809941    -0.042442
Cl    11.397474    15.034291    17.241203    -0.027268
Cl    23.402675    15.949081     1.091994    -0.014374
Cl    27.025225    17.825779    14.012517    -0.042452
Cl    22.682048     4.912628    10.704305    -0.027273
Cl    11.409159    20.967215    15.279328    -0.014356
Cl    24.906623    20.583023    14.158782    -0.042453
Cl    16.700128    17.496336     6.417433    -0.027351
Cl    14.706880    13.483802     9.346758    -0.014330
Cl    20.042116    14.662448     9.465171    -0.042403
Cl    21.650785     8.708129     9.033909    -0.027281
Cl    17.228375    11.396355     7.666377    -0.014362
Cl    19.931343    12.594982    12.262595    -0.042434
Cl    14.718565    12.927233    15.570806    -0.027301
Cl    15.979501    10.450619    10.995784    -0.014375
Cl    17.923514    15.433906    12.116330    -0.042462
O     12.557579     7.155726    15.491280    -0.537446
O     15.884318    19.309945    16.876679    -0.537944
O     14.920674    20.086643    15.032517    -0.560367
O     13.467157     6.379434    17.313372    -0.596831
O     19.680168     7.055788     3.432756    -0.537427
O     24.601098     9.015566    14.950363    -0.537897
O     22.770247     8.573325    16.127313    -0.560375
O     21.474598     7.452704     2.261236    -0.596780
O     10.547759    17.337120     6.086542    -0.537278
O     23.142221    18.591429     5.366954    -0.537924
O     23.599381    16.533499     4.667861    -0.560379
O     10.075006    19.361751     6.740267    -0.596757
O     10.001717     5.271117    10.783831    -0.537454
O     16.239955     5.685563     9.398432    -0.537878
O     15.782795     6.835725    11.242595    -0.560368
O     10.474470     4.172724     8.961740    -0.596850
O      7.991897    12.323856     5.325615    -0.537516
O     10.231721    12.306675    11.324748    -0.537893
O     11.195365    13.925002    10.147798    -0.560486
O      7.082319    10.726925     6.497134    -0.596823
O     14.135445     6.095945     2.671829    -0.537520
O     14.781078    12.426195     3.391416    -0.537865
O     16.611929    11.381180     4.090509    -0.560390
O     12.341015     7.146014     2.018104    -0.596835
O     17.408247    14.940095     2.025461    -0.537451
O     14.081508     2.785876     0.640062    -0.537949
O     15.045152     2.009178     2.484224    -0.560434
O     16.498669    15.716387     0.203369    -0.596811
O     10.285658    15.040033    14.083985    -0.537495
O      5.364728    13.080255     2.566378    -0.537934
O      7.195579    13.522496     1.389428    -0.560412
O      8.491228    14.643117    15.255505    -0.596831
O     19.418067     4.758701    11.430199    -0.537456
O      6.823605     3.504392    12.149787    -0.537890
O      6.366445     5.562322    12.848880    -0.560386
O     19.890820     2.734070    10.776474    -0.596824
O     19.964109    16.824704     6.732910    -0.537502
O     13.725871    16.410258     8.118309    -0.537718
O     14.183031    15.260096     6.274146    -0.560233
O     19.491356    17.923097     8.555001    -0.596795
O     21.973929     9.771965    12.191126    -0.537459
O     19.734105     9.789146     6.191993    -0.537840
O     18.770461     8.170819     7.368943    -0.560372
O     22.883507    11.368896    11.019607    -0.596799
O     15.830381    15.999876    14.844912    -0.537496
O     15.184748     9.669626    14.125325    -0.537870
O     13.353897    10.714641    13.426232    -0.560397
O     17.624811    14.949807    15.498637    -0.596817

The following XYZ coordinates are in angstroms. Other properties are in atomic units.
The sperically averaged electron density of each atom fit to a function of the form exp(a - br)
eigen_1, eigen_2 and eigen_3 are the three eigenvalues of traceless quadrupole moment tensor
  atom number  atomic symbol              X              Y              Z     net charge C6 coefficient C8 coefficient C10 coefficient fluctuating dipole atomic polarizability isotropic forcefield polarizability              a              b squared Pearson coefficient          <r^3>          <r^4>         wp_QDO          m_QDO          q_QDO       dipole_x       dipole_y       dipole_z         dipole            Qxy            Qxz            Qyz     Q(x^2-y^2)  Q(3z^2 - R^2)        eigen_1        eigen_2        eigen_3 static polarizability      alpha(xx)      alpha(xy)      alpha(xz)      alpha(yy)      alpha(yz)      alpha(zz) atomic spin moment
            1             Cu      14.001440       8.316894      14.895536       0.773964      62.281685 0.98560547E+03  0.26774708E+05                                14.088603                           11.155132       0.625324       2.103790                    0.997964      42.549480     108.056630       0.476219       0.473454      -1.094417      -0.001232      -0.060825      -0.109111       0.124925       0.034510      -0.024577       0.044731       0.057011      -0.061728      -0.078968       0.023704       0.055263             17.425629      12.391134       6.822915      -5.797137      22.658885      -4.742233      17.226867           0.584124
            2             Cu      19.805905       8.528277       4.699216       0.773863      62.292996 0.98581202E+03  0.26781748E+05                                14.090200                           11.156246       0.625272       2.103730                    0.997965      42.553445     108.069926       0.476198       0.473449      -1.094419      -0.114980       0.034276      -0.034285       0.124783      -0.001978       0.050246       0.025463      -0.050775      -0.114530      -0.078828       0.023471       0.055357             17.427770      12.832661      -4.224390      -0.551726      14.964617       8.510073      24.486031           0.584046
            3             Cu      12.083819      16.993475       7.231261       0.773682      62.384493 0.98745685E+03  0.26837127E+05                                14.100679                           11.163087       0.626562       2.103605                    0.997981      42.594911     108.190340       0.476219       0.473240      -1.094560      -0.057224      -0.100815       0.040056       0.122649       0.043233       0.036383      -0.023058       0.041486       0.088302      -0.077270       0.020565       0.056705             17.442589      25.642471      -5.464632       4.090310      14.997141      -5.442272      11.688156           0.585277
            4             Cu       8.465712       4.235168      11.379576       0.773904      62.282970 0.98560704E+03  0.26774909E+05                                14.089294                           11.155568       0.625049       2.103728                    0.997963      42.547398     108.053607       0.476180       0.473490      -1.094390       0.058571      -0.016808       0.109297       0.125136       0.044534       0.035573      -0.036872      -0.007986      -0.061392      -0.079117       0.023951       0.055166             17.426594      25.616836       2.732086      -6.243966       9.435298      -4.136625      17.227647           0.584231
            5             Cu       6.548036      12.638975       4.059154       0.774022      62.291910 0.98577086E+03  0.26780203E+05                                14.089558                           11.155587       0.625557       2.103791                    0.997967      42.554728     108.070375       0.476242       0.473413      -1.094446       0.001294       0.119702       0.034157       0.124487      -0.015870       0.039172       0.040307       0.040058      -0.114409      -0.078666       0.023158       0.055508             17.427225      12.392368      -4.088113       7.966923      15.403601      -3.042699      24.485705           0.584927
            6             Cu      14.009708       4.526944       1.527109       0.773967      62.294065 0.98581048E+03  0.26781711E+05                                14.090401                           11.156243       0.625256       2.103718                    0.997965      42.553313     108.069794       0.476198       0.473450      -1.094418       0.114876       0.025522      -0.041135       0.124659       0.048446      -0.013355       0.041196       0.016201       0.086608      -0.078803       0.023406       0.055396             17.428293      12.832571      -1.501325      -3.987066      27.772654       5.509650      11.679655           0.584027
            7             Cu      15.964386      13.778927       2.621205       0.774105      62.275368 0.98547756E+03  0.26770270E+05                                14.087425                           11.154192       0.625482       2.103848                    0.997965      42.548257     108.050332       0.476255       0.473435      -1.094432       0.001275       0.060831       0.109182       0.124991       0.034529      -0.024598       0.044782       0.056998      -0.061647      -0.079025       0.023766       0.055259             17.424204      12.390364       6.822522      -5.796739      22.656934      -4.741878      17.225313           0.585236
            8             Cu      10.159921      13.567544      12.817525       0.774032      62.289277 0.98573304E+03  0.26778906E+05                                14.089162                           11.155373       0.625609       2.103816                    0.997966      42.554039     108.067919       0.476247       0.473413      -1.094447       0.114773      -0.034164       0.034181       0.124533      -0.001804       0.050087       0.025512      -0.050946      -0.114402      -0.078667       0.023178       0.055489             17.426667      12.831349      -4.223958      -0.551997      14.963492       8.509758      24.485159           0.584744
            9             Cu      17.882007       5.102346      10.285480       0.774023      62.290726 0.98575815E+03  0.26779762E+05                                14.089368                           11.155520       0.625563       2.103803                    0.997966      42.554464     108.069397       0.476244       0.473413      -1.094446       0.058304       0.102223      -0.041055       0.124637       0.044500       0.035455      -0.024803       0.041305       0.086730      -0.078710       0.023247       0.055462             17.426867      25.617176      -5.456956       4.084706      14.984533      -5.437019      11.678892           0.584977
           10             Cu      21.500169      17.860833       6.137165       0.774081      62.304740 0.98599213E+03  0.26787591E+05                                14.090828                           11.156325       0.625864       2.103806                    0.997969      42.561129     108.087743       0.476262       0.473369      -1.094476      -0.058059       0.016533      -0.108504       0.124166       0.044799       0.034909      -0.036150      -0.008644      -0.062995      -0.078387       0.022659       0.055728             17.429184      25.621331       2.732669      -6.246535       9.436447      -4.137295      17.229773           0.585181
           11             Cu      23.417790       9.456846      13.457587       0.773951      62.288709 0.98572530E+03  0.26778786E+05                                14.089569                           11.155744       0.625288       2.103750                    0.997964      42.551921     108.064601       0.476210       0.473448      -1.094420      -0.001260      -0.119974      -0.034263       0.124777      -0.015995       0.039204       0.040503       0.039592      -0.114562      -0.078873       0.023527       0.055347             17.427028      12.392126      -4.088016       7.966486      15.403824      -3.042455      24.485136           0.584085
           12             Cu      15.956118      17.568877      15.989632       0.774046      62.290822 0.98575449E+03  0.26779634E+05                                14.089360                           11.155471       0.625592       2.103803                    0.997967      42.554560     108.069524       0.476247       0.473411      -1.094448      -0.114751      -0.025467       0.041036       0.124501       0.048367      -0.013180       0.041225       0.016082       0.086765      -0.078683       0.023176       0.055507             17.426872      12.831657      -1.500962      -3.986729      27.770002       5.509360      11.678958           0.584885
           13              H      15.441908       9.517220      17.197936       0.102157       1.179224 0.85678111E+01  0.85422049E+02                                 1.844621                            1.713499      -0.818712       2.494965                    0.998897       3.468753       9.732345       0.478054       1.285076      -0.709387       0.047229      -0.016769      -0.002893       0.050201      -0.007621       0.000319       0.007822       0.020498      -0.020234      -0.015775      -0.000591       0.016367              1.896505       2.328008      -0.505712       0.070484       1.780802      -0.025837       1.580706           0.001089
           14              H       9.528864       7.052657       1.297991       0.146413       0.985241 0.70454077E+01  0.67641382E+02                                 1.702104                            1.605225      -1.054081       2.407406                    0.997148       3.399064       9.705988       0.465160       1.371504      -0.690191       0.031299       0.008874       0.024811       0.040914      -0.002424       0.005192       0.008714       0.011214       0.003699      -0.013308       0.003737       0.009571              1.735270       1.925270       0.058709       0.461572       1.520909       0.166411       1.759630           0.000635
           15              H      11.324257      11.534339      17.444922       0.141794       1.049541 0.77040115E+01  0.74952982E+02                                 1.722460                            1.639876      -0.880596       2.483965                    0.999118       3.294654       9.194176       0.480947       1.308991      -0.704647      -0.038100       0.012983      -0.000623       0.040256      -0.004591       0.007213       0.008765       0.022516      -0.011249      -0.017849       0.001977       0.015872              1.740587       2.102474      -0.330966      -0.054066       1.634117       0.102129       1.485172           0.000587
           16              H      11.777492       9.879976      15.905201       0.107990       1.320545 0.10032045E+02  0.10363814E+03                                 1.971770                            1.844118      -1.024054       2.405054                    0.996568       3.480676       9.814547       0.466398       1.271216      -0.714103      -0.043293      -0.010431      -0.035236       0.056786      -0.005525       0.018166       0.010876       0.023204      -0.013203      -0.025065       0.000013       0.025052              2.016149       2.161534       0.292940       0.478115       1.817385       0.268337       2.069527           0.001048
           17              H      22.634808       9.160843       5.342606       0.102156       1.179213 0.85677018E+01  0.85420572E+02                                 1.844600                            1.713480      -0.818673       2.494982                    0.998897       3.468728       9.732210       0.478061       1.285065      -0.709390       0.007613       0.047081      -0.015668       0.050200       0.003592       0.004453      -0.009221      -0.015555      -0.031032      -0.015775      -0.000589       0.016365              1.896484       1.618605       0.172734      -0.129940       2.289001      -0.492025       1.781846           0.001093
           18              H       5.560962       8.253959       6.570530       0.146418       0.985220 0.70452130E+01  0.67638966E+02                                 1.702072                            1.605197      -1.054036       2.407428                    0.997149       3.399012       9.705763       0.465168       1.371493      -0.690193       0.034263       0.022161       0.002980       0.040914       0.003794       0.004828      -0.005204       0.004860      -0.029121      -0.013309       0.003736       0.009572              1.735237       2.091546       0.411321       0.077535       1.654783      -0.074385       1.459381           0.000634
           19              H      22.087074       5.020074       7.250179       0.141806       1.049529 0.77038882E+01  0.74951296E+02                                 1.722422                            1.639842      -0.880547       2.483979                    0.999118       3.294653       9.194068       0.480963       1.308956      -0.704653      -0.009012      -0.037093       0.012781       0.040255       0.008682       0.004498      -0.007792      -0.004215      -0.038959      -0.017850       0.001976       0.015874              1.740550       1.515187       0.053548       0.027415       2.125501      -0.332867       1.580961           0.000608
           20              H      20.428340       6.007727       5.990725       0.107998       1.320543 0.10032033E+02  0.10363790E+03                                 1.971755                            1.844106      -1.024024       2.405063                    0.996569       3.480696       9.814570       0.466404       1.271200      -0.714106      -0.047844      -0.030514      -0.002116       0.056786       0.017405       0.005433      -0.011652       0.007303      -0.041920      -0.025067       0.000014       0.025052              2.016133       2.474994       0.435338       0.228216       1.862116       0.113759       1.711288           0.001074
           21              H      13.656286      19.468162       7.700359       0.102164       1.178821 0.85642409E+01  0.85376928E+02                                 1.844171                            1.713122      -0.818405       2.495149                    0.998900       3.468063       9.729632       0.478119       1.285046      -0.709397      -0.002041       0.008618       0.049432       0.050219       0.007257      -0.002206       0.003273      -0.002960       0.047480      -0.015773      -0.000582       0.016354              1.896027       1.542679      -0.063686      -0.254918       1.664907       0.285861       2.480496           0.001123
           22              H       9.554069       2.864987       6.537248       0.146441       0.985022 0.70434150E+01  0.67617484E+02                                 1.701877                            1.605021      -1.053988       2.407498                    0.997151       3.398534       9.704140       0.465180       1.371543      -0.690186       0.017726       0.030382       0.020898       0.040915       0.009861      -0.001111       0.003056      -0.009118       0.012309      -0.013302       0.003734       0.009568              1.735034       1.589187       0.324660       0.090936       1.938458       0.372493       1.677458           0.000637
           23              H      14.366182      18.675165       3.233590       0.141822       1.049334 0.77020554E+01  0.74929184E+02                                 1.722254                            1.639686      -0.880541       2.484035                    0.999120       3.294195       9.192598       0.480967       1.309019      -0.704643       0.001136      -0.009789      -0.039034       0.040258       0.010809       0.000107       0.007742      -0.009085       0.032804      -0.017844       0.001972       0.015872              1.740377       1.487949       0.047279      -0.155754       1.488373       0.096222       2.244808           0.000620
           24              H      12.919706      17.386395       4.482534       0.107970       1.319991 0.10026886E+02  0.10357105E+03                                 1.971222                            1.843651      -1.023624       2.405309                    0.996575       3.479877       9.811490       0.466457       1.271225      -0.714105      -0.022764      -0.043053      -0.029252       0.056811       0.015801      -0.001662       0.016947      -0.013370       0.022834      -0.025068       0.000024       0.025044              2.015573       2.012315       0.464297       0.239151       2.231148       0.315014       1.803256           0.001118
           25              H       6.893190       3.213674       9.077175       0.102129       1.179356 0.85689720E+01  0.85436207E+02                                 1.844725                            1.713588      -0.818703       2.494944                    0.998896       3.468952       9.732935       0.478054       1.285036      -0.709395       0.002063      -0.050067       0.002898       0.050194      -0.000506       0.007569      -0.002007      -0.025519      -0.020228      -0.015775      -0.000588       0.016363              1.896615       1.543090      -0.262845      -0.003849       2.565972       0.074976       1.580783           0.001112
           26              H       5.428844       4.029437       7.460380       0.146402       0.985250 0.70454646E+01  0.67641783E+02                                 1.702082                            1.605207      -1.053973       2.407442                    0.997149       3.399074       9.705874       0.465176       1.371461      -0.690199      -0.017731      -0.027273      -0.024812       0.040913       0.001168       0.009862       0.002387      -0.011992       0.003699      -0.013311       0.003735       0.009576              1.735248       1.589373       0.162626       0.295398       1.856765       0.391748       1.759605           0.000645
           27              H       6.183294       7.743560       8.830189       0.141798       1.049510 0.77037091E+01  0.74949217E+02                                 1.722418                            1.639837      -0.880575       2.483976                    0.999119       3.294598       9.193934       0.480957       1.308980      -0.704649      -0.001140       0.040235       0.000625       0.040256       0.002570       0.010504       0.004300      -0.023767      -0.011244      -0.017848       0.001976       0.015872              1.740544       1.488089      -0.140879       0.081582       2.248407      -0.081835       1.485137           0.000600
           28              H       7.629770       6.821581      10.369911       0.107970       1.320547 0.10032075E+02  0.10363873E+03                                 1.971801                            1.844144      -1.024024       2.405069                    0.996571       3.480660       9.814580       0.466385       1.271248      -0.714097       0.022760       0.038278       0.035237       0.056788       0.001992       0.015758       0.014140      -0.025390      -0.013204      -0.025064       0.000011       0.025052              2.016181       2.012917       0.338939       0.397683       1.966065       0.377448       2.069561           0.001056
           29              H       5.107568      10.123447       3.415764       0.102134       1.179170 0.85673289E+01  0.85415925E+02                                 1.844563                            1.713450      -0.818648       2.494998                    0.998897       3.468672       9.732000       0.478062       1.285075      -0.709388      -0.047233       0.006643       0.015664       0.050204      -0.001428      -0.007491       0.006979       0.016893      -0.031039      -0.015775      -0.000589       0.016364              1.896444       2.327923      -0.046749      -0.508429       1.579598       0.021298       1.781811           0.001090
           30              H       5.454049       8.175125       2.187841       0.146400       0.985242 0.70453999E+01  0.67641214E+02                                 1.702100                            1.605222      -1.054064       2.407413                    0.997149       3.399045       9.705892       0.465162       1.371500      -0.690192      -0.031298      -0.026180      -0.002980       0.040913       0.004502      -0.003544       0.006151       0.000276      -0.029122      -0.013309       0.003738       0.009571              1.735267       1.925268       0.462795      -0.048145       1.821130       0.096060       1.459402           0.000624
           31              H       9.225219       9.422780       1.508191       0.141799       1.049535 0.77039654E+01  0.74952492E+02                                 1.722460                            1.639876      -0.880596       2.483967                    0.999118       3.294650       9.194190       0.480945       1.308998      -0.704645       0.038100      -0.002355      -0.012782       0.040255       0.005975      -0.006115       0.006601       0.013281      -0.038951      -0.017849       0.001977       0.015872              1.740588       2.102474      -0.128149      -0.309904       1.538295       0.124583       1.580993           0.000606
           32              H       8.771984      11.299329       2.767645       0.107971       1.320514 0.10031775E+02  0.10363469E+03                                 1.971749                            1.844102      -1.023994       2.405085                    0.996569       3.480642       9.814430       0.466397       1.271227      -0.714101       0.043297       0.036687       0.002117       0.056790       0.016424      -0.009524       0.008635       0.013631      -0.041916      -0.025066       0.000016       0.025050              2.016126       2.161505       0.532328       0.176131       2.175588       0.184394       1.711285           0.001090
           33              H      11.180805       3.756206       1.058011       0.102138       1.179192 0.85675176E+01  0.85418311E+02                                 1.844587                            1.713470      -0.818676       2.494984                    0.998897       3.468697       9.732112       0.478059       1.285077      -0.709388      -0.007611       0.004513      -0.049416       0.050202       0.005155       0.002480      -0.003087       0.010624       0.047501      -0.015775      -0.000589       0.016364              1.896468       1.618593      -0.087105       0.197825       1.589646      -0.328146       2.481165           0.001098
           34              H       9.421951       2.767567       2.221123       0.146392       0.985253 0.70454709E+01  0.67641890E+02                                 1.702094                            1.605215      -1.054000       2.407436                    0.997149       3.399045       9.705809       0.465171       1.371475      -0.690197      -0.034262      -0.007953      -0.020902       0.040915       0.005568       0.002591      -0.001967       0.018671       0.012317      -0.013310       0.003738       0.009572              1.735261       2.091587       0.169337       0.382799       1.436519      -0.023233       1.677677           0.000641
           35              H      11.728539       2.843635       5.524780       0.141784       1.049572 0.77042961E+01  0.74956363E+02                                 1.722484                            1.639898      -0.880548       2.483976                    0.999118       3.294721       9.194368       0.480949       1.308977      -0.704649       0.009017      -0.003976       0.039033       0.040258       0.006362       0.007427      -0.002188       0.019708       0.032815      -0.017851       0.001977       0.015874              1.740611       1.515232       0.038911       0.045886       1.461472      -0.177268       2.245129           0.000625
           36              H      13.387273       3.844546       4.275836       0.107973       1.320605 0.10032663E+02  0.10364659E+03                                 1.971869                            1.844206      -1.024047       2.405056                    0.996568       3.480789       9.815107       0.466373       1.271259      -0.714093       0.047845       0.009028       0.029226       0.056787       0.009262       0.015704      -0.006592       0.028889       0.022832      -0.025066       0.000016       0.025051              2.016251       2.475153       0.321546       0.371825       1.769774       0.135433       1.803826           0.001093
           37              H      14.523918      12.578601       0.318805       0.102152       1.179257 0.85681366E+01  0.85426377E+02                                 1.844682                            1.713552      -0.818782       2.494937                    0.998896       3.468818       9.732690       0.478036       1.285107      -0.709381      -0.047233       0.016766       0.002889       0.050203      -0.007621       0.000319       0.007820       0.020502      -0.020233      -0.015773      -0.000594       0.016367              1.896569       2.328093      -0.505734       0.070491       1.780859      -0.025840       1.580756           0.001086
           38              H      20.436962      15.043164      16.218750       0.146407       0.985152 0.70446047E+01  0.67631772E+02                                 1.702018                            1.605149      -1.054047       2.407442                    0.997149       3.398855       9.705267       0.465165       1.371530      -0.690187      -0.031301      -0.008877      -0.024816       0.040919      -0.002422       0.005193       0.008713       0.011215       0.003702      -0.013308       0.003735       0.009573              1.735181       1.925165       0.058708       0.461539       1.520836       0.166400       1.759540           0.000611
           39              H      18.641569      10.561482       0.071819       0.141789       1.049441 0.77030594E+01  0.74941329E+02                                 1.722359                            1.639783      -0.880574       2.483996                    0.999118       3.294425       9.193360       0.480958       1.309003      -0.704646       0.038105      -0.012986       0.000625       0.040262      -0.004591       0.007213       0.008762       0.022518      -0.011244      -0.017847       0.001974       0.015873              1.740484       2.102346      -0.330943      -0.054063       1.634021       0.102118       1.485086           0.000581
           40              H      18.188334      12.215845       1.611540       0.107971       1.320522 0.10031831E+02  0.10363561E+03                                 1.971781                            1.844126      -1.024070       2.405059                    0.996568       3.480617       9.814436       0.466386       1.271253      -0.714096       0.043299       0.010426       0.035239       0.056792      -0.005527       0.018166       0.010873       0.023201      -0.013210      -0.025064       0.000013       0.025052              2.016160       2.161552       0.292944       0.478126       1.817391       0.268338       2.069536           0.001047
           41              H       7.331018      12.934978      12.174135       0.102138       1.179150 0.85671322E+01  0.85413462E+02                                 1.844544                            1.713431      -0.818655       2.494999                    0.998897       3.468621       9.731824       0.478064       1.285077      -0.709388      -0.007616      -0.047084       0.015666       0.050203       0.003591       0.004452      -0.009218      -0.015555      -0.031036      -0.015773      -0.000590       0.016363              1.896425       1.618558       0.172732      -0.129938       2.288925      -0.492001       1.781791           0.001084
           42              H      24.404864      13.841862      10.946211       0.146400       0.985205 0.70450414E+01  0.67636831E+02                                 1.702055                            1.605179      -1.054023       2.407439                    0.997149       3.398938       9.705481       0.465170       1.371497      -0.690193      -0.034263      -0.022162      -0.002977       0.040914       0.003793       0.004828      -0.005202       0.004858      -0.029120      -0.013307       0.003736       0.009571              1.735221       2.091535       0.411325       0.077534       1.654766      -0.074380       1.459362           0.000626
           43              H       7.878752      17.075747      10.266562       0.141785       1.049642 0.77050303E+01  0.74965916E+02                                 1.722612                            1.640016      -0.880664       2.483919                    0.999117       3.294945       9.195391       0.480909       1.309041      -0.704635       0.009006       0.037096      -0.012772       0.040254       0.008683       0.004505      -0.007793      -0.004222      -0.038954      -0.017853       0.001979       0.015874              1.740742       1.515345       0.053553       0.027425       2.125751      -0.332919       1.581129           0.000615
           44              H       9.537486      16.088094      11.526016       0.107969       1.320803 0.10034657E+02  0.10367339E+03                                 1.972144                            1.844450      -1.024098       2.405026                    0.996567       3.481123       9.816665       0.466314       1.271342      -0.714075       0.047843       0.030517       0.002127       0.056787       0.017402       0.005441      -0.011648       0.007304      -0.041951      -0.025071       0.000017       0.025053              2.016539       2.475527       0.435454       0.228289       1.862475       0.113794       1.711614           0.001086
           45              H      16.309540       2.627659       9.816382       0.102130       1.179222 0.85678195E+01  0.85422245E+02                                 1.844634                            1.713512      -0.818712       2.494966                    0.998896       3.468770       9.732433       0.478047       1.285095      -0.709384       0.002055      -0.008610      -0.049417       0.050204       0.007252      -0.002214       0.003284      -0.002947       0.047496      -0.015773      -0.000590       0.016363              1.896518       1.543024      -0.063711      -0.255020       1.665302       0.285985       2.481230           0.001094
           46              H      20.411757      19.230834      10.979493       0.146403       0.985188 0.70449122E+01  0.67635319E+02                                 1.702040                            1.605168      -1.054016       2.407445                    0.997149       3.398922       9.705434       0.465170       1.371502      -0.690192      -0.017730      -0.030382      -0.020897       0.040915       0.009865      -0.001112       0.003058      -0.009122       0.012312      -0.013308       0.003736       0.009573              1.735203       1.589334       0.324703       0.090944       1.938652       0.372540       1.677624           0.000628
           47              H      15.599644       3.420656      14.283151       0.141789       1.049483 0.77034447E+01  0.74945976E+02                                 1.722395                            1.639815      -0.880585       2.483980                    0.999119       3.294514       9.193648       0.480957       1.308989      -0.704648      -0.001140       0.009789       0.039033       0.040258       0.010813       0.000106       0.007741      -0.009085       0.032807      -0.017847       0.001975       0.015872              1.740520       1.488066       0.047287      -0.155773       1.488487       0.096229       2.245008           0.000593
           48              H      17.046120       4.709426      13.034207       0.107949       1.320463 0.10031269E+02  0.10362822E+03                                 1.971721                            1.844074      -1.024011       2.405092                    0.996569       3.480528       9.814070       0.466393       1.271254      -0.714097       0.022760       0.043046       0.029235       0.056795       0.015796      -0.001658       0.016954      -0.013375       0.022829      -0.025064       0.000014       0.025050              2.016097       2.012835       0.464491       0.239260       2.231760       0.315150       1.803696           0.001037
           49              H      23.072636      18.882147       8.439566       0.102127       1.179141 0.85670824E+01  0.85412885E+02                                 1.844539                            1.713430      -0.818636       2.495007                    0.998897       3.468634       9.731872       0.478062       1.285083      -0.709387      -0.002054       0.050081      -0.002891       0.050206      -0.000500       0.007567      -0.002007      -0.025519      -0.020217      -0.015773      -0.000588       0.016361              1.896419       1.542952      -0.262811      -0.003850       2.565661       0.074968       1.580645           0.001101
           50              H      24.536982      18.066384      10.056361       0.146408       0.985159 0.70446432E+01  0.67632021E+02                                 1.702000                            1.605133      -1.053974       2.407467                    0.997150       3.398851       9.705147       0.465177       1.371495      -0.690194       0.017726       0.027278       0.024814       0.040915       0.001168       0.009860       0.002385      -0.011993       0.003700      -0.013309       0.003736       0.009573              1.735163       1.589302       0.162618       0.295383       1.856666       0.391728       1.759521           0.000629
           51              H      23.782532      14.352261       8.686552       0.141787       1.049473 0.77033669E+01  0.74945115E+02                                 1.722393                            1.639814      -0.880585       2.483982                    0.999119       3.294509       9.193662       0.480954       1.309001      -0.704645       0.001138      -0.040237      -0.000624       0.040258       0.002568       0.010503       0.004300      -0.023768      -0.011248      -0.017847       0.001975       0.015872              1.740519       1.488067      -0.140877       0.081579       2.248377      -0.081833       1.485113           0.000607
           52              H      22.336056      15.274240       7.146830       0.107952       1.320474 0.10031414E+02  0.10363033E+03                                 1.971746                            1.844099      -1.023969       2.405110                    0.996569       3.480576       9.814306       0.466384       1.271270      -0.714093      -0.022762      -0.038285      -0.035238       0.056794       0.001990       0.015759       0.014135      -0.025388      -0.013208      -0.025064       0.000017       0.025047              2.016124       2.012869       0.338924       0.397662       1.966005       0.377430       2.069499           0.001084
           53              H      24.858258      11.972374      14.100977       0.102141       1.179246 0.85680081E+01  0.85424455E+02                                 1.844642                            1.713516      -0.818702       2.494965                    0.998897       3.468790       9.732456       0.478053       1.285073      -0.709388       0.047228      -0.006643      -0.015667       0.050200      -0.001427      -0.007493       0.006979       0.016893      -0.031035      -0.015775      -0.000589       0.016365              1.896528       2.328039      -0.046750      -0.508465       1.579659       0.021299       1.781885           0.001078
           54              H      24.511777      13.920696      15.328900       0.146398       0.985230 0.70452853E+01  0.67639770E+02                                 1.702081                            1.605204      -1.054028       2.407430                    0.997149       3.399014       9.705747       0.465167       1.371492      -0.690194       0.031300       0.026182       0.002979       0.040915       0.004504      -0.003544       0.006151       0.000276      -0.029121      -0.013309       0.003736       0.009573              1.735246       1.925244       0.462786      -0.048143       1.821109       0.096058       1.459386           0.000619
           55              H      20.740607      12.673041      16.008550       0.141791       1.049526 0.77038519E+01  0.74950943E+02                                 1.722436                            1.639853      -0.880569       2.483978                    0.999118       3.294617       9.194003       0.480954       1.308981      -0.704649      -0.038101       0.002354       0.012782       0.040257       0.005974      -0.006115       0.006600       0.013281      -0.038952      -0.017848       0.001977       0.015871              1.740563       2.102445      -0.128146      -0.309898       1.538273       0.124579       1.580971           0.000593
           56              H      21.193842      10.796492      14.749096       0.107985       1.320502 0.10031637E+02  0.10363274E+03                                 1.971720                            1.844075      -1.024012       2.405075                    0.996569       3.480615       9.814277       0.466406       1.271207      -0.714105      -0.043294      -0.036687      -0.002117       0.056787       0.016425      -0.009524       0.008633       0.013631      -0.041916      -0.025065       0.000014       0.025051              2.016095       2.161477       0.532319       0.176127       2.175552       0.184386       1.711257           0.001046
           57              H      18.785021      18.339615      16.458730       0.102127       1.179220 0.85677841E+01  0.85421664E+02                                 1.844618                            1.713498      -0.818664       2.494985                    0.998897       3.468760       9.732340       0.478054       1.285079      -0.709387       0.007614      -0.004510       0.049415       0.050202       0.005153       0.002480      -0.003086       0.010626       0.047493      -0.015774      -0.000588       0.016362              1.896502       1.618624      -0.087105       0.197824       1.589675      -0.328155       2.481206           0.001098
           58              H      20.543875      19.328254      15.295618       0.146395       0.985220 0.70452038E+01  0.67638829E+02                                 1.702075                            1.605199      -1.054025       2.407433                    0.997149       3.399002       9.705718       0.465166       1.371500      -0.690192       0.034264       0.007956       0.020897       0.040914       0.005567       0.002593      -0.001967       0.018672       0.012314      -0.013309       0.003736       0.009573              1.735240       2.091554       0.169334       0.382786       1.436507      -0.023236       1.677658           0.000622
           59              H      18.237287      19.252186      11.991961       0.141786       1.049515 0.77037192E+01  0.74949157E+02                                 1.722411                            1.639830      -0.880565       2.483981                    0.999118       3.294558       9.193739       0.480963       1.308966      -0.704653      -0.009016       0.003983      -0.039031       0.040256       0.006358       0.007427      -0.002187       0.019712       0.032806      -0.017848       0.001976       0.015872              1.740538       1.515170       0.038906       0.045888       1.461412      -0.177259       2.245033           0.000619
           60              H      16.578553      18.251275      13.240905       0.107949       1.320389 0.10030491E+02  0.10361723E+03                                 1.971565                            1.843938      -1.023982       2.405096                    0.996569       3.480413       9.813314       0.466439       1.271165      -0.714116      -0.047850      -0.009020      -0.029233       0.056794       0.009259       0.015709      -0.006596       0.028885       0.022824      -0.025067       0.000012       0.025054              2.015934       2.474735       0.321472       0.371744       1.769509       0.135400       1.803558           0.001090
           61              C      15.435284      20.227250      16.152362       0.594088      23.396879 0.27189945E+03  0.58120121E+04                                 7.832983                            6.012458      -0.557132       1.857238                    0.998592      24.099387      71.021602       0.574726       0.498571      -0.995063      -0.001975      -0.030227       0.015262       0.033919       0.012667      -0.050338      -0.008345       0.113630      -0.072982      -0.048857      -0.043730       0.092587              9.163771       5.737442      -1.284373       0.984769      13.764341       2.375910       7.989529          -0.000910
           62              C      15.579725      21.633543      16.710971      -0.123102      47.451522 0.52658820E+03  0.13013503E+05                                11.596565                            7.783889      -0.305331       1.891563                    0.998030      30.030617      89.091102       0.574420       0.431473      -1.052700      -0.005982       0.005812      -0.004635       0.009542      -0.025283       0.067407      -0.046568       0.008268       0.094796      -0.062896      -0.040319       0.103215             14.840830      12.755552       0.505517      -4.549123      20.165875       6.313408      11.601063           0.006592
           63              C       3.547673       0.055246       0.123668       0.113351      40.425512 0.48591308E+03  0.11812862E+05                                10.625669                            7.620048      -0.314939       1.887510                    0.999187      28.853965      85.929800       0.562240       0.448114      -1.038949      -0.028360      -0.029554       0.007141       0.041578       0.020215       0.007396      -0.029514       0.010596       0.020466      -0.041343       0.009926       0.031417             13.168811      12.215931      -0.968971      -5.044488      15.770571       5.548232      11.519931          -0.011274
           64              C       3.606617       1.377667       0.581556      -0.092242      48.245287 0.53445904E+03  0.13350339E+05                                11.981486                            8.004917      -0.510328       1.809758                    0.998131      31.401272      95.826957       0.545378       0.449604      -1.034645      -0.011673       0.010619       0.007293       0.017385      -0.037611      -0.007808      -0.018796      -0.002585       0.077895      -0.054969       0.019122       0.035847             15.692269      17.324486      -1.376362      -8.115333      15.399720       4.779625      14.352601           0.005769
           65              C      14.602159       9.935347      17.255566       0.092989      26.283261 0.34680493E+03  0.77649436E+04                                 7.891363                            6.370898       0.044762       2.029669                    0.999476      26.619065      76.580287       0.623312       0.438882      -1.042269      -0.033496       0.007107      -0.014081       0.037024       0.010087      -0.011976      -0.038057       0.041607      -0.034696      -0.051402       0.010049       0.041353              8.559065       8.788505      -1.160668       1.547460       8.216288       2.861769       8.672400          -0.000010
           66              C       8.838382       6.821251       0.706625      -0.171698      32.991306 0.45474873E+03  0.10838471E+05                                 9.036081                            7.189360       0.098581       2.013327                    0.998949      29.656169      86.530599       0.602933       0.426226      -1.055443       0.002938      -0.006763      -0.007457       0.010487       0.017307       0.006632      -0.006570       0.010502      -0.006350      -0.021444       0.002195       0.019249              9.926119       9.950987      -2.586382       0.707557      10.385768       3.808839       9.441603           0.005982
           67              C       7.610538       7.455905       0.776167       0.108178      34.667564 0.40234309E+03  0.92693727E+04                                 9.450083                            6.817578      -0.122571       1.980374                    0.999250      26.232477      74.437114       0.613702       0.433207      -1.054678      -0.001641      -0.002280      -0.001725       0.003297       0.015562      -0.014801      -0.007105      -0.000714       0.004803      -0.018749      -0.006440       0.025189             11.238879       9.536122      -2.405015      -0.141954      13.356823       6.458539      10.823692          -0.003040
           68              C      12.178137      11.143296      17.413042      -0.173547      32.665511 0.45144442E+03  0.10740878E+05                                 8.975934                            7.162775       0.132551       2.024359                    0.998930      29.622357      86.376243       0.604061       0.426177      -1.055398      -0.001289      -0.006229      -0.003641       0.007329      -0.000054      -0.000218      -0.017288       0.034860      -0.010529      -0.027920       0.008732       0.019187              9.840704       9.108386      -0.750320       0.603772      10.569845       4.821096       9.843881           0.005573
           69              C      12.453811      10.152319      16.496216       0.099921      25.529187 0.34190491E+03  0.76407204E+04                                 7.759797                            6.333129      -0.138345       1.970965                    0.999095      26.691051      77.131662       0.623038       0.439909      -1.039932       0.041327      -0.003124       0.004269       0.041664       0.001794       0.021585      -0.036712       0.024782       0.002065      -0.047436       0.006892       0.040545              8.354054       8.478134      -0.788726       0.333678       8.651525       3.303302       7.932501           0.000226
           70              C      12.532517       6.510960      16.493413       0.618441      23.725660 0.25228069E+03  0.53132215E+04                                 7.952042                            5.838884      -0.711101       1.811918                    0.998095      23.960259      70.984535       0.573886       0.506765      -0.987174       0.010168       0.017892      -0.019342       0.028242      -0.035945      -0.020125       0.053594      -0.074859      -0.052950      -0.048105      -0.042794       0.090899              9.427873      10.730314       3.821447      -0.744046       9.147826      -3.087744       8.405480          -0.001085
           71              C      11.264665       5.744116      16.802583      -0.130179      48.139848 0.52486398E+03  0.12967583E+05                                11.698462                            7.769155      -0.334926       1.880519                    0.997951      30.169372      89.656573       0.574860       0.431253      -1.052240      -0.006370      -0.002798      -0.002827       0.007510      -0.023186       0.055756      -0.058673      -0.001954       0.150943      -0.060875      -0.048361       0.109235             14.918194      18.227450       5.258153      -5.686392      16.139677       1.801131      10.387456           0.008928
           72              C      11.097691       4.446186      16.325603       0.145122      37.049793 0.45526552E+03  0.10858964E+05                                 9.965971                            7.355566      -0.119357       1.963673                    0.999231      27.658251      80.855339       0.576214       0.445655      -1.043257       0.029872      -0.015079      -0.029412       0.044551      -0.026697       0.004041      -0.004661       0.030186       0.053977      -0.039734       0.013758       0.025976             11.848402      11.662401       2.597061      -3.418072      15.012744       3.180077       8.870061          -0.005193
           73              C       4.733339       2.132098       0.164132       0.110590      39.789852 0.50077117E+03  0.12250634E+05                                10.477067                            7.722042      -0.312428       1.885458                    0.999195      29.005831      86.297195       0.560700       0.446536      -1.041178       0.008634       0.042639       0.012250       0.045197      -0.004800       0.018808       0.008612      -0.058787      -0.029670      -0.038415       0.002429       0.035986             12.590412      15.842514       1.778816      -6.322250      11.595683       1.590577      10.333039          -0.015994
           74              C      23.994596       8.733185      16.008725       0.594088      23.397022 0.27190098E+03  0.58120626E+04                                 7.833054                            6.012500      -0.557150       1.857229                    0.998592      24.099613      71.022770       0.574720       0.498575      -0.995059       0.007017      -0.004243      -0.032914       0.033920      -0.010368      -0.004396       0.026309      -0.133030      -0.119639      -0.048842      -0.043747       0.092589              9.163877       9.406448      -0.469424       2.822903       5.676746      -2.417649      12.408437          -0.000915
           75              C      24.863367       8.615580      17.250487      -0.123088      47.452470 0.52659974E+03  0.13013881E+05                                11.596748                            7.783992      -0.305362       1.891549                    0.998030      30.031091      89.093319       0.574413       0.431475      -1.052697      -0.004804      -0.004769       0.006711       0.009532       0.043781      -0.062599      -0.022490       0.084010       0.010303      -0.062885      -0.040310       0.103196             14.841096      12.232576      -4.152030       7.673383      15.375163      -0.772627      16.915551           0.006547
           76              C       1.175687       3.349841       0.025574       0.113362      40.426072 0.48591987E+03  0.11813085E+05                                10.625815                            7.620134      -0.314979       1.887497                    0.999187      28.854221      85.931174       0.562232       0.448117      -1.038946      -0.008173      -0.027154      -0.030407       0.041578       0.012285      -0.023239       0.026022       0.005933       0.015628      -0.041341       0.009926       0.031415             13.169032      11.133747      -4.797741       5.711996      15.288664      -1.550224      13.084686          -0.011305
           77              C       1.907225       3.185201       1.208655      -0.092246      48.245937 0.53446531E+03  0.13350549E+05                                11.981623                            8.004989      -0.510353       1.809746                    0.998131      31.401636      95.828583       0.545373       0.449607      -1.034642       0.005660      -0.013968       0.008662       0.017383      -0.021807      -0.034375      -0.025828       0.006415      -0.004142      -0.054967       0.019123       0.035844             15.692520      11.960474      -6.555760       4.464243      21.895082      -0.846124      13.222004           0.005768
           78              C      22.531329       8.313834       5.736558       0.093003      26.283151 0.34680272E+03  0.77648749E+04                                 7.891325                            6.370867       0.044819       2.029687                    0.999476      26.618925      76.579578       0.623316       0.438880      -1.042271      -0.021454      -0.028427       0.010128       0.037026       0.007871      -0.029594       0.022295      -0.056152       0.006196      -0.051398       0.010049       0.041350              8.559031      10.522448       0.705342       1.914121       8.186014      -2.144717       6.968631           0.000027
           79              C       4.756392       7.780120       6.480143      -0.171696      32.991414 0.45475026E+03  0.10838513E+05                                 9.036094                            7.189370       0.098592       2.013330                    0.998949      29.656209      86.530663       0.602933       0.426226      -1.055443      -0.007539       0.005404      -0.004883       0.010482       0.011824      -0.001531       0.016529       0.002305      -0.003498      -0.021447       0.002197       0.019250              9.926144      11.131013      -0.266284       2.668175      10.002869      -3.630512       8.644548           0.005979
           80              C       4.596472       6.544328       7.082194       0.108183      34.667911 0.40234599E+03  0.92694621E+04                                 9.450160                            6.817610      -0.122592       1.980364                    0.999250      26.232627      74.437791       0.613699       0.433207      -1.054677      -0.002589      -0.000914      -0.001829       0.003299      -0.008820      -0.001038       0.019717      -0.012680       0.008456      -0.018750      -0.006439       0.025189             11.238998      13.062277      -1.777934       5.382717      10.298873      -4.082710      10.355845          -0.003023
           81              C      22.224583       5.871345       6.876722      -0.173561      32.666600 0.45146154E+03  0.10741390E+05                                 8.976132                            7.162914       0.132542       2.024346                    0.998930      29.622993      86.378591       0.604055       0.426177      -1.055398      -0.005123       0.000238      -0.005234       0.007328       0.008574      -0.017381       0.005370      -0.025852      -0.022106      -0.027925       0.008729       0.019196              9.840949      12.004404      -0.479338       4.023771       9.127977      -2.153891       8.390465           0.005604
           82              C      21.237320       6.465377       6.121050       0.099924      25.529748 0.34191315E+03  0.76409520E+04                                 7.759910                            6.333206      -0.138346       1.970956                    0.999095      26.691438      77.133070       0.623034       0.439909      -1.039932       0.015504       0.038469      -0.004014       0.041670       0.025693      -0.035207       0.007564       0.000794       0.012808      -0.047434       0.006888       0.040546              8.354194       9.435617      -0.151322       2.730354       8.480267      -1.728360       7.146698           0.000274
           83              C      20.464340       6.786927       2.576362       0.618432      23.725698 0.25228053E+03  0.53132081E+04                                 7.952026                            5.838865      -0.711017       1.811947                    0.998095      23.960012      70.983341       0.573890       0.506762      -0.987177      -0.011080       0.014082       0.021828       0.028241      -0.033703       0.050441      -0.047438       0.000031       0.057362      -0.048102      -0.042802       0.090904              9.427869       7.475195       1.154559      -1.335256      10.327482       4.485516      10.480930          -0.001084
           84              C      20.210022       5.538463       1.759206      -0.130188      48.140683 0.52487276E+03  0.12967866E+05                                11.698605                            7.769228      -0.334944       1.880509                    0.997951      30.169743      89.658175       0.574855       0.431254      -1.052238      -0.005111      -0.005080      -0.002086       0.007502       0.027301      -0.076455      -0.013289       0.093719       0.017298      -0.060874      -0.048360       0.109234             14.918406       9.626876      -1.675788       4.658942      20.088034       5.275422      15.040308           0.008928
           85              C      19.434131       5.603743       0.604328       0.145119      37.050926 0.45528070E+03  0.10859443E+05                                 9.966222                            7.355723      -0.119399       1.963654                    0.999231      27.658871      80.858213       0.576202       0.445659      -1.043252      -0.021801       0.038021      -0.007978       0.044548      -0.003936      -0.020866      -0.021718       0.003858      -0.059475      -0.039729       0.013758       0.025970             11.848732       9.150601      -1.958276       5.003300      13.115018       1.915080      13.280578          -0.005242
           86              C       2.016434       4.330832       2.038423       0.110591      39.790466 0.50077985E+03  0.12250905E+05                                10.477166                            7.722103      -0.312454       1.885446                    0.999195      29.006175      86.298567       0.560698       0.446535      -1.041177       0.023252       0.001855       0.038721       0.045204       0.008368       0.014124      -0.013745       0.036505       0.084634      -0.038411       0.002414       0.035996             12.590554       8.272278      -3.407453       2.567615      18.675958       2.528229      10.823425          -0.016020
           87              C      23.885813      17.726488       4.850561       0.594072      23.396849 0.27189727E+03  0.58119976E+04                                 7.833102                            6.012505      -0.557157       1.857223                    0.998592      24.100296      71.026229       0.574709       0.498583      -0.995049      -0.029458       0.016465       0.003387       0.033917      -0.012530       0.046637      -0.023936       0.013073       0.204638      -0.048853      -0.043745       0.092598              9.164009      12.338240       1.734387      -3.823153       8.052571       0.030316       7.101215          -0.000974
           88              C      25.271964      18.207013       4.452756      -0.123084      47.451339 0.52657674E+03  0.13013129E+05                                11.596494                            7.783751      -0.305267       1.891593                    0.998030      30.030197      89.089112       0.574432       0.431467      -1.052705       0.003785      -0.006197      -0.006170       0.009529      -0.028135      -0.012441       0.063421      -0.098261      -0.093813      -0.062883      -0.040323       0.103206             14.840952      19.804529       4.180873      -2.700296       8.920225      -5.228394      15.798102           0.006611
           89              C       1.101397       0.889899       3.255661       0.113372      40.425801 0.48591390E+03  0.11812896E+05                                10.625776                            7.620088      -0.315006       1.887491                    0.999187      28.853935      85.929994       0.562234       0.448117      -1.038946      -0.036611       0.002764      -0.019505       0.041574      -0.020844       0.025079       0.010316      -0.009346      -0.049684      -0.041344       0.009928       0.031416             13.169045      14.913093       3.297409      -2.624916       8.731447      -5.441626      15.862594          -0.011177
           90              C       2.382153       1.259381       2.825450      -0.092234      48.246179 0.53446353E+03  0.13350493E+05                                11.981701                            8.005001      -0.510357       1.809743                    0.998131      31.401511      95.828170       0.545370       0.449610      -1.034641       0.006693       0.003848      -0.015576       0.017384      -0.026980      -0.026308      -0.005876      -0.057292       0.026984      -0.054964       0.019109       0.035855             15.692721      14.790856       1.974983      -1.071064      10.467471      -7.416254      21.819835           0.005764
           91              C      13.807517      19.313052       6.785810       0.093012      26.284489 0.34682989E+03  0.77655632E+04                                 7.891558                            6.371151       0.045383       2.029858                    0.999476      26.618669      76.576904       0.623303       0.438885      -1.042277      -0.003142      -0.021546      -0.029946       0.037025      -0.034259       0.028715       0.006224       0.004340       0.047390      -0.051420       0.010033       0.041387              8.559258       7.611109       2.925779      -1.503323       8.991429       0.726792       9.075238          -0.000032
           92              C       9.128911       2.154331       6.096527      -0.171650      32.986311 0.45467067E+03  0.10836058E+05                                 9.034981                            7.188621       0.098775       2.013446                    0.998948      29.652995      86.516864       0.602985       0.426212      -1.055460      -0.005565      -0.006087       0.006370       0.010421      -0.000343       0.017769       0.006877       0.005090      -0.023789      -0.021432       0.002215       0.019217              9.924823       8.885983       3.230795      -3.075111       9.344982       0.042988      11.543505           0.006124
           93              C       9.372281       1.911631       4.755970       0.108262      34.665015 0.40231417E+03  0.92685324E+04                                 9.449702                            6.817417      -0.122559       1.980390                    0.999250      26.231061      74.432206       0.613698       0.433217      -1.054672      -0.002663      -0.001852      -0.000490       0.003280      -0.008057       0.014911      -0.013308       0.012609      -0.011833      -0.018725      -0.006537       0.025262             11.238315      11.664262       5.267114      -4.380643       9.935909      -1.741797      12.114775          -0.003030
           94              C      14.245001      18.856599       4.147614      -0.173501      32.661195 0.45137551E+03  0.10738750E+05                                 8.974983                            7.162131       0.132677       2.024453                    0.998929      29.619419      86.363656       0.604105       0.426165      -1.055413      -0.006316      -0.003386       0.001350       0.007293      -0.013933       0.013363       0.008756      -0.012394       0.038658      -0.027943       0.008805       0.019138              9.839593      10.017295       4.421989      -2.095842       9.456444      -0.800642      10.045041           0.005738
           95              C      13.379787      18.090861       4.898381       0.099945      25.530459 0.34193095E+03  0.76413556E+04                                 7.759961                            6.333353      -0.137828       1.971120                    0.999096      26.690499      77.127298       0.623037       0.439906      -1.039946       0.009198       0.013326       0.038405       0.041679      -0.026028       0.014782       0.030016      -0.024670      -0.016360      -0.047441       0.006886       0.040555              8.354211       8.191142       3.008809      -1.424221       7.692630      -0.365908       9.178860           0.000213
           96              C       9.924394      18.350842       6.020154       0.618408      23.726653 0.25228295E+03  0.53133594E+04                                 7.952498                            5.839026      -0.710992       1.811937                    0.998094      23.962449      70.995058       0.573853       0.506786      -0.987149       0.020116      -0.017827       0.008706       0.028253       0.032416      -0.059844      -0.027858       0.051855       0.038829      -0.048059      -0.042856       0.090915              9.428734      11.445571      -2.265071       4.229424       8.497128       0.186920       8.343502          -0.001181
           97              C       8.817063      18.427241       4.991045      -0.130229      48.142593 0.52487174E+03  0.12967800E+05                                11.698842                            7.769129      -0.334834       1.880542                    0.997952      30.169662      89.657010       0.574871       0.431244      -1.052247      -0.004583      -0.003923      -0.004461       0.007502      -0.043027      -0.010152       0.049268      -0.115881      -0.122855      -0.060901      -0.048384       0.109285             14.919225      19.293306       1.162711       4.791089       7.981955      -4.302824      17.482415           0.009073
           98              C       7.527773      18.013973       5.318083       0.145135      37.048631 0.45524219E+03  0.10858287E+05                                 9.965872                            7.355440      -0.119338       1.963688                    0.999232      27.657557      80.853310       0.576211       0.445662      -1.043250      -0.005577      -0.021083       0.038840       0.044544      -0.006248      -0.012430       0.004831      -0.056879       0.048533      -0.039740       0.013744       0.025995             11.848431      16.187331       2.247145       0.703411       7.085872      -3.407839      12.272089          -0.005112
           99              C       3.435911       1.047660       3.751560       0.110592      39.790206 0.50077114E+03  0.12250549E+05                                10.476841                            7.721825      -0.312234       1.885520                    0.999195      29.005714      86.294618       0.560735       0.446511      -1.041199       0.043304       0.010917      -0.007055       0.045213       0.008761      -0.023169       0.012291       0.029922      -0.069229      -0.038388       0.002381       0.036006             12.590296      12.970954       0.268250       2.676860       7.656123      -4.914089      17.143812          -0.015984
          100              C      15.496363       6.385669      10.122749       0.594084      23.397204 0.27190366E+03  0.58121265E+04                                 7.833036                            6.012488      -0.557096       1.857244                    0.998592      24.099714      71.022803       0.574727       0.498568      -0.995064       0.029463      -0.007045      -0.015268       0.033924       0.042543      -0.022853      -0.045619      -0.079449      -0.073002      -0.048855      -0.043729       0.092584              9.163847      12.337817      -3.326590       2.560838       7.164152       0.238497       7.989572          -0.001033
          101              C      14.110212       6.663354       9.564141      -0.123117      47.452491 0.52660056E+03  0.13013892E+05                                11.596719                            7.783979      -0.305334       1.891560                    0.998030      30.031035      89.092792       0.574417       0.431473      -1.052700      -0.003787       0.007435       0.004639       0.009547      -0.018529      -0.024556       0.078152      -0.035371       0.094780      -0.062892      -0.040310       0.103202             14.841048      19.804235      -1.675388       4.686814      13.117701      -6.212068      11.601207           0.006564
          102              C      13.881516       7.675084       8.634702       0.113361      40.425262 0.48591000E+03  0.11812781E+05                                10.625685                            7.620064      -0.314946       1.887510                    0.999187      28.853837      85.929697       0.562234       0.448118      -1.038946       0.036609       0.018361      -0.007140       0.041573       0.019671      -0.026012       0.015790       0.014073       0.020480      -0.041342       0.009925       0.031417             13.168837      14.912807      -1.803464       3.809301      13.073794      -6.459049      11.519909          -0.011267
          103              C      12.600760       8.009654       8.176815      -0.092243      48.244219 0.53444803E+03  0.13350004E+05                                11.981378                            8.004873      -0.510399       1.809746                    0.998130      31.400787      95.825471       0.545375       0.449609      -1.034642      -0.006689       0.014286      -0.007294       0.017379      -0.031759      -0.020259      -0.001900      -0.040353       0.077884      -0.054958       0.019118       0.035841             15.692112      14.790442      -0.592477       2.167389      17.933553      -9.165349      14.352343           0.005776
          104              C       6.741959       4.139492       9.019545       0.092963      26.284259 0.34681726E+03  0.77652864E+04                                 7.891504                            6.370966       0.044696       2.029629                    0.999476      26.619831      76.582753       0.623316       0.438875      -1.042273       0.003113       0.034111       0.014089       0.037037       0.020058      -0.039895      -0.000205      -0.022958      -0.034718      -0.051398       0.010050       0.041347              8.559234       7.610952      -0.796236       3.191369       9.394270       0.632485       8.672481           0.000016
          105              C       5.854002       4.620667       8.051745      -0.171734      32.992847 0.45477281E+03  0.10839186E+05                                 9.036327                            7.189527       0.098613       2.013318                    0.998950      29.657151      86.533982       0.602929       0.426224      -1.055444       0.005593      -0.004789       0.007457       0.010480       0.017256      -0.004296       0.008291       0.010889      -0.006324      -0.021452       0.002195       0.019257              9.926415       8.887405      -2.257337       3.847910      11.450011      -0.449946       9.441829           0.006031
          106              C       5.610632       5.981240       7.982204       0.108178      34.667876 0.40234493E+03  0.92694315E+04                                 9.450163                            6.817607      -0.122601       1.980363                    0.999250      26.232570      74.437603       0.613698       0.433208      -1.054676       0.002669       0.000889       0.001725       0.003300       0.012638      -0.011162      -0.012043       0.018169       0.004803      -0.018752      -0.006438       0.025189             11.239002      11.664932      -3.063707       6.128070      11.228300      -2.044679      10.823773          -0.003043
          107              C       6.304475       6.812249       8.862070      -0.173539      32.664796 0.45143184E+03  0.10740497E+05                                 8.975813                            7.162683       0.132572       2.024373                    0.998930      29.621812      86.374139       0.604065       0.426178      -1.055399       0.006336      -0.000608       0.003645       0.007335       0.009800      -0.016588       0.004907      -0.028829      -0.010503      -0.027928       0.008745       0.019183              9.840574      10.018294      -1.031855       4.784082       9.659689      -0.848191       9.843739           0.005589
          108              C       7.169689       6.255980       9.778896       0.099929      25.528521 0.34189392E+03  0.76404077E+04                                 7.759658                            6.333016      -0.138397       1.970956                    0.999094      26.690512      77.129576       0.623046       0.439907      -1.039934      -0.009237      -0.040398      -0.004271       0.041660       0.008478      -0.028703       0.031477      -0.018421       0.002068      -0.047448       0.006893       0.040555              8.353908       8.190799      -0.699861       3.254319       8.938549      -0.657572       7.932376           0.000208
          109              C      10.625082       5.104479       9.781699       0.618449      23.725738 0.25227939E+03  0.53131708E+04                                 7.952015                            5.838842      -0.711081       1.811928                    0.998095      23.959781      70.982258       0.573893       0.506761      -0.987179      -0.020091      -0.004427       0.019345       0.028239      -0.050805       0.045246      -0.035068       0.021164      -0.052914      -0.048095      -0.042800       0.090895              9.427869      11.444288       3.600505      -3.169843       8.433804       0.201842       8.405517          -0.001103
          110              C      11.732413       6.089017       9.472528      -0.130195      48.140061 0.52486619E+03  0.12967664E+05                                11.698544                            7.769210      -0.334957       1.880511                    0.997951      30.169414      89.657061       0.574853       0.431257      -1.052236       0.004557       0.005253       0.002823       0.007505      -0.019686      -0.039573       0.070611      -0.024578       0.150955      -0.060879      -0.048363       0.109241             14.918297      19.291734       4.928844       0.039918      15.075634      -5.964739      10.387522           0.008932
          111              C      13.021703       5.864889       9.949509       0.145125      37.049508 0.45526101E+03  0.10858845E+05                                 9.965975                            7.355568      -0.119364       1.963673                    0.999231      27.658136      80.855331       0.576208       0.445660      -1.043252       0.005575      -0.032993       0.029410       0.044548      -0.013508      -0.003257       0.005244      -0.055074       0.053989      -0.039739       0.013756       0.025983             11.848405      16.186707       1.197173       2.027698      10.488463      -4.205309       8.870045          -0.005177
          112              C      11.547002       7.156271       8.594239       0.110598      39.789374 0.50076608E+03  0.12250483E+05                                10.477000                            7.722015      -0.312448       1.885454                    0.999195      29.005656      86.296680       0.560699       0.446537      -1.041176      -0.043283       0.004348      -0.012262       0.045196      -0.020562       0.013787       0.015423       0.043089      -0.029669      -0.038415       0.002431       0.035985             12.590303      12.971157       2.667077      -0.349141      14.466828      -6.509818      10.332924          -0.015981
          113              C      10.680755      12.802612      10.266387       0.594114      23.395520 0.27187903E+03  0.58115659E+04                                 7.833028                            6.012442      -0.557301       1.857182                    0.998592      24.100421      71.028564       0.574687       0.498606      -0.995028       0.001987      -0.007956       0.032929       0.033935      -0.046112       0.023837      -0.011959       0.098115      -0.119704      -0.048835      -0.043771       0.092606              9.163888       5.737459       0.665768      -1.475145       9.345663       3.411399      12.408542          -0.000916
          114              C      10.536314      11.937897       9.024625      -0.123151      47.456093 0.52663523E+03  0.13015057E+05                                11.597536                            7.784367      -0.305473       1.891507                    0.998030      30.032407      89.100019       0.574384       0.431487      -1.052683       0.005964       0.003153      -0.006698       0.009506       0.059859      -0.039991      -0.053140      -0.019844       0.010324      -0.062891      -0.040297       0.103188             14.842290      12.756518      -4.314102       1.530266      14.853406       7.559762      16.916944           0.006588
          115              C      11.435240      10.914900       8.732796       0.113356      40.425493 0.48590914E+03  0.11812776E+05                                10.625808                            7.620099      -0.314955       1.887507                    0.999187      28.853896      85.930449       0.562227       0.448123      -1.038941       0.028347      -0.000224       0.030404       0.041569       0.011813       0.017976      -0.029899       0.009001       0.015632      -0.041342       0.009928       0.031413             13.169072      12.216122      -5.132753       0.207378      14.206490       5.915011      13.084604          -0.011237
          116              C      11.376296      10.167384       7.549715      -0.092237      48.244172 0.53444310E+03  0.13349855E+05                                11.981414                            8.004857      -0.510393       1.809749                    0.998130      31.400708      95.825251       0.545374       0.449611      -1.034640       0.011664      -0.009530      -0.008662       0.017375      -0.016174      -0.034836      -0.025202      -0.029908      -0.004160      -0.054959       0.019117       0.035842             15.692268      17.324390      -8.215427       0.511186      16.530688       4.514832      13.221725           0.005785
          117              C       5.947317       9.971943       3.021813       0.092992      26.283176 0.34680395E+03  0.77649038E+04                                 7.891345                            6.370896       0.044884       2.029708                    0.999476      26.618789      76.579012       0.623312       0.438883      -1.042270       0.033494       0.012107      -0.010133       0.037028      -0.009359       0.012563      -0.034869       0.055233       0.006163      -0.051405       0.010042       0.041363              8.559049       8.788441       1.241863      -1.483078       9.920053       2.462554       6.968653           0.000067
          118              C       6.144531       8.803688       2.278227      -0.171705      32.990855 0.45474165E+03  0.10838244E+05                                 9.035944                            7.189264       0.098626       2.013344                    0.998950      29.655948      86.529323       0.602943       0.426222      -1.055447      -0.002939       0.008794       0.004878       0.010477       0.010399       0.015338      -0.006348       0.011462      -0.003498      -0.021442       0.002191       0.019251              9.925963       9.950843       0.098830      -2.679570      11.182639       3.621988       8.644406           0.005964
          119              C       7.372375       8.591188       1.676177       0.108186      34.667457 0.40234149E+03  0.92693309E+04                                 9.450092                            6.817588      -0.122576       1.980371                    0.999250      26.232395      74.436981       0.613698       0.433209      -1.054676       0.001643       0.002195       0.001827       0.003295      -0.010861       0.018533      -0.006828       0.000513       0.008468      -0.018749      -0.006451       0.025200             11.238890       9.536129      -0.686888      -2.309217      13.824775       6.348894      10.355766          -0.003012
          120              C       8.371339       9.543034       1.881648      -0.173551      32.665319 0.45144071E+03  0.10740765E+05                                 8.975893                            7.162741       0.132551       2.024363                    0.998930      29.622202      86.375619       0.604063       0.426176      -1.055399       0.001296       0.004958       0.005232       0.007324      -0.000220       0.000002      -0.018194       0.031000      -0.022080      -0.027921       0.008739       0.019183              9.840666       9.108324       0.416673      -0.868283      12.023428       4.480485       8.390247           0.005588
          121              C       8.095665      10.661767       2.637321       0.099926      25.529259 0.34190602E+03  0.76407490E+04                                 7.759842                            6.333165      -0.138278       1.970986                    0.999095      26.690922      77.131226       0.623033       0.439912      -1.039930      -0.041333      -0.003436       0.004023       0.041670       0.021418      -0.003181      -0.035874       0.028378       0.012815      -0.047437       0.006893       0.040544              8.354111       8.478147       0.144902      -0.844083       9.437511       3.119221       7.146676           0.000324
          122              C       8.016959      11.495253       6.182008       0.618439      23.724826 0.25226898E+03  0.53129356E+04                                 7.951956                            5.838802      -0.711130       1.811915                    0.998094      23.960195      70.985067       0.573879       0.506775      -0.987165      -0.010168       0.014744      -0.021838       0.028243      -0.027790      -0.030412       0.062213      -0.038087       0.057428      -0.048104      -0.042803       0.090907              9.427808      10.730220       0.147464       3.890435       7.072283      -2.601327      10.480921          -0.001063
          123              C       9.284811      11.369187       6.999164      -0.130203      48.140980 0.52486846E+03  0.12967767E+05                                11.698782                            7.769257      -0.334973       1.880506                    0.997951      30.169642      89.658656       0.574846       0.431261      -1.052231       0.006363       0.003381       0.002093       0.007503       0.048994      -0.035309      -0.069127      -0.046505       0.017339      -0.060880      -0.048375       0.109255             14.918750      18.227930      -4.336862       6.417134      11.487444       2.891599      15.040878           0.008983
          124              C       9.451785      12.129705       8.154043       0.145107      37.052031 0.45529046E+03  0.10859847E+05                                 9.966800                            7.356054      -0.119463       1.963640                    0.999231      27.659472      80.863347       0.576154       0.445690      -1.043223      -0.029903       0.032040       0.007990       0.044549      -0.002177      -0.026926      -0.013522      -0.007582      -0.059430      -0.039732       0.013757       0.025975             11.849517      11.663413      -2.735560       3.308801      10.603517       4.214064      13.281621          -0.005158
          125              C      10.249574      10.401680       6.719947       0.110594      39.789690 0.50076883E+03  0.12250566E+05                                10.477060                            7.722031      -0.312401       1.885469                    0.999195      29.005736      86.296972       0.560699       0.446537      -1.041177      -0.008643      -0.021667      -0.038710       0.045195       0.017213      -0.008964       0.017538      -0.020684       0.084634      -0.038410       0.002425       0.035985             12.590424      15.842372      -5.749699       3.174137      11.105544       1.705637      10.823355          -0.015995
          126              C      15.387580      11.460169       3.907810       0.594101      23.397662 0.27191160E+03  0.58123175E+04                                 7.833003                            6.012486      -0.557078       1.857244                    0.998592      24.099876      71.022558       0.574742       0.498553      -0.995075      -0.007026       0.033009      -0.003383       0.033918      -0.006667      -0.009083       0.051619      -0.024968       0.204523      -0.048855      -0.043712       0.092567              9.163764       9.406394       2.641282      -1.101036      10.983810      -3.661150       7.101087          -0.001064
          127              C      14.518809      10.277987       4.305615      -0.123130      47.453315 0.52661193E+03  0.13014250E+05                                11.596841                            7.784061      -0.305333       1.891555                    0.998030      30.031454      89.094463       0.574413       0.431472      -1.052699       0.004827      -0.005461       0.006184       0.009559      -0.050954       0.056905      -0.030633       0.049299      -0.093870      -0.062895      -0.040302       0.103197             14.841161      12.232595       6.523658      -5.793156      16.492205      -1.034094      15.798684           0.006558
          128              C      13.807226      10.258762       5.502709       0.113369      40.424976 0.48590537E+03  0.11812673E+05                                10.625744                            7.620105      -0.315022       1.887488                    0.999187      28.853819      85.930440       0.562222       0.448127      -1.038937       0.008190       0.035784       0.019518       0.041575      -0.019831       0.017266       0.020930      -0.015843      -0.049673      -0.041351       0.009932       0.031419             13.168885      11.133605       4.466607      -5.974270      12.510604      -0.899063      15.862447          -0.011223
          129              C      13.075688       9.144444       5.932920      -0.092240      48.243962 0.53444476E+03  0.13349894E+05                                11.981312                            8.004828      -0.510372       1.809756                    0.998130      31.400657      95.824799       0.545379       0.449606      -1.034644      -0.005643      -0.005254       0.015572       0.017376      -0.038433      -0.013383      -0.023385       0.016829       0.027046      -0.054954       0.019118       0.035836             15.692035      11.960071       2.850626      -7.401033      13.297293       1.168776      21.818741           0.005782
          130              C      11.284284       3.565884       1.972560       0.093012      26.282028 0.34678614E+03  0.77644146E+04                                 7.891166                            6.370771       0.044805       2.029699                    0.999475      26.618025      76.576663       0.623312       0.438888      -1.042265       0.021454      -0.003372       0.029987       0.037025      -0.027024       0.014404       0.025532      -0.042383       0.047479      -0.051397       0.010035       0.041362              8.558825      10.522232       2.024487       0.250104       6.079044      -1.650947       9.075198           0.000145
          131              C      10.226521       2.963673       2.661844      -0.171697      32.990165 0.45473275E+03  0.10837972E+05                                 9.035799                            7.189190       0.098704       2.013369                    0.998950      29.655618      86.527922       0.602947       0.426221      -1.055448       0.007545       0.003550      -0.006374       0.010496       0.001200       0.011869       0.014953      -0.004465      -0.023782      -0.021455       0.002197       0.019258              9.925746      11.130662       2.536910      -0.867811       7.102073      -2.950617      11.544502           0.005972
          132              C      10.386441       2.659440       4.002400       0.108106      34.667244 0.40234447E+03  0.92693913E+04                                 9.449932                            6.817546      -0.122426       1.980418                    0.999250      26.232485      74.436534       0.613710       0.433201      -1.054684       0.002580       0.002013       0.000477       0.003307      -0.003006      -0.008370       0.018114      -0.019413      -0.011842      -0.018762      -0.006402       0.025164             11.238596      13.061859       4.834879      -2.958765       8.538802      -3.670087      12.115127          -0.002939
          133              C      11.591030       3.013030       4.610757      -0.173556      32.665701 0.45144894E+03  0.10741018E+05                                 8.975975                            7.162822       0.132583       2.024364                    0.998930      29.622540      86.377042       0.604058       0.426178      -1.055397       0.005123       0.005075      -0.001434       0.007352      -0.014961       0.012330       0.010147      -0.005515       0.038943      -0.027936       0.008722       0.019214              9.840721      12.004106       3.808155      -1.384577       7.471794      -1.765764      10.046262           0.005607
          134              C      12.578293       3.613248       3.859989       0.099942      25.528582 0.34189505E+03  0.76404701E+04                                 7.759797                            6.333128      -0.138401       1.970958                    0.999094      26.690635      77.131136       0.623023       0.439921      -1.039921      -0.015511      -0.004846      -0.038365       0.041665      -0.028418       0.033029       0.005279      -0.009025      -0.016612      -0.047427       0.006899       0.040528              8.354044       9.435474       2.623765      -0.770170       6.448162      -1.252158       9.178497           0.000399
          135              C      13.351273       6.991092       2.738217       0.618439      23.725064 0.25227145E+03  0.53129986E+04                                 7.952005                            5.838828      -0.711164       1.811904                    0.998094      23.960263      70.985257       0.573878       0.506774      -0.987166       0.011087      -0.024467      -0.008721       0.028242       0.041435      -0.044304      -0.048870      -0.006106       0.038952      -0.048113      -0.042783       0.090896              9.427890       7.475164      -1.036645       1.428715      12.465750       3.984528       8.342756          -0.001001
          136              C      13.605591       8.071528       3.767325      -0.130176      48.139690 0.52485646E+03  0.12967379E+05                                11.698566                            7.769172      -0.334986       1.880506                    0.997951      30.169111      89.656363       0.574850       0.431261      -1.052233       0.005130       0.003184       0.004472       0.007513      -0.068223       0.044029      -0.024245       0.047025      -0.122865      -0.060878      -0.048377       0.109255             14.918435       9.626765       4.153664      -2.694397      17.646935       5.847800      17.481605           0.008941
          137              C      14.381482       9.181056       3.440288       0.145124      37.049517 0.45526005E+03  0.10858831E+05                                 9.966028                            7.355592      -0.119396       1.963664                    0.999231      27.658143      80.855725       0.576203       0.445663      -1.043249       0.021813      -0.000923      -0.038829       0.044546      -0.021231       0.000945      -0.013271       0.039885       0.048554      -0.039741       0.013750       0.025991             11.848494       9.150356       4.424444      -3.047942      14.122602       1.679077      12.272524          -0.005152
          138              C      12.966479       8.075190       5.006810       0.110592      39.789745 0.50076977E+03  0.12250594E+05                                10.477070                            7.722041      -0.312441       1.885456                    0.999195      29.005740      86.296965       0.560699       0.446537      -1.041177      -0.023247      -0.038122       0.007034       0.045202       0.015644       0.004927      -0.025767      -0.014797      -0.069321      -0.038412       0.002428       0.035984             12.590448       8.272136       1.722379      -3.903294      12.355334       4.009503      17.143873          -0.016015
          139              C      14.530542       1.868571       1.364379       0.594102      23.396610 0.27189444E+03  0.58119229E+04                                 7.833052                            6.012473      -0.557254       1.857196                    0.998591      24.100188      71.025863       0.574711       0.498583      -0.995049       0.001981       0.030230      -0.015263       0.033922       0.012687      -0.050338      -0.008315       0.113624      -0.073007      -0.048823      -0.043765       0.092588              9.163912       5.737487      -1.284389       0.984765      13.764681       2.375962       7.989568          -0.000853
          140              C      14.386101       0.462278       0.805770      -0.123083      47.453111 0.52660157E+03  0.13013963E+05                                11.596929                            7.784044      -0.305389       1.891542                    0.998030      30.031199      89.094324       0.574406       0.431479      -1.052692       0.005960      -0.005799       0.004600       0.009504      -0.025279       0.067399      -0.046558       0.008278       0.094740      -0.062887      -0.040308       0.103195             14.841418      12.755882       0.505579      -4.549192      20.166824       6.313881      11.601547           0.006560
          141              C      20.851590       4.049356      17.393073       0.113362      40.425873 0.48591564E+03  0.11812965E+05                                10.625825                            7.620126      -0.314990       1.887496                    0.999187      28.854087      85.930913       0.562229       0.448120      -1.038943       0.028345       0.029564      -0.007162       0.041579       0.020205       0.007402      -0.029517       0.010595       0.020459      -0.041341       0.009928       0.031414             13.169061      12.216122      -0.969076      -5.044619      15.770868       5.548435      11.520194          -0.011288
          142              C      26.359209      20.718154      16.935185      -0.092230      48.245060 0.53445444E+03  0.13350194E+05                                11.981453                            8.004882      -0.510330       1.809759                    0.998131      31.401155      95.826471       0.545379       0.449604      -1.034645       0.011667      -0.010613      -0.007307       0.017382      -0.037615      -0.007805      -0.018804      -0.002583       0.077869      -0.054971       0.019119       0.035852             15.692269      17.324450      -1.376537      -8.115344      15.399726       4.779777      14.352632           0.005778
          143              C      15.363667      12.160474       0.261175       0.092971      26.283962 0.34681661E+03  0.77652728E+04                                 7.891485                            6.370988       0.044716       2.029648                    0.999476      26.619639      76.582353       0.623310       0.438879      -1.042270       0.033489      -0.007110       0.014072       0.037015       0.010093      -0.011970      -0.038061       0.041640      -0.034694      -0.051415       0.010056       0.041359              8.559200       8.788661      -1.160689       1.547478       8.216422       2.861808       8.672518          -0.000161
          144              C      21.127444      15.274570      16.810116      -0.171679      32.989847 0.45472439E+03  0.10837725E+05                                 9.035796                            7.189149       0.098593       2.013349                    0.998949      29.655151      86.526433       0.602946       0.426224      -1.055446      -0.002939       0.006761       0.007444       0.010477       0.017306       0.006622      -0.006572       0.010486      -0.006336      -0.021440       0.002197       0.019243              9.925804       9.950630      -2.586308       0.707470      10.385486       3.808748       9.441297           0.006011
          145              C      22.355288      14.639916      16.740574       0.108190      34.666815 0.40233403E+03  0.92690959E+04                                 9.449933                            6.817493      -0.122528       1.980392                    0.999250      26.232006      74.435087       0.613708       0.433205      -1.054680       0.001640       0.002277       0.001718       0.003291       0.015565      -0.014796      -0.007125      -0.000701       0.004801      -0.018739      -0.006462       0.025201             11.238688       9.535947      -2.405015      -0.142003      13.356629       6.458419      10.823488          -0.003120
          146              C      17.787689      10.952525       0.103699      -0.173511      32.663181 0.45140671E+03  0.10739716E+05                                 8.975443                            7.162429       0.132631       2.024408                    0.998930      29.620744      86.369410       0.604084       0.426171      -1.055406       0.001300       0.006216       0.003648       0.007324      -0.000052      -0.000211      -0.017299       0.034842      -0.010467      -0.027924       0.008756       0.019168              9.840145       9.107890      -0.750298       0.603728      10.569233       4.820783       9.843311           0.005620
          147              C      17.512015      11.943502       1.020525       0.099929      25.528483 0.34189424E+03  0.76403978E+04                                 7.759559                            6.332953      -0.138285       1.970992                    0.999095      26.690473      77.128757       0.623060       0.439898      -1.039942      -0.041319       0.003113      -0.004260       0.041654       0.001776       0.021594      -0.036722       0.024785       0.002046      -0.047443       0.006878       0.040565              8.353788       8.477919      -0.788679       0.333719       8.651222       3.303157       7.932224           0.000076
          148              C      17.433309      15.584861       1.023328       0.618447      23.726351 0.25228937E+03  0.53134493E+04                                 7.952105                            5.838916      -0.711094       1.811911                    0.998095      23.961014      70.987050       0.573894       0.506754      -0.987180      -0.010156      -0.017893       0.019336       0.028234      -0.035952      -0.020116       0.053572      -0.074886      -0.052904      -0.048074      -0.042814       0.090888              9.427955      10.730450       3.821532      -0.744029       9.147923      -3.087712       8.405491          -0.001229
          149              C      18.701161      16.351705       0.714158      -0.130202      48.141778 0.52488152E+03  0.12968150E+05                                11.698800                            7.769298      -0.334916       1.880515                    0.997951      30.170093      89.659746       0.574852       0.431254      -1.052237       0.006352       0.002809       0.002794       0.007486      -0.023183       0.055756      -0.058685      -0.001956       0.150911      -0.060886      -0.048353       0.109238             14.918710      18.228067       5.258404      -5.686534      16.140326       1.801249      10.387738           0.008940
          150              C      18.868135      17.649635       1.191138       0.145137      37.051145 0.45528084E+03  0.10859492E+05                                 9.966417                            7.355828      -0.119452       1.963643                    0.999231      27.658983      80.859808       0.576184       0.445672      -1.043240      -0.029895       0.015100       0.029381       0.044553      -0.026712       0.004030      -0.004649       0.030172       0.053933      -0.039735       0.013768       0.025967             11.848998      11.662948       2.597264      -3.418171      15.013622       3.180323       8.870426          -0.005213
          151              C      25.232487      19.963723      17.352609       0.110603      39.789963 0.50077173E+03  0.12250660E+05                                10.477116                            7.722067      -0.312458       1.885447                    0.999195      29.005861      86.297551       0.560696       0.446538      -1.041175      -0.008644      -0.042631      -0.012263       0.045194      -0.004810       0.018810       0.008616      -0.058786      -0.029702      -0.038418       0.002427       0.035992             12.590479      15.842566       1.778712      -6.322269      11.595769       1.590707      10.333103          -0.015962
          152              C       5.971230      13.362636       1.508016       0.594089      23.396480 0.27189334E+03  0.58118792E+04                                 7.832999                            6.012452      -0.557203       1.857214                    0.998592      24.099727      71.023810       0.574715       0.498581      -0.995052      -0.007019       0.004235       0.032914       0.033920      -0.010361      -0.004401       0.026297      -0.133031      -0.119682      -0.048846      -0.043744       0.092590              9.163831       9.406386      -0.469427       2.822924       5.676706      -2.417589      12.408400          -0.000912
          153              C       5.102459      13.480241       0.266254      -0.123108      47.452553 0.52659645E+03  0.13013786E+05                                11.596815                            7.783993      -0.305362       1.891553                    0.998030      30.030927      89.092937       0.574410       0.431478      -1.052695       0.004795       0.004764      -0.006704       0.009520       0.043791      -0.062606      -0.022498       0.084018       0.010301      -0.062895      -0.040316       0.103211             14.841256      12.232692      -4.152045       7.673506      15.375220      -0.772532      16.915856           0.006569
          154              C      23.223576      14.641378      -0.025574       0.113372      40.425243 0.48590688E+03  0.11812701E+05                                10.625725                            7.620063      -0.315000       1.887496                    0.999187      28.853845      85.930061       0.562231       0.448121      -1.038943       0.008172       0.027155       0.030405       0.041577       0.012291      -0.023242       0.026020       0.005918       0.015623      -0.041345       0.009931       0.031413             13.168934      11.133678      -4.797720       5.711953      15.288504      -1.550163      13.084619          -0.011234
          155              C      28.058601      18.910620      16.308086      -0.092247      48.246012 0.53446556E+03  0.13350555E+05                                11.981645                            8.004993      -0.510342       1.809750                    0.998131      31.401565      95.828321       0.545372       0.449607      -1.034642      -0.005652       0.013961      -0.008666       0.017377      -0.021802      -0.034376      -0.025831       0.006417      -0.004136      -0.054968       0.019120       0.035848             15.692558      11.960482      -6.555780       4.464212      21.895118      -0.845932      13.222072           0.005777
          156              C       7.434497      13.781987      11.780183       0.093006      26.282326 0.34679166E+03  0.77645561E+04                                 7.891184                            6.370795       0.044888       2.029720                    0.999476      26.618165      76.576743       0.623316       0.438884      -1.042269       0.021458       0.028423      -0.010119       0.037023       0.007868      -0.029603       0.022321      -0.056144       0.006188      -0.051409       0.010036       0.041373              8.558843      10.522222       0.705456       1.913968       8.185857      -2.144622       6.968451           0.000034
          157              C      25.209434      14.315701      11.036598      -0.171688      32.989157 0.45471678E+03  0.10837487E+05                                 9.035611                            7.189059       0.098692       2.013379                    0.998950      29.654951      86.525333       0.602954       0.426221      -1.055449       0.007525      -0.005400       0.004897       0.010477       0.011812      -0.001540       0.016541       0.002273      -0.003480      -0.021449       0.002196       0.019253              9.925537      11.130414      -0.266080       2.667873      10.002247      -3.630161       8.643949           0.005967
          158              C      25.369354      15.551493      10.434547       0.108173      34.666852 0.40233568E+03  0.92691594E+04                                 9.449967                            6.817530      -0.122537       1.980388                    0.999250      26.232193      74.436144       0.613702       0.433208      -1.054677       0.002576       0.000927       0.001849       0.003303      -0.008821      -0.001038       0.019728      -0.012684       0.008474      -0.018759      -0.006443       0.025203             11.238694      13.062091      -1.777695       5.382504      10.298509      -4.082427      10.355482          -0.003001
          159              C       7.741243      16.224476      10.640019      -0.173581      32.667912 0.45148235E+03  0.10742061E+05                                 8.976481                            7.163141       0.132423       2.024302                    0.998930      29.623947      86.383439       0.604034       0.426184      -1.055388       0.005091      -0.000217       0.005276       0.007335       0.008570      -0.017353       0.005384      -0.025891      -0.022117      -0.027911       0.008698       0.019213              9.841344      12.004972      -0.479373       4.023995       9.128261      -2.153956       8.390799           0.005622
          160              C       8.728506      15.630444      11.395691       0.099907      25.530902 0.34193142E+03  0.76415363E+04                                 7.760377                            6.333528      -0.138434       1.970921                    0.999094      26.692709      77.140068       0.622990       0.439930      -1.039909      -0.015513      -0.038466       0.004057       0.041674       0.025679      -0.035187       0.007581       0.000773       0.012728      -0.047419       0.006910       0.040509              8.354713       9.436283      -0.151289       2.730568       8.480721      -1.728421       7.147136           0.000318
          161              C       9.501486      15.308894      14.940379       0.618428      23.725106 0.25227255E+03  0.53130242E+04                                 7.951997                            5.838834      -0.711093       1.811925                    0.998094      23.960224      70.985004       0.573880       0.506773      -0.987167       0.011087      -0.014076      -0.021834       0.028245      -0.033694       0.050441      -0.047438       0.000049       0.057417      -0.048099      -0.042806       0.090905              9.427869       7.475140       1.154547      -1.335232      10.327452       4.485546      10.481015          -0.001063
          162              C       9.755804      16.557358      15.757535      -0.130184      48.139848 0.52485839E+03  0.12967418E+05                                11.698504                            7.769128      -0.334920       1.880524                    0.997951      30.169194      89.656104       0.574859       0.431254      -1.052238       0.005110       0.005076       0.002096       0.007502       0.027304      -0.076471      -0.013297       0.093728       0.017309      -0.060880      -0.048374       0.109253             14.918367       9.626743      -1.675714       4.658867      20.087919       5.275698      15.040437           0.008935
          163              C      10.531695      16.492078      16.912413       0.145131      37.049849 0.45526339E+03  0.10858935E+05                                 9.966106                            7.355628      -0.119392       1.963666                    0.999231      27.658249      80.856237       0.576200       0.445665      -1.043248       0.021784      -0.038025       0.007982       0.044544      -0.003927      -0.020880      -0.021720       0.003859      -0.059466      -0.039734       0.013747       0.025987             11.848624       9.150459      -1.958157       5.003252      13.114798       1.915245      13.280615          -0.005191
          164              C      27.949392      17.764989      15.478318       0.110598      39.789956 0.50077169E+03  0.12250644E+05                                10.477065                            7.722028      -0.312428       1.885459                    0.999195      29.005832      86.297060       0.560703       0.446534      -1.041179      -0.023250      -0.001849      -0.038718       0.045201       0.008368       0.014118      -0.013748       0.036508       0.084633      -0.038413       0.002419       0.035993             12.590448       8.272147      -3.407405       2.567520      18.675813       2.528408      10.823385          -0.015977
          165              C       6.080013       4.369333      12.666180       0.594079      23.397006 0.27190350E+03  0.58120983E+04                                 7.832966                            6.012483      -0.557102       1.857249                    0.998592      24.098996      71.019575       0.574730       0.498568      -0.995068       0.029470      -0.016461      -0.003368       0.033923      -0.012542       0.046645      -0.023954       0.013113       0.204525      -0.048843      -0.043743       0.092587              9.163702      12.337498       1.734430      -3.822949       8.052595       0.030278       7.101014          -0.000966
          166              C       4.693862       3.888808      13.063985      -0.123104      47.451993 0.52660027E+03  0.13013901E+05                                11.596691                            7.784021      -0.305383       1.891545                    0.998030      30.031042      89.093263       0.574409       0.431478      -1.052695      -0.003787       0.006222       0.006185       0.009556      -0.028142      -0.012438       0.063411      -0.098240      -0.093859      -0.062888      -0.040308       0.103196             14.840881      19.803595       4.180898      -2.700099       8.920458      -5.228603      15.798590           0.006547
          167              C      10.031729      21.205922      14.261080       0.113363      40.425653 0.48591701E+03  0.11813007E+05                                10.625773                            7.620138      -0.315005       1.887490                    0.999187      28.854133      85.931101       0.562229       0.448121      -1.038943       0.036611      -0.002761       0.019507       0.041575      -0.020839       0.025087       0.010308      -0.009323      -0.049731      -0.041346       0.009923       0.031423             13.168892      14.912698       3.297319      -2.624727       8.731432      -5.441592      15.862546          -0.011259
          168              C      27.583673      20.836440      14.691291      -0.092239      48.245474 0.53446198E+03  0.13350441E+05                                11.981544                            8.004962      -0.510351       1.809748                    0.998131      31.401457      95.827867       0.545374       0.449607      -1.034643      -0.006692      -0.003839       0.015576       0.017382      -0.026983      -0.026307      -0.005879      -0.057303       0.027013      -0.054971       0.019116       0.035855             15.692341      14.790435       1.974993      -1.071143      10.467209      -7.415977      21.819380           0.005769
          169              C      16.158309       2.782769      10.730931       0.092964      26.284192 0.34682042E+03  0.77653786E+04                                 7.891583                            6.371074       0.044798       2.029669                    0.999476      26.619588      76.582282       0.623299       0.438886      -1.042266       0.003112       0.021502       0.029982       0.037026      -0.034269       0.028661       0.006233       0.004440       0.047516      -0.051416       0.010052       0.041364              8.559305       7.611002       2.925571      -1.503386       8.991212       0.726908       9.075701          -0.000080
          170              C      20.836915      19.941490      11.420214      -0.171704      32.990249 0.45473142E+03  0.10837933E+05                                 9.035839                            7.189188       0.098618       2.013350                    0.998949      29.655501      86.527582       0.602946       0.426222      -1.055447       0.005589       0.006149      -0.006373       0.010471      -0.000276       0.017778       0.006905       0.005053      -0.023827      -0.021444       0.002201       0.019243              9.925839       8.886868       3.231217      -3.075467       9.345945       0.042972      11.544703           0.006042
          171              C      20.593545      20.184190      12.760771       0.108185      34.666683 0.40233293E+03  0.92690746E+04                                 9.449948                            6.817518      -0.122553       1.980383                    0.999250      26.231975      74.435291       0.613701       0.433210      -1.054677       0.002664       0.001875       0.000478       0.003293      -0.008004       0.014864      -0.013334       0.012620      -0.011825      -0.018745      -0.006461       0.025207             11.238677      11.664529       5.267277      -4.380827       9.936195      -1.741886      12.115307          -0.003080
          172              C      15.720825       3.239222      13.369127      -0.173528      32.663449 0.45141161E+03  0.10739867E+05                                 8.975487                            7.162469       0.132631       2.024404                    0.998930      29.620992      86.370399       0.604082       0.426171      -1.055405       0.006324       0.003412      -0.001409       0.007323      -0.013915       0.013331       0.008765      -0.012382       0.038828      -0.027929       0.008758       0.019171              9.840175      10.017818       4.422265      -2.095995       9.456974      -0.800713      10.045733           0.005637
          173              C      16.586039       4.004960      12.618360       0.099936      25.528372 0.34189220E+03  0.76403403E+04                                 7.759600                            6.332991      -0.138248       1.971005                    0.999095      26.690146      77.127732       0.623050       0.439906      -1.039937      -0.009235      -0.013357      -0.038371       0.041665      -0.026016       0.014794       0.030020      -0.024658      -0.016573      -0.047446       0.006887       0.040559              8.353825       8.190676       3.008732      -1.423816       7.692500      -0.365600       9.178299           0.000132
          174              C      20.041432       3.744979      11.496587       0.618442      23.725626 0.25227944E+03  0.53131985E+04                                 7.952036                            5.838862      -0.711088       1.811921                    0.998094      23.960568      70.985913       0.573887       0.506764      -0.987173      -0.020097       0.017820      -0.008717       0.028239       0.032461      -0.059796      -0.027872       0.051805       0.038930      -0.048095      -0.042800       0.090894              9.427889      11.444197      -2.264668       4.228775       8.496665       0.187158       8.342805          -0.001181
          175              C      21.148763       3.668580      12.525696      -0.130204      48.140851 0.52487256E+03  0.12967866E+05                                11.698669                            7.769246      -0.334933       1.880515                    0.997951      30.169691      89.658163       0.574852       0.431256      -1.052236       0.004557       0.003965       0.004477       0.007518      -0.043022      -0.010137       0.049233      -0.115856      -0.122860      -0.060887      -0.048364       0.109251             14.918519      19.291857       1.163262       4.790044       7.981778      -4.302562      17.481920           0.008927
          176              C      22.438053       4.081848      12.198658       0.145132      37.049856 0.45526644E+03  0.10859028E+05                                 9.966092                            7.355649      -0.119425       1.963653                    0.999231      27.658391      80.856781       0.576200       0.445664      -1.043248       0.005570       0.021122      -0.038823       0.044547      -0.006248      -0.012414       0.004816      -0.056882       0.048539      -0.039736       0.013758       0.025978             11.848546      16.186723       2.247368       0.703075       7.086160      -3.408129      12.272754          -0.005200
          177              C      26.529915      21.048161      13.765181       0.110600      39.789773 0.50077006E+03  0.12250587E+05                                10.477001                            7.721995      -0.312397       1.885469                    0.999195      29.005775      86.296654       0.560707       0.446531      -1.041181      -0.043291      -0.010921       0.007045       0.045200       0.008740      -0.023166       0.012318       0.029889      -0.069298      -0.038411       0.002419       0.035992             12.590342      12.971036       0.268476       2.676519       7.656111      -4.913980      17.143877          -0.015997
          178              C      14.469463      15.710152       7.393992       0.594103      23.398016 0.27190674E+03  0.58122678E+04                                 7.833438                            6.012642      -0.557145       1.857222                    0.998591      24.100973      71.029319       0.574696       0.498588      -0.995044      -0.029478       0.007069       0.015241       0.033929       0.042528      -0.022856      -0.045596      -0.079600      -0.073098      -0.048905      -0.043706       0.092611              9.164609      12.339378      -3.327080       2.561174       7.164592       0.238351       7.989856          -0.001034
          179              C      15.855614      15.432467       7.952600      -0.123180      47.455236 0.52661901E+03  0.13014413E+05                                11.596986                            7.783967      -0.305209       1.891586                    0.998031      30.031649      89.093759       0.574435       0.431456      -1.052713       0.003781      -0.007430      -0.004634       0.009538      -0.018527      -0.024532       0.078172      -0.035408       0.094807      -0.062897      -0.040324       0.103221             14.841803      19.806105      -1.675796       4.687195      13.117901      -6.212153      11.601402           0.006665
          180              C      16.084310      14.420737       8.882039       0.113366      40.425903 0.48591387E+03  0.11812857E+05                                10.625623                            7.619962      -0.314950       1.887506                    0.999187      28.854010      85.929151       0.562254       0.448103      -1.038958      -0.036603      -0.018366       0.007147       0.041571       0.019683      -0.026008       0.015756       0.014016       0.020475      -0.041324       0.009921       0.031403             13.168932      14.913195      -1.803694       3.809494      13.073720      -6.459027      11.519882          -0.011222
          181              C      17.365066      14.086167       9.339926      -0.092237      48.245401 0.53445460E+03  0.13350237E+05                                11.981684                            8.005004      -0.510438       1.809727                    0.998130      31.401192      95.827598       0.545361       0.449618      -1.034634       0.006682      -0.014293       0.007308       0.017388      -0.031752      -0.020263      -0.001903      -0.040328       0.077845      -0.054943       0.019111       0.035833             15.692688      14.791147      -0.592537       2.167514      17.934046      -9.165709      14.352872           0.005776
          182              C      23.223867      17.956329       8.497196       0.092989      26.283451 0.34680874E+03  0.77650312E+04                                 7.891415                            6.370960       0.044959       2.029729                    0.999476      26.618801      76.578933       0.623307       0.438885      -1.042269      -0.003121      -0.034094      -0.014107       0.037029       0.020095      -0.039910      -0.000187      -0.022942      -0.034610      -0.051417       0.010045       0.041372              8.559130       7.610900      -0.796248       3.191372       9.393967       0.632479       8.672524           0.000008
          183              C      24.111824      17.475154       9.464996      -0.171702      32.989361 0.45471826E+03  0.10837516E+05                                 9.035612                            7.189039       0.098725       2.013391                    0.998949      29.654977      86.524993       0.602960       0.426217      -1.055453      -0.005597       0.004801      -0.007423       0.010463       0.017246      -0.004336       0.008266       0.010876      -0.006325      -0.021446       0.002206       0.019239              9.925582       8.886719      -2.257126       3.847549      11.448970      -0.449858       9.441057           0.006035
          184              C      24.355194      16.114581       9.534537       0.108190      34.666514 0.40233120E+03  0.92690187E+04                                 9.449906                            6.817494      -0.122508       1.980397                    0.999250      26.231881      74.434802       0.613704       0.433209      -1.054678      -0.002677      -0.000895      -0.001704       0.003297       0.012649      -0.011186      -0.012031       0.018164       0.004823      -0.018744      -0.006464       0.025208             11.238635      11.664674      -3.063522       6.127867      11.227814      -2.044485      10.823416          -0.003033
          185              C      23.661351      15.283572       8.654671      -0.173531      32.663405 0.45140963E+03  0.10739801E+05                                 8.975457                            7.162431       0.132670       2.024418                    0.998930      29.620927      86.369970       0.604087       0.426169      -1.055408      -0.006334       0.000589      -0.003625       0.007321       0.009809      -0.016594       0.004912      -0.028807      -0.010466      -0.027933       0.008760       0.019173              9.840170      10.017939      -1.031795       4.783874       9.659251      -0.848120       9.843320           0.005640
          186              C      22.796137      15.839841       7.737845       0.099932      25.529006 0.34190255E+03  0.76406360E+04                                 7.759770                            6.333120      -0.138173       1.971022                    0.999095      26.690522      77.129366       0.623038       0.439910      -1.039934       0.009219       0.040416       0.004251       0.041672       0.008473      -0.028708       0.031461      -0.018462       0.002037      -0.047444       0.006897       0.040547              8.354034       8.190985      -0.699904       3.254353       8.938683      -0.657633       7.932434           0.000254
          187              C      19.340744      16.991342       7.735042       0.618416      23.725584 0.25227613E+03  0.53131406E+04                                 7.952157                            5.838903      -0.711095       1.811917                    0.998094      23.961051      70.988705       0.573870       0.506778      -0.987160       0.020089       0.004422      -0.019347       0.028239      -0.050823       0.045253      -0.035052       0.021215      -0.053006      -0.048109      -0.042806       0.090914              9.428143      11.444736       3.600756      -3.169848       8.434086       0.201780       8.405607          -0.001094
          188              C      18.233413      16.006804       8.044213      -0.130164      48.140070 0.52485362E+03  0.12967244E+05                                11.698477                            7.769036      -0.334881       1.880540                    0.997951      30.168996      89.654731       0.574869       0.431248      -1.052244      -0.004579      -0.005245      -0.002829       0.007515      -0.019699      -0.039578       0.070602      -0.024589       0.150954      -0.060864      -0.048377       0.109241             14.918507      19.292480       4.929324       0.039494      15.075545      -5.964739      10.387497           0.009017
          189              C      16.944123      16.230932       7.567232       0.145126      37.048430 0.45524010E+03  0.10858202E+05                                 9.965762                            7.355371      -0.119264       1.963710                    0.999232      27.657459      80.852321       0.576221       0.445656      -1.043256      -0.005561       0.033016      -0.029390       0.044551      -0.013499      -0.003279       0.005230      -0.055069       0.053977      -0.039733       0.013761       0.025971             11.848279      16.187178       1.197359       2.027514      10.487970      -4.205003       8.869690          -0.005128
          190              C      18.418824      14.939550       8.922502       0.110598      39.790943 0.50078620E+03  0.12251045E+05                                10.477073                            7.722019      -0.312359       1.885478                    0.999195      29.006195      86.297320       0.560718       0.446520      -1.041191       0.043300      -0.004357       0.012264       0.045214      -0.020565       0.013800       0.015389       0.043092      -0.029706      -0.038394       0.002393       0.036001             12.590497      12.971496       2.667278      -0.349287      14.466918      -6.509927      10.333077          -0.016004
          191              C      19.285071       9.293209       7.250354       0.594087      23.397131 0.27190295E+03  0.58121152E+04                                 7.833079                            6.012524      -0.557120       1.857237                    0.998592      24.099682      71.023032       0.574718       0.498576      -0.995059      -0.001986       0.007957      -0.032917       0.033923      -0.046122       0.023835      -0.011981       0.098094      -0.119636      -0.048854      -0.043744       0.092598              9.163888       5.737510       0.665761      -1.475220       9.345739       3.411370      12.408415          -0.000923
          192              C      19.429512      10.157924       8.492116      -0.123113      47.453309 0.52661030E+03  0.13014213E+05                                11.596885                            7.784071      -0.305371       1.891543                    0.998030      30.031452      89.094761       0.574410       0.431475      -1.052696      -0.005982      -0.003182       0.006716       0.009540       0.059852      -0.039984      -0.053145      -0.019871       0.010317      -0.062886      -0.040299       0.103185             14.841264      12.756022      -4.314015       1.530111      14.852175       7.558873      16.915595           0.006574
          193              C      18.530586      11.180921       8.783945       0.113355      40.425982 0.48591900E+03  0.11813068E+05                                10.625838                            7.620151      -0.314975       1.887497                    0.999187      28.854212      85.931384       0.562228       0.448120      -1.038943      -0.028370       0.000201      -0.030400       0.041582       0.011809       0.017996      -0.029885       0.009000       0.015618      -0.041338       0.009929       0.031409             13.169051      12.216276      -5.132720       0.207476      14.206302       5.914872      13.084575          -0.011317
          194              C      18.589530      11.928437       9.967026      -0.092242      48.244229 0.53444654E+03  0.13349953E+05                                11.981369                            8.004848      -0.510369       1.809755                    0.998130      31.400727      95.825130       0.545378       0.449607      -1.034643      -0.011679       0.009522       0.008679       0.017389      -0.016179      -0.034830      -0.025196      -0.029917      -0.004165      -0.054956       0.019122       0.035833             15.692168      17.324476      -8.215357       0.511365      16.530398       4.514601      13.221629           0.005780
          195              C      24.018509      12.123878      14.494928       0.092990      26.283128 0.34680261E+03  0.77648763E+04                                 7.891333                            6.370876       0.044809       2.029684                    0.999476      26.618947      76.579796       0.623314       0.438881      -1.042269      -0.033498      -0.012094       0.010131       0.037027      -0.009359       0.012551      -0.034863       0.055228       0.006189      -0.051399       0.010050       0.041349              8.559035       8.788495       1.241849      -1.483112       9.919981       2.462519       6.968630           0.000025
          196              C      23.821295      13.292133      15.238514      -0.171705      32.990991 0.45474363E+03  0.10838304E+05                                 9.035979                            7.189288       0.098644       2.013347                    0.998950      29.656000      86.529534       0.602941       0.426223      -1.055446       0.002933      -0.008802      -0.004888       0.010486       0.010411       0.015336      -0.006348       0.011457      -0.003513      -0.021448       0.002196       0.019252              9.926005       9.950911       0.098824      -2.679584      11.182688       3.621995       8.644416           0.005933
          197              C      22.593451      13.504633      15.840564       0.108162      34.667316 0.40234083E+03  0.92692954E+04                                 9.450002                            6.817538      -0.122516       1.980391                    0.999250      26.232363      74.436370       0.613707       0.433204      -1.054681      -0.001642      -0.002197      -0.001830       0.003297      -0.010862       0.018525      -0.006814       0.000495       0.008455      -0.018752      -0.006432       0.025184             11.238765       9.536081      -0.686907      -2.309219      13.824596       6.348774      10.355619          -0.003022
          198              C      21.594487      12.552787      15.635093      -0.173547      32.665082 0.45143776E+03  0.10740669E+05                                 8.975835                            7.162710       0.132588       2.024373                    0.998930      29.622064      86.374908       0.604066       0.426175      -1.055400      -0.001289      -0.004967      -0.005236       0.007332      -0.000222      -0.000003      -0.018196       0.031010      -0.022093      -0.027926       0.008736       0.019190              9.840583       9.108317       0.416644      -0.868305      12.023283       4.480387       8.390147           0.005550
          199              C      21.870161      11.434054      14.879420       0.099927      25.528844 0.34189957E+03  0.76405675E+04                                 7.759742                            6.333095      -0.138324       1.970975                    0.999095      26.690696      77.130344       0.623038       0.439911      -1.039931       0.041329       0.003441      -0.004016       0.041666       0.021420      -0.003177      -0.035873       0.028366       0.012825      -0.047435       0.006892       0.040543              8.353988       8.478088       0.144902      -0.844080       9.437342       3.119110       7.146533           0.000257
          200              C      21.948867      10.600568      11.334733       0.618439      23.725488 0.25227775E+03  0.53131509E+04                                 7.952046                            5.838875      -0.711102       1.811919                    0.998094      23.960217      70.984659       0.573882       0.506770      -0.987170       0.010170      -0.014746       0.021834       0.028241      -0.027791      -0.030409       0.062211      -0.038091       0.057384      -0.048104      -0.042797       0.090902              9.427906      10.730354       0.147418       3.890447       7.072380      -2.601422      10.480984          -0.001079
          201              C      20.681015      10.726634      10.517577      -0.130191      48.140542 0.52486976E+03  0.12967780E+05                                11.698626                            7.769227      -0.334956       1.880508                    0.997951      30.169616      89.657908       0.574853       0.431256      -1.052236      -0.006369      -0.003390      -0.002081       0.007509       0.048996      -0.035300      -0.069116      -0.046503       0.017304      -0.060876      -0.048365       0.109241             14.918464      18.227785      -4.336915       6.416930      11.487228       2.891409      15.040381           0.008931
          202              C      20.514041       9.966116       9.362698       0.145117      37.050726 0.45527686E+03  0.10859341E+05                                 9.966236                            7.355722      -0.119420       1.963649                    0.999231      27.658789      80.858236       0.576198       0.445663      -1.043248       0.029882      -0.032068      -0.007975       0.044552      -0.002166      -0.026917      -0.013517      -0.007615      -0.059481      -0.039733       0.013763       0.025970             11.848758      11.662801      -2.735545       3.308473      10.602886       4.213633      13.280587          -0.005237
          203              C      19.716252      11.694141      10.796794       0.110589      39.790023 0.50077383E+03  0.12250709E+05                                10.477078                            7.722046      -0.312405       1.885465                    0.999195      29.005877      86.297228       0.560702       0.446534      -1.041179       0.008635       0.021656       0.038723       0.045200       0.017210      -0.008964       0.017545      -0.020681       0.084626      -0.038409       0.002421       0.035988             12.590455      15.842576      -5.749737       3.174251      11.105452       1.705504      10.823339          -0.016076
          204              C      14.578246      10.635652      13.608931       0.594092      23.396782 0.27189910E+03  0.58120069E+04                                 7.832983                            6.012473      -0.557132       1.857236                    0.998592      24.099382      71.021769       0.574722       0.498574      -0.995060       0.007016      -0.033016       0.003377       0.033922      -0.006648      -0.009089       0.051640      -0.024962       0.204560      -0.048845      -0.043746       0.092591              9.163740       9.406328       2.641253      -1.101007      10.983817      -3.661160       7.101075          -0.000948
          205              C      15.447017      11.817834      13.211126      -0.123113      47.452644 0.52660517E+03  0.13014046E+05                                11.596762                            7.784026      -0.305371       1.891546                    0.998030      30.031230      89.093782       0.574413       0.431474      -1.052698      -0.004797       0.005442      -0.006171       0.009524      -0.050952       0.056904      -0.030625       0.049296      -0.093835      -0.062885      -0.040303       0.103188             14.841040      12.232487       6.523611      -5.793083      16.492022      -1.034119      15.798610           0.006560
          206              C      16.158600      11.837059      12.014032       0.113356      40.424921 0.48590652E+03  0.11812684E+05                                10.625665                            7.620066      -0.314938       1.887514                    0.999187      28.853740      85.929581       0.562230       0.448122      -1.038943      -0.008172      -0.035796      -0.019503       0.041575      -0.019830       0.017269       0.020913      -0.015846      -0.049674      -0.041341       0.009930       0.031411             13.168775      11.133499       4.466569      -5.974201      12.510456      -0.899102      15.862370          -0.011297
          207              C      16.890138      12.951377      11.583821      -0.092241      48.243615 0.53444111E+03  0.13349781E+05                                11.981275                            8.004814      -0.510362       1.809761                    0.998130      31.400503      95.824251       0.545378       0.449608      -1.034643       0.005658       0.005242      -0.015575       0.017380      -0.038432      -0.013376      -0.023384       0.016827       0.027071      -0.054952       0.019119       0.035833             15.691981      11.960041       2.850647      -7.401012      13.297123       1.168616      21.818778           0.005782
          208              C      18.681542      18.529937      15.544181       0.092982      26.283612 0.34681057E+03  0.77651025E+04                                 7.891473                            6.370989       0.044829       2.029685                    0.999476      26.619158      76.580752       0.623302       0.438887      -1.042265      -0.021467       0.003377      -0.029981       0.037029      -0.027027       0.014415       0.025535      -0.042366       0.047506      -0.051405       0.010045       0.041360              8.559189      10.522693       2.024643       0.250014       6.079311      -1.651055       9.075563           0.000079
          209              C      19.739305      19.132148      14.854897      -0.171715      32.990906 0.45474201E+03  0.10838254E+05                                 9.035959                            7.189271       0.098625       2.013344                    0.998950      29.655941      86.529285       0.602943       0.426222      -1.055447      -0.007525      -0.003528       0.006370       0.010472       0.001202       0.011857       0.014942      -0.004474      -0.023822      -0.021446       0.002199       0.019247              9.925978      11.130821       2.537036      -0.868004       7.102259      -2.950797      11.544854           0.005985
          210              C      19.579385      19.436381      13.514341       0.108169      34.666997 0.40233748E+03  0.92692022E+04                                 9.449972                            6.817534      -0.122534       1.980387                    0.999250      26.232188      74.435897       0.613704       0.433207      -1.054679      -0.002579      -0.001993      -0.000477       0.003295      -0.003032      -0.008348       0.018133      -0.019444      -0.011828      -0.018746      -0.006447       0.025194             11.238705      13.061863       4.834946      -2.958926       8.538893      -3.670237      12.115357          -0.003002
          211              C      18.374796      19.082791      12.905984      -0.173541      32.664065 0.45142210E+03  0.10740178E+05                                 8.975579                            7.162542       0.132646       2.024400                    0.998930      29.621441      86.371943       0.604080       0.426170      -1.055406      -0.005129      -0.005036       0.001415       0.007326      -0.014980       0.012320       0.010138      -0.005497       0.038849      -0.027932       0.008755       0.019177              9.840279      12.003490       3.807938      -1.384468       7.471453      -1.765699      10.045893           0.005621
          212              C      17.387533      18.482573      13.656752       0.099946      25.528144 0.34188858E+03  0.76402248E+04                                 7.759524                            6.332950      -0.138226       1.971013                    0.999095      26.689847      77.126219       0.623054       0.439905      -1.039940       0.015492       0.004869       0.038373       0.041668      -0.028433       0.033050       0.005258      -0.009036      -0.016601      -0.047445       0.006884       0.040561              8.353743       9.435042       2.623650      -0.770174       6.447948      -1.252162       9.178239           0.000315
          213              C      16.614553      15.104729      14.778524       0.618434      23.725130 0.25227285E+03  0.53130429E+04                                 7.952051                            5.838870      -0.711160       1.811903                    0.998094      23.960435      70.986191       0.573872       0.506779      -0.987162      -0.011084       0.024470       0.008718       0.028243       0.041424      -0.044311      -0.048888      -0.006111       0.038926      -0.048099      -0.042808       0.090907              9.427911       7.475226      -1.036592       1.428753      12.465682       3.984532       8.342823          -0.001080
          214              C      16.360235      14.024293      13.749416      -0.130194      48.140580 0.52486745E+03  0.12967710E+05                                11.698641                            7.769209      -0.334975       1.880504                    0.997951      30.169549      89.657698       0.574854       0.431256      -1.052236      -0.005108      -0.003197      -0.004466       0.007501      -0.068221       0.044026      -0.024242       0.047002      -0.122871      -0.060879      -0.048369       0.109248             14.918515       9.626858       4.153726      -2.694444      17.646889       5.847723      17.481800           0.008964
          215              C      15.584344      12.914765      14.076453       0.145112      37.050497 0.45527383E+03  0.10859256E+05                                 9.966217                            7.355714      -0.119424       1.963648                    0.999231      27.658703      80.858064       0.576196       0.445665      -1.043247      -0.021789       0.000906       0.038844       0.044548      -0.021219       0.000932      -0.013281       0.039870       0.048563      -0.039734       0.013757       0.025977             11.848727       9.150548       4.424563      -3.048027      14.122804       1.679047      12.272829          -0.005220
          216              C      16.999347      14.020631      12.509931       0.110580      39.790186 0.50077672E+03  0.12250789E+05                                10.477071                            7.722042      -0.312383       1.885469                    0.999195      29.005971      86.297348       0.560705       0.446531      -1.041182       0.023262       0.038119      -0.007023       0.045205       0.015661       0.004920      -0.025765      -0.014807      -0.069296      -0.038406       0.002410       0.035996             12.590437       8.272178       1.722424      -3.903320      12.355177       4.009359      17.143955          -0.016057
          217              C       2.592943       1.911951       1.515724       0.138853      47.515368 0.44849834E+03  0.10808364E+05                                12.827713                            8.063796      -0.770079       1.756041                    0.997953      29.306651      90.160874       0.467474       0.543688      -0.978818      -0.003276      -0.002411      -0.001916       0.004496       0.040019       0.031732       0.023392       0.024771      -0.046667      -0.034115      -0.034105       0.068220             17.499244      14.546621      -5.859848      -4.645405      18.172884      -3.425575      19.778229          -0.328940
          218              C      12.389970       9.135959       7.242647       0.138908      47.511930 0.44846404E+03  0.10807363E+05                                12.827330                            8.063608      -0.770150       1.756034                    0.997953      29.305229      90.156652       0.467468       0.543704      -0.978808       0.003291       0.002426       0.001927       0.004520       0.040074       0.031767       0.023424       0.024803      -0.046756      -0.034157      -0.034153       0.068310             17.498670      14.546253      -5.859811      -4.645344      18.172364      -3.425155      19.777393          -0.328858
          219              C      27.372883      20.183870      16.001017       0.138909      47.515229 0.44849836E+03  0.10808357E+05                                12.827654                            8.063768      -0.770071       1.756045                    0.997953      29.306552      90.160343       0.467478       0.543684      -0.978820       0.003277       0.002421       0.001919       0.004504       0.040020       0.031729       0.023395       0.024767      -0.046693      -0.034112      -0.034110       0.068222             17.499125      14.546553      -5.859895      -4.645431      18.172736      -3.425348      19.778087          -0.328538
          220              C      17.575856      12.959862      10.274094       0.138847      47.510831 0.44845044E+03  0.10806969E+05                                12.827234                            8.063549      -0.770186       1.756028                    0.997953      29.304815      90.155536       0.467463       0.543712      -0.978803      -0.003295      -0.002426      -0.001927       0.004523       0.040072       0.031772       0.023416       0.024797      -0.046771      -0.034163      -0.034145       0.068309             17.498563      14.546212      -5.859758      -4.645221      18.172147      -3.425285      19.777331          -0.329342
          221              N      13.648019       9.563685      16.420368      -0.193966      34.413571 0.53762065E+03  0.13177525E+05                                 9.025365                            7.661983      -0.437696       1.884043                    0.997616      28.375307      80.247034       0.610254       0.409485      -1.080936      -0.027833       0.091846       0.088228       0.130363       0.019874       0.013762      -0.044487       0.080127      -0.019605      -0.073650       0.025318       0.048331              9.657795      10.410637      -0.296200       1.219275       8.897603       2.825764       9.665145           0.079591
          222              N      21.391463       7.667747       5.565244      -0.193952      34.413275 0.53761257E+03  0.13177250E+05                                 9.025214                            7.661844      -0.437680       1.884057                    0.997615      28.375117      80.245710       0.610270       0.409476      -1.080944       0.093882      -0.058188       0.069320       0.130403       0.034913      -0.039716       0.029253      -0.038522      -0.046383      -0.073664       0.025323       0.048341              9.657650      11.471578       0.791187       2.088110       9.819337      -1.239173       7.682035           0.079561
          223              N      13.170438      18.316987       6.195846      -0.193364      34.399894 0.53734089E+03  0.13168176E+05                                 9.020712                            7.658202      -0.437042       1.884475                    0.997608      28.366409      80.198801       0.610654       0.409294      -1.081126       0.079920       0.073896      -0.072714       0.130901      -0.028574       0.046894       0.030702      -0.025531       0.035649      -0.073872       0.025353       0.048519              9.652704       8.857534       3.019137      -0.519669       9.846934       0.468798      10.253646           0.080825
          224              N       7.379038       4.941143       9.854743      -0.193987      34.413371 0.53761128E+03  0.13177219E+05                                 9.025269                            7.661862      -0.437649       1.884052                    0.997615      28.375105      80.245856       0.610266       0.409479      -1.080941      -0.079511       0.053734      -0.088219       0.130353       0.039021      -0.038430       0.026299      -0.043686      -0.019562      -0.073648       0.025325       0.048323              9.657714       8.862597       0.182927       3.060068      10.445497       0.329818       9.665048           0.079636
          225              N       6.901457      10.869908       3.193127      -0.193875      34.410913 0.53756708E+03  0.13175775E+05                                 9.024619                            7.661379      -0.437653       1.884103                    0.997614      28.373575      80.238648       0.610309       0.409461      -1.080960       0.027841      -0.106913      -0.069352       0.130443       0.017937       0.016212      -0.046595       0.071246      -0.046429      -0.073680       0.025320       0.048360              9.656990      10.409861       1.119479      -0.566529      10.879576       2.360871       7.681532           0.079639
          226              N      12.424150       3.880082       2.562524      -0.193913      34.411008 0.53757193E+03  0.13176017E+05                                 9.024920                            7.661637      -0.437743       1.884065                    0.997614      28.373797      80.241510       0.610268       0.409485      -1.080937      -0.093873      -0.054210       0.072460       0.130389      -0.030715       0.043050       0.035652      -0.011297       0.035333      -0.073679       0.025340       0.048339              9.657293      11.471109       2.213394       0.294053       7.242526      -0.635332      10.258243           0.079306
          227              N      16.317807      12.532136       1.096373      -0.193967      34.414844 0.53764680E+03  0.13178311E+05                                 9.025524                            7.662124      -0.437605       1.884054                    0.997617      28.376016      80.249175       0.610254       0.409480      -1.080940       0.027842      -0.091841      -0.088229       0.130362       0.019881       0.013769      -0.044480       0.080131      -0.019582      -0.073648       0.025315       0.048333              9.657966      10.410850      -0.296139       1.219324       8.897769       2.825796       9.665280           0.080265
          228              N       8.574363      14.428074      11.951497      -0.193883      34.411057 0.53757093E+03  0.13175912E+05                                 9.024676                            7.661426      -0.437650       1.884101                    0.997614      28.373797      80.239798       0.610304       0.409463      -1.080958      -0.093917       0.058208      -0.069340       0.130448       0.034921      -0.039731       0.029270      -0.038543      -0.046427      -0.073694       0.025331       0.048364              9.657031      11.470679       0.791338       2.087765       9.818866      -1.239091       7.681548           0.079624
          229              N      16.795388       3.778834      11.320895      -0.193860      34.411139 0.53757108E+03  0.13175842E+05                                 9.024479                            7.661267      -0.437491       1.884144                    0.997615      28.373631      80.237615       0.610333       0.409446      -1.080975      -0.079580      -0.073680       0.072497       0.130451      -0.028516       0.046786       0.030611      -0.025397       0.035362      -0.073683       0.025321       0.048362              9.656816       8.861497       3.020529      -0.519951       9.851181       0.468752      10.257769           0.080147
          230              N      22.586788      17.154678       7.661998      -0.193787      34.409186 0.53753168E+03  0.13174550E+05                                 9.023903                            7.660801      -0.437460       1.884194                    0.997613      28.372385      80.231399       0.610378       0.409426      -1.080995       0.079649      -0.053805       0.088327       0.130540       0.039067      -0.038467       0.026325      -0.043761      -0.019618      -0.073728       0.025337       0.048391              9.656210       8.861002       0.182886       3.059294      10.444204       0.329652       9.663423           0.080012
          231              N      23.064369      11.225913      14.323614      -0.193951      34.412819 0.53760563E+03  0.13177056E+05                                 9.025223                            7.661867      -0.437737       1.884045                    0.997615      28.374846      80.245261       0.610260       0.409484      -1.080937      -0.027836       0.106867       0.069313       0.130383       0.017934       0.016213      -0.046586       0.071211      -0.046380      -0.073660       0.025324       0.048336              9.657642      10.410514       1.119534      -0.566565      10.880373       2.361045       7.682040           0.079481
          232              N      17.541676      18.215739      14.954217      -0.193875      34.410981 0.53756819E+03  0.13175794E+05                                 9.024595                            7.661363      -0.437649       1.884105                    0.997614      28.373539      80.238227       0.610314       0.409458      -1.080963       0.093909       0.054247      -0.072489       0.130446      -0.030710       0.043067       0.035651      -0.011263       0.035383      -0.073686       0.025324       0.048362              9.656957      11.470744       2.213389       0.294026       7.242272      -0.635300      10.257854           0.079656
          233             Cl      12.234435       3.839065      15.175804      -0.027255     109.244964 0.25873247E+04  0.88698856E+05                                15.699406                           13.856754       1.531979       2.207926                    0.999864      61.363647     170.203882       0.642001       0.278294      -1.260718      -0.003150      -0.001229      -0.006571       0.007390      -0.123451      -0.249727       0.139034       0.128847       0.100338      -0.212235      -0.154920       0.367156             17.464910      17.832457      -5.110264      -8.385865      16.600337       6.188120      17.961936          -0.000053
          234             Cl       7.812025      17.007520       0.588387      -0.014363     108.218742 0.27327334E+04  0.95128740E+05                                15.608360                           14.348008       1.356351       2.155328                    0.999768      61.996418     174.208946       0.622837       0.282499      -1.253946      -0.017904      -0.074008       0.011416       0.076994       0.267799      -0.111959      -0.078922       0.065823      -0.346923      -0.215452      -0.150689       0.366141             16.681035      19.883940       6.742041      -2.699340      17.696563      -0.022211      12.462603          -0.002227
          235             Cl       4.948430       3.764764       0.706800      -0.042453      97.964257 0.25368383E+04  0.86680351E+05                                14.451718                           13.709137       1.500696       2.191158                    0.999977      62.037985     172.696682       0.645237       0.277817      -1.259227      -0.002011       0.034655       0.006492       0.035316       0.053668      -0.002150       0.186466      -0.483117      -0.510502      -0.237090      -0.156343       0.393434             14.973034      13.499925       3.057869      -1.741847      20.796073       2.427979      10.623103          -0.001376
          236             Cl      18.568352       7.061530       0.275538      -0.027253     109.249673 0.25874561E+04  0.88704580E+05                                15.699970                           13.857204       1.531880       2.207899                    0.999864      61.364000     170.206622       0.641983       0.278298      -1.260713      -0.007318      -0.001019       0.000249       0.007393      -0.235645       0.076001      -0.089682      -0.272168      -0.410834      -0.212259      -0.154910       0.367169             17.465625      15.125997      -8.493400       4.102383      23.348189      -4.475115      13.922688          -0.000156
          237             Cl       6.563151       6.146740      16.424747      -0.014330     108.214595 0.27326008E+04  0.95122949E+05                                15.607915                           14.347615       1.356411       2.155348                    0.999768      61.995732     174.205819       0.622849       0.282497      -1.253948      -0.010765      -0.015393      -0.074697       0.077022       0.026563       0.046897       0.285172      -0.247315       0.157958      -0.215467      -0.150682       0.366149             16.680523      12.734635       1.121896       3.213830      19.873460       6.521243      17.433474          -0.002317
          238             Cl       2.940601       4.270042       3.504224      -0.042452      97.965252 0.25368641E+04  0.86681420E+05                                14.451763                           13.709151       1.500722       2.191157                    0.999977      62.038629     172.698444       0.645241       0.277815      -1.259230       0.013020      -0.006074       0.032178       0.035240      -0.018446       0.280605      -0.031607       0.089851       0.653797      -0.237097      -0.156327       0.393424             14.973108      11.778460      -0.465648       5.234360      13.952925       1.912777      19.187937          -0.001332
          239             Cl       7.283778      17.183193       6.812436      -0.027307     109.263905 0.25879106E+04  0.88724201E+05                                15.701492                           13.858621       1.531767       2.207856                    0.999864      61.366277     170.217726       0.641935       0.278306      -1.260701      -0.002302      -0.006941      -0.001107       0.007397       0.042519      -0.077283      -0.234377      -0.052673       0.679815      -0.212184      -0.154969       0.367153             17.467191      13.824550       2.459934      -4.551185      13.729684      -8.228347      24.847338           0.000062
          240             Cl      18.556667       1.128606       2.237413      -0.014301     108.216247 0.27326431E+04  0.95124811E+05                                15.608175                           14.347815       1.356294       2.155324                    0.999768      61.995077     174.204477       0.622838       0.282501      -1.253944      -0.075998       0.012296       0.001961       0.077011      -0.050981       0.258037      -0.063954       0.332085      -0.095056      -0.215460      -0.150684       0.366144             16.680927      21.695113       0.612735       6.205417      11.497911      -1.544228      16.849759          -0.002217
          241             Cl       5.059203       1.512798       3.357959      -0.042458      97.959191 0.25366827E+04  0.86673621E+05                                14.451122                           13.708660       1.500848       2.191208                    0.999977      62.037063     172.692162       0.645253       0.277815      -1.259231       0.032429       0.003639      -0.013472       0.035304       0.151814      -0.130220      -0.045549       0.508990      -0.361524      -0.237106      -0.156355       0.393461             14.972310      21.883818       1.862755       0.039220       9.657889      -1.736883      13.375224          -0.001223
          242             Cl      13.265698       4.599485      11.099308      -0.027292     109.247688 0.25874058E+04  0.88702390E+05                                15.699738                           13.857028       1.531933       2.207912                    0.999864      61.364001     170.205954       0.641990       0.278296      -1.260715       0.002116       0.002656       0.006582       0.007406      -0.065498       0.059006      -0.279657      -0.245784       0.100351      -0.212222      -0.154930       0.367152             17.465315      13.822271      -3.869542       3.433027      20.611396      -9.840505      17.962278          -0.000029
          243             Cl      15.258946       8.612019       8.169983      -0.014358     108.216948 0.27326811E+04  0.95126457E+05                                15.608179                           14.347867       1.356416       2.155350                    0.999768      61.996010     174.207355       0.622840       0.282499      -1.253946       0.075981      -0.004758      -0.011473       0.076989       0.239599      -0.108493      -0.083638       0.248158      -0.346889      -0.215464      -0.150682       0.366147             16.680797      21.694826       6.181442      -0.819076      15.885156      -2.572148      12.462408          -0.002261
          244             Cl       9.923710       7.433373       8.051570      -0.042478      97.965098 0.25368705E+04  0.86681751E+05                                14.451838                           13.709260       1.500643       2.191143                    0.999977      62.038021     172.697259       0.645232       0.277818      -1.259225      -0.032499       0.012165      -0.006529       0.035310      -0.092136       0.177500      -0.057164       0.459313      -0.510487      -0.237083      -0.156350       0.393433             14.973124      21.885540       0.463275       1.804720      12.410661      -2.381697      10.623171          -0.001346
          245             Cl       8.315041      13.387692       8.482832      -0.027315     109.277065 0.25882855E+04  0.88740482E+05                                15.702959                           13.859777       1.531486       2.207766                    0.999863      61.368371     170.228153       0.641896       0.278312      -1.260692       0.003034       0.006492      -0.000222       0.007169      -0.271348      -0.063202       0.099109      -0.041512      -0.410672      -0.212299      -0.154865       0.367164             17.468974      17.836592      -9.332893      -3.063060      20.644954       5.243072      13.925376           0.000015
          246             Cl      12.737451      10.699466       9.850364      -0.014346     108.215082 0.27326171E+04  0.95123641E+05                                15.607978                           14.347671       1.356501       2.155376                    0.999768      61.995546     174.205314       0.622847       0.282498      -1.253948       0.017905       0.005652       0.074684       0.077008      -0.047908       0.286276      -0.039495       0.234111       0.157949      -0.215451      -0.150685       0.366136             16.680601      19.883430      -1.090268       7.179850      12.725000       1.142511      17.433371          -0.002254
          247             Cl      10.034483       9.500839       5.254146      -0.042450      97.963825 0.25368201E+04  0.86679566E+05                                14.451690                           13.709091       1.500708       2.191163                    0.999977      62.037715     172.695710       0.645238       0.277817      -1.259227       0.002006      -0.014283      -0.032237       0.035317       0.010146       0.052740       0.277409      -0.095014       0.653828      -0.237088      -0.156344       0.393432             14.973014      13.499755      -0.998313       3.374385      12.231471       4.435171      19.187818          -0.001323
          248             Cl      15.247261       9.168588       1.945935      -0.027301     109.252240 0.25875418E+04  0.88708292E+05                                15.700281                           13.857490       1.531856       2.207891                    0.999864      61.364353     170.208597       0.641972       0.278300      -1.260709       0.007308      -0.000115       0.001045       0.007384       0.020225      -0.246737      -0.004510       0.091454       0.679873      -0.212206      -0.154943       0.367149             17.465944      15.126278       2.056533      -9.205504      12.425532      -1.915561      24.846022          -0.000081
          249             Cl      13.986325      11.645202       6.520957      -0.014404     108.225406 0.27329486E+04  0.95138172E+05                                15.609033                           14.348598       1.356383       2.155324                    0.999768      61.998135     174.215954       0.622822       0.282500      -1.253944       0.010760       0.076070      -0.001988       0.076853       0.051711       0.015170       0.265383      -0.331605      -0.095032      -0.215442      -0.150667       0.366109             16.681786      12.735491       3.385058       0.358966      20.459273       6.385104      16.850594          -0.002170
          250             Cl      12.042312       6.661915       5.400411      -0.042460      97.963949 0.25368340E+04  0.86680171E+05                                14.451700                           13.709145       1.500681       2.191157                    0.999977      62.037740     172.696000       0.645236       0.277818      -1.259226      -0.013018      -0.029991       0.013302       0.035297       0.268989      -0.081985      -0.110911      -0.248564      -0.361516      -0.237084      -0.156338       0.393422             14.972975      11.778294       4.989863      -1.647547      19.765085       0.550984      13.375544          -0.001329
          251             Cl      17.731391      18.256756       2.340937      -0.027275     109.262754 0.25878604E+04  0.88722017E+05                                15.701269                           13.858348       1.531672       2.207816                    0.999864      61.367107     170.219379       0.641951       0.278300      -1.260708       0.003188       0.001349       0.006422       0.007295      -0.123442      -0.249730       0.139028       0.128785       0.100332      -0.212249      -0.154892       0.367141             17.467024      17.834600      -5.110927      -8.386921      16.602509       6.189061      17.963964          -0.000000
          252             Cl      22.153801       5.088301      16.928354      -0.014345     108.216827 0.27326776E+04  0.95126325E+05                                15.608183                           14.347869       1.356391       2.155343                    0.999768      61.995894     174.207117       0.622839       0.282499      -1.253945       0.017870       0.074043      -0.011491       0.077031       0.267798      -0.111959      -0.078927       0.065844      -0.346886      -0.215454      -0.150684       0.366137             16.680807      19.883633       6.741866      -2.699383      17.696258      -0.022207      12.462529          -0.002293
          253             Cl      25.017396      18.331057      16.809941      -0.042442      97.962099 0.25367658E+04  0.86677216E+05                                14.451466                           13.708900       1.500767       2.191180                    0.999977      62.037583     172.694656       0.645246       0.277815      -1.259229       0.002031      -0.034626      -0.006563       0.035301       0.053650      -0.002133       0.186470      -0.483120      -0.510501      -0.237082      -0.156353       0.393435             14.972761      13.499609       3.057606      -1.741789      20.795682       2.428161      10.622991          -0.001348
          254             Cl      11.397474      15.034291      17.241203      -0.027268     109.253983 0.25875952E+04  0.88710592E+05                                15.700446                           13.857642       1.531828       2.207881                    0.999864      61.364676     170.210014       0.641968       0.278300      -1.260709       0.007256       0.000991      -0.000252       0.007327      -0.235642       0.075991      -0.089695      -0.272146      -0.410825      -0.212241      -0.154921       0.367162             17.466104      15.126394      -8.493613       4.102535      23.348725      -4.475084      13.923195          -0.000104
          255             Cl      23.402675      15.949081       1.091994      -0.014374     108.222524 0.27328545E+04  0.95134069E+05                                15.608785                           14.348378       1.356330       2.155318                    0.999768      61.997060     174.212143       0.622825       0.282501      -1.253943       0.010743       0.015409       0.074625       0.076953       0.026572       0.046887       0.285151      -0.247312       0.157941      -0.215444      -0.150683       0.366127             16.681525      12.735355       1.121818       3.214060      19.874640       6.521729      17.434581          -0.002213
          256             Cl      27.025225      17.825779      14.012517      -0.042452      97.963304 0.25368068E+04  0.86678958E+05                                14.451584                           13.709016       1.500762       2.191177                    0.999977      62.037853     172.695708       0.645243       0.277816      -1.259229      -0.013053       0.006123      -0.032194       0.035275      -0.018442       0.280610      -0.031601       0.089867       0.653798      -0.237095      -0.156335       0.393430             14.972901      11.778171      -0.465653       5.234163      13.952746       1.912987      19.187785          -0.001341
          257             Cl      22.682048       4.912628      10.704305      -0.027273     109.254881 0.25876083E+04  0.88711134E+05                                15.700507                           13.857638       1.531799       2.207867                    0.999864      61.365124     170.211220       0.641971       0.278299      -1.260711       0.002171       0.007046       0.001127       0.007458       0.042515      -0.077257      -0.234393      -0.052598       0.679861      -0.212229      -0.154931       0.367160             17.466279      13.823023       2.459943      -4.551200      13.729188      -8.228210      24.846627          -0.000083
          258             Cl      11.409159      20.967215      15.279328      -0.014356     108.216615 0.27326659E+04  0.95125841E+05                                15.608171                           14.347836       1.356339       2.155327                    0.999768      61.996049     174.207653       0.622840       0.282499      -1.253945       0.075993      -0.012238      -0.002021       0.076999      -0.050961       0.258031      -0.063966       0.332116      -0.095056      -0.215470      -0.150676       0.366147             16.680812      21.694894       0.612716       6.205562      11.497905      -1.544108      16.849637          -0.002254
          259             Cl      24.906623      20.583023      14.158782      -0.042453      97.961740 0.25367641E+04  0.86677142E+05                                14.451423                           13.708907       1.500771       2.191182                    0.999977      62.037521     172.694478       0.645245       0.277816      -1.259229      -0.032484      -0.003562       0.013373       0.035309       0.151809      -0.130197      -0.045529       0.508956      -0.361542      -0.237083      -0.156350       0.393433             14.972637      21.884676       1.862771       0.039257       9.657900      -1.736684      13.375334          -0.001351
          260             Cl      16.700128      17.496336       6.417433      -0.027351     109.254948 0.25876484E+04  0.88712806E+05                                15.700416                           13.857711       1.532060       2.207936                    0.999864      61.365835     170.213199       0.641972       0.278297      -1.260713      -0.001905      -0.002617      -0.006493       0.007255      -0.065481       0.058995      -0.279659      -0.245801       0.100344      -0.212222      -0.154930       0.367152             17.465903      13.823235      -3.869330       3.432870      20.611708      -9.840620      17.962764           0.000117
          261             Cl      14.706880      13.483802       9.346758      -0.014330     108.220528 0.27327793E+04  0.95130695E+05                                15.608574                           14.348180       1.356390       2.155346                    0.999768      61.995865     174.207493       0.622830       0.282501      -1.253944      -0.075861       0.004589       0.011605       0.076881       0.239588      -0.108521      -0.083631       0.248167      -0.346946      -0.215442      -0.150716       0.366158             16.681335      21.695652       6.181401      -0.818982      15.885575      -2.572355      12.462777          -0.002183
          262             Cl      20.042116      14.662448       9.465171      -0.042403      97.958145 0.25366270E+04  0.86671272E+05                                14.451087                           13.708548       1.500719       2.191180                    0.999977      62.036154     172.689398       0.645253       0.277816      -1.259228       0.032499      -0.012214       0.006567       0.035334      -0.092125       0.177508      -0.057176       0.459350      -0.510520      -0.237104      -0.156350       0.393454             14.972409      21.884505       0.463175       1.804685      12.409950      -2.381627      10.622773          -0.001311
          263             Cl      21.650785       8.708129       9.033909      -0.027281     109.255828 0.25876400E+04  0.88712500E+05                                15.700584                           13.857719       1.531793       2.207864                    0.999864      61.365455     170.212458       0.641969       0.278299      -1.260711      -0.003129      -0.006619       0.000272       0.007327      -0.271325      -0.063218       0.099114      -0.041548      -0.410791      -0.212262      -0.154905       0.367167             17.466339      17.833936      -9.331489      -3.062651      20.641899       5.242062      13.923183          -0.000114
          264             Cl      17.228375      11.396355       7.666377      -0.014362     108.219546 0.27327538E+04  0.95129626E+05                                15.608405                           14.348024       1.356405       2.155338                    0.999768      61.996947     174.210599       0.622839       0.282498      -1.253948      -0.017884      -0.005815      -0.074625       0.076958      -0.047913       0.286274      -0.039459       0.234111       0.157985      -0.215449      -0.150683       0.366131             16.681110      19.884211      -1.090165       7.180139      12.725224       1.142617      17.433895          -0.002249
          265             Cl      19.931343      12.594982      12.262595      -0.042434      97.961976 0.25367586E+04  0.86676906E+05                                14.451447                           13.708880       1.500757       2.191177                    0.999977      62.037552     172.694491       0.645247       0.277815      -1.259229      -0.002019       0.014226       0.032258       0.035313       0.010141       0.052746       0.277412      -0.095010       0.653823      -0.237095      -0.156339       0.393434             14.972738      13.499660      -0.998285       3.374409      12.231098       4.434905      19.187456          -0.001437
          266             Cl      14.718565      12.927233      15.570806      -0.027301     109.259447 0.25877504E+04  0.88717307E+05                                15.701025                           13.858107       1.531709       2.207840                    0.999864      61.365730     170.214675       0.641953       0.278302      -1.260706      -0.007263      -0.000006      -0.001045       0.007338       0.020238      -0.246764      -0.004509       0.091415       0.679863      -0.212245      -0.154920       0.367166             17.466822      15.126962       2.056701      -9.206028      12.426048      -1.915781      24.847456          -0.000104
          267             Cl      15.979501      10.450619      10.995784      -0.014375     108.216923 0.27326779E+04  0.95126334E+05                                15.608180                           14.347857       1.356454       2.155359                    0.999768      61.996117     174.207741       0.622841       0.282499      -1.253946      -0.010733      -0.076216       0.002044       0.076995       0.051720       0.015169       0.265388      -0.331657      -0.095054      -0.215446      -0.150686       0.366132             16.680813      12.734822       3.384898       0.359043      20.457948       6.384602      16.849670          -0.002309
          268             Cl      17.923514      15.433906      12.116330      -0.042462      97.963659 0.25368208E+04  0.86679562E+05                                14.451588                           13.709031       1.500716       2.191158                    0.999977      62.038352     172.697264       0.645244       0.277815      -1.259230       0.013047       0.029942      -0.013246       0.035245       0.268992      -0.081985      -0.110903      -0.248583      -0.361493      -0.237095      -0.156326       0.393421             14.972856      11.778392       4.989949      -1.647551      19.764652       0.550769      13.375524          -0.001342
          269              O      12.557579       7.155726      15.491280      -0.537446      40.617600 0.55426044E+03  0.13573588E+05                                 9.749923                            7.478185      -0.147151       1.986409                    0.996195      28.796297      79.176145       0.661021       0.378364      -1.111907      -0.006718      -0.004070       0.025770       0.026941       0.001089      -0.011812      -0.011885      -0.039370      -0.002705      -0.025454      -0.000842       0.026296             11.697838       8.599761       4.768848      -3.098748      14.356467      -5.981577      12.137285           0.046942
          270              O      15.884318      19.309945      16.876679      -0.537944      35.641980 0.54263089E+03  0.13162984E+05                                 8.795745                            7.293335       0.045174       2.046397                    0.996932      28.548237      77.054566       0.686874       0.367603      -1.124682      -0.017517       0.021330      -0.002340       0.027700      -0.018088      -0.006659      -0.016314      -0.022862      -0.021643      -0.027974      -0.000861       0.028835             10.079224       7.150719      -3.554928      -0.233673      16.005116       0.128841       7.081838           0.050564
          271              O      14.920674      20.086643      15.032517      -0.560367      33.092863 0.57749632E+03  0.14197492E+05                                 8.226519                            7.547395       0.335060       2.127572                    0.997023      29.077581      78.448589       0.673546       0.369893      -1.125393      -0.020332       0.007155      -0.005589       0.022267       0.008081      -0.001003       0.024344       0.186172       0.176089      -0.125998       0.061909       0.064089              8.451924       7.853931      -0.290331       2.251757       7.076202       1.525998      10.425640           0.011108
          272              O      13.467157       6.379434      17.313372      -0.596831      34.837332 0.57376492E+03  0.14046506E+05                                 8.432889                            7.426273       0.488996       2.167793                    0.998362      29.245801      78.073535       0.694117       0.360445      -1.135632       0.000243      -0.005540       0.003911       0.006786      -0.063643       0.079662       0.055534      -0.011560       0.001129      -0.133664       0.056136       0.077529              8.888586      11.258159       0.063511       4.043469       6.441654      -0.592616       8.965946           0.007187
          273              O      19.680168       7.055788       3.432756      -0.537427      40.618211 0.55426732E+03  0.13573805E+05                                 9.750032                            7.478237      -0.147270       1.986374                    0.996194      28.796397      79.176667       0.661018       0.378365      -1.111906       0.021092      -0.013546      -0.009831       0.026926      -0.013287      -0.004608       0.005340      -0.001016       0.073007      -0.025467      -0.000841       0.026308             11.698006       8.419070      -1.873145      -3.067154       9.776384       6.549452      16.898563           0.046970
          274              O      24.601098       9.015566      14.950363      -0.537897      35.637736 0.54255356E+03  0.13160599E+05                                 8.794943                            7.292726       0.045453       2.046505                    0.996931      28.546717      77.048226       0.686917       0.367594      -1.124692      -0.002729      -0.017531       0.021304       0.027724      -0.007210      -0.013960      -0.012484      -0.016521       0.063442      -0.027956      -0.000863       0.028818             10.078247       6.976819      -0.984724       0.996178       7.776049      -3.875158      15.481874           0.050292
          275              O      22.770247       8.573325      16.127313      -0.560375      33.097392 0.57759977E+03  0.14200717E+05                                 8.227391                            7.548178       0.334897       2.127498                    0.997022      29.079278      78.455881       0.673495       0.369904      -1.125381      -0.009622      -0.018306       0.008184       0.022241       0.001770      -0.015164       0.013192      -0.002078      -0.371511      -0.126008       0.061879       0.064129              8.452843      11.862531       0.886345       0.359996       6.922649      -0.945197       6.573348           0.011003
          276              O      21.474598       7.452704       2.261236      -0.596780      34.833577 0.57368552E+03  0.14044053E+05                                 8.432267                            7.425740       0.489111       2.167864                    0.998362      29.244052      78.067043       0.694146       0.360443      -1.135635       0.002500      -0.000517      -0.006298       0.006796       0.043183       0.024942      -0.091602       0.097012      -0.058068      -0.133652       0.056129       0.077523              8.887938      11.036739       4.019241      -1.297208       8.791240      -0.499540       6.835835           0.007111
          277              O      10.547759      17.337120       6.086542      -0.537278      40.649390 0.55471883E+03  0.13587955E+05                                 9.755719                            7.481846      -0.149400       1.985622                    0.996190      28.805267      79.216309       0.660768       0.378422      -1.111838      -0.005711       0.023892      -0.011111       0.026961      -0.016898      -0.006718      -0.010184       0.022533      -0.036991      -0.025431      -0.001079       0.026510             11.705798      16.559327      -5.933115       3.765571      11.316085      -2.342529       7.241982           0.047679
          278              O      23.142221      18.591429       5.366954      -0.537924      35.648628 0.54274487E+03  0.13166509E+05                                 8.797000                            7.294226       0.044823       2.046267                    0.996931      28.550342      77.063800       0.686811       0.367616      -1.124667       0.015199      -0.007526      -0.021861       0.027669      -0.021995      -0.016816       0.001226       0.010077       0.013492      -0.027995      -0.000861       0.028857             10.080876      13.226369      -1.187274      -5.304117       7.115065       0.398990       9.901195           0.050701
          279              O      23.599381      16.533499       4.667861      -0.560379      33.099822 0.57765568E+03  0.14202493E+05                                 8.227980                            7.548704       0.334708       2.127443                    0.997020      29.079747      78.459299       0.673447       0.369919      -1.125365       0.000788      -0.010329      -0.019696       0.022254       0.035918       0.052444      -0.010810      -0.155802       0.142133      -0.126006       0.061885       0.064121              8.453456       6.981498       2.063175      -0.504077      11.053958       0.973473       7.324912           0.011166
          280              O      10.075006      19.361751       6.740267      -0.596757      34.839494 0.57380215E+03  0.14047731E+05                                 8.433583                            7.426782       0.488886       2.167798                    0.998359      29.245039      78.073936       0.694051       0.360471      -1.135605      -0.005311       0.004333       0.000877       0.006910       0.061826      -0.071801       0.060247      -0.059808       0.008427      -0.133636       0.056148       0.077487              8.889398       6.898724       0.934438       1.231651      10.856869       4.025745       8.912602           0.007422
          281              O      10.001717       5.271117      10.783831      -0.537454      40.614189 0.55418276E+03  0.13571175E+05                                 9.749263                            7.477550      -0.147068       1.986461                    0.996199      28.794861      79.170046       0.661066       0.378353      -1.111918       0.005904       0.005227      -0.025741       0.026922      -0.010238      -0.014858      -0.007790       0.033685      -0.002597      -0.025481      -0.000807       0.026288             11.697144      16.545968       2.309955      -6.630009       6.409066      -1.192220      12.136399           0.046971
          282              O      16.239955       5.685563       9.398432      -0.537878      35.641098 0.54261383E+03  0.13162459E+05                                 8.795574                            7.293199       0.045209       2.046417                    0.996931      28.547896      77.053182       0.686884       0.367601      -1.124684      -0.015201       0.023067       0.002338       0.027724      -0.021367      -0.017547      -0.001537      -0.001522      -0.021696      -0.027953      -0.000874       0.028827             10.079032      13.223613      -5.433906       0.053957       9.931776      -0.261242       7.081706           0.050646
          283              O      15.782795       6.835725      11.242595      -0.560368      33.094847 0.57754134E+03  0.14198907E+05                                 8.226954                            7.547782       0.334989       2.127544                    0.997022      29.078102      78.451421       0.673515       0.369902      -1.125383      -0.000805       0.021550       0.005589       0.022277       0.059256       0.022967      -0.008162      -0.144512       0.176040      -0.126003       0.061896       0.064107              8.452381       6.980557      -0.020034       2.123522       7.950411       1.700186      10.426176           0.011083
          284              O      10.474470       4.172724       8.961740      -0.596850      34.835896 0.57373885E+03  0.14045685E+05                                 8.432576                            7.426043       0.489023       2.167800                    0.998362      29.245590      78.072050       0.694138       0.360439      -1.135639       0.005246      -0.001866      -0.003911       0.006805      -0.055798       0.076592       0.059682      -0.062344       0.001156      -0.133662       0.056140       0.077522              8.888228       6.898036       1.412307       0.628950      10.801020       4.037769       8.965628           0.007250
          285              O       7.991897      12.323856       5.325615      -0.537516      40.627471 0.55441062E+03  0.13578272E+05                                 9.751721                            7.479372      -0.147551       1.986242                    0.996195      28.799202      79.188708       0.660942       0.378382      -1.111887       0.006734      -0.024199       0.009801       0.026963      -0.011199       0.003741      -0.005977      -0.014124       0.073103      -0.025427      -0.000905       0.026332             11.700247       8.601588      -1.929515       5.351617       9.597019      -4.866918      16.902133           0.047171
          286              O      10.231721      12.306675      11.324748      -0.537893      35.639528 0.54258251E+03  0.13161504E+05                                 8.795316                            7.292976       0.045217       2.046436                    0.996931      28.547022      77.050155       0.686897       0.367600      -1.124686       0.017524      -0.002591      -0.021294       0.027699      -0.010598      -0.016075      -0.009671       0.005516       0.063375      -0.027955      -0.000869       0.028825             10.078719       7.150315      -1.038276      -3.407740       7.603097       2.097049      15.482744           0.050425
          287              O      11.195365      13.925002      10.147798      -0.560486      33.117654 0.57806318E+03  0.14215223E+05                                 8.231474                            7.551830       0.333828       2.127081                    0.997017      29.086587      78.488923       0.673236       0.369965      -1.125314       0.020351       0.003701      -0.008093       0.022212       0.000895       0.008129      -0.018233       0.003842      -0.371687      -0.126038       0.061813       0.064225              8.457121       7.858723       2.127417      -0.797136      10.935865       0.623869       6.576775           0.011166
          288              O       7.082319      10.726925       6.497134      -0.596823      34.836847 0.57375238E+03  0.14046132E+05                                 8.432879                            7.426240       0.489023       2.167816                    0.998362      29.245167      78.071835       0.694111       0.360450      -1.135628      -0.000226      -0.002558       0.006299       0.006802       0.063040      -0.080128       0.050899      -0.031317      -0.057952      -0.133647       0.056135       0.077512              8.888601      11.258062       3.951404      -0.860704       8.571419      -1.091715       6.836323           0.007222
          289              O      14.135445       6.095945       2.671829      -0.537520      40.625157 0.55437272E+03  0.13577094E+05                                 9.751307                            7.479072      -0.147304       1.986324                    0.996196      28.798470      79.185630       0.660962       0.378377      -1.111892      -0.021126       0.012664       0.010966       0.026962      -0.007480      -0.011839      -0.003198      -0.037533      -0.036511      -0.025420      -0.000892       0.026312             11.699742       8.420087      -3.414138      -1.124163      19.440726       4.286454       7.238413           0.047015
          290              O      14.781078      12.426195       3.391416      -0.537865      35.636511 0.54253543E+03  0.13160018E+05                                 8.794631                            7.292526       0.045508       2.046517                    0.996932      28.546738      77.047269       0.686940       0.367586      -1.124701       0.002714      -0.016758       0.021943       0.027743      -0.015216      -0.003827      -0.016381      -0.033211       0.013269      -0.027921      -0.000882       0.028802             10.077808       6.976578       0.745125      -1.185949      13.358579      -5.183085       9.898265           0.050646
          291              O      16.611929      11.381180       4.090509      -0.560390      33.097138 0.57759315E+03  0.14200517E+05                                 8.227364                            7.548151       0.334911       2.127500                    0.997022      29.079205      78.455634       0.673494       0.369905      -1.125380       0.009663      -0.003851       0.019700       0.022278      -0.014400       0.005178       0.053317       0.169145       0.142109      -0.126021       0.061902       0.064120              8.452818      11.862537       0.552744       0.780798       6.171581      -0.769167       7.324335           0.011109
          292              O      12.341015       7.146014       2.018104      -0.596835      34.838318 0.57378404E+03  0.14047103E+05                                 8.433095                            7.426430       0.489025       2.167799                    0.998362      29.245974      78.074582       0.694104       0.360448      -1.135629      -0.002495       0.006237      -0.000924       0.006780       0.034132       0.036360      -0.086390       0.119210       0.008563      -0.133640       0.056122       0.077518              8.888824      11.037872      -0.346142       4.209661       6.716368      -0.013191       8.912231           0.007189
          293              O      17.408247      14.940095       2.025461      -0.537451      40.622469 0.55433660E+03  0.13575958E+05                                 9.750793                            7.478779      -0.147277       1.986348                    0.996195      28.797863      79.182648       0.660983       0.378372      -1.111898       0.006746       0.004055      -0.025764       0.026940       0.001090      -0.011816      -0.011905      -0.039379      -0.002668      -0.025465      -0.000849       0.026314             11.698968       8.600654       4.769518      -3.099134      14.357959      -5.982183      12.138293           0.047117
          294              O      14.081508       2.785876       0.640062      -0.537949      35.641298 0.54261522E+03  0.13162505E+05                                 8.795624                            7.293210       0.045461       2.046485                    0.996932      28.547815      77.053081       0.686883       0.367601      -1.124684       0.017545      -0.021327       0.002352       0.027717      -0.018069      -0.006674      -0.016282      -0.022894      -0.021670      -0.027958      -0.000856       0.028814             10.079114       7.150596      -3.554925      -0.233562      16.004960       0.128694       7.081786           0.050382
          295              O      15.045152       2.009178       2.484224      -0.560434      33.106392 0.57780481E+03  0.14207112E+05                                 8.229103                            7.549709       0.334605       2.127351                    0.997022      29.082944      78.471203       0.673397       0.369922      -1.125359       0.020333      -0.007073       0.005509       0.022221       0.008093      -0.000992       0.024426       0.186230       0.175861      -0.126013       0.061855       0.064158              8.454637       7.856461      -0.290577       2.252521       7.078623       1.526607      10.428828           0.011148
          296              O      16.498669      15.716387       0.203369      -0.596811      34.838347 0.57378430E+03  0.14047120E+05                                 8.433116                            7.426452       0.488978       2.167785                    0.998362      29.246035      78.074939       0.694100       0.360450      -1.135626      -0.000232       0.005574      -0.003968       0.006846      -0.063662       0.079679       0.055541      -0.011604       0.001148      -0.133696       0.056159       0.077537              8.888836      11.258477       0.063545       4.043642       6.441798      -0.592617       8.966234           0.007229
          297              O      10.285658      15.040033      14.083985      -0.537495      40.625835 0.55438481E+03  0.13577470E+05                                 9.751436                            7.479180      -0.147561       1.986250                    0.996195      28.798666      79.186521       0.660953       0.378380      -1.111889      -0.021117       0.013575       0.009816       0.026955      -0.013242      -0.004609       0.005340      -0.000989       0.073092      -0.025436      -0.000894       0.026331             11.699901       8.420141      -1.873442      -3.067603       9.777898       6.550791      16.901663           0.047041
          298              O       5.364728      13.080255       2.566378      -0.537934      35.642195 0.54263253E+03  0.13163045E+05                                 8.795833                            7.293383       0.045195       2.046410                    0.996931      28.548021      77.054280       0.686866       0.367607      -1.124678       0.002704       0.017488      -0.021304       0.027695      -0.007202      -0.013986      -0.012513      -0.016513       0.063383      -0.027965      -0.000867       0.028831             10.079369       6.977550      -0.984930       0.996491       7.776841      -3.875652      15.483715           0.050508
          299              O       7.195579      13.522496       1.389428      -0.560412      33.100127 0.57766288E+03  0.14202698E+05                                 8.227963                            7.548692       0.334709       2.127429                    0.997021      29.080214      78.460323       0.673456       0.369913      -1.125370       0.009620       0.018309      -0.008196       0.022247       0.001772      -0.015154       0.013171      -0.002074      -0.371524      -0.126008       0.061878       0.064130              8.453437      11.863353       0.886404       0.360033       6.923124      -0.945274       6.573834           0.011134
          300              O       8.491228      14.643117      15.255505      -0.596831      34.836318 0.57374285E+03  0.14045841E+05                                 8.432800                            7.426188       0.489014       2.167818                    0.998362      29.244949      78.071115       0.694112       0.360451      -1.135627      -0.002516       0.000535       0.006310       0.006814       0.043183       0.024941      -0.091597       0.097049      -0.057977      -0.133652       0.056135       0.077517              8.888501      11.037463       4.019507      -1.297362       8.791748      -0.499585       6.836293           0.007114
          301              O      19.418067       4.758701      11.430199      -0.537456      40.624120 0.55435740E+03  0.13576630E+05                                 9.751172                            7.479007      -0.147499       1.986283                    0.996194      28.798013      79.184224       0.660959       0.378381      -1.111889       0.005852      -0.023872       0.011001       0.026928      -0.016804      -0.006577      -0.010369       0.022478      -0.036550      -0.025445      -0.000887       0.026332             11.699505      16.549261      -5.929323       3.762553      11.310919      -2.340883       7.238333           0.047097
          302              O       6.823605       3.504392      12.149787      -0.537890      35.629121 0.54241902E+03  0.13156410E+05                                 8.793215                            7.291587       0.046142       2.046738                    0.996928      28.544596      77.037677       0.687010       0.367570      -1.124720      -0.015187       0.007558       0.021977       0.027763      -0.021931      -0.016795       0.001174       0.010202       0.013302      -0.027931      -0.000869       0.028800             10.075927      13.218895      -1.187063      -5.300541       7.112509       0.399081       9.896376           0.050430
          303              O       6.366445       5.562322      12.848880      -0.560386      33.094363 0.57752845E+03  0.14198485E+05                                 8.226792                            7.547629       0.335086       2.127571                    0.997023      29.078105      78.450659       0.673532       0.369895      -1.125391      -0.000786       0.010318       0.019700       0.022252       0.035885       0.052471      -0.010807      -0.155799       0.142070      -0.125999       0.061881       0.064119              8.452245       6.980556       2.063028      -0.504028      11.052334       0.973122       7.323847           0.011026
          304              O      19.890820       2.734070      10.776474      -0.596824      34.837854 0.57377384E+03  0.14046795E+05                                 8.433046                            7.426388       0.488927       2.167779                    0.998362      29.245659      78.073654       0.694103       0.360451      -1.135626       0.005239      -0.004261      -0.000919       0.006816       0.061851      -0.071800       0.060276      -0.059857       0.008578      -0.133673       0.056139       0.077534              8.888779       6.898388       0.934619       1.231672      10.855753       4.025458       8.912194           0.007213
          305              O      19.964109      16.824704       6.732910      -0.537502      40.635298 0.55452479E+03  0.13581852E+05                                 9.753163                            7.480301      -0.147882       1.986113                    0.996194      28.801467      79.198834       0.660876       0.378398      -1.111868      -0.005821      -0.005266       0.025791       0.026959      -0.010263      -0.014860      -0.007682       0.033811      -0.002846      -0.025433      -0.000940       0.026373             11.702240      16.553777       2.311423      -6.633160       6.411637      -1.193007      12.141307           0.047286
          306              O      13.725871      16.410258       8.118309      -0.537718      35.656943 0.54287330E+03  0.13170502E+05                                 8.798541                            7.295200       0.043376       2.045823                    0.996925      28.552906      77.075170       0.686744       0.367627      -1.124650       0.015184      -0.022818      -0.002325       0.027506      -0.021450      -0.017724      -0.001392      -0.002013      -0.021577      -0.028118      -0.000876       0.028994             10.083020      13.229785      -5.436681       0.054677       9.935336      -0.261801       7.083940           0.051156
          307              O      14.183031      15.260096       6.274146      -0.560233      33.092975 0.57750113E+03  0.14197730E+05                                 8.226897                            7.547726       0.334595       2.127493                    0.997016      29.076062      78.446438       0.673487       0.369922      -1.125363       0.000848      -0.021571      -0.005617       0.022306       0.059233       0.022991      -0.008174      -0.144432       0.176106      -0.125976       0.061925       0.064051              8.452334       6.980613      -0.020147       2.123307       7.950380       1.700313      10.426009           0.011317
          308              O      19.491356      17.923097       8.555001      -0.596795      34.837439 0.57376413E+03  0.14046504E+05                                 8.433000                            7.426337       0.489038       2.167821                    0.998362      29.245323      78.072721       0.694103       0.360452      -1.135625      -0.005243       0.001869       0.003936       0.006818      -0.055792       0.076585       0.059700      -0.062275       0.001159      -0.133653       0.056132       0.077521              8.888728       6.898352       1.412374       0.628941      10.801533       4.038117       8.966298           0.007316
          309              O      21.973929       9.771965      12.191126      -0.537459      40.620231 0.55429855E+03  0.13574786E+05                                 9.750437                            7.478513      -0.147284       1.986361                    0.996195      28.796913      79.179210       0.660996       0.378371      -1.111899      -0.006726       0.024172      -0.009824       0.026945      -0.011235       0.003750      -0.005975      -0.014147       0.073012      -0.025448      -0.000861       0.026309             11.698548       8.600316      -1.929195       5.350528       9.595895      -4.866252      16.899433           0.046884
          310              O      19.734105       9.789146       6.191993      -0.537840      35.635395 0.54251123E+03  0.13159299E+05                                 8.794512                            7.292406       0.045452       2.046525                    0.996931      28.545813      77.044656       0.686939       0.367590      -1.124697      -0.017559       0.002580       0.021293       0.027719      -0.010609      -0.016050      -0.009661       0.005525       0.063491      -0.027962      -0.000873       0.028835             10.077688       7.149757      -1.038255      -3.407314       7.602391       2.096858      15.480915           0.050393
          311              O      18.770461       8.170819       7.368943      -0.560372      33.098041 0.57761464E+03  0.14201179E+05                                 8.227500                            7.548277       0.334857       2.127482                    0.997022      29.079608      78.457115       0.673490       0.369904      -1.125381      -0.020342      -0.003768       0.008189       0.022250       0.000872       0.008126      -0.018382       0.003720      -0.371509      -0.126008       0.061875       0.064132              8.452961       7.854899       2.126358      -0.796547      10.930562       0.623328       6.573421           0.011069
          312              O      22.883507      11.368896      11.019607      -0.596799      34.836024 0.57373637E+03  0.14045623E+05                                 8.432671                            7.426077       0.489032       2.167819                    0.998362      29.245125      78.071050       0.694128       0.360444      -1.135634       0.000232       0.002547      -0.006288       0.006789       0.063043      -0.080133       0.050901      -0.031293      -0.058022      -0.133654       0.056128       0.077526              8.888376      11.257845       3.951242      -0.860683       8.571124      -1.091661       6.836159           0.007155
          313              O      15.830381      15.999876      14.844912      -0.537496      40.626523 0.55439671E+03  0.13577846E+05                                 9.751557                            7.479272      -0.147574       1.986240                    0.996195      28.798965      79.187794       0.660947       0.378381      -1.111888       0.021121      -0.012651      -0.010993       0.026962      -0.007502      -0.011828      -0.003222      -0.037542      -0.036553      -0.025423      -0.000909       0.026332             11.699991       8.420289      -3.414146      -1.124182      19.441046       4.286607       7.238638           0.047121
          314              O      15.184748       9.669626      14.125325      -0.537870      35.634107 0.54249022E+03  0.13158647E+05                                 8.794275                            7.292249       0.045575       2.046563                    0.996931      28.545429      77.042922       0.686949       0.367589      -1.124699      -0.002719       0.016738      -0.021949       0.027736      -0.015223      -0.003835      -0.016384      -0.033223       0.013310      -0.027938      -0.000869       0.028807             10.077369       6.976277       0.744994      -1.185799      13.358019      -5.182828       9.897812           0.050341
          315              O      13.353897      10.714641      13.426232      -0.560397      33.098482 0.57762557E+03  0.14201522E+05                                 8.227603                            7.548376       0.334801       2.127461                    0.997022      29.079755      78.457863       0.673481       0.369906      -1.125378      -0.009616       0.003788      -0.019698       0.022245      -0.014353       0.005188       0.053318       0.169134       0.142129      -0.126013       0.061874       0.064138              8.453059      11.862807       0.552767       0.780855       6.171769      -0.769227       7.324601           0.011047
          316              O      17.624811      14.949807      15.498637      -0.596817      34.837066 0.57375762E+03  0.14046297E+05                                 8.432922                            7.426280       0.489024       2.167816                    0.998362      29.245254      78.072246       0.694108       0.360450      -1.135627       0.002513      -0.006268       0.000911       0.006814       0.034132       0.036355      -0.086404       0.119221       0.008528      -0.133654       0.056135       0.077520              8.888639      11.037678      -0.346092       4.209578       6.716186      -0.013189       8.912054           0.007204

******************************************************
Auxiliary information for the entire system
The total spin magnetic moment of the unit cell is   7.994701
The total net atomic charge of the unit cell is   -0.000001
Accuracy of reproducing the electrostatic potential in the unit cell:
  The inner radius (bohr) =    5.0000
  The outer radius (bohr) =   12.0000
  Valid grid points have density less than (e/(bohr^3)) =    0.0001
  The number of valid grid points were=       145270
  The rms potential error without charges in kcal/mol is=      6.97666
  The rms potential error with partial charges in kcal/mol is=      0.49647
  The RRMSE value at monopole order=      0.07116
  The rms potential error with partial charges and cloud penetration in kcal/mol is=      0.48878
  The RRMSE value at monopole order with cloud penetration is=      0.07006
  The rms potential error with partial charges and atomic dipoles in kcal/mol is=      0.77200
  The RRMSE value at dipole order=      0.11065
  The rms potential error with partial charges, atomic dipoles and cloud penetration in kcal/mol is=      0.76233
  The RRMSE value at dipole order with cloud penetration=      0.10927

******************************************************
The electron densities and ab initio electrostatic potential were computed in VASP using the PBE functional and
projector augmented wave method. See the main text of the journal article for a description of computational details.
The atomic charges, dipoles, and quadrupoles were computed with the DDEC6 method as described in
(a) T. A. Manz and N. Gabaldon Limas, RSC Adv. 6 (2016) 47771-47801 DOI: 10.1039/c6ra04656h
(b) N. Gabaldon Limas and T. A. Manz, RSC Adv. 8 (2018) 2678-2707 DOI: 10.1039/c7ra11829e.
For each atom in the material, the electron cloud parameters were fit to the spherically averaged atom-in-material
electron density using radial positions for which this density was between 10^-4 and 10^-2 electrons per cubic bohr.
The polarizabilities, dispersion coefficients, and quantum Drude oscillator (QDO) parameters were fit using the MCLF method.
The magnetic structure of the system was optimized in VASP from the default ferromagnetic initial guess using spin polarization.
The atomic spin moments (ASMs) were computed on this optimized magnetic structure using the DDEC6 partition as inputs
to the method of T. A. Manz and D. S. Sholl, J. Chem. Theory Comput. 7 (2011) 4146-4164 DOI: 10.1021/ct200539n.
The RMSE and RRMSE were computed using a uniform grid with Ewald summation.
