# Supplementary material for: A collection of forcefield precursors for metal–organic frameworks
Source: RSC Adv. 2019 Nov 13;9(63):36492–507. doi: 10.1039/c9ra07327b (PMC9075174; doi:10.1039/c9ra07327b)
Supplement: RA-009-C9RA07327B-s5383 [file RA-009-C9RA07327B-s5383.xyz]

  320
jmolscript: load "" {1 1 1} spacegroup "x,y,z" unitcell [{     18.876400     0.000000     0.000000 }, {      5.528786    18.048573     0.000000 }, {      5.528786     4.088750    17.579338 }]
Cu    13.945088     8.330913    14.976014     0.802845
Cu    19.835924     8.508400     4.721634     0.802833
Cu    12.049994    17.054478     7.217549     0.802839
Cu     8.445778     4.263962    11.392993     0.802830
Cu     6.550684    12.643277     4.068035     0.802833
Cu    14.007462     4.542277     1.572120     0.802825
Cu    15.988884    13.806410     2.603324     0.802833
Cu    10.098048    13.628923    12.857704     0.802830
Cu    17.883978     5.082845    10.361789     0.802840
Cu    21.488194    17.873361     6.186345     0.802833
Cu    23.383288     9.494046    13.511303     0.802837
Cu    15.926510    17.595046    16.007218     0.802833
H     15.430468     9.512888    17.294553     0.102333
H      9.554535     7.004523     1.372946     0.145588
H      5.740613     7.305397     0.121297     0.142333
H     11.732758     9.801987    16.100916     0.106410
H     22.686231     9.188780     5.347635     0.102329
H      5.594298     8.279078     6.511387     0.145584
H      3.376750     4.969521     7.087989     0.142327
H     20.554196     5.974571     5.899626     0.106400
H     13.615192    19.556054     7.738425     0.102332
H      9.495806     2.942057     6.588736     0.145587
H      8.666410     0.876865     3.234598     0.142329
H     12.808575    17.573319     4.482731     0.106405
H      6.880580     3.189917     9.074454     0.102327
H      5.471180     3.984725     7.416723     0.145581
H      6.300576     7.719512     8.668372     0.142325
H      7.687197     6.810139    10.268091     0.106400
H      5.065304    10.117251     3.442034     0.102332
H      5.412451     8.144595     2.278282     0.145587
H      9.226373     9.295542     1.701680     0.142331
H      8.763014    11.214362     2.890043     0.106408
H     11.157155     3.778418     1.051244     0.102330
H      9.372688     2.851007     2.200933     0.145584
H     11.590236     3.039147     5.555071     0.142329
H     13.289190     3.968929     4.306938     0.106403
H     14.503504    12.624435     0.284785     0.102333
H     20.379437    15.132800    16.206392     0.145588
H     24.193359    14.831926    17.458041     0.142332
H     18.201214    12.335336     1.478422     0.106409
H      7.247741    12.948543    12.231703     0.102330
H     24.339674    13.858245    11.067951     0.145584
H     26.557222    17.167802    10.491349     0.142330
H      9.379776    16.162752    11.679712     0.106405
H     16.318780     2.581269     9.840913     0.102323
H     20.438166    19.195266    10.990602     0.145580
H     21.267562    21.260458    14.344740     0.142328
H     17.125397     4.564004    13.096607     0.106405
H     23.053392    18.947406     8.504884     0.102331
H     24.462792    18.152598    10.162615     0.145588
H     23.633396    14.417811     8.910966     0.142331
H     22.246775    15.327184     7.311247     0.106406
H     24.868668    12.020072    14.137304     0.102335
H     24.521521    13.992728    15.301056     0.145588
H     20.707599    12.841781    15.877658     0.142332
H     21.170958    10.922961    14.689295     0.106409
H     18.776817    18.358905    16.528094     0.102332
H     20.561284    19.286316    15.378405     0.145586
H     18.343736    19.098176    12.024267     0.142332
H     16.644782    18.168394    13.272400     0.106408
H      1.689174     1.249209     0.992002     0.072625
H     13.277812     9.819452     7.797667     0.072624
H     28.244798    20.888114    16.587336     0.072624
H     16.656160    12.317871     9.781671     0.072625
C     12.504235     6.493090    16.640777     0.603750
C     15.424193    20.254519    16.160158     0.593265
C     11.236949     5.695481    16.916070    -0.130014
C     11.087107     4.417626    16.401522     0.132211
C     15.554577    21.656187    16.751527    -0.123237
C      3.562549     0.022759     0.085436     0.091762
C      3.609035     1.334461     0.580997    -0.040963
C      4.701591     2.096380     0.167004     0.100286
C     14.583733     9.911347    17.377351     0.089268
C      8.859223     6.770905     0.787554    -0.170137
C      7.601976     7.373911     0.892327     0.110201
C      6.606902     6.947924     0.050980    -0.167130
C     12.419561    10.080963    16.676463     0.107988
C     20.566194     6.777758     2.554454     0.603751
C     23.954653     8.793664    16.066988     0.593264
C     20.278622     5.540436     1.715216    -0.130015
C     19.478752     5.628745     0.587150     0.132211
C     24.847186     8.656620    17.298244    -0.123237
C      1.127944     3.380430     0.002813     0.091761
C      1.887193     3.196469     1.168147    -0.040963
C      1.986686     4.308659     2.004045     0.100285
C     22.601645     8.329119     5.716977     0.089262
C      4.794875     7.796760     6.416458    -0.170141
C      4.654823     6.524750     6.980052     0.110199
C      3.487565     5.841599     6.755740    -0.167131
C     21.351784     6.448551     6.040964     0.107987
C      9.870751    18.485806     6.022857     0.603751
C     23.883910    17.737057     4.925203     0.593265
C      8.736941    18.532363     5.007826    -0.130013
C      7.471239    18.083525     5.349393     0.132211
C     25.262296    18.248289     4.512792    -0.123238
C      1.065211     0.853375     3.291907     0.091761
C      2.333003     1.259087     2.848732    -0.040958
C      3.381512     1.041956     3.742641     0.100287
C     13.748173    19.426853     6.817443     0.089268
C      9.068781     2.236776     6.140463    -0.170138
C      9.277102     2.026487     4.773845     0.110199
C      8.578345     1.019739     4.159271    -0.167131
C     13.276478    18.264159     4.912370     0.107987
C     10.625021     5.103338     9.728230     0.603754
C     15.488262     6.342078    10.208849     0.593265
C     11.758831     6.081433     9.452937    -0.130018
C     13.024533     5.850427     9.967485     0.132211
C     14.109876     6.627952     9.617480    -0.123238
C     13.901775     7.669014     8.704233     0.091761
C     12.633983     8.008757     8.208672    -0.040964
C     11.585474     7.187277     8.622665     0.100288
C      6.747599     4.116224     8.991656     0.089262
C      5.898205     4.581119     8.002115    -0.170143
C      5.689884     5.959846     7.897342     0.110195
C      6.388641     6.786512     8.738689    -0.167134
C      7.219294     6.235166     9.692544     0.107986
C      7.991537    11.438139     6.235215     0.603752
C     10.600365    12.877478    10.302019     0.593267
C      9.258823    11.350695     7.074453    -0.130016
C      9.408665    12.141352     8.202519     0.132211
C     10.469981    11.983948     9.070763    -0.123239
C     11.404437    10.980291     8.786856     0.091761
C     11.357951    10.200459     7.621522    -0.040960
C     10.265395    10.431083     6.785624     0.100286
C      5.912039     9.946337     3.072692     0.089269
C      6.107763     8.767692     2.373211    -0.170137
C      7.365010     8.529037     1.809617     0.110199
C      8.360084     9.445014     2.033929    -0.167129
C      8.076211    10.590578     2.748705     0.107989
C     13.277192     7.045177     2.766812     0.603751
C     15.417519    11.475835     3.864466     0.593268
C     13.564764     8.142900     3.781843    -0.130015
C     14.364634     9.221633     3.440276     0.132211
C     14.524986    10.307635     4.276877    -0.123239
C     13.839042    10.300114     5.497762     0.091762
C     13.079793     9.206752     5.940937    -0.040960
C     12.980300     8.140629     5.047028     0.100286
C     11.241741     3.613427     1.972226     0.089264
C     10.172111     3.052732     2.649206    -0.170140
C     10.312163     2.791954     4.015824     0.110198
C     11.479421     3.165197     4.630398    -0.167132
C     12.491602     3.723890     3.877299     0.107988
C     17.429737    15.644233     0.938561     0.603752
C     14.509779     1.882804     1.419180     0.593265
C     18.697023    16.441842     0.663268    -0.130015
C     18.846865    17.719697     1.177816     0.132211
C     14.379395     0.481136     0.827811    -0.123238
C     20.842637     4.065991    17.493902     0.091761
C     26.324937    20.802862    16.998341    -0.040960
C     25.232381    20.040943    17.412334     0.100286
C     15.350239    12.225976     0.201987     0.089268
C     21.074749    15.366418    16.791784    -0.170137
C     22.331996    14.763412    16.687011     0.110200
C     23.327070    15.189399    17.528358    -0.167130
C     17.514411    12.056360     0.902875     0.107988
C      9.367778    15.359565    15.024884     0.603753
C      5.979319    13.343659     1.512350     0.593266
C      9.655350    16.596887    15.864122    -0.130017
C     10.455220    16.508578    16.992188     0.132211
C      5.086786    13.480703     0.281094    -0.123238
C     23.277242    14.668143    -0.002813     0.091761
C     28.046779    18.940854    16.411191    -0.040960
C     27.947286    17.828664    15.575293     0.100287
C      7.332327    13.808204    11.862361     0.089265
C     25.139097    14.340563    11.162880    -0.170140
C     25.279149    15.612573    10.599286     0.110197
C     26.446407    16.295724    10.823598    -0.167131
C      8.582188    15.688772    11.538374     0.107989
C     20.063221     3.651517    11.556481     0.603752
C      6.050062     4.400266    12.654135     0.593266
C     21.197031     3.604960    12.571512    -0.130015
C     22.462733     4.053798    12.229945     0.132211
C      4.671676     3.889034    13.066546    -0.123238
C      9.992361    21.283948    14.287431     0.091762
C     27.600969    20.878236    14.730606    -0.040964
C     26.552460    21.095367    13.836697     0.100285
C     16.185799     2.710470    10.761895     0.089265
C     20.865191    19.900547    11.438875    -0.170142
C     20.656870    20.110836    12.805493     0.110197
C     21.355627    21.117584    13.420067    -0.167135
C     16.657494     3.873164    12.666968     0.107986
C     19.308951    17.033985     7.851108     0.603751
C     14.445710    15.795245     7.370489     0.593267
C     18.175141    16.055890     8.126401    -0.130016
C     16.909439    16.286896     7.611853     0.132211
C     15.824096    15.509371     7.961858    -0.123236
C     16.032197    14.468309     8.875105     0.091762
C     17.299989    14.128566     9.370666    -0.040958
C     18.348498    14.950046     8.956673     0.100286
C     23.186373    18.021099     8.587682     0.089269
C     24.035767    17.556204     9.577223    -0.170136
C     24.244088    16.177477     9.681996     0.110200
C     23.545331    15.350811     8.840649    -0.167130
C     22.714678    15.902157     7.886794     0.107987
C     21.942435    10.699184    11.344123     0.603753
C     19.333607     9.259845     7.277319     0.593267
C     20.675149    10.786628    10.504885    -0.130017
C     20.525307     9.995971     9.376819     0.132211
C     19.463991    10.153375     8.508575    -0.123238
C     18.529535    11.157032     8.792482     0.091760
C     18.576021    11.936864     9.957816    -0.040964
C     19.668577    11.706240    10.793714     0.100286
C     24.021933    12.190986    14.506646     0.089267
C     23.826209    13.369631    15.206127    -0.170137
C     22.568962    13.608286    15.769721     0.110199
C     21.573888    12.692309    15.545409    -0.167130
C     21.857761    11.546745    14.830633     0.107988
C     16.656780    15.092146    14.812526     0.603753
C     14.516453    10.661488    13.714872     0.593267
C     16.369208    13.994423    13.797495    -0.130017
C     15.569338    12.915690    14.139062     0.132211
C     15.408986    11.829688    13.302461    -0.123238
C     16.094930    11.837209    12.081576     0.091761
C     16.854179    12.930571    11.638401    -0.040963
C     16.953672    13.996694    12.532310     0.100286
C     18.692231    18.523896    15.607112     0.089264
C     19.761861    19.084591    14.930132    -0.170139
C     19.621809    19.345369    13.563514     0.110201
C     18.454551    18.972126    12.948940    -0.167131
C     17.442370    18.413433    13.702039     0.107986
C      2.407589     1.780505     1.413906    -0.069332
C     12.559397     9.288157     7.375763    -0.069332
C     27.526383    20.356818    16.165432    -0.069331
C     17.374575    12.849166    10.203575    -0.069332
N     13.619864     9.541940    16.537938    -0.190992
N     21.457583     7.671499     5.547336    -0.190990
N     13.112655    18.424994     6.215351    -0.190993
N      7.383117     4.929626     9.831069    -0.190991
N      6.875908    10.847613     3.242333    -0.190990
N     12.385803     3.927635     2.574318    -0.190988
N     16.314108    12.595383     1.041400    -0.190991
N      8.476389    14.465824    12.032002    -0.190990
N     16.821317     3.712329    11.363987    -0.190994
N     22.550855    17.207697     7.748269    -0.190988
N     23.058064    11.289710    14.337005    -0.190992
N     17.548169    18.209688    15.005020    -0.190991
Cl    12.280240     3.826534    15.288750    -0.054982
Cl     7.822272    16.996144     0.557089    -0.010301
Cl     4.900386     3.733469     0.701240    -0.049599
Cl    18.663870     7.126224     0.263514    -0.054987
Cl     6.491381     6.192560    16.428067    -0.010298
Cl     2.897043     4.237704     3.477545    -0.049599
Cl     7.255530    17.297344     6.881256    -0.054988
Cl    18.541874     1.109221     2.309925    -0.010296
Cl     5.005031     1.496738     3.339723    -0.049593
Cl    13.240242     4.536492    11.080257    -0.054996
Cl    15.301512     8.567507     8.232580    -0.010304
Cl     9.961955     7.476693     8.088429    -0.049604
Cl     8.215532    13.359100     8.526155    -0.054991
Cl    12.673500    10.764474     9.940940    -0.010302
Cl    10.066600     9.539867     5.312124    -0.049600
Cl    15.179516     9.197613     1.908413    -0.054993
Cl    14.004391    11.713401     6.479744    -0.010303
Cl    12.069943     6.721512     5.449946    -0.049598
Cl    17.653732    18.310789     2.290588    -0.054991
Cl    22.111700     5.141179    17.022249    -0.010300
Cl    25.033586    18.403854    16.878098    -0.049600
Cl    11.270102    15.011099    17.315824    -0.054994
Cl    23.442591    15.944763     1.151271    -0.010305
Cl    27.036929    17.899619    14.101793    -0.049601
Cl    22.678442     4.839979    10.698082    -0.054992
Cl    11.392098    21.028102    15.269413    -0.010302
Cl    24.928941    20.640585    14.239615    -0.049600
Cl    16.693730    17.600831     6.499081    -0.054987
Cl    14.632460    13.569816     9.346758    -0.010293
Cl    19.972017    14.660630     9.490909    -0.049597
Cl    21.718440     8.778223     9.053183    -0.054981
Cl    17.260472    11.372849     7.638398    -0.010299
Cl    19.867372    12.597456    12.267214    -0.049602
Cl    14.754456    12.939710    15.670925    -0.054990
Cl    15.929581    10.423922    11.099594    -0.010300
Cl    17.864029    15.415811    12.129392    -0.049600
O     12.485975     7.176739    15.589181    -0.549799
O     13.425201     6.391033    17.449778    -0.557125
O     15.832763    19.322066    16.900951    -0.535442
O     14.969275    20.138376    15.013634    -0.549585
O     19.729591     7.014935     3.458559    -0.549796
O     21.567245     7.434315     2.271778    -0.557127
O     24.562236     9.034854    14.990956    -0.535439
O     22.728510     8.693482    16.213599    -0.549587
O     10.519070    17.412233     6.049050    -0.549800
O     10.042915    19.480033     6.726382    -0.557117
O     23.112018    18.608960     5.403889    -0.535427
O     23.639618    16.529509     4.794413    -0.549575
O      9.976702     5.321035    10.779826    -0.549801
O     10.452857     4.192870     8.919229    -0.557124
O     16.260154     5.678315     9.468056    -0.535442
O     15.732554     6.743027    11.355373    -0.549590
O      8.009797    12.307520     5.331110    -0.549799
O      7.070571    10.673290     6.517891    -0.557121
O     10.191795    12.367183    11.378051    -0.535441
O     11.055283    14.020506    10.155408    -0.549588
O     14.113795     6.110846     2.740619    -0.549795
O     12.276141     7.171766     2.063287    -0.557127
O     14.809936    12.469252     3.385780    -0.535442
O     16.643662    11.355730     3.995256    -0.549589
O     17.447997    14.960584     1.990157    -0.549801
O     16.508771    15.746290     0.129560    -0.557124
O     14.101209     2.815257     0.678387    -0.535439
O     14.964697     1.998947     2.565704    -0.549589
O     10.204381    15.122388    14.120779    -0.549798
O      8.366727    14.703008    15.307560    -0.557129
O      5.371736    13.102469     2.588382    -0.535444
O      7.205462    13.443841     1.365739    -0.549589
O     19.414902     4.725090    11.530288    -0.549798
O     19.891057     2.657290    10.852956    -0.557127
O      6.821954     3.528363    12.175449    -0.535445
O      6.294354     5.607814    12.784925    -0.549589
O     19.957270    16.816288     6.799512    -0.549784
O     19.481115    17.944453     8.660109    -0.557111
O     13.673818    16.459008     8.111282    -0.535441
O     14.201418    15.394296     6.223965    -0.549587
O     21.924175     9.829803    12.248228    -0.549796
O     22.863401    11.464033    11.061447    -0.557122
O     19.742177     9.770140     6.201287    -0.535440
O     18.878689     8.116817     7.423930    -0.549583
O     15.820177    16.026477    14.838719    -0.549798
O     17.657831    14.965557    15.516051    -0.557128
O     15.124036     9.668071    14.193558    -0.535442
O     13.290310    10.781593    13.584082    -0.549587

The following XYZ coordinates are in angstroms. Other properties are in atomic units.
The sperically averaged electron density of each atom fit to a function of the form exp(a - br)
eigen_1, eigen_2 and eigen_3 are the three eigenvalues of traceless quadrupole moment tensor
  atom number  atomic symbol              X              Y              Z     net charge C6 coefficient C8 coefficient C10 coefficient fluctuating dipole atomic polarizability isotropic forcefield polarizability              a              b squared Pearson coefficient          <r^3>          <r^4>         wp_QDO          m_QDO          q_QDO       dipole_x       dipole_y       dipole_z         dipole            Qxy            Qxz            Qyz     Q(x^2-y^2)  Q(3z^2 - R^2)        eigen_1        eigen_2        eigen_3 static polarizability      alpha(xx)      alpha(xy)      alpha(xz)      alpha(yy)      alpha(yz)      alpha(zz) atomic spin moment
            1             Cu      13.945088       8.330913      14.976014       0.802845      59.008963 0.93251546E+03  0.24963780E+05                                13.559544                           10.813369       0.688611       2.130787                    0.998097      41.845409     105.210684       0.486580       0.470216      -1.097195      -0.001514      -0.069282      -0.122523       0.140763       0.026119      -0.022740       0.058613       0.058022      -0.039322      -0.086406       0.040810       0.045596             16.679075      11.897318       6.450155      -5.584570      21.186265      -4.538507      16.953642           0.655304
            2             Cu      19.835924       8.508400       4.721634       0.802833      59.010275 0.93253939E+03  0.24964594E+05                                13.559771                           10.813533       0.688589       2.130777                    0.998097      41.845713     105.211992       0.486575       0.470218      -1.097193      -0.129555       0.038102      -0.039725       0.140764      -0.006931       0.057283       0.014452      -0.037470      -0.143533      -0.086412       0.040817       0.045596             16.679377      12.659474      -4.211643      -0.790466      14.406309       8.136093      22.972350           0.655304
            3             Cu      12.049994      17.054478       7.217549       0.802839      59.009583 0.93252687E+03  0.24964165E+05                                13.559638                           10.813437       0.688624       2.130789                    0.998097      41.845606     105.211388       0.486579       0.470216      -1.097194      -0.066690      -0.115075       0.046112       0.140770       0.056690       0.025717      -0.028520       0.025944       0.094892      -0.086421       0.040827       0.045594             16.679200      24.002309      -5.198661       4.024479      14.779958      -5.335776      11.255333           0.655307
            4             Cu       8.445778       4.263962      11.392993       0.802830      59.009723 0.93252952E+03  0.24964274E+05                                13.559738                           10.813516       0.688564       2.130774                    0.998097      41.845324     105.211052       0.486572       0.470222      -1.097190       0.066698      -0.018850       0.122539       0.140783       0.037882       0.049403      -0.038927      -0.018790      -0.039277      -0.086428       0.040846       0.045582             16.679324      24.002489       2.742151      -5.975265       9.081584      -4.010417      16.953899           0.655409
            5             Cu       6.550684      12.643277       4.068035       0.802833      59.010303 0.93253932E+03  0.24964589E+05                                13.559764                           10.813523       0.688603       2.130780                    0.998097      41.845767     105.212088       0.486576       0.470217      -1.097193       0.001516       0.135038       0.039724       0.140768      -0.016238       0.030601       0.050542       0.023266      -0.143537      -0.086419       0.040825       0.045594             16.679373      11.897519      -3.978233       7.547763      15.168254      -3.138813      22.972345           0.655277
            6             Cu      14.007462       4.542277       1.572120       0.802825      59.010533 0.93254491E+03  0.24964784E+05                                13.559828                           10.813581       0.688573       2.130773                    0.998097      41.845737     105.212229       0.486572       0.470219      -1.097192       0.129556       0.030061      -0.046113       0.140765       0.054222      -0.019725       0.032936       0.042011       0.094907      -0.086410       0.040815       0.045595             16.679444      12.659531      -1.724033      -3.923089      26.123324       5.410882      11.255477           0.655302
            7             Cu      15.988884      13.806410       2.603324       0.802833      59.010251 0.93253844E+03  0.24964560E+05                                13.559759                           10.813520       0.688606       2.130782                    0.998097      41.845741     105.212018       0.486576       0.470217      -1.097193       0.001515       0.069287       0.122531       0.140772       0.026129      -0.022754       0.058627       0.058004      -0.039297      -0.086423       0.040831       0.045592             16.679366      11.897511       6.450292      -5.584683      21.186653      -4.538620      16.953933           0.655312
            8             Cu      10.098048      13.628923      12.857704       0.802830      59.010234 0.93253904E+03  0.24964583E+05                                13.559768                           10.813534       0.688589       2.130778                    0.998097      41.845690     105.211942       0.486574       0.470218      -1.097193       0.129558      -0.038103       0.039726       0.140767      -0.006932       0.057284       0.014451      -0.037468      -0.143536      -0.086414       0.040819       0.045594             16.679369      12.659473      -4.211638      -0.790462      14.406297       8.136081      22.972337           0.655278
            9             Cu      17.883978       5.082845      10.361789       0.802840      59.009036 0.93251791E+03  0.24963855E+05                                13.559534                           10.813366       0.688617       2.130788                    0.998097      41.845526     105.210912       0.486582       0.470214      -1.097196       0.066682       0.115056      -0.046108       0.140749       0.056671       0.025717      -0.028485       0.025936       0.094936      -0.086393       0.040788       0.045605             16.679056      24.002080      -5.198596       4.024432      14.779839      -5.335727      11.255248           0.655198
           10             Cu      21.488194      17.873361       6.186345       0.802833      59.010764 0.93254900E+03  0.24964903E+05                                13.559793                           10.813548       0.688629       2.130785                    0.998097      41.846098     105.212909       0.486577       0.470214      -1.097195      -0.066679       0.018840      -0.122509       0.140746       0.037895       0.049369      -0.038902      -0.018817      -0.039357      -0.086398       0.040787       0.045611             16.679405      24.002620       2.742178      -5.975315       9.081623      -4.010443      16.953973           0.655154
           11             Cu      23.383288       9.494046      13.511303       0.802837      59.009446 0.93252449E+03  0.24964089E+05                                13.559636                           10.813438       0.688593       2.130781                    0.998097      41.845487     105.211120       0.486577       0.470217      -1.097193      -0.001512      -0.135033      -0.039726       0.140764      -0.016231       0.030588       0.050533       0.023291      -0.143527      -0.086404       0.040808       0.045596             16.679195      11.897395      -3.978182       7.547654      15.168114      -3.138753      22.972077           0.655323
           12             Cu      15.926510      17.595046      16.007218       0.802833      59.009971 0.93253397E+03  0.24964412E+05                                13.559727                           10.813503       0.688594       2.130780                    0.998097      41.845611     105.211650       0.486575       0.470218      -1.097193      -0.129562      -0.030062       0.046114       0.140771       0.054227      -0.019734       0.032938       0.042014       0.094897      -0.086418       0.040826       0.045592             16.679313      12.659444      -1.724011      -3.923062      26.123091       5.410843      11.255404           0.655284
           13              H      15.430468       9.512888      17.294553       0.102333       1.186750 0.86598311E+01  0.86590101E+02                                 1.854971                            1.724820      -0.832237       2.489834                    0.998697       3.475606       9.772977       0.475486       1.288278      -0.708785       0.047514      -0.014992      -0.003911       0.049977      -0.007542      -0.000598       0.008361       0.021857      -0.020518      -0.016414      -0.000715       0.017129              1.905054       2.352632      -0.490863       0.041183       1.763705      -0.016094       1.598824           0.001242
           14              H       9.554535       7.004523       1.372946       0.145588       0.986961 0.70308275E+01  0.67511145E+02                                 1.706315                            1.604967      -1.066908       2.398873                    0.997093       3.427491       9.809063       0.464280       1.373906      -0.689432       0.031696       0.009152       0.024646       0.041180      -0.002359       0.005269       0.008737       0.010963       0.006123      -0.013286       0.003413       0.009873              1.743283       1.940032       0.066268       0.464583       1.527169       0.176068       1.762649           0.000760
           15              H       5.740613       7.305397       0.121297       0.142333       1.038904 0.75654907E+01  0.73219744E+02                                 1.706121                            1.621299      -0.855309       2.495712                    0.999328       3.267239       9.072517       0.485729       1.302928      -0.705970      -0.038020       0.012392       0.001533       0.040018      -0.004225       0.006282       0.008383       0.022072      -0.010965      -0.016974       0.001906       0.015068              1.725273       2.111191      -0.298210      -0.092728       1.588240       0.122071       1.476387           0.000707
           16              H      11.732758       9.801987      16.100916       0.106410       1.343839 0.10225681E+02  0.10609480E+03                                 1.988237                            1.856211      -1.062804       2.383539                    0.996145       3.516597       9.921993       0.467208       1.263553      -0.715519      -0.043926      -0.010831      -0.034129       0.056671      -0.005837       0.018142       0.010964       0.025417      -0.010908      -0.025424      -0.000328       0.025752              2.035226       2.203231       0.314462       0.478257       1.840697       0.274830       2.061750           0.001312
           17              H      22.686231       9.188780       5.347635       0.102329       1.186757 0.86598985E+01  0.86590965E+02                                 1.854981                            1.724829      -0.832242       2.489830                    0.998697       3.475621       9.773038       0.475484       1.288281      -0.708784       0.007027       0.047541      -0.013717       0.049976       0.003012       0.004921      -0.009049      -0.017091      -0.033493      -0.016414      -0.000715       0.017129              1.905064       1.624926       0.151832      -0.121789       2.327912      -0.472483       1.762354           0.001240
           18              H       5.594298       8.279078       6.511387       0.145584       0.986961 0.70308276E+01  0.67511157E+02                                 1.706317                            1.604969      -1.066912       2.398872                    0.997093       3.427493       9.809075       0.464279       1.373909      -0.689432       0.034219       0.022667       0.003331       0.041180       0.003530       0.004671      -0.005082       0.005977      -0.029758      -0.013287       0.003413       0.009874              1.743286       2.099710       0.418605       0.089466       1.668590      -0.069976       1.461556           0.000763
           19              H       3.376750       4.969521       7.087989       0.142327       1.038906 0.75655091E+01  0.73219967E+02                                 1.706125                            1.621303      -0.855316       2.495709                    0.999328       3.267240       9.072523       0.485728       1.302931      -0.705970      -0.007024      -0.037612       0.011723       0.040018       0.007946       0.004399      -0.007140      -0.005074      -0.037868      -0.016974       0.001906       0.015068              1.725277       1.496920       0.030295       0.049416       2.150278      -0.296947       1.528633           0.000726
           20              H      20.554196       5.974571       5.899626       0.106400       1.343862 0.10225901E+02  0.10609775E+03                                 1.988270                            1.856239      -1.062817       2.383533                    0.996145       3.516628       9.922139       0.467201       1.263564      -0.715517      -0.046996      -0.031545      -0.002818       0.056671       0.017378       0.005008      -0.011778       0.006966      -0.046070      -0.025423      -0.000328       0.025752              2.035261       2.475250       0.453761       0.247152       1.899748       0.131317       1.730784           0.001336
           21              H      13.615192      19.556054       7.738425       0.102332       1.186747 0.86597979E+01  0.86589712E+02                                 1.854971                            1.724820      -0.832240       2.489833                    0.998697       3.475601       9.772969       0.475485       1.288282      -0.708784      -0.000418       0.007478       0.049412       0.049977       0.007587      -0.001895       0.002483      -0.002894       0.050469      -0.016414      -0.000715       0.017129              1.905053       1.539295      -0.057998      -0.234677       1.668483       0.255410       2.507380           0.001248
           22              H       9.495806       2.942057       6.588736       0.145587       0.986957 0.70307981E+01  0.67510796E+02                                 1.706313                            1.604965      -1.066908       2.398874                    0.997093       3.427483       9.809038       0.464280       1.373908      -0.689432       0.018034       0.030264       0.021324       0.041180       0.009892      -0.001155       0.002843      -0.010162       0.010812      -0.013286       0.003413       0.009873              1.743281       1.599701       0.335135       0.097122       1.941300       0.375473       1.688840           0.000768
           23              H       8.666410       0.876865       3.234598       0.142329       1.038904 0.75654962E+01  0.73219815E+02                                 1.706123                            1.621301      -0.855314       2.495710                    0.999328       3.267238       9.072517       0.485728       1.302931      -0.705970       0.000713      -0.007564      -0.039290       0.040018       0.010207       0.000379       0.006936      -0.008465       0.032691      -0.016974       0.001906       0.015068              1.725275       1.466078       0.064441      -0.118267       1.460332       0.055381       2.249416           0.000717
           24              H      12.808575      17.573319       4.482731       0.106405       1.343848 0.10225768E+02  0.10609595E+03                                 1.988249                            1.856221      -1.062810       2.383536                    0.996145       3.516605       9.922030       0.467206       1.263556      -0.715518      -0.023222      -0.042038      -0.030087       0.056671       0.015904      -0.001355       0.016932      -0.015569       0.025168      -0.025424      -0.000329       0.025752              2.035238       2.047940       0.474404       0.261363       2.224668       0.323607       1.833107           0.001317
           25              H       6.880580       3.189917       9.074454       0.102327       1.186756 0.86598843E+01  0.86590780E+02                                 1.854980                            1.724828      -0.832241       2.489831                    0.998697       3.475618       9.773024       0.475484       1.288281      -0.708784       0.000418      -0.049821       0.003911       0.049976      -0.000127       0.007819      -0.003021      -0.026556      -0.020518      -0.016414      -0.000715       0.017129              1.905062       1.539302      -0.241717      -0.003326       2.577054       0.044091       1.598831           0.001249
           26              H       5.471180       3.984725       7.416723       0.145581       0.986965 0.70308719E+01  0.67511680E+02                                 1.706322                            1.604974      -1.066912       2.398871                    0.997093       3.427502       9.809104       0.464278       1.373909      -0.689432      -0.018034      -0.027625      -0.024646       0.041180       0.001116       0.009897       0.002479      -0.011725       0.006123      -0.013287       0.003413       0.009873              1.743291       1.599710       0.170520       0.304422       1.867506       0.392642       1.762657           0.000768
           27              H       6.300576       7.719512       8.668372       0.142325       1.038909 0.75655361E+01  0.73220287E+02                                 1.706127                            1.621305      -0.855315       2.495709                    0.999328       3.267247       9.072543       0.485728       1.302930      -0.705970      -0.000713       0.039982      -0.001533       0.040018       0.002681       0.009856       0.003551      -0.023017      -0.010965      -0.016974       0.001906       0.015068              1.725279       1.466081      -0.100593       0.089559       2.233365      -0.124416       1.476392           0.000719
           28              H       7.687197       6.810139      10.268091       0.106400       1.343854 0.10225818E+02  0.10609660E+03                                 1.988256                            1.856227      -1.062815       2.383534                    0.996145       3.516613       9.922060       0.467205       1.263558      -0.715518       0.023222       0.038828       0.034129       0.056671       0.002283       0.015797       0.014134      -0.027594      -0.010907      -0.025423      -0.000328       0.025752              2.035246       2.047948       0.362042       0.402863       1.996020       0.376792       2.061770           0.001325
           29              H       5.065304      10.117251       3.442034       0.102332       1.186750 0.86598339E+01  0.86590155E+02                                 1.854973                            1.724822      -0.832239       2.489833                    0.998697       3.475608       9.772991       0.475485       1.288280      -0.708784      -0.047514       0.007205       0.013717       0.049977      -0.002291      -0.007210       0.007355       0.017532      -0.033493      -0.016414      -0.000715       0.017129              1.905056       2.352635      -0.071090      -0.487431       1.600186       0.021940       1.762347           0.001234
           30              H       5.412451       8.144595       2.278282       0.145587       0.986961 0.70308312E+01  0.67511194E+02                                 1.706316                            1.604968      -1.066908       2.398873                    0.997093       3.427492       9.809069       0.464280       1.373907      -0.689432      -0.031696      -0.026078      -0.003330       0.041180       0.004598      -0.003491       0.005955      -0.000997      -0.029757      -0.013286       0.003413       0.009873              1.743285       1.940033       0.467518      -0.040703       1.828265       0.106038       1.461556           0.000759
           31              H       9.226373       9.295542       1.701680       0.142331       1.038904 0.75654911E+01  0.73219749E+02                                 1.706122                            1.621300      -0.855310       2.495712                    0.999328       3.267238       9.072514       0.485729       1.302929      -0.705970       0.038020      -0.004301      -0.011723       0.040018       0.005162      -0.005538       0.006297       0.013104      -0.037869      -0.016974       0.001906       0.015068              1.725274       2.111192      -0.157875      -0.269450       1.535999       0.134222       1.528630           0.000706
           32              H       8.763014      11.214362       2.890043       0.106408       1.343842 0.10225710E+02  0.10609519E+03                                 1.988241                            1.856214      -1.062808       2.383538                    0.996145       3.516599       9.922003       0.467208       1.263554      -0.715519       0.043926       0.035695       0.002818       0.056671       0.016348      -0.009795       0.008238       0.013696      -0.046071      -0.025424      -0.000328       0.025752              2.035230       2.203235       0.537064       0.197942       2.171695       0.197846       1.730761           0.001303
           33              H      11.157155       3.778418       1.051244       0.102330       1.186753 0.86598552E+01  0.86590401E+02                                 1.854974                            1.724823      -0.832239       2.489832                    0.998697       3.475610       9.772991       0.475485       1.288279      -0.708785      -0.007027       0.002590      -0.049412       0.049976       0.005475       0.001818      -0.002539       0.010896       0.050469      -0.016414      -0.000715       0.017129              1.905057       1.624920      -0.084226       0.175474       1.582865      -0.299194       2.507385           0.001245
           34              H       9.372688       2.851007       2.200933       0.145584       0.986963 0.70308525E+01  0.67511455E+02                                 1.706320                            1.604971      -1.066913       2.398871                    0.997093       3.427499       9.809096       0.464279       1.373909      -0.689432      -0.034218      -0.008379      -0.021323       0.041180       0.005349       0.002380      -0.001937       0.019500       0.010812      -0.013286       0.003413       0.009873              1.743289       2.099714       0.181971       0.387456       1.441303      -0.017111       1.688848           0.000763
           35              H      11.590236       3.039147       5.555071       0.142329       1.038907 0.75655213E+01  0.73220119E+02                                 1.706126                            1.621304      -0.855314       2.495710                    0.999328       3.267244       9.072538       0.485728       1.302931      -0.705970       0.007024      -0.002897       0.039290       0.040018       0.006085       0.006743      -0.001669       0.018446       0.032691      -0.016974       0.001906       0.015068              1.725278       1.496921       0.054994       0.018313       1.429493      -0.129301       2.249419           0.000725
           36              H      13.289190       3.968929       4.306938       0.106403       1.343858 0.10225863E+02  0.10609726E+03                                 1.988265                            1.856234      -1.062815       2.383534                    0.996145       3.516623       9.922119       0.467202       1.263563      -0.715517       0.046996       0.009891       0.030086       0.056671       0.008815       0.015792      -0.006255       0.030713       0.025168      -0.025424      -0.000328       0.025752              2.035255       2.475242       0.343520       0.385972       1.797401       0.155120       1.833122           0.001336
           37              H      14.503504      12.624435       0.284785       0.102333       1.186750 0.86598341E+01  0.86590155E+02                                 1.854973                            1.724822      -0.832239       2.489833                    0.998697       3.475608       9.772990       0.475485       1.288280      -0.708784      -0.047514       0.014992       0.003911       0.049977      -0.007542      -0.000599       0.008361       0.021857      -0.020518      -0.016414      -0.000715       0.017129              1.905055       2.352634      -0.490863       0.041183       1.763706      -0.016094       1.598825           0.001234
           38              H      20.379437      15.132800      16.206392       0.145588       0.986962 0.70308369E+01  0.67511261E+02                                 1.706316                            1.604968      -1.066910       2.398872                    0.997093       3.427494       9.809075       0.464280       1.373906      -0.689432      -0.031696      -0.009152      -0.024646       0.041180      -0.002359       0.005269       0.008737       0.010963       0.006123      -0.013286       0.003413       0.009873              1.743285       1.940033       0.066268       0.464584       1.527170       0.176069       1.762651           0.000764
           39              H      24.193359      14.831926      17.458041       0.142332       1.038902 0.75654777E+01  0.73219583E+02                                 1.706119                            1.621298      -0.855309       2.495713                    0.999328       3.267236       9.072505       0.485730       1.302929      -0.705970       0.038020      -0.012392      -0.001533       0.040018      -0.004225       0.006282       0.008383       0.022072      -0.010965      -0.016974       0.001906       0.015068              1.725271       2.111189      -0.298209      -0.092728       1.588239       0.122071       1.476386           0.000713
           40              H      18.201214      12.335336       1.478422       0.106409       1.343843 0.10225722E+02  0.10609535E+03                                 1.988243                            1.856216      -1.062808       2.383537                    0.996145       3.516603       9.922021       0.467207       1.263555      -0.715518       0.043926       0.010831       0.034129       0.056671      -0.005836       0.018142       0.010964       0.025417      -0.010908      -0.025424      -0.000328       0.025752              2.035232       2.203238       0.314464       0.478259       1.840702       0.274832       2.061757           0.001317
           41              H       7.247741      12.948543      12.231703       0.102330       1.186751 0.86598422E+01  0.86590249E+02                                 1.854974                            1.724823      -0.832239       2.489833                    0.998697       3.475608       9.772988       0.475485       1.288280      -0.708784      -0.007027      -0.047541       0.013717       0.049977       0.003012       0.004921      -0.009049      -0.017091      -0.033493      -0.016414      -0.000715       0.017129              1.905056       1.624919       0.151831      -0.121788       2.327902      -0.472480       1.762347           0.001241
           42              H      24.339674      13.858245      11.067951       0.145584       0.986966 0.70308737E+01  0.67511708E+02                                 1.706322                            1.604973      -1.066914       2.398870                    0.997093       3.427504       9.809113       0.464279       1.373908      -0.689432      -0.034218      -0.022667      -0.003331       0.041180       0.003530       0.004671      -0.005082       0.005977      -0.029758      -0.013287       0.003413       0.009873              1.743291       2.099718       0.418607       0.089466       1.668595      -0.069976       1.461560           0.000766
           43              H      26.557222      17.167802      10.491349       0.142330       1.038903 0.75654810E+01  0.73219612E+02                                 1.706119                            1.621298      -0.855308       2.495713                    0.999328       3.267234       9.072495       0.485730       1.302928      -0.705970       0.007024       0.037612      -0.011723       0.040018       0.007946       0.004399      -0.007140      -0.005074      -0.037869      -0.016974       0.001906       0.015068              1.725271       1.496916       0.030296       0.049415       2.150270      -0.296945       1.528628           0.000722
           44              H       9.379776      16.162752      11.679712       0.106405       1.343844 0.10225727E+02  0.10609545E+03                                 1.988247                            1.856219      -1.062808       2.383538                    0.996145       3.516602       9.922028       0.467205       1.263559      -0.715518       0.046996       0.031545       0.002818       0.056671       0.017378       0.005008      -0.011778       0.006967      -0.046071      -0.025424      -0.000328       0.025752              2.035237       2.475218       0.453753       0.247147       1.899727       0.131314       1.730766           0.001326
           45              H      16.318780       2.581269       9.840913       0.102323       1.186752 0.86598431E+01  0.86590249E+02                                 1.854975                            1.724824      -0.832234       2.489834                    0.998697       3.475609       9.772986       0.475485       1.288281      -0.708784       0.000418      -0.007477      -0.049412       0.049977       0.007587      -0.001895       0.002482      -0.002894       0.050468      -0.016414      -0.000715       0.017129              1.905058       1.539299      -0.057998      -0.234678       1.668487       0.255410       2.507387           0.001254
           46              H      20.438166      19.195266      10.990602       0.145580       0.986973 0.70309416E+01  0.67512518E+02                                 1.706331                            1.604981      -1.066917       2.398867                    0.997093       3.427519       9.809165       0.464278       1.373908      -0.689432      -0.018034      -0.030263      -0.021323       0.041180       0.009892      -0.001155       0.002843      -0.010162       0.010812      -0.013287       0.003413       0.009873              1.743300       1.599717       0.335140       0.097124       1.941323       0.375479       1.688859           0.000770
           47              H      21.267562      21.260458      14.344740       0.142328       1.038909 0.75655396E+01  0.73220331E+02                                 1.706127                            1.621305      -0.855312       2.495710                    0.999328       3.267248       9.072547       0.485728       1.302929      -0.705970      -0.000713       0.007564       0.039290       0.040017       0.010207       0.000379       0.006936      -0.008465       0.032691      -0.016974       0.001906       0.015068              1.725279       1.466081       0.064442      -0.118267       1.460336       0.055382       2.249421           0.000721
           48              H      17.125397       4.564004      13.096607       0.106405       1.343827 0.10225559E+02  0.10609312E+03                                 1.988219                            1.856195      -1.062800       2.383541                    0.996145       3.516575       9.921879       0.467213       1.263547      -0.715520       0.023222       0.042038       0.030086       0.056671       0.015904      -0.001355       0.016932      -0.015569       0.025168      -0.025424      -0.000329       0.025753              2.035207       2.047908       0.474392       0.261356       2.224632       0.323599       1.833080           0.001336
           49              H      23.053392      18.947406       8.504884       0.102331       1.186741 0.86597482E+01  0.86589089E+02                                 1.854965                            1.724815      -0.832236       2.489836                    0.998698       3.475591       9.772933       0.475485       1.288283      -0.708784      -0.000418       0.049822      -0.003910       0.049977      -0.000127       0.007819      -0.003021      -0.026556      -0.020518      -0.016414      -0.000715       0.017129              1.905047       1.539291      -0.241714      -0.003326       2.577032       0.044090       1.598819           0.001253
           50              H      24.462792      18.152598      10.162615       0.145588       0.986956 0.70307830E+01  0.67510618E+02                                 1.706311                            1.604963      -1.066910       2.398874                    0.997094       3.427479       9.809025       0.464280       1.373909      -0.689432       0.018034       0.027625       0.024646       0.041180       0.001116       0.009897       0.002479      -0.011724       0.006123      -0.013286       0.003413       0.009873              1.743279       1.599700       0.170519       0.304419       1.867492       0.392639       1.762645           0.000769
           51              H      23.633396      14.417811       8.910966       0.142331       1.038900 0.75654600E+01  0.73219379E+02                                 1.706119                            1.621298      -0.855313       2.495712                    0.999328       3.267231       9.072493       0.485729       1.302931      -0.705970       0.000713      -0.039982       0.001533       0.040018       0.002681       0.009855       0.003551      -0.023017      -0.010965      -0.016974       0.001906       0.015068              1.725271       1.466074      -0.100593       0.089558       2.233352      -0.124415       1.476385           0.000718
           52              H      22.246775      15.327184       7.311247       0.106406       1.343847 0.10225756E+02  0.10609579E+03                                 1.988247                            1.856220      -1.062808       2.383537                    0.996145       3.516606       9.922033       0.467206       1.263556      -0.715518      -0.023222      -0.038828      -0.034129       0.056671       0.002283       0.015797       0.014135      -0.027594      -0.010908      -0.025424      -0.000328       0.025752              2.035237       2.047939       0.362039       0.402860       1.996011       0.376789       2.061761           0.001323
           53              H      24.868668      12.020072      14.137304       0.102335       1.186746 0.86597973E+01  0.86589676E+02                                 1.854967                            1.724817      -0.832234       2.489835                    0.998698       3.475600       9.772954       0.475487       1.288277      -0.708785       0.047514      -0.007205      -0.013717       0.049976      -0.002291      -0.007211       0.007355       0.017532      -0.033493      -0.016414      -0.000715       0.017129              1.905049       2.352625      -0.071089      -0.487428       1.600180       0.021940       1.762340           0.001239
           54              H      24.521521      13.992728      15.301056       0.145588       0.986959 0.70308157E+01  0.67511008E+02                                 1.706314                            1.604966      -1.066907       2.398874                    0.997093       3.427489       9.809058       0.464280       1.373907      -0.689432       0.031696       0.026079       0.003331       0.041180       0.004598      -0.003491       0.005955      -0.000997      -0.029757      -0.013286       0.003413       0.009873              1.743282       1.940030       0.467517      -0.040702       1.828263       0.106037       1.461554           0.000763
           55              H      20.707599      12.841781      15.877658       0.142332       1.038901 0.75654682E+01  0.73219469E+02                                 1.706118                            1.621297      -0.855308       2.495713                    0.999328       3.267234       9.072498       0.485730       1.302929      -0.705970      -0.038020       0.004301       0.011723       0.040018       0.005162      -0.005538       0.006297       0.013104      -0.037868      -0.016974       0.001906       0.015068              1.725270       2.111187      -0.157874      -0.269449       1.535996       0.134222       1.528627           0.000717
           56              H      21.170958      10.922961      14.689295       0.106409       1.343843 0.10225715E+02  0.10609525E+03                                 1.988241                            1.856214      -1.062807       2.383538                    0.996145       3.516600       9.922005       0.467208       1.263554      -0.715519      -0.043926      -0.035695      -0.002818       0.056671       0.016348      -0.009795       0.008238       0.013696      -0.046070      -0.025424      -0.000328       0.025752              2.035230       2.203235       0.537063       0.197942       2.171694       0.197846       1.730761           0.001332
           57              H      18.776817      18.358905      16.528094       0.102332       1.186754 0.86598682E+01  0.86590580E+02                                 1.854976                            1.724825      -0.832239       2.489832                    0.998697       3.475616       9.773017       0.475485       1.288279      -0.708785       0.007027      -0.002590       0.049412       0.049976       0.005475       0.001819      -0.002539       0.010896       0.050469      -0.016414      -0.000715       0.017129              1.905059       1.624922      -0.084226       0.175474       1.582867      -0.299194       2.507387           0.001235
           58              H      20.561284      19.286316      15.378405       0.145586       0.986964 0.70308584E+01  0.67511534E+02                                 1.706321                            1.604972      -1.066915       2.398870                    0.997093       3.427502       9.809110       0.464278       1.373909      -0.689432       0.034218       0.008379       0.021323       0.041180       0.005349       0.002380      -0.001937       0.019500       0.010812      -0.013287       0.003413       0.009873              1.743289       2.099715       0.181971       0.387456       1.441304      -0.017111       1.688849           0.000766
           59              H      18.343736      19.098176      12.024267       0.142332       1.038904 0.75654873E+01  0.73219686E+02                                 1.706119                            1.621298      -0.855308       2.495712                    0.999328       3.267237       9.072503       0.485730       1.302927      -0.705970      -0.007024       0.002898      -0.039290       0.040018       0.006085       0.006743      -0.001669       0.018446       0.032691      -0.016974       0.001906       0.015068              1.725271       1.496916       0.054994       0.018313       1.429488      -0.129300       2.249409           0.000722
           60              H      16.644782      18.168394      13.272400       0.106408       1.343840 0.10225691E+02  0.10609496E+03                                 1.988240                            1.856213      -1.062804       2.383539                    0.996145       3.516599       9.922006       0.467207       1.263556      -0.715518      -0.046996      -0.009891      -0.030086       0.056671       0.008815       0.015792      -0.006255       0.030712       0.025168      -0.025423      -0.000328       0.025752              2.035229       2.475207       0.343513       0.385964       1.797380       0.155116       1.833100           0.001324
           61              H       1.689174       1.249209       0.992002       0.072625       1.534407 0.12938894E+02  0.14651531E+03                                 2.308148                            2.161184      -1.986065       1.859258                    0.994357       5.533401      17.909008       0.399579       1.353684      -0.683451      -0.019069      -0.014102      -0.011199       0.026229      -0.002265      -0.001799      -0.001330      -0.001387       0.002626      -0.003863       0.001931       0.001932              2.458038       2.544325       0.172748       0.137179       2.438491       0.101450       2.391299           0.000100
           62              H      13.277812       9.819452       7.797667       0.072624       1.534405 0.12938873E+02  0.14651502E+03                                 2.308147                            2.161182      -1.986065       1.859258                    0.994357       5.533399      17.909001       0.399579       1.353685      -0.683451       0.019069       0.014102       0.011199       0.026229      -0.002265      -0.001799      -0.001330      -0.001388       0.002626      -0.003863       0.001932       0.001932              2.458037       2.544324       0.172747       0.137180       2.438489       0.101449       2.391297           0.000101
           63              H      28.244798      20.888114      16.587336       0.072624       1.534406 0.12938884E+02  0.14651517E+03                                 2.308148                            2.161183      -1.986065       1.859258                    0.994357       5.533400      17.909002       0.399579       1.353685      -0.683451       0.019069       0.014103       0.011199       0.026229      -0.002265      -0.001799      -0.001330      -0.001388       0.002626      -0.003863       0.001931       0.001932              2.458037       2.544325       0.172748       0.137179       2.438490       0.101450       2.391298           0.000101
           64              H      16.656160      12.317871       9.781671       0.072625       1.534408 0.12938900E+02  0.14651539E+03                                 2.308149                            2.161184      -1.986064       1.859258                    0.994357       5.533403      17.909015       0.399579       1.353684      -0.683451      -0.019069      -0.014103      -0.011199       0.026229      -0.002265      -0.001799      -0.001330      -0.001388       0.002625      -0.003863       0.001931       0.001932              2.458039       2.544326       0.172747       0.137180       2.438491       0.101449       2.391299           0.000102
           65              C      12.504235       6.493090      16.640777       0.603750      24.975535 0.27294142E+03  0.58485198E+04                                 8.184455                            6.046498      -0.682555       1.814733                    0.998365      24.321999      72.112982       0.569063       0.502307      -0.991737       0.009846       0.021243      -0.025311       0.034479      -0.039225      -0.019908       0.048762      -0.077286      -0.036452      -0.049006      -0.039650       0.088656              9.675830      11.170074       3.930312      -0.289494       9.388520      -2.854641       8.468895          -0.001569
           66              C      15.424193      20.254519      16.160158       0.593265      23.622897 0.27557203E+03  0.59069696E+04                                 7.878642                            6.052619      -0.545406       1.860525                    0.998542      24.111922      71.026572       0.573183       0.498520      -0.995650      -0.001036      -0.031195       0.014679       0.034492       0.012359      -0.044862      -0.011784       0.123308      -0.085114      -0.054140      -0.040092       0.094233              9.210515       5.603232      -1.341087       0.853946      13.782191       2.406989       8.246123          -0.001578
           67              C      11.236949       5.695481      16.916070      -0.130014      48.429288 0.52829736E+03  0.13080825E+05                                11.762820                            7.804558      -0.365353       1.869116                    0.997855      30.323230      90.372439       0.572137       0.432364      -1.050991      -0.007733      -0.000497      -0.000791       0.007789      -0.020673       0.052669      -0.057998       0.001391       0.144754      -0.060504      -0.044355       0.104859             15.002478      18.467131       5.318081      -5.285665      16.474065       2.080593      10.066239           0.010301
           68              C      11.087107       4.417626      16.401522       0.132211      36.815710 0.44956099E+03  0.10697195E+05                                 9.914085                            7.303540      -0.126886       1.960030                    0.999295      27.779280      81.311311       0.578516       0.444948      -1.042886       0.032569      -0.015286      -0.033795       0.049361      -0.026203      -0.006155      -0.001824       0.027352       0.050739      -0.038424       0.014512       0.023911             11.772281      11.694055       2.566702      -3.255723      14.958783       3.268394       8.664006           0.005451
           69              C      15.554577      21.656187      16.751527      -0.123237      46.978517 0.52140263E+03  0.12855006E+05                                11.511955                            7.739563      -0.303259       1.891298                    0.998163      30.018919      88.985229       0.576655       0.430815      -1.052979      -0.008510       0.004700      -0.000287       0.009726      -0.027959       0.063352      -0.044866      -0.002679       0.110545      -0.060884      -0.040608       0.101492             14.694888      12.838953       0.488180      -4.473518      19.859422       6.260896      11.386289           0.005973
           70              C       3.562549       0.022759       0.085436       0.091762      40.418058 0.49390908E+03  0.12044186E+05                                10.595001                            7.659675      -0.305384       1.890233                    0.998924      28.963664      86.104809       0.563859       0.445456      -1.041546      -0.027479      -0.042849       0.010962       0.052070       0.019937      -0.006649      -0.021542       0.033703       0.013455      -0.035991       0.002721       0.033269             13.114527      12.600443      -1.223813      -5.293098      15.370034       5.387592      11.373102           0.011873
           71              C       3.609035       1.334461       0.580997      -0.040963      46.151271 0.52127998E+03  0.12929349E+05                                11.723266                            7.938783      -0.457298       1.834162                    0.998611      30.557220      92.669668       0.544669       0.453386      -1.033340      -0.045710       0.022368       0.035490       0.062042      -0.036534      -0.022240      -0.005761       0.012422       0.059910      -0.052078       0.013151       0.038927             15.285331      18.877984      -0.700809      -8.121508      14.008320       3.613152      12.969689          -0.001992
           72              C       4.701591       2.096380       0.167004       0.100286      39.339686 0.48927757E+03  0.11903493E+05                                10.377608                            7.624530      -0.273241       1.900051                    0.999258      28.900397      85.824238       0.565047       0.445556      -1.041460       0.014033       0.054138       0.004287       0.056091      -0.013737       0.013998       0.021920      -0.055281      -0.026024      -0.039616      -0.002743       0.042359             12.437950      15.938409       1.960765      -5.909458      11.722377       1.451931       9.653064           0.011168
           73              C      14.583733       9.911347      17.377351       0.089268      26.328845 0.34804961E+03  0.78039610E+04                                 7.906081                            6.386371       0.024193       2.022061                    0.999364      26.730797      77.091082       0.621633       0.439439      -1.041382      -0.038242       0.005791      -0.017662       0.042520       0.008988      -0.009144      -0.035849       0.043220      -0.043980      -0.050320       0.011794       0.038526              8.564109       8.914459      -1.072317       1.505929       7.919647       2.866547       8.858222           0.000608
           74              C       8.859223       6.770905       0.787554      -0.170137      33.046414 0.45778042E+03  0.10933567E+05                                 9.065629                            7.230921       0.032349       1.993278                    0.998672      29.700271      86.871845       0.598743       0.428313      -1.053702       0.001932      -0.000860      -0.005671       0.006053       0.017139       0.008071      -0.007857       0.008465      -0.008251      -0.022579       0.003427       0.019153              9.934933      10.137323      -2.420944       0.695215      10.014015       3.845739       9.653460           0.006987
           75              C       7.601976       7.373911       0.892327       0.110201      34.118596 0.40107653E+03  0.92225121E+04                                 9.332182                            6.792152      -0.073838       1.997017                    0.999292      26.094337      73.702411       0.617540       0.431339      -1.057008       0.003169      -0.002013      -0.003682       0.005259       0.011584      -0.015917      -0.007361      -0.001768       0.004713      -0.017167      -0.006361       0.023527             11.038530       9.582842      -2.108436      -0.057845      12.928472       6.335999      10.604277          -0.003995
           76              C       6.606902       6.947924       0.050980      -0.167130      31.986437 0.43569694E+03  0.10275607E+05                                 8.848892                            7.036405       0.148397       2.034631                    0.998929      29.251825      84.949322       0.609445       0.426136      -1.055320      -0.003494      -0.006552      -0.008756       0.011481      -0.000599      -0.003118      -0.020067       0.024242      -0.008912      -0.027379       0.011672       0.015708              9.707992       9.163220      -0.572205       0.464614      10.141495       4.840647       9.819260           0.006775
           77              C      12.419561      10.080963      16.676463       0.107988      25.267635 0.33566385E+03  0.74710731E+04                                 7.725614                            6.288588      -0.154665       1.968818                    0.999039      26.527489      76.648441       0.622866       0.441807      -1.038216       0.040019       0.002371       0.006588       0.040627       0.002558       0.022754      -0.042115       0.014581      -0.003519      -0.051478       0.006643       0.044836              8.328685       8.598040      -0.620300       0.181617       8.344666       3.371938       8.043350          -0.000505
           78              C      20.566194       6.777758       2.554454       0.603751      24.975473 0.27294072E+03  0.58485011E+04                                 8.184444                            6.046491      -0.682552       1.814734                    0.998365      24.321963      72.112852       0.569063       0.502308      -0.991737      -0.016086       0.015225       0.026424       0.034479      -0.035987       0.043968      -0.048709       0.005481       0.060844      -0.049005      -0.039651       0.088656              9.675816       7.932839       1.600061      -1.114834      10.493534       4.413798      10.601075          -0.001568
           79              C      23.954653       8.793664      16.066988       0.593264      23.622957 0.27557275E+03  0.59069902E+04                                 7.878661                            6.052631      -0.545413       1.860522                    0.998542      24.111967      71.026788       0.573182       0.498521      -0.995650       0.006609      -0.003108      -0.033710       0.034492      -0.002964      -0.007637       0.025559      -0.137263      -0.123864      -0.054140      -0.040093       0.094233              9.210540       9.545953      -0.679829       2.793952       5.649774      -2.424326      12.435894          -0.001569
           80              C      20.278622       5.540436       1.715216      -0.130015      48.429335 0.52829813E+03  0.13080849E+05                                11.762829                            7.804564      -0.365353       1.869116                    0.997855      30.323258      90.372558       0.572137       0.432364      -1.050991      -0.003109      -0.007135      -0.000305       0.007789       0.026762      -0.074570      -0.010695       0.087291       0.013570      -0.060503      -0.044355       0.104858             15.002491       9.718253      -1.263458       5.004916      20.062165       5.136592      15.227055           0.010308
           81              C      19.478752       5.628745       0.587150       0.132211      36.815727 0.44956105E+03  0.10697199E+05                                 9.914093                            7.303543      -0.126887       1.960030                    0.999295      27.779295      81.311405       0.578515       0.444949      -1.042885      -0.025244       0.041796      -0.007233       0.049361      -0.012372      -0.016869      -0.020066      -0.006006      -0.057973      -0.038424       0.014511       0.023912             11.772292       9.087472      -1.791146       5.080596      13.036016       1.829693      13.193388           0.005456
           82              C      24.847186       8.656620      17.298244      -0.123237      46.978565 0.52140276E+03  0.12855012E+05                                11.511965                            7.739566      -0.303263       1.891297                    0.998163      30.018940      88.985338       0.576655       0.430815      -1.052979      -0.001741      -0.008367       0.004643       0.009726       0.036337      -0.062053      -0.024482       0.090230       0.016448      -0.060884      -0.040608       0.101492             14.694905      12.055881      -4.006745       7.595608      15.367200      -0.769534      16.661633           0.005978
           83              C       1.127944       3.380430       0.002813       0.091761      40.418147 0.49391011E+03  0.12044216E+05                                10.595010                            7.659679      -0.305381       1.890234                    0.998924      28.963701      86.104915       0.563860       0.445456      -1.041546      -0.007121      -0.026555      -0.044218       0.052068       0.004215      -0.017329       0.027191      -0.019453      -0.025126      -0.035989       0.002724       0.033266             13.114540      10.796674      -4.880193       5.467919      15.759598      -1.667547      12.787347           0.011878
           84              C       1.887193       3.196469       1.168147      -0.040963      46.151267 0.52127993E+03  0.12929348E+05                                11.723269                            7.938785      -0.457299       1.834162                    0.998611      30.557224      92.669697       0.544668       0.453386      -1.033340       0.024509      -0.055314       0.013745       0.062042      -0.030219      -0.021521      -0.025354      -0.017510      -0.035393      -0.052078       0.013151       0.038927             15.285335      10.463493      -5.491536       3.658181      23.031995       0.089744      12.360516          -0.001991
           85              C       1.986686       4.308659       2.004045       0.100285      39.339703 0.48927807E+03  0.11903509E+05                                10.377614                            7.624536      -0.273239       1.900052                    0.999258      28.900411      85.824307       0.565047       0.445556      -1.041459       0.019830       0.008603       0.051759       0.056091       0.001327       0.022536      -0.024213       0.033648       0.060655      -0.039615      -0.002743       0.042358             12.437956       7.900105      -2.849271       2.633817      18.438314       2.590707      10.975448           0.011173
           86              C      22.601645       8.329119       5.716977       0.089262      26.328980 0.34805174E+03  0.78040217E+04                                 7.906110                            6.386391       0.024192       2.022060                    0.999364      26.730895      77.091463       0.621631       0.439439      -1.041382      -0.026395      -0.031911       0.009641       0.042520       0.010944      -0.027507       0.019748      -0.056906       0.004559      -0.050320       0.011794       0.038526              8.564143      10.661033       0.688843       1.855672       8.328575      -2.017596       6.702821           0.000611
           87              C       4.794875       7.796760       6.416458      -0.170141      33.046438 0.45778054E+03  0.10933572E+05                                 9.065636                            7.230922       0.032346       1.993277                    0.998672      29.700288      86.871928       0.598742       0.428313      -1.053701      -0.004901       0.003522       0.000447       0.006051       0.013042      -0.002409       0.016285       0.003356       0.001846      -0.022579       0.003426       0.019153              9.934942      11.335524      -0.238347       2.638958      10.170922      -3.439270       8.298381           0.006995
           88              C       4.654823       6.524750       6.980052       0.110199      34.118567 0.40107584E+03  0.92224934E+04                                 9.332185                            6.792152      -0.073843       1.997016                    0.999292      26.094312      73.702362       0.617539       0.431340      -1.057008      -0.002936       0.004213      -0.001127       0.005257      -0.010645      -0.002267       0.016266      -0.014497       0.010269      -0.017166      -0.006362       0.023528             11.038536      12.882843      -1.544875       5.329007      10.219666      -3.766540      10.013099          -0.003979
           89              C       3.487565       5.841599       6.755740      -0.167131      31.986339 0.43569516E+03  0.10275552E+05                                 8.848871                            7.036387       0.148402       2.034633                    0.998929      29.251748      84.948990       0.609447       0.426136      -1.055321      -0.010596      -0.000410      -0.004398       0.011480       0.004604      -0.018799       0.005886      -0.024948      -0.004160      -0.027379       0.011672       0.015707              9.707969      11.911878      -0.519086       4.027206       9.223290      -1.926614       7.988739           0.006802
           90              C      21.351784       6.448551       6.040964       0.107987      25.267527 0.33566181E+03  0.74710149E+04                                 7.725582                            6.288558      -0.154652       1.968823                    0.999039      26.527419      76.648125       0.622869       0.441806      -1.038217       0.018371       0.036227       0.000817       0.040627       0.026660      -0.038082       0.008879       0.002346       0.036494      -0.051479       0.006643       0.044836              8.328653       9.485819      -0.235570       2.767689       8.659023      -1.522727       6.841116          -0.000480
           91              C       9.870751      18.485806       6.022857       0.603751      24.975513 0.27294125E+03  0.58485124E+04                                 8.184438                            6.046488      -0.682539       1.814738                    0.998365      24.321954      72.112716       0.569064       0.502306      -0.991739       0.023194      -0.023930       0.008843       0.034479       0.027468      -0.061973      -0.028092       0.042553       0.030948      -0.049005      -0.039650       0.088656              9.675806      11.742680      -1.890434       4.294798       8.733515       0.578466       8.551221          -0.001565
           92              C      23.883910      17.737057       4.925203       0.593265      23.623026 0.27557364E+03  0.59070140E+04                                 7.878670                            6.052636      -0.545400       1.860525                    0.998542      24.112025      71.026976       0.573183       0.498520      -0.995650      -0.030130       0.016142       0.004609       0.034491      -0.013631       0.049137      -0.016260       0.011356       0.213890      -0.054142      -0.040091       0.094233              9.210552      12.329456       1.714641      -3.891122       8.234280      -0.162546       7.067921          -0.001573
           93              C       8.736941      18.532363       5.007826      -0.130013      48.429270 0.52829773E+03  0.13080832E+05                                11.762800                            7.804550      -0.365341       1.869120                    0.997855      30.323240      90.372362       0.572139       0.432363      -1.050992      -0.002740      -0.002412      -0.006879       0.007788      -0.042778      -0.007234       0.047144      -0.111159      -0.115797      -0.060502      -0.044355       0.104857             15.002446      19.623649       1.554237       4.734763       7.836514      -3.923264      17.547174           0.010305
           94              C       7.471239      18.083525       5.349393       0.132211      36.815691 0.44956086E+03  0.10697190E+05                                 9.914077                            7.303536      -0.126877       1.960033                    0.999295      27.779270      81.311235       0.578516       0.444948      -1.042886      -0.005077      -0.024846       0.042348       0.049360      -0.006637      -0.012877      -0.004661      -0.049047       0.059635      -0.038423       0.014512       0.023911             11.772270      16.116303       2.389596       0.688589       6.963891      -3.239284      12.236615           0.005456
           95              C      25.262296      18.248289       4.512792      -0.123238      46.978640 0.52140395E+03  0.12855043E+05                                11.511958                            7.739562      -0.303245       1.891302                    0.998163      30.018970      88.985321       0.576656       0.430814      -1.052980       0.002002      -0.002434      -0.009200       0.009725      -0.029126      -0.017776       0.057162      -0.100260      -0.102944      -0.060884      -0.040606       0.101490             14.694896      19.530605       4.200720      -2.580400       8.780870      -5.090767      15.773214           0.005981
           96              C       1.065211       0.853375       3.291907       0.091761      40.418264 0.49391167E+03  0.12044262E+05                                10.595019                            7.659683      -0.305375       1.890235                    0.998924      28.963757      86.105059       0.563860       0.445455      -1.041547      -0.049017       0.007568      -0.015848       0.052068      -0.016078       0.030386      -0.000910      -0.009297       0.002317      -0.035989       0.002721       0.033268             13.114553      14.447012       3.102012      -2.558738       8.553686      -5.483055      16.342960           0.011881
           97              C       2.333003       1.259087       2.848732      -0.040958      46.151195 0.52127899E+03  0.12929318E+05                                11.723253                            7.938776      -0.457298       1.834162                    0.998611      30.557190      92.669548       0.544669       0.453386      -1.033340       0.007998       0.023183      -0.056990       0.062042      -0.017779      -0.023366      -0.018526      -0.046700       0.073451      -0.052077       0.013152       0.038925             15.285311      14.033543       1.225408       0.519056       9.377723      -6.619823      22.444666          -0.001992
           98              C       3.381512       1.041956       3.742641       0.100287      39.339768 0.48927903E+03  0.11903534E+05                                10.377610                            7.624533      -0.273237       1.900052                    0.999258      28.900440      85.824320       0.565048       0.445555      -1.041460       0.055874       0.003624      -0.003348       0.056092       0.018322      -0.031839       0.005764       0.025257      -0.041480      -0.039614      -0.002744       0.042359             12.437948      13.182295       0.301780       2.809720       7.219547      -4.387207      16.912003           0.011171
           99              C      13.748173      19.426853       6.817443       0.089268      26.328781 0.34804860E+03  0.78039320E+04                                 7.906067                            6.386360       0.024197       2.022064                    0.999364      26.730749      77.090888       0.621633       0.439439      -1.041382      -0.005664      -0.025869      -0.033266       0.042520      -0.031566       0.027413       0.009269       0.006555       0.052901      -0.050320       0.011794       0.038526              8.564094       7.404373       2.961050      -1.314724       9.152447       0.664774       9.135462           0.000622
          100              C       9.068781       2.236776       6.140463      -0.170138      33.046334 0.45777897E+03  0.10933523E+05                                 9.065614                            7.230909       0.032352       1.993280                    0.998672      29.700204      86.871576       0.598743       0.428313      -1.053702      -0.000258      -0.005046       0.003330       0.006051      -0.001262       0.017304       0.008556       0.005898      -0.027116      -0.022579       0.003427       0.019152              9.934917       8.668614       3.333288      -2.798938       9.543587      -0.010659      11.592550           0.007004
          101              C       9.277102       2.026487       4.773845       0.110199      34.118549 0.40107579E+03  0.92224894E+04                                 9.332171                            6.792144      -0.073832       1.997019                    0.999292      26.094302      73.702253       0.617541       0.431339      -1.057009      -0.000998      -0.002765       0.004359       0.005257      -0.009335       0.011515      -0.013834       0.011119      -0.005250      -0.017166      -0.006361       0.023527             11.038518      11.460516       5.276171      -3.982432       9.783813      -1.616406      11.871225          -0.003979
          102              C       8.578345       1.019739       4.159271      -0.167131      31.986345 0.43569528E+03  0.10275555E+05                                 8.848871                            7.036388       0.148403       2.034634                    0.998929      29.251756      84.949016       0.609447       0.426136      -1.055321      -0.007289      -0.008850       0.000598       0.011481      -0.018152       0.010682       0.005872      -0.007962       0.029467      -0.027379       0.011672       0.015707              9.707969       9.737057       4.471113      -1.807889       9.376692      -0.929152      10.010158           0.006791
          103              C      13.276478      18.264159       4.912370       0.107987      25.267584 0.33566287E+03  0.74710436E+04                                 7.725594                            6.288570      -0.154654       1.968822                    0.999039      26.527427      76.648142       0.622868       0.441806      -1.038217       0.013989       0.014928       0.035100       0.040627      -0.031325       0.013654       0.031998      -0.018220      -0.030531      -0.051479       0.006643       0.044836              8.328665       8.018953       3.091712      -1.173832       7.729311      -0.536163       9.237729          -0.000492
          104              C      10.625021       5.103338       9.728230       0.603754      24.975423 0.27294014E+03  0.58484849E+04                                 8.184433                            6.046484      -0.682558       1.814733                    0.998365      24.321917      72.112668       0.569063       0.502308      -0.991738      -0.023194      -0.003192       0.025310       0.034478      -0.054139       0.040793      -0.033317       0.020086      -0.036454      -0.049005      -0.039650       0.088655              9.675799      11.742668       3.754873      -2.814233       8.815850       0.559315       8.468879          -0.001560
          105              C      15.488262       6.342078      10.208849       0.593265      23.622745 0.27556999E+03  0.59069170E+04                                 7.878620                            6.052605      -0.545410       1.860525                    0.998542      24.111847      71.026373       0.573183       0.498522      -0.995649       0.030130      -0.008147      -0.014679       0.034491       0.044772      -0.024408      -0.039444      -0.088311      -0.085112      -0.054142      -0.040092       0.094234              9.210483      12.329345      -3.401481       2.551533       7.055998       0.111507       8.246107          -0.001561
          106              C      11.758831       6.081433       9.452937      -0.130018      48.429380 0.52829893E+03  0.13080876E+05                                11.762847                            7.804578      -0.365361       1.869113                    0.997855      30.323274      90.372687       0.572135       0.432365      -1.050990       0.002739       0.007249       0.000792       0.007789      -0.016736      -0.040027       0.067347      -0.024312       0.144753      -0.060504      -0.044355       0.104859             15.002509      19.623717       4.963788       0.441218      15.317540      -5.663276      10.066269           0.010310
          107              C      13.024533       5.850427       9.967485       0.132211      36.815603 0.44955974E+03  0.10697159E+05                                 9.914072                            7.303534      -0.126884       1.960031                    0.999295      27.779233      81.311174       0.578516       0.444949      -1.042885       0.005077      -0.035618       0.033795       0.049361      -0.014047      -0.003547      -0.005351      -0.052012       0.050736      -0.038423       0.014512       0.023912             11.772262      16.116283       1.212031       2.171477      10.536506      -4.070231       8.663997           0.005463
          108              C      14.109876       6.627952       9.617480      -0.123238      46.978411 0.52140137E+03  0.12854967E+05                                11.511944                            7.739558      -0.303259       1.891299                    0.998163      30.018863      88.985045       0.576655       0.430816      -1.052979      -0.002003       0.009513       0.000286       0.009726      -0.023913      -0.024344       0.073715      -0.029102       0.110545      -0.060884      -0.040609       0.101493             14.694871      19.530553      -1.561657       4.676059      13.167774      -6.111107      11.386287           0.005988
          109              C      13.901775       7.669014       8.704233       0.091761      40.417988 0.49390797E+03  0.12044151E+05                                10.594986                            7.659664      -0.305378       1.890235                    0.998924      28.963632      86.104663       0.563860       0.445456      -1.041546       0.049017       0.013722      -0.010960       0.052068       0.025952      -0.022544      -0.000044      -0.005585       0.013457      -0.035990       0.002724       0.033266             13.114505      14.446954      -1.789465       3.601002      13.523469      -6.638954      11.373093           0.011884
          110              C      12.633983       8.008757       8.208672      -0.040964      46.151239 0.52127969E+03  0.12929341E+05                                11.723268                            7.938786      -0.457301       1.834161                    0.998611      30.557205      92.669651       0.544668       0.453387      -1.033340      -0.007999       0.050257      -0.035490       0.062043      -0.026787      -0.012023      -0.019576      -0.051216       0.059913      -0.052078       0.013152       0.038927             15.285331      14.033554       0.783179       1.075955      18.852745      -8.823608      12.969694          -0.001987
          111              C      11.585474       7.187277       8.622665       0.100288      39.339531 0.48927556E+03  0.11903432E+05                                10.377586                            7.624518      -0.273239       1.900053                    0.999258      28.900331      85.824015       0.565047       0.445556      -1.041459      -0.055874       0.002440      -0.004287       0.056091      -0.026861       0.025058       0.006965       0.030408      -0.026019      -0.039616      -0.002741       0.042357             12.437919      13.182253       2.805031      -0.342583      14.478462      -6.075540       9.653043           0.011177
          112              C       6.747599       4.116224       8.991656       0.089262      26.328883 0.34805021E+03  0.78039783E+04                                 7.906090                            6.386377       0.024192       2.022061                    0.999364      26.730827      77.091203       0.621632       0.439439      -1.041382       0.005663       0.038261       0.017662       0.042520       0.019549      -0.036955       0.001757      -0.025738      -0.043981      -0.050320       0.011794       0.038526              8.564120       7.404394      -0.609745       3.181916       9.429735       0.600291       8.858233           0.000623
          113              C       5.898205       4.581119       8.002115      -0.170143      33.046470 0.45778126E+03  0.10933593E+05                                 9.065641                            7.230928       0.032348       1.993277                    0.998672      29.700309      86.872001       0.598742       0.428313      -1.053701       0.000257      -0.002099       0.005671       0.006052       0.016570      -0.005147       0.010018       0.012186      -0.008252      -0.022579       0.003425       0.019154              9.934947       8.668637      -1.971049       3.880714      11.482732      -0.461674       9.653472           0.007007
          114              C       5.689884       5.959846       7.897342       0.110195      34.118604 0.40107645E+03  0.92225104E+04                                 9.332187                            6.792154      -0.073838       1.997017                    0.999292      26.094334      73.702417       0.617540       0.431339      -1.057008       0.000997      -0.003619       0.003681       0.005258       0.009101      -0.011700      -0.013063       0.014441       0.004713      -0.017167      -0.006360       0.023527             11.038539      11.460532      -2.683629       6.041194      11.050800      -1.911091      10.604284          -0.003979
          115              C       6.388641       6.786512       8.738689      -0.167134      31.986387 0.43569601E+03  0.10275579E+05                                 8.848884                            7.036398       0.148395       2.034630                    0.998929      29.251785      84.949168       0.609446       0.426136      -1.055320       0.007290       0.001422       0.008755       0.011481       0.006293      -0.020100       0.002896      -0.020755      -0.008912      -0.027379       0.011671       0.015708              9.707984       9.737070      -0.747993       4.764440       9.567628      -0.973558       9.819254           0.006798
          116              C       7.219294       6.235166       9.692544       0.107986      25.267498 0.33566128E+03  0.74710005E+04                                 7.725583                            6.288559      -0.154661       1.968821                    0.999039      26.527376      76.647995       0.622868       0.441807      -1.038217      -0.013989      -0.037569      -0.006589       0.040627       0.006203      -0.033604       0.034092      -0.009215      -0.003518      -0.051479       0.006644       0.044835              8.328653       8.018937      -0.442908       3.277247       8.923701      -0.813959       8.043322          -0.000488
          117              C       7.991537      11.438139       6.235215       0.603752      24.975505 0.27294098E+03  0.58485074E+04                                 8.184447                            6.046491      -0.682550       1.814735                    0.998365      24.321964      72.112835       0.569063       0.502307      -0.991738      -0.009846       0.019840      -0.026424       0.034479      -0.028277      -0.033695       0.056305      -0.044856       0.060844      -0.049007      -0.039649       0.088655              9.675823      11.170057       0.608409       3.893712       7.256324      -2.358719      10.601087          -0.001571
          118              C      10.600365      12.877478      10.302019       0.593267      23.622889 0.27557182E+03  0.59069641E+04                                 7.878640                            6.052616      -0.545407       1.860525                    0.998542      24.111912      71.026543       0.573184       0.498520      -0.995650       0.001036      -0.007230       0.033709       0.034492      -0.040895       0.022201      -0.014788       0.110390      -0.123866      -0.054139      -0.040092       0.094232              9.210515       5.603228       0.527934      -1.499667       9.592455       3.381479      12.435861          -0.001572
          119              C       9.258823      11.350695       7.074453      -0.130016      48.429348 0.52829809E+03  0.13080847E+05                                11.762830                            7.804563      -0.365352       1.869116                    0.997855      30.323255      90.372533       0.572137       0.432364      -1.050991       0.007732       0.000882       0.000305       0.007788       0.046616      -0.032067      -0.068168      -0.042337       0.013570      -0.060504      -0.044355       0.104859             15.002493      18.467131      -3.943477       6.377250      11.313278       3.280944      15.227069           0.010300
          120              C       9.408665      12.141352       8.202519       0.132211      36.815674 0.44956026E+03  0.10697174E+05                                 9.914080                            7.303535      -0.126883       1.960031                    0.999295      27.779269      81.311282       0.578516       0.444948      -1.042886      -0.032570       0.036378       0.007234       0.049361      -0.011931      -0.024127      -0.010251      -0.008884      -0.057972      -0.038423       0.014511       0.023912             11.772276      11.694045      -2.589605       3.237533      10.429401       4.321873      13.193381           0.005453
          121              C      10.469981      11.983948       9.070763      -0.123239      46.978614 0.52140343E+03  0.12855032E+05                                11.511973                            7.739571      -0.303261       1.891297                    0.998163      30.018950      88.985370       0.576654       0.430815      -1.052979       0.008509      -0.000787      -0.004642       0.009725       0.055371      -0.041584      -0.052161      -0.034046       0.016447      -0.060884      -0.040608       0.101493             14.694916      12.838967      -4.246621       1.488930      14.584125       7.487900      16.661656           0.005977
          122              C      11.404437      10.980291       8.786856       0.091761      40.418083 0.49390935E+03  0.12044193E+05                                10.595002                            7.659675      -0.305381       1.890234                    0.998924      28.963672      86.104814       0.563860       0.445456      -1.041546       0.027476      -0.000970       0.044219       0.052069      -0.001956       0.020922      -0.024534       0.020838      -0.025126      -0.035990       0.002724       0.033266             13.114527      12.600440      -5.432733       0.007105      13.955798       5.716531      12.787343           0.011878
          123              C      11.357951      10.200459       7.621522      -0.040960      46.151092 0.52127799E+03  0.12929286E+05                                11.723236                            7.938767      -0.457295       1.834164                    0.998611      30.557137      92.669335       0.544669       0.453386      -1.033341       0.045709      -0.039636      -0.013745       0.062042      -0.029937      -0.030546      -0.013151      -0.019346      -0.035390      -0.052078       0.013152       0.038926             15.285287      18.877917      -8.069095       1.157265      14.617453       3.471458      12.360491          -0.001990
          124              C      10.265395      10.431083       6.785624       0.100286      39.339660 0.48927758E+03  0.11903493E+05                                10.377604                            7.624531      -0.273241       1.900051                    0.999258      28.900382      85.824177       0.565047       0.445556      -1.041460      -0.014034      -0.016442      -0.051759       0.056091       0.010522      -0.016551       0.028640      -0.026389       0.060653      -0.039616      -0.002742       0.042358             12.437943      15.938387      -5.311620       3.248519      10.400004       1.759503      10.975437           0.011167
          125              C       5.912039       9.946337       3.072692       0.089269      26.328814 0.34804903E+03  0.78039447E+04                                 7.906075                            6.386366       0.024192       2.022062                    0.999364      26.730772      77.090997       0.621633       0.439439      -1.041382       0.038242       0.015891      -0.009642       0.042520      -0.006870       0.010825      -0.032086       0.059400       0.004562      -0.050320       0.011794       0.038526              8.564104       8.914449       1.223848      -1.385593      10.075071       2.365223       6.702793           0.000598
          126              C       6.107763       8.767692       2.373211      -0.170137      33.046402 0.45778005E+03  0.10933556E+05                                 9.065627                            7.230918       0.032349       1.993278                    0.998672      29.700259      86.871801       0.598743       0.428313      -1.053702      -0.001932       0.005719      -0.000446       0.006053       0.011744       0.014864      -0.007075       0.011831       0.001847      -0.022580       0.003427       0.019152              9.934932      10.137318       0.128695      -2.515498      11.369106       3.530563       8.298372           0.006984
          127              C       7.365010       8.529037       1.809617       0.110199      34.118608 0.40107668E+03  0.92225158E+04                                 9.332183                            6.792153      -0.073836       1.997018                    0.999292      26.094337      73.702400       0.617540       0.431339      -1.057008      -0.003169       0.004042       0.001127       0.005258      -0.012879       0.014888      -0.006931       0.000084       0.010269      -0.017167      -0.006361       0.023527             11.038533       9.582843      -0.533990      -2.040517      13.519661       6.198499      10.013095          -0.003996
          128              C       8.360084       9.445014       2.033929      -0.167129      31.986370 0.43569569E+03  0.10275569E+05                                 8.848878                            7.036393       0.148399       2.034632                    0.998929      29.251782      84.949141       0.609446       0.426136      -1.055321       0.003495       0.010012       0.004399       0.011481      -0.003172       0.000123      -0.019699       0.025826      -0.004161      -0.027380       0.011672       0.015708              9.707976       9.163207       0.322903      -0.662583      11.971975       4.414887       7.988748           0.006772
          129              C       8.076211      10.590578       2.748705       0.107989      25.267581 0.33566284E+03  0.74710441E+04                                 7.725601                            6.288576      -0.154663       1.968820                    0.999039      26.527436      76.648223       0.622867       0.441807      -1.038216      -0.040019      -0.006954      -0.000818       0.040627       0.022742      -0.002664      -0.039013       0.027919       0.036496      -0.051478       0.006643       0.044836              8.328672       8.598023       0.036372      -0.645317       9.546852       3.092318       6.841140          -0.000513
          130              C      13.277192       7.045177       2.766812       0.603751      24.975473 0.27294072E+03  0.58485002E+04                                 8.184442                            6.046490      -0.682551       1.814735                    0.998365      24.321944      72.112763       0.569063       0.502307      -0.991738       0.016087      -0.029186      -0.008844       0.034479       0.034672      -0.045012      -0.051027      -0.004484       0.030950      -0.049005      -0.039651       0.088656              9.675813       7.932838      -0.723367       1.811020      12.543378       3.937025       8.551225          -0.001564
          131              C      15.417519      11.475835       3.864466       0.593268      23.622882 0.27557175E+03  0.59069636E+04                                 7.878644                            6.052619      -0.545412       1.860523                    0.998542      24.111930      71.026652       0.573183       0.498521      -0.995650      -0.006609       0.033537      -0.004610       0.034491      -0.008111      -0.001157       0.051744      -0.024678       0.213886      -0.054140      -0.040092       0.094232              9.210521       9.545928       2.567294      -1.295096      11.017739      -3.672850       7.067894          -0.001572
          132              C      13.564764       8.142900       3.781843      -0.130015      48.429350 0.52829851E+03  0.13080860E+05                                11.762831                            7.804567      -0.365354       1.869116                    0.997855      30.323260      90.372562       0.572136       0.432364      -1.050991       0.003109       0.001914       0.006880       0.007789      -0.066569       0.042959      -0.020725       0.044168      -0.115798      -0.060503      -0.044355       0.104858             15.002491       9.718256       4.588576      -2.364428      17.741998       5.676233      17.547219           0.010309
          133              C      14.364634       9.221633       3.440276       0.132211      36.815665 0.44956017E+03  0.10697172E+05                                 9.914080                            7.303535      -0.126884       1.960031                    0.999295      27.779273      81.311310       0.578516       0.444948      -1.042886       0.025244      -0.002423      -0.042348       0.049361      -0.019233      -0.008229      -0.010948       0.033197       0.059636      -0.038423       0.014511       0.023912             11.772275       9.087458       4.542731      -2.895537      13.992742       1.607167      12.236625           0.005455
          134              C      14.524986      10.307635       4.276877      -0.123239      46.978609 0.52140333E+03  0.12855028E+05                                11.511970                            7.739569      -0.303259       1.891297                    0.998163      30.018958      88.985390       0.576655       0.430815      -1.052979       0.001741      -0.002627       0.009201       0.009725      -0.052208       0.049449      -0.033739       0.050433      -0.102945      -0.060884      -0.040607       0.101492             14.694913      12.055885       6.490442      -5.623297      16.255614      -0.976160      15.773240           0.005977
          135              C      13.839042      10.300114       5.497762       0.091762      40.418073 0.49390894E+03  0.12044182E+05                                10.595004                            7.659674      -0.305386       1.890232                    0.998924      28.963667      86.104823       0.563859       0.445456      -1.041546       0.007120       0.049085       0.015850       0.052070      -0.015925       0.008029       0.029321      -0.010309       0.002324      -0.035991       0.002721       0.033270             13.114533      10.796669       4.220194      -5.992024      12.203985      -0.840558      16.342944           0.011877
          136              C      13.079793       9.206752       5.940937      -0.040960      46.151159 0.52127870E+03  0.12929309E+05                                11.723250                            7.938775      -0.457298       1.834163                    0.998611      30.557171      92.669486       0.544669       0.453386      -1.033340      -0.024509      -0.000858       0.056990       0.062042      -0.027807      -0.024557      -0.016916       0.018773       0.073452      -0.052078       0.013152       0.038926             15.285307      10.463476       2.319015      -6.177479      12.947774       2.435201      22.444670          -0.001989
          137              C      12.980300       8.140629       5.047028       0.100286      39.339682 0.48927791E+03  0.11903504E+05                                10.377610                            7.624535      -0.273242       1.900051                    0.999258      28.900400      85.824263       0.565047       0.445556      -1.041460      -0.019830      -0.052362       0.003347       0.056091       0.022251      -0.003813      -0.032132      -0.000398      -0.041482      -0.039615      -0.002743       0.042358             12.437949       7.900102       1.919866      -3.371856      12.501738       3.971483      16.912006           0.011175
          138              C      11.241741       3.613427       1.972226       0.089264      26.328908 0.34805063E+03  0.78039898E+04                                 7.906095                            6.386381       0.024192       2.022061                    0.999364      26.730838      77.091235       0.621632       0.439439      -1.041382       0.026395      -0.002162       0.033265       0.042520      -0.024313       0.016891       0.023496      -0.040792       0.052903      -0.050319       0.011793       0.038526              8.564125      10.661014       1.963473       0.250553       5.895874      -1.451777       9.135488           0.000615
          139              C      10.172111       3.052732       2.649206      -0.170140      33.046427 0.45778063E+03  0.10933574E+05                                 9.065634                            7.230924       0.032346       1.993277                    0.998672      29.700283      86.871914       0.598742       0.428313      -1.053701       0.004902      -0.001233      -0.003329       0.006052       0.000607       0.013249       0.014040      -0.006299      -0.027115      -0.022579       0.003426       0.019153              9.934938      11.335522       2.516349      -0.829974       6.876718      -2.673071      11.592574           0.006996
          140              C      10.312163       2.791954       4.015824       0.110198      34.118581 0.40107616E+03  0.92225017E+04                                 9.332182                            6.792151      -0.073838       1.997017                    0.999292      26.094322      73.702368       0.617540       0.431339      -1.057008       0.002936       0.000144      -0.004359       0.005258      -0.004619      -0.009856       0.015063      -0.019669      -0.005251      -0.017168      -0.006361       0.023528             11.038530      12.882842       4.840482      -2.711943       8.361510      -3.334346      11.871238          -0.003980
          141              C      11.479421       3.165197       4.630398      -0.167132      31.986407 0.43569633E+03  0.10275588E+05                                 8.848886                            7.036399       0.148398       2.034631                    0.998929      29.251797      84.949206       0.609446       0.426136      -1.055321       0.010596       0.004378      -0.000598       0.011481      -0.017267       0.008743       0.008494      -0.013739       0.029470      -0.027380       0.011672       0.015708              9.707986      11.911899       3.804918      -1.417921       7.201892      -1.456458      10.010168           0.006800
          142              C      12.491602       3.723890       3.877299       0.107988      25.267565 0.33566253E+03  0.74710358E+04                                 7.725596                            6.288570      -0.154659       1.968821                    0.999039      26.527435      76.648225       0.622868       0.441807      -1.038217      -0.018371      -0.009002      -0.035100       0.040627      -0.031053       0.034593       0.003683      -0.019995      -0.030532      -0.051478       0.006643       0.044835              8.328667       9.485830       2.642369      -0.856447       6.262440      -0.965308       9.237731          -0.000482
          143              C      17.429737      15.644233       0.938561       0.603752      24.975490 0.27294068E+03  0.58485008E+04                                 8.184451                            6.046492      -0.682556       1.814733                    0.998365      24.321975      72.112924       0.569062       0.502308      -0.991737      -0.009846      -0.021242       0.025311       0.034479      -0.039226      -0.019909       0.048762      -0.077286      -0.036453      -0.049006      -0.039650       0.088656              9.675829      11.170071       3.930316      -0.289497       9.388524      -2.854643       8.468891          -0.001566
          144              C      14.509779       1.882804       1.419180       0.593265      23.622916 0.27557216E+03  0.59069754E+04                                 7.878655                            6.052626      -0.545415       1.860521                    0.998542      24.111965      71.026800       0.573182       0.498521      -0.995649       0.001036       0.031195      -0.014678       0.034492       0.012360      -0.044862      -0.011783       0.123309      -0.085114      -0.054139      -0.040094       0.094233              9.210534       5.603239      -1.341088       0.853946      13.782229       2.406996       8.246134          -0.001566
          145              C      18.697023      16.441842       0.663268      -0.130015      48.429466 0.52829927E+03  0.13080884E+05                                11.762846                            7.804570      -0.365354       1.869115                    0.997855      30.323301      90.372707       0.572137       0.432364      -1.050991       0.007732       0.000497       0.000790       0.007788      -0.020673       0.052668      -0.057997       0.001391       0.144750      -0.060503      -0.044354       0.104857             15.002519      18.467177       5.318105      -5.285678      16.474118       2.080597      10.066262           0.010312
          146              C      18.846865      17.719697       1.177816       0.132211      36.815807 0.44956213E+03  0.10697232E+05                                 9.914106                            7.303551      -0.126887       1.960029                    0.999295      27.779339      81.311576       0.578515       0.444948      -1.042885      -0.032570       0.015287       0.033793       0.049361      -0.026203      -0.006156      -0.001823       0.027352       0.050734      -0.038423       0.014510       0.023912             11.772310      11.694081       2.566715      -3.255728      14.958826       3.268404       8.664023           0.005462
          147              C      14.379395       0.481136       0.827811      -0.123238      46.978715 0.52140482E+03  0.12855076E+05                                11.511988                            7.739580      -0.303264       1.891295                    0.998163      30.019004      88.985584       0.576654       0.430815      -1.052979       0.008509      -0.004700       0.000286       0.009725      -0.027959       0.063351      -0.044865      -0.002679       0.110542      -0.060884      -0.040607       0.101491             14.694937      12.838989       0.488190      -4.473529      19.859494       6.260926      11.386329           0.005987
          148              C      20.842637       4.065991      17.493902       0.091761      40.418142 0.49391020E+03  0.12044220E+05                                10.595013                            7.659682      -0.305387       1.890232                    0.998924      28.963705      86.104954       0.563859       0.445456      -1.041546       0.027478       0.042849      -0.010963       0.052070       0.019936      -0.006650      -0.021542       0.033703       0.013455      -0.035990       0.002720       0.033270             13.114542      12.600459      -1.223811      -5.293107      15.370049       5.387598      11.373120           0.011886
          149              C      26.324937      20.802862      16.998341      -0.040960      46.151184 0.52127874E+03  0.12929311E+05                                11.723257                            7.938777      -0.457300       1.834162                    0.998611      30.557188      92.669565       0.544669       0.453386      -1.033340       0.045709      -0.022367      -0.035491       0.062042      -0.036533      -0.022239      -0.005762       0.012421       0.059911      -0.052078       0.013152       0.038926             15.285320      18.877968      -0.700806      -8.121503      14.008307       3.613148      12.969684          -0.001986
          150              C      25.232381      20.040943      17.412334       0.100286      39.339757 0.48927854E+03  0.11903524E+05                                10.377623                            7.624539      -0.273244       1.900050                    0.999258      28.900436      85.824408       0.565047       0.445556      -1.041459      -0.014033      -0.054138      -0.004289       0.056091      -0.013737       0.013997       0.021920      -0.055281      -0.026025      -0.039615      -0.002744       0.042359             12.437970      15.938430       1.960770      -5.909468      11.722399       1.451935       9.653081           0.011173
          151              C      15.350239      12.225976       0.201987       0.089268      26.328859 0.34804977E+03  0.78039662E+04                                 7.906087                            6.386375       0.024188       2.022060                    0.999364      26.730806      77.091143       0.621632       0.439439      -1.041382       0.038242      -0.005792       0.017662       0.042520       0.008988      -0.009144      -0.035849       0.043220      -0.043980      -0.050320       0.011793       0.038527              8.564117       8.914463      -1.072316       1.505933       7.919655       2.866553       8.858234           0.000607
          152              C      21.074749      15.366418      16.791784      -0.170137      33.046426 0.45778048E+03  0.10933569E+05                                 9.065632                            7.230921       0.032347       1.993277                    0.998672      29.700276      86.871872       0.598743       0.428313      -1.053701      -0.001933       0.000860       0.005672       0.006054       0.017139       0.008071      -0.007857       0.008465      -0.008253      -0.022579       0.003426       0.019153              9.934937      10.137324      -2.420945       0.695216      10.014021       3.845745       9.653467           0.006997
          153              C      22.331996      14.763412      16.687011       0.110200      34.118623 0.40107679E+03  0.92225198E+04                                 9.332188                            6.792155      -0.073839       1.997017                    0.999292      26.094346      73.702449       0.617540       0.431339      -1.057008      -0.003169       0.002013       0.003682       0.005259       0.011584      -0.015917      -0.007361      -0.001768       0.004711      -0.017167      -0.006360       0.023528             11.038540       9.582846      -2.108438      -0.057846      12.928485       6.336008      10.604288          -0.003982
          154              C      23.327070      15.189399      17.528358      -0.167130      31.986387 0.43569605E+03  0.10275580E+05                                 8.848884                            7.036398       0.148397       2.034632                    0.998929      29.251787      84.949175       0.609446       0.426136      -1.055320       0.003495       0.006553       0.008755       0.011481      -0.000599      -0.003118      -0.020067       0.024242      -0.008912      -0.027380       0.011671       0.015708              9.707983       9.163209      -0.572203       0.464615      10.141487       4.840645       9.819254           0.006787
          155              C      17.514411      12.056360       0.902875       0.107988      25.267584 0.33566294E+03  0.74710479E+04                                 7.725604                            6.288578      -0.154666       1.968819                    0.999039      26.527453      76.648309       0.622867       0.441807      -1.038216      -0.040019      -0.002371      -0.006588       0.040627       0.002557       0.022754      -0.042116       0.014581      -0.003520      -0.051479       0.006643       0.044836              8.328675       8.598029      -0.620297       0.181621       8.344653       3.371935       8.043342          -0.000495
          156              C       9.367778      15.359565      15.024884       0.603753      24.975411 0.27293997E+03  0.58484804E+04                                 8.184429                            6.046482      -0.682551       1.814735                    0.998365      24.321916      72.112664       0.569063       0.502307      -0.991738       0.016087      -0.015226      -0.026424       0.034479      -0.035987       0.043967      -0.048709       0.005482       0.060843      -0.049006      -0.039650       0.088656              9.675797       7.932828       1.600057      -1.114835      10.493509       4.413785      10.601053          -0.001572
          157              C       5.979319      13.343659       1.512350       0.593266      23.622877 0.27557161E+03  0.59069596E+04                                 7.878642                            6.052617      -0.545412       1.860523                    0.998542      24.111924      71.026624       0.573183       0.498521      -0.995650      -0.006610       0.003107       0.033709       0.034491      -0.002964      -0.007638       0.025558      -0.137263      -0.123865      -0.054141      -0.040092       0.094233              9.210519       9.545930      -0.679827       2.793944       5.649762      -2.424321      12.435865          -0.001581
          158              C       9.655350      16.596887      15.864122      -0.130017      48.429333 0.52829827E+03  0.13080853E+05                                11.762831                            7.804567      -0.365353       1.869116                    0.997855      30.323254      90.372547       0.572136       0.432364      -1.050990       0.003109       0.007135       0.000305       0.007789       0.026762      -0.074571      -0.010695       0.087292       0.013569      -0.060504      -0.044356       0.104859             15.002490       9.718256      -1.263460       5.004918      20.062158       5.136586      15.227057           0.010297
          159              C      10.455220      16.508578      16.992188       0.132211      36.815626 0.44955967E+03  0.10697157E+05                                 9.914073                            7.303531      -0.126884       1.960032                    0.999295      27.779247      81.311209       0.578516       0.444948      -1.042886       0.025244      -0.041796       0.007233       0.049361      -0.012372      -0.016869      -0.020066      -0.006006      -0.057972      -0.038423       0.014512       0.023912             11.772267       9.087453      -1.791139       5.080584      13.035983       1.829691      13.193364           0.005445
          160              C       5.086786      13.480703       0.281094      -0.123238      46.978544 0.52140244E+03  0.12855001E+05                                11.511960                            7.739562      -0.303258       1.891298                    0.998163      30.018922      88.985250       0.576655       0.430815      -1.052979       0.001742       0.008366      -0.004643       0.009726       0.036337      -0.062053      -0.024483       0.090230       0.016447      -0.060884      -0.040608       0.101492             14.694901      12.055875      -4.006744       7.595606      15.367193      -0.769536      16.661634           0.005968
          161              C      23.277242      14.668143      -0.002813       0.091761      40.418114 0.49390961E+03  0.12044202E+05                                10.595010                            7.659678      -0.305384       1.890233                    0.998924      28.963689      86.104902       0.563859       0.445456      -1.041546       0.007122       0.026556       0.044218       0.052069       0.004215      -0.017329       0.027191      -0.019455      -0.025126      -0.035989       0.002723       0.033266             13.114540      10.796676      -4.880195       5.467922      15.759595      -1.667553      12.787350           0.011872
          162              C      28.046779      18.940854      16.411191      -0.040960      46.151130 0.52127836E+03  0.12929298E+05                                11.723244                            7.938771      -0.457296       1.834164                    0.998611      30.557154      92.669414       0.544669       0.453386      -1.033340      -0.024508       0.055314      -0.013747       0.062042      -0.030218      -0.021520      -0.025354      -0.017508      -0.035391      -0.052078       0.013152       0.038926             15.285300      10.463472      -5.491519       3.658176      23.031930       0.089743      12.360497          -0.001990
          163              C      27.947286      17.828664      15.575293       0.100287      39.339616 0.48927692E+03  0.11903473E+05                                10.377598                            7.624527      -0.273240       1.900052                    0.999258      28.900368      85.824138       0.565047       0.445556      -1.041460      -0.019830      -0.008602      -0.051759       0.056091       0.001327       0.022536      -0.024214       0.033648       0.060653      -0.039616      -0.002742       0.042358             12.437935       7.900094      -2.849266       2.633812      18.438278       2.590701      10.975432           0.011170
          164              C       7.332327      13.808204      11.862361       0.089265      26.328865 0.34804998E+03  0.78039718E+04                                 7.906089                            6.386377       0.024189       2.022060                    0.999364      26.730804      77.091131       0.621632       0.439439      -1.041382       0.026395       0.031911      -0.009642       0.042520       0.010943      -0.027508       0.019749      -0.056906       0.004561      -0.050320       0.011793       0.038527              8.564119      10.661004       0.688840       1.855668       8.328548      -2.017587       6.702804           0.000611
          165              C      25.139097      14.340563      11.162880      -0.170140      33.046429 0.45778049E+03  0.10933570E+05                                 9.065633                            7.230921       0.032348       1.993277                    0.998672      29.700291      86.871933       0.598743       0.428313      -1.053701       0.004902      -0.003522      -0.000446       0.006052       0.013042      -0.002410       0.016285       0.003354       0.001844      -0.022579       0.003426       0.019154              9.934937      11.335522      -0.238339       2.638954      10.170915      -3.439263       8.298375           0.007000
          166              C      25.279149      15.612573      10.599286       0.110197      34.118579 0.40107624E+03  0.92225032E+04                                 9.332177                            6.792149      -0.073833       1.997019                    0.999292      26.094330      73.702366       0.617541       0.431339      -1.057008       0.002936      -0.004213       0.001127       0.005258      -0.010646      -0.002265       0.016265      -0.014495       0.010268      -0.017167      -0.006359       0.023527             11.038523      12.882828      -1.544866       5.328998      10.219655      -3.766532      10.013088          -0.003979
          167              C      26.446407      16.295724      10.823598      -0.167131      31.986375 0.43569592E+03  0.10275575E+05                                 8.848879                            7.036395       0.148401       2.034633                    0.998929      29.251771      84.949087       0.609446       0.426136      -1.055321       0.010597       0.000409       0.004400       0.011481       0.004605      -0.018799       0.005887      -0.024949      -0.004161      -0.027380       0.011672       0.015708              9.707976      11.911884      -0.519082       4.027205       9.223299      -1.926612       7.988746           0.006796
          168              C       8.582188      15.688772      11.538374       0.107989      25.267511 0.33566177E+03  0.74710139E+04                                 7.725585                            6.288564      -0.154661       1.968821                    0.999039      26.527390      76.648041       0.622868       0.441807      -1.038217      -0.018371      -0.036227      -0.000817       0.040627       0.026659      -0.038082       0.008880       0.002346       0.036495      -0.051478       0.006643       0.044835              8.328653       9.485812      -0.235578       2.767687       8.659025      -1.522729       6.841122          -0.000490
          169              C      20.063221       3.651517      11.556481       0.603752      24.975383 0.27293962E+03  0.58484713E+04                                 8.184426                            6.046481      -0.682553       1.814735                    0.998365      24.321899      72.112617       0.569063       0.502308      -0.991737      -0.023195       0.023931      -0.008844       0.034481       0.027468      -0.061974      -0.028092       0.042553       0.030950      -0.049006      -0.039651       0.088657              9.675789      11.742653      -1.890427       4.294787       8.733505       0.578467       8.551209          -0.001554
          170              C       6.050062       4.400266      12.654135       0.593266      23.622845 0.27557125E+03  0.59069498E+04                                 7.878636                            6.052614      -0.545412       1.860523                    0.998542      24.111902      71.026537       0.573183       0.498521      -0.995650       0.030129      -0.016142      -0.004610       0.034491      -0.013630       0.049136      -0.016263       0.011359       0.213886      -0.054139      -0.040093       0.094233              9.210508      12.329388       1.714628      -3.891097       8.234248      -0.162541       7.067887          -0.001567
          171              C      21.197031       3.604960      12.571512      -0.130015      48.429257 0.52829745E+03  0.13080828E+05                                11.762820                            7.804562      -0.365356       1.869115                    0.997855      30.323228      90.372457       0.572136       0.432364      -1.050990       0.002741       0.002413       0.006881       0.007790      -0.042780      -0.007234       0.047145      -0.111162      -0.115801      -0.060504      -0.044356       0.104860             15.002471      19.623668       1.554249       4.734763       7.836528      -3.923271      17.547217           0.010320
          172              C      22.462733       4.053798      12.229945       0.132211      36.815675 0.44956067E+03  0.10697187E+05                                 9.914084                            7.303540      -0.126886       1.960030                    0.999295      27.779268      81.311303       0.578515       0.444949      -1.042885       0.005076       0.024846      -0.042348       0.049361      -0.006636      -0.012879      -0.004661      -0.049046       0.059633      -0.038423       0.014512       0.023911             11.772277      16.116301       2.389601       0.688586       6.963898      -3.239290      12.236633           0.005469
          173              C       4.671676       3.889034      13.066546      -0.123238      46.978557 0.52140295E+03  0.12855018E+05                                11.511971                            7.739572      -0.303265       1.891296                    0.998163      30.018927      88.985327       0.576654       0.430816      -1.052979      -0.002001       0.002434       0.009201       0.009726      -0.029126      -0.017776       0.057163      -0.100264      -0.102944      -0.060884      -0.040608       0.101492             14.694912      19.530609       4.200724      -2.580397       8.780883      -5.090778      15.773244           0.005987
          174              C       9.992361      21.283948      14.287431       0.091762      40.418051 0.49390863E+03  0.12044174E+05                                10.595006                            7.659676      -0.305383       1.890234                    0.998924      28.963658      86.104830       0.563859       0.445457      -1.041545       0.049017      -0.007568       0.015847       0.052068      -0.016079       0.030385      -0.000907      -0.009300       0.002312      -0.035990       0.002725       0.033265             13.114535      14.446986       3.102003      -2.558730       8.553675      -5.483048      16.342945           0.011883
          175              C      27.600969      20.878236      14.730606      -0.040964      46.151259 0.52127981E+03  0.12929345E+05                                11.723272                            7.938787      -0.457301       1.834161                    0.998611      30.557219      92.669708       0.544668       0.453387      -1.033340      -0.007998      -0.023183       0.056990       0.062042      -0.017778      -0.023367      -0.018526      -0.046702       0.073455      -0.052078       0.013151       0.038927             15.285338      14.033561       1.225411       0.519055       9.377737      -6.619836      22.444717          -0.001984
          176              C      26.552460      21.095367      13.836697       0.100285      39.339639 0.48927712E+03  0.11903479E+05                                10.377600                            7.624526      -0.273240       1.900052                    0.999258      28.900386      85.824193       0.565048       0.445556      -1.041460      -0.055874      -0.003624       0.003346       0.056091       0.018322      -0.031840       0.005765       0.025256      -0.041484      -0.039616      -0.002743       0.042358             12.437936      13.182274       0.301782       2.809711       7.219540      -4.387202      16.911995           0.011181
          177              C      16.185799       2.710470      10.761895       0.089265      26.328747 0.34804796E+03  0.78039141E+04                                 7.906061                            6.386355       0.024200       2.022064                    0.999364      26.730727      77.090812       0.621633       0.439439      -1.041382       0.005663       0.025873       0.033265       0.042521      -0.031565       0.027413       0.009268       0.006557       0.052903      -0.050320       0.011793       0.038526              8.564087       7.404369       2.961048      -1.314725       9.152436       0.664768       9.135458           0.000630
          178              C      20.865191      19.900547      11.438875      -0.170142      33.046467 0.45778103E+03  0.10933586E+05                                 9.065636                            7.230923       0.032350       1.993277                    0.998672      29.700310      86.871985       0.598743       0.428313      -1.053702       0.000255       0.005049      -0.003330       0.006053      -0.001261       0.017304       0.008556       0.005898      -0.027114      -0.022580       0.003427       0.019153              9.934942       8.668631       3.333297      -2.798942       9.543612      -0.010655      11.592584           0.007009
          179              C      20.656870      20.110836      12.805493       0.110197      34.118604 0.40107640E+03  0.92225092E+04                                 9.332187                            6.792154      -0.073841       1.997016                    0.999292      26.094331      73.702415       0.617540       0.431340      -1.057008       0.000996       0.002767      -0.004359       0.005258      -0.009335       0.011515      -0.013836       0.011121      -0.005250      -0.017168      -0.006360       0.023528             11.038538      11.460530       5.276177      -3.982440       9.783826      -1.616409      11.871258          -0.003975
          180              C      21.355627      21.117584      13.420067      -0.167135      31.986448 0.43569704E+03  0.10275610E+05                                 8.848898                            7.036409       0.148391       2.034629                    0.998929      29.251831      84.949373       0.609445       0.426137      -1.055320       0.007289       0.008850      -0.000598       0.011481      -0.018152       0.010683       0.005871      -0.007960       0.029468      -0.027379       0.011671       0.015709              9.707998       9.737082       4.471122      -1.807892       9.376714      -0.929153      10.010196           0.006798
          181              C      16.657494       3.873164      12.666968       0.107986      25.267582 0.33566298E+03  0.74710474E+04                                 7.725606                            6.288583      -0.154664       1.968820                    0.999039      26.527399      76.648090       0.622866       0.441808      -1.038216      -0.013989      -0.014928      -0.035101       0.040628      -0.031326       0.013654       0.031997      -0.018219      -0.030534      -0.051479       0.006644       0.044835              8.328676       8.018965       3.091709      -1.173843       7.729315      -0.536175       9.237749          -0.000479
          182              C      19.308951      17.033985       7.851108       0.603751      24.975641 0.27294284E+03  0.58485555E+04                                 8.184465                            6.046505      -0.682537       1.814737                    0.998365      24.322032      72.113017       0.569064       0.502306      -0.991739       0.023194       0.003193      -0.025311       0.034479      -0.054141       0.040792      -0.033317       0.020085      -0.036452      -0.049007      -0.039649       0.088656              9.675841      11.742727       3.754897      -2.814249       8.815887       0.559312       8.468910          -0.001560
          183              C      14.445710      15.795245       7.370489       0.593267      23.622870 0.27557157E+03  0.59069576E+04                                 7.878634                            6.052612      -0.545402       1.860526                    0.998542      24.111925      71.026585       0.573184       0.498520      -0.995650      -0.030130       0.008147       0.014679       0.034491       0.044771      -0.024407      -0.039443      -0.088307      -0.085112      -0.054139      -0.040092       0.094232              9.210505      12.329382      -3.401495       2.551544       7.056012       0.111504       8.246120          -0.001568
          184              C      18.175141      16.055890       8.126401      -0.130016      48.429455 0.52829992E+03  0.13080900E+05                                11.762826                            7.804564      -0.365343       1.869118                    0.997855      30.323323      90.372674       0.572138       0.432362      -1.050992      -0.002741      -0.007247      -0.000790       0.007788      -0.016736      -0.040028       0.067345      -0.024310       0.144749      -0.060503      -0.044353       0.104857             15.002482      19.623692       4.963780       0.441210      15.317504      -5.663264      10.066251           0.010317
          185              C      16.909439      16.286896       7.611853       0.132211      36.815744 0.44956162E+03  0.10697213E+05                                 9.914086                            7.303542      -0.126879       1.960032                    0.999295      27.779301      81.311361       0.578516       0.444948      -1.042886      -0.005077       0.035618      -0.033793       0.049360      -0.014047      -0.003545      -0.005351      -0.052011       0.050737      -0.038423       0.014512       0.023911             11.772281      16.116316       1.212031       2.171480      10.536519      -4.070238       8.664008           0.005463
          186              C      15.824096      15.509371       7.961858      -0.123236      46.978597 0.52140347E+03  0.12855031E+05                                11.511963                            7.739567      -0.303254       1.891299                    0.998163      30.018948      88.985315       0.576655       0.430815      -1.052979       0.002001      -0.009512      -0.000287       0.009725      -0.023912      -0.024342       0.073714      -0.029101       0.110545      -0.060883      -0.040608       0.101491             14.694901      19.530606      -1.561673       4.676077      13.167791      -6.111116      11.386306           0.005985
          187              C      16.032197      14.468309       8.875105       0.091762      40.418224 0.49391119E+03  0.12044248E+05                                10.595016                            7.659682      -0.305379       1.890234                    0.998924      28.963735      86.104999       0.563860       0.445455      -1.041547      -0.049018      -0.013722       0.010962       0.052069       0.025952      -0.022543      -0.000046      -0.005584       0.013456      -0.035988       0.002722       0.033266             13.114547      14.447006      -1.789476       3.601018      13.523510      -6.638977      11.373127           0.011886
          188              C      17.299989      14.128566       9.370666      -0.040958      46.151173 0.52127864E+03  0.12929307E+05                                11.723253                            7.938775      -0.457299       1.834162                    0.998611      30.557184      92.669540       0.544669       0.453386      -1.033340       0.007999      -0.050256       0.035491       0.062042      -0.026787      -0.012023      -0.019576      -0.051213       0.059910      -0.052077       0.013152       0.038925             15.285311      14.033535       0.783169       1.075959      18.852720      -8.823595      12.969677          -0.001986
          189              C      18.348498      14.950046       8.956673       0.100286      39.339807 0.48927955E+03  0.11903552E+05                                10.377620                            7.624540      -0.273241       1.900051                    0.999258      28.900467      85.824454       0.565048       0.445555      -1.041460       0.055874      -0.002440       0.004289       0.056091      -0.026862       0.025060       0.006962       0.030408      -0.026027      -0.039615      -0.002745       0.042360             12.437962      13.182302       2.805041      -0.342583      14.478509      -6.075562       9.653076           0.011178
          190              C      23.186373      18.021099       8.587682       0.089269      26.328795 0.34804899E+03  0.78039419E+04                                 7.906068                            6.386363       0.024201       2.022065                    0.999364      26.730747      77.090854       0.621633       0.439438      -1.041382      -0.005664      -0.038261      -0.017662       0.042520       0.019551      -0.036954       0.001758      -0.025738      -0.043979      -0.050320       0.011794       0.038526              8.564094       7.404370      -0.609739       3.181904       9.429703       0.600292       8.858208           0.000623
          191              C      24.035767      17.556204       9.577223      -0.170136      33.046277 0.45777826E+03  0.10933501E+05                                 9.065603                            7.230903       0.032352       1.993280                    0.998672      29.700176      86.871461       0.598744       0.428313      -1.053702      -0.000257       0.002100      -0.005669       0.006051       0.016569      -0.005149       0.010017       0.012187      -0.008252      -0.022579       0.003426       0.019153              9.934902       8.668597      -1.971035       3.880693      11.482679      -0.461667       9.653429           0.007008
          192              C      24.244088      16.177477       9.681996       0.110200      34.118535 0.40107569E+03  0.92224874E+04                                 9.332172                            6.792146      -0.073834       1.997019                    0.999292      26.094299      73.702268       0.617540       0.431339      -1.057008      -0.000997       0.003619      -0.003680       0.005257       0.009102      -0.011702      -0.013062       0.014440       0.004711      -0.017166      -0.006363       0.023529             11.038518      11.460513      -2.683622       6.041184      11.050772      -1.911085      10.604269          -0.003977
          193              C      23.545331      15.350811       8.840649      -0.167130      31.986349 0.43569536E+03  0.10275559E+05                                 8.848878                            7.036393       0.148395       2.034631                    0.998929      29.251749      84.949035       0.609446       0.426136      -1.055320      -0.007289      -0.001423      -0.008754       0.011480       0.006292      -0.020101       0.002896      -0.020752      -0.008908      -0.027379       0.011671       0.015708              9.707976       9.737065      -0.747995       4.764439       9.567613      -0.973559       9.819250           0.006792
          194              C      22.714678      15.902157       7.886794       0.107987      25.267661 0.33566413E+03  0.74710796E+04                                 7.725613                            6.288585      -0.154660       1.968819                    0.999039      26.527501      76.648435       0.622867       0.441807      -1.038217       0.013989       0.037570       0.006588       0.040627       0.006202      -0.033604       0.034092      -0.009220      -0.003522      -0.051479       0.006643       0.044836              8.328685       8.018970      -0.442916       3.277260       8.923733      -0.813971       8.043352          -0.000492
          195              C      21.942435      10.699184      11.344123       0.603753      24.975529 0.27294133E+03  0.58485160E+04                                 8.184449                            6.046493      -0.682550       1.814734                    0.998365      24.321964      72.112811       0.569063       0.502307      -0.991738       0.009846      -0.019841       0.026424       0.034479      -0.028278      -0.033695       0.056305      -0.044853       0.060842      -0.049005      -0.039650       0.088655              9.675823      11.170059       0.608412       3.893712       7.256325      -2.358718      10.601086          -0.001556
          196              C      19.333607       9.259845       7.277319       0.593267      23.622943 0.27557251E+03  0.59069838E+04                                 7.878654                            6.052625      -0.545409       1.860523                    0.998542      24.111965      71.026768       0.573183       0.498520      -0.995650      -0.001035       0.007230      -0.033709       0.034491      -0.040896       0.022200      -0.014788       0.110391      -0.123865      -0.054140      -0.040092       0.094232              9.210535       5.603238       0.527932      -1.499672       9.592477       3.381495      12.435889          -0.001562
          197              C      20.675149      10.786628      10.504885      -0.130017      48.429477 0.52829965E+03  0.13080899E+05                                11.762857                            7.804580      -0.365360       1.869113                    0.997855      30.323314      90.372820       0.572135       0.432364      -1.050990      -0.007734      -0.000883      -0.000305       0.007790       0.046617      -0.032067      -0.068169      -0.042336       0.013570      -0.060504      -0.044355       0.104860             15.002527      18.467172      -3.943484       6.377263      11.313306       3.280958      15.227103           0.010315
          198              C      20.525307       9.995971       9.376819       0.132211      36.815768 0.44956151E+03  0.10697213E+05                                 9.914098                            7.303546      -0.126885       1.960030                    0.999295      27.779313      81.311469       0.578515       0.444948      -1.042885       0.032569      -0.036379      -0.007233       0.049360      -0.011931      -0.024127      -0.010251      -0.008884      -0.057972      -0.038423       0.014511       0.023912             11.772300      11.694068      -2.589616       3.237535      10.429428       4.321885      13.193403           0.005467
          199              C      19.463991      10.153375       8.508575      -0.123238      46.978696 0.52140410E+03  0.12855055E+05                                11.511994                            7.739581      -0.303267       1.891295                    0.998163      30.018983      88.985559       0.576653       0.430816      -1.052978      -0.008510       0.000786       0.004644       0.009726       0.055372      -0.041584      -0.052161      -0.034044       0.016448      -0.060885      -0.040608       0.101493             14.694949      12.838985      -4.246630       1.488928      14.584162       7.487927      16.661699           0.005987
          200              C      18.529535      11.157032       8.792482       0.091760      40.418163 0.49391023E+03  0.12044223E+05                                10.595022                            7.659685      -0.305385       1.890232                    0.998924      28.963715      86.105034       0.563859       0.445456      -1.041546      -0.027477       0.000968      -0.044217       0.052068      -0.001956       0.020923      -0.024533       0.020839      -0.025125      -0.035990       0.002724       0.033266             13.114558      12.600466      -5.432748       0.007104      13.955834       5.716550      12.787374           0.011883
          201              C      18.576021      11.936864       9.957816      -0.040964      46.151267 0.52127982E+03  0.12929346E+05                                11.723274                            7.938788      -0.457302       1.834161                    0.998611      30.557229      92.669749       0.544668       0.453387      -1.033340      -0.045710       0.039634       0.013746       0.062042      -0.029937      -0.030546      -0.013150      -0.019347      -0.035394      -0.052078       0.013151       0.038927             15.285343      18.877980      -8.069130       1.157265      14.617513       3.471477      12.360535          -0.001983
          202              C      19.668577      11.706240      10.793714       0.100286      39.339643 0.48927725E+03  0.11903485E+05                                10.377607                            7.624532      -0.273242       1.900051                    0.999258      28.900384      85.824234       0.565047       0.445556      -1.041459       0.014033       0.016440       0.051759       0.056091       0.010522      -0.016551       0.028640      -0.026389       0.060654      -0.039616      -0.002742       0.042358             12.437946      15.938385      -5.311619       3.248519      10.400008       1.759509      10.975445           0.011179
          203              C      24.021933      12.190986      14.506646       0.089267      26.328887 0.34805030E+03  0.78039804E+04                                 7.906089                            6.386378       0.024193       2.022061                    0.999364      26.730826      77.091186       0.621632       0.439439      -1.041382      -0.038242      -0.015891       0.009642       0.042520      -0.006870       0.010825      -0.032085       0.059400       0.004562      -0.050319       0.011794       0.038525              8.564119       8.914460       1.223851      -1.385593      10.075090       2.365228       6.702806           0.000612
          204              C      23.826209      13.369631      15.206127      -0.170137      33.046454 0.45778099E+03  0.10933585E+05                                 9.065638                            7.230926       0.032346       1.993277                    0.998672      29.700294      86.871949       0.598742       0.428313      -1.053701       0.001932      -0.005719       0.000447       0.006053       0.011745       0.014864      -0.007074       0.011831       0.001846      -0.022579       0.003427       0.019153              9.934943      10.137328       0.128694      -2.515501      11.369119       3.530568       8.298383           0.006997
          205              C      22.568962      13.608286      15.769721       0.110199      34.118654 0.40107724E+03  0.92225327E+04                                 9.332193                            6.792158      -0.073839       1.997017                    0.999292      26.094361      73.702502       0.617540       0.431339      -1.057008       0.003169      -0.004043      -0.001127       0.005259      -0.012878       0.014888      -0.006930       0.000084       0.010267      -0.017166      -0.006360       0.023527             11.038546       9.582849      -0.533993      -2.040519      13.519680       6.198511      10.013109          -0.003981
          206              C      21.573888      12.692309      15.545409      -0.167130      31.986396 0.43569616E+03  0.10275583E+05                                 8.848884                            7.036398       0.148398       2.034632                    0.998929      29.251799      84.949217       0.609446       0.426136      -1.055320      -0.003495      -0.010013      -0.004398       0.011481      -0.003172       0.000123      -0.019699       0.025826      -0.004161      -0.027380       0.011672       0.015708              9.707984       9.163209       0.322905      -0.662580      11.971986       4.414893       7.988756           0.006793
          207              C      21.857761      11.546745      14.830633       0.107988      25.267633 0.33566372E+03  0.74710692E+04                                 7.725612                            6.288585      -0.154664       1.968819                    0.999039      26.527480      76.648394       0.622867       0.441807      -1.038216       0.040019       0.006954       0.000818       0.040627       0.022742      -0.002664      -0.039013       0.027920       0.036496      -0.051478       0.006643       0.044836              8.328684       8.598034       0.036373      -0.645316       9.546866       3.092323       6.841151          -0.000485
          208              C      16.656780      15.092146      14.812526       0.603753      24.975429 0.27294020E+03  0.58484864E+04                                 8.184432                            6.046483      -0.682549       1.814736                    0.998365      24.321924      72.112688       0.569063       0.502307      -0.991738      -0.016086       0.029186       0.008844       0.034479       0.034671      -0.045012      -0.051027      -0.004483       0.030949      -0.049006      -0.039650       0.088656              9.675800       7.932830      -0.723365       1.811019      12.543352       3.937018       8.551217          -0.001570
          209              C      14.516453      10.661488      13.714872       0.593267      23.622886 0.27557191E+03  0.59069673E+04                                 7.878644                            6.052621      -0.545410       1.860524                    0.998542      24.111919      71.026598       0.573183       0.498521      -0.995650       0.006610      -0.033537       0.004609       0.034492      -0.008110      -0.001157       0.051744      -0.024679       0.213886      -0.054140      -0.040092       0.094232              9.210516       9.545929       2.567288      -1.295093      11.017728      -3.672844       7.067891          -0.001572
          210              C      16.369208      13.994423      13.797495      -0.130017      48.429343 0.52829841E+03  0.13080858E+05                                11.762832                            7.804568      -0.365353       1.869116                    0.997855      30.323254      90.372547       0.572136       0.432364      -1.050990      -0.003109      -0.001914      -0.006881       0.007789      -0.066569       0.042960      -0.020725       0.044169      -0.115799      -0.060503      -0.044355       0.104859             15.002492       9.718255       4.588572      -2.364429      17.741991       5.676236      17.547229           0.010303
          211              C      15.569338      12.915690      14.139062       0.132211      36.815641 0.44955989E+03  0.10697164E+05                                 9.914077                            7.303534      -0.126885       1.960031                    0.999295      27.779259      81.311264       0.578516       0.444949      -1.042885      -0.025244       0.002423       0.042348       0.049361      -0.019233      -0.008228      -0.010948       0.033197       0.059636      -0.038424       0.014512       0.023912             11.772271       9.087455       4.542726      -2.895539      13.992729       1.607167      12.236627           0.005452
          212              C      15.408986      11.829688      13.302461      -0.123238      46.978550 0.52140271E+03  0.12855011E+05                                11.511967                            7.739569      -0.303263       1.891297                    0.998163      30.018935      88.985343       0.576654       0.430816      -1.052979      -0.001741       0.002627      -0.009201       0.009726      -0.052209       0.049450      -0.033739       0.050433      -0.102945      -0.060885      -0.040608       0.101493             14.694904      12.055878       6.490432      -5.623294      16.255596      -0.976154      15.773239           0.005976
          213              C      16.094930      11.837209      12.081576       0.091761      40.418046 0.49390861E+03  0.12044171E+05                                10.594999                            7.659671      -0.305384       1.890233                    0.998924      28.963651      86.104753       0.563859       0.445456      -1.041546      -0.007120      -0.049085      -0.015849       0.052069      -0.015925       0.008029       0.029321      -0.010308       0.002322      -0.035991       0.002721       0.033269             13.114524      10.796661       4.220188      -5.992020      12.203974      -0.840552      16.342937           0.011881
          214              C      16.854179      12.930571      11.638401      -0.040963      46.151228 0.52127951E+03  0.12929334E+05                                11.723261                            7.938780      -0.457297       1.834163                    0.998611      30.557199      92.669593       0.544669       0.453386      -1.033340       0.024510       0.000857      -0.056989       0.062042      -0.027807      -0.024558      -0.016915       0.018773       0.073454      -0.052078       0.013151       0.038927             15.285324      10.463485       2.319013      -6.177489      12.947783       2.435210      22.444703          -0.001986
          215              C      16.953672      13.996694      12.532310       0.100286      39.339636 0.48927720E+03  0.11903483E+05                                10.377605                            7.624531      -0.273240       1.900052                    0.999258      28.900381      85.824210       0.565047       0.445556      -1.041459       0.019831       0.052362      -0.003347       0.056091       0.022251      -0.003813      -0.032132      -0.000398      -0.041486      -0.039616      -0.002743       0.042358             12.437944       7.900097       1.919861      -3.371856      12.501728       3.971485      16.912006           0.011172
          216              C      18.692231      18.523896      15.607112       0.089264      26.328969 0.34805165E+03  0.78040201E+04                                 7.906111                            6.386394       0.024186       2.022058                    0.999364      26.730895      77.091494       0.621631       0.439439      -1.041381      -0.026395       0.002162      -0.033265       0.042520      -0.024313       0.016891       0.023496      -0.040792       0.052905      -0.050320       0.011794       0.038526              8.564144      10.661037       1.963478       0.250549       5.895886      -1.451781       9.135508           0.000607
          217              C      19.761861      19.084591      14.930132      -0.170139      33.046495 0.45778169E+03  0.10933606E+05                                 9.065646                            7.230932       0.032344       1.993275                    0.998672      29.700326      86.872084       0.598742       0.428313      -1.053701      -0.004902       0.001234       0.003329       0.006053       0.000608       0.013249       0.014039      -0.006298      -0.027116      -0.022579       0.003426       0.019153              9.934954      11.335538       2.516356      -0.829981       6.876727      -2.673079      11.592595           0.006999
          218              C      19.621809      19.345369      13.563514       0.110201      34.118591 0.40107621E+03  0.92225041E+04                                 9.332186                            6.792153      -0.073844       1.997015                    0.999292      26.094327      73.702411       0.617540       0.431340      -1.057008      -0.002937      -0.000142       0.004359       0.005258      -0.004619      -0.009855       0.015062      -0.019669      -0.005249      -0.017166      -0.006361       0.023528             11.038536      12.882844       4.840485      -2.711953       8.361514      -3.334354      11.871251          -0.003977
          219              C      18.454551      18.972126      12.948940      -0.167131      31.986447 0.43569708E+03  0.10275610E+05                                 8.848893                            7.036406       0.148398       2.034631                    0.998929      29.251823      84.949301       0.609445       0.426136      -1.055321      -0.010597      -0.004376       0.000598       0.011480      -0.017267       0.008743       0.008493      -0.013739       0.029468      -0.027379       0.011672       0.015707              9.707993      11.911902       3.804919      -1.417925       7.201898      -1.456462      10.010179           0.006795
          220              C      17.442370      18.413433      13.702039       0.107986      25.267643 0.33566398E+03  0.74710761E+04                                 7.725613                            6.288586      -0.154662       1.968819                    0.999039      26.527485      76.648406       0.622867       0.441807      -1.038216       0.018371       0.009003       0.035100       0.040627      -0.031053       0.034594       0.003683      -0.019997      -0.030534      -0.051479       0.006643       0.044836              8.328684       9.485840       2.642372      -0.856458       6.262457      -0.965315       9.237756          -0.000491
          221              C       2.407589       1.780505       1.413906      -0.069332      35.467307 0.37875154E+03  0.87838647E+04                                10.593409                            7.276339      -0.763562       1.752932                    0.996656      30.410581      92.948528       0.503816       0.524207      -0.983966       0.054223       0.040100       0.031843       0.074579      -0.016909      -0.013428      -0.009931      -0.010360       0.019601      -0.028838       0.014418       0.014419             13.994008      12.269338      -3.452803      -2.741884      14.384728      -2.027730      15.327960          -0.000017
          222              C      12.559397       9.288157       7.375763      -0.069332      35.467249 0.37875109E+03  0.87838511E+04                                10.593395                            7.276333      -0.763562       1.752932                    0.996655      30.410547      92.948390       0.503817       0.524207      -0.983966      -0.054223      -0.040100      -0.031843       0.074580      -0.016910      -0.013428      -0.009930      -0.010359       0.019600      -0.028837       0.014418       0.014419             13.993988      12.269320      -3.452793      -2.741880      14.384693      -2.027723      15.327951          -0.000014
          223              C      27.526383      20.356818      16.165432      -0.069331      35.467265 0.37875113E+03  0.87838523E+04                                10.593400                            7.276334      -0.763562       1.752932                    0.996655      30.410549      92.948400       0.503816       0.524207      -0.983966      -0.054222      -0.040100      -0.031844       0.074579      -0.016910      -0.013428      -0.009930      -0.010359       0.019597      -0.028837       0.014418       0.014419             13.993997      12.269328      -3.452798      -2.741880      14.384708      -2.027729      15.327955          -0.000014
          224              C      17.374575      12.849166      10.203575      -0.069332      35.467279 0.37875125E+03  0.87838562E+04                                10.593403                            7.276336      -0.763562       1.752932                    0.996656      30.410572      92.948492       0.503816       0.524207      -0.983966       0.054223       0.040099       0.031844       0.074580      -0.016909      -0.013428      -0.009931      -0.010361       0.019597      -0.028837       0.014418       0.014419             13.994001      12.269328      -3.452801      -2.741883      14.384709      -2.027721      15.327966          -0.000011
          225              N      13.619864       9.541940      16.537938      -0.190992      34.499907 0.53704440E+03  0.13155177E+05                                 9.034090                            7.652318      -0.420767       1.889320                    0.997837      28.319645      79.971337       0.611523       0.408891      -1.081714      -0.025784       0.086945       0.090303       0.127980       0.020593       0.015430      -0.041368       0.074450      -0.029065      -0.069847       0.021860       0.047987              9.679062      10.592470      -0.139544       1.073687       8.503845       2.846274       9.940871           0.096181
          226              N      21.457583       7.671499       5.547336      -0.190990      34.499848 0.53704322E+03  0.13155139E+05                                 9.034075                            7.652305      -0.420756       1.889324                    0.997837      28.319603      79.971148       0.611524       0.408890      -1.081715       0.095379      -0.056183       0.064226       0.127979       0.036247      -0.035430       0.028174      -0.036904      -0.038883      -0.069844       0.021858       0.047986              9.679046      11.645678       0.691536       2.027879      10.069957      -1.017740       7.321504           0.096187
          227              N      13.112655      18.424994       6.215351      -0.190993      34.499970 0.53704586E+03  0.13155221E+05                                 9.034102                            7.652329      -0.420759       1.889322                    0.997837      28.319671      79.971435       0.611522       0.408891      -1.081714       0.075579       0.076601      -0.069272       0.127979      -0.025536       0.044860       0.031577      -0.018367       0.031661      -0.069845       0.021860       0.047986              9.679075       8.604872       3.063322      -0.230650      10.054294       0.294622      10.378059           0.096185
          228              N       7.383117       4.929626       9.831069      -0.190991      34.499711 0.53704051E+03  0.13155058E+05                                 9.034062                            7.652294      -0.420752       1.889325                    0.997837      28.319528      79.970935       0.611523       0.408891      -1.081714      -0.075576       0.050116      -0.090299       0.127974       0.037908      -0.035032       0.026868      -0.038607      -0.029063      -0.069843       0.021858       0.047985              9.679031       8.604824       0.469315       3.035914      10.491432       0.192948       9.940837           0.096201
          229              N       6.875908      10.847613       3.242333      -0.190990      34.499875 0.53704380E+03  0.13155159E+05                                 9.034087                            7.652315      -0.420766       1.889320                    0.997837      28.319624      79.971282       0.611522       0.408891      -1.081714       0.025783      -0.107651      -0.064227       0.127979       0.019694       0.016562      -0.042129       0.071177      -0.038882      -0.069846       0.021860       0.047986              9.679060      10.592464       1.014159      -0.379153      11.123196       2.237046       7.321520           0.096176
          230              N      12.385803       3.927635       2.574318      -0.190988      34.499749 0.53704120E+03  0.13155075E+05                                 9.034053                            7.652287      -0.420754       1.889326                    0.997837      28.319540      79.970886       0.611525       0.408890      -1.081715      -0.095379      -0.049828       0.069272       0.127979      -0.026297       0.043332       0.033643      -0.013389       0.031664      -0.069845       0.021859       0.047986              9.679022      11.645651       2.131808       0.214160       7.013404      -0.306824      10.378011           0.096183
          231              N      16.314108      12.595383       1.041400      -0.190991      34.499937 0.53704491E+03  0.13155195E+05                                 9.034100                            7.652324      -0.420771       1.889318                    0.997837      28.319668      79.971463       0.611522       0.408891      -1.081714       0.025784      -0.086944      -0.090302       0.127979       0.020593       0.015429      -0.041368       0.074449      -0.029065      -0.069846       0.021860       0.047987              9.679074      10.592479      -0.139543       1.073691       8.503855       2.846282       9.940887           0.096181
          232              N       8.476389      14.465824      12.032002      -0.190990      34.499778 0.53704203E+03  0.13155103E+05                                 9.034067                            7.652300      -0.420761       1.889323                    0.997837      28.319563      79.971025       0.611524       0.408890      -1.081714      -0.095379       0.056183      -0.064226       0.127979       0.036248      -0.035431       0.028175      -0.036905      -0.038880      -0.069846       0.021860       0.047986              9.679036      11.645667       0.691530       2.027880      10.069940      -1.017738       7.321501           0.096182
          233              N      16.821317       3.712329      11.363987      -0.190994      34.499801 0.53704254E+03  0.13155118E+05                                 9.034072                            7.652305      -0.420765       1.889322                    0.997837      28.319564      79.971023       0.611523       0.408891      -1.081714      -0.075581      -0.076602       0.069273       0.127981      -0.025536       0.044860       0.031577      -0.018365       0.031664      -0.069846       0.021860       0.047987              9.679042       8.604844       3.063310      -0.230653      10.054258       0.294616      10.378023           0.096185
          234              N      22.550855      17.207697       7.748269      -0.190988      34.499904 0.53704429E+03  0.13155166E+05                                 9.034064                            7.652296      -0.420753       1.889325                    0.997837      28.319637      79.971136       0.611526       0.408888      -1.081716       0.075584      -0.050121       0.090308       0.127986       0.037910      -0.035036       0.026870      -0.038611      -0.029063      -0.069848       0.021860       0.047988              9.679032       8.604825       0.469312       3.035914      10.491430       0.192941       9.940841           0.096170
          235              N      23.058064      11.289710      14.337005      -0.190992      34.499903 0.53704434E+03  0.13155174E+05                                 9.034085                            7.652314      -0.420764       1.889321                    0.997837      28.319640      79.971289       0.611523       0.408890      -1.081715      -0.025784       0.107652       0.064228       0.127981       0.019694       0.016561      -0.042130       0.071178      -0.038881      -0.069847       0.021860       0.047987              9.679057      10.592458       1.014158      -0.379152      11.123192       2.237045       7.321520           0.096183
          236              N      17.548169      18.209688      15.005020      -0.190991      34.499896 0.53704411E+03  0.13155169E+05                                 9.034089                            7.652316      -0.420768       1.889320                    0.997837      28.319637      79.971324       0.611523       0.408891      -1.081714       0.095379       0.049829      -0.069273       0.127979      -0.026297       0.043332       0.033644      -0.013390       0.031662      -0.069845       0.021859       0.047986              9.679062      11.645704       2.131823       0.214147       7.013435      -0.306826      10.378047           0.096182
          237             Cl      12.280240       3.826534      15.288750      -0.054982     110.312078 0.26431934E+04  0.91141483E+05                                15.799164                           14.009186       1.503103       2.193153                    0.999848      62.171649     173.207190       0.637956       0.278438      -1.259973      -0.013767       0.004803      -0.005547       0.015600      -0.124742      -0.267816       0.145156       0.159767       0.034831      -0.234597      -0.153924       0.388521             17.495728      18.366987      -5.133725      -8.345757      16.515115       5.927656      17.605083           0.001397
          238             Cl       7.822272      16.996144       0.557089      -0.010301     107.625515 0.26772624E+04  0.92753623E+05                                15.570192                           14.202285       1.298232       2.142403                    0.999460      61.758555     173.324677       0.625762       0.282525      -1.253478      -0.004436      -0.052853       0.013939       0.054840       0.253002      -0.112766      -0.075027       0.003890      -0.416695      -0.204741      -0.153343       0.358084             16.781964      19.518988       6.726189      -2.596649      18.621403       0.196722      12.205501           0.004827
          239             Cl       4.900386       3.733469       0.701240      -0.049599      99.334075 0.25729236E+04  0.88199242E+05                                14.577677                           13.806408       1.498277       2.189929                    0.999980      62.165255     173.171284       0.643135       0.277821      -1.259580      -0.017157       0.017418       0.006004       0.025176       0.055201      -0.016025       0.175770      -0.486454      -0.517468      -0.240627      -0.148474       0.389101             15.116562      13.698559       2.887336      -1.710449      21.018802       2.530210      10.632325           0.004709
          240             Cl      18.663870       7.126224       0.263514      -0.054987     110.312731 0.26432120E+04  0.91142296E+05                                15.799234                           14.009243       1.503096       2.193150                    0.999848      62.171768     173.207737       0.637954       0.278438      -1.259973      -0.008154      -0.011900       0.005936       0.015599      -0.238553       0.086201      -0.090022      -0.326682      -0.434260      -0.234597      -0.153922       0.388519             17.495811      14.806543      -8.201139       3.945242      23.725666      -4.460779      13.955223           0.001396
          241             Cl       6.491381       6.192560      16.428067      -0.010298     107.625156 0.26772519E+04  0.92753166E+05                                15.570155                           14.202255       1.298236       2.142404                    0.999460      61.758472     173.324332       0.625763       0.282525      -1.253479       0.000239      -0.004712      -0.054638       0.054841       0.021689       0.058831       0.266423      -0.251696       0.270063      -0.204742      -0.153341       0.358083             16.781921      12.650153       1.098725       3.613501      19.490346       6.360096      18.205262           0.004850
          242             Cl       2.897043       4.237704       3.477545      -0.049599      99.333916 0.25729177E+04  0.88198989E+05                                14.577666                           13.806396       1.498279       2.189930                    0.999980      62.165168     173.171007       0.643135       0.277822      -1.259579       0.004340      -0.019268       0.015608       0.025174      -0.027165       0.273523      -0.023757       0.069280       0.678436      -0.240627      -0.148476       0.389102             15.116552      11.836730      -0.441550       5.299405      14.143770       1.723160      19.369155           0.004732
          243             Cl       7.255530      17.297344       6.881256      -0.054988     110.312017 0.26431910E+04  0.91141386E+05                                15.799166                           14.009188       1.503103       2.193153                    0.999848      62.171577     173.207014       0.637955       0.278438      -1.259973       0.000567      -0.008701      -0.012929       0.015594       0.045505      -0.070744      -0.241761      -0.027785       0.767762      -0.234595      -0.153925       0.388521             17.495728      13.798593       2.293499      -4.367409      13.495928      -7.951143      25.192661           0.001402
          244             Cl      18.541874       1.109221       2.309925      -0.010296     107.625379 0.26772590E+04  0.92753471E+05                                15.570177                           14.202276       1.298232       2.142403                    0.999460      61.758508     173.324491       0.625763       0.282525      -1.253479      -0.051829       0.016130       0.007782       0.054836      -0.054313       0.228940      -0.061976       0.382825      -0.108794      -0.204744      -0.153341       0.358086             16.781943      22.465695       0.761704       5.801782      11.262456      -1.514163      16.617678           0.004856
          245             Cl       5.005031       1.496738       3.339723      -0.049593      99.333450 0.25729010E+04  0.88198270E+05                                14.577613                           13.806345       1.498282       2.189932                    0.999980      62.165066     173.170543       0.643137       0.277821      -1.259580       0.011633       0.000977      -0.022309       0.025178       0.138619      -0.125157      -0.054140       0.519283      -0.354121      -0.240629      -0.148475       0.389104             15.116497      22.007929       1.945846      -0.101546       9.690120      -1.674282      13.651444           0.004723
          246             Cl      13.240242       4.536492      11.080257      -0.054996     110.313093 0.26432237E+04  0.91142808E+05                                15.799279                           14.009283       1.503086       2.193147                    0.999848      62.171823     173.208045       0.637953       0.278438      -1.259972      -0.000558       0.014571       0.005545       0.015600      -0.058598       0.060349      -0.298586      -0.272088       0.034824      -0.234599      -0.153921       0.388520             17.495861      13.798691      -3.734333       3.223309      21.083674      -9.716015      17.605218           0.001415
          247             Cl      15.301512       8.567507       8.232580      -0.010304     107.625676 0.26772690E+04  0.92753912E+05                                15.570212                           14.202307       1.298239       2.142404                    0.999460      61.758573     173.324792       0.625761       0.282525      -1.253478       0.051831      -0.011241      -0.013942       0.054837       0.210680      -0.104764      -0.085845       0.280187      -0.416694      -0.204740      -0.153340       0.358081             16.781984      22.465751       5.823525      -0.572445      15.674678      -2.540392      12.205522           0.004871
          248             Cl       9.961955       7.476693       8.088429      -0.049604      99.334004 0.25729203E+04  0.88199106E+05                                14.577680                           13.806408       1.498277       2.189930                    0.999980      62.165166     173.171054       0.643135       0.277822      -1.259579      -0.011635       0.021505      -0.006001       0.025176      -0.090501       0.163366      -0.066803       0.464830      -0.517468      -0.240625      -0.148475       0.389101             15.116567      22.008026       0.341910       1.918271      12.709344      -2.376521      10.632333           0.004732
          249             Cl       8.215532      13.359100       8.526155      -0.054991     110.312838 0.26432164E+04  0.91142486E+05                                15.799246                           14.009257       1.503091       2.193148                    0.999848      62.171794     173.207860       0.637954       0.278438      -1.259973       0.013766       0.004311      -0.005932       0.015597      -0.289112      -0.060828       0.108789       0.003404      -0.434254      -0.234598      -0.153923       0.388521             17.495819      18.367084      -9.291829      -3.109611      20.165133       5.078760      13.955240           0.001392
          250             Cl      12.673500      10.764474       9.940940      -0.010302     107.625363 0.26772584E+04  0.92753452E+05                                15.570179                           14.202276       1.298239       2.142405                    0.999460      61.758506     173.324506       0.625762       0.282525      -1.253478       0.004434      -0.001614       0.054635       0.054839      -0.052519       0.271969      -0.021783       0.232806       0.270060      -0.204741      -0.153341       0.358082             16.781947      19.518963      -1.005382       7.139552      12.621580       1.592205      18.205297           0.004849
          251             Cl      10.066600       9.539867       5.312124      -0.049600      99.334091 0.25729241E+04  0.88199266E+05                                14.577681                           13.806412       1.498275       2.189928                    0.999980      62.165239     173.171258       0.643135       0.277822      -1.259579       0.017158      -0.009797      -0.015604       0.025177      -0.003103       0.057396       0.268486      -0.087822       0.678430      -0.240626      -0.148475       0.389101             15.116566      13.698562      -1.011882       3.199753      12.281971       4.562298      19.369166           0.004708
          252             Cl      15.179516       9.197613       1.908413      -0.054993     110.312999 0.26432201E+04  0.91142649E+05                                15.799265                           14.009270       1.503093       2.193149                    0.999848      62.171808     173.207958       0.637953       0.278438      -1.259972       0.008152      -0.003086       0.012934       0.015597       0.029918      -0.251879       0.003170       0.073988       0.767755      -0.234597      -0.153921       0.388519             17.495843      14.806571       1.984776      -8.881700      12.488122      -1.847047      25.192837           0.001397
          253             Cl      14.004391      11.713401       6.479744      -0.010303     107.625740 0.26772705E+04  0.92753977E+05                                15.570215                           14.202308       1.298230       2.142401                    0.999460      61.758617     173.324927       0.625762       0.282525      -1.253478      -0.000240       0.054281      -0.007789       0.054837       0.062212       0.007798       0.237049      -0.377981      -0.108791      -0.204739      -0.153342       0.358081             16.781987      12.650207       3.768481       0.251547      21.078022       5.990856      16.617730           0.004849
          254             Cl      12.069943       6.721512       5.449946      -0.049598      99.333935 0.25729179E+04  0.88199000E+05                                14.577667                           13.806396       1.498277       2.189930                    0.999980      62.165177     173.171033       0.643135       0.277822      -1.259579      -0.004340      -0.010834       0.022310       0.025178       0.260258      -0.088423      -0.103812      -0.274906      -0.354120      -0.240627      -0.148475       0.389102             15.116554      11.836732       5.061602      -1.630606      19.861430       0.393301      13.651501           0.004737
          255             Cl      17.653732      18.310789       2.290588      -0.054991     110.313105 0.26432238E+04  0.91142811E+05                                15.799278                           14.009282       1.503085       2.193147                    0.999848      62.171813     173.208015       0.637953       0.278438      -1.259972       0.013762      -0.004802       0.005542       0.015594      -0.124740      -0.267817       0.145156       0.159767       0.034824      -0.234601      -0.153920       0.388521             17.495859      18.367126      -5.133763      -8.345825      16.515244       5.927707      17.605206           0.001412
          256             Cl      22.111700       5.141179      17.022249      -0.010300     107.625441 0.26772598E+04  0.92753508E+05                                15.570182                           14.202275       1.298234       2.142403                    0.999460      61.758553     173.324640       0.625763       0.282525      -1.253479       0.004435       0.052849      -0.013947       0.054838       0.253001      -0.112767      -0.075027       0.003892      -0.416690      -0.204742      -0.153341       0.358083             16.781953      19.518975       6.726187      -2.596651      18.621387       0.196718      12.205499           0.004868
          257             Cl      25.033586      18.403854      16.878098      -0.049600      99.334284 0.25729302E+04  0.88199532E+05                                14.577704                           13.806432       1.498270       2.189927                    0.999980      62.165269     173.171422       0.643134       0.277822      -1.259579       0.017159      -0.017418      -0.006006       0.025177       0.055201      -0.016026       0.175769      -0.486457      -0.517471      -0.240628      -0.148474       0.389102             15.116593      13.698583       2.887341      -1.710453      21.018847       2.530218      10.632349           0.004726
          258             Cl      11.270102      15.011099      17.315824      -0.054994     110.312996 0.26432207E+04  0.91142676E+05                                15.799267                           14.009274       1.503092       2.193149                    0.999848      62.171794     173.207925       0.637953       0.278438      -1.259972       0.008155       0.011899      -0.005937       0.015599      -0.238553       0.086201      -0.090022      -0.326682      -0.434259      -0.234596      -0.153922       0.388519             17.495845      14.806572      -8.201153       3.945248      23.725707      -4.460781      13.955255           0.001357
          259             Cl      23.442591      15.944763       1.151271      -0.010305     107.626101 0.26772824E+04  0.92754497E+05                                15.570254                           14.202344       1.298227       2.142400                    0.999460      61.758696     173.325284       0.625761       0.282525      -1.253478      -0.000238       0.004711       0.054629       0.054833       0.021689       0.058831       0.266421      -0.251696       0.270058      -0.204741      -0.153339       0.358081             16.782028      12.650238       1.098726       3.613531      19.490474       6.360129      18.205372           0.004838
          260             Cl      27.036929      17.899619      14.101793      -0.049601      99.334087 0.25729235E+04  0.88199241E+05                                14.577684                           13.806413       1.498277       2.189929                    0.999980      62.165213     173.171192       0.643135       0.277822      -1.259579      -0.004338       0.019275      -0.015606       0.025177      -0.027165       0.273523      -0.023758       0.069277       0.678432      -0.240627      -0.148474       0.389101             15.116570      11.836743      -0.441553       5.299409      14.143789       1.723161      19.369179           0.004736
          261             Cl      22.678442       4.839979      10.698082      -0.054992     110.312747 0.26432124E+04  0.91142318E+05                                15.799245                           14.009252       1.503085       2.193147                    0.999848      62.171719     173.207653       0.637953       0.278438      -1.259972      -0.000557       0.008701       0.012931       0.015596       0.045506      -0.070746      -0.241762      -0.027776       0.767762      -0.234600      -0.153922       0.388522             17.495825      13.798658       2.293519      -4.367444      13.495999      -7.951202      25.192818           0.001434
          262             Cl      11.392098      21.028102      15.269413      -0.010302     107.625460 0.26772621E+04  0.92753612E+05                                15.570190                           14.202287       1.298240       2.142405                    0.999460      61.758531     173.324616       0.625762       0.282525      -1.253478       0.051832      -0.016128      -0.007790       0.054839      -0.054314       0.228937      -0.061974       0.382817      -0.108796      -0.204739      -0.153341       0.358080             16.781957      22.465710       0.761701       5.801792      11.262462      -1.514167      16.617699           0.004843
          263             Cl      24.928941      20.640585      14.239615      -0.049600      99.334096 0.25729230E+04  0.88199218E+05                                14.577681                           13.806408       1.498274       2.189928                    0.999980      62.165248     173.171280       0.643135       0.277822      -1.259579      -0.011630      -0.000975       0.022305       0.025174       0.138616      -0.125155      -0.054142       0.519278      -0.354120      -0.240627      -0.148473       0.389100             15.116569      22.008032       1.945860      -0.101548       9.690159      -1.674292      13.651517           0.004752
          264             Cl      16.693730      17.600831       6.499081      -0.054987     110.312349 0.26432010E+04  0.91141822E+05                                15.799202                           14.009219       1.503097       2.193151                    0.999848      62.171636     173.207291       0.637954       0.278438      -1.259973       0.000555      -0.014566      -0.005547       0.015596      -0.058594       0.060349      -0.298585      -0.272094       0.034834      -0.234596      -0.153925       0.388521             17.495771      13.798627      -3.734309       3.223284      21.083563      -9.715953      17.605125           0.001420
          265             Cl      14.632460      13.569816       9.346758      -0.010293     107.624836 0.26772415E+04  0.92752712E+05                                15.570122                           14.202226       1.298236       2.142405                    0.999460      61.758376     173.323947       0.625764       0.282525      -1.253479      -0.051833       0.011238       0.013946       0.054840       0.210682      -0.104765      -0.085847       0.280191      -0.416694      -0.204743      -0.153341       0.358084             16.781884      22.465615       5.823485      -0.572447      15.674584      -2.540374      12.205453           0.004855
          266             Cl      19.972017      14.660630       9.490909      -0.049597      99.333988 0.25729195E+04  0.88199068E+05                                14.577670                           13.806399       1.498275       2.189929                    0.999980      62.165209     173.171142       0.643135       0.277822      -1.259579       0.011629      -0.021512       0.006010       0.025181      -0.090501       0.163369      -0.066805       0.464833      -0.517475      -0.240630      -0.148475       0.389105             15.116555      22.008006       0.341911       1.918273      12.709332      -2.376517      10.632328           0.004747
          267             Cl      21.718440       8.778223       9.053183      -0.054981     110.312103 0.26431934E+04  0.91141487E+05                                15.799171                           14.009189       1.503099       2.193152                    0.999848      62.171622     173.207137       0.637956       0.278438      -1.259973      -0.013762      -0.004316       0.005933       0.015596      -0.289114      -0.060828       0.108789       0.003406      -0.434261      -0.234600      -0.153924       0.388524             17.495738      18.367003      -9.291794      -3.109596      20.165050       5.078727      13.955160           0.001426
          268             Cl      17.260472      11.372849       7.638398      -0.010299     107.625664 0.26772676E+04  0.92753850E+05                                15.570206                           14.202298       1.298227       2.142401                    0.999460      61.758597     173.324843       0.625762       0.282525      -1.253478      -0.004437       0.001604      -0.054633       0.054836      -0.052518       0.271969      -0.021783       0.232807       0.270062      -0.204741      -0.153341       0.358082             16.781979      19.519002      -1.005383       7.139574      12.621601       1.592208      18.205334           0.004866
          269             Cl      19.867372      12.597456      12.267214      -0.049602      99.334329 0.25729316E+04  0.88199587E+05                                14.577708                           13.806435       1.498273       2.189928                    0.999980      62.165288     173.171477       0.643134       0.277822      -1.259579      -0.017160       0.009793       0.015606       0.025178      -0.003104       0.057395       0.268485      -0.087822       0.678431      -0.240626      -0.148474       0.389100             15.116598      13.698581      -1.011879       3.199766      12.281992       4.562316      19.369222           0.004743
          270             Cl      14.754456      12.939710      15.670925      -0.054990     110.312725 0.26432114E+04  0.91142271E+05                                15.799235                           14.009243       1.503098       2.193151                    0.999848      62.171757     173.207711       0.637954       0.278438      -1.259973      -0.008154       0.003087      -0.012934       0.015598       0.029917      -0.251879       0.003170       0.073989       0.767754      -0.234597      -0.153922       0.388519             17.495813      14.806549       1.984770      -8.881688      12.488093      -1.847045      25.192798           0.001365
          271             Cl      15.929581      10.423922      11.099594      -0.010300     107.625216 0.26772539E+04  0.92753251E+05                                15.570162                           14.202262       1.298236       2.142404                    0.999460      61.758475     173.324359       0.625763       0.282525      -1.253479       0.000237      -0.054285       0.007789       0.054842       0.062215       0.007798       0.237051      -0.377982      -0.108795      -0.204742      -0.153342       0.358084             16.781929      12.650162       3.768467       0.251549      21.077951       5.990839      16.617673           0.004865
          272             Cl      17.864029      15.415811      12.129392      -0.049600      99.334259 0.25729292E+04  0.88199485E+05                                14.577698                           13.806426       1.498275       2.189928                    0.999980      62.165285     173.171438       0.643135       0.277822      -1.259579       0.004338       0.010833      -0.022303       0.025172       0.260256      -0.088423      -0.103810      -0.274906      -0.354119      -0.240626      -0.148473       0.389100             15.116586      11.836753       5.061610      -1.630607      19.861468       0.393309      13.651537           0.004739
          273              O      12.485975       7.176739      15.589181      -0.549799      41.608549 0.59503127E+03  0.14794068E+05                                 9.863872                            7.709839      -0.092826       1.996199                    0.996323      29.242854      80.322832       0.657622       0.374612      -1.117609      -0.020694      -0.007434       0.022800       0.031675       0.010139      -0.000773      -0.031080      -0.031690       0.026384      -0.027520      -0.014708       0.042228             11.734688       8.584296       4.654321      -2.904462      14.492038      -5.836190      12.127730           0.070676
          274              O      13.425201       6.391033      17.449778      -0.557125      33.465751 0.53430583E+03  0.12860368E+05                                 8.241943                            7.190631       0.490331       2.183747                    0.997935      28.448260      75.509826       0.701241       0.362890      -1.132761      -0.003762      -0.009504       0.006574       0.012154      -0.063928       0.062788       0.061030      -0.024046       0.000166      -0.125758       0.056801       0.068958              8.743262      11.156147       0.286701       4.100216       6.262877      -0.375560       8.810763           0.007029
          275              O      15.832763      19.322066      16.900951      -0.535442      35.645296 0.54261942E+03  0.13158084E+05                                 8.791447                            7.288653       0.059758       2.050866                    0.997088      28.522927      76.885819       0.687984       0.367139      -1.125427      -0.013786       0.026981       0.002160       0.030376      -0.015215      -0.002050      -0.014369      -0.030460      -0.009518      -0.023217      -0.005048       0.028264             10.075498       7.055697      -3.494371      -0.316769      16.069019       0.136293       7.101778           0.063206
          276              O      14.969275      20.138376      15.013634      -0.549585      32.510455 0.56439787E+03  0.13796400E+05                                 8.125585                            7.459004       0.348295       2.134775                    0.997125      28.867432      77.664628       0.677826       0.369664      -1.125544      -0.017956       0.013561      -0.007965       0.023870       0.004607      -0.001510       0.018256       0.185368       0.170302      -0.123042       0.058443       0.064600              8.337667       7.448830      -0.384083       2.030111       6.963087       1.474541      10.601083           0.017233
          277              O      19.729591       7.014935       3.458559      -0.549796      41.608522 0.59503051E+03  0.14794045E+05                                 9.863871                            7.709836      -0.092823       1.996201                    0.996323      29.242817      80.322733       0.657622       0.374613      -1.117609       0.013563      -0.025797      -0.012404       0.031675      -0.003052      -0.023164       0.017606       0.014532       0.075086      -0.027519      -0.014710       0.042229             11.734692       8.586170      -1.775128      -2.988168       9.671668       6.344770      16.946238           0.070704
          278              O      21.567245       7.434315       2.271778      -0.557127      33.465808 0.53430704E+03  0.12860406E+05                                 8.241958                            7.190644       0.490326       2.183746                    0.997935      28.448263      75.509885       0.701240       0.362891      -1.132761       0.002961      -0.004841      -0.010745       0.012151       0.027561       0.032481      -0.089948       0.085129      -0.046652      -0.125759       0.056800       0.068959              8.743278      11.014124       4.102081      -1.050049       8.656321      -0.357759       6.559389           0.007011
          279              O      24.562236       9.034854      14.990956      -0.535439      35.645163 0.54261723E+03  0.13158015E+05                                 8.791421                            7.288635       0.059761       2.050868                    0.997088      28.522881      76.885616       0.687985       0.367139      -1.125427       0.003818      -0.015589       0.025790       0.030377      -0.005955      -0.012317      -0.011242      -0.001823       0.066394      -0.023218      -0.005047       0.028265             10.075465       6.957324      -1.070017       1.032938       7.720458      -3.800981      15.548613           0.063237
          280              O      22.728510       8.693482      16.213599      -0.549587      32.510703 0.56440348E+03  0.13796574E+05                                 8.125632                            7.459044       0.348286       2.134771                    0.997125      28.867544      77.665075       0.677823       0.369665      -1.125543      -0.009738      -0.015796       0.015012       0.023868       0.002056      -0.020439       0.011310      -0.007607      -0.359990      -0.123041       0.058441       0.064600              8.337716      11.813707       0.553261       0.253374       6.700333      -0.949873       6.499109           0.017263
          281              O      10.519070      17.412233       6.049050      -0.549800      41.608576 0.59503174E+03  0.14794082E+05                                 9.863873                            7.709841      -0.092827       1.996199                    0.996323      29.242878      80.322895       0.657622       0.374612      -1.117609      -0.013167       0.018218      -0.022315       0.031674      -0.029274       0.006318       0.000442       0.003566      -0.075753      -0.027518      -0.014712       0.042229             11.734690      16.592116      -5.765063       3.600949      11.366916      -2.203358       7.245038           0.070666
          282              O      10.042915      19.480033       6.726382      -0.557117      33.465291 0.53429643E+03  0.12860081E+05                                 8.241859                            7.190561       0.490346       2.183755                    0.997935      28.448075      75.509091       0.701246       0.362890      -1.132762      -0.010188       0.006221      -0.002279       0.012153       0.061228      -0.075529       0.043517      -0.045858       0.017681      -0.125762       0.056802       0.068960              8.743170       6.843163       1.184184       1.375331      10.679869       4.006117       8.706478           0.007053
          283              O      23.112018      18.608960       5.403889      -0.535427      35.645401 0.54262082E+03  0.13158132E+05                                 8.791484                            7.288679       0.059721       2.050857                    0.997087      28.522884      76.885848       0.687980       0.367141      -1.125425       0.021760      -0.002669      -0.021022       0.030373      -0.018757      -0.017339       0.002167       0.007826      -0.010596      -0.023218      -0.005049       0.028267             10.075546      13.338673      -1.191069      -5.286654       7.088289       0.284693       9.799674           0.063265
          284              O      23.639618      16.529509       4.794413      -0.549575      32.510481 0.56439835E+03  0.13796415E+05                                 8.125589                            7.459006       0.348281       2.134772                    0.997125      28.867444      77.664679       0.677826       0.369664      -1.125544       0.007709      -0.012549      -0.018787       0.023872       0.029198       0.050428      -0.008510      -0.155800       0.148134      -0.123047       0.058445       0.064602              8.337671       6.789636       1.911104      -0.631516      11.114231       0.697010       7.109145           0.017232
          285              O       9.976702       5.321035      10.779826      -0.549801      41.608189 0.59502546E+03  0.14793884E+05                                 9.863809                            7.709795      -0.092802       1.996208                    0.996323      29.242736      80.322338       0.657625       0.374612      -1.117610       0.013168       0.017610      -0.022799       0.031675      -0.000476      -0.029944       0.008360       0.037610       0.026383      -0.027518      -0.014711       0.042228             11.734609      16.591983       2.201278      -6.430897       6.484187      -1.067688      12.127656           0.070686
          286              O      10.452857       4.192870       8.919229      -0.557124      33.465678 0.53430436E+03  0.12860323E+05                                 8.241930                            7.190621       0.490326       2.183746                    0.997935      28.448230      75.509713       0.701242       0.362890      -1.132761       0.010188       0.000814      -0.006573       0.012152      -0.059691       0.076743       0.042158      -0.051692       0.000162      -0.125756       0.056800       0.068956              8.743248       6.843226       1.607862       0.841835      10.575765       4.030390       8.810752           0.007050
          287              O      16.260154       5.678315       9.468056      -0.535442      35.645287 0.54261945E+03  0.13158089E+05                                 8.791470                            7.288674       0.059734       2.050861                    0.997088      28.522826      76.885650       0.687980       0.367141      -1.125425      -0.021763       0.021082      -0.002164       0.030377      -0.021136      -0.014339       0.002250       0.008186      -0.009507      -0.023218      -0.005046       0.028264             10.075521      13.338626      -5.419012       0.037531       9.786140      -0.342793       7.101796           0.063287
          288              O      15.732554       6.743027      11.355373      -0.549590      32.510632 0.56440184E+03  0.13796525E+05                                 8.125625                            7.459038       0.348274       2.134768                    0.997125      28.867493      77.664931       0.677823       0.369665      -1.125543      -0.007709       0.021139       0.007965       0.023869       0.055726       0.017015      -0.006791      -0.148405       0.170294      -0.123041       0.058440       0.064600              8.337709       6.789665      -0.182152       2.004496       7.622319       1.509202      10.601142           0.017263
          289              O       8.009797      12.307520       5.331110      -0.549799      41.608679 0.59503290E+03  0.14794120E+05                                 9.863894                            7.709850      -0.092831       1.996197                    0.996323      29.242890      80.322982       0.657621       0.374612      -1.117609       0.020693      -0.020523       0.012404       0.031674       0.001542       0.010050      -0.027304      -0.015459       0.075085      -0.027519      -0.014710       0.042229             11.734723       8.584326      -1.774563       5.191326       9.673554      -4.715478      16.946290           0.070652
          290              O       7.070571      10.673290       6.517891      -0.557121      33.465611 0.53430310E+03  0.12860285E+05                                 8.241924                            7.190616       0.490331       2.183749                    0.997935      28.448170      75.509534       0.701241       0.362891      -1.132761       0.003762      -0.004252       0.010748       0.012156       0.046673      -0.076490       0.057400      -0.039653      -0.046651      -0.125758       0.056801       0.068958              8.743241      11.156109       4.058555      -0.649621       8.514255      -0.899209       6.559360           0.007025
          291              O      10.191795      12.367183      11.378051      -0.535441      35.645250 0.54261871E+03  0.13158062E+05                                 8.791445                            7.288652       0.059753       2.050865                    0.997088      28.522878      76.885680       0.687983       0.367139      -1.125426       0.013785      -0.008218      -0.025790       0.030375      -0.005444      -0.014357      -0.008483      -0.005157       0.066394      -0.023217      -0.005047       0.028264             10.075496       7.055691      -1.100149      -3.331755       7.622130       2.100936      15.548666           0.063228
          292              O      11.055283      14.020506      10.155408      -0.549588      32.510739 0.56440433E+03  0.13796601E+05                                 8.125645                            7.459057       0.348279       2.134769                    0.997125      28.867527      77.665071       0.677822       0.369665      -1.125543       0.017956       0.004686      -0.015011       0.023869      -0.000427       0.004829      -0.022855       0.008605      -0.359995      -0.123042       0.058442       0.064601              8.337730       7.448884       1.890334      -0.834007      11.065182       0.520475       6.499123           0.017239
          293              O      14.113795       6.110846       2.740619      -0.549795      41.608312 0.59502725E+03  0.14793941E+05                                 9.863831                            7.709809      -0.092817       1.996204                    0.996323      29.242757      80.322453       0.657624       0.374612      -1.117609      -0.013563       0.017926       0.022315       0.031674      -0.023253       0.002276       0.005912      -0.035747      -0.075752      -0.027519      -0.014710       0.042229             11.734640       8.586134      -3.312606      -1.052027      19.372780       4.088354       7.245005           0.070706
          294              O      12.276141       7.171766       2.063287      -0.557127      33.465708 0.53430497E+03  0.12860342E+05                                 8.241939                            7.190628       0.490329       2.183747                    0.997935      28.448226      75.509733       0.701241       0.362891      -1.132761      -0.002961       0.011564       0.002280       0.012153       0.037879       0.019485      -0.084961       0.106572       0.017676      -0.125758       0.056799       0.068959              8.743258      11.014098      -0.093454       4.233302       6.509111       0.141656       8.706565           0.007021
          295              O      14.809936      12.469252       3.385780      -0.535442      35.645390 0.54262107E+03  0.13158134E+05                                 8.791466                            7.288667       0.059750       2.050863                    0.997088      28.522943      76.885908       0.687983       0.367139      -1.125426      -0.003818      -0.021588       0.021025       0.030375      -0.013345      -0.003008      -0.017210      -0.027492      -0.010606      -0.023216      -0.005048       0.028264             10.075524       6.957363       0.763696      -1.276218      13.469558      -5.138177       9.799653           0.063216
          296              O      16.643662      11.355730       3.995256      -0.549589      32.510865 0.56440726E+03  0.13796691E+05                                 8.125664                            7.459074       0.348274       2.134766                    0.997125      28.867602      77.665331       0.677821       0.369665      -1.125543       0.009738      -0.011044       0.018786       0.023868      -0.019442       0.006633       0.050707       0.161770       0.148134      -0.123043       0.058442       0.064601              8.337750      11.813751       0.372119       0.481480       6.090281      -0.807983       7.109217           0.017244
          297              O      17.447997      14.960584       1.990157      -0.549801      41.608711 0.59503344E+03  0.14794136E+05                                 9.863899                            7.709853      -0.092831       1.996197                    0.996323      29.242895      80.323002       0.657621       0.374612      -1.117609       0.020691       0.007433      -0.022800       0.031673       0.010137      -0.000777      -0.031080      -0.031693       0.026385      -0.027517      -0.014712       0.042229             11.734731       8.584329       4.654352      -2.904479      14.492101      -5.836218      12.127762           0.070684
          298              O      16.508771      15.746290       0.129560      -0.557124      33.465778 0.53430634E+03  0.12860384E+05                                 8.241951                            7.190637       0.490327       2.183746                    0.997935      28.448251      75.509826       0.701240       0.362891      -1.132761       0.003762       0.009505      -0.006574       0.012153      -0.063929       0.062787       0.061031      -0.024045       0.000166      -0.125759       0.056800       0.068959              8.743272      11.156157       0.286703       4.100221       6.262885      -0.375562       8.810776           0.007034
          299              O      14.101209       2.815257       0.678387      -0.535439      35.645005 0.54261391E+03  0.13157913E+05                                 8.791386                            7.288605       0.059761       2.050868                    0.997088      28.522844      76.885418       0.687988       0.367138      -1.125428       0.013785      -0.026980      -0.002160       0.030375      -0.015216      -0.002049      -0.014369      -0.030461      -0.009517      -0.023217      -0.005049       0.028265             10.075425       7.055645      -3.494338      -0.316757      16.068899       0.136276       7.101732           0.063266
          300              O      14.964697       1.998947       2.565704      -0.549589      32.510994 0.56441015E+03  0.13796782E+05                                 8.125693                            7.459100       0.348269       2.134765                    0.997125      28.867633      77.665518       0.677819       0.369666      -1.125542       0.017955      -0.013557       0.007963       0.023866       0.004608      -0.001510       0.018261       0.185370       0.170295      -0.123043       0.058441       0.064602              8.337780       7.448929      -0.384092       2.030139       6.963192       1.474571      10.601219           0.017257
          301              O      10.204381      15.122388      14.120779      -0.549798      41.608453 0.59502941E+03  0.14794010E+05                                 9.863860                            7.709829      -0.092822       1.996202                    0.996323      29.242793      80.322639       0.657622       0.374613      -1.117609      -0.013561       0.025797       0.012405       0.031674      -0.003051      -0.023163       0.017606       0.014532       0.075084      -0.027519      -0.014709       0.042228             11.734677       8.586163      -1.775125      -2.988167       9.671653       6.344756      16.946215           0.070667
          302              O       8.366727      14.703008      15.307560      -0.557129      33.465805 0.53430700E+03  0.12860404E+05                                 8.241959                            7.190645       0.490323       2.183745                    0.997935      28.448255      75.509867       0.701239       0.362891      -1.132761      -0.002961       0.004841       0.010747       0.012153       0.027560       0.032480      -0.089948       0.085130      -0.046650      -0.125759       0.056800       0.068959              8.743279      11.014126       4.102081      -1.050049       8.656321      -0.357759       6.559390           0.007015
          303              O       5.371736      13.102469       2.588382      -0.535444      35.645546 0.54262395E+03  0.13158223E+05                                 8.791495                            7.288689       0.059748       2.050862                    0.997088      28.522999      76.886138       0.687981       0.367140      -1.125426      -0.003818       0.015587      -0.025790       0.030375      -0.005953      -0.012316      -0.011241      -0.001827       0.066392      -0.023216      -0.005048       0.028264             10.075560       6.957385      -1.070036       1.032967       7.720528      -3.801030      15.548767           0.063212
          304              O       7.205462      13.443841       1.365739      -0.549589      32.510710 0.56440368E+03  0.13796580E+05                                 8.125637                            7.459049       0.348278       2.134769                    0.997125      28.867527      77.665045       0.677823       0.369665      -1.125543       0.009739       0.015795      -0.015014       0.023869       0.002056      -0.020439       0.011311      -0.007607      -0.359994      -0.123042       0.058442       0.064601              8.337722      11.813714       0.553263       0.253368       6.700336      -0.949875       6.499115           0.017203
          305              O      19.414902       4.725090      11.530288      -0.549798      41.608246 0.59502643E+03  0.14793917E+05                                 9.863829                            7.709812      -0.092844       1.996196                    0.996323      29.242734      80.322414       0.657622       0.374613      -1.117609       0.013170      -0.018218       0.022318       0.031677      -0.029273       0.006320       0.000449       0.003564      -0.075753      -0.027521      -0.014706       0.042227             11.734629      16.592008      -5.765030       3.600920      11.366875      -2.203343       7.245004           0.070733
          306              O      19.891057       2.657290      10.852956      -0.557127      33.465667 0.53430416E+03  0.12860316E+05                                 8.241926                            7.190617       0.490343       2.183751                    0.997936      28.448236      75.509711       0.701242       0.362890      -1.132762       0.010190      -0.006218       0.002280       0.012153       0.061225      -0.075529       0.043515      -0.045853       0.017672      -0.125758       0.056798       0.068960              8.743243       6.843222       1.184198       1.375349      10.679952       4.006154       8.706554           0.007048
          307              O       6.821954       3.528363      12.175449      -0.535445      35.645201 0.54261770E+03  0.13158031E+05                                 8.791435                            7.288643       0.059776       2.050873                    0.997088      28.522867      76.885622       0.687984       0.367139      -1.125426      -0.021760       0.002673       0.021024       0.030376      -0.018753      -0.017339       0.002163       0.007832      -0.010602      -0.023217      -0.005047       0.028264             10.075483      13.338579      -1.191070      -5.286611       7.088255       0.284698       9.799614           0.063254
          308              O       6.294354       5.607814      12.784925      -0.549589      32.510681 0.56440297E+03  0.13796558E+05                                 8.125630                            7.459043       0.348280       2.134769                    0.997125      28.867522      77.665013       0.677823       0.369665      -1.125543      -0.007706       0.012546       0.018783       0.023866       0.029199       0.050425      -0.008510      -0.155790       0.148128      -0.123041       0.058442       0.064599              8.337714       6.789673       1.911118      -0.631522      11.114284       0.697012       7.109185           0.017248
          309              O      19.957270      16.816288       6.799512      -0.549784      41.608439 0.59502909E+03  0.14793999E+05                                 9.863849                            7.709821      -0.092849       1.996194                    0.996323      29.242821      80.322690       0.657623       0.374612      -1.117609      -0.013167      -0.017609       0.022800       0.031675      -0.000480      -0.029945       0.008364       0.037610       0.026382      -0.027518      -0.014711       0.042230             11.734663      16.592074       2.201300      -6.430932       6.484214      -1.067701      12.127701           0.070689
          310              O      19.481115      17.944453       8.660109      -0.557111      33.465255 0.53429563E+03  0.12860057E+05                                 8.241853                            7.190556       0.490345       2.183756                    0.997935      28.448053      75.509024       0.701246       0.362890      -1.132762      -0.010191      -0.000810       0.006577       0.012156      -0.059696       0.076747       0.042159      -0.051695       0.000164      -0.125763       0.056801       0.068961              8.743164       6.843157       1.607840       0.841827      10.575661       4.030350       8.810674           0.007057
          311              O      13.673818      16.459008       8.111282      -0.535441      35.645490 0.54262289E+03  0.13158192E+05                                 8.791491                            7.288687       0.059750       2.050864                    0.997088      28.522962      76.886044       0.687981       0.367140      -1.125426       0.021759      -0.021083       0.002161       0.030375      -0.021135      -0.014340       0.002248       0.008188      -0.009519      -0.023217      -0.005048       0.028264             10.075551      13.338675      -5.419037       0.037538       9.786167      -0.342797       7.101811           0.063250
          312              O      14.201418      15.394296       6.223965      -0.549587      32.510655 0.56440218E+03  0.13796534E+05                                 8.125625                            7.459038       0.348281       2.134770                    0.997125      28.867512      77.664970       0.677823       0.369665      -1.125543       0.007706      -0.021140      -0.007966       0.023869       0.055732       0.017015      -0.006792      -0.148406       0.170303      -0.123046       0.058443       0.064603              8.337709       6.789667      -0.182155       2.004495       7.622318       1.509203      10.601142           0.017238
          313              O      21.924175       9.829803      12.248228      -0.549796      41.608277 0.59502657E+03  0.14793918E+05                                 9.863819                            7.709800      -0.092818       1.996203                    0.996323      29.242786      80.322499       0.657625       0.374612      -1.117610      -0.020693       0.020522      -0.012406       0.031674       0.001543       0.010050      -0.027305      -0.015456       0.075081      -0.027519      -0.014708       0.042228             11.734624       8.584250      -1.774544       5.191264       9.673486      -4.715437      16.946136           0.070716
          314              O      22.863401      11.464033      11.061447      -0.557122      33.465637 0.53430366E+03  0.12860301E+05                                 8.241921                            7.190613       0.490338       2.183750                    0.997935      28.448215      75.509633       0.701242       0.362890      -1.132762      -0.003762       0.004249      -0.010747       0.012153       0.046672      -0.076490       0.057400      -0.039651      -0.046653      -0.125758       0.056800       0.068958              8.743238      11.156111       4.058554      -0.649616       8.514248      -0.899203       6.559356           0.007037
          315              O      19.742177       9.770140       6.201287      -0.535440      35.645429 0.54262199E+03  0.13158162E+05                                 8.791471                            7.288671       0.059748       2.050862                    0.997088      28.522968      76.885986       0.687983       0.367139      -1.125426      -0.013784       0.008215       0.025790       0.030375      -0.005444      -0.014358      -0.008483      -0.005157       0.066396      -0.023218      -0.005048       0.028266             10.075529       7.055712      -1.100157      -3.331770       7.622155       2.100953      15.548720           0.063244
          316              O      18.878689       8.116817       7.423930      -0.549583      32.510735 0.56440424E+03  0.13796599E+05                                 8.125647                            7.459059       0.348280       2.134770                    0.997125      28.867508      77.665039       0.677821       0.369666      -1.125542      -0.017955      -0.004687       0.015013       0.023869      -0.000427       0.004828      -0.022855       0.008604      -0.359996      -0.123042       0.058442       0.064601              8.337733       7.448886       1.890334      -0.834008      11.065189       0.520477       6.499125           0.017265
          317              O      15.820177      16.026477      14.838719      -0.549798      41.608436 0.59502951E+03  0.14794012E+05                                 9.863854                            7.709827      -0.092819       1.996203                    0.996323      29.242800      80.322631       0.657622       0.374612      -1.117609       0.013561      -0.017926      -0.022315       0.031674      -0.023253       0.002274       0.005912      -0.035745      -0.075752      -0.027518      -0.014710       0.042229             11.734666       8.586156      -3.312611      -1.052029      19.372820       4.088367       7.245023           0.070662
          318              O      17.657831      14.965557      15.516051      -0.557128      33.465768 0.53430617E+03  0.12860379E+05                                 8.241952                            7.190639       0.490326       2.183746                    0.997935      28.448243      75.509817       0.701240       0.362891      -1.132761       0.002961      -0.011565      -0.002280       0.012153       0.037879       0.019486      -0.084961       0.106572       0.017677      -0.125758       0.056800       0.068958              8.743272      11.014116      -0.093453       4.233311       6.509120       0.141656       8.706581           0.007018
          319              O      15.124036       9.668071      14.193558      -0.535442      35.645246 0.54261886E+03  0.13158065E+05                                 8.791436                            7.288648       0.059755       2.050865                    0.997088      28.522917      76.885753       0.687984       0.367139      -1.125427       0.003819       0.021589      -0.021026       0.030377      -0.013345      -0.003009      -0.017211      -0.027489      -0.010608      -0.023217      -0.005047       0.028264             10.075482       6.957336       0.763683      -1.276205      13.469498      -5.138146       9.799612           0.063254
          320              O      13.290310      10.781593      13.584082      -0.549587      32.510703 0.56440356E+03  0.13796577E+05                                 8.125636                            7.459049       0.348283       2.134770                    0.997125      28.867525      77.665042       0.677823       0.369665      -1.125543      -0.009738       0.011043      -0.018787       0.023869      -0.019442       0.006634       0.050705       0.161767       0.148135      -0.123041       0.058440       0.064601              8.337721      11.813714       0.372119       0.481476       6.090257      -0.807976       7.109191           0.017224

******************************************************
Auxiliary information for the entire system
The total spin magnetic moment of the unit cell is   11.692195
The total net atomic charge of the unit cell is   -0.000005
Accuracy of reproducing the electrostatic potential in the unit cell:
  The inner radius (bohr) =    5.0000
  The outer radius (bohr) =   12.0000
  Valid grid points have density less than (e/(bohr^3)) =    0.0001
  The number of valid grid points were=       153754
  The rms potential error without charges in kcal/mol is=      7.47973
  The rms potential error with partial charges in kcal/mol is=      0.70818
  The RRMSE value at monopole order=      0.09468
  The rms potential error with partial charges and cloud penetration in kcal/mol is=      0.69522
  The RRMSE value at monopole order with cloud penetration is=      0.09295
  The rms potential error with partial charges and atomic dipoles in kcal/mol is=      0.74242
  The RRMSE value at dipole order=      0.09926
  The rms potential error with partial charges, atomic dipoles and cloud penetration in kcal/mol is=      0.73304
  The RRMSE value at dipole order with cloud penetration=      0.09800

******************************************************
The electron densities and ab initio electrostatic potential were computed in VASP using the PBE functional and
projector augmented wave method. See the main text of the journal article for a description of computational details.
The atomic charges, dipoles, and quadrupoles were computed with the DDEC6 method as described in
(a) T. A. Manz and N. Gabaldon Limas, RSC Adv. 6 (2016) 47771-47801 DOI: 10.1039/c6ra04656h
(b) N. Gabaldon Limas and T. A. Manz, RSC Adv. 8 (2018) 2678-2707 DOI: 10.1039/c7ra11829e.
For each atom in the material, the electron cloud parameters were fit to the spherically averaged atom-in-material
electron density using radial positions for which this density was between 10^-4 and 10^-2 electrons per cubic bohr.
The polarizabilities, dispersion coefficients, and quantum Drude oscillator (QDO) parameters were fit using the MCLF method.
The magnetic structure of the system was optimized in VASP from the default ferromagnetic initial guess using spin polarization.
The atomic spin moments (ASMs) were computed on this optimized magnetic structure using the DDEC6 partition as inputs
to the method of T. A. Manz and D. S. Sholl, J. Chem. Theory Comput. 7 (2011) 4146-4164 DOI: 10.1021/ct200539n.
The RMSE and RRMSE were computed using a uniform grid with Ewald summation.
