# Supplementary material for: A collection of forcefield precursors for metal–organic frameworks
Source: RSC Adv. 2019 Nov 13;9(63):36492–507. doi: 10.1039/c9ra07327b (PMC9075174; doi:10.1039/c9ra07327b)
Supplement: RA-009-C9RA07327B-s5384 [file RA-009-C9RA07327B-s5384.xyz]

  176
jmolscript: load "" {1 1 1} spacegroup "x,y,z" unitcell [{     10.483100     0.000000     0.000000 }, {      0.000000    14.028000     0.000000 }, {      0.000000    -3.159404    17.866810 }]
Nd     7.876897     3.326083    12.644163     1.982336
Nd     7.655493     3.799962     6.151721     2.058034
Nd     2.635347    -1.051189    14.156052     1.982336
Nd     2.413943     1.634336     2.781684     2.058035
Nd     2.606203     7.542513     5.222647     1.982336
Nd     2.827607     7.068634    11.715089     2.058035
Nd     7.847753    11.919785     3.710758     1.982336
Nd     8.069157     9.234260    15.085126     2.058034
H      6.373725     7.288522     9.117433     0.105186
H     10.243037     7.188609     9.515863     0.111553
H      5.109463     6.003947    16.564320     0.117546
H      3.651264     2.442084    16.033675     0.115125
H      5.784575     0.563818    10.107254     0.120568
H      3.741418     0.074180     6.823335     0.107076
H      1.132175     9.014372    17.682782     0.105186
H      5.001487     9.114285    17.284352     0.111553
H     10.351013    10.298947    10.235895     0.117546
H      8.892814    -0.167190    10.766540     0.115125
H      0.543025     1.711076    16.692961     0.120568
H      8.982968     5.360118     2.110070     0.107076
H      4.109375     3.580074     8.749377     0.105186
H      0.240063     3.679987     8.350947     0.111553
H      5.373637     4.864649     1.302490     0.117546
H      6.831836     8.426512     1.833135     0.115125
H      4.698525    10.304778     7.759556     0.120568
H      6.741682    10.794416    11.043475     0.107076
H      9.350925     1.854224     0.184028     0.105186
H      5.481613     1.754311     0.582458     0.111553
H      0.132087     0.569649     7.630915     0.117546
H      1.590286    11.035786     7.100270     0.115125
H      9.940075     9.157520     1.173849     0.120568
H      1.500132     5.508478    15.756740     0.107076
C      7.003759     5.890832    10.389550     0.086617
C      7.141088     6.925236     9.497996     0.040723
C      9.397051     6.868733     9.730265     0.041640
C      9.286978     5.831346    10.630752     0.086005
C      5.674502     5.284495    10.859447     0.607536
C     10.430684     5.130909    11.347211     0.637147
C      6.016251     4.978407    15.081374     0.081966
C      5.109463     5.187630    16.119436     0.032612
C      4.252994     3.113785    15.804980     0.044135
C      5.134622     2.893833    14.756198     0.104575
C      7.048836     5.958938    14.629344     0.621781
C      5.172362     1.620164    13.930752     0.629420
C      6.385256     1.741483     8.611802     0.090810
C      5.619990     0.777584     9.215701     0.044479
C      4.416530     0.500443     7.300379     0.043632
C      5.152444     1.493699     6.673254     0.074666
C      7.513238     2.509120     9.276448     0.612266
C      4.924960     2.029982     5.306443     0.642800
C      1.762209    10.412062    16.410665     0.086617
C      1.899538     9.377658    17.302219     0.040723
C      4.155501     9.434161    17.069950     0.041640
C      4.045428    10.471548    16.169463     0.086005
C      0.432952    11.018399    15.940768     0.607536
C      5.189134    11.171985    15.453004     0.637147
C      0.774701    11.324487    11.718841     0.081966
C     10.351013    11.115264    10.680779     0.032612
C      9.494544    -0.838891    10.995235     0.044135
C     10.376172    -0.618939    12.044017     0.104575
C      1.807286    10.343956    12.170871     0.621781
C     10.413912     0.654730    12.869463     0.629420
C      1.143706     3.692815     0.321603     0.090810
C      0.378440     1.497310    17.584514     0.044479
C      9.658080     4.933855     1.633026     0.043632
C     10.393994     3.940599     2.260151     0.074666
C      2.271688    -0.234226    17.523767     0.612266
C     10.166510     3.404316     3.626962     0.642800
C      3.479341     4.977764     7.477260     0.086617
C      3.342012     3.943360     8.368814     0.040723
C      1.086049     3.999863     8.136545     0.041640
C      1.196122     5.037250     7.236058     0.086005
C      4.808598     5.584101     7.007363     0.607536
C      0.052415     5.737687     6.519599     0.637147
C      4.466849     5.890189     2.785436     0.081966
C      5.373637     5.680966     1.747374     0.032612
C      6.230106     7.754811     2.061830     0.044135
C      5.348478     7.974763     3.110612     0.104575
C      3.434264     4.909658     3.237466     0.621781
C      5.310738     9.248432     3.936058     0.629420
C      4.097844     9.127113     9.255008     0.090810
C      4.863110    10.091012     8.651109     0.044479
C      6.066570    10.368153    10.566431     0.043632
C      5.330656     9.374897    11.193556     0.074666
C      2.969862     8.359476     8.590362     0.612266
C      5.558140     8.838614    12.560367     0.642800
C      8.720891     0.456534     1.456145     0.086617
C      8.583562     1.490938     0.564591     0.040723
C      6.327599     1.434435     0.796860     0.041640
C      6.437672     0.397048     1.697347     0.086005
C     10.050148    -0.149803     1.926042     0.607536
C      5.293965    -0.303389     2.413806     0.637147
C      9.708399    -0.455891     6.147969     0.081966
C      0.132087    -0.246668     7.186031     0.032612
C      0.988556    11.707487     6.871575     0.044135
C      0.106928    11.487535     5.822793     0.104575
C      8.675814     0.524640     5.695939     0.621781
C      0.069188    10.213866     4.997347     0.629420
C      9.339394     7.175781    17.545207     0.090810
C     10.104660     9.371286     0.282296     0.044479
C      0.825020     5.934741    16.233784     0.043632
C      0.089106     6.927997    15.606659     0.074666
C      8.211412    11.102822     0.343043     0.612266
C      0.316590     7.464280    14.239848     0.642800
N      8.083518     5.311237    10.954141    -0.323044
N      8.324630     7.435424     9.151380    -0.193100
N      6.018348     3.814056    14.431022    -0.347626
N      4.241462     4.242674    16.489279    -0.200377
N      6.149386     2.088754     7.353979    -0.341212
N      4.638772     0.130411     8.559989    -0.197801
N      2.841968    10.991657    15.846074    -0.323044
N      3.083080     8.867470    17.648835    -0.193099
N      0.776798    -1.539162    12.369193    -0.347626
N      9.483012    12.060220    10.310936    -0.200378
N      0.907836     3.345544     1.579426    -0.341212
N      9.880322     5.303887     0.373416    -0.197801
N      2.399582     5.557359     6.912669    -0.323044
N      2.158470     3.433172     8.715430    -0.193099
N      4.464752     7.054540     3.435788    -0.347626
N      6.241638     6.625922     1.377531    -0.200378
N      4.333714     8.779842    10.512831    -0.341212
N      5.844328    10.738185     9.306821    -0.197801
N      7.641132    -0.123061     2.020736    -0.323044
N      7.400020     2.001126     0.217975    -0.193100
N      9.706302    12.407758     5.497617    -0.347626
N      1.000088    -1.191624     7.555874    -0.200378
N      9.575264     7.523052    16.287384    -0.341212
N      0.602778     5.564709    17.493394    -0.197801
O      5.737401     4.283998    11.583053    -0.611496
O      4.632482     5.889025    10.494964    -0.670106
O     10.141351     4.240765    12.136924    -0.599417
O      1.095484     5.560847    11.057769    -0.682429
O      7.872808     5.567668    13.787817    -0.626710
O      7.012146     7.102550    15.151055    -0.643209
O      6.135758     1.528423    13.108878    -0.637874
O      4.248800     0.811279    14.102273    -0.631870
O      8.122306     3.333774     8.563562    -0.597077
O      7.739673     2.250655    10.484244    -0.632840
O      5.735304     2.901018     4.886573    -0.642590
O      3.917534     1.572427     4.681104    -0.661453
O      0.495851    -2.009104    15.217162    -0.611495
O      9.874032    10.413869    16.305251    -0.670106
O      4.899801    -1.965871    14.663291    -0.599418
O      6.337034    10.742047    15.742446    -0.682429
O      2.631258    10.735226    13.012398    -0.626710
O      1.770596     9.200344    11.649160    -0.643209
O      0.894208     0.746471    13.691337    -0.637875
O      9.490350     1.463615    12.697942    -0.631871
O      2.880756     2.100524     0.369843    -0.597077
O      2.498123     0.024239    16.315971    -0.632840
O      0.493754     2.533280     4.046832    -0.642591
O      9.159084     3.861871     4.252301    -0.661453
O      4.745699     6.584598     6.283757    -0.611496
O      5.850618     4.979571     7.371846    -0.670106
O      0.341749     6.627831     5.729886    -0.599417
O      9.387616     5.307749     6.809041    -0.682429
O      2.610292     5.300928     4.078993    -0.626710
O      3.470954     3.766046     2.715755    -0.643209
O      4.347342     9.340173     4.757932    -0.637874
O      6.234300    10.057317     3.764537    -0.631871
O      2.360794     7.534822     9.303248    -0.597077
O      2.743427     8.617941     7.382566    -0.632840
O      4.747796     7.967578    12.980237    -0.642590
O      6.565566     9.296169    13.185706    -0.661453
O      9.987249    12.877700     2.649648    -0.611495
O      0.609068     0.454727     1.561559    -0.670106
O      5.583299    12.834467     3.203519    -0.599417
O      4.146066     0.126549     2.124364    -0.682429
O      7.851842     0.133370     4.854412    -0.626710
O      8.712504     1.668252     6.217650    -0.643209
O      9.588892    10.122125     4.175473    -0.637874
O      0.992750     9.404981     5.168868    -0.631870
O      7.602344     8.768072    17.496967    -0.597077
O      7.984977    10.844357     1.550839    -0.632840
O      9.989346     8.335316    13.819978    -0.642590
O      1.324016     7.006725    13.614509    -0.661453

The following XYZ coordinates are in angstroms. Other properties are in atomic units.
The sperically averaged electron density of each atom fit to a function of the form exp(a - br)
eigen_1, eigen_2 and eigen_3 are the three eigenvalues of traceless quadrupole moment tensor
  atom number  atomic symbol              X              Y              Z     net charge C6 coefficient C8 coefficient C10 coefficient fluctuating dipole atomic polarizability isotropic forcefield polarizability              a              b squared Pearson coefficient          <r^3>          <r^4>         wp_QDO          m_QDO          q_QDO       dipole_x       dipole_y       dipole_z         dipole            Qxy            Qxz            Qyz     Q(x^2-y^2)  Q(3z^2 - R^2)        eigen_1        eigen_2        eigen_3 static polarizability      alpha(xx)      alpha(xy)      alpha(xz)      alpha(yy)      alpha(yz)      alpha(zz) atomic spin moment
            1             Nd       7.876897       3.326083      12.644163       1.982336     173.665836 0.42725517E+04  0.15869071E+06                                20.272653                           17.514565       2.747124       2.471154                    0.999259      89.476907     222.814028       0.612490       0.269242      -1.330057       0.047298      -0.077957      -0.023003       0.094040       0.009152       0.182331       0.077721       0.005473       0.033544      -0.191259      -0.014076       0.205335             22.602813      21.226108      -2.778471      -3.911953      23.999662       0.248941      22.582669           0.000036
            2             Nd       7.655493       3.799962       6.151721       2.058034     155.756815 0.37364223E+04  0.13401789E+06                                18.800924                           16.232770       2.644579       2.471541                    0.999630      86.105496     209.761313       0.645712       0.264460      -1.337874       0.059744       0.030370      -0.007963       0.067491      -0.116734       0.114499       0.015645      -0.024627       0.275844      -0.196809       0.031896       0.164914             21.409280      28.028302       1.134785      -5.814873      18.312553       2.028522      17.886986           0.000063
            3             Nd       2.635347      -1.051189      14.156052       1.982336     173.665808 0.42725508E+04  0.15869067E+06                                20.272651                           17.514562       2.747124       2.471153                    0.999259      89.476904     222.814009       0.612490       0.269242      -1.330057       0.047298       0.077957       0.023002       0.094040      -0.009152      -0.182332       0.077722       0.005473       0.033543      -0.191260      -0.014076       0.205336             22.602810      21.226105       2.778469       3.911953      23.999659       0.248941      22.582665           0.000039
            4             Nd       2.413943       1.634336       2.781684       2.058035     155.756604 0.37364161E+04  0.13401761E+06                                18.800904                           16.232754       2.644579       2.471541                    0.999630      86.105475     209.761201       0.645712       0.264460      -1.337874       0.059744      -0.030370       0.007963       0.067491       0.116734      -0.114499       0.015646      -0.024626       0.275843      -0.196809       0.031896       0.164913             21.409257      28.028269      -1.134784       5.814866      18.312533       2.028519      17.886968           0.000069
            5             Nd       2.606203       7.542513       5.222647       1.982336     173.665808 0.42725506E+04  0.15869066E+06                                20.272651                           17.514562       2.747124       2.471154                    0.999259      89.476904     222.814008       0.612490       0.269242      -1.330057      -0.047298       0.077957       0.023002       0.094040       0.009152       0.182332       0.077721       0.005473       0.033543      -0.191260      -0.014075       0.205335             22.602810      21.226106      -2.778471      -3.911952      23.999659       0.248940      22.582665           0.000043
            6             Nd       2.827607       7.068634      11.715089       2.058035     155.756621 0.37364167E+04  0.13401763E+06                                18.800906                           16.232756       2.644579       2.471541                    0.999630      86.105477     209.761211       0.645712       0.264460      -1.337874      -0.059744      -0.030370       0.007963       0.067491      -0.116734       0.114499       0.015646      -0.024626       0.275843      -0.196809       0.031896       0.164914             21.409259      28.028272       1.134784      -5.814866      18.312535       2.028520      17.886968           0.000065
            7             Nd       7.847753      11.919785       3.710758       1.982336     173.665777 0.42725497E+04  0.15869062E+06                                20.272647                           17.514559       2.747124       2.471154                    0.999259      89.476904     222.813998       0.612491       0.269242      -1.330057      -0.047298      -0.077957      -0.023002       0.094040      -0.009152      -0.182332       0.077721       0.005473       0.033544      -0.191260      -0.014076       0.205336             22.602807      21.226102       2.778470       3.911952      23.999655       0.248940      22.582662           0.000040
            8             Nd       8.069157       9.234260      15.085126       2.058034     155.756655 0.37364177E+04  0.13401768E+06                                18.800909                           16.232758       2.644579       2.471541                    0.999630      86.105482     209.761234       0.645712       0.264460      -1.337874      -0.059744       0.030369      -0.007963       0.067491       0.116733      -0.114498       0.015646      -0.024627       0.275842      -0.196809       0.031896       0.164913             21.409262      28.028277      -1.134785       5.814867      18.312538       2.028520      17.886971           0.000062
            9              H       6.373725       7.288522       9.117433       0.105186       1.010670 0.72822925E+01  0.70793203E+02                                 1.747526                            1.642357      -1.184735       2.326410                    0.994358       3.687919      10.743279       0.453612       1.388987      -0.685121      -0.034428       0.014288      -0.023810       0.044231      -0.003956       0.008065      -0.008121       0.007754      -0.003137      -0.010890      -0.003130       0.014021              1.790093       2.216856      -0.365290       0.312398       1.614378      -0.116092       1.539047          -0.000001
           10              H      10.243037       7.188609       9.515863       0.111553       1.058586 0.73837533E+01  0.72022720E+02                                 1.801094                            1.651119      -1.207607       2.312320                    0.995270       3.703985      10.805632       0.453527       1.384557      -0.685721       0.036593       0.016125      -0.015805       0.042998       0.007035      -0.005407      -0.008074      -0.002665      -0.002999      -0.007847      -0.006090       0.013937              1.889365       2.538569       0.399530      -0.265540       1.622346      -0.076726       1.507180          -0.000001
           11              H       5.109463       6.003947      16.564320       0.117546       1.000681 0.71077890E+01  0.68034550E+02                                 1.684293                            1.584578      -0.866332       2.482132                    0.999271       3.388900       9.498907       0.483045       1.324719      -0.699852      -0.001560       0.039831       0.023958       0.046508       0.001177      -0.002211       0.011738      -0.013257       0.002747      -0.010348      -0.005233       0.015581              1.713490       1.394143      -0.000485      -0.034757       2.161398       0.385996       1.584928          -0.000001
           12              H       3.651264       2.442084      16.033675       0.115125       1.012585 0.68834307E+01  0.65704958E+02                                 1.725949                            1.577280      -1.072539       2.380017                    0.997476       3.523150      10.032165       0.473445       1.355326      -0.692222      -0.029650      -0.029763       0.011818       0.043642       0.003107      -0.006418      -0.004365       0.005844      -0.005482      -0.007119      -0.002993       0.010112              1.798036       1.834394       0.565748      -0.249119       2.061361      -0.222930       1.498353          -0.000001
           13              H       5.784575       0.563818      10.107254       0.120568       1.074501 0.76072408E+01  0.74106253E+02                                 1.772564                            1.643699      -1.022728       2.410516                    0.997936       3.442665       9.753799       0.472095       1.331830      -0.698498       0.005293      -0.011385       0.043745       0.045511       0.000129      -0.000041      -0.010207      -0.002970       0.023286      -0.008720      -0.005364       0.014084              1.822004       1.467140      -0.005266       0.184772       1.555826      -0.275821       2.443045           0.000001
           14              H       3.741418       0.074180       6.823335       0.107076       1.156124 0.85155377E+01  0.85656199E+02                                 1.879456                            1.752465      -1.224377       2.304426                    0.995261       3.708670      10.812370       0.450237       1.352440      -0.693147      -0.028213      -0.023334      -0.021056       0.042235       0.006056       0.006553       0.007034      -0.005553      -0.015654      -0.010271      -0.003702       0.013973              1.913978       2.162116       0.472418       0.412861       1.786434       0.207745       1.793383          -0.000001
           15              H       1.132175       9.014372      17.682782       0.105186       1.010671 0.72822938E+01  0.70793217E+02                                 1.747526                            1.642357      -1.184734       2.326410                    0.994358       3.687919      10.743279       0.453612       1.388987      -0.685121      -0.034428      -0.014288       0.023810       0.044231       0.003956      -0.008065      -0.008121       0.007754      -0.003137      -0.010890      -0.003130       0.014021              1.790094       2.216856       0.365291      -0.312398       1.614378      -0.116093       1.539047          -0.000001
           16              H       5.001487       9.114285      17.284352       0.111553       1.058586 0.73837546E+01  0.72022735E+02                                 1.801094                            1.651119      -1.207607       2.312320                    0.995270       3.703985      10.805632       0.453527       1.384557      -0.685721       0.036593      -0.016125       0.015805       0.042998      -0.007035       0.005407      -0.008074      -0.002665      -0.002999      -0.007847      -0.006090       0.013937              1.889365       2.538569      -0.399530       0.265540       1.622346      -0.076726       1.507180          -0.000001
           17              H      10.351013      10.298947      10.235895       0.117546       1.000681 0.71077888E+01  0.68034543E+02                                 1.684292                            1.584577      -0.866332       2.482132                    0.999271       3.388900       9.498905       0.483045       1.324718      -0.699852      -0.001560      -0.039831      -0.023958       0.046508      -0.001177       0.002211       0.011738      -0.013257       0.002747      -0.010348      -0.005233       0.015581              1.713489       1.394142       0.000485       0.034757       2.161397       0.385996       1.584928          -0.000001
           18              H       8.892814      -0.167190      10.766540       0.115125       1.012585 0.68834307E+01  0.65704959E+02                                 1.725949                            1.577280      -1.072539       2.380018                    0.997476       3.523150      10.032165       0.473445       1.355326      -0.692222      -0.029650       0.029763      -0.011818       0.043642      -0.003107       0.006418      -0.004365       0.005844      -0.005482      -0.007119      -0.002993       0.010112              1.798036       1.834394      -0.565748       0.249119       2.061361      -0.222930       1.498353          -0.000001
           19              H       0.543025       1.711076      16.692961       0.120568       1.074501 0.76072413E+01  0.74106263E+02                                 1.772564                            1.643700      -1.022729       2.410516                    0.997936       3.442665       9.753801       0.472095       1.331830      -0.698498       0.005293       0.011385      -0.043745       0.045511      -0.000129       0.000041      -0.010207      -0.002970       0.023286      -0.008720      -0.005364       0.014084              1.822004       1.467140       0.005266      -0.184772       1.555827      -0.275821       2.443046           0.000001
           20              H       8.982968       5.360118       2.110070       0.107076       1.156123 0.85155331E+01  0.85656148E+02                                 1.879456                            1.752465      -1.224377       2.304426                    0.995261       3.708669      10.812370       0.450237       1.352441      -0.693146      -0.028213       0.023335       0.021056       0.042235      -0.006056      -0.006553       0.007034      -0.005553      -0.015654      -0.010271      -0.003702       0.013973              1.913978       2.162117      -0.472418      -0.412861       1.786434       0.207745       1.793383          -0.000001
           21              H       4.109375       3.580074       8.749377       0.105186       1.010671 0.72822969E+01  0.70793254E+02                                 1.747527                            1.642357      -1.184735       2.326410                    0.994358       3.687920      10.743282       0.453612       1.388987      -0.685121       0.034428      -0.014288       0.023810       0.044231      -0.003956       0.008065      -0.008121       0.007754      -0.003137      -0.010890      -0.003130       0.014021              1.790094       2.216856      -0.365291       0.312398       1.614378      -0.116093       1.539047          -0.000001
           22              H       0.240063       3.679987       8.350947       0.111553       1.058586 0.73837562E+01  0.72022758E+02                                 1.801095                            1.651119      -1.207607       2.312320                    0.995270       3.703986      10.805637       0.453527       1.384557      -0.685721      -0.036593      -0.016125       0.015805       0.042998       0.007035      -0.005407      -0.008074      -0.002665      -0.002999      -0.007847      -0.006090       0.013937              1.889366       2.538570       0.399530      -0.265540       1.622346      -0.076726       1.507181          -0.000001
           23              H       5.373637       4.864649       1.302490       0.117546       1.000681 0.71077878E+01  0.68034535E+02                                 1.684293                            1.584577      -0.866332       2.482132                    0.999271       3.388900       9.498907       0.483045       1.324719      -0.699852       0.001560      -0.039831      -0.023958       0.046508       0.001177      -0.002211       0.011738      -0.013257       0.002747      -0.010348      -0.005233       0.015581              1.713490       1.394142      -0.000485      -0.034757       2.161398       0.385996       1.584928          -0.000001
           24              H       6.831836       8.426512       1.833135       0.115125       1.012584 0.68834228E+01  0.65704868E+02                                 1.725949                            1.577279      -1.072538       2.380018                    0.997476       3.523148      10.032160       0.473444       1.355327      -0.692222       0.029650       0.029763      -0.011818       0.043642       0.003107      -0.006418      -0.004365       0.005844      -0.005482      -0.007119      -0.002993       0.010112              1.798035       1.834394       0.565748      -0.249119       2.061360      -0.222930       1.498352          -0.000001
           25              H       4.698525      10.304778       7.759556       0.120568       1.074502 0.76072496E+01  0.74106362E+02                                 1.772565                            1.643700      -1.022729       2.410515                    0.997936       3.442667       9.753807       0.472095       1.331830      -0.698498      -0.005293       0.011385      -0.043745       0.045511       0.000129      -0.000041      -0.010207      -0.002970       0.023286      -0.008720      -0.005364       0.014084              1.822005       1.467140      -0.005266       0.184772       1.555827      -0.275821       2.443047           0.000001
           26              H       6.741682      10.794416      11.043475       0.107076       1.156123 0.85155292E+01  0.85656099E+02                                 1.879456                            1.752465      -1.224376       2.304427                    0.995261       3.708668      10.812366       0.450237       1.352441      -0.693146       0.028213       0.023335       0.021056       0.042235       0.006056       0.006553       0.007034      -0.005553      -0.015654      -0.010271      -0.003702       0.013973              1.913978       2.162116       0.472418       0.412861       1.786434       0.207745       1.793383          -0.000001
           27              H       9.350925       1.854224       0.184028       0.105186       1.010671 0.72822938E+01  0.70793218E+02                                 1.747526                            1.642357      -1.184735       2.326410                    0.994358       3.687919      10.743279       0.453612       1.388987      -0.685121       0.034428       0.014288      -0.023810       0.044231       0.003956      -0.008065      -0.008121       0.007754      -0.003137      -0.010890      -0.003130       0.014021              1.790094       2.216856       0.365291      -0.312398       1.614378      -0.116093       1.539047          -0.000001
           28              H       5.481613       1.754311       0.582458       0.111553       1.058586 0.73837533E+01  0.72022720E+02                                 1.801094                            1.651119      -1.207607       2.312320                    0.995270       3.703985      10.805632       0.453527       1.384557      -0.685721      -0.036593       0.016125      -0.015805       0.042998      -0.007035       0.005407      -0.008074      -0.002665      -0.002999      -0.007847      -0.006090       0.013937              1.889365       2.538569      -0.399530       0.265540       1.622346      -0.076726       1.507180          -0.000001
           29              H       0.132087       0.569649       7.630915       0.117546       1.000681 0.71077918E+01  0.68034583E+02                                 1.684293                            1.584578      -0.866332       2.482132                    0.999271       3.388901       9.498910       0.483045       1.324719      -0.699852       0.001560       0.039831       0.023958       0.046508      -0.001177       0.002211       0.011738      -0.013257       0.002747      -0.010348      -0.005233       0.015581              1.713490       1.394143       0.000485       0.034757       2.161398       0.385996       1.584929          -0.000001
           30              H       1.590286      11.035786       7.100270       0.115125       1.012584 0.68834293E+01  0.65704946E+02                                 1.725949                            1.577280      -1.072539       2.380017                    0.997476       3.523150      10.032167       0.473444       1.355327      -0.692222       0.029650      -0.029763       0.011818       0.043642      -0.003107       0.006418      -0.004365       0.005844      -0.005482      -0.007119      -0.002993       0.010112              1.798036       1.834394      -0.565748       0.249119       2.061361      -0.222930       1.498353          -0.000001
           31              H       9.940075       9.157520       1.173849       0.120568       1.074501 0.76072376E+01  0.74106217E+02                                 1.772564                            1.643699      -1.022728       2.410516                    0.997936       3.442664       9.753797       0.472095       1.331830      -0.698498      -0.005293      -0.011385       0.043745       0.045511      -0.000129       0.000041      -0.010207      -0.002970       0.023286      -0.008720      -0.005364       0.014084              1.822004       1.467140       0.005266      -0.184772       1.555826      -0.275821       2.443045           0.000001
           32              H       1.500132       5.508478      15.756740       0.107076       1.156123 0.85155333E+01  0.85656145E+02                                 1.879455                            1.752465      -1.224376       2.304427                    0.995261       3.708669      10.812367       0.450237       1.352440      -0.693147       0.028213      -0.023334      -0.021056       0.042235      -0.006056      -0.006553       0.007034      -0.005553      -0.015654      -0.010271      -0.003702       0.013973              1.913977       2.162116      -0.472418      -0.412861       1.786434       0.207745       1.793383          -0.000001
           33              C       7.003759       5.890832      10.389550       0.086617      29.523484 0.41363008E+03  0.96206527E+04                                 8.528649                            6.970835      -0.092308       1.997253                    0.998952      26.577910      76.427024       0.597757       0.440543      -1.047519       0.069907      -0.012370      -0.001076       0.071001      -0.020033       0.014973       0.066717      -0.018879       0.088130      -0.070383      -0.010609       0.080992              9.466368      13.982496       0.655193      -0.449204       7.512388      -2.354436       6.904221          -0.000003
           34              C       7.141088       6.925236       9.497996       0.040723      25.721463 0.36989584E+03  0.84331992E+04                                 7.871206                            6.670223      -0.136272       1.976248                    0.997568      27.228708      79.559983       0.595608       0.451058      -1.033111       0.030948      -0.005726      -0.028911       0.042737      -0.034529       0.026906       0.065950      -0.015441       0.093876      -0.087151       0.006654       0.080496              8.346926      11.873547       0.064914       0.118298       6.988406      -1.897318       6.178826          -0.000004
           35              C       9.397051       6.868733       9.730265       0.041640      26.048067 0.36512760E+03  0.82790225E+04                                 7.885017                            6.577861      -0.048432       2.006496                    0.998024      26.904334      77.827440       0.607877       0.444381      -1.039288      -0.030941       0.004237      -0.031534       0.044381       0.022961      -0.030689       0.074301      -0.024400       0.085227      -0.086031      -0.003813       0.089843              8.431186      11.868294       0.692042      -0.081527       6.983188      -1.986533       6.442077          -0.000006
           36              C       9.286978       5.831346      10.630752       0.086005      30.442170 0.41016156E+03  0.95149298E+04                                 8.690127                            6.934291      -0.047440       2.011988                    0.999068      26.474599      75.899954       0.600586       0.439623      -1.048615      -0.074191       0.001061      -0.010797       0.074980       0.005448      -0.022226       0.069886      -0.003140       0.077774      -0.070869      -0.010906       0.081775              9.709827      14.064534       0.076753       1.061148       7.581136      -2.604057       7.483812          -0.000005
           37              C       5.674502       5.284495      10.859447       0.607536      21.545635 0.24783127E+03  0.51554921E+04                                 7.220259                            5.674583      -0.182372       2.000433                    0.999057      22.767460      65.329567       0.604295       0.487240      -1.004818      -0.077635      -0.039885      -0.000304       0.087282       0.018273       0.023804       0.082425      -0.068733       0.208109      -0.073811      -0.054738       0.128549              8.060672      10.792567      -1.132492       0.264993       7.481816      -2.136015       5.907633          -0.000000
           38              C      10.430684       5.130909      11.347211       0.637147      21.813048 0.23698477E+03  0.48849428E+04                                 7.360257                            5.607815      -0.268816       1.984737                    0.998570      22.310683      64.151666       0.597130       0.497620      -0.997504       0.076654      -0.048024       0.029580       0.095168      -0.025471      -0.019114       0.091808      -0.082209       0.126877      -0.071339      -0.057373       0.128712              8.336542      11.428278       1.483083      -0.324493       7.065275      -2.209552       6.516075          -0.000001
           39              C       6.016251       4.978407      15.081374       0.081966      32.498765 0.39861805E+03  0.91627054E+04                                 9.007128                            6.782381       0.008493       2.024381                    0.999420      26.298119      74.551451       0.615745       0.432752      -1.054899      -0.030574      -0.062684      -0.017152       0.071822      -0.022263       0.062499      -0.013006      -0.008663       0.032832      -0.064045      -0.008018       0.072063             10.340832       9.933594       4.164887      -3.356487      12.583095       0.356898       8.505808          -0.000002
           40              C       5.109463       5.187630      16.119436       0.032612      26.549091 0.36130477E+03  0.81410249E+04                                 7.860079                            6.467522       0.138411       2.059492                    0.999467      26.729039      76.163664       0.626134       0.434144      -1.049187      -0.024596      -0.024120       0.014048       0.037204      -0.035018       0.068839       0.006016      -0.014288       0.012691      -0.082276       0.009693       0.072582              8.371491       7.643488       1.840592      -2.639940       9.781564       0.767748       7.689422           0.000001
           41              C       4.252994       3.113785      15.804980       0.044135      26.085902 0.33931001E+03  0.75160193E+04                                 7.731764                            6.224204       0.206674       2.089776                    0.999615      26.043272      73.250343       0.645822       0.428156      -1.054279      -0.000809       0.026657       0.018254       0.032318      -0.010461       0.063069      -0.060506       0.048620      -0.035848      -0.088797      -0.005926       0.094723              8.354109       7.171497       1.908318      -2.486864      10.081200       1.120751       7.809630          -0.000002
           42              C       5.134622       2.893833      14.756198       0.104575      32.102171 0.37993519E+03  0.86162563E+04                                 8.900465                            6.607964       0.054659       2.045258                    0.999384      25.695223      72.002146       0.626671       0.430980      -1.057553       0.019199       0.069502       0.002323       0.072143      -0.015813       0.062778      -0.050608       0.027745       0.027317      -0.070271      -0.022340       0.092611             10.338105       7.854280       2.570178      -2.553365      13.922288       2.660793       9.237746          -0.000004
           43              C       7.048836       5.958938      14.629344       0.621781      21.570197 0.23694636E+03  0.48702275E+04                                 7.226805                            5.536281      -0.161467       2.014134                    0.999106      22.258832      63.326447       0.614312       0.485085      -1.006716       0.051200       0.065968      -0.027290       0.087852      -0.033018       0.080137      -0.042130       0.062516       0.151816      -0.072195      -0.054873       0.127068              8.131376       7.487788       2.061061      -2.010276      10.126627       1.424627       6.779714          -0.000001
           44              C       5.172362       1.620164      13.930752       0.629420      24.599101 0.24208471E+03  0.49811834E+04                                 7.803915                            5.563772      -0.183712       2.009646                    0.998786      21.952188      61.617903       0.620781       0.479515      -1.013968      -0.002304      -0.081199      -0.049556       0.095154      -0.062973       0.064642      -0.068075      -0.012504       0.119477      -0.083287      -0.052189       0.135476              9.172546       8.755916       3.115757      -2.603699      11.288764       1.079948       7.472956           0.000003
           45              C       6.385256       1.741483       8.611802       0.090810      30.847325 0.38764363E+03  0.88490218E+04                                 8.692165                            6.687706       0.028179       2.036612                    0.999414      25.993278      73.447726       0.620141       0.432666      -1.054886      -0.033434      -0.007306      -0.057744       0.067124      -0.070590      -0.021586       0.026532      -0.014533      -0.007554      -0.069755      -0.015728       0.085484              9.891798      10.036612       3.693349       2.796047       8.338436      -0.057546      11.300345          -0.000002
           46              C       5.619990       0.777584       9.215701       0.044479      25.831479 0.34593939E+03  0.77180444E+04                                 7.728883                            6.327608       0.165390       2.075875                    0.999349      26.361949      74.983517       0.632541       0.434021      -1.048247      -0.031161      -0.016262      -0.013289       0.037577      -0.087124      -0.026430       0.020323      -0.006772       0.022979      -0.091285      -0.004437       0.095722              8.237385       7.506260       2.631034       1.366828       7.543650      -1.150420       9.662246           0.000003
           47              C       4.416530       0.500443       7.300379       0.043632      25.892144 0.35455316E+03  0.79853977E+04                                 7.807689                            6.449054      -0.025487       2.010588                    0.998680      26.935744      77.815677       0.618228       0.439888      -1.041281       0.010474      -0.013905       0.029738       0.034459      -0.055877      -0.004987       0.065460       0.007719      -0.153037      -0.094918      -0.003939       0.098856              8.251671       7.542746       2.565518       1.243940       7.496818      -1.505651       9.715450          -0.000003
           48              C       5.152444       1.493699       6.673254       0.074666      31.597430 0.41047698E+03  0.95268893E+04                                 8.891053                            6.920154      -0.119099       1.983750                    0.999213      26.677607      76.574409       0.603212       0.437496      -1.049578       0.042955      -0.002756       0.051956       0.067470      -0.042408      -0.003359       0.046085       0.013739      -0.080617      -0.065563      -0.003253       0.068816              9.999486       8.353403       1.989133       2.175515       7.795378      -2.341724      13.849676          -0.000007
           49              C       7.513238       2.509120       9.276448       0.612266      22.038954 0.24243447E+03  0.49979510E+04                                 7.272690                            5.560154      -0.146787       2.016196                    0.998891      22.250634      62.834018       0.621295       0.478201      -1.013087       0.068459       0.036931       0.040624       0.087754      -0.085724      -0.025483       0.024193      -0.004766      -0.197772      -0.072471      -0.052699       0.125171              8.248701       7.503143       2.348099       1.625898       6.636053      -0.200503      10.606906          -0.000002
           50              C       4.924960       2.029982       5.306443       0.642800      20.932648 0.24562745E+03  0.51028732E+04                                 7.189774                            5.708990      -0.296549       1.974446                    0.998643      22.349949      64.279055       0.592509       0.497592      -0.998646      -0.015639       0.023638      -0.093917       0.098100      -0.073457      -0.042948       0.045099      -0.054941      -0.083236      -0.069545      -0.048768       0.118313              7.920714       7.831978       1.460700       2.372667       5.823080      -1.045619      10.107084          -0.000004
           51              C       1.762209      10.412062      16.410665       0.086617      29.523483 0.41363007E+03  0.96206522E+04                                 8.528649                            6.970835      -0.092308       1.997253                    0.998952      26.577909      76.427020       0.597757       0.440543      -1.047519       0.069907       0.012370       0.001076       0.071001       0.020033      -0.014973       0.066717      -0.018879       0.088130      -0.070383      -0.010609       0.080992              9.466368      13.982495      -0.655193       0.449203       7.512387      -2.354436       6.904221          -0.000003
           52              C       1.899538       9.377658      17.302219       0.040723      25.721460 0.36989578E+03  0.84331974E+04                                 7.871206                            6.670222      -0.136272       1.976248                    0.997568      27.228705      79.559971       0.595608       0.451058      -1.033111       0.030948       0.005726       0.028911       0.042737       0.034529      -0.026906       0.065950      -0.015441       0.093876      -0.087151       0.006654       0.080496              8.346926      11.873546      -0.064914      -0.118298       6.988405      -1.897318       6.178825          -0.000004
           53              C       4.155501       9.434161      17.069950       0.041640      26.048068 0.36512761E+03  0.82790227E+04                                 7.885017                            6.577860      -0.048432       2.006496                    0.998024      26.904334      77.827438       0.607877       0.444381      -1.039288      -0.030941      -0.004237       0.031534       0.044381      -0.022961       0.030689       0.074301      -0.024400       0.085228      -0.086031      -0.003813       0.089843              8.431186      11.868294      -0.692042       0.081527       6.983188      -1.986533       6.442077          -0.000006
           54              C       4.045428      10.471548      16.169463       0.086005      30.442167 0.41016151E+03  0.95149283E+04                                 8.690126                            6.934291      -0.047440       2.011988                    0.999068      26.474597      75.899946       0.600586       0.439623      -1.048616      -0.074191      -0.001061       0.010797       0.074980      -0.005448       0.022225       0.069886      -0.003141       0.077774      -0.070869      -0.010906       0.081775              9.709827      14.064532      -0.076753      -1.061148       7.581136      -2.604057       7.483811          -0.000005
           55              C       0.432952      11.018399      15.940768       0.607536      21.545638 0.24783130E+03  0.51554929E+04                                 7.220259                            5.674583      -0.182372       2.000433                    0.999057      22.767460      65.329562       0.604295       0.487240      -1.004818      -0.077635       0.039885       0.000304       0.087282      -0.018273      -0.023804       0.082425      -0.068733       0.208109      -0.073811      -0.054738       0.128549              8.060672      10.792566       1.132492      -0.264993       7.481816      -2.136015       5.907633          -0.000000
           56              C       5.189134      11.171985      15.453004       0.637147      21.813049 0.23698478E+03  0.48849432E+04                                 7.360257                            5.607815      -0.268816       1.984736                    0.998570      22.310685      64.151675       0.597130       0.497620      -0.997504       0.076654       0.048024      -0.029580       0.095168       0.025471       0.019114       0.091808      -0.082209       0.126877      -0.071339      -0.057373       0.128712              8.336543      11.428278      -1.483083       0.324493       7.065275      -2.209553       6.516076          -0.000001
           57              C       0.774701      11.324487      11.718841       0.081966      32.498761 0.39861799E+03  0.91627038E+04                                 9.007127                            6.782380       0.008494       2.024381                    0.999420      26.298117      74.551443       0.615745       0.432752      -1.054900      -0.030574       0.062684       0.017152       0.071822       0.022263      -0.062499      -0.013006      -0.008663       0.032832      -0.064045      -0.008018       0.072063             10.340832       9.933594      -4.164886       3.356486      12.583095       0.356898       8.505807          -0.000002
           58              C      10.351013      11.115264      10.680779       0.032612      26.549088 0.36130472E+03  0.81410234E+04                                 7.860078                            6.467522       0.138412       2.059492                    0.999467      26.729037      76.163655       0.626134       0.434144      -1.049187      -0.024596       0.024120      -0.014048       0.037204       0.035018      -0.068839       0.006016      -0.014288       0.012692      -0.082276       0.009693       0.072582              8.371491       7.643487      -1.840592       2.639940       9.781563       0.767748       7.689422           0.000001
           59              C       9.494544      -0.838891      10.995235       0.044135      26.085899 0.33930996E+03  0.75160179E+04                                 7.731763                            6.224204       0.206674       2.089776                    0.999615      26.043270      73.250337       0.645822       0.428156      -1.054279      -0.000809      -0.026657      -0.018254       0.032318       0.010461      -0.063069      -0.060506       0.048620      -0.035847      -0.088797      -0.005926       0.094723              8.354109       7.171497      -1.908318       2.486864      10.081199       1.120751       7.809630          -0.000002
           60              C      10.376172      -0.618939      12.044017       0.104575      32.102176 0.37993526E+03  0.86162583E+04                                 8.900466                            6.607965       0.054659       2.045258                    0.999384      25.695226      72.002156       0.626671       0.430980      -1.057553       0.019199      -0.069502      -0.002323       0.072143       0.015813      -0.062778      -0.050608       0.027745       0.027317      -0.070271      -0.022340       0.092611             10.338106       7.854281      -2.570177       2.553365      13.922289       2.660794       9.237747          -0.000004
           61              C       1.807286      10.343956      12.170871       0.621781      21.570194 0.23694632E+03  0.48702267E+04                                 7.226805                            5.536281      -0.161467       2.014134                    0.999106      22.258831      63.326448       0.614312       0.485085      -1.006716       0.051200      -0.065968       0.027290       0.087852       0.033018      -0.080137      -0.042130       0.062516       0.151817      -0.072195      -0.054873       0.127068              8.131376       7.487789      -2.061061       2.010276      10.126627       1.424627       6.779714          -0.000001
           62              C      10.413912       0.654730      12.869463       0.629420      24.599104 0.24208475E+03  0.49811845E+04                                 7.803915                            5.563772      -0.183714       2.009645                    0.998786      21.952191      61.617915       0.620781       0.479515      -1.013968      -0.002304       0.081199       0.049556       0.095154       0.062973      -0.064642      -0.068075      -0.012504       0.119476      -0.083287      -0.052189       0.135476              9.172547       8.755917      -3.115758       2.603699      11.288766       1.079949       7.472957           0.000003
           63              C       1.143706       3.692815       0.321603       0.090810      30.847323 0.38764360E+03  0.88490210E+04                                 8.692165                            6.687706       0.028179       2.036612                    0.999414      25.993277      73.447722       0.620141       0.432666      -1.054886      -0.033434       0.007306       0.057744       0.067124       0.070589       0.021586       0.026532      -0.014533      -0.007554      -0.069755      -0.015728       0.085484              9.891797      10.036612      -3.693348      -2.796046       8.338435      -0.057546      11.300345          -0.000002
           64              C       0.378440       1.497310      17.584514       0.044479      25.831479 0.34593940E+03  0.77180448E+04                                 7.728883                            6.327608       0.165390       2.075875                    0.999349      26.361949      74.983520       0.632541       0.434021      -1.048246      -0.031161       0.016262       0.013289       0.037577       0.087124       0.026430       0.020323      -0.006772       0.022979      -0.091285      -0.004437       0.095722              8.237386       7.506260      -2.631034      -1.366828       7.543650      -1.150420       9.662247           0.000003
           65              C       9.658080       4.933855       1.633026       0.043632      25.892138 0.35455307E+03  0.79853951E+04                                 7.807688                            6.449053      -0.025487       2.010588                    0.998680      26.935739      77.815658       0.618228       0.439888      -1.041281       0.010474       0.013905      -0.029738       0.034459       0.055877       0.004987       0.065460       0.007719      -0.153037      -0.094918      -0.003939       0.098857              8.251670       7.542745      -2.565518      -1.243940       7.496817      -1.505651       9.715448          -0.000003
           66              C      10.393994       3.940599       2.260151       0.074666      31.597425 0.41047691E+03  0.95268872E+04                                 8.891052                            6.920154      -0.119099       1.983751                    0.999213      26.677604      76.574397       0.603212       0.437496      -1.049578       0.042955       0.002756      -0.051956       0.067470       0.042408       0.003359       0.046085       0.013739      -0.080617      -0.065563      -0.003253       0.068816              9.999485       8.353403      -1.989132      -2.175515       7.795377      -2.341723      13.849675          -0.000006
           67              C       2.271688      -0.234226      17.523767       0.612266      22.038953 0.24243446E+03  0.49979507E+04                                 7.272690                            5.560154      -0.146787       2.016196                    0.998891      22.250633      62.834013       0.621295       0.478201      -1.013087       0.068459      -0.036931      -0.040624       0.087754       0.085724       0.025483       0.024193      -0.004766      -0.197772      -0.072471      -0.052699       0.125171              8.248700       7.503142      -2.348099      -1.625898       6.636052      -0.200503      10.606906          -0.000002
           68              C      10.166510       3.404316       3.626962       0.642800      20.932644 0.24562740E+03  0.51028719E+04                                 7.189773                            5.708990      -0.296548       1.974447                    0.998643      22.349946      64.279044       0.592509       0.497592      -0.998646      -0.015639      -0.023638       0.093917       0.098100       0.073457       0.042948       0.045099      -0.054941      -0.083236      -0.069545      -0.048768       0.118313              7.920713       7.831977      -1.460700      -2.372667       5.823080      -1.045618      10.107083          -0.000004
           69              C       3.479341       4.977764       7.477260       0.086617      29.523484 0.41363010E+03  0.96206531E+04                                 8.528648                            6.970835      -0.092308       1.997253                    0.998952      26.577910      76.427022       0.597757       0.440543      -1.047519      -0.069907       0.012370       0.001076       0.071001      -0.020033       0.014973       0.066717      -0.018879       0.088130      -0.070383      -0.010609       0.080993              9.466368      13.982495       0.655194      -0.449204       7.512388      -2.354436       6.904220          -0.000003
           70              C       3.342012       3.943360       8.368814       0.040723      25.721462 0.36989582E+03  0.84331985E+04                                 7.871206                            6.670223      -0.136272       1.976248                    0.997568      27.228708      79.559982       0.595608       0.451058      -1.033111      -0.030948       0.005726       0.028911       0.042737      -0.034529       0.026906       0.065950      -0.015441       0.093876      -0.087151       0.006654       0.080496              8.346926      11.873547       0.064914       0.118298       6.988406      -1.897318       6.178825          -0.000004
           71              C       1.086049       3.999863       8.136545       0.041640      26.048068 0.36512765E+03  0.82790240E+04                                 7.885017                            6.577861      -0.048433       2.006496                    0.998024      26.904337      77.827456       0.607877       0.444381      -1.039288       0.030941      -0.004237       0.031534       0.044381       0.022961      -0.030689       0.074301      -0.024400       0.085227      -0.086031      -0.003813       0.089843              8.431187      11.868297       0.692043      -0.081528       6.983188      -1.986532       6.442077          -0.000006
           72              C       1.196122       5.037250       7.236058       0.086005      30.442167 0.41016164E+03  0.95149320E+04                                 8.690126                            6.934292      -0.047439       2.011988                    0.999068      26.474597      75.899947       0.600586       0.439623      -1.048615       0.074191      -0.001061       0.010797       0.074980       0.005448      -0.022226       0.069886      -0.003140       0.077774      -0.070869      -0.010906       0.081775              9.709827      14.064535       0.076756       1.061146       7.581135      -2.604055       7.483810          -0.000006
           73              C       4.808598       5.584101       7.007363       0.607536      21.545632 0.24783122E+03  0.51554909E+04                                 7.220258                            5.674582      -0.182372       2.000433                    0.999057      22.767457      65.329554       0.604295       0.487240      -1.004818       0.077635       0.039885       0.000304       0.087282       0.018273       0.023804       0.082425      -0.068733       0.208109      -0.073811      -0.054738       0.128549              8.060671      10.792565      -1.132492       0.264993       7.481816      -2.136015       5.907632          -0.000000
           74              C       0.052415       5.737687       6.519599       0.637147      21.813043 0.23698468E+03  0.48849405E+04                                 7.360256                            5.607814      -0.268816       1.984737                    0.998570      22.310681      64.151659       0.597130       0.497620      -0.997504      -0.076654       0.048024      -0.029580       0.095169      -0.025471      -0.019114       0.091808      -0.082209       0.126877      -0.071339      -0.057373       0.128712              8.336541      11.428278       1.483090      -0.324499       7.065274      -2.209551       6.516073          -0.000001
           75              C       4.466849       5.890189       2.785436       0.081966      32.498767 0.39861806E+03  0.91627058E+04                                 9.007129                            6.782381       0.008493       2.024381                    0.999420      26.298120      74.551457       0.615745       0.432752      -1.054899       0.030574       0.062684       0.017152       0.071822      -0.022263       0.062499      -0.013006      -0.008663       0.032832      -0.064045      -0.008018       0.072063             10.340833       9.933595       4.164887      -3.356487      12.583096       0.356898       8.505808          -0.000002
           76              C       5.373637       5.680966       1.747374       0.032612      26.549096 0.36130487E+03  0.81410277E+04                                 7.860080                            6.467523       0.138411       2.059492                    0.999467      26.729043      76.163681       0.626134       0.434144      -1.049187       0.024596       0.024120      -0.014048       0.037204      -0.035018       0.068839       0.006016      -0.014288       0.012691      -0.082276       0.009693       0.072582              8.371493       7.643489       1.840593      -2.639941       9.781565       0.767748       7.689424           0.000001
           77              C       6.230106       7.754811       2.061830       0.044135      26.085903 0.33931004E+03  0.75160201E+04                                 7.731764                            6.224204       0.206674       2.089776                    0.999615      26.043272      73.250344       0.645822       0.428156      -1.054279       0.000809      -0.026657      -0.018254       0.032318      -0.010461       0.063069      -0.060506       0.048620      -0.035848      -0.088797      -0.005926       0.094723              8.354109       7.171497       1.908318      -2.486864      10.081200       1.120751       7.809631          -0.000002
           78              C       5.348478       7.974763       3.110612       0.104575      32.102172 0.37993519E+03  0.86162564E+04                                 8.900466                            6.607965       0.054659       2.045258                    0.999384      25.695223      72.002151       0.626671       0.430980      -1.057553      -0.019199      -0.069502      -0.002323       0.072143      -0.015813       0.062778      -0.050608       0.027745       0.027317      -0.070271      -0.022340       0.092611             10.338106       7.854281       2.570177      -2.553365      13.922290       2.660794       9.237747          -0.000004
           79              C       3.434264       4.909658       3.237466       0.621781      21.570200 0.23694639E+03  0.48702284E+04                                 7.226805                            5.536282      -0.161467       2.014134                    0.999106      22.258834      63.326456       0.614312       0.485085      -1.006716      -0.051200      -0.065968       0.027290       0.087852      -0.033018       0.080137      -0.042130       0.062516       0.151817      -0.072195      -0.054873       0.127068              8.131377       7.487789       2.061062      -2.010276      10.126628       1.424627       6.779714          -0.000001
           80              C       5.310738       9.248432       3.936058       0.629420      24.599102 0.24208472E+03  0.49811837E+04                                 7.803915                            5.563772      -0.183713       2.009646                    0.998786      21.952189      61.617906       0.620781       0.479515      -1.013968       0.002304       0.081199       0.049556       0.095154      -0.062973       0.064642      -0.068075      -0.012504       0.119477      -0.083287      -0.052189       0.135476              9.172546       8.755916       3.115757      -2.603699      11.288764       1.079949       7.472957           0.000003
           81              C       4.097844       9.127113       9.255008       0.090810      30.847323 0.38764360E+03  0.88490209E+04                                 8.692165                            6.687706       0.028179       2.036612                    0.999414      25.993277      73.447723       0.620141       0.432666      -1.054886       0.033434       0.007306       0.057744       0.067124      -0.070590      -0.021586       0.026531      -0.014533      -0.007554      -0.069755      -0.015728       0.085484              9.891797      10.036612       3.693348       2.796046       8.338435      -0.057547      11.300345          -0.000002
           82              C       4.863110      10.091012       8.651109       0.044479      25.831483 0.34593945E+03  0.77180462E+04                                 7.728884                            6.327609       0.165389       2.075875                    0.999349      26.361953      74.983537       0.632541       0.434021      -1.048246       0.031161       0.016262       0.013289       0.037577      -0.087125      -0.026430       0.020323      -0.006772       0.022979      -0.091285      -0.004437       0.095722              8.237387       7.506260       2.631034       1.366828       7.543651      -1.150421       9.662249           0.000003
           83              C       6.066570      10.368153      10.566431       0.043632      25.892139 0.35455309E+03  0.79853956E+04                                 7.807689                            6.449054      -0.025487       2.010588                    0.998680      26.935740      77.815665       0.618228       0.439888      -1.041281      -0.010474       0.013905      -0.029738       0.034459      -0.055877      -0.004987       0.065460       0.007719      -0.153037      -0.094918      -0.003939       0.098856              8.251671       7.542745       2.565518       1.243940       7.496817      -1.505651       9.715449          -0.000003
           84              C       5.330656       9.374897      11.193556       0.074666      31.597429 0.41047697E+03  0.95268892E+04                                 8.891053                            6.920155      -0.119099       1.983751                    0.999213      26.677607      76.574411       0.603212       0.437496      -1.049578      -0.042955       0.002756      -0.051956       0.067470      -0.042408      -0.003359       0.046085       0.013739      -0.080617      -0.065563      -0.003253       0.068815              9.999486       8.353403       1.989132       2.175515       7.795378      -2.341724      13.849677          -0.000007
           85              C       2.969862       8.359476       8.590362       0.612266      22.038953 0.24243447E+03  0.49979508E+04                                 7.272690                            5.560154      -0.146787       2.016196                    0.998891      22.250633      62.834011       0.621295       0.478201      -1.013087      -0.068459      -0.036931      -0.040624       0.087754      -0.085724      -0.025483       0.024193      -0.004766      -0.197772      -0.072471      -0.052699       0.125171              8.248700       7.503142       2.348099       1.625898       6.636052      -0.200503      10.606905          -0.000002
           86              C       5.558140       8.838614      12.560367       0.642800      20.932649 0.24562748E+03  0.51028738E+04                                 7.189774                            5.708991      -0.296548       1.974447                    0.998643      22.349950      64.279059       0.592509       0.497592      -0.998646       0.015639      -0.023638       0.093917       0.098100      -0.073457      -0.042948       0.045099      -0.054941      -0.083236      -0.069545      -0.048768       0.118313              7.920715       7.831978       1.460700       2.372667       5.823081      -1.045619      10.107085          -0.000004
           87              C       8.720891       0.456534       1.456145       0.086617      29.523482 0.41363007E+03  0.96206523E+04                                 8.528648                            6.970834      -0.092308       1.997253                    0.998952      26.577909      76.427018       0.597757       0.440543      -1.047519      -0.069907      -0.012370      -0.001076       0.071001       0.020033      -0.014973       0.066717      -0.018879       0.088130      -0.070383      -0.010609       0.080993              9.466367      13.982493      -0.655194       0.449204       7.512387      -2.354435       6.904220          -0.000004
           88              C       8.583562       1.490938       0.564591       0.040723      25.721458 0.36989574E+03  0.84331964E+04                                 7.871205                            6.670222      -0.136272       1.976248                    0.997568      27.228704      79.559966       0.595608       0.451058      -1.033111      -0.030948      -0.005726      -0.028911       0.042737       0.034529      -0.026906       0.065950      -0.015441       0.093876      -0.087151       0.006654       0.080496              8.346925      11.873545      -0.064914      -0.118298       6.988405      -1.897318       6.178825          -0.000004
           89              C       6.327599       1.434435       0.796860       0.041640      26.048066 0.36512762E+03  0.82790231E+04                                 7.885017                            6.577861      -0.048433       2.006496                    0.998024      26.904335      77.827447       0.607877       0.444381      -1.039288       0.030941       0.004237      -0.031534       0.044381      -0.022961       0.030689       0.074301      -0.024400       0.085227      -0.086031      -0.003813       0.089843              8.431186      11.868295      -0.692042       0.081528       6.983187      -1.986532       6.442077          -0.000006
           90              C       6.437672       0.397048       1.697347       0.086005      30.442166 0.41016163E+03  0.95149319E+04                                 8.690126                            6.934292      -0.047440       2.011988                    0.999068      26.474597      75.899948       0.600586       0.439623      -1.048615       0.074191       0.001061      -0.010797       0.074980      -0.005448       0.022226       0.069886      -0.003140       0.077774      -0.070869      -0.010906       0.081775              9.709827      14.064534      -0.076756      -1.061146       7.581135      -2.604055       7.483810          -0.000006
           91              C      10.050148      -0.149803       1.926042       0.607536      21.545636 0.24783128E+03  0.51554924E+04                                 7.220258                            5.674583      -0.182372       2.000433                    0.999057      22.767459      65.329559       0.604295       0.487240      -1.004818       0.077635      -0.039885      -0.000304       0.087282      -0.018273      -0.023804       0.082425      -0.068733       0.208109      -0.073811      -0.054738       0.128549              8.060672      10.792566       1.132492      -0.264993       7.481816      -2.136015       5.907633          -0.000000
           92              C       5.293965      -0.303389       2.413806       0.637147      21.813048 0.23698474E+03  0.48849420E+04                                 7.360256                            5.607814      -0.268815       1.984737                    0.998570      22.310683      64.151659       0.597130       0.497620      -0.997504      -0.076654      -0.048024       0.029580       0.095169       0.025471       0.019114       0.091808      -0.082209       0.126877      -0.071339      -0.057373       0.128712              8.336541      11.428278      -1.483089       0.324499       7.065273      -2.209551       6.516073          -0.000000
           93              C       9.708399      -0.455891       6.147969       0.081966      32.498767 0.39861806E+03  0.91627058E+04                                 9.007129                            6.782381       0.008493       2.024381                    0.999420      26.298120      74.551457       0.615745       0.432752      -1.054899       0.030574      -0.062684      -0.017152       0.071822       0.022263      -0.062499      -0.013006      -0.008663       0.032832      -0.064045      -0.008018       0.072063             10.340834       9.933595      -4.164887       3.356487      12.583097       0.356898       8.505808          -0.000002
           94              C       0.132087      -0.246668       7.186031       0.032612      26.549098 0.36130490E+03  0.81410286E+04                                 7.860081                            6.467524       0.138410       2.059492                    0.999467      26.729045      76.163689       0.626134       0.434144      -1.049187       0.024596      -0.024120       0.014048       0.037204       0.035018      -0.068839       0.006016      -0.014288       0.012692      -0.082276       0.009693       0.072582              8.371493       7.643490      -1.840593       2.639941       9.781566       0.767748       7.689424           0.000001
           95              C       0.988556      11.707487       6.871575       0.044135      26.085905 0.33931006E+03  0.75160207E+04                                 7.731765                            6.224205       0.206673       2.089776                    0.999615      26.043274      73.250355       0.645822       0.428156      -1.054279       0.000809       0.026657       0.018254       0.032318       0.010461      -0.063069      -0.060506       0.048620      -0.035847      -0.088797      -0.005926       0.094723              8.354110       7.171498      -1.908318       2.486865      10.081201       1.120751       7.809631          -0.000002
           96              C       0.106928      11.487535       5.822793       0.104575      32.102179 0.37993529E+03  0.86162593E+04                                 8.900468                            6.607966       0.054659       2.045258                    0.999384      25.695227      72.002167       0.626671       0.430980      -1.057553      -0.019199       0.069502       0.002323       0.072143       0.015813      -0.062778      -0.050608       0.027745       0.027317      -0.070271      -0.022340       0.092611             10.338108       7.854282      -2.570178       2.553365      13.922293       2.660794       9.237749          -0.000004
           97              C       8.675814       0.524640       5.695939       0.621781      21.570199 0.23694637E+03  0.48702280E+04                                 7.226806                            5.536282      -0.161467       2.014134                    0.999106      22.258834      63.326459       0.614312       0.485085      -1.006716      -0.051200       0.065968      -0.027290       0.087852       0.033018      -0.080137      -0.042130       0.062516       0.151817      -0.072195      -0.054873       0.127068              8.131378       7.487790      -2.061062       2.010276      10.126629       1.424627       6.779714          -0.000001
           98              C       0.069188      10.213866       4.997347       0.629420      24.599106 0.24208477E+03  0.49811851E+04                                 7.803916                            5.563772      -0.183713       2.009646                    0.998786      21.952192      61.617917       0.620781       0.479515      -1.013968       0.002304      -0.081199      -0.049556       0.095154       0.062973      -0.064642      -0.068075      -0.012504       0.119476      -0.083287      -0.052189       0.135476              9.172547       8.755917      -3.115757       2.603699      11.288766       1.079949       7.472957           0.000003
           99              C       9.339394       7.175781      17.545207       0.090810      30.847320 0.38764356E+03  0.88490198E+04                                 8.692164                            6.687706       0.028179       2.036612                    0.999414      25.993275      73.447714       0.620141       0.432666      -1.054886       0.033434      -0.007306      -0.057744       0.067124       0.070590       0.021586       0.026532      -0.014533      -0.007554      -0.069755      -0.015728       0.085484              9.891796      10.036611      -3.693348      -2.796046       8.338434      -0.057546      11.300344          -0.000002
          100              C      10.104660       9.371286       0.282296       0.044479      25.831474 0.34593932E+03  0.77180424E+04                                 7.728882                            6.327607       0.165390       2.075875                    0.999349      26.361945      74.983503       0.632541       0.434021      -1.048247       0.031161      -0.016262      -0.013289       0.037577       0.087124       0.026430       0.020323      -0.006772       0.022979      -0.091285      -0.004437       0.095722              8.237384       7.506259      -2.631034      -1.366827       7.543649      -1.150420       9.662245           0.000003
          101              C       0.825020       5.934741      16.233784       0.043632      25.892139 0.35455309E+03  0.79853955E+04                                 7.807688                            6.449053      -0.025486       2.010588                    0.998680      26.935740      77.815658       0.618228       0.439888      -1.041281      -0.010474      -0.013905       0.029738       0.034459       0.055877       0.004987       0.065460       0.007719      -0.153037      -0.094918      -0.003939       0.098856              8.251670       7.542745      -2.565517      -1.243939       7.496817      -1.505651       9.715448          -0.000003
          102              C       0.089106       6.927997      15.606659       0.074666      31.597423 0.41047688E+03  0.95268864E+04                                 8.891052                            6.920154      -0.119098       1.983751                    0.999213      26.677603      76.574392       0.603212       0.437496      -1.049578      -0.042955      -0.002756       0.051956       0.067470       0.042408       0.003359       0.046085       0.013739      -0.080617      -0.065563      -0.003253       0.068816              9.999484       8.353402      -1.989132      -2.175515       7.795376      -2.341723      13.849674          -0.000007
          103              C       8.211412      11.102822       0.343043       0.612266      22.038951 0.24243443E+03  0.49979499E+04                                 7.272689                            5.560153      -0.146786       2.016196                    0.998891      22.250631      62.834004       0.621295       0.478201      -1.013087      -0.068459       0.036931       0.040624       0.087754       0.085724       0.025483       0.024193      -0.004766      -0.197772      -0.072471      -0.052699       0.125171              8.248699       7.503141      -2.348099      -1.625898       6.636052      -0.200503      10.606904          -0.000002
          104              C       0.316590       7.464280      14.239848       0.642800      20.932647 0.24562744E+03  0.51028729E+04                                 7.189774                            5.708990      -0.296548       1.974447                    0.998643      22.349948      64.279052       0.592509       0.497592      -0.998646       0.015639       0.023638      -0.093917       0.098100       0.073457       0.042948       0.045099      -0.054941      -0.083236      -0.069545      -0.048768       0.118313              7.920714       7.831978      -1.460700      -2.372667       5.823080      -1.045618      10.107084          -0.000004
          105              N       8.083518       5.311237      10.954141      -0.323044      42.404935 0.64391800E+03  0.16448638E+05                                10.180022                            8.267698      -0.091652       1.950778                    0.998982      30.701111      87.545295       0.602333       0.398080      -1.092733       0.017801       0.151267      -0.124964       0.197014      -0.014250       0.011679       0.133157       0.096154       0.041357      -0.159803       0.042868       0.116935             11.549708      19.007885       0.279178       0.832029       7.787690      -1.376143       7.853548          -0.000004
          106              N       8.324630       7.435424       9.151380      -0.193100      29.504434 0.44459065E+03  0.10278843E+05                                 7.799173                            6.696528       0.573711       2.197601                    0.999653      27.032076      71.644228       0.700409       0.378243      -1.114710      -0.018687      -0.222854       0.158236       0.273956      -0.022785       0.024968       0.178370       0.286021      -0.135341      -0.267667       0.099155       0.168512              8.239708      13.048000       0.158671       0.151067       6.091267      -0.915320       5.579856          -0.000002
          107              N       6.018348       3.814056      14.431022      -0.347626      43.549342 0.59824306E+03  0.15007353E+05                                10.308734                            7.944658       0.105390       2.007215                    0.999556      30.672485      86.749663       0.617129       0.395643      -1.094121      -0.156696       0.045411       0.125900       0.206074       0.009904       0.133644      -0.042866      -0.073356      -0.031095      -0.161564       0.040225       0.121339             11.804090       9.271228       4.898035      -1.774793      17.310019       1.494891       8.831023           0.000001
          108              N       4.241462       4.242674      16.489279      -0.200377      30.890396 0.46140765E+03  0.10773051E+05                                 8.068002                            6.868687       0.602290       2.205042                    0.999518      27.222891      72.635909       0.684161       0.383437      -1.110304       0.170963      -0.037265      -0.203437       0.268334       0.054283       0.172834      -0.028984      -0.176906      -0.352758      -0.259754       0.094550       0.165203              8.466682       7.144995       2.211783      -1.255260      11.310074       0.783437       6.944977          -0.000009
          109              N       6.149386       2.088754       7.353979      -0.341212      42.854686 0.65142156E+03  0.16709114E+05                                10.252265                            8.331640      -0.096122       1.941715                    0.999371      31.167797      89.418044       0.597564       0.399604      -1.090348      -0.109462      -0.148299       0.091902       0.205963      -0.110407       0.039749       0.086199       0.017443       0.023693      -0.163233       0.045024       0.118209             11.419653      11.154306       1.702275       4.290096       7.621137       0.316902      15.483515          -0.000002
          110              N       4.638772       0.130411       8.559989      -0.197801      31.914544 0.48497346E+03  0.11491449E+05                                 8.330753                            7.101100       0.308620       2.106381                    0.999691      27.766378      75.194602       0.662956       0.389910      -1.103138       0.151367       0.194326      -0.121785       0.274784      -0.131620       0.122275       0.128576       0.069192       0.258380      -0.267473       0.090027       0.177446              8.731574       7.820830       1.929319       2.470358       7.526694      -0.807798      10.847196          -0.000001
          111              N       2.841968      10.991657      15.846074      -0.323044      42.404931 0.64391793E+03  0.16448636E+05                                10.180021                            8.267697      -0.091651       1.950778                    0.998982      30.701109      87.545286       0.602333       0.398080      -1.092733       0.017801      -0.151267       0.124964       0.197014       0.014250      -0.011679       0.133157       0.096154       0.041357      -0.159803       0.042868       0.116935             11.549707      19.007884      -0.279178      -0.832029       7.787689      -1.376143       7.853547          -0.000004
          112              N       3.083080       8.867470      17.648835      -0.193099      29.504425 0.44459049E+03  0.10278838E+05                                 7.799170                            6.696526       0.573712       2.197602                    0.999653      27.032074      71.644213       0.700409       0.378242      -1.114710      -0.018687       0.222854      -0.158236       0.273956       0.022785      -0.024968       0.178370       0.286021      -0.135340      -0.267667       0.099155       0.168512              8.239705      13.047996      -0.158671      -0.151067       6.091264      -0.915320       5.579854          -0.000003
          113              N       0.776798      -1.539162      12.369193      -0.347626      43.549351 0.59824321E+03  0.15007358E+05                                10.308736                            7.944659       0.105390       2.007215                    0.999556      30.672489      86.749680       0.617128       0.395643      -1.094121      -0.156696      -0.045411      -0.125900       0.206074      -0.009904      -0.133644      -0.042866      -0.073356      -0.031095      -0.161564       0.040225       0.121339             11.804092       9.271230      -4.898036       1.774794      17.310023       1.494892       8.831024           0.000000
          114              N       9.483012      12.060220      10.310936      -0.200378      30.890402 0.46140778E+03  0.10773055E+05                                 8.068003                            6.868687       0.602290       2.205042                    0.999518      27.222895      72.635921       0.684161       0.383437      -1.110304       0.170963       0.037265       0.203437       0.268334      -0.054283      -0.172834      -0.028984      -0.176906      -0.352758      -0.259754       0.094550       0.165204              8.466683       7.144996      -2.211783       1.255260      11.310075       0.783438       6.944977          -0.000009
          115              N       0.907836       3.345544       1.579426      -0.341212      42.854691 0.65142166E+03  0.16709117E+05                                10.252266                            8.331641      -0.096122       1.941715                    0.999371      31.167799      89.418049       0.597564       0.399604      -1.090348      -0.109463       0.148299      -0.091902       0.205963       0.110407      -0.039749       0.086199       0.017443       0.023693      -0.163233       0.045024       0.118209             11.419653      11.154307      -1.702275      -4.290097       7.621137       0.316902      15.483516          -0.000002
          116              N       9.880322       5.303887       0.373416      -0.197801      31.914536 0.48497331E+03  0.11491445E+05                                 8.330751                            7.101099       0.308620       2.106381                    0.999691      27.766375      75.194587       0.662956       0.389910      -1.103138       0.151367      -0.194326       0.121785       0.274784       0.131620      -0.122275       0.128576       0.069192       0.258380      -0.267474       0.090028       0.177446              8.731572       7.820828      -1.929319      -2.470357       7.526692      -0.807798      10.847194          -0.000002
          117              N       2.399582       5.557359       6.912669      -0.323044      42.404926 0.64391789E+03  0.16448634E+05                                10.180021                            8.267697      -0.091651       1.950778                    0.998982      30.701108      87.545283       0.602333       0.398080      -1.092733      -0.017801      -0.151267       0.124964       0.197014      -0.014250       0.011679       0.133157       0.096154       0.041357      -0.159803       0.042868       0.116935             11.549705      19.007880       0.279179       0.832027       7.787689      -1.376143       7.853547          -0.000003
          118              N       2.158470       3.433172       8.715430      -0.193099      29.504437 0.44459072E+03  0.10278846E+05                                 7.799173                            6.696529       0.573711       2.197601                    0.999653      27.032078      71.644236       0.700409       0.378242      -1.114710       0.018687       0.222854      -0.158236       0.273956      -0.022785       0.024968       0.178370       0.286021      -0.135341      -0.267667       0.099155       0.168512              8.239708      13.048002       0.158671       0.151067       6.091267      -0.915320       5.579856          -0.000002
          119              N       4.464752       7.054540       3.435788      -0.347626      43.549350 0.59824319E+03  0.15007358E+05                                10.308735                            7.944659       0.105391       2.007215                    0.999556      30.672489      86.749677       0.617129       0.395643      -1.094121       0.156696      -0.045411      -0.125900       0.206074       0.009904       0.133644      -0.042866      -0.073356      -0.031095      -0.161564       0.040225       0.121339             11.804091       9.271229       4.898035      -1.774793      17.310021       1.494892       8.831024           0.000001
          120              N       6.241638       6.625922       1.377531      -0.200378      30.890401 0.46140775E+03  0.10773054E+05                                 8.068003                            6.868687       0.602290       2.205042                    0.999518      27.222895      72.635920       0.684161       0.383437      -1.110304      -0.170963       0.037265       0.203437       0.268334       0.054284       0.172834      -0.028984      -0.176906      -0.352758      -0.259754       0.094550       0.165203              8.466682       7.144995       2.211783      -1.255260      11.310074       0.783437       6.944977          -0.000008
          121              N       4.333714       8.779842      10.512831      -0.341212      42.854689 0.65142164E+03  0.16709117E+05                                10.252266                            8.331641      -0.096122       1.941715                    0.999371      31.167799      89.418050       0.597564       0.399604      -1.090348       0.109463       0.148299      -0.091902       0.205963      -0.110407       0.039749       0.086199       0.017443       0.023693      -0.163233       0.045024       0.118209             11.419653      11.154306       1.702275       4.290096       7.621137       0.316902      15.483516          -0.000002
          122              N       5.844328      10.738185       9.306821      -0.197801      31.914555 0.48497368E+03  0.11491456E+05                                 8.330755                            7.101102       0.308619       2.106381                    0.999691      27.766383      75.194624       0.662956       0.389910      -1.103138      -0.151367      -0.194326       0.121785       0.274784      -0.131620       0.122275       0.128576       0.069192       0.258380      -0.267474       0.090028       0.177446              8.731576       7.820832       1.929320       2.470358       7.526696      -0.807798      10.847200          -0.000002
          123              N       7.641132      -0.123061       2.020736      -0.323044      42.404930 0.64391796E+03  0.16448637E+05                                10.180021                            8.267698      -0.091651       1.950778                    0.998982      30.701110      87.545291       0.602333       0.398080      -1.092733      -0.017801       0.151267      -0.124964       0.197014       0.014250      -0.011679       0.133157       0.096154       0.041357      -0.159803       0.042868       0.116935             11.549706      19.007880      -0.279179      -0.832027       7.787690      -1.376143       7.853548          -0.000003
          124              N       7.400020       2.001126       0.217975      -0.193100      29.504434 0.44459068E+03  0.10278844E+05                                 7.799172                            6.696528       0.573711       2.197601                    0.999653      27.032078      71.644232       0.700409       0.378242      -1.114710       0.018687      -0.222854       0.158236       0.273956       0.022785      -0.024968       0.178370       0.286021      -0.135341      -0.267667       0.099154       0.168512              8.239707      13.047999      -0.158671      -0.151067       6.091266      -0.915320       5.579856          -0.000002
          125              N       9.706302      12.407758       5.497617      -0.347626      43.549352 0.59824320E+03  0.15007358E+05                                10.308736                            7.944659       0.105390       2.007215                    0.999556      30.672489      86.749681       0.617129       0.395643      -1.094121       0.156696       0.045411       0.125900       0.206074      -0.009904      -0.133644      -0.042866      -0.073356      -0.031095      -0.161564       0.040225       0.121339             11.804093       9.271230      -4.898036       1.774794      17.310023       1.494892       8.831025           0.000001
          126              N       1.000088      -1.191624       7.555874      -0.200378      30.890404 0.46140779E+03  0.10773055E+05                                 8.068004                            6.868688       0.602289       2.205042                    0.999518      27.222895      72.635924       0.684161       0.383437      -1.110304      -0.170963      -0.037265      -0.203436       0.268334      -0.054284      -0.172834      -0.028984      -0.176906      -0.352758      -0.259754       0.094550       0.165203              8.466683       7.144996      -2.211783       1.255260      11.310076       0.783438       6.944978          -0.000009
          127              N       9.575264       7.523052      16.287384      -0.341212      42.854688 0.65142163E+03  0.16709116E+05                                10.252266                            8.331641      -0.096122       1.941715                    0.999371      31.167798      89.418045       0.597564       0.399604      -1.090348       0.109463      -0.148299       0.091902       0.205963       0.110407      -0.039749       0.086199       0.017443       0.023693      -0.163233       0.045024       0.118209             11.419653      11.154306      -1.702275      -4.290096       7.621137       0.316902      15.483515          -0.000002
          128              N       0.602778       5.564709      17.493394      -0.197801      31.914540 0.48497340E+03  0.11491448E+05                                 8.330752                            7.101100       0.308620       2.106381                    0.999691      27.766376      75.194595       0.662956       0.389910      -1.103138      -0.151367       0.194326      -0.121785       0.274784       0.131620      -0.122275       0.128576       0.069192       0.258380      -0.267474       0.090028       0.177446              8.731573       7.820829      -1.929319      -2.470357       7.526694      -0.807798      10.847196          -0.000002
          129              O       5.737401       4.283998      11.583053      -0.611496      37.648414 0.62126860E+03  0.15534016E+05                                 8.960052                            7.830042       0.210836       2.090996                    0.997311      29.274460      79.297130       0.661945       0.370067      -1.126792      -0.052837       0.008807      -0.032883       0.062854       0.003561       0.018921       0.022376      -0.157446       0.182997      -0.111308       0.031838       0.079471              9.460236       7.091577      -0.897037       0.460474      11.216330      -4.102467      10.072801          -0.000003
          130              O       4.632482       5.889025      10.494964      -0.670106      46.194300 0.73449707E+03  0.19101922E+05                                10.273774                            8.497315       0.110921       2.049475                    0.995400      30.219335      82.797652       0.638873       0.368642      -1.130727       0.058295      -0.053730      -0.062626       0.101031      -0.049303       0.051379       0.028543      -0.026857       0.066332      -0.091949       0.036420       0.055529             11.631623      17.155409      -5.399170       1.596353      10.035360      -0.233391       7.704100          -0.000006
          131              O      10.141351       4.240765      12.136924      -0.599417      37.769975 0.58691614E+03  0.14470128E+05                                 9.005019                            7.607408       0.237870       2.112018                    0.996699      28.678409      77.177577       0.671864       0.369767      -1.126844       0.072102       0.016526      -0.020326       0.076713       0.008874      -0.047881       0.042102      -0.124854       0.099919      -0.100519       0.014272       0.086246              9.727300       8.250910       2.014368      -1.466947      11.760385      -3.936851       9.170604          -0.000004
          132              O       1.095484       5.560847      11.057769      -0.682429      47.923001 0.69437741E+03  0.17840497E+05                                10.580006                            8.272307       0.108201       2.048893                    0.995145      30.258072      82.913409       0.645068       0.369563      -1.127882      -0.069564      -0.073237      -0.037233       0.107652       0.051706      -0.070570       0.041181      -0.021062       0.037911      -0.111846       0.041846       0.070000             12.407746      19.874123       5.418191      -2.201473       9.211979      -0.179383       8.137136          -0.000006
          133              O       7.872808       5.567668      13.787817      -0.626710      38.992860 0.64562016E+03  0.16270802E+05                                 9.150933                            7.961219       0.267132       2.110931                    0.996980      29.263097      79.133977       0.660178       0.368140      -1.130205      -0.000547       0.078886       0.010679       0.079608      -0.058786       0.016607      -0.012392       0.090885       0.146917      -0.098888       0.029079       0.069809              9.755062       9.689458      -0.670050      -4.026470       7.766974       2.642745      11.808755          -0.000009
          134              O       7.012146       7.102550      15.151055      -0.643209      43.879015 0.69938685E+03  0.17960278E+05                                 9.926101                            8.286265       0.075765       2.048820                    0.996126      29.525902      80.283203       0.647857       0.368156      -1.131551      -0.018199      -0.068123      -0.013182       0.071734      -0.045361       0.049021       0.011679      -0.042282       0.083724      -0.084571       0.026037       0.058534             10.957985       7.770857       2.080482       1.153729      16.536405       4.115456       8.566691          -0.000007
          135              O       6.135758       1.528423      13.108878      -0.637874      40.792032 0.60644069E+03  0.15019066E+05                                 9.371900                            7.631117       0.349203       2.130056                    0.997770      29.259528      77.978191       0.686803       0.360097      -1.138508      -0.060558      -0.054304      -0.005271       0.081510      -0.044112      -0.016921      -0.069164       0.093599       0.083630      -0.113564       0.045996       0.067568             10.394125      11.438848       0.589750      -5.486665       8.066534      -0.166633      11.676993          -0.000005
          136              O       4.248800       0.811279      14.102273      -0.631870      48.205677 0.60401938E+03  0.14947601E+05                                10.537822                            7.638766       0.282008       2.118255                    0.997037      28.865965      76.957844       0.683217       0.362265      -1.136537       0.071046       0.040165       0.013499       0.082722      -0.003306       0.024359      -0.080250       0.055064      -0.035378      -0.098688       0.024805       0.073883             12.815136      13.617840       8.457272      -2.202852      17.265591      -2.067991       7.561978          -0.000002
          137              O       8.122306       3.333774       8.563562      -0.597077      40.333105 0.66152546E+03  0.16756335E+05                                 9.412259                            8.092445       0.108800       2.076389                    0.994146      28.731460      77.635007       0.651373       0.371231      -1.128993       0.015638      -0.003804       0.072764       0.074523      -0.043579      -0.051305      -0.022827      -0.046162      -0.128643      -0.091775       0.020446       0.071329             10.245222      10.145117       3.347610      -2.304575       9.998184      -1.552701      10.592366          -0.000008
          138              O       7.739673       2.250655      10.484244      -0.632840      44.865936 0.65977040E+03  0.16680664E+05                                10.028831                            8.010553       0.226650       2.101402                    0.996716      29.077347      78.187731       0.664236       0.364723      -1.135364       0.016357      -0.024130      -0.064799       0.071055      -0.065770      -0.020369      -0.015567       0.000410       0.095047      -0.087051       0.036292       0.050760             11.407325       7.419041      -0.466714       2.737004       8.096355      -0.503725      18.706577          -0.000006
          139              O       5.735304       2.901018       4.886573      -0.642590      34.841112 0.64121752E+03  0.16107639E+05                                 8.406615                            7.884092       0.368695       2.145080                    0.996433      29.226445      78.514901       0.670734       0.363521      -1.135510      -0.068392      -0.038754      -0.050437       0.093398      -0.007685      -0.049201       0.025019      -0.023102      -0.208817      -0.093704       0.029898       0.063807              8.477632       9.530988       2.212227      -0.560921       8.363822      -1.290670       7.538088          -0.000010
          140              O       3.917534       1.572427       4.681104      -0.661453      41.487897 0.64224992E+03  0.16123652E+05                                 9.489739                            7.854304       0.439935       2.164017                    0.997529      29.317447      78.473956       0.677336       0.360199      -1.139277       0.081795       0.016219       0.032808       0.089610      -0.032801       0.000829       0.054526       0.009670      -0.139061      -0.080219       0.010813       0.069406             10.573404      12.570884       1.361426       6.094582       6.708349       1.374951      12.440980          -0.000008
          141              O       0.495851      -2.009104      15.217162      -0.611495      37.648396 0.62126823E+03  0.15534004E+05                                 8.960048                            7.830039       0.210838       2.090996                    0.997311      29.274454      79.297103       0.661945       0.370067      -1.126792      -0.052837      -0.008807       0.032883       0.062854      -0.003561      -0.018921       0.022376      -0.157446       0.182998      -0.111308       0.031838       0.079471              9.460232       7.091574       0.897037      -0.460474      11.216325      -4.102465      10.072797          -0.000003
          142              O       9.874032      10.413869      16.305251      -0.670106      46.194291 0.73449690E+03  0.19101917E+05                                10.273772                            8.497314       0.110922       2.049475                    0.995400      30.219333      82.797641       0.638873       0.368642      -1.130727       0.058295       0.053730       0.062626       0.101031       0.049303      -0.051379       0.028543      -0.026857       0.066332      -0.091949       0.036420       0.055529             11.631621      17.155406       5.399169      -1.596353      10.035358      -0.233391       7.704099          -0.000006
          143              O       4.899801      -1.965871      14.663291      -0.599418      37.769996 0.58691653E+03  0.14470140E+05                                 9.005022                            7.607411       0.237869       2.112017                    0.996699      28.678418      77.177610       0.671863       0.369767      -1.126844       0.072102      -0.016526       0.020327       0.076713      -0.008874       0.047881       0.042102      -0.124854       0.099919      -0.100519       0.014272       0.086247              9.727303       8.250914      -2.014369       1.466948      11.760389      -3.936853       9.170608          -0.000003
          144              O       6.337034      10.742047      15.742446      -0.682429      47.923008 0.69437752E+03  0.17840500E+05                                10.580008                            8.272308       0.108201       2.048893                    0.995145      30.258074      82.913417       0.645068       0.369563      -1.127882      -0.069564       0.073236       0.037233       0.107652      -0.051706       0.070570       0.041181      -0.021062       0.037911      -0.111846       0.041846       0.070000             12.407747      19.874125      -5.418192       2.201473       9.211980      -0.179383       8.137137          -0.000007
          145              O       2.631258      10.735226      13.012398      -0.626710      38.992872 0.64562043E+03  0.16270811E+05                                 9.150935                            7.961220       0.267132       2.110931                    0.996980      29.263102      79.133996       0.660178       0.368140      -1.130205      -0.000547      -0.078886      -0.010679       0.079608       0.058786      -0.016607      -0.012392       0.090884       0.146917      -0.098888       0.029079       0.069809              9.755064       9.689460       0.670050       4.026471       7.766976       2.642746      11.808757          -0.000009
          146              O       1.770596       9.200344      11.649160      -0.643209      43.879019 0.69938694E+03  0.17960281E+05                                 9.926101                            8.286266       0.075766       2.048820                    0.996126      29.525904      80.283209       0.647857       0.368156      -1.131551      -0.018199       0.068123       0.013182       0.071734       0.045361      -0.049021       0.011679      -0.042282       0.083724      -0.084571       0.026036       0.058534             10.957985       7.770858      -2.080482      -1.153729      16.536406       4.115456       8.566691          -0.000007
          147              O       0.894208       0.746471      13.691337      -0.637875      40.792064 0.60644125E+03  0.15019083E+05                                 9.371906                            7.631121       0.349202       2.130056                    0.997770      29.259539      77.978233       0.686803       0.360097      -1.138508      -0.060558       0.054304       0.005271       0.081510       0.044112       0.016921      -0.069164       0.093599       0.083631      -0.113564       0.045996       0.067568             10.394131      11.438854      -0.589751       5.486669       8.066538      -0.166633      11.677000          -0.000005
          148              O       9.490350       1.463615      12.697942      -0.631871      48.205667 0.60401921E+03  0.14947595E+05                                10.537820                            7.638765       0.282009       2.118255                    0.997037      28.865962      76.957831       0.683217       0.362265      -1.136537       0.071046      -0.040165      -0.013499       0.082722       0.003306      -0.024359      -0.080250       0.055064      -0.035378      -0.098688       0.024804       0.073883             12.815135      13.617838      -8.457271       2.202852      17.265588      -2.067991       7.561977          -0.000002
          149              O       2.880756       2.100524       0.369843      -0.597077      40.333102 0.66152540E+03  0.16756333E+05                                 9.412259                            8.092444       0.108801       2.076389                    0.994146      28.731459      77.635003       0.651373       0.371231      -1.128993       0.015638       0.003804      -0.072764       0.074523       0.043579       0.051305      -0.022827      -0.046162      -0.128643      -0.091775       0.020446       0.071329             10.245221      10.145116      -3.347610       2.304575       9.998183      -1.552701      10.592365          -0.000008
          150              O       2.498123       0.024239      16.315971      -0.632840      44.865933 0.65977034E+03  0.16680662E+05                                10.028830                            8.010552       0.226651       2.101402                    0.996716      29.077347      78.187727       0.664236       0.364723      -1.135364       0.016357       0.024130       0.064799       0.071055       0.065770       0.020369      -0.015568       0.000410       0.095048      -0.087051       0.036292       0.050760             11.407324       7.419041       0.466714      -2.737003       8.096355      -0.503725      18.706575          -0.000006
          151              O       0.493754       2.533280       4.046832      -0.642591      34.841114 0.64121759E+03  0.16107641E+05                                 8.406616                            7.884092       0.368695       2.145080                    0.996433      29.226446      78.514905       0.670734       0.363521      -1.135510      -0.068392       0.038754       0.050437       0.093398       0.007685       0.049201       0.025019      -0.023102      -0.208818      -0.093704       0.029898       0.063807              8.477633       9.530988      -2.212227       0.560921       8.363822      -1.290670       7.538088          -0.000010
          152              O       9.159084       3.861871       4.252301      -0.661453      41.487889 0.64224976E+03  0.16123647E+05                                 9.489738                            7.854303       0.439936       2.164017                    0.997529      29.317444      78.473943       0.677336       0.360199      -1.139277       0.081795      -0.016219      -0.032808       0.089610       0.032801      -0.000829       0.054527       0.009670      -0.139061      -0.080219       0.010813       0.069406             10.573403      12.570882      -1.361426      -6.094581       6.708348       1.374951      12.440978          -0.000008
          153              O       4.745699       6.584598       6.283757      -0.611496      37.648410 0.62126850E+03  0.15534012E+05                                 8.960051                            7.830041       0.210836       2.090996                    0.997311      29.274458      79.297121       0.661945       0.370067      -1.126792       0.052837      -0.008807       0.032883       0.062854       0.003561       0.018921       0.022376      -0.157446       0.182997      -0.111308       0.031838       0.079471              9.460235       7.091576      -0.897037       0.460474      11.216329      -4.102467      10.072800          -0.000003
          154              O       5.850618       4.979571       7.371846      -0.670106      46.194298 0.73449703E+03  0.19101921E+05                                10.273773                            8.497314       0.110922       2.049475                    0.995400      30.219335      82.797648       0.638873       0.368642      -1.130727      -0.058295       0.053730       0.062626       0.101031      -0.049303       0.051379       0.028543      -0.026857       0.066332      -0.091949       0.036420       0.055529             11.631622      17.155407      -5.399169       1.596353      10.035359      -0.233391       7.704100          -0.000006
          155              O       0.341749       6.627831       5.729886      -0.599417      37.769985 0.58691628E+03  0.14470132E+05                                 9.005020                            7.607409       0.237870       2.112018                    0.996699      28.678410      77.177578       0.671864       0.369767      -1.126844      -0.072102      -0.016526       0.020326       0.076713       0.008874      -0.047881       0.042102      -0.124854       0.099919      -0.100519       0.014272       0.086247              9.727301       8.250915       2.014373      -1.466951      11.760385      -3.936851       9.170604          -0.000003
          156              O       9.387616       5.307749       6.809041      -0.682429      47.922975 0.69437664E+03  0.17840472E+05                                10.580002                            8.272302       0.108202       2.048893                    0.995145      30.258068      82.913391       0.645069       0.369563      -1.127882       0.069563       0.073237       0.037233       0.107652       0.051706      -0.070570       0.041181      -0.021062       0.037911      -0.111846       0.041846       0.070000             12.407740      19.874112       5.418191      -2.201474       9.211976      -0.179385       8.137132          -0.000006
          157              O       2.610292       5.300928       4.078993      -0.626710      38.992853 0.64562000E+03  0.16270797E+05                                 9.150931                            7.961218       0.267132       2.110931                    0.996980      29.263094      79.133965       0.660178       0.368140      -1.130205       0.000547      -0.078886      -0.010679       0.079608      -0.058786       0.016607      -0.012392       0.090884       0.146917      -0.098888       0.029079       0.069809              9.755061       9.689457      -0.670050      -4.026469       7.766973       2.642744      11.808753          -0.000009
          158              O       3.470954       3.766046       2.715755      -0.643209      43.879020 0.69938696E+03  0.17960282E+05                                 9.926101                            8.286266       0.075766       2.048820                    0.996126      29.525905      80.283210       0.647857       0.368156      -1.131551       0.018199       0.068123       0.013182       0.071734      -0.045361       0.049021       0.011679      -0.042282       0.083724      -0.084571       0.026036       0.058534             10.957985       7.770858       2.080482       1.153729      16.536405       4.115456       8.566691          -0.000007
          159              O       4.347342       9.340173       4.757932      -0.637874      40.792050 0.60644101E+03  0.15019076E+05                                 9.371903                            7.631119       0.349202       2.130056                    0.997770      29.259535      77.978216       0.686803       0.360097      -1.138508       0.060558       0.054304       0.005271       0.081510      -0.044112      -0.016921      -0.069164       0.093599       0.083631      -0.113564       0.045996       0.067568             10.394128      11.438851       0.589750      -5.486667       8.066536      -0.166632      11.676996          -0.000005
          160              O       6.234300      10.057317       3.764537      -0.631871      48.205669 0.60401925E+03  0.14947597E+05                                10.537821                            7.638765       0.282009       2.118255                    0.997037      28.865963      76.957835       0.683217       0.362265      -1.136537      -0.071046      -0.040165      -0.013499       0.082722      -0.003306       0.024359      -0.080250       0.055064      -0.035378      -0.098688       0.024804       0.073883             12.815135      13.617838       8.457271      -2.202852      17.265589      -2.067990       7.561978          -0.000002
          161              O       2.360794       7.534822       9.303248      -0.597077      40.333100 0.66152539E+03  0.16756332E+05                                 9.412258                            8.092444       0.108800       2.076389                    0.994146      28.731459      77.635001       0.651373       0.371231      -1.128993      -0.015638       0.003804      -0.072764       0.074523      -0.043579      -0.051305      -0.022827      -0.046162      -0.128643      -0.091775       0.020446       0.071329             10.245221      10.145115       3.347609      -2.304574       9.998183      -1.552701      10.592364          -0.000008
          162              O       2.743427       8.617941       7.382566      -0.632840      44.865933 0.65977034E+03  0.16680662E+05                                10.028831                            8.010552       0.226650       2.101402                    0.996716      29.077346      78.187726       0.664236       0.364723      -1.135364      -0.016357       0.024130       0.064799       0.071055      -0.065770      -0.020369      -0.015568       0.000410       0.095047      -0.087051       0.036292       0.050760             11.407324       7.419041      -0.466714       2.737004       8.096355      -0.503725      18.706575          -0.000006
          163              O       4.747796       7.967578      12.980237      -0.642590      34.841112 0.64121754E+03  0.16107639E+05                                 8.406615                            7.884092       0.368694       2.145080                    0.996433      29.226445      78.514903       0.670734       0.363521      -1.135510       0.068392       0.038754       0.050437       0.093398      -0.007685      -0.049201       0.025019      -0.023102      -0.208817      -0.093704       0.029898       0.063807              8.477633       9.530988       2.212227      -0.560921       8.363822      -1.290670       7.538088          -0.000010
          164              O       6.565566       9.296169      13.185706      -0.661453      41.487882 0.64224963E+03  0.16123643E+05                                 9.489736                            7.854302       0.439936       2.164017                    0.997529      29.317442      78.473935       0.677336       0.360199      -1.139277      -0.081795      -0.016219      -0.032808       0.089610      -0.032801       0.000829       0.054526       0.009669      -0.139061      -0.080219       0.010813       0.069406             10.573401      12.570880       1.361426       6.094580       6.708348       1.374951      12.440976          -0.000008
          165              O       9.987249      12.877700       2.649648      -0.611495      37.648397 0.62126824E+03  0.15534004E+05                                 8.960048                            7.830039       0.210838       2.090996                    0.997311      29.274454      79.297104       0.661945       0.370067      -1.126792       0.052837       0.008807      -0.032883       0.062854      -0.003561      -0.018921       0.022376      -0.157446       0.182997      -0.111308       0.031838       0.079471              9.460232       7.091574       0.897037      -0.460474      11.216326      -4.102466      10.072798          -0.000003
          166              O       0.609068       0.454727       1.561559      -0.670106      46.194288 0.73449685E+03  0.19101915E+05                                10.273772                            8.497313       0.110922       2.049475                    0.995400      30.219332      82.797638       0.638873       0.368642      -1.130727      -0.058295      -0.053730      -0.062626       0.101031       0.049303      -0.051379       0.028543      -0.026857       0.066332      -0.091949       0.036420       0.055529             11.631620      17.155404       5.399168      -1.596353      10.035357      -0.233391       7.704099          -0.000006
          167              O       5.583299      12.834467       3.203519      -0.599417      37.769972 0.58691603E+03  0.14470124E+05                                 9.005017                            7.607407       0.237871       2.112018                    0.996699      28.678406      77.177560       0.671864       0.369767      -1.126844      -0.072102       0.016526      -0.020326       0.076713      -0.008874       0.047881       0.042102      -0.124854       0.099919      -0.100519       0.014272       0.086246              9.727299       8.250912      -2.014372       1.466951      11.760382      -3.936849       9.170602          -0.000004
          168              O       4.146066       0.126549       2.124364      -0.682429      47.922975 0.69437665E+03  0.17840472E+05                                10.580001                            8.272302       0.108202       2.048893                    0.995145      30.258070      82.913395       0.645069       0.369563      -1.127882       0.069564      -0.073237      -0.037233       0.107652      -0.051706       0.070570       0.041181      -0.021063       0.037910      -0.111846       0.041846       0.069999             12.407739      19.874111      -5.418190       2.201474       9.211975      -0.179385       8.137132          -0.000007
          169              O       7.851842       0.133370       4.854412      -0.626710      38.992868 0.64562032E+03  0.16270807E+05                                 9.150934                            7.961220       0.267132       2.110931                    0.996980      29.263100      79.133989       0.660178       0.368140      -1.130205       0.000547       0.078886       0.010679       0.079608       0.058786      -0.016607      -0.012392       0.090884       0.146917      -0.098888       0.029079       0.069809              9.755064       9.689459       0.670050       4.026470       7.766976       2.642745      11.808756          -0.000009
          170              O       8.712504       1.668252       6.217650      -0.643209      43.879022 0.69938696E+03  0.17960282E+05                                 9.926102                            8.286266       0.075765       2.048820                    0.996126      29.525904      80.283212       0.647857       0.368156      -1.131551       0.018199      -0.068123      -0.013182       0.071734       0.045361      -0.049021       0.011679      -0.042282       0.083724      -0.084571       0.026037       0.058534             10.957986       7.770858      -2.080483      -1.153729      16.536408       4.115456       8.566692          -0.000007
          171              O       9.588892      10.122125       4.175473      -0.637874      40.792046 0.60644093E+03  0.15019073E+05                                 9.371903                            7.631119       0.349203       2.130056                    0.997770      29.259533      77.978210       0.686803       0.360097      -1.138508       0.060558      -0.054304      -0.005271       0.081510       0.044112       0.016921      -0.069164       0.093599       0.083631      -0.113564       0.045996       0.067568             10.394127      11.438850      -0.589750       5.486667       8.066536      -0.166632      11.676996          -0.000005
          172              O       0.992750       9.404981       5.168868      -0.631870      48.205673 0.60401930E+03  0.14947598E+05                                10.537821                            7.638765       0.282008       2.118255                    0.997037      28.865964      76.957840       0.683217       0.362265      -1.136537      -0.071046       0.040165       0.013499       0.082722       0.003306      -0.024359      -0.080250       0.055064      -0.035378      -0.098688       0.024804       0.073883             12.815136      13.617839      -8.457272       2.202852      17.265590      -2.067991       7.561978          -0.000001
          173              O       7.602344       8.768072      17.496967      -0.597077      40.333103 0.66152546E+03  0.16756335E+05                                 9.412259                            8.092445       0.108800       2.076389                    0.994146      28.731460      77.635007       0.651373       0.371231      -1.128993      -0.015638      -0.003804       0.072764       0.074523       0.043579       0.051305      -0.022827      -0.046162      -0.128643      -0.091775       0.020446       0.071329             10.245222      10.145116      -3.347610       2.304575       9.998183      -1.552701      10.592366          -0.000008
          174              O       7.984977      10.844357       1.550839      -0.632840      44.865925 0.65977020E+03  0.16680657E+05                                10.028829                            8.010551       0.226651       2.101402                    0.996716      29.077344      78.187716       0.664236       0.364723      -1.135364      -0.016357      -0.024130      -0.064799       0.071055       0.065770       0.020369      -0.015568       0.000410       0.095047      -0.087051       0.036292       0.050760             11.407322       7.419040       0.466714      -2.737003       8.096354      -0.503725      18.706573          -0.000006
          175              O       9.989346       8.335316      13.819978      -0.642590      34.841104 0.64121734E+03  0.16107633E+05                                 8.406614                            7.884091       0.368695       2.145080                    0.996433      29.226441      78.514888       0.670734       0.363521      -1.135510       0.068392      -0.038754      -0.050437       0.093398       0.007685       0.049201       0.025018      -0.023102      -0.208817      -0.093704       0.029898       0.063807              8.477631       9.530986      -2.212227       0.560921       8.363821      -1.290669       7.538087          -0.000010
          176              O       1.324016       7.006725      13.614509      -0.661453      41.487894 0.64224985E+03  0.16123650E+05                                 9.489739                            7.854304       0.439935       2.164017                    0.997529      29.317445      78.473950       0.677336       0.360199      -1.139277      -0.081795       0.016219       0.032808       0.089610       0.032801      -0.000829       0.054526       0.009670      -0.139061      -0.080219       0.010813       0.069406             10.573404      12.570883      -1.361426      -6.094582       6.708349       1.374951      12.440979          -0.000008

******************************************************
Auxiliary information for the entire system
The total spin magnetic moment of the unit cell is   -0.000122
The total net atomic charge of the unit cell is   0.000010
Accuracy of reproducing the electrostatic potential in the unit cell:
  The inner radius (bohr) =    5.0000
  The outer radius (bohr) =   12.0000
  Valid grid points have density less than (e/(bohr^3)) =    0.0001
  The number of valid grid points were=        15672
  The rms potential error without charges in kcal/mol is=      9.45383
  The rms potential error with partial charges in kcal/mol is=      4.22546
  The RRMSE value at monopole order=      0.44696
  The rms potential error with partial charges and cloud penetration in kcal/mol is=      4.22587
  The RRMSE value at monopole order with cloud penetration is=      0.44700
  The rms potential error with partial charges and atomic dipoles in kcal/mol is=      0.94872
  The RRMSE value at dipole order=      0.10035
  The rms potential error with partial charges, atomic dipoles and cloud penetration in kcal/mol is=      0.93799
  The RRMSE value at dipole order with cloud penetration=      0.09922

******************************************************
The electron densities and ab initio electrostatic potential were computed in VASP using the PBE functional and
projector augmented wave method. See the main text of the journal article for a description of computational details.
The atomic charges, dipoles, and quadrupoles were computed with the DDEC6 method as described in
(a) T. A. Manz and N. Gabaldon Limas, RSC Adv. 6 (2016) 47771-47801 DOI: 10.1039/c6ra04656h
(b) N. Gabaldon Limas and T. A. Manz, RSC Adv. 8 (2018) 2678-2707 DOI: 10.1039/c7ra11829e.
For each atom in the material, the electron cloud parameters were fit to the spherically averaged atom-in-material
electron density using radial positions for which this density was between 10^-4 and 10^-2 electrons per cubic bohr.
The polarizabilities, dispersion coefficients, and quantum Drude oscillator (QDO) parameters were fit using the MCLF method.
The magnetic structure of the system was optimized in VASP from the default ferromagnetic initial guess using spin polarization.
The atomic spin moments (ASMs) were computed on this optimized magnetic structure using the DDEC6 partition as inputs
to the method of T. A. Manz and D. S. Sholl, J. Chem. Theory Comput. 7 (2011) 4146-4164 DOI: 10.1021/ct200539n.
The RMSE and RRMSE were computed using a uniform grid with Ewald summation.
