# Supplementary material for: A collection of forcefield precursors for metal–organic frameworks
Source: RSC Adv. 2019 Nov 13;9(63):36492–507. doi: 10.1039/c9ra07327b (PMC9075174; doi:10.1039/c9ra07327b)
Supplement: RA-009-C9RA07327B-s5385 [file RA-009-C9RA07327B-s5385.xyz]

  176
jmolscript: load "" {1 1 1} spacegroup "x,y,z" unitcell [{     10.374900     0.000000     0.000000 }, {      0.000000    13.898300     0.000000 }, {      0.000000    -3.028959    17.688537 }]
Eu     7.791446     3.385615    12.532505     1.246216
Eu     7.573470     3.796615     6.087156     1.317083
Eu     2.603996    -0.979903    14.000300     1.246206
Eu     2.386020     1.638055     2.757112     1.317073
Eu     2.583454     7.483726     5.156032     1.246211
Eu     2.801430     7.072726    11.601381     1.317076
Eu     7.770904    11.849244     3.688237     1.246216
Eu     7.988880     9.231286    14.931425     1.317089
H      6.295489     7.296670     9.008772     0.111408
H     10.182964     7.160114     9.408533     0.124576
H      5.050501     6.061266    16.393736     0.120343
H      3.588678     2.481826    15.886075     0.120504
H      5.716570     0.639839    10.061240     0.128566
H      3.685164     0.136442     6.767634     0.114940
H      1.108039     9.007342    17.524034     0.111408
H      4.995514     9.143898    17.124273     0.124577
H     10.237951    10.242745    10.139069     0.120344
H      8.776128    -0.076114    10.646730     0.120505
H      0.529120     1.765872    16.471566     0.128565
H      8.872614     5.298229     2.076634     0.114941
H      4.079411     3.572671     8.679765     0.111409
H      0.191936     3.709227     8.280004     0.124577
H      5.324399     4.808075     1.294801     0.120344
H      6.786222     8.387515     1.802462     0.120505
H      4.658330    10.229502     7.627297     0.128565
H      6.689736    10.732899    10.920903     0.114940
H      9.266861     1.861999     0.164503     0.111408
H      5.379386     1.725443     0.564264     0.124576
H      0.136949     0.626596     7.549468     0.120345
H      1.598772    10.945455     7.041807     0.120506
H      9.845780     9.103469     1.216971     0.128567
H      1.502286     5.571112    15.611903     0.114940
C      6.930433     5.886467    10.296497     0.097372
C      7.061157     6.929954     9.389075     0.032999
C      9.332223     6.854015     9.629640     0.029975
C      9.186974     5.828471    10.545906     0.092777
C      5.606596     5.303563    10.770550     0.556552
C     -0.035275     5.156156    11.249910     0.581244
C      5.965567     5.024529    14.948583     0.090069
C      5.057764     5.239035    15.960367     0.021327
C      4.193535     3.150492    15.657893     0.026701
C      5.084738     2.932672    14.624882     0.105405
C      6.991645     5.996462    14.483374     0.574366
C      5.122088     1.693007    13.772295     0.563381
C      6.334914     1.797429     8.552408     0.087990
C      5.558871     0.841748     9.166200     0.027798
C      4.359533     0.560255     7.246994     0.026400
C      5.087851     1.537086     6.631433     0.085769
C      7.459553     2.572978     9.201577     0.564680
C      4.861678     2.070893     5.242882     0.582575
C      1.742983    10.417544    16.236308     0.097376
C      1.873707     9.374057    17.143730     0.033008
C      4.144773     9.449997    16.903166     0.029982
C      3.999524    10.475541    15.986900     0.092779
C      0.419146    11.000449    15.762255     0.556551
C      5.152175    11.147856    15.282896     0.581244
C      0.778118    11.279482    11.584223     0.090071
C     10.245214    11.064976    10.572439     0.021327
C      9.380985    -0.744781    10.874913     0.026702
C     10.272188    -0.526960    11.907923     0.105406
C      1.804195    10.307550    12.049431     0.574368
C     10.309538     0.712705    12.760511     0.563383
C      1.147464     3.637241     0.291861     0.087992
C      0.371421     1.563963    17.366606     0.027797
C      9.546983     4.874415     1.597275     0.026399
C     10.275301     3.897584     2.212836     0.085768
C      2.272103    -0.167267    17.331229     0.564678
C     10.049128     3.363777     3.601386     0.582579
C      3.444467     4.982874     7.392040     0.097373
C      3.313743     3.939387     8.299462     0.032995
C      1.042677     4.015326     8.058897     0.029969
C      1.187926     5.040870     7.142631     0.092779
C      4.768304     5.565778     6.917987     0.556550
C      0.035275     5.713185     6.438627     0.581243
C      4.409333     5.844812     2.739954     0.090069
C      5.317136     5.630306     1.728170     0.021326
C      6.181365     7.718849     2.030644     0.026702
C      5.290162     7.936669     3.063655     0.105405
C      3.383255     4.872879     3.205163     0.574366
C      5.252812     9.176334     3.916242     0.563384
C      4.039986     9.071912     9.136129     0.087992
C      4.816029    10.027593     8.522337     0.027799
C      6.015367    10.309086    10.441543     0.026401
C      5.287049     9.332255    11.057104     0.085769
C      2.915347     8.296363     8.486960     0.564676
C      5.513222     8.798448    12.445655     0.582576
C      8.631917     0.451797     1.452229     0.097374
C      8.501193     1.495284     0.544807     0.033003
C      6.230127     1.419344     0.785371     0.029977
C      6.375376     0.393800     1.701637     0.092778
C      9.955754    -0.131108     1.926282     0.556551
C      5.222725    -0.278515     2.405641     0.581238
C      9.596783    -0.410141     6.104314     0.090068
C      0.129686    -0.195635     7.116098     0.021323
C      0.993915    11.614122     6.813624     0.026699
C      0.102712    11.396301     5.780614     0.105407
C      8.570705     0.561791     5.639106     0.574369
C      0.065362    10.156636     4.928026     0.563385
C      9.227436     7.232100    17.396676     0.087993
C     10.003479     9.305378     0.321931     0.027797
C      0.827917     5.994926    16.091262     0.026401
C      0.099599     6.971757    15.475701     0.085770
C      8.102797    11.036608     0.357308     0.564677
C      0.325772     7.505564    14.087151     0.582576
N      7.992823     5.318210    10.855455    -0.220063
N      8.245971     7.418655     9.051224    -0.119781
N      5.981130     3.863160    14.279956    -0.253118
N      4.183160     4.297839    16.335364    -0.161051
N      6.098366     2.133044     7.282371    -0.245770
N      4.579481     0.192977     8.515262    -0.149899
N      2.805373    10.985802    15.677350    -0.220063
N      3.058521     8.885357    17.481581    -0.119794
N      0.793680    -1.457448    12.252850    -0.253115
N      9.370610    12.006173    10.197442    -0.161047
N      0.910916     3.301626     1.561898    -0.245772
N      9.766931     5.241693     0.329007    -0.149898
N      2.382077     5.551131     6.833082    -0.220066
N      2.128929     3.450686     8.637313    -0.119774
N      4.393770     7.006181     3.408581    -0.253117
N      6.191740     6.571502     1.353173    -0.161046
N      4.276534     8.736297    10.406166    -0.245773
N      5.795419    10.676364     9.173275    -0.149900
N      7.569527    -0.116461     2.011187    -0.220070
N      7.316379     1.983984     0.206956    -0.119786
N      9.581220    12.326789     5.435687    -0.253117
N      1.004290    -1.136832     7.491095    -0.161041
N      9.463984     7.567715    16.126639    -0.245776
N      0.607969     5.627648    17.359530    -0.149896
O      5.669883     4.297795    11.506393    -0.516279
O      4.555619     5.898870    10.402629    -0.543693
O     10.033566     4.256836    12.045894    -0.471444
O      1.113227     5.560042    10.993426    -0.534123
O      7.805037     5.602116    13.629018    -0.536619
O      6.955333     7.140492    15.001648    -0.547876
O      6.102516     1.609842    12.967466    -0.495754
O      4.189385     0.873116    13.942105    -0.493602
O      8.068560     3.380302     8.463965    -0.519074
O      7.688838     2.354982    10.409704    -0.526761
O      5.683370     2.929805     4.828971    -0.545854
O      3.864650     1.614329     4.622015    -0.550254
O      0.482433    -1.892084    15.026412    -0.516293
O      9.743069    10.405142    16.130177    -0.543703
O      4.846116    -1.851124    14.486912    -0.471451
O      6.300677    10.743970    15.539380    -0.534136
O      2.617587    10.701895    12.903788    -0.536621
O      1.767883     9.163519    11.531157    -0.547880
O      0.915066     0.795870    13.565339    -0.495745
O      9.376835     1.532596    12.590701    -0.493612
O      2.881110     2.054368     0.380304    -0.519071
O      2.501388     0.050730    16.123101    -0.526755
O      0.495920     2.504866     4.015298    -0.545853
O      9.052100     3.820342     4.222254    -0.550259
O      4.705017     6.571546     6.182144    -0.516273
O      5.819281     4.970471     7.285908    -0.543692
O      0.341334     6.612505     5.642643    -0.471430
O      9.261673     5.309299     6.695111    -0.534126
O      2.569863     5.267225     4.059519    -0.536622
O      3.419567     3.728849     2.686889    -0.547869
O      4.272384     9.259499     4.721071    -0.495762
O      6.185515     9.996225     3.746432    -0.493610
O      2.306340     7.489039     9.224572    -0.519070
O      2.686062     8.514359     7.278833    -0.526754
O      4.691530     7.939536    12.859566    -0.545853
O      6.510250     9.255012    13.066522    -0.550253
O      9.892467    12.761425     2.662125    -0.516281
O      0.631831     0.464199     1.558360    -0.543695
O      5.528784    12.720465     3.201625    -0.471430
O      4.074223     0.125371     2.149157    -0.534115
O      7.757313     0.167446     4.784749    -0.536627
O      8.607017     1.705822     6.157380    -0.547880
O      9.459834    10.073471     4.123198    -0.495750
O      0.998065     9.336745     5.097836    -0.493620
O      7.493790     8.814973    17.308233    -0.519070
O      7.873512    10.818611     1.565436    -0.526753
O      9.878980     8.364475    13.673239    -0.545852
O      1.322800     7.048999    13.466283    -0.550252

The following XYZ coordinates are in angstroms. Other properties are in atomic units.
The sperically averaged electron density of each atom fit to a function of the form exp(a - br)
eigen_1, eigen_2 and eigen_3 are the three eigenvalues of traceless quadrupole moment tensor
  atom number  atomic symbol              X              Y              Z     net charge C6 coefficient C8 coefficient C10 coefficient fluctuating dipole atomic polarizability isotropic forcefield polarizability              a              b squared Pearson coefficient          <r^3>          <r^4>         wp_QDO          m_QDO          q_QDO       dipole_x       dipole_y       dipole_z         dipole            Qxy            Qxz            Qyz     Q(x^2-y^2)  Q(3z^2 - R^2)        eigen_1        eigen_2        eigen_3 static polarizability      alpha(xx)      alpha(xy)      alpha(xz)      alpha(yy)      alpha(yz)      alpha(zz) atomic spin moment
            1             Eu       7.791446       3.385615      12.532505       1.246216     250.447718 0.67348926E+04  0.28365669E+06                                27.449389                           23.464986       0.594615       1.842390                    0.999555      98.387370     271.277817       0.474354       0.306578      -1.272282       0.045850      -0.066625       0.001383       0.080889       0.008770       0.173794       0.032304       0.012595       0.189723      -0.161760      -0.040525       0.202285             30.716515      28.372944      -3.655297      -5.755520      32.508552       0.381761      31.268050           0.035002
            2             Eu       7.573470       3.796615       6.087156       1.317083     239.421301 0.63133675E+04  0.26147623E+06                                26.693211                           22.681297       0.463941       1.828609                    0.999217      95.389742     260.277498       0.483982       0.305567      -1.274136       0.048024       0.033743      -0.024576       0.063630      -0.106802       0.105230      -0.024441      -0.080636       0.194053      -0.171523       0.009762       0.161761             30.695003      40.800375       1.399564      -8.842173      25.821612       3.161747      25.463021           0.016593
            3             Eu       2.603996      -0.979903      14.000300       1.246206     250.448884 0.67349349E+04  0.28365893E+06                                27.449470                           23.465057       0.594636       1.842394                    0.999555      98.387666     271.278897       0.474353       0.306578      -1.272282       0.045860       0.066619      -0.001391       0.080890      -0.008771      -0.173799       0.032309       0.012607       0.189725      -0.161762      -0.040531       0.202293             30.716604      28.373063       3.655330       5.755529      32.508629       0.381747      31.268120           0.034992
            4             Eu       2.386020       1.638055       2.757112       1.317073     239.421653 0.63133840E+04  0.26147709E+06                                26.693240                           22.681328       0.463946       1.828610                    0.999217      95.389849     260.277897       0.483981       0.305567      -1.274136       0.048024      -0.033747       0.024581       0.063635       0.106803      -0.105230      -0.024442      -0.080634       0.194056      -0.171523       0.009761       0.161762             30.695032      40.800419      -1.399572       8.842175      25.821651       3.161757      25.463025           0.016577
            5             Eu       2.583454       7.483726       5.156032       1.246211     250.444885 0.67348022E+04  0.28365185E+06                                27.449179                           23.464814       0.594621       1.842395                    0.999555      98.386855     271.275667       0.474356       0.306578      -1.272282      -0.045858       0.066620      -0.001381       0.080890       0.008769       0.173795       0.032300       0.012594       0.189721      -0.161761      -0.040523       0.202285             30.716278      28.372702      -3.655313      -5.755451      32.508304       0.381766      31.267827           0.034973
            6             Eu       2.801430       7.072726      11.601381       1.317076     239.423295 0.63134314E+04  0.26147959E+06                                26.693367                           22.681423       0.463940       1.828607                    0.999217      95.390101     260.278994       0.483980       0.305567      -1.274136      -0.048028      -0.033745       0.024576       0.063634      -0.106807       0.105231      -0.024444      -0.080636       0.194059      -0.171527       0.009760       0.161766             30.695192      40.800665       1.399585      -8.842224      25.821776       3.161764      25.463134           0.016586
            7             Eu       7.770904      11.849244       3.688237       1.246216     250.445617 0.67348257E+04  0.28365312E+06                                27.449234                           23.464859       0.594614       1.842392                    0.999555      98.387001     271.276279       0.474356       0.306578      -1.272282      -0.045846      -0.066618       0.001394       0.080881      -0.008772      -0.173789       0.032303       0.012606       0.189717      -0.161752      -0.040530       0.202281             30.716340      28.372741       3.655321       5.755459      32.508386       0.381776      31.267893           0.034984
            8             Eu       7.988880       9.231286      14.931425       1.317089     239.422154 0.63133889E+04  0.26147735E+06                                26.693267                           22.681332       0.463945       1.828610                    0.999217      95.389877     260.277987       0.483981       0.305567      -1.274136      -0.048030       0.033753      -0.024579       0.063641       0.106805      -0.105231      -0.024442      -0.080631       0.194063      -0.171525       0.009761       0.161765             30.695087      40.800543      -1.399601       8.842189      25.821696       3.161754      25.463021           0.016601
            9              H       6.295489       7.296670       9.008772       0.111408       1.035622 0.75168864E+01  0.73795029E+02                                 1.786030                            1.675755      -1.286366       2.278956                    0.993587       3.764045      11.087462       0.445351       1.400923      -0.682362      -0.034605       0.014622      -0.023893       0.044522      -0.004088       0.007080      -0.008771       0.007149      -0.000535      -0.010929      -0.002721       0.013650              1.830946       2.270960      -0.386099       0.320653       1.653318      -0.118723       1.568561           0.003617
           10              H      10.182964       7.160114       9.408533       0.124576       1.036108 0.71822744E+01  0.69733466E+02                                 1.791111                            1.639933      -1.265725       2.291180                    0.995220       3.688945      10.817147       0.449268       1.404175      -0.681756       0.037423       0.015758      -0.013080       0.042660       0.006740      -0.002402      -0.007756      -0.002814       0.002237      -0.008821      -0.003032       0.011853              1.881728       2.540397       0.387872      -0.277061       1.601921      -0.074262       1.502865           0.002814
           11              H       5.050501       6.061266      16.393736       0.120343       1.006794 0.71890371E+01  0.69171580E+02                                 1.706188                            1.604865      -0.923301       2.456926                    0.998819       3.434994       9.728135       0.473818       1.343500      -0.695744      -0.002759       0.039841       0.021521       0.045366       0.000086      -0.001487       0.012207      -0.013326       0.003136      -0.009513      -0.006583       0.016096              1.735846       1.411592      -0.009532      -0.041741       2.199183       0.387437       1.596762           0.002183
           12              H       3.588678       2.481826      15.886075       0.120504       1.017258 0.69374744E+01  0.66416062E+02                                 1.735769                            1.586545      -1.104712       2.363764                    0.997541       3.553066      10.165032       0.470219       1.360613      -0.690865      -0.029413      -0.028650       0.010791       0.042455       0.002518      -0.006244      -0.003817       0.007269      -0.004379      -0.006738      -0.003007       0.009745              1.808092       1.848266       0.569545      -0.253535       2.067991      -0.226368       1.508020           0.001845
           13              H       5.716570       0.639839      10.061240       0.128566       1.052381 0.74315133E+01  0.72007251E+02                                 1.751138                            1.626767      -1.068012       2.392868                    0.997775       3.413932       9.661653       0.473372       1.335379      -0.697698       0.003800      -0.010839       0.043442       0.044935       0.000691      -0.000885      -0.010319      -0.002444       0.018402      -0.008919      -0.004360       0.013279              1.798336       1.448733      -0.003919       0.173862       1.530813      -0.256994       2.415461           0.002519
           14              H       3.685164       0.136442       6.767634       0.114940       1.123620 0.82085973E+01  0.81665464E+02                                 1.830697                            1.710245      -1.262452       2.290214                    0.995196       3.631567      10.467016       0.460742       1.336224      -0.696508      -0.028313      -0.023108      -0.022269       0.042796       0.006089       0.007240       0.007679      -0.004378      -0.015320      -0.010906      -0.003690       0.014596              1.863297       2.103410       0.457809       0.392543       1.743938       0.198819       1.742543           0.002671
           15              H       1.108039       9.007342      17.524034       0.111408       1.035627 0.75169306E+01  0.73795561E+02                                 1.786033                            1.675758      -1.286362       2.278957                    0.993587       3.764058      11.087502       0.445352       1.400920      -0.682363      -0.034606      -0.014622       0.023894       0.044523       0.004088      -0.007081      -0.008771       0.007149      -0.000534      -0.010929      -0.002721       0.013650              1.830950       2.270964       0.386099      -0.320654       1.653321      -0.118723       1.568565           0.003621
           16              H       4.995514       9.143898      17.124273       0.124577       1.036110 0.71822994E+01  0.69733759E+02                                 1.791112                            1.639934      -1.265715       2.291184                    0.995220       3.688953      10.817169       0.449269       1.404173      -0.681757       0.037423      -0.015757       0.013080       0.042660      -0.006740       0.002402      -0.007756      -0.002814       0.002236      -0.008821      -0.003032       0.011853              1.881729       2.540398      -0.387871       0.277060       1.601922      -0.074261       1.502867           0.002819
           17              H      10.237951      10.242745      10.139069       0.120344       1.006797 0.71890660E+01  0.69171928E+02                                 1.706191                            1.604868      -0.923307       2.456923                    0.998819       3.434999       9.728154       0.473818       1.343499      -0.695744      -0.002760      -0.039841      -0.021521       0.045366      -0.000086       0.001487       0.012208      -0.013326       0.003136      -0.009513      -0.006583       0.016096              1.735849       1.411595       0.009532       0.041741       2.199186       0.387437       1.596765           0.002179
           18              H       8.776128      -0.076114      10.646730       0.120505       1.017261 0.69374999E+01  0.66416357E+02                                 1.735771                            1.586546      -1.104712       2.363763                    0.997541       3.553071      10.165045       0.470219       1.360611      -0.690865      -0.029413       0.028649      -0.010792       0.042455      -0.002518       0.006244      -0.003817       0.007269      -0.004380      -0.006738      -0.003007       0.009745              1.808094       1.848267      -0.569546       0.253536       2.067994      -0.226369       1.508021           0.001846
           19              H       0.529120       1.765872      16.471566       0.128565       1.052386 0.74315547E+01  0.72007756E+02                                 1.751144                            1.626772      -1.068024       2.392862                    0.997775       3.413941       9.661687       0.473371       1.335380      -0.697698       0.003800       0.010839      -0.043442       0.044935      -0.000691       0.000885      -0.010319      -0.002444       0.018402      -0.008919      -0.004360       0.013279              1.798342       1.448737       0.003919      -0.173863       1.530817      -0.256995       2.415471           0.002522
           20              H       8.872614       5.298229       2.076634       0.114941       1.123626 0.82086508E+01  0.81666172E+02                                 1.830706                            1.710253      -1.262458       2.290211                    0.995196       3.631585      10.467097       0.460739       1.336227      -0.696507      -0.028313       0.023107       0.022269       0.042796      -0.006089      -0.007240       0.007679      -0.004378      -0.015321      -0.010906      -0.003690       0.014596              1.863306       2.103421      -0.457814      -0.392546       1.743947       0.198820       1.742551           0.002674
           21              H       4.079411       3.572671       8.679765       0.111409       1.035620 0.75168673E+01  0.73794801E+02                                 1.786029                            1.675753      -1.286365       2.278957                    0.993587       3.764039      11.087444       0.445351       1.400924      -0.682362       0.034605      -0.014622       0.023893       0.044522      -0.004087       0.007080      -0.008772       0.007150      -0.000535      -0.010930      -0.002720       0.013650              1.830945       2.270959      -0.386100       0.320654       1.653317      -0.118723       1.568560           0.003617
           22              H       0.191936       3.709227       8.280004       0.124577       1.036104 0.71822447E+01  0.69733089E+02                                 1.791106                            1.639928      -1.265722       2.291181                    0.995220       3.688934      10.817100       0.449269       1.404174      -0.681757      -0.037423      -0.015758       0.013080       0.042660       0.006740      -0.002402      -0.007757      -0.002814       0.002236      -0.008821      -0.003032       0.011853              1.881722       2.540389       0.387871      -0.277060       1.601916      -0.074261       1.502861           0.002814
           23              H       5.324399       4.808075       1.294801       0.120344       1.006787 0.71889763E+01  0.69170846E+02                                 1.706181                            1.604859      -0.923298       2.456929                    0.998819       3.434977       9.728075       0.473819       1.343501      -0.695744       0.002759      -0.039841      -0.021521       0.045366       0.000086      -0.001487       0.012207      -0.013326       0.003136      -0.009513      -0.006583       0.016096              1.735838       1.411587      -0.009532      -0.041741       2.199172       0.387434       1.596755           0.002179
           24              H       6.786222       8.387515       1.802462       0.120505       1.017258 0.69374805E+01  0.66416134E+02                                 1.735769                            1.586545      -1.104713       2.363763                    0.997541       3.553067      10.165035       0.470219       1.360612      -0.690865       0.029413       0.028650      -0.010791       0.042455       0.002518      -0.006244      -0.003816       0.007268      -0.004379      -0.006737      -0.003007       0.009745              1.808093       1.848266       0.569545      -0.253535       2.067992      -0.226368       1.508020           0.001845
           25              H       4.658330      10.229502       7.627297       0.128565       1.052378 0.74314850E+01  0.72006886E+02                                 1.751133                            1.626763      -1.068004       2.392872                    0.997775       3.413923       9.661612       0.473373       1.335377      -0.697698      -0.003800       0.010839      -0.043442       0.044935       0.000691      -0.000885      -0.010319      -0.002444       0.018403      -0.008920      -0.004360       0.013279              1.798331       1.448729      -0.003919       0.173861       1.530808      -0.256993       2.415454           0.002520
           26              H       6.689736      10.732899      10.920903       0.114940       1.123628 0.82086684E+01  0.81666398E+02                                 1.830708                            1.710255      -1.262457       2.290211                    0.995196       3.631591      10.467120       0.460739       1.336228      -0.696507       0.028313       0.023107       0.022268       0.042796       0.006089       0.007240       0.007679      -0.004378      -0.015322      -0.010906      -0.003690       0.014596              1.863309       2.103424       0.457814       0.392547       1.743948       0.198821       1.742553           0.002674
           27              H       9.266861       1.861999       0.164503       0.111408       1.035618 0.75168499E+01  0.73794578E+02                                 1.786025                            1.675751      -1.286360       2.278959                    0.993587       3.764037      11.087430       0.445352       1.400923      -0.682362       0.034605       0.014622      -0.023893       0.044522       0.004088      -0.007081      -0.008771       0.007150      -0.000535      -0.010929      -0.002721       0.013650              1.830942       2.270953       0.386097      -0.320653       1.653314      -0.118723       1.568558           0.003620
           28              H       5.379386       1.725443       0.564264       0.124576       1.036100 0.71822049E+01  0.69732591E+02                                 1.791100                            1.639923      -1.265705       2.291190                    0.995220       3.688923      10.817051       0.449270       1.404172      -0.681757      -0.037423       0.015758      -0.013080       0.042660      -0.006739       0.002402      -0.007756      -0.002814       0.002236      -0.008821      -0.003032       0.011853              1.881715       2.540378      -0.387868       0.277058       1.601911      -0.074261       1.502856           0.002815
           29              H       0.136949       0.626596       7.549468       0.120345       1.006785 0.71889547E+01  0.69170570E+02                                 1.706177                            1.604855      -0.923299       2.456929                    0.998819       3.434969       9.728040       0.473820       1.343498      -0.695745       0.002759       0.039841       0.021521       0.045366      -0.000086       0.001488       0.012207      -0.013326       0.003136      -0.009513      -0.006583       0.016096              1.735833       1.411584       0.009532       0.041741       2.199164       0.387432       1.596752           0.002180
           30              H       1.598772      10.945455       7.041807       0.120506       1.017245 0.69373626E+01  0.66414690E+02                                 1.735752                            1.586531      -1.104689       2.363776                    0.997541       3.553028      10.164883       0.470222       1.360610      -0.690866       0.029414      -0.028650       0.010791       0.042455      -0.002518       0.006243      -0.003816       0.007268      -0.004378      -0.006737      -0.003007       0.009744              1.808074       1.848247      -0.569537       0.253532       2.067969      -0.226365       1.508006           0.001843
           31              H       9.845780       9.103469       1.216971       0.128567       1.052373 0.74314447E+01  0.72006399E+02                                 1.751128                            1.626758      -1.067996       2.392876                    0.997775       3.413915       9.661583       0.473374       1.335377      -0.697698      -0.003800      -0.010839       0.043442       0.044935      -0.000691       0.000885      -0.010319      -0.002444       0.018404      -0.008920      -0.004360       0.013279              1.798325       1.448726       0.003919      -0.173860       1.530804      -0.256991       2.415444           0.002519
           32              H       1.502286       5.571112      15.611903       0.114940       1.123624 0.82086388E+01  0.81666027E+02                                 1.830705                            1.710252      -1.262456       2.290212                    0.995196       3.631584      10.467094       0.460739       1.336228      -0.696507       0.028313      -0.023108      -0.022269       0.042796      -0.006089      -0.007240       0.007679      -0.004378      -0.015321      -0.010906      -0.003690       0.014596              1.863305       2.103420      -0.457813      -0.392545       1.743946       0.198820       1.742549           0.002674
           33              C       6.930433       5.886467      10.296497       0.097372      29.384521 0.41125811E+03  0.95611238E+04                                 8.541527                            6.985020      -0.138977       1.983677                    0.998839      26.528634      76.512965       0.592188       0.444889      -1.043925       0.057072      -0.013276      -0.000561       0.058598      -0.015235       0.008300       0.053235      -0.042433       0.092928      -0.053666      -0.019478       0.073144              9.491269      14.090065       0.489833      -0.380455       7.447984      -2.322697       6.935759           0.028973
           34              C       7.061157       6.929954       9.389075       0.032999      26.036892 0.37751117E+03  0.86443873E+04                                 7.918402                            6.724295      -0.123483       1.977411                    0.997645      27.382136      79.989296       0.595534       0.449154      -1.034970       0.027733      -0.007654      -0.029833       0.041445      -0.032089       0.020157       0.061446      -0.026619       0.115561      -0.079557      -0.002109       0.081666              8.392935      11.967891      -0.083716       0.174739       6.993630      -1.876536       6.217285           0.009636
           35              C       9.332223       6.854015       9.629640       0.029975      26.613643 0.37708972E+03  0.86066489E+04                                 7.982033                            6.669799      -0.010406       2.016219                    0.998010      27.036565      78.087696       0.606603       0.442397      -1.041998      -0.028282       0.013015      -0.024545       0.039645       0.020963      -0.017933       0.067162      -0.027867       0.071426      -0.071710      -0.009248       0.080958              8.553839      12.161781       0.801336      -0.238665       6.968559      -1.963320       6.531176           0.013088
           36              C       9.186974       5.828471      10.545906       0.092777      30.329117 0.40639066E+03  0.94095202E+04                                 8.681882                            6.916168      -0.060473       2.008528                    0.998974      26.415649      75.759075       0.599327       0.441386      -1.047143      -0.063866      -0.001410       0.003324       0.063968       0.006047      -0.016677       0.051670      -0.028931       0.073669      -0.049808      -0.017350       0.067157              9.733971      14.349081       0.318579       0.930997       7.415699      -2.489392       7.437134           0.040898
           37              C       5.606596       5.303563      10.770550       0.556552      22.477841 0.26058000E+03  0.54631871E+04                                 7.330101                            5.752657      -0.038295       2.045172                    0.999342      22.846885      64.804352       0.613443       0.476241      -1.015364      -0.062740      -0.028542       0.016256       0.070818       0.010185       0.011889       0.079120      -0.041471       0.162987      -0.061038      -0.049197       0.110235              8.210007      11.140549      -1.262071       0.279200       7.512825      -2.139812       5.976646           0.004815
           38              C      -0.035275       5.156156      11.249910       0.581244      22.790258 0.24830240E+03  0.51525978E+04                                 7.467595                            5.669197      -0.107326       2.032718                    0.999106      22.413507      63.621835       0.608089       0.485393      -1.008730       0.056309      -0.031636       0.033724       0.072862      -0.012842      -0.010190       0.081980      -0.069748       0.082837      -0.058308      -0.049761       0.108069              8.491834      11.984196       1.644984      -0.290888       7.025569      -2.111554       6.465736           0.006437
           39              C       5.965567       5.024529      14.948583       0.090069      31.515878 0.38828638E+03  0.88539307E+04                                 8.785817                            6.674329       0.042982       2.038589                    0.999540      25.924403      72.851023       0.624349       0.430224      -1.057983      -0.027562      -0.052449      -0.019852       0.062487      -0.033033       0.054680      -0.009914       0.005730       0.030832      -0.058578      -0.011861       0.070439             10.013632       9.650157       3.775320      -3.384989      11.940510       0.441091       8.450230           0.017337
           40              C       5.057764       5.239035      15.960367       0.021327      26.761105 0.36303614E+03  0.81897320E+04                                 7.886307                            6.472244       0.140786       2.056814                    0.999558      26.876085      76.625391       0.627473       0.432704      -1.050070      -0.026632      -0.018473       0.005885       0.032942      -0.032176       0.069150       0.001414      -0.009976       0.031393      -0.078290       0.002688       0.075602              8.404903       7.742760       1.816531      -2.725098       9.768022       0.717122       7.703926           0.005915
           41              C       4.193535       3.150492      15.657893       0.026701      26.753281 0.35099334E+03  0.78384236E+04                                 7.853832                            6.326582       0.189914       2.077699                    0.999602      26.428111      74.559394       0.641365       0.427633      -1.054934      -0.005361       0.027487       0.013862       0.031248      -0.009931       0.059546      -0.056008       0.042345      -0.016726      -0.080738      -0.008250       0.088988              8.480927       7.304003       1.938974      -2.550868      10.231669       1.087676       7.907109           0.007972
           42              C       5.084738       2.932672      14.624882       0.105405      31.612924 0.38039176E+03  0.86122347E+04                                 8.758019                            6.582288       0.109917       2.062107                    0.999540      25.563815      71.115558       0.633385       0.427124      -1.062020       0.020170       0.055831      -0.002421       0.059412      -0.017311       0.043075      -0.043500       0.032384       0.007354      -0.055697      -0.016732       0.072429             10.078754       7.783215       2.377257      -2.668606      13.207748       2.523497       9.245301           0.030488
           43              C       6.991645       5.996462      14.483374       0.574366      22.112957 0.24438076E+03  0.50409293E+04                                 7.244569                            5.557289      -0.021922       2.056049                    0.999390      22.333899      62.792481       0.626574       0.473904      -1.016831       0.042477       0.055061      -0.031251       0.076241      -0.022263       0.076316      -0.037117       0.045228       0.099467      -0.061978      -0.047448       0.109425              8.136989       7.399476       1.998305      -2.022093      10.129428       1.515557       6.882064           0.000803
           44              C       5.122088       1.693007      13.772295       0.563381      25.732999 0.25760649E+03  0.53527791E+04                                 7.892750                            5.649210      -0.021131       2.051242                    0.999227      22.256948      61.615473       0.634503       0.464569      -1.027904       0.000245      -0.057828      -0.044077       0.072712      -0.045932       0.058324      -0.060779      -0.015069       0.081025      -0.061865      -0.052368       0.114233              9.247707       8.937561       3.188192      -2.690560      11.232918       1.037255       7.572640           0.002891
           45              C       6.334914       1.797429       8.552408       0.087990      31.305612 0.39830523E+03  0.91543029E+04                                 8.786536                            6.789529       0.016496       2.030307                    0.999413      26.206459      74.302190       0.614048       0.434005      -1.054070      -0.020175      -0.003102      -0.050452       0.054425      -0.055977      -0.026893       0.019769      -0.019528      -0.012215      -0.056224      -0.016434       0.072658              9.975532      10.163978       3.770577       2.735465       8.413635      -0.024407      11.348981           0.025903
           46              C       5.558871       0.841748       9.166200       0.027798      26.180725 0.35413893E+03  0.79400032E+04                                 7.771486                            6.385293       0.206319       2.083800                    0.999404      26.613759      75.656427       0.632761       0.431737      -1.050606      -0.028915      -0.013955      -0.013407       0.034793      -0.077576      -0.026706       0.018472      -0.010438       0.014910      -0.080835      -0.006673       0.087508              8.266877       7.548634       2.644488       1.327061       7.543417      -1.118588       9.708580           0.009656
           47              C       4.359533       0.560255       7.246994       0.026400      26.245441 0.36046995E+03  0.81490079E+04                                 7.866554                            6.502609      -0.022417       2.006530                    0.998723      27.174809      78.548617       0.615932       0.439883      -1.041707       0.013145      -0.020203       0.025633       0.035185      -0.056687      -0.004058       0.063443       0.004933      -0.140125      -0.091390      -0.005619       0.097009              8.306781       7.617320       2.629516       1.192007       7.573489      -1.511204       9.729535           0.009001
           48              C       5.087851       1.537086       6.631433       0.085769      31.046684 0.40742941E+03  0.94388533E+04                                 8.787956                            6.900990      -0.138416       1.977005                    0.999228      26.611484      76.322527       0.603167       0.438331      -1.049045       0.044416      -0.002297       0.038601       0.058891      -0.032801      -0.009906       0.037459       0.007534      -0.098470      -0.054800      -0.006471       0.061270              9.826886       8.431207       2.132246       2.015109       7.767014      -2.199990      13.282437           0.024819
           49              C       7.459553       2.572978       9.201577       0.564680      22.743398 0.25052263E+03  0.51976468E+04                                 7.365916                            5.613709      -0.053513       2.041410                    0.999072      22.558571      63.522675       0.625838       0.471720      -1.018425       0.051839       0.036315       0.028795       0.069535      -0.077223      -0.019887       0.027504      -0.007154      -0.147395      -0.059356      -0.049671       0.109027              8.363593       7.530968       2.372392       1.592864       6.619378      -0.082334      10.940434           0.004347
           50              C       4.861678       2.070893       5.242882       0.582575      21.854273 0.25987319E+03  0.54477889E+04                                 7.272372                            5.789883      -0.134058       2.017987                    0.998977      22.649286      64.360727       0.604001       0.483737      -1.010829      -0.005652       0.020416      -0.075424       0.078342      -0.068725      -0.027053       0.040460      -0.044755      -0.065801      -0.061463      -0.040826       0.102288              8.003367       8.080567       1.552607       2.478033       5.836227      -0.921337      10.093305           0.004743
           51              C       1.742983      10.417544      16.236308       0.097376      29.384558 0.41125865E+03  0.95611347E+04                                 8.541510                            6.985006      -0.138972       1.983680                    0.998839      26.528653      76.512887       0.592191       0.444887      -1.043927       0.057078       0.013276       0.000560       0.058604       0.015237      -0.008302       0.053242      -0.042430       0.092934      -0.053672      -0.019480       0.073151              9.491250      14.090027      -0.489840       0.380463       7.447976      -2.322698       6.935747           0.028974
           52              C       1.873707       9.374057      17.143730       0.033008      26.037145 0.37751538E+03  0.86445120E+04                                 7.918461                            6.724341      -0.123515       1.977398                    0.997645      27.382352      79.990183       0.595531       0.449155      -1.034968       0.027737       0.007652       0.029835       0.041449       0.032092      -0.020160       0.061451      -0.026615       0.115560      -0.079564      -0.002106       0.081670              8.393002      11.968002       0.083713      -0.174737       6.993676      -1.876548       6.217327           0.009645
           53              C       4.144773       9.449997      16.903166       0.029982      26.613866 0.37709331E+03  0.86067572E+04                                 7.982095                            6.669847      -0.010445       2.016205                    0.998010      27.036741      78.088495       0.606598       0.442399      -1.041996      -0.028286      -0.013016       0.024547       0.039649      -0.020964       0.017934       0.067169      -0.027862       0.071422      -0.071717      -0.009247       0.080964              8.553909      12.161895      -0.801336       0.238663       6.968609      -1.963333       6.531223           0.013097
           54              C       3.999524      10.475541      15.986900       0.092779      30.329108 0.40639041E+03  0.94095086E+04                                 8.681859                            6.916150      -0.060461       2.008533                    0.998974      26.415644      75.758923       0.599330       0.441384      -1.047144      -0.063870       0.001409      -0.003323       0.063972      -0.006047       0.016678       0.051678      -0.028928       0.073669      -0.049814      -0.017351       0.067165              9.733946      14.349037      -0.318571      -0.930994       7.415683      -2.489390       7.437117           0.040897
           55              C       0.419146      11.000449      15.762255       0.556551      22.477899 0.26058067E+03  0.54632050E+04                                 7.330110                            5.752662      -0.038294       2.045171                    0.999342      22.846954      64.804582       0.613443       0.476241      -1.015364      -0.062744       0.028542      -0.016257       0.070822      -0.010184      -0.011891       0.079126      -0.041478       0.163002      -0.061040      -0.049204       0.110244              8.210016      11.140559       1.262069      -0.279202       7.512833      -2.139818       5.976657           0.004822
           56              C       5.152175      11.147856      15.282896       0.581244      22.790213 0.24830171E+03  0.51525792E+04                                 7.467576                            5.669182      -0.107315       2.032723                    0.999106      22.413493      63.621738       0.608091       0.485392      -1.008730       0.056314       0.031636      -0.033724       0.072866       0.012842       0.010191       0.081980      -0.069751       0.082841      -0.058307      -0.049763       0.108070              8.491813      11.984162      -1.644977       0.290888       7.025554      -2.111550       6.465722           0.006435
           57              C       0.778118      11.279482      11.584223       0.090071      31.515851 0.38828591E+03  0.88539150E+04                                 8.785803                            6.674319       0.042987       2.038591                    0.999540      25.924383      72.850889       0.624351       0.430223      -1.057984      -0.027562       0.052450       0.019852       0.062488       0.033033      -0.054681      -0.009914       0.005730       0.030835      -0.058578      -0.011861       0.070439             10.013616       9.650149      -3.775323       3.384981      11.940489       0.441084       8.450210           0.017339
           58              C      10.245214      11.064976      10.572439       0.021327      26.761209 0.36303793E+03  0.81897816E+04                                 7.886325                            6.472258       0.140781       2.056812                    0.999558      26.876140      76.625567       0.627473       0.432704      -1.050070      -0.026633       0.018473      -0.005886       0.032943       0.032177      -0.069151       0.001414      -0.009976       0.031391      -0.078291       0.002689       0.075602              8.404922       7.742780      -1.816541       2.725103       9.768046       0.717121       7.703939           0.005911
           59              C       9.380985      -0.744781      10.874913       0.026702      26.753366 0.35099450E+03  0.78384562E+04                                 7.853849                            6.326593       0.189909       2.077696                    0.999602      26.428162      74.559577       0.641365       0.427633      -1.054934      -0.005360      -0.027488      -0.013863       0.031249       0.009932      -0.059546      -0.056010       0.042347      -0.016728      -0.080741      -0.008249       0.088990              8.480946       7.304015      -1.938976       2.550874      10.231696       1.087682       7.907127           0.007975
           60              C      10.272188      -0.526960      11.907923       0.105406      31.612880 0.38039119E+03  0.86122163E+04                                 8.758000                            6.582275       0.109921       2.062109                    0.999540      25.563799      71.115429       0.633386       0.427123      -1.062021       0.020171      -0.055833       0.002420       0.059414       0.017313      -0.043077      -0.043502       0.032384       0.007356      -0.055699      -0.016734       0.072432             10.078730       7.783202      -2.377251       2.668603      13.207708       2.523484       9.245282           0.030493
           61              C       1.804195      10.307550      12.049431       0.574368      22.113015 0.24438143E+03  0.50409471E+04                                 7.244585                            5.557300      -0.021918       2.056048                    0.999390      22.333932      62.792618       0.626573       0.473904      -1.016831       0.042478      -0.055060       0.031252       0.076241       0.022265      -0.076319      -0.037119       0.045230       0.099471      -0.061981      -0.047450       0.109431              8.137009       7.399498      -1.998318       2.022101      10.129448       1.515555       6.882080           0.000806
           62              C      10.309538       0.712705      12.760511       0.563383      25.733123 0.25760792E+03  0.53528156E+04                                 7.892772                            5.649225      -0.021122       2.051243                    0.999227      22.257016      61.615686       0.634502       0.464569      -1.027904       0.000246       0.057830       0.044078       0.072714       0.045933      -0.058330      -0.060786      -0.015065       0.081028      -0.061866      -0.052377       0.114243              9.247732       8.937590      -3.188204       2.690569      11.232946       1.037255       7.572659           0.002895
           63              C       1.147464       3.637241       0.291861       0.087992      31.305583 0.39830483E+03  0.91542931E+04                                 8.786538                            6.789531       0.016489       2.030306                    0.999413      26.206446      74.302198       0.614047       0.434006      -1.054069      -0.020174       0.003102       0.050452       0.054425       0.055977       0.026893       0.019770      -0.019528      -0.012219      -0.056223      -0.016436       0.072659              9.975535      10.163985      -3.770581      -2.735467       8.413640      -0.024406      11.348979           0.025908
           64              C       0.371421       1.563963      17.366606       0.027797      26.180710 0.35413858E+03  0.79399930E+04                                 7.771478                            6.385285       0.206324       2.083802                    0.999404      26.613760      75.656410       0.632762       0.431736      -1.050606      -0.028915       0.013956       0.013407       0.034793       0.077576       0.026706       0.018471      -0.010438       0.014910      -0.080835      -0.006672       0.087507              8.266869       7.548626      -2.644483      -1.327063       7.543407      -1.118586       9.708575           0.009659
           65              C       9.546983       4.874415       1.597275       0.026399      26.245516 0.36047113E+03  0.81490435E+04                                 7.866574                            6.502622      -0.022422       2.006527                    0.998723      27.174878      78.548933       0.615931       0.439884      -1.041706       0.013145       0.020202      -0.025633       0.035185       0.056687       0.004057       0.063442       0.004934      -0.140125      -0.091389      -0.005619       0.097008              8.306804       7.617342      -2.629528      -1.192009       7.573512      -1.511208       9.729557           0.009004
           66              C      10.275301       3.897584       2.212836       0.085768      31.046735 0.40742990E+03  0.94388678E+04                                 8.787965                            6.900993      -0.138414       1.977006                    0.999228      26.611515      76.322642       0.603167       0.438330      -1.049045       0.044416       0.002297      -0.038602       0.058891       0.032801       0.009906       0.037460       0.007536      -0.098470      -0.054800      -0.006470       0.061271              9.826898       8.431215      -2.132250      -2.015110       7.767024      -2.199995      13.282455           0.024822
           67              C       2.272103      -0.167267      17.331229       0.564678      22.743440 0.25052334E+03  0.51976647E+04                                 7.365924                            5.613716      -0.053511       2.041410                    0.999072      22.558581      63.522699       0.625838       0.471720      -1.018425       0.051838      -0.036315      -0.028794       0.069534       0.077222       0.019886       0.027504      -0.007154      -0.147393      -0.059356      -0.049670       0.109025              8.363602       7.530979      -2.372397      -1.592867       6.619388      -0.082334      10.940440           0.004345
           68              C      10.049128       3.363777       3.601386       0.582579      21.854263 0.25987298E+03  0.54477828E+04                                 7.272365                            5.789877      -0.134046       2.017991                    0.998977      22.649276      64.360663       0.604002       0.483736      -1.010829      -0.005653      -0.020415       0.075425       0.078343       0.068725       0.027053       0.040460      -0.044754      -0.065801      -0.061462      -0.040826       0.102288              8.003360       8.080552      -1.552603      -2.478027       5.836221      -0.921341      10.093305           0.004748
           69              C       3.444467       4.982874       7.392040       0.097373      29.384500 0.41125791E+03  0.95611202E+04                                 8.541535                            6.985027      -0.138979       1.983676                    0.998839      26.528622      76.512992       0.592186       0.444891      -1.043924      -0.057068       0.013276       0.000560       0.058595      -0.015234       0.008299       0.053231      -0.042433       0.092925      -0.053662      -0.019478       0.073140              9.491278      14.090079       0.489833      -0.380455       7.447989      -2.322698       6.935767           0.028969
           70              C       3.313743       3.939387       8.299462       0.032995      26.036781 0.37750913E+03  0.86443245E+04                                 7.918362                            6.724262      -0.123457       1.977421                    0.997645      27.382039      79.988804       0.595538       0.449152      -1.034971      -0.027731       0.007655       0.029832       0.041443      -0.032087       0.020155       0.061441      -0.026618       0.115561      -0.079553      -0.002109       0.081662              8.392892      11.967825      -0.083717       0.174741       6.993596      -1.876528       6.217256           0.009634
           71              C       1.042677       4.015326       8.058897       0.029969      26.613579 0.37708871E+03  0.86066148E+04                                 7.981998                            6.669772      -0.010378       2.016229                    0.998010      27.036517      78.087354       0.606607       0.442394      -1.042000       0.028281      -0.013014       0.024544       0.039644       0.020963      -0.017932       0.067157      -0.027867       0.071425      -0.071706      -0.009247       0.080953              8.553800      12.161720       0.801331      -0.238664       6.968529      -1.963311       6.531150           0.013088
           72              C       1.187926       5.040870       7.142631       0.092779      30.329116 0.40639071E+03  0.94095237E+04                                 8.681891                            6.916175      -0.060473       2.008527                    0.998974      26.415650      75.759140       0.599325       0.441387      -1.047142       0.063864       0.001410      -0.003325       0.063966       0.006047      -0.016677       0.051666      -0.028931       0.073668      -0.049805      -0.017349       0.067154              9.733981      14.349102       0.318581       0.930997       7.415701      -2.489390       7.437141           0.040899
           73              C       4.768304       5.565778       6.917987       0.556550      22.477715 0.26057836E+03  0.54631448E+04                                 7.330083                            5.752644      -0.038308       2.045171                    0.999342      22.846794      64.804072       0.613442       0.476242      -1.015363       0.062737       0.028540      -0.016256       0.070815       0.010186       0.011889       0.079117      -0.041466       0.162978      -0.061036      -0.049193       0.110229              8.209985      11.140517      -1.262066       0.279200       7.512804      -2.139806       5.976633           0.004811
           74              C       0.035275       5.713185       6.438627       0.581243      22.790268 0.24830263E+03  0.51526037E+04                                 7.467601                            5.669203      -0.107327       2.032718                    0.999106      22.413496      63.621810       0.608088       0.485393      -1.008729      -0.056310       0.031634      -0.033722       0.072861      -0.012843      -0.010190       0.081979      -0.069747       0.082837      -0.058308      -0.049760       0.108068              8.491839      11.984205       1.644984      -0.290888       7.025570      -2.111554       6.465743           0.006434
           75              C       4.409333       5.844812       2.739954       0.090069      31.515882 0.38828669E+03  0.88539397E+04                                 8.785820                            6.674333       0.042984       2.038589                    0.999540      25.924409      72.851053       0.624349       0.430224      -1.057983       0.027561       0.052448       0.019853       0.062486      -0.033033       0.054677      -0.009912       0.005729       0.030831      -0.058576      -0.011859       0.070435             10.013634       9.650160       3.775322      -3.384990      11.940507       0.441088       8.450233           0.017335
           76              C       5.317136       5.630306       1.728170       0.021326      26.761113 0.36303643E+03  0.81897381E+04                                 7.886302                            6.472242       0.140796       2.056817                    0.999558      26.876084      76.625328       0.627474       0.432704      -1.050070       0.026632       0.018472      -0.005885       0.032941      -0.032175       0.069148       0.001414      -0.009978       0.031392      -0.078288       0.002689       0.075599              8.404896       7.742756       1.816530      -2.725097       9.768008       0.717118       7.703923           0.005912
           77              C       6.181365       7.718849       2.030644       0.026702      26.753306 0.35099388E+03  0.78384370E+04                                 7.853827                            6.326579       0.189928       2.077703                    0.999602      26.428136      74.559414       0.641367       0.427631      -1.054935       0.005360      -0.027487      -0.013862       0.031248      -0.009930       0.059544      -0.056007       0.042344      -0.016727      -0.080737      -0.008248       0.088985              8.480921       7.303998       1.938975      -2.550865      10.231660       1.087672       7.907104           0.007976
           78              C       5.290162       7.936669       3.063655       0.105405      31.612891 0.38039144E+03  0.86122278E+04                                 8.758025                            6.582294       0.109916       2.062107                    0.999540      25.563789      71.115539       0.633383       0.427125      -1.062019      -0.020172      -0.055828       0.002424       0.059410      -0.017313       0.043073      -0.043498       0.032384       0.007358      -0.055694      -0.016734       0.072428             10.078761       7.783223       2.377267      -2.668607      13.207754       2.523490       9.245304           0.030489
           79              C       3.383255       4.872879       3.205163       0.574366      22.112839 0.24437930E+03  0.50408918E+04                                 7.244547                            5.557274      -0.021931       2.056048                    0.999390      22.333810      62.792186       0.626574       0.473904      -1.016831      -0.042476      -0.055059       0.031252       0.076239      -0.022260       0.076311      -0.037115       0.045227       0.099458      -0.061976      -0.047443       0.109419              8.136964       7.399453       1.998297      -2.022087      10.129393       1.515551       6.882045           0.000800
           80              C       5.252812       9.176334       3.916242       0.563384      25.732675 0.25760289E+03  0.53526858E+04                                 7.892699                            5.649179      -0.021127       2.051248                    0.999227      22.256753      61.614843       0.634503       0.464570      -1.027903      -0.000250       0.057826       0.044078       0.072710      -0.045930       0.058324      -0.060776      -0.015072       0.081017      -0.061864      -0.052365       0.114229              9.247642       8.937504       3.188165      -2.690540      11.232830       1.037248       7.572593           0.002894
           81              C       4.039986       9.071912       9.136129       0.087992      31.305574 0.39830464E+03  0.91542876E+04                                 8.786537                            6.789530       0.016490       2.030306                    0.999413      26.206442      74.302184       0.614047       0.434006      -1.054069       0.020174       0.003101       0.050453       0.054425      -0.055978      -0.026892       0.019770      -0.019528      -0.012218      -0.056224      -0.016436       0.072659              9.975534      10.163988       3.770583       2.735468       8.413639      -0.024402      11.348975           0.025904
           82              C       4.816029      10.027593       8.522337       0.027799      26.180682 0.35413818E+03  0.79399821E+04                                 7.771478                            6.385286       0.206320       2.083801                    0.999404      26.613730      75.656320       0.632762       0.431737      -1.050606       0.028915       0.013957       0.013407       0.034794      -0.077578      -0.026706       0.018472      -0.010438       0.014910      -0.080837      -0.006673       0.087510              8.266868       7.548627       2.644486       1.327060       7.543408      -1.118584       9.708567           0.009655
           83              C       6.015367      10.309086      10.441543       0.026401      26.245530 0.36047136E+03  0.81490510E+04                                 7.866579                            6.502626      -0.022429       2.006525                    0.998723      27.174891      78.549002       0.615931       0.439884      -1.041706      -0.013145       0.020203      -0.025634       0.035186      -0.056688      -0.004057       0.063444       0.004934      -0.140128      -0.091392      -0.005619       0.097011              8.306809       7.617348       2.629530       1.192011       7.573515      -1.511208       9.729564           0.009003
           84              C       5.287049       9.332255      11.057104       0.085769      31.046764 0.40743051E+03  0.94388843E+04                                 8.787963                            6.900993      -0.138412       1.977006                    0.999228      26.611539      76.322685       0.603168       0.438330      -1.049046      -0.044417       0.002297      -0.038604       0.058893      -0.032802      -0.009905       0.037461       0.007535      -0.098473      -0.054802      -0.006470       0.061272              9.826895       8.431217       2.132253       2.015108       7.767024      -2.199992      13.282444           0.024824
           85              C       2.915347       8.296363       8.486960       0.564676      22.743456 0.25052338E+03  0.51976665E+04                                 7.365930                            5.613718      -0.053524       2.041406                    0.999072      22.558601      63.522795       0.625838       0.471720      -1.018425      -0.051838      -0.036315      -0.028794       0.069535      -0.077221      -0.019886       0.027503      -0.007153      -0.147392      -0.059355      -0.049669       0.109024              8.363611       7.530985       2.372398       1.592871       6.619389      -0.082331      10.940460           0.004341
           86              C       5.513222       8.798448      12.445655       0.582576      21.854409 0.25987511E+03  0.54478383E+04                                 7.272391                            5.789897      -0.134047       2.017989                    0.998977      22.649390      64.361044       0.604002       0.483736      -1.010829       0.005653      -0.020417       0.075426       0.078345      -0.068726      -0.027054       0.040462      -0.044756      -0.065806      -0.061463      -0.040829       0.102291              8.003388       8.080588       1.552611       2.478041       5.836242      -0.921340      10.093334           0.004747
           87              C       8.631917       0.451797       1.452229       0.097374      29.384531 0.41125857E+03  0.95611351E+04                                 8.541519                            6.985016      -0.138974       1.983678                    0.998839      26.528646      76.512950       0.592189       0.444888      -1.043926      -0.057073      -0.013276      -0.000560       0.058600       0.015236      -0.008301       0.053235      -0.042430       0.092929      -0.053667      -0.019477       0.073144              9.491258      14.090037      -0.489834       0.380458       7.447981      -2.322697       6.935755           0.028972
           88              C       8.501193       1.495284       0.544807       0.033003      26.036892 0.37751112E+03  0.86443853E+04                                 7.918398                            6.724292      -0.123483       1.977411                    0.997645      27.382137      79.989276       0.595535       0.449153      -1.034970      -0.027733      -0.007653      -0.029834       0.041446       0.032089      -0.020157       0.061446      -0.026617       0.115560      -0.079558      -0.002108       0.081666              8.392931      11.967885       0.083714      -0.174737       6.993626      -1.876535       6.217284           0.009640
           89              C       6.230127       1.419344       0.785371       0.029977      26.613578 0.37708863E+03  0.86066171E+04                                 7.982020                            6.669791      -0.010402       2.016222                    0.998010      27.036515      78.087501       0.606603       0.442397      -1.041998       0.028282       0.013015      -0.024546       0.039645      -0.020963       0.017933       0.067165      -0.027866       0.071427      -0.071712      -0.009249       0.080961              8.553824      12.161757      -0.801327       0.238665       6.968548      -1.963314       6.531166           0.013085
           90              C       6.375376       0.393800       1.701637       0.092778      30.329010 0.40638923E+03  0.94094769E+04                                 8.681855                            6.916151      -0.060464       2.008532                    0.998974      26.415591      75.758814       0.599328       0.441385      -1.047143       0.063865      -0.001410       0.003325       0.063967      -0.006047       0.016677       0.051669      -0.028928       0.073668      -0.049807      -0.017349       0.067156              9.733938      14.349028      -0.318575      -0.930988       7.415675      -2.489381       7.437112           0.040893
           91              C       9.955754      -0.131108       1.926282       0.556551      22.477843 0.26058010E+03  0.54631895E+04                                 7.330100                            5.752657      -0.038299       2.045171                    0.999342      22.846896      64.804379       0.613443       0.476241      -1.015364       0.062741      -0.028542       0.016258       0.070819      -0.010186      -0.011890       0.079120      -0.041471       0.162988      -0.061037      -0.049198       0.110235              8.210004      11.140540       1.262069      -0.279204       7.512822      -2.139815       5.976650           0.004816
           92              C       5.222725      -0.278515       2.405641       0.581238      22.790188 0.24830166E+03  0.51525781E+04                                 7.467585                            5.669192      -0.107331       2.032718                    0.999106      22.413434      63.621584       0.608089       0.485393      -1.008730      -0.056308      -0.031635       0.033725       0.072861       0.012843       0.010188       0.081974      -0.069743       0.082833      -0.058305      -0.049757       0.108062              8.491820      11.984177      -1.644979       0.290890       7.025556      -2.111549       6.465728           0.006431
           93              C       9.596783      -0.410141       6.104314       0.090068      31.515853 0.38828634E+03  0.88539298E+04                                 8.785816                            6.674331       0.042982       2.038588                    0.999540      25.924391      72.850998       0.624349       0.430224      -1.057983       0.027562      -0.052448      -0.019852       0.062486       0.033034      -0.054678      -0.009911       0.005730       0.030831      -0.058577      -0.011858       0.070436             10.013628       9.650155      -3.775318       3.384988      11.940500       0.441089       8.450230           0.017336
           94              C       0.129686      -0.195635       7.116098       0.021323      26.761154 0.36303733E+03  0.81897626E+04                                 7.886311                            6.472251       0.140798       2.056818                    0.999558      26.876088      76.625329       0.627474       0.432704      -1.050070       0.026632      -0.018471       0.005885       0.032941       0.032174      -0.069147       0.001414      -0.009976       0.031396      -0.078286       0.002688       0.075598              8.404904       7.742766      -1.816530       2.725102       9.768010       0.717117       7.703935           0.005913
           95              C       0.993915      11.614122       6.813624       0.026699      26.753156 0.35099161E+03  0.78383710E+04                                 7.853796                            6.326559       0.189946       2.077711                    0.999602      26.428005      74.558893       0.641368       0.427632      -1.054936       0.005362       0.027486       0.013859       0.031246       0.009930      -0.059545      -0.056005       0.042343      -0.016725      -0.080736      -0.008250       0.088986              8.480885       7.303966      -1.938959       2.550853      10.231614       1.087671       7.907075           0.007970
           96              C       0.102712      11.396301       5.780614       0.105407      31.612682 0.38038885E+03  0.86121568E+04                                 8.758010                            6.582288       0.109912       2.062107                    0.999540      25.563659      71.115192       0.633381       0.427127      -1.062018      -0.020169       0.055823      -0.002428       0.059405       0.017312      -0.043072      -0.043495       0.032383       0.007357      -0.055691      -0.016734       0.072424             10.078741       7.783212      -2.377260       2.668603      13.207721       2.523479       9.245289           0.030486
           97              C       8.570705       0.561791       5.639106       0.574369      22.112827 0.24437916E+03  0.50408879E+04                                 7.244543                            5.557272      -0.021925       2.056050                    0.999390      22.333803      62.792151       0.626575       0.473904      -1.016831      -0.042477       0.055060      -0.031252       0.076240       0.022262      -0.076314      -0.037116       0.045228       0.099464      -0.061977      -0.047446       0.109424              8.136960       7.399452      -1.998297       2.022088      10.129382       1.515547       6.882045           0.000805
           98              C       0.065362      10.156636       4.928026       0.563385      25.732112 0.25759657E+03  0.53525211E+04                                 7.892595                            5.649113      -0.021133       2.051254                    0.999227      22.256424      61.613711       0.634507       0.464571      -1.027903      -0.000248      -0.057822      -0.044075       0.072705       0.045926      -0.058315      -0.060765      -0.015077       0.081008      -0.061860      -0.052352       0.114212              9.247516       8.937396      -3.188114       2.690504      11.232658       1.037229       7.572494           0.002879
           99              C       9.227436       7.232100      17.396676       0.087993      31.305592 0.39830491E+03  0.91542955E+04                                 8.786538                            6.789530       0.016493       2.030307                    0.999413      26.206459      74.302237       0.614047       0.434005      -1.054069       0.020175      -0.003101      -0.050453       0.054426       0.055977       0.026892       0.019770      -0.019528      -0.012217      -0.056224      -0.016435       0.072659              9.975536      10.163992      -3.770582      -2.735469       8.413640      -0.024403      11.348975           0.025912
          100              C      10.003479       9.305378       0.321931       0.027797      26.180756 0.35413955E+03  0.79400198E+04                                 7.771489                            6.385296       0.206323       2.083801                    0.999404      26.613783      75.656489       0.632761       0.431737      -1.050606       0.028916      -0.013956      -0.013407       0.034794       0.077578       0.026706       0.018473      -0.010438       0.014914      -0.080837      -0.006672       0.087509              8.266879       7.548642      -2.644491      -1.327062       7.543422      -1.118585       9.708574           0.009660
          101              C       0.827917       5.994926      16.091262       0.026401      26.245538 0.36047160E+03  0.81490569E+04                                 7.866579                            6.502626      -0.022425       2.006526                    0.998723      27.174897      78.549005       0.615931       0.439884      -1.041706      -0.013146      -0.020203       0.025634       0.035187       0.056687       0.004056       0.063443       0.004933      -0.140126      -0.091391      -0.005618       0.097009              8.306808       7.617349      -2.629533      -1.192006       7.573520      -1.511209       9.729556           0.009008
          102              C       0.099599       6.971757      15.475701       0.085770      31.046749 0.40743015E+03  0.94388743E+04                                 8.787960                            6.900990      -0.138409       1.977007                    0.999228      26.611535      76.322676       0.603168       0.438330      -1.049045      -0.044417      -0.002297       0.038604       0.058893       0.032802       0.009905       0.037462       0.007535      -0.098472      -0.054802      -0.006470       0.061272              9.826892       8.431214      -2.132250      -2.015106       7.767022      -2.199994      13.282442           0.024830
          103              C       8.102797      11.036608       0.357308       0.564677      22.743459 0.25052348E+03  0.51976681E+04                                 7.365925                            5.613715      -0.053517       2.041409                    0.999072      22.558592      63.522726       0.625839       0.471719      -1.018426      -0.051838       0.036316       0.028793       0.069535       0.077219       0.019885       0.027503      -0.007153      -0.147390      -0.059354      -0.049667       0.109021              8.363605       7.530983      -2.372397      -1.592868       6.619388      -0.082335      10.940445           0.004345
          104              C       0.325772       7.505564      14.087151       0.582576      21.854384 0.25987474E+03  0.54478280E+04                                 7.272384                            5.789891      -0.134039       2.017992                    0.998977      22.649362      64.360926       0.604003       0.483736      -1.010830       0.005652       0.020417      -0.075426       0.078345       0.068726       0.027054       0.040462      -0.044756      -0.065805      -0.061462      -0.040828       0.102290              8.003381       8.080576      -1.552608      -2.478036       5.836236      -0.921342      10.093331           0.004747
          105              N       7.992823       5.318210      10.855455      -0.220063      37.921073 0.54992112E+03  0.13527337E+05                                 9.535338                            7.698099      -0.203950       1.948416                    0.998779      28.596909      80.470705       0.616164       0.404108      -1.086768       0.015644       0.110331      -0.088842       0.142515      -0.010846       0.011134       0.103890       0.069958       0.025084      -0.123513       0.032276       0.091237             10.851787      17.843129       0.298572       0.758643       7.334236      -1.279925       7.377996           0.045041
          106              N       8.245971       7.418655       9.051224      -0.119781      27.140011 0.40037593E+03  0.90069763E+04                                 7.378206                            6.352148       0.650130       2.244374                    0.999545      25.684412      66.896360       0.720428       0.377924      -1.116228      -0.015706      -0.179460       0.122661       0.217941      -0.020540       0.027390       0.126691       0.231555      -0.116564      -0.200786       0.061365       0.139421              7.793951      12.422421       0.124361       0.138485       5.700585      -0.810067       5.258847           0.132222
          107              N       5.981130       3.863160      14.279956      -0.253118      38.625371 0.52644399E+03  0.12743882E+05                                 9.482206                            7.416656       0.135466       2.052501                    0.999493      28.262317      77.584774       0.645745       0.391828      -1.100811      -0.117638       0.036061       0.094580       0.155192       0.001209       0.105745      -0.032298      -0.051309      -0.070344      -0.128121       0.032661       0.095460             10.774018       8.493419       4.229571      -1.709993      15.518322       1.401571       8.310312           0.027934
          108              N       4.183160       4.297839      16.335364      -0.161051      29.897567 0.44337386E+03  0.10237972E+05                                 7.889021                            6.725359       0.657465       2.232309                    0.999573      26.575570      70.262281       0.693378       0.382553      -1.112177       0.151957      -0.034320      -0.180273       0.238259       0.054853       0.144089      -0.023693      -0.166047      -0.290312      -0.221098       0.070741       0.150358              8.278423       7.011486       2.172980      -1.219580      11.085417       0.696827       6.738365           0.075859
          109              N       6.098366       2.133044       7.282371      -0.245770      38.987954 0.58337706E+03  0.14564900E+05                                 9.696496                            7.927636      -0.175859       1.944065                    0.999261      29.352374      83.233129       0.607265       0.403989      -1.086764      -0.071846      -0.109903       0.065170       0.146586      -0.080487       0.031943       0.064574       0.012056       0.028279      -0.122243       0.037378       0.084866             10.772636      10.729106       1.721587       3.863354       7.253292       0.338218      14.335510           0.051432
          110              N       4.579481       0.192977       8.515262      -0.149899      29.852809 0.44733470E+03  0.10368487E+05                                 7.924735                            6.783352       0.372479       2.138486                    0.999708      26.781573      71.300822       0.685072       0.385733      -1.108158       0.131034       0.164396      -0.106272       0.235563      -0.103868       0.106126       0.105724       0.053838       0.245723      -0.221343       0.063338       0.158005              8.290309       7.431457       1.825981       2.315331       7.156073      -0.732246      10.283395           0.078676
          111              N       2.805373      10.985802      15.677350      -0.220063      37.921272 0.54992496E+03  0.13527447E+05                                 9.535345                            7.698106      -0.203931       1.948420                    0.998779      28.597007      80.470884       0.616166       0.404106      -1.086770       0.015645      -0.110347       0.088857       0.142537       0.010848      -0.011134       0.103901       0.069965       0.025082      -0.123527       0.032280       0.091246             10.851794      17.843135      -0.298571      -0.758637       7.334244      -1.279930       7.378002           0.045031
          112              N       3.058521       8.885357      17.481581      -0.119794      27.140787 0.40038992E+03  0.90073563E+04                                 7.378253                            6.352181       0.650177       2.244379                    0.999545      25.685132      66.898152       0.720440       0.377915      -1.116237      -0.015712       0.179504      -0.122702       0.218001       0.020545      -0.027397       0.126727       0.231600      -0.116600      -0.200836       0.061386       0.139450              7.794004      12.422520      -0.124360      -0.138484       5.700618      -0.810073       5.258874           0.132208
          113              N       0.793680      -1.457448      12.252850      -0.253115      38.625282 0.52644258E+03  0.12743837E+05                                 9.482189                            7.416644       0.135473       2.052503                    0.999493      28.262266      77.584558       0.645746       0.391828      -1.100812      -0.117639      -0.036062      -0.094581       0.155194      -0.001209      -0.105747      -0.032300      -0.051309      -0.070342      -0.128123       0.032660       0.095463             10.773998       8.493409      -4.229570       1.709991      15.518288       1.401557       8.310298           0.027936
          114              N       9.370610      12.006173      10.197442      -0.161047      29.897534 0.44337293E+03  0.10237942E+05                                 7.889001                            6.725339       0.657481       2.232313                    0.999573      26.575589      70.262233       0.693381       0.382552      -1.112178       0.151961       0.034321       0.180278       0.238265      -0.054853      -0.144094      -0.023694      -0.166050      -0.290321      -0.221105       0.070744       0.150360              8.278402       7.011464      -2.172976       1.219573      11.085397       0.696829       6.738344           0.075871
          115              N       0.910916       3.301626       1.561898      -0.245772      38.988011 0.58337814E+03  0.14564936E+05                                 9.696511                            7.927648      -0.175870       1.944061                    0.999261      29.352410      83.233303       0.607264       0.403989      -1.086763      -0.071845       0.109902      -0.065170       0.146585       0.080486      -0.031943       0.064574       0.012057       0.028278      -0.122243       0.037377       0.084865             10.772653      10.729127      -1.721593      -3.863360       7.253306       0.338221      14.335525           0.051432
          116              N       9.766931       5.241693       0.329007      -0.149898      29.852946 0.44733722E+03  0.10368564E+05                                 7.924777                            6.783385       0.372466       2.138482                    0.999708      26.781597      71.301051       0.685067       0.385735      -1.108157       0.131032      -0.164395       0.106271       0.235560       0.103868      -0.106124       0.105723       0.053838       0.245721      -0.221341       0.063338       0.158003              8.290353       7.431496      -1.825994      -2.315346       7.156110      -0.732252      10.283452           0.078691
          117              N       2.382077       5.551131       6.833082      -0.220066      37.921037 0.54992051E+03  0.13527322E+05                                 9.535347                            7.698106      -0.203961       1.948413                    0.998779      28.596893      80.470741       0.616162       0.404110      -1.086767      -0.015643      -0.110324       0.088835       0.142506      -0.010845       0.011133       0.103885       0.069956       0.025086      -0.123507       0.032274       0.091233             10.851796      17.843143       0.298576       0.758642       7.334240      -1.279924       7.378006           0.045033
          118              N       2.128929       3.450686       8.637313      -0.119774      27.139774 0.40037160E+03  0.90068639E+04                                 7.378219                            6.352161       0.650087       2.244364                    0.999545      25.684119      66.895771       0.720418       0.377930      -1.116223       0.015704       0.179441      -0.122643       0.217915      -0.020538       0.027388       0.126677       0.231533      -0.116545      -0.200765       0.061358       0.139406              7.793964      12.422439       0.124362       0.138484       5.700596      -0.810070       5.258857           0.132220
          119              N       4.393770       7.006181       3.408581      -0.253117      38.625246 0.52644219E+03  0.12743832E+05                                 9.482205                            7.416657       0.135456       2.052498                    0.999493      28.262247      77.584646       0.645743       0.391829      -1.100810       0.117633      -0.036060      -0.094576       0.155185       0.001209       0.105744      -0.032298      -0.051309      -0.070344      -0.128119       0.032660       0.095459             10.774014       8.493421       4.229571      -1.709996      15.518308       1.401564       8.310314           0.027937
          120              N       6.191740       6.571502       1.353173      -0.161046      29.897468 0.44337211E+03  0.10237920E+05                                 7.888998                            6.725340       0.657479       2.232313                    0.999573      26.575539      70.262119       0.693380       0.382553      -1.112178      -0.151954       0.034319       0.180268       0.238253       0.054853       0.144083      -0.023691      -0.166046      -0.290305      -0.221091       0.070735       0.150356              8.278396       7.011465       2.172972      -1.219575      11.085378       0.696824       6.738346           0.075863
          121              N       4.276534       8.736297      10.406166      -0.245773      38.988142 0.58338053E+03  0.14565007E+05                                 9.696517                            7.927652      -0.175862       1.944063                    0.999261      29.352475      83.233442       0.607266       0.403988      -1.086764       0.071850       0.109908      -0.065173       0.146594      -0.080489       0.031945       0.064577       0.012059       0.028276      -0.122248       0.037379       0.084869             10.772660      10.729139       1.721596       3.863364       7.253310       0.338223      14.335533           0.051432
          122              N       5.795419      10.676364       9.173275      -0.149900      29.853015 0.44733858E+03  0.10368600E+05                                 7.924768                            6.783378       0.372473       2.138483                    0.999708      26.781694      71.301233       0.685071       0.385733      -1.108158      -0.131038      -0.164402       0.106276       0.235571      -0.103872       0.106129       0.105727       0.053840       0.245728      -0.221350       0.063341       0.158009              8.290343       7.431487       1.825992       2.315340       7.156104      -0.732252      10.283439           0.078685
          123              N       7.569527      -0.116461       2.011187      -0.220070      37.921260 0.54992498E+03  0.13527458E+05                                 9.535377                            7.698133      -0.203955       1.948413                    0.998779      28.597011      80.471127       0.616162       0.404109      -1.086768      -0.015643       0.110334      -0.088844       0.142518       0.010847      -0.011134       0.103892       0.069959       0.025086      -0.123516       0.032276       0.091239             10.851829      17.843189      -0.298572      -0.758638       7.334267      -1.279932       7.378032           0.045032
          124              N       7.316379       1.983984       0.206956      -0.119786      27.140202 0.40037943E+03  0.90070725E+04                                 7.378223                            6.352163       0.650136       2.244374                    0.999545      25.684574      66.896794       0.720429       0.377922      -1.116230       0.015708      -0.179469       0.122668       0.217952       0.020542      -0.027392       0.126699       0.231565      -0.116573      -0.200797       0.061369       0.139428              7.793969      12.422451      -0.124360      -0.138480       5.700599      -0.810069       5.258858           0.132209
          125              N       9.581220      12.326789       5.435687      -0.253117      38.625126 0.52644082E+03  0.12743790E+05                                 9.482189                            7.416649       0.135450       2.052498                    0.999493      28.262184      77.584435       0.645743       0.391830      -1.100810       0.117629       0.036060       0.094571       0.155179      -0.001208      -0.105741      -0.032295      -0.051308      -0.070340      -0.128115       0.032659       0.095456             10.773992       8.493403      -4.229555       1.709994      15.518270       1.401560       8.310304           0.027938
          126              N       1.004290      -1.136832       7.491095      -0.161041      29.897126 0.44336576E+03  0.10237735E+05                                 7.888938                            6.725293       0.657487       2.232319                    0.999573      26.575352      70.261456       0.693382       0.382553      -1.112178      -0.151947      -0.034315      -0.180259       0.238241      -0.054852      -0.144073      -0.023686      -0.166042      -0.290289      -0.221078       0.070726       0.150352              8.278333       7.011411      -2.172953       1.219563      11.085291       0.696819       6.738297           0.075869
          127              N       9.463984       7.567715      16.126639      -0.245776      38.988263 0.58338283E+03  0.14565081E+05                                 9.696540                            7.927670      -0.175869       1.944060                    0.999261      29.352543      83.233718       0.607265       0.403988      -1.086764       0.071851      -0.109909       0.065174       0.146596       0.080491      -0.031945       0.064578       0.012059       0.028277      -0.122249       0.037379       0.084870             10.772687      10.729168      -1.721601      -3.863372       7.253329       0.338222      14.335564           0.051438
          128              N       0.607969       5.627648      17.359530      -0.149896      29.853004 0.44733847E+03  0.10368598E+05                                 7.924770                            6.783380       0.372482       2.138486                    0.999708      26.781680      71.301219       0.685070       0.385733      -1.108158      -0.131038       0.164403      -0.106276       0.235571       0.103873      -0.106128       0.105728       0.053841       0.245727      -0.221351       0.063342       0.158009              8.290345       7.431490      -1.825993      -2.315339       7.156107      -0.732253      10.283436           0.078707
          129              O       5.669883       4.297795      11.506393      -0.516279      33.257766 0.53432717E+03  0.12835324E+05                                 8.197719                            7.213451       0.377652       2.173738                    0.997961      27.366319      72.093498       0.698227       0.365183      -1.133243      -0.018951       0.014695      -0.014479       0.028014      -0.019405       0.017178       0.003100      -0.126246       0.126991      -0.089513       0.044234       0.045279              8.638088       6.477155      -0.799830       0.412091      10.177426      -3.692640       9.259682           0.072068
          130              O       4.555619       5.898870      10.402629      -0.543693      40.981178 0.62738936E+03  0.15663188E+05                                 9.477113                            7.835638       0.206129       2.116333                    0.994830      27.960669      74.704771       0.668529       0.366980      -1.133650       0.027547      -0.039042      -0.010789       0.048985      -0.030238       0.031063       0.010710       0.003849       0.011391      -0.049129       0.010485       0.038644             10.737523      15.851138      -4.960942       1.422243       9.244551      -0.164579       7.116882           0.102353
          131              O      10.033566       4.256836      12.045894      -0.471444      32.462301 0.49037885E+03  0.11528711E+05                                 8.089680                            6.905061       0.355545       2.184099                    0.997367      26.461136      68.946076       0.714533       0.364615      -1.133766       0.034321       0.016943      -0.014437       0.040908       0.017964      -0.037903       0.009147      -0.063373       0.047449      -0.063494       0.028435       0.035060              8.699332       7.464801       1.830876      -1.330091      10.451406      -3.408759       8.181790           0.152676
          132              O       1.113227       5.560042      10.993426      -0.534123      40.332134 0.55423892E+03  0.13441367E+05                                 9.414603                            7.367396       0.218572       2.131422                    0.994718      27.387328      72.589295       0.687697       0.367250      -1.131190      -0.033351      -0.034629       0.000186       0.048078       0.034283      -0.037006       0.021959       0.012475      -0.008073      -0.062178       0.017982       0.044196             11.010220      17.721496       4.745979      -1.781317       8.175741      -0.105096       7.133422           0.104992
          133              O       7.805037       5.602116      13.629018      -0.536619      35.310006 0.56668658E+03  0.13791771E+05                                 8.514887                            7.415451       0.425848       2.192095                    0.996878      27.437073      72.368390       0.691617       0.363884      -1.136099      -0.011903       0.042360       0.007763       0.044680      -0.059366       0.008880       0.002501       0.055023       0.107420      -0.083732       0.033523       0.050209              9.078386       8.851180      -0.688015      -3.693726       7.292860       2.551106      11.091120           0.055786
          134              O       6.955333       7.140492      15.001648      -0.547876      40.279792 0.62527652E+03  0.15610404E+05                                 9.373758                            7.830828       0.122965       2.088314                    0.995947      28.004349      75.027214       0.667098       0.367769      -1.132089       0.000504      -0.034825      -0.030109       0.046039      -0.031280       0.038381       0.016394      -0.052958       0.022359      -0.067830       0.030390       0.037440             10.335427       7.354030       2.020092       1.127489      15.532700       3.867968       8.119552           0.078648
          135              O       6.102516       1.609842      12.967466      -0.495754      34.632583 0.49668992E+03  0.11684278E+05                                 8.387454                            6.888348       0.413647       2.190449                    0.997788      26.801747      69.268626       0.726798       0.358242      -1.141719      -0.035083      -0.013169       0.003360       0.037623      -0.009556      -0.024994      -0.043319       0.084320       0.032606      -0.074380       0.019603       0.054777              9.257800      10.255257       0.516428      -4.786821       7.197193      -0.185320      10.320950           0.137131
          136              O       4.189385       0.873116      13.942105      -0.493602      41.011902 0.50392934E+03  0.11880706E+05                                 9.407640                            6.927228       0.429596       2.205905                    0.997042      26.437113      68.085810       0.727533       0.357092      -1.144255       0.043029       0.014504       0.004809       0.045662       0.014450       0.010120      -0.040155       0.032532      -0.058387      -0.057185       0.024152       0.033033             11.317660      12.022702       7.336094      -1.840586      15.170824      -1.749546       6.759453           0.117731
          137              O       8.068560       3.380302       8.463965      -0.519074      37.769557 0.60835889E+03  0.15087821E+05                                 9.016783                            7.762320       0.073750       2.085198                    0.994097      27.535596      73.584395       0.664944       0.371411      -1.129036      -0.000196      -0.004884       0.035396       0.035732      -0.029190      -0.047495      -0.028655      -0.037146      -0.056345      -0.077531       0.033270       0.044261              9.815222       9.757001       3.112022      -2.305907       9.330180      -1.495585      10.358487           0.068660
          138              O       7.688838       2.354982      10.409704      -0.526761      41.450248 0.59165261E+03  0.14572040E+05                                 9.563037                            7.620125       0.144447       2.102007                    0.996017      27.575170      73.440578       0.675715       0.368035      -1.131590       0.012413       0.006512      -0.037847       0.040360      -0.040130      -0.007259      -0.006884       0.004543       0.099242      -0.057832       0.023626       0.034206             10.874883       6.993917      -0.385466       2.494004       7.700393      -0.140355      17.930338           0.093182
          139              O       5.683370       2.929805       4.828971      -0.545854      30.889984 0.54694575E+03  0.13178071E+05                                 7.700332                            7.234809       0.549044       2.235307                    0.996727      27.274069      71.298150       0.708365       0.358873      -1.141409      -0.036267      -0.027122      -0.023705       0.051116       0.014170      -0.037895       0.013614      -0.011561      -0.224668      -0.089257       0.035312       0.053945              7.764702       8.861768       2.040327      -0.460537       7.595435      -1.090023       6.836904           0.054496
          140              O       3.864650       1.614329       4.622015      -0.550254      36.412943 0.53910486E+03  0.12923554E+05                                 8.631625                            7.138452       0.630813       2.261928                    0.997835      27.102653      70.336243       0.720827       0.354459      -1.146612       0.053306       0.028031      -0.000795       0.060232      -0.017222       0.017984       0.041215       0.019852      -0.110009      -0.067283       0.028119       0.039164              9.606781      11.459016       1.282478       5.499497       6.153023       1.281051      11.208303           0.063900
          141              O       0.482433      -1.892084      15.026412      -0.516293      33.258193 0.53433541E+03  0.12835573E+05                                 8.197786                            7.213506       0.377626       2.173728                    0.997961      27.366523      72.094210       0.698224       0.365183      -1.133243      -0.018949      -0.014696       0.014480       0.028013       0.019407      -0.017182       0.003107      -0.126271       0.127019      -0.089531       0.044237       0.045293              8.638161       6.477213       0.799841      -0.412098      10.177508      -3.692677       9.259763           0.072044
          142              O       9.743069      10.405142      16.130177      -0.543703      40.981672 0.62739855E+03  0.15663462E+05                                 9.477141                            7.835658       0.206148       2.116337                    0.994829      27.960928      74.705369       0.668533       0.366977      -1.133653       0.027547       0.039043       0.010789       0.048986       0.030253      -0.031072       0.010721       0.003855       0.011405      -0.049152       0.010495       0.038657             10.737558      15.851194       4.960959      -1.422253       9.244578      -0.164584       7.116903           0.102332
          143              O       4.846116      -1.851124      14.486912      -0.471451      32.462580 0.49038388E+03  0.11528863E+05                                 8.089738                            6.905107       0.355533       2.184093                    0.997367      26.461219      68.946457       0.714529       0.364616      -1.133765       0.034320      -0.016943       0.014437       0.040907      -0.017968       0.037908       0.009152      -0.063379       0.047455      -0.063504       0.028439       0.035065              8.699399       7.464864      -1.830896       1.330105      10.451487      -3.408789       8.181846           0.152661
          144              O       6.300677      10.743970      15.539380      -0.534136      40.332592 0.55424604E+03  0.13441588E+05                                 9.414688                            7.367456       0.218539       2.131410                    0.994718      27.387455      72.589850       0.687693       0.367252      -1.131189      -0.033354       0.034630      -0.000184       0.048080      -0.034286       0.037010       0.021963       0.012476      -0.008068      -0.062184       0.017985       0.044199             11.010327      17.721680      -4.746037       1.781336       8.175819      -0.105099       7.133484           0.104973
          145              O       2.617587      10.701895      12.903788      -0.536621      35.310047 0.56668740E+03  0.13791786E+05                                 8.514859                            7.415428       0.425867       2.192101                    0.996878      27.437162      72.368447       0.691622       0.363882      -1.136102      -0.011904      -0.042357      -0.007763       0.044678       0.059374      -0.008878       0.002502       0.055033       0.107434      -0.083743       0.033530       0.050214              9.078356       8.851153       0.688012       3.693716       7.292826       2.551091      11.091088           0.055776
          146              O       1.767883       9.163519      11.531157      -0.547880      40.279961 0.62528003E+03  0.15610506E+05                                 9.373759                            7.830831       0.122978       2.088317                    0.995947      28.004454      75.027426       0.667101       0.367767      -1.132091       0.000507       0.034824       0.030110       0.046039       0.031280      -0.038388       0.016394      -0.052969       0.022361      -0.067838       0.030395       0.037444             10.335428       7.354033      -2.020098      -1.127491      15.532697       3.867966       8.119552           0.078640
          147              O       0.915066       0.795870      13.565339      -0.495745      34.632211 0.49668346E+03  0.11684078E+05                                 8.387348                            6.888266       0.413672       2.190459                    0.997788      26.801748      69.268277       0.726809       0.358238      -1.141723      -0.035080       0.013166      -0.003363       0.037620       0.009565       0.024997      -0.043325       0.084334       0.032623      -0.074394       0.019611       0.054783              9.257679      10.255133      -0.516416       4.786750       7.197095      -0.185317      10.320809           0.137148
          148              O       9.376835       1.532596      12.590701      -0.493612      41.012354 0.50393649E+03  0.11880908E+05                                 9.407660                            6.927242       0.429615       2.205909                    0.997042      26.437398      68.086470       0.727539       0.357089      -1.144259       0.043029      -0.014502      -0.004809       0.045661      -0.014459      -0.010139      -0.040176       0.032542      -0.058390      -0.057215       0.024174       0.033041             11.317682      12.022726      -7.336109       1.840587      15.170854      -1.749547       6.759465           0.117696
          149              O       2.881110       2.054368       0.380304      -0.519071      37.769338 0.60835471E+03  0.15087689E+05                                 9.016744                            7.762289       0.073764       2.085204                    0.994096      27.535519      73.584083       0.664946       0.371410      -1.129037      -0.000196       0.004882      -0.035397       0.035732       0.029188       0.047495      -0.028653      -0.037149      -0.056346      -0.077529       0.033270       0.044260              9.815177       9.756961      -3.112009       2.305891       9.330145      -1.495576      10.358425           0.068669
          150              O       2.501388       0.050730      16.123101      -0.526755      41.450045 0.59164970E+03  0.14571951E+05                                 9.563012                            7.620110       0.144443       2.102007                    0.996017      27.575085      73.440314       0.675716       0.368035      -1.131590       0.012414      -0.006512       0.037846       0.040359       0.040133       0.007258      -0.006884       0.004545       0.099239      -0.057834       0.023629       0.034205             10.874849       6.993904       0.385467      -2.494002       7.700378      -0.140355      17.930266           0.093192
          151              O       0.495920       2.504866       4.015298      -0.545853      30.889909 0.54694396E+03  0.13178016E+05                                 7.700315                            7.234793       0.549057       2.235312                    0.996727      27.274047      71.298036       0.708367       0.358873      -1.141410      -0.036266       0.027121       0.023705       0.051115      -0.014169       0.037895       0.013616      -0.011562      -0.224671      -0.089258       0.035314       0.053944              7.764686       8.861746      -2.040321       0.460541       7.595418      -1.090023       6.836894           0.054498
          152              O       9.052100       3.820342       4.222254      -0.550259      36.413196 0.53910966E+03  0.12923697E+05                                 8.631661                            7.138480       0.630813       2.261926                    0.997835      27.102764      70.336591       0.720827       0.354459      -1.146612       0.053306      -0.028031       0.000795       0.060232       0.017222      -0.017984       0.041218       0.019856      -0.110011      -0.067286       0.028121       0.039166              9.606822      11.459057      -1.282480      -5.499526       6.153045       1.281057      11.208364           0.063899
          153              O       4.705017       6.571546       6.182144      -0.516273      33.257530 0.53432261E+03  0.12835195E+05                                 8.197717                            7.213450       0.377640       2.173737                    0.997962      27.366105      72.093025       0.698222       0.365186      -1.133240       0.018953      -0.014697       0.014479       0.028016      -0.019403       0.017175       0.003098      -0.126213       0.126959      -0.089491       0.044225       0.045265              8.638087       6.477155      -0.799828       0.412091      10.177420      -3.692638       9.259685           0.072081
          154              O       5.819281       4.970471       7.285908      -0.543692      40.980914 0.62738469E+03  0.15663052E+05                                 9.477110                            7.835637       0.206116       2.116330                    0.994830      27.960513      74.704455       0.668525       0.366983      -1.133647      -0.027549       0.039041       0.010791       0.048985      -0.030229       0.031059       0.010700       0.003842       0.011381      -0.049114       0.010475       0.038638             10.737518      15.851127      -4.960937       1.422243       9.244546      -0.164578       7.116882           0.102354
          155              O       0.341334       6.612505       5.642643      -0.471430      32.461672 0.49036717E+03  0.11528368E+05                                 8.089588                            6.904988       0.355562       2.184109                    0.997367      26.460813      68.945033       0.714536       0.364616      -1.133765      -0.034325      -0.016940       0.014433       0.040909       0.017956      -0.037896       0.009144      -0.063359       0.047432      -0.063479       0.028427       0.035052              8.699229       7.464706       1.830847      -1.330073      10.451277      -3.408715       8.181705           0.152688
          156              O       9.261673       5.309299       6.695111      -0.534126      40.332169 0.55424013E+03  0.13441401E+05                                 9.414594                            7.367393       0.218573       2.131422                    0.994718      27.387391      72.589411       0.687699       0.367249      -1.131191       0.033350       0.034628      -0.000185       0.048076       0.034287      -0.037009       0.021964       0.012484      -0.008079      -0.062185       0.017984       0.044201             11.010206      17.721471       4.745966      -1.781310       8.175729      -0.105091       7.133419           0.104977
          157              O       2.569863       5.267225       4.059519      -0.536622      35.309985 0.56668643E+03  0.13791773E+05                                 8.514910                            7.415471       0.425836       2.192091                    0.996878      27.437015      72.368370       0.691612       0.363887      -1.136096       0.011905      -0.042361      -0.007764       0.044682      -0.059360       0.008879       0.002504       0.055011       0.107406      -0.083722       0.033521       0.050202              9.078412       8.851202      -0.688013      -3.693736       7.292879       2.551113      11.091154           0.055773
          158              O       3.419567       3.728849       2.686889      -0.547869      40.279286 0.62526698E+03  0.15610120E+05                                 9.373733                            7.830810       0.122959       2.088314                    0.995947      28.004070      75.026577       0.667093       0.367772      -1.132085      -0.000501       0.034828       0.030109       0.046041      -0.031276       0.038365       0.016390      -0.052929       0.022351      -0.067806       0.030377       0.037429             10.335398       7.354010       2.020084       1.127485      15.532650       3.867956       8.119533           0.078658
          159              O       4.272384       9.259499       4.721071      -0.495762      34.632255 0.49668459E+03  0.11684118E+05                                 8.387395                            6.888304       0.413664       2.190457                    0.997788      26.801640      69.268170       0.726801       0.358241      -1.141719       0.035082       0.013171      -0.003362       0.037624      -0.009555      -0.025001      -0.043312       0.084317       0.032602      -0.074373       0.019592       0.054781              9.257732      10.255185       0.516421      -4.786780       7.197137      -0.185317      10.320875           0.137096
          160              O       6.185515       9.996225       3.746432      -0.493610      41.011881 0.50392898E+03  0.11880707E+05                                 9.407693                            6.927267       0.429552       2.205892                    0.997042      26.436977      68.085708       0.727524       0.357097      -1.144251      -0.043030      -0.014503      -0.004808       0.045662       0.014438       0.010116      -0.040144       0.032526      -0.058368      -0.057167       0.024150       0.033017             11.317725      12.022771       7.336142      -1.840596      15.170914      -1.749553       6.759491           0.117714
          161              O       2.306340       7.489039       9.224572      -0.519070      37.769585 0.60835952E+03  0.15087841E+05                                 9.016786                            7.762322       0.073752       2.085199                    0.994097      27.535612      73.584451       0.664944       0.371411      -1.129037       0.000197       0.004884      -0.035396       0.035732      -0.029189      -0.047495      -0.028656      -0.037150      -0.056341      -0.077531       0.033270       0.044261              9.815226       9.757012       3.112026      -2.305906       9.330184      -1.495581      10.358483           0.068669
          162              O       2.686062       8.514359       7.278833      -0.526754      41.449767 0.59164410E+03  0.14571782E+05                                 9.562987                            7.620087       0.144452       2.102011                    0.996017      27.574951      73.439944       0.675715       0.368036      -1.131589      -0.012415      -0.006510       0.037848       0.040360      -0.040126      -0.007259      -0.006885       0.004545       0.099220      -0.057825       0.023625       0.034199             10.874826       6.993882      -0.385462       2.493993       7.700347      -0.140356      17.930247           0.093186
          163              O       4.691530       7.939536      12.859566      -0.545853      30.890108 0.54694834E+03  0.13178144E+05                                 7.700331                            7.234808       0.549059       2.235310                    0.996727      27.274185      71.298397       0.708368       0.358871      -1.141411       0.036266       0.027122       0.023703       0.051114       0.014170      -0.037901       0.013619      -0.011566      -0.224690      -0.089268       0.035319       0.053949              7.764703       8.861769       2.040329      -0.460537       7.595436      -1.090023       6.836902           0.054506
          164              O       6.510250       9.255012      13.066522      -0.550253      36.413162 0.53910883E+03  0.12923669E+05                                 8.631638                            7.138461       0.630824       2.261930                    0.997835      27.102792      70.336575       0.720830       0.354457      -1.146613      -0.053307      -0.028030       0.000795       0.060232      -0.017225       0.017986       0.041225       0.019858      -0.110021      -0.067295       0.028124       0.039171              9.606795      11.459032       1.282479       5.499507       6.153031       1.281054      11.208320           0.063918
          165              O       9.892467      12.761425       2.662125      -0.516281      33.257842 0.53432855E+03  0.12835365E+05                                 8.197727                            7.213457       0.377660       2.173739                    0.997962      27.366374      72.093657       0.698227       0.365182      -1.133243       0.018950       0.014698      -0.014480       0.028015       0.019406      -0.017181       0.003101      -0.126246       0.126993      -0.089514       0.044235       0.045280              8.638097       6.477163       0.799831      -0.412094      10.177431      -3.692645       9.259698           0.072065
          166              O       0.631831       0.464199       1.558360      -0.543695      40.981130 0.62738874E+03  0.15663171E+05                                 9.477115                            7.835641       0.206126       2.116332                    0.994830      27.960638      74.704719       0.668528       0.366981      -1.133649      -0.027548      -0.039042      -0.010790       0.048986       0.030236      -0.031063       0.010708       0.003845       0.011394      -0.049127       0.010484       0.038643             10.737524      15.851133       4.960937      -1.422250       9.244551      -0.164580       7.116888           0.102349
          167              O       5.528784      12.720465       3.201625      -0.471430      32.461709 0.49036803E+03  0.11528396E+05                                 8.089604                            6.905002       0.355568       2.184110                    0.997367      26.460810      68.945094       0.714534       0.364617      -1.133765      -0.034324       0.016945      -0.014438       0.040911      -0.017961       0.037897       0.009141      -0.063340       0.047411      -0.063474       0.028424       0.035050              8.699248       7.464725      -1.830850       1.330076      10.451299      -3.408721       8.181719           0.152692
          168              O       4.074223       0.125371       2.149157      -0.534115      40.331687 0.55423173E+03  0.13441161E+05                                 9.414586                            7.367388       0.218548       2.131417                    0.994718      27.387049      72.588670       0.687692       0.367254      -1.131186       0.033353      -0.034627       0.000185       0.048078      -0.034277       0.036998       0.021941       0.012463      -0.008055      -0.062156       0.017968       0.044188             11.010197      17.721454      -4.745961       1.781311       8.175723      -0.105091       7.133413           0.105024
          169              O       7.757313       0.167446       4.784749      -0.536627      35.310100 0.56668870E+03  0.13791837E+05                                 8.514910                            7.415471       0.425843       2.192092                    0.996878      27.437102      72.368538       0.691615       0.363885      -1.136098       0.011904       0.042361       0.007763       0.044681       0.059365      -0.008879       0.002502       0.055020       0.107419      -0.083730       0.033523       0.050207              9.078412       8.851197       0.688014       3.693736       7.292878       2.551114      11.091162           0.055762
          170              O       8.607017       1.705822       6.157380      -0.547880      40.279663 0.62527460E+03  0.15610351E+05                                 9.373766                            7.830838       0.122956       2.088312                    0.995947      28.004259      75.027070       0.667094       0.367771      -1.132087      -0.000503      -0.034826      -0.030109       0.046040       0.031278      -0.038374       0.016392      -0.052945       0.022354      -0.067819       0.030384       0.037435             10.335434       7.354035      -2.020094      -1.127491      15.532704       3.867971       8.119564           0.078631
          171              O       9.459834      10.073471       4.123198      -0.495750      34.631898 0.49667815E+03  0.11683944E+05                                 8.387417                            6.888322       0.413632       2.190450                    0.997788      26.801235      69.267359       0.726789       0.358247      -1.141713       0.035087      -0.013176       0.003360       0.037629       0.009536       0.024995      -0.043293       0.084273       0.032563      -0.074334       0.019570       0.054764              9.257759      10.255219      -0.516431       4.786794       7.197162      -0.185323      10.320894           0.137119
          172              O       0.998065       9.336745       5.097836      -0.493620      41.011608 0.50392442E+03  0.11880592E+05                                 9.407751                            6.927308       0.429490       2.205876                    0.997042      26.436632      68.085161       0.727509       0.357104      -1.144243      -0.043027       0.014508       0.004808       0.045661      -0.014422      -0.010094      -0.040117       0.032516      -0.058363      -0.057128       0.024126       0.033002             11.317798      12.022853      -7.336195       1.840613      15.171009      -1.749570       6.759533           0.117689
          173              O       7.493790       8.814973      17.308233      -0.519070      37.769522 0.60835804E+03  0.15087794E+05                                 9.016774                            7.762311       0.073758       2.085201                    0.994096      27.535584      73.584326       0.664945       0.371410      -1.129037       0.000198      -0.004883       0.035396       0.035732       0.029189       0.047496      -0.028656      -0.037151      -0.056337      -0.077532       0.033271       0.044260              9.815215       9.757006      -3.112026       2.305904       9.330175      -1.495583      10.358464           0.068678
          174              O       7.873512      10.818611       1.565436      -0.526753      41.449935 0.59164724E+03  0.14571883E+05                                 9.563028                            7.620120       0.144440       2.102006                    0.996017      27.574982      73.440162       0.675711       0.368037      -1.131587      -0.012414       0.006511      -0.037848       0.040361       0.040121       0.007259      -0.006885       0.004548       0.099206      -0.057818       0.023623       0.034195             10.874873       6.993913       0.385468      -2.494004       7.700388      -0.140360      17.930317           0.093206
          175              O       9.878980       8.364475      13.673239      -0.545852      30.890034 0.54694668E+03  0.13178094E+05                                 7.700319                            7.234797       0.549065       2.235313                    0.996727      27.274154      71.298282       0.708369       0.358872      -1.141411       0.036267      -0.027122      -0.023703       0.051115      -0.014170       0.037901       0.013618      -0.011566      -0.224689      -0.089267       0.035319       0.053948              7.764691       8.861754      -2.040323       0.460541       7.595423      -1.090024       6.836896           0.054513
          176              O       1.322800       7.048999      13.466283      -0.550252      36.413077 0.53910742E+03  0.12923628E+05                                 8.631634                            7.138459       0.630820       2.261929                    0.997835      27.102729      70.336425       0.720829       0.354458      -1.146613      -0.053306       0.028030      -0.000795       0.060232       0.017224      -0.017985       0.041222       0.019856      -0.110018      -0.067291       0.028121       0.039170              9.606791      11.459024      -1.282477      -5.499504       6.153030       1.281054      11.208320           0.063917

******************************************************
Auxiliary information for the entire system
The total spin magnetic moment of the unit cell is   7.310973
The total net atomic charge of the unit cell is   -0.000005
Accuracy of reproducing the electrostatic potential in the unit cell:
  The inner radius (bohr) =    5.0000
  The outer radius (bohr) =   12.0000
  Valid grid points have density less than (e/(bohr^3)) =    0.0001
  The number of valid grid points were=        13564
  The rms potential error without charges in kcal/mol is=      7.58734
  The rms potential error with partial charges in kcal/mol is=      3.72093
  The RRMSE value at monopole order=      0.49041
  The rms potential error with partial charges and cloud penetration in kcal/mol is=      3.72359
  The RRMSE value at monopole order with cloud penetration is=      0.49076
  The rms potential error with partial charges and atomic dipoles in kcal/mol is=      0.89097
  The RRMSE value at dipole order=      0.11743
  The rms potential error with partial charges, atomic dipoles and cloud penetration in kcal/mol is=      0.86468
  The RRMSE value at dipole order with cloud penetration=      0.11396

******************************************************
The electron densities and ab initio electrostatic potential were computed in VASP using the PBE functional and
projector augmented wave method. See the main text of the journal article for a description of computational details.
The atomic charges, dipoles, and quadrupoles were computed with the DDEC6 method as described in
(a) T. A. Manz and N. Gabaldon Limas, RSC Adv. 6 (2016) 47771-47801 DOI: 10.1039/c6ra04656h
(b) N. Gabaldon Limas and T. A. Manz, RSC Adv. 8 (2018) 2678-2707 DOI: 10.1039/c7ra11829e.
For each atom in the material, the electron cloud parameters were fit to the spherically averaged atom-in-material
electron density using radial positions for which this density was between 10^-4 and 10^-2 electrons per cubic bohr.
The polarizabilities, dispersion coefficients, and quantum Drude oscillator (QDO) parameters were fit using the MCLF method.
The magnetic structure of the system was optimized in VASP from the default ferromagnetic initial guess using spin polarization.
The atomic spin moments (ASMs) were computed on this optimized magnetic structure using the DDEC6 partition as inputs
to the method of T. A. Manz and D. S. Sholl, J. Chem. Theory Comput. 7 (2011) 4146-4164 DOI: 10.1021/ct200539n.
The RMSE and RRMSE were computed using a uniform grid with Ewald summation.
