# Supplementary material for: A collection of forcefield precursors for metal–organic frameworks
Source: RSC Adv. 2019 Nov 13;9(63):36492–507. doi: 10.1039/c9ra07327b (PMC9075174; doi:10.1039/c9ra07327b)
Supplement: RA-009-C9RA07327B-s5386 [file RA-009-C9RA07327B-s5386.xyz]

   56
jmolscript: load "" {1 1 1} spacegroup "x,y,z" unitcell [{      7.853800     0.000000     0.000000 }, {     -2.686593    10.689457     0.000000 }, {     -3.179671    -4.651663    10.218820 }]
Pr     0.095373     6.116772     9.550305     2.098155
Pr     1.892163    -0.078978     0.668515     2.098154
H      1.426922     1.945522     9.693573     0.146786
H      3.723715     7.164890     0.634589     0.140540
H     -1.829600     5.622919     1.201733     0.102205
H      4.883130     5.982098     2.218506     0.098154
H     -0.755002    -0.206338     4.743576     0.134818
H      5.606209    -0.290548     4.266357     0.131814
H      5.565454     3.002875     1.697346     0.135267
H      4.492595     3.494594     2.737622     0.138934
H      3.212352     8.100219     3.778920     0.095510
H     -3.158492     8.186419     4.277598     0.097193
H      4.555254     4.238924     0.008175     0.098784
H      3.378511     4.636890     0.958525     0.094804
H      0.560614     4.092272     0.525247     0.146785
H     -1.736179    -1.127096     9.584231     0.140540
H      3.817136     0.414875     9.017087     0.102204
H     -2.895594     0.055696     8.000314     0.098154
H      2.742538     6.244132     5.475244     0.134818
H     -3.618673     6.328342     5.952463     0.131814
H     -3.577918     3.034919     8.521474     0.135267
H     -2.505059     2.543200     7.481198     0.138934
H     -1.224816    -2.062425     6.439900     0.095510
H      5.146028    -2.148625     5.941222     0.097193
H      0.611953     6.450533    -0.008175     0.098783
H     -1.390975     1.400904     9.260295     0.094803
C     -0.921035    -0.368567     2.714119     0.737630
C      4.628724     6.913227     0.391381    -0.341952
C      5.067751     5.758964     1.292681    -0.156399
C     -1.357812    -0.650123     4.126360    -0.342576
C      4.638594     3.266768     1.805665    -0.327767
C      5.501178     8.147603     0.450650     0.703996
C     -4.053270     8.536700     4.414530    -0.143795
C      4.332386     4.467313     0.924803    -0.152329
C      3.728470     2.128966     1.405088     0.699411
C      2.908571     6.406361     7.504701     0.737630
C     -2.641188    -0.875433     9.827439    -0.341951
C     -3.080215     0.278830     8.926139    -0.156399
C      3.345348     6.687917     6.092460    -0.342576
C     -2.651058     2.771026     8.413155    -0.327767
C     -3.513642    -2.109809     9.768170     0.703995
C     -1.812994    -2.498906     5.804290    -0.143794
C     -2.344850     1.570481     9.294017    -0.152329
C     -1.740934     3.908828     8.813732     0.699411
O      1.911203     4.526984    10.031816    -0.771818
O      6.032455    -0.394509     1.803622    -0.709839
O      4.094099     1.316932     0.488460    -0.777385
O      0.285590    -0.174113     2.484195    -0.685932
O      2.597685     2.025023     1.929313    -0.629215
O     -1.278090     8.156792     1.066845    -0.614991
O      0.076333     1.510810     0.187004    -0.771818
O     -4.044919     6.432303     8.415198    -0.709839
O     -2.106563     4.720862     9.730360    -0.777385
O      1.701946     6.211907     7.734625    -0.685932
O     -0.610149     4.012771     8.289507    -0.629215
O      3.265626    -2.118998     9.151975    -0.614991

The following XYZ coordinates are in angstroms. Other properties are in atomic units.
The sperically averaged electron density of each atom fit to a function of the form exp(a - br)
eigen_1, eigen_2 and eigen_3 are the three eigenvalues of traceless quadrupole moment tensor
  atom number  atomic symbol              X              Y              Z     net charge C6 coefficient C8 coefficient C10 coefficient fluctuating dipole atomic polarizability isotropic forcefield polarizability              a              b squared Pearson coefficient          <r^3>          <r^4>         wp_QDO          m_QDO          q_QDO       dipole_x       dipole_y       dipole_z         dipole            Qxy            Qxz            Qyz     Q(x^2-y^2)  Q(3z^2 - R^2)        eigen_1        eigen_2        eigen_3 static polarizability      alpha(xx)      alpha(xy)      alpha(xz)      alpha(yy)      alpha(yz)      alpha(zz) atomic spin moment
            1             Pr       0.095373       6.116772       9.550305       2.098155     155.966057 0.39391730E+04  0.14326609E+06                                18.850130                           16.694530       2.699517       2.481253                    0.999674      87.697246     215.604350       0.634736       0.265323      -1.335880       0.006266      -0.016273       0.005391       0.018252      -0.089835       0.030388      -0.047350       0.060069       0.174802      -0.126364       0.011141       0.115223             21.197461      26.319327       2.585458      -1.897911      21.723009       0.444810      15.550048          -0.000047
            2             Pr       1.892163      -0.078978       0.668515       2.098154     155.966100 0.39391743E+04  0.14326615E+06                                18.850134                           16.694534       2.699517       2.481253                    0.999674      87.697250     215.604373       0.634736       0.265323      -1.335880      -0.006266       0.016273      -0.005392       0.018252      -0.089835       0.030387      -0.047350       0.060070       0.174803      -0.126364       0.011141       0.115223             21.197466      26.319333       2.585459      -1.897912      21.723014       0.444810      15.550051          -0.000045
            3              H       1.426922       1.945522       9.693573       0.146786       1.059152 0.85346352E+01  0.84673693E+02                                 1.699295                            1.694689      -0.747291       2.532001                    0.999444       3.314779       9.158563       0.489234       1.261903      -0.715442       0.001409      -0.011669      -0.021449       0.024458      -0.000217      -0.001758       0.000042      -0.010923       0.030955      -0.010771       0.000306       0.010465              1.689717       1.525005       0.001917      -0.002087       1.642970       0.177137       1.901176          -0.000004
            4              H       3.723715       7.164890       0.634589       0.140540       0.994773 0.76850660E+01  0.74926371E+02                                 1.675152                            1.641869      -0.799494       2.505209                    0.998599       3.437245       9.687984       0.477594       1.315408      -0.701872      -0.021392       0.002729       0.012349       0.024851      -0.004272      -0.007372      -0.004054       0.007545      -0.013053      -0.011411       0.001256       0.010155              1.691275       2.090619      -0.196116      -0.107774       1.577266       0.047442       1.405941           0.000000
            5              H      -1.829600       5.622919       1.201733       0.102205       1.118132 0.86927861E+01  0.86560212E+02                                 1.742506                            1.691031      -0.696677       2.531161                    0.999124       3.510375       9.687796       0.498622       1.233604      -0.720170       0.027694      -0.004443      -0.009252       0.029534      -0.005444      -0.003490      -0.003744       0.008716      -0.018864      -0.010169      -0.000105       0.010274              1.766825       2.296993      -0.115907      -0.214464       1.587568       0.015128       1.415914          -0.000002
            6              H       4.883130       5.982098       2.218506       0.098154       1.077013 0.83002405E+01  0.81153706E+02                                 1.653961                            1.616115      -0.630977       2.556797                    0.999866       3.395344       9.083045       0.530889       1.180008      -0.733132      -0.010726       0.006150       0.022258       0.025461      -0.000146      -0.004164      -0.000737      -0.005499       0.010564      -0.006304       0.000925       0.005378              1.665993       1.355769      -0.046693      -0.194791       1.547017       0.235351       2.095193          -0.000000
            7              H      -0.755002      -0.206338       4.743576       0.134818       1.055715 0.80440250E+01  0.77352094E+02                                 1.584331                            1.555316      -0.759920       2.515862                    0.999634       3.140586       8.096331       0.564823       1.127704      -0.748030       0.018803       0.005571       0.012240       0.023118       0.004007       0.004729      -0.001051      -0.002124      -0.009446      -0.007432       0.001134       0.006298              1.586492       1.513999       0.198210       0.228550       1.499380       0.176224       1.746096           0.000001
            8              H       5.606209      -0.290548       4.266357       0.131814       1.082556 0.84109062E+01  0.82223445E+02                                 1.644910                            1.617611      -0.804906       2.492218                    0.999418       3.243534       8.578765       0.537052       1.166639      -0.737772      -0.020883       0.002098      -0.000158       0.020989      -0.002109       0.000597      -0.003309       0.001058      -0.019582      -0.007589       0.001604       0.005985              1.642872       1.887522      -0.271640      -0.119366       1.529115      -0.016897       1.511977          -0.000001
            9              H       5.565454       3.002875       1.697346       0.135267       1.037042 0.78891323E+01  0.77033071E+02                                 1.693143                            1.640812      -0.780271       2.513579                    0.998938       3.366545       9.341187       0.490161       1.279734      -0.710277       0.024224      -0.003693      -0.006696       0.025402      -0.003238       0.000606      -0.001769       0.009346      -0.019240      -0.006994      -0.001979       0.008972              1.719335       2.171240      -0.264364      -0.126614       1.590383       0.001925       1.396382          -0.000001
           10              H       4.492595       3.494594       2.737622       0.138934       0.991275 0.73807818E+01  0.69620091E+02                                 1.531935                            1.499640      -0.710574       2.542625                    0.999879       3.081906       7.926890       0.568291       1.142624      -0.743902      -0.007506       0.010191       0.019368       0.023137      -0.000870      -0.002504      -0.000260      -0.001344       0.013131      -0.003978      -0.001181       0.005159              1.537162       1.275595      -0.012829      -0.090057       1.404893       0.134515       1.930998          -0.000001
           11              H       3.212352       8.100219       3.778920       0.095510       1.110490 0.87778433E+01  0.86815220E+02                                 1.675685                            1.653639      -0.627080       2.557278                    0.999900       3.386332       9.037156       0.530119       1.168220      -0.736811      -0.023313      -0.006860      -0.013980       0.028036       0.005650       0.003152      -0.000245       0.003456       0.002380      -0.006898       0.000337       0.006561              1.680950       1.549955       0.173333       0.258542       1.552064       0.175449       1.940832          -0.000000
           12              H      -3.158492       8.186419       4.277598       0.097193       1.156783 0.93561287E+01  0.94034978E+02                                 1.727304                            1.712782      -0.650361       2.549920                    0.999794       3.414596       9.190179       0.518291       1.175816      -0.735520       0.027943      -0.002771       0.003351       0.028279      -0.001166       0.000678      -0.004596       0.010545      -0.005293      -0.007877       0.001381       0.006496              1.718832       1.983297      -0.220843      -0.202181       1.556207      -0.002485       1.616992           0.000000
           13              H       4.555254       4.238924       0.008175       0.098784       1.144696 0.94656206E+01  0.96436145E+02                                 1.777887                            1.772632      -0.897013       2.437024                    0.997631       3.632858      10.193412       0.482943       1.244857      -0.717406       0.014117      -0.010128      -0.024975       0.030424       0.002647      -0.001988       0.001812      -0.011309       0.020825      -0.010038       0.002414       0.007624              1.770338       1.646754      -0.063062      -0.215735       1.705387       0.177810       1.958873          -0.000003
           14              H       3.378511       4.636890       0.958525       0.094804       1.084798 0.84055095E+01  0.83093536E+02                                 1.712872                            1.666772      -0.685550       2.533761                    0.999264       3.527672       9.736228       0.499900       1.239423      -0.718507      -0.025658       0.006359       0.010182       0.028327      -0.003402      -0.003874      -0.000232       0.004014      -0.017588      -0.007321      -0.000370       0.007691              1.734558       2.294293      -0.085082       0.045466       1.574536      -0.025463       1.334845          -0.000003
           15              H       0.560614       4.092272       0.525247       0.146785       1.059152 0.85346439E+01  0.84673803E+02                                 1.699297                            1.694690      -0.747292       2.532001                    0.999444       3.314780       9.158568       0.489233       1.261904      -0.715442      -0.001409       0.011670       0.021449       0.024458      -0.000217      -0.001758       0.000042      -0.010923       0.030955      -0.010771       0.000306       0.010465              1.689718       1.525006       0.001917      -0.002087       1.642971       0.177137       1.901178          -0.000004
           16              H      -1.736179      -1.127096       9.584231       0.140540       0.994774 0.76850751E+01  0.74926478E+02                                 1.675152                            1.641869      -0.799494       2.505209                    0.998599       3.437247       9.687989       0.477594       1.315407      -0.701872       0.021392      -0.002729      -0.012349       0.024851      -0.004272      -0.007372      -0.004054       0.007545      -0.013053      -0.011411       0.001256       0.010155              1.691276       2.090620      -0.196117      -0.107775       1.577266       0.047442       1.405941           0.000000
           17              H       3.817136       0.414875       9.017087       0.102204       1.118133 0.86927968E+01  0.86560348E+02                                 1.742508                            1.691033      -0.696678       2.531160                    0.999124       3.510377       9.687804       0.498621       1.233604      -0.720170      -0.027694       0.004443       0.009252       0.029534      -0.005444      -0.003490      -0.003744       0.008716      -0.018864      -0.010169      -0.000105       0.010274              1.766826       2.296995      -0.115907      -0.214464       1.587569       0.015128       1.415915          -0.000002
           18              H      -2.895594       0.055696       8.000314       0.098154       1.077013 0.83002405E+01  0.81153709E+02                                 1.653962                            1.616115      -0.630977       2.556797                    0.999866       3.395344       9.083046       0.530889       1.180008      -0.733132       0.010726      -0.006150      -0.022258       0.025461      -0.000146      -0.004164      -0.000737      -0.005499       0.010564      -0.006304       0.000925       0.005379              1.665993       1.355769      -0.046693      -0.194791       1.547018       0.235351       2.095193          -0.000000
           19              H       2.742538       6.244132       5.475244       0.134818       1.055714 0.80440183E+01  0.77352009E+02                                 1.584330                            1.555315      -0.759920       2.515863                    0.999634       3.140585       8.096326       0.564824       1.127703      -0.748030      -0.018803      -0.005571      -0.012240       0.023118       0.004007       0.004729      -0.001051      -0.002124      -0.009446      -0.007432       0.001134       0.006298              1.586491       1.513998       0.198210       0.228549       1.499380       0.176224       1.746095           0.000001
           20              H      -3.618673       6.328342       5.952463       0.131814       1.082556 0.84109070E+01  0.82223451E+02                                 1.644909                            1.617611      -0.804906       2.492218                    0.999418       3.243534       8.578764       0.537053       1.166639      -0.737772       0.020883      -0.002098       0.000158       0.020989      -0.002109       0.000597      -0.003309       0.001058      -0.019582      -0.007589       0.001604       0.005985              1.642871       1.887522      -0.271640      -0.119366       1.529115      -0.016897       1.511977          -0.000001
           21              H      -3.577918       3.034919       8.521474       0.135267       1.037042 0.78891320E+01  0.77033070E+02                                 1.693143                            1.640812      -0.780271       2.513579                    0.998938       3.366545       9.341188       0.490161       1.279734      -0.710277      -0.024224       0.003693       0.006696       0.025402      -0.003238       0.000606      -0.001769       0.009346      -0.019240      -0.006994      -0.001979       0.008972              1.719335       2.171240      -0.264365      -0.126614       1.590384       0.001925       1.396382          -0.000001
           22              H      -2.505059       2.543200       7.481198       0.138934       0.991275 0.73807844E+01  0.69620127E+02                                 1.531936                            1.499641      -0.710574       2.542625                    0.999879       3.081906       7.926893       0.568290       1.142625      -0.743902       0.007506      -0.010191      -0.019368       0.023137      -0.000870      -0.002504      -0.000260      -0.001344       0.013131      -0.003978      -0.001181       0.005159              1.537163       1.275596      -0.012829      -0.090057       1.404894       0.134515       1.930999          -0.000001
           23              H      -1.224816      -2.062425       6.439900       0.095510       1.110491 0.87778529E+01  0.86815334E+02                                 1.675686                            1.653639      -0.627080       2.557277                    0.999900       3.386334       9.037161       0.530119       1.168219      -0.736811       0.023313       0.006860       0.013980       0.028036       0.005650       0.003152      -0.000245       0.003456       0.002380      -0.006898       0.000337       0.006561              1.680951       1.549955       0.173333       0.258542       1.552064       0.175449       1.940833          -0.000000
           24              H       5.146028      -2.148625       5.941222       0.097193       1.156784 0.93561302E+01  0.94034995E+02                                 1.727304                            1.712783      -0.650361       2.549920                    0.999794       3.414596       9.190179       0.518291       1.175816      -0.735520      -0.027943       0.002771      -0.003351       0.028279      -0.001166       0.000678      -0.004596       0.010545      -0.005293      -0.007877       0.001381       0.006496              1.718832       1.983298      -0.220844      -0.202181       1.556207      -0.002485       1.616992           0.000000
           25              H       0.611953       6.450533      -0.008175       0.098783       1.144697 0.94656263E+01  0.96436217E+02                                 1.777888                            1.772633      -0.897013       2.437024                    0.997631       3.632859      10.193415       0.482943       1.244857      -0.717406      -0.014117       0.010128       0.024975       0.030424       0.002647      -0.001988       0.001812      -0.011309       0.020825      -0.010038       0.002414       0.007624              1.770339       1.646755      -0.063062      -0.215736       1.705387       0.177811       1.958874          -0.000003
           26              H      -1.390975       1.400904       9.260295       0.094803       1.084799 0.84055186E+01  0.83093651E+02                                 1.712873                            1.666773      -0.685551       2.533761                    0.999264       3.527674       9.736236       0.499900       1.239423      -0.718507       0.025658      -0.006359      -0.010182       0.028327      -0.003402      -0.003874      -0.000232       0.004014      -0.017588      -0.007321      -0.000370       0.007691              1.734559       2.294295      -0.085082       0.045466       1.574537      -0.025463       1.334846          -0.000003
           27              C      -0.921035      -0.368567       2.714119       0.737630      19.541664 0.22002633E+03  0.44290272E+04                                 6.857188                            5.375814      -0.209692       2.018564                    0.999333      20.765716      58.017587       0.617771       0.492544      -1.005245       0.011568       0.010036      -0.041683       0.044407      -0.016264       0.003722       0.018852      -0.170799      -0.180906      -0.065573      -0.053407       0.118980              7.832865       8.155891       0.778613      -1.028883       4.587830      -1.883300      10.754874          -0.000000
           28              C       4.628724       6.913227       0.391381      -0.341952      30.091980 0.46332225E+03  0.11078074E+05                                 8.430212                            7.087700      -0.092212       1.959846                    0.996994      30.434419      88.513709       0.630037       0.406592      -1.069543       0.033469      -0.063617       0.055151       0.090604      -0.020385      -0.004680      -0.028719      -0.029657       0.025713      -0.037554      -0.003120       0.040674              9.599572       7.772627       1.376674       0.058035      14.719498      -1.569799       6.306592           0.000008
           29              C       5.067751       5.758964       1.292681      -0.156399      26.227855 0.39695805E+03  0.91376589E+04                                 7.732404                            6.596858       0.051308       2.012488                    0.999455      28.488841      81.476964       0.647224       0.411113      -1.065869      -0.064583       0.010418      -0.075111       0.099604      -0.003186      -0.001986      -0.031410      -0.069675      -0.067085      -0.035375      -0.022943       0.058318              8.705262       6.690105       1.032251      -0.169361      13.141905      -0.744177       6.283775           0.000005
           30              C      -1.357812      -0.650123       4.126360      -0.342576      29.355664 0.44244094E+03  0.10413977E+05                                 8.195079                            6.867086       0.004415       1.982754                    0.998569      30.029275      85.478892       0.651064       0.399688      -1.078625       0.001970      -0.094038       0.017901       0.095747       0.008424       0.014769      -0.021357      -0.030494      -0.102277      -0.046106       0.007081       0.039025              9.273376       6.361103       0.560107      -1.567537       8.987344      -2.974382      12.471680          -0.000005
           31              C       4.638594       3.266768       1.805665      -0.327767      28.405604 0.43982657E+03  0.10363170E+05                                 8.074814                            6.905291      -0.022441       1.984337                    0.997764      29.873512      85.782083       0.639413       0.406550      -1.071344      -0.015096       0.076948      -0.050748       0.093404      -0.013464      -0.006354      -0.016869      -0.018877      -0.014345      -0.024823       0.000151       0.024672              8.952825       7.690197       1.297545       0.325102      12.423661      -0.458072       6.744617           0.000002
           32              C       5.501178       8.147603       0.450650       0.703996      19.492847 0.22847592E+03  0.46579545E+04                                 6.906622                            5.515596      -0.104209       2.046221                    0.999655      21.443118      60.944028       0.601694       0.499316      -0.998527       0.009183       0.026584      -0.009353       0.029640      -0.042295      -0.061408       0.023628       0.020262       0.220409      -0.083574      -0.029139       0.112713              7.837219       7.648703       1.266135       1.024495      11.094860      -1.303744       4.768094           0.000007
           33              C      -4.053270       8.536700       4.414530      -0.143795      26.217337 0.38604612E+03  0.88205412E+04                                 7.734492                            6.492530       0.106674       2.033055                    0.999343      28.172006      80.145931       0.654681       0.409468      -1.067449      -0.024820       0.084590       0.058712       0.105918       0.013650       0.003375      -0.036700      -0.032954      -0.036396      -0.039122      -0.008343       0.047464              8.893123       5.772437       0.729366      -1.607551       8.770478      -3.450073      12.136454          -0.000002
           34              C       4.332386       4.467313       0.924803      -0.152329      26.523030 0.40231520E+03  0.93162160E+04                                 7.864959                            6.684693      -0.006118       1.996802                    0.998611      28.726598      83.103253       0.635046       0.416512      -1.059644       0.064208      -0.014669       0.087516       0.109530      -0.003489      -0.007975      -0.021299      -0.068986      -0.048443      -0.033569      -0.015920       0.049489              8.930219       7.020601       1.387876       0.070062      14.004450      -0.852692       5.765606           0.000004
           35              C       3.728470       2.128966       1.405088       0.699411      20.405329 0.23733149E+03  0.48733659E+04                                 7.049835                            5.582602      -0.209273       2.002915                    0.999613      21.636324      61.247357       0.605736       0.492435      -1.004329      -0.010375      -0.018379      -0.028001       0.035064      -0.056177       0.033898      -0.066437      -0.031848       0.114699      -0.079837      -0.032802       0.112639              7.939595       9.042530       2.122074      -0.913191       9.359868       1.858736       5.416388           0.000001
           36              C       2.908571       6.406361       7.504701       0.737630      19.541664 0.22002633E+03  0.44290274E+04                                 6.857188                            5.375814      -0.209692       2.018563                    0.999333      20.765716      58.017587       0.617771       0.492544      -1.005245      -0.011568      -0.010037       0.041683       0.044407      -0.016264       0.003722       0.018852      -0.170799      -0.180906      -0.065573      -0.053407       0.118980              7.832865       8.155891       0.778613      -1.028883       4.587831      -1.883300      10.754874          -0.000001
           37              C      -2.641188      -0.875433       9.827439      -0.341951      30.091966 0.46332199E+03  0.11078066E+05                                 8.430208                            7.087698      -0.092211       1.959846                    0.996994      30.434412      88.513680       0.630037       0.406592      -1.069543      -0.033469       0.063617      -0.055151       0.090604      -0.020385      -0.004680      -0.028719      -0.029657       0.025713      -0.037554      -0.003120       0.040674              9.599568       7.772623       1.376672       0.058035      14.719489      -1.569797       6.306590           0.000009
           38              C      -3.080215       0.278830       8.926139      -0.156399      26.227853 0.39695803E+03  0.91376582E+04                                 7.732403                            6.596858       0.051309       2.012488                    0.999455      28.488841      81.476961       0.647224       0.411113      -1.065869       0.064583      -0.010418       0.075110       0.099604      -0.003186      -0.001987      -0.031410      -0.069675      -0.067085      -0.035375      -0.022943       0.058318              8.705260       6.690105       1.032251      -0.169361      13.141901      -0.744177       6.283774           0.000005
           39              C       3.345348       6.687917       6.092460      -0.342576      29.355660 0.44244087E+03  0.10413974E+05                                 8.195077                            6.867085       0.004415       1.982754                    0.998569      30.029271      85.478869       0.651064       0.399688      -1.078625      -0.001970       0.094038      -0.017901       0.095747       0.008423       0.014769      -0.021357      -0.030494      -0.102277      -0.046106       0.007081       0.039025              9.273374       6.361102       0.560107      -1.567537       8.987342      -2.974381      12.471677          -0.000004
           40              C      -2.651058       2.771026       8.413155      -0.327767      28.405609 0.43982667E+03  0.10363173E+05                                 8.074815                            6.905291      -0.022441       1.984337                    0.997764      29.873516      85.782100       0.639413       0.406550      -1.071344       0.015096      -0.076948       0.050748       0.093404      -0.013464      -0.006354      -0.016869      -0.018878      -0.014345      -0.024823       0.000151       0.024672              8.952826       7.690198       1.297545       0.325103      12.423662      -0.458072       6.744618           0.000001
           41              C      -3.513642      -2.109809       9.768170       0.703995      19.492852 0.22847599E+03  0.46579561E+04                                 6.906622                            5.515596      -0.104209       2.046221                    0.999655      21.443121      60.944034       0.601694       0.499316      -0.998527      -0.009183      -0.026584       0.009353       0.029640      -0.042295      -0.061408       0.023628       0.020262       0.220409      -0.083574      -0.029139       0.112713              7.837220       7.648703       1.266135       1.024495      11.094861      -1.303744       4.768095           0.000007
           42              C      -1.812994      -2.498906       5.804290      -0.143794      26.217330 0.38604599E+03  0.88205376E+04                                 7.734490                            6.492529       0.106675       2.033056                    0.999343      28.172002      80.145916       0.654681       0.409468      -1.067449       0.024820      -0.084590      -0.058712       0.105918       0.013650       0.003375      -0.036700      -0.032954      -0.036396      -0.039122      -0.008343       0.047464              8.893121       5.772436       0.729366      -1.607550       8.770476      -3.450071      12.136451          -0.000002
           43              C      -2.344850       1.570481       9.294017      -0.152329      26.523018 0.40231499E+03  0.93162100E+04                                 7.864956                            6.684690      -0.006118       1.996802                    0.998611      28.726592      83.103229       0.635046       0.416512      -1.059644      -0.064208       0.014669      -0.087516       0.109530      -0.003489      -0.007975      -0.021299      -0.068986      -0.048443      -0.033569      -0.015921       0.049489              8.930215       7.020600       1.387875       0.070062      14.004441      -0.852691       5.765604           0.000004
           44              C      -1.740934       3.908828       8.813732       0.699411      20.405330 0.23733151E+03  0.48733663E+04                                 7.049835                            5.582602      -0.209273       2.002915                    0.999613      21.636325      61.247361       0.605736       0.492435      -1.004329       0.010375       0.018379       0.028001       0.035064      -0.056177       0.033898      -0.066437      -0.031847       0.114699      -0.079837      -0.032802       0.112639              7.939595       9.042530       2.122074      -0.913191       9.359868       1.858736       5.416389           0.000001
           45              O       1.911203       4.526984      10.031816      -0.771818      50.220569 0.84246420E+03  0.22704118E+05                                10.906328                            9.090316      -0.186685       1.930366                    0.997591      32.295819      90.467680       0.617896       0.367822      -1.129857       0.004152      -0.083188      -0.030154       0.088582      -0.036604      -0.032943      -0.008988      -0.056842       0.192461      -0.085935       0.013611       0.072324             12.458169       9.987589      -2.854156       1.288301      18.393696      -4.531551       8.993223           0.000000
           46              O       6.032455      -0.394509       1.803622      -0.709839      39.045962 0.67540032E+03  0.17147467E+05                                 9.024252                            8.014026       0.403688       2.141302                    0.997795      30.106872      80.685224       0.676544       0.356592      -1.143687       0.020180      -0.006115       0.054204       0.058161      -0.029664       0.064637       0.019539      -0.085148      -0.070887      -0.099874       0.036158       0.063716              9.668433      10.136237      -1.123075       3.916821       6.619352      -1.317496      12.249711           0.000004
           47              O       4.094099       1.316932       0.488460      -0.777385      48.437281 0.80829364E+03  0.21548666E+05                                10.599221                            8.889656      -0.037276       1.983366                    0.996287      32.006393      89.034594       0.626647       0.366633      -1.131309       0.005465       0.070543       0.022944       0.074382      -0.045953       0.022243      -0.003274      -0.092974       0.112413      -0.087124       0.031804       0.055320             11.801982      11.936603      -2.068592      -1.828407      13.983226       4.679443       9.486118           0.000002
           48              O       0.285590      -0.174113       2.484195      -0.685932      37.226392 0.59046257E+03  0.14551283E+05                                 8.824045                            7.523462       0.240056       2.092875                    0.997063      29.574277      79.069295       0.691390       0.359480      -1.137022      -0.069151       0.021402       0.027899       0.077578       0.006286      -0.035396       0.006303      -0.097126      -0.222722      -0.090551       0.004353       0.086198              9.701718      13.842363       2.035931      -3.762689       6.507629      -1.156558       8.755162          -0.000002
           49              O       2.597685       2.025023       1.929313      -0.629215      30.949763 0.48329054E+03  0.11309754E+05                                 7.701560                            6.715062       0.649411       2.244475                    0.997690      28.111275      72.844515       0.748063       0.349883      -1.146634      -0.008672       0.061503       0.022812       0.066168      -0.018531      -0.016411      -0.063346       0.117376      -0.031970      -0.102498       0.034652       0.067846              8.283909      12.277449       1.711133      -1.834055       6.412707      -0.016237       6.161571          -0.000006
           50              O      -1.278090       8.156792       1.066845      -0.614991      29.242833 0.49643710E+03  0.11706924E+05                                 7.438754                            6.863812       0.618894       2.245203                    0.996795      27.909662      72.829727       0.729844       0.355875      -1.140673      -0.012509      -0.060535       0.002729       0.061874      -0.019651      -0.012292       0.038252       0.128747       0.109223      -0.095511       0.030526       0.064984              7.724356      10.246125       0.246092       1.276937       7.081409      -0.021020       5.845533           0.000005
           51              O       0.076333       1.510810       0.187004      -0.771818      50.220569 0.84246419E+03  0.22704118E+05                                10.906328                            9.090316      -0.186685       1.930366                    0.997591      32.295819      90.467681       0.617896       0.367822      -1.129857      -0.004152       0.083188       0.030154       0.088582      -0.036604      -0.032943      -0.008988      -0.056842       0.192461      -0.085935       0.013611       0.072324             12.458169       9.987589      -2.854156       1.288301      18.393695      -4.531551       8.993224           0.000000
           52              O      -4.044919       6.432303       8.415198      -0.709839      39.045965 0.67540041E+03  0.17147470E+05                                 9.024253                            8.014027       0.403687       2.141301                    0.997795      30.106873      80.685230       0.676544       0.356592      -1.143686      -0.020180       0.006115      -0.054203       0.058161      -0.029664       0.064637       0.019539      -0.085148      -0.070887      -0.099874       0.036158       0.063715              9.668434      10.136238      -1.123075       3.916821       6.619352      -1.317496      12.249712           0.000004
           53              O      -2.106563       4.720862       9.730360      -0.777385      48.437273 0.80829346E+03  0.21548660E+05                                10.599221                            8.889655      -0.037277       1.983366                    0.996287      32.006389      89.034582       0.626647       0.366633      -1.131309      -0.005465      -0.070543      -0.022944       0.074382      -0.045953       0.022243      -0.003274      -0.092974       0.112412      -0.087124       0.031804       0.055320             11.801981      11.936602      -2.068592      -1.828407      13.983225       4.679443       9.486117           0.000002
           54              O       1.701946       6.211907       7.734625      -0.685932      37.226381 0.59046236E+03  0.14551277E+05                                 8.824043                            7.523460       0.240057       2.092876                    0.997063      29.574275      79.069282       0.691390       0.359480      -1.137022       0.069151      -0.021402      -0.027899       0.077578       0.006286      -0.035396       0.006303      -0.097126      -0.222722      -0.090551       0.004353       0.086198              9.701715      13.842359       2.035930      -3.762688       6.507627      -1.156558       8.755159          -0.000002
           55              O      -0.610149       4.012771       8.289507      -0.629215      30.949767 0.48329061E+03  0.11309757E+05                                 7.701561                            6.715062       0.649411       2.244475                    0.997690      28.111275      72.844519       0.748063       0.349883      -1.146634       0.008672      -0.061503      -0.022812       0.066168      -0.018530      -0.016411      -0.063346       0.117376      -0.031970      -0.102498       0.034652       0.067846              8.283910      12.277451       1.711133      -1.834055       6.412707      -0.016237       6.161572          -0.000005
           56              O       3.265626      -2.118998       9.151975      -0.614991      29.242833 0.49643710E+03  0.11706924E+05                                 7.438754                            6.863812       0.618894       2.245203                    0.996795      27.909662      72.829727       0.729844       0.355875      -1.140673       0.012509       0.060535      -0.002729       0.061874      -0.019651      -0.012292       0.038251       0.128747       0.109224      -0.095511       0.030526       0.064984              7.724356      10.246125       0.246092       1.276937       7.081409      -0.021020       5.845533           0.000005

******************************************************
Auxiliary information for the entire system
The total spin magnetic moment of the unit cell is   -0.000073
The total net atomic charge of the unit cell is   0.000002
Accuracy of reproducing the electrostatic potential in the unit cell:
  The inner radius (bohr) =    5.0000
  The outer radius (bohr) =   12.0000
  Valid grid points have density less than (e/(bohr^3)) =    0.0001
  The number of valid grid points were=        24810
  The rms potential error without charges in kcal/mol is=      4.49805
  The rms potential error with partial charges in kcal/mol is=      0.98243
  The RRMSE value at monopole order=      0.21841
  The rms potential error with partial charges and cloud penetration in kcal/mol is=      0.98909
  The RRMSE value at monopole order with cloud penetration is=      0.21989
  The rms potential error with partial charges and atomic dipoles in kcal/mol is=      0.43695
  The RRMSE value at dipole order=      0.09714
  The rms potential error with partial charges, atomic dipoles and cloud penetration in kcal/mol is=      0.43037
  The RRMSE value at dipole order with cloud penetration=      0.09568

******************************************************
The electron densities and ab initio electrostatic potential were computed in VASP using the PBE functional and
projector augmented wave method. See the main text of the journal article for a description of computational details.
The atomic charges, dipoles, and quadrupoles were computed with the DDEC6 method as described in
(a) T. A. Manz and N. Gabaldon Limas, RSC Adv. 6 (2016) 47771-47801 DOI: 10.1039/c6ra04656h
(b) N. Gabaldon Limas and T. A. Manz, RSC Adv. 8 (2018) 2678-2707 DOI: 10.1039/c7ra11829e.
For each atom in the material, the electron cloud parameters were fit to the spherically averaged atom-in-material
electron density using radial positions for which this density was between 10^-4 and 10^-2 electrons per cubic bohr.
The polarizabilities, dispersion coefficients, and quantum Drude oscillator (QDO) parameters were fit using the MCLF method.
The magnetic structure of the system was optimized in VASP from the default ferromagnetic initial guess using spin polarization.
The atomic spin moments (ASMs) were computed on this optimized magnetic structure using the DDEC6 partition as inputs
to the method of T. A. Manz and D. S. Sholl, J. Chem. Theory Comput. 7 (2011) 4146-4164 DOI: 10.1021/ct200539n.
The RMSE and RRMSE were computed using a uniform grid with Ewald summation.
