# Supplementary material for: A collection of forcefield precursors for metal–organic frameworks
Source: RSC Adv. 2019 Nov 13;9(63):36492–507. doi: 10.1039/c9ra07327b (PMC9075174; doi:10.1039/c9ra07327b)
Supplement: RA-009-C9RA07327B-s5387 [file RA-009-C9RA07327B-s5387.xyz]

  428
jmolscript: load "" {1 1 1} spacegroup "x,y,z" unitcell [{      7.296800     0.000000     0.000000 }, {      0.000000    25.069500     0.000000 }, {     -0.986936     0.000000    29.440662 }]
Eu     5.618150     6.669740    28.207981     1.278777
Eu     2.055469     6.768514    29.238110     1.304547
Eu     3.846646    19.204490    15.953012     1.278755
Eu     0.112527    19.303264    14.922883     1.304537
Eu     0.691714    18.399760     1.232681     1.278642
Eu     4.254395    18.300986     0.202552     1.304521
Eu     2.463218     5.865010    13.487650     1.279776
Eu     6.197337     5.766236    14.517779     1.305013
H      1.919650     4.813344     2.637883     0.119942
H      7.056402     2.138428     0.597645     0.121569
H      3.839215    23.169232     0.859667     0.120148
H      1.815731    21.045845     3.582929     0.125587
H      3.288944     0.045125     1.972524     0.116618
H      1.316812    22.988732     4.731114     0.112821
H      0.399073     0.473814     2.069679     0.118815
H      2.528809     3.176306     4.121693     0.106495
H      4.355407     5.535346     4.398435     0.113765
H      0.030219     7.320294     2.428855     0.110916
H      5.576991     5.593005     6.332686     0.120187
H      1.235158     7.475725     4.380771     0.119018
H      5.864883     8.064858     7.539754     0.111690
H      4.408862     8.029761     9.312081     0.121006
H      6.618637     5.171838    11.022584     0.104903
H      0.758710     5.176852     9.211983     0.113497
H      5.716667     9.839779     0.685967     0.124294
H      0.693101    11.226122     4.486757     0.110283
H      1.686928    14.668164     4.377826     0.118803
H      2.868036    12.893244     5.299319     0.114603
H      4.612789    10.932809     2.358197     0.117241
H      4.675677    15.277353     1.766440     0.118772
H      5.848935    13.557586     2.726205     0.119129
H      1.832223    10.193259     2.764478     0.113637
H      1.235282    17.348094    12.082448     0.119947
H      3.395330    14.673178    14.122686     0.121552
H      6.612517    10.634482    13.860664     0.120122
H      1.339201     8.511095    11.137402     0.125461
H     -0.134012    12.579875    12.747807     0.116518
H      1.838120    10.453982     9.989217     0.112736
H      2.755859    13.008564    12.650652     0.118849
H      0.626123    15.711056    10.598638     0.106495
H      6.096325    18.070096    10.321896     0.113779
H      3.124713    19.855044    12.291476     0.110931
H      4.874741    18.127755     8.387645     0.120199
H      1.919774    20.010475    10.339560     0.119039
H      4.586849    20.599608     7.180577     0.111742
H      6.042870    20.564511     5.408250     0.121026
H      3.833095    17.706588     3.697747     0.104810
H      2.396222    17.711602     5.508348     0.113530
H      4.735065    22.374529    14.034364     0.124287
H      2.461831    23.760872    10.233574     0.110282
H      1.468004     2.133414    10.342505     0.118793
H      0.286896     0.358494     9.421012     0.114532
H      5.838943    23.467559    12.362134     0.117243
H      5.776055     2.742603    12.953891     0.119195
H      4.602797     1.022836    11.994126     0.119179
H      1.322709    22.728009    11.955853     0.113637
H      4.390214    20.256156    26.802779     0.119954
H     -0.746538    22.931072    28.843017     0.121517
H      2.470649     1.900268    28.580995     0.120194
H      4.494133     4.023655    25.857733     0.125572
H      3.020920    25.024375    27.468138     0.116610
H      4.993052     2.080769    24.709548     0.112814
H      5.910791    24.595686    27.370983     0.118829
H      3.781055    21.893194    25.318969     0.106498
H      1.954457    19.534154    25.042227     0.113783
H      6.279645    17.749206    27.011807     0.110946
H      0.732873    19.476495    23.107976     0.120207
H      5.074706    17.593775    25.059891     0.119038
H      0.444981    17.004642    21.900908     0.111733
H      1.901002    17.039739    20.128581     0.121021
H     -0.308773    19.897662    18.418078     0.104808
H      5.551154    19.892648    20.228679     0.113540
H      0.593197    15.229721    28.754695     0.124284
H      5.616763    13.843378    24.953905     0.110266
H      4.622936    10.401336    25.062836     0.118834
H      3.441828    12.176256    24.141343     0.114602
H      1.697075    14.136691    27.082465     0.117232
H      1.634187     9.792147    27.674222     0.118789
H      0.460929    11.511914    26.714457     0.119143
H      4.477641    14.876241    26.676184     0.113626
H      5.074582     7.721406    17.358214     0.119975
H      2.914534    10.396322    15.317976     0.121597
H     -0.302653    14.435018    15.579998     0.120157
H      4.970663    16.558405    18.303260     0.125578
H      6.443876    12.489625    16.692855     0.116641
H      4.471744    14.615519    19.451445     0.112800
H      3.554005    12.060936    16.790010     0.118797
H      5.683741     9.358444    18.842024     0.106481
H      0.213539     6.999404    19.118766     0.113806
H      3.185151     5.214456    17.149186     0.111322
H      1.435123     6.941745    21.053017     0.120214
H      4.390090     5.059025    19.101102     0.119148
H      1.723015     4.469892    22.260085     0.111747
H      0.266994     4.504989    24.032412     0.121037
H      2.476769     7.362912    25.742915     0.104817
H      3.913642     7.357898    23.932314     0.113546
H      1.574799     2.694971    15.406298     0.124373
H      3.848033     1.308628    19.207088     0.110112
H      4.841860    22.936086    19.098157     0.118838
H      6.022968    24.711006    20.019650     0.114657
H      0.470921     1.601941    17.078528     0.117136
H      0.533809    22.326897    16.486771     0.118810
H      1.707067    24.046664    17.446536     0.119203
H      4.987155     2.341491    17.484809     0.113542
C      1.621708     3.940925     2.514233    -0.056612
C      0.338128     2.338984     1.297450    -0.097210
C      0.810424     3.632571     1.444064    -0.005365
C      0.430962     4.647885     0.421885     0.571388
C      3.226732    20.664789     1.368696     0.575002
C      2.885999    21.914253     2.107951    -0.009489
C      3.322963    23.131628     1.632485    -0.089576
C      2.121210    21.863111     3.264086    -0.062554
C      2.994045    24.294852     2.302260    -0.144494
C      1.810159    23.031350     3.945049    -0.146763
C      2.228339    24.257248     3.463988     0.108490
C      1.994149     0.523953     4.202949    -0.306499
C      3.320212     0.844842     4.936021     0.698828
C      0.864267     0.411140     5.257808     0.699418
C      1.588387     1.647066     3.247011     0.106761
C      0.717151     1.341218     2.180375    -0.136492
C      1.989085     2.953187     3.396275    -0.147262
C      5.689495     6.462917     3.216098    -0.016369
C      5.198286     5.931444     4.395491    -0.082440
C      1.531260     7.916948     7.018948     0.696204
C      1.651750     5.409998     6.863796     0.698609
C      6.958911     7.004418     3.222869    -0.068130
C      0.694824     6.616092     6.895003    -0.307172
C     -0.207788     6.579992     8.135633     0.105451
C      5.922547     5.971555     5.558397    -0.130908
C     -0.111838     6.580994     5.578122     0.104518
C      4.838734     6.503780     1.995782     0.579466
C      0.392722     7.082134     4.392252    -0.142117
C      4.413500     6.473948    11.480975     0.584706
C      5.355334     6.581496    10.354575    -0.014754
C      6.005957     7.455669     8.228959    -0.134174
C      5.136787     7.453162     9.299127    -0.085491
C      6.452804     5.745428    10.310120    -0.063302
C      0.021634     5.745929     9.214927    -0.140902
C      0.964758     9.025020     0.562317     0.580645
C      6.178039    10.120557     1.441415    -0.076678
C      3.049047    15.135209     2.947010    -0.032154
C      0.238701    10.961890     3.719239    -0.152012
C      5.320430    11.879433     4.691664    -0.308766
C      4.467886    13.010820     4.090486     0.100508
C      6.171526    11.204312     3.594705     0.105387
C      2.515875    14.430004     4.028660    -0.078821
C      3.230541    13.367057     4.585383    -0.149141
C      0.254809     9.879890     1.562710    -0.038979
C      6.181735    12.529736     5.793333     0.691788
C      2.288826    16.270607     2.377922     0.569157
C      5.524866    10.772364     2.445930    -0.138918
C      4.476426    10.774871     5.359378     0.696943
C      4.303233    14.801033     2.472132    -0.077435
C      4.999873    13.763156     3.044164    -0.127315
C      0.914494    10.323620     2.692937    -0.083251
C      1.533224    16.475675    12.206098    -0.056519
C      2.816804    14.873734    13.422881    -0.097197
C      2.344508    16.167321    13.276267    -0.005328
C      2.723970    17.182635    14.298446     0.571415
C     -0.071800     8.130039    13.351635     0.574557
C      0.268933     9.379503    12.612380    -0.009715
C     -0.168031    10.596878    13.087846    -0.089451
C      1.033722     9.328361    11.456245    -0.062381
C      0.160887    11.760102    12.418071    -0.144451
C      1.344773    10.496600    10.775282    -0.146933
C      0.926593    11.722498    11.256343     0.108508
C      1.160783    13.058703    10.517382    -0.306530
C     -0.165280    13.379592     9.784310     0.698842
C      2.290665    12.945890     9.462523     0.699436
C      1.566545    14.181816    11.473320     0.106828
C      2.437781    13.875968    12.539956    -0.136322
C      1.165847    15.487937    11.324056    -0.147273
C      4.762237    18.997667    11.504233    -0.016405
C      5.253446    18.466194    10.324840    -0.082439
C      1.623672    20.451698     7.701383     0.696214
C      1.503182    17.944748     7.856535     0.698603
C      3.492821    19.539168    11.497462    -0.068199
C      2.460108    19.150842     7.825328    -0.307198
C      3.362720    19.114742     6.584698     0.105794
C      4.529185    18.506305     9.161934    -0.131009
C      3.266770    19.115744     9.142209     0.104463
C      5.612998    19.038530    12.724549     0.579549
C      2.762210    19.616884    10.328079    -0.142118
C      6.038232    19.008698     3.239356     0.584848
C      5.096398    19.116246     4.365756    -0.014756
C      4.445775    19.990419     6.491372    -0.134365
C      5.314945    19.987912     5.421204    -0.085469
C      3.998928    18.280178     4.410211    -0.063408
C      3.133298    18.280679     5.505404    -0.140998
C      2.190174    21.559770    14.158014     0.580654
C      4.273693    22.655307    13.278916    -0.076634
C      0.105885     2.600459    11.773321    -0.032105
C      2.916231    23.496640    11.001092    -0.151995
C      5.131302    24.414183    10.028667    -0.308773
C      5.983846     0.476070    10.629845     0.100442
C      4.280206    23.739062    11.125626     0.105468
C      0.639057     1.895254    10.691671    -0.078932
C     -0.075609     0.832307    10.134948    -0.149271
C      2.900123    22.414640    13.157621    -0.038915
C      4.269997    -0.005014     8.926998     0.691795
C      0.866106     3.735857    12.342409     0.568791
C      4.926866    23.307114    12.274401    -0.138774
C      5.975306    23.309621     9.360953     0.696959
C      6.148499     2.266283    12.248199    -0.076948
C      5.451859     1.228406    11.676167    -0.127210
C      2.240438    22.858370    12.027394    -0.083154
C      4.688156    21.128575    26.926429    -0.056656
C      5.971736    22.730516    28.143212    -0.097208
C      5.499440    21.436929    27.996598    -0.005424
C      5.878902    20.421615    29.018777     0.571463
C      3.083132     4.404711    28.071966     0.574964
C      3.423865     3.155247    27.332711    -0.009465
C      2.986901     1.937872    27.808177    -0.089555
C      4.188654     3.206389    26.176576    -0.062532
C      3.315819     0.774648    27.138402    -0.144469
C      4.499705     2.038150    25.495613    -0.146730
C      4.081525     0.812252    25.976674     0.108473
C      4.315715    24.545547    25.237713    -0.306494
C      2.989652    24.224658    24.504641     0.698829
C      5.445597    24.658360    24.182854     0.699418
C      4.721477    23.422434    26.193651     0.106768
C      5.592713    23.728282    27.260287    -0.136528
C      4.320779    22.116313    26.044387    -0.147270
C      0.620369    18.606583    26.224564    -0.016409
C      1.111578    19.138056    25.045171    -0.082442
C      4.778604    17.152552    22.421714     0.696209
C      4.658114    19.659502    22.576866     0.698602
C     -0.649047    18.065082    26.217793    -0.068241
C      5.615040    18.453408    22.545659    -0.307183
C      6.517652    18.489508    21.305029     0.105761
C      0.387317    19.097945    23.882265    -0.131045
C      6.421702    18.488506    23.862540     0.104449
C      1.471130    18.565720    27.444880     0.579582
C      5.917142    17.987366    25.048410    -0.142121
C      1.896364    18.595552    17.959687     0.584852
C      0.954530    18.488004    19.086087    -0.014768
C      0.303907    17.613831    21.211703    -0.134367
C      1.173077    17.616338    20.141535    -0.085440
C     -0.142940    19.324072    19.130542    -0.063405
C      6.288230    19.323571    20.225735    -0.140954
C      5.345106    16.044480    28.878345     0.580681
C      0.131825    14.948943    27.999247    -0.076660
C      3.260817     9.934291    26.493652    -0.032128
C      6.071163    14.107610    25.721423    -0.152029
C      0.989434    13.190067    24.748998    -0.308758
C      1.841978    12.058680    25.350176     0.100503
C      0.138338    13.865188    25.845957     0.105362
C      3.793989    10.639496    25.412002    -0.078845
C      3.079323    11.702443    24.855279    -0.149146
C      6.055055    15.189610    27.877952    -0.039000
C      0.128129    12.539764    23.647329     0.691790
C      4.021038     8.798893    27.062740     0.569113
C      0.784998    14.297136    26.994732    -0.138928
C      1.833438    14.294629    24.081284     0.696939
C      2.006631    10.268467    26.968530    -0.077421
C      1.309991    11.306345    26.396498    -0.127335
C      5.395370    14.745880    26.747725    -0.083271
C      4.776640     8.593825    17.234564    -0.056227
C      3.493060    10.195766    16.017781    -0.097269
C      3.965356     8.902179    16.164395    -0.004981
C      3.585894     7.886865    15.142216     0.571171
C      6.381664    16.939461    16.089027     0.574879
C      6.040931    15.689997    16.828282    -0.009420
C      6.477895    14.472622    16.352816    -0.089544
C      5.276142    15.741139    17.984417    -0.062477
C      6.148977    13.309398    17.022591    -0.144386
C      4.965091    14.572900    18.665380    -0.146764
C      5.383271    13.347002    18.184319     0.108468
C      5.149081    12.010797    18.923280    -0.306508
C      6.475144    11.689908    19.656352     0.698833
C      4.019199    12.123610    19.978139     0.699428
C      4.743319    10.887684    17.967342     0.106793
C      3.872083    11.193532    16.900706    -0.136298
C      5.144017     9.581563    18.116606    -0.147366
C      1.547627     6.071833    17.936429    -0.015678
C      1.056418     6.603306    19.115822    -0.082270
C      4.686192     4.617802    21.739279     0.696213
C      4.806682     7.124752    21.584127     0.698614
C      2.817043     5.530332    17.943200    -0.067661
C      3.849756     5.918658    21.615334    -0.307259
C      2.947144     5.954758    22.855964     0.105737
C      1.780679     6.563195    20.278728    -0.130951
C      3.043094     5.953756    20.298453     0.104885
C      0.696866     6.030970    16.716113     0.579067
C      3.547654     5.452616    19.112583    -0.141824
C      0.271632     6.060802    26.201306     0.584803
C      1.213466     5.953254    25.074906    -0.014743
C      1.864089     5.079081    22.949290    -0.134328
C      0.994919     5.081588    24.019458    -0.085430
C      2.310936     6.789322    25.030451    -0.063360
C      3.176566     6.788821    23.935258    -0.140987
C      4.119690     3.509730    15.282648     0.580965
C      2.036171     2.414193    16.161746    -0.076763
C      6.203979    22.469041    17.667341    -0.032021
C      3.393633     1.572860    18.439570    -0.152420
C      1.178562     0.655317    19.411995    -0.308791
C      0.326018    24.593430    18.810817     0.100785
C      2.029658     1.330438    18.315036     0.105035
C      5.670807    23.174246    18.748991    -0.078551
C      6.385473    24.237193    19.305714    -0.149078
C      3.409741     2.654860    16.283041    -0.038371
C      2.039867     0.005014    20.513664     0.691834
C      5.443758    21.333643    17.098253     0.569079
C      1.382998     1.762386    17.166261    -0.138743
C      0.334558     1.759879    20.079709     0.696944
C      0.161365    22.803217    17.192463    -0.077443
C      0.858005    23.841095    17.764495    -0.126950
C      4.069426     2.211130    17.413268    -0.083151
O      0.971298     5.839439     0.497842    -0.587917
O      5.908021     4.402956    28.977266    -0.486170
O      4.036971    20.699385     0.423946    -0.501032
O      2.710108    19.543430     1.739060    -0.580508
O      5.347622     6.683529     0.833171    -0.578379
O      3.604378     6.392973     2.118550    -0.484739
O      4.813963     5.893338    12.573224    -0.592313
O      3.248460     6.892859    11.407962    -0.468353
O     -0.685142     8.576527    29.035853    -0.517865
O      2.179591     8.759534     0.738961    -0.506504
O      2.746349    16.822136     1.289207    -0.571563
O      1.245516    16.695034     2.896372    -0.475602
O      2.183634    18.374189    14.222489    -0.587952
O      3.556775    16.937706    15.183727    -0.486230
O      6.414761     8.164635    14.296385    -0.503432
O      0.444824     7.008680    12.981271    -0.579015
O      5.104110    19.218279    13.887160    -0.578376
O     -0.449446    18.927723    12.601781    -0.484812
O      5.637769    18.428088     2.147107    -0.591742
O     -0.093528    19.427609     3.312369    -0.469080
O      2.853138    21.111277    15.125140    -0.517803
O      0.975341    21.294284    13.981370    -0.506418
O      0.408583     4.287386    13.431124    -0.572021
O      1.909416     4.160284    11.823959    -0.473374
O      5.338566    19.230061    28.942820    -0.587767
O      0.401843    20.666544     0.463396    -0.486086
O      2.272893     4.370115    29.016716    -0.501024
O      3.599756     5.526070    27.701602    -0.580543
O      0.962242    18.385971    28.607491    -0.578434
O      2.705486    18.676527    27.322112    -0.484878
O      1.495901    19.176162    16.867438    -0.591804
O      3.061404    18.176641    18.032700    -0.469116
O      6.995006    16.492973     0.404809    -0.517899
O      4.130273    16.309966    28.701701    -0.506540
O      3.563515     8.247364    28.151455    -0.571645
O      5.064348     8.374466    26.544290    -0.475661
O      4.126230     6.695311    15.218173    -0.587849
O      2.753089     8.131794    14.256935    -0.485351
O     -0.104897    16.904865    15.144277    -0.500958
O      5.865040    18.060820    16.459391    -0.580481
O      1.205754     5.851221    15.553502    -0.577790
O     -0.537490     6.141777    16.838881    -0.484641
O      0.672095     6.641412    27.293555    -0.591751
O     -0.893408     5.641891    26.128293    -0.469091
O      3.456726     3.958223    14.315522    -0.522594
O      5.334523     3.775216    15.459292    -0.511858
O      5.901281    20.782114    16.009538    -0.571563
O      4.400448    20.909216    17.616703    -0.475551
F      3.818940    24.822064     5.534844    -0.213425
F      3.187381     1.771912     5.894609    -0.212059
F      7.058083    24.950169     4.726698    -0.196989
F      1.211129    24.722287     6.316494    -0.211707
F      0.531764     1.608208     5.751528    -0.206915
F      4.245452     1.279547     4.086953    -0.193867
F      0.828184     8.989171     6.682441    -0.189431
F      2.632479     7.902658     6.231411    -0.226067
F      0.979801     4.257302     6.970077    -0.191650
F      2.318309     5.337798     5.699418    -0.209328
F      1.982333     8.101710     8.255750    -0.192223
F      2.579362     5.439329     7.815907    -0.195236
F      7.081209    13.386612     5.255747    -0.200932
F      6.868352    11.646036     6.511980    -0.193690
F      5.445501    13.258757     6.641813    -0.207420
F      3.919873    11.131359     6.507270    -0.201653
F      3.483938    10.373508     4.557709    -0.194692
F      5.219016     9.680337     5.605502    -0.209915
F      6.632792    12.287314     9.185487    -0.213405
F     -0.032449    14.306662     8.825722    -0.212095
F      3.393649    12.415419     9.993633    -0.196971
F      1.943803    12.187537     8.403837    -0.211714
F      2.623168    14.142958     8.968803    -0.206959
F      6.206280    13.814297    10.633378    -0.193850
F      2.326748    21.523921     8.037890    -0.189408
F      0.522453    20.437408     8.488920    -0.226029
F      2.175131    16.792052     7.750254    -0.191654
F      0.836623    17.872548     9.020913    -0.209305
F      1.172599    20.636460     6.464581    -0.192260
F      0.575570    17.974079     6.904424    -0.195237
F      3.370523     0.851862     9.464584    -0.200919
F      3.583380    24.180786     8.208351    -0.193744
F      5.006231     0.724007     8.078518    -0.207448
F      6.531859    23.666109     8.213061    -0.201677
F     -0.329006    22.908258    10.162622    -0.194709
F      5.232716    22.215087     9.114829    -0.209960
F      2.490924     0.247436    23.905818    -0.213419
F      3.122483    23.297588    23.546053    -0.212078
F     -0.748219     0.119331    24.713964    -0.197002
F      5.098735     0.347213    23.124168    -0.211701
F      5.778100    23.461292    23.689134    -0.206940
F      2.064412    23.789953    25.353709    -0.193869
F      5.481680    16.080329    22.758221    -0.189415
F      3.677385    17.166842    23.209251    -0.226025
F      5.330063    20.812198    22.470585    -0.191651
F      3.991555    19.731702    23.741244    -0.209307
F      4.327531    16.967790    21.184912    -0.192241
F      3.730502    19.630171    21.624755    -0.195243
F     -0.771345    11.682888    24.184915    -0.200937
F     -0.558488    13.423464    22.928682    -0.193709
F      0.864363    11.810743    22.798849    -0.207440
F      2.389991    13.938141    22.933392    -0.201677
F      2.825926    14.695992    24.882953    -0.194679
F      1.090848    15.389163    23.835160    -0.209911
F     -0.322928    12.782186    20.255175    -0.213445
F      6.342313    10.762838    20.614940    -0.212087
F      2.916215    12.654081    19.447029    -0.196993
F      4.366061    12.881963    21.036825    -0.211728
F      3.686696    10.926542    20.471859    -0.206946
F      0.103584    11.255203    18.807284    -0.193835
F      3.983116     3.545579    21.402772    -0.189341
F      5.787411     4.632092    20.951742    -0.225991
F      4.134733     8.277448    21.690408    -0.191649
F      5.473241     7.196952    20.419749    -0.209284
F      5.137265     4.433040    22.976081    -0.192231
F      5.734294     7.095421    22.536238    -0.195215
F      2.939341    24.217638    19.976078    -0.200980
F      2.726484     0.888714    21.232311    -0.193710
F      1.303633    24.345493    21.362144    -0.207535
F     -0.221995     1.403391    21.227601    -0.201774
F     -0.657930     2.161242    19.278040    -0.194541
F      1.077148     2.854413    20.325833    -0.209980

The following XYZ coordinates are in angstroms. Other properties are in atomic units.
The sperically averaged electron density of each atom fit to a function of the form exp(a - br)
eigen_1, eigen_2 and eigen_3 are the three eigenvalues of traceless quadrupole moment tensor
  atom number  atomic symbol              X              Y              Z     net charge C6 coefficient C8 coefficient C10 coefficient fluctuating dipole atomic polarizability isotropic forcefield polarizability              a              b squared Pearson coefficient          <r^3>          <r^4>         wp_QDO          m_QDO          q_QDO       dipole_x       dipole_y       dipole_z         dipole            Qxy            Qxz            Qyz     Q(x^2-y^2)  Q(3z^2 - R^2)        eigen_1        eigen_2        eigen_3 static polarizability      alpha(xx)      alpha(xy)      alpha(xz)      alpha(yy)      alpha(yz)      alpha(zz) atomic spin moment
            1             Eu       5.618150       6.669740      28.207981       1.278777     167.554299 0.42545397E+04  0.16220032E+06                                23.889061                           20.800144       0.476219       1.817934                    0.999779      97.277822     268.186176       0.421304       0.381339      -1.186546      -0.020839       0.007632       0.000806       0.022207       0.016383      -0.007260       0.004424      -0.041295       0.097975      -0.043593       0.009896       0.033698             27.590111      33.074369      -3.605669       0.044519      24.658877      -1.437094      25.037085           0.016868
            2             Eu       2.055469       6.768514      29.238110       1.304547     180.727246 0.47246535E+04  0.18401429E+06                                24.599421                           21.552760       0.437528       1.814986                    0.999670      96.174088     263.798597       0.426538       0.368695      -1.202382      -0.019841       0.016432       0.007768       0.026908       0.024682       0.028915       0.005450      -0.027780       0.035875      -0.044082       0.004216       0.039866             28.115469      34.308741      -1.337683       0.535836      24.475689       1.526232      25.561976           0.024431
            3             Eu       3.846646      19.204490      15.953012       1.278755     167.557231 0.42546572E+04  0.16220612E+06                                23.889405                           20.800489       0.476339       1.817955                    0.999779      97.280081     268.194601       0.421298       0.381341      -1.186543       0.020868       0.007658      -0.000759       0.022242      -0.016390      -0.007265      -0.004429      -0.041292       0.097993      -0.043601       0.009896       0.033705             27.590449      33.075089       3.605565       0.044166      24.658311       1.437306      25.037946           0.016625
            4             Eu       0.112527      19.303264      14.922883       1.304537     180.730830 0.47247887E+04  0.18402110E+06                                24.599809                           21.553131       0.437572       1.814985                    0.999670      96.176107     263.806320       0.426532       0.368697      -1.202379       0.019853       0.016432      -0.007695       0.026896      -0.024675       0.028919      -0.005483      -0.027771       0.035749      -0.044058       0.004176       0.039882             28.115830      34.309375       1.337254       0.536639      24.475024      -1.526083      25.563092           0.024210
            5             Eu       0.691714      18.399760       1.232681       1.278642     167.560604 0.42546963E+04  0.16220950E+06                                23.890502                           20.801187       0.476651       1.817992                    0.999779      97.288171     268.226651       0.421269       0.381363      -1.186514       0.020867      -0.007667      -0.000785       0.022245       0.016457      -0.007315       0.004430      -0.041272       0.098042      -0.043652       0.009925       0.033728             27.592104      33.076969      -3.605852       0.044558      24.660309      -1.437261      25.039033           0.015347
            6             Eu       4.254395      18.300986       0.202552       1.304521     180.725344 0.47245653E+04  0.18401189E+06                                24.600133                           21.553274       0.437585       1.814957                    0.999670      96.181379     263.828220       0.426507       0.368719      -1.202349       0.019890      -0.016431      -0.007726       0.026931       0.024719       0.028938       0.005497      -0.027703       0.035739      -0.044073       0.004143       0.039930             28.116521      34.309763      -1.338111       0.536041      24.476537       1.526348      25.563262           0.022885
            7             Eu       2.463218       5.865010      13.487650       1.279776     167.527923 0.42536677E+04  0.16215334E+06                                23.883655                           20.795857       0.475569       1.817972                    0.999777      97.243121     268.049881       0.421427       0.381260      -1.186647      -0.020114      -0.008822       0.001716       0.022031      -0.016289      -0.007320      -0.005292      -0.042197       0.098144      -0.043986       0.010007       0.033979             27.583217      33.067206       3.598989       0.044676      24.654244       1.431254      25.028202           0.020030
            8             Eu       6.197337       5.766236      14.517779       1.305013     180.613369 0.47208272E+04  0.18383059E+06                                24.591149                           21.545599       0.436736       1.814901                    0.999670      96.153623     263.729598       0.426556       0.368749      -1.202321      -0.020608      -0.017388       0.008134       0.028164      -0.024955       0.029000      -0.005119      -0.027040       0.035701      -0.044174       0.004324       0.039849             28.106446      34.290963       1.346263       0.533536      24.475604      -1.530395      25.552773           0.015363
            9              H       1.919650       4.813344       2.637883       0.119942       0.932733 0.65603651E+01  0.62472074E+02                                 1.683618                            1.577377      -1.262436       2.282619                    0.994273       3.765451      11.051714       0.452245       1.422245      -0.677374       0.013651       0.035942       0.005993       0.038911       0.001773       0.008562       0.001921      -0.019485      -0.001792      -0.014669       0.003599       0.011070              1.735924       1.503879       0.267457       0.037487       2.251123       0.060572       1.452769           0.000524
           10              H       7.056402       2.138428       0.597645       0.121569       0.966017 0.68890625E+01  0.64661256E+02                                 1.564108                            1.496040      -0.928310       2.442701                    0.998862       3.259235       8.704810       0.535629       1.218310      -0.723127      -0.024369      -0.009926      -0.027313       0.037926       0.007722       0.008795       0.003708      -0.007268       0.001477      -0.011933      -0.001604       0.013538              1.566608       1.572053       0.089841       0.419969       1.377264       0.060929       1.750509           0.000340
           11              H       3.839215      23.169232       0.859667       0.120148       0.967624 0.68746696E+01  0.64556391E+02                                 1.571534                            1.498770      -0.890517       2.458528                    0.999130       3.276930       8.782510       0.532315       1.225320      -0.721376       0.021381       0.002965      -0.031623       0.038287       0.005162      -0.010044      -0.003875      -0.008609       0.015636      -0.013084      -0.000742       0.013825              1.576975       1.503057      -0.006288      -0.418704       1.375785       0.024827       1.852083           0.000202
           12              H       1.815731      21.045845       3.582929       0.125587       0.922770 0.64674795E+01  0.61252764E+02                                 1.663740                            1.561031      -1.208903       2.316257                    0.995166       3.650991      10.620974       0.457716       1.412926      -0.679769      -0.014886      -0.034124       0.013786       0.039700       0.001151      -0.007396      -0.004105      -0.016351       0.000625      -0.012620       0.001804       0.010816              1.710888       1.456709       0.249156      -0.096998       2.150260      -0.209558       1.525695           0.000220
           13              H       3.288944       0.045125       1.972524       0.116618       1.025205 0.75887351E+01  0.73387699E+02                                 1.664657                            1.600400      -1.024120       2.393338                    0.998075       3.429272       9.470888       0.500418       1.265666      -0.712208       0.016064       0.031723      -0.017589       0.039671       0.006575      -0.014117      -0.004890      -0.015009       0.005410      -0.018598       0.001190       0.017409              1.668896       1.417432       0.165155      -0.123028       2.094916      -0.175070       1.494339           0.000058
           14              H       1.316812      22.988732       4.731114       0.112821       1.085117 0.81325394E+01  0.80830065E+02                                 1.787330                            1.700356      -1.292453       2.263683                    0.994709       3.752367      10.857837       0.462248       1.333167      -0.695964      -0.020320      -0.008569       0.030887       0.037951       0.007214      -0.010142      -0.001780      -0.001572       0.000325      -0.011979      -0.001157       0.013136              1.807905       1.611565      -0.024493      -0.427338       1.676654       0.017612       2.135498          -0.000226
           15              H       0.399073       0.473814       2.069679       0.118815       1.037259 0.76875903E+01  0.74418326E+02                                 1.666097                            1.602492      -0.992052       2.409942                    0.998440       3.378452       9.267398       0.505107       1.252659      -0.715645      -0.018462      -0.035438      -0.008283       0.040808       0.010772       0.012249       0.002538      -0.014251      -0.006286      -0.018326       0.000522       0.017805              1.668695       1.454385       0.195067       0.080332       2.139228       0.009259       1.412473          -0.000046
           16              H       2.528809       3.176306       4.121693       0.106495       1.071150 0.81341208E+01  0.81243349E+02                                 1.798298                            1.719597      -1.443014       2.189235                    0.992315       3.930779      11.584357       0.449837       1.363245      -0.688740       0.020979       0.014990       0.025985       0.036606       0.009295       0.009115       0.000359      -0.004794      -0.008126      -0.013465       0.000034       0.013431              1.810546       1.679822       0.072490       0.420504       1.735741       0.109592       2.016075           0.000033
           17              H       4.355407       5.535346       4.398435       0.113765       0.978159 0.68355182E+01  0.65187538E+02                                 1.687244                            1.572022      -1.048787       2.382670                    0.997173       3.588596      10.241380       0.473736       1.355741      -0.691598      -0.035806      -0.017903       0.001230       0.040051       0.012804       0.002743      -0.001678       0.008468      -0.006083      -0.013260      -0.001335       0.014594              1.738596       2.270073       0.403683       0.013114       1.488580       0.015851       1.457135           0.000419
           18              H       0.030219       7.320294       2.428855       0.110916       0.920297 0.65908162E+01  0.63000967E+02                                 1.681938                            1.591247      -1.326345       2.246820                    0.993761       3.888418      11.533424       0.444765       1.440679      -0.673416       0.019148       0.008328      -0.031308       0.037632       0.006892      -0.002054      -0.005822       0.022094       0.019063      -0.017290       0.004942       0.012349              1.727973       1.522233       0.108990      -0.264729       1.549212      -0.239976       2.112473           0.000028
           19              H       5.576991       5.593005       6.332686       0.120187       1.083158 0.82118093E+01  0.81451042E+02                                 1.769647                            1.699881      -1.013665       2.403520                    0.997700       3.533563      10.066128       0.467971       1.319561      -0.700879      -0.018690      -0.020096       0.029249       0.040108       0.010477      -0.003262      -0.011502       0.004104       0.007903      -0.015299      -0.001654       0.016954              1.783790       1.646770       0.144271      -0.183655       1.511195      -0.212628       2.193407           0.000275
           20              H       1.235158       7.475725       4.380771       0.119018       0.980834 0.73518184E+01  0.71710953E+02                                 1.717791                            1.654550      -1.213013       2.310959                    0.994356       3.707516      10.854132       0.449696       1.396356      -0.683529       0.034671       0.015761      -0.008355       0.038991       0.010285      -0.005004      -0.004186       0.014450       0.007376      -0.013932      -0.000747       0.014680              1.742983       2.097354       0.316254       0.077736       1.568364       0.006251       1.563231           0.000131
           21              H       5.864883       8.064858       7.539754       0.111690       1.027743 0.75931713E+01  0.74678268E+02                                 1.768313                            1.676605      -1.285856       2.267996                    0.994176       3.816177      11.224574       0.448606       1.388256      -0.684409      -0.008740       0.027537      -0.024642       0.037972      -0.010525      -0.004989      -0.004874      -0.003385       0.000912      -0.014161       0.003625       0.010536              1.808582       1.533413      -0.103544       0.036043       1.814338      -0.465138       2.077996           0.000157
           22              H       4.408862       8.029761       9.312081       0.121006       1.026587 0.73933271E+01  0.71261514E+02                                 1.689861                            1.597366      -1.005350       2.407542                    0.998095       3.421836       9.534123       0.491010       1.294197      -0.705981      -0.029400       0.027328      -0.000560       0.040143      -0.013392      -0.005595      -0.005076      -0.008588      -0.007880      -0.016750       0.001333       0.015417              1.716036       2.039813      -0.424133      -0.031532       1.640792      -0.013812       1.467502           0.000438
           23              H       6.618637       5.171838      11.022584       0.104903       1.010495 0.71844688E+01  0.70005544E+02                                 1.772296                            1.645872      -1.350355       2.228550                    0.993456       3.963663      11.777932       0.444569       1.413933      -0.678191       0.007480      -0.019091       0.028340       0.034980      -0.003096      -0.001146      -0.008199       0.005293       0.007835      -0.010381       0.002123       0.008259              1.849613       1.507743      -0.175394       0.109918       1.889573      -0.531698       2.151524           0.000313
           24              H       0.758710       5.176852       9.211983       0.113497       1.044845 0.79171743E+01  0.78579516E+02                                 1.774551                            1.701926      -1.339146       2.241966                    0.993860       3.860840      11.359252       0.449805       1.371963      -0.687331       0.029654      -0.023310       0.006993       0.038362      -0.009796      -0.000511      -0.005267      -0.000971      -0.008396      -0.010613      -0.001447       0.012060              1.795554       1.960938      -0.417311      -0.115047       1.754998      -0.053421       1.670726           0.000289
           25              H       5.716667       9.839779       0.685967       0.124294       0.977764 0.69200845E+01  0.66007284E+02                                 1.671847                            1.572455      -1.032732       2.398355                    0.997833       3.472817       9.819379       0.479236       1.339913      -0.695627      -0.023063      -0.010431      -0.030643       0.039746      -0.002141       0.005936       0.002385       0.018717       0.010735      -0.012047       0.000205       0.011842              1.713075       1.596722       0.100247       0.338830       1.476827       0.313738       2.065677           0.000276
           26              H       0.693101      11.226122       4.486757       0.110283       1.033999 0.77393718E+01  0.76774648E+02                                 1.795553                            1.708677      -1.447382       2.190673                    0.992297       3.966779      11.866056       0.436464       1.414639      -0.678580       0.022689       0.006085       0.029679       0.037851      -0.000077       0.008014       0.007017       0.015382       0.012540      -0.013308      -0.000619       0.013927              1.827344       1.835134       0.108733       0.298502       1.586627       0.303588       2.060273          -0.000034
           27              H       1.686928      14.668164       4.377826       0.118803       1.068423 0.77781817E+01  0.76098538E+02                                 1.743110                            1.643399      -1.125294       2.347655                    0.996635       3.567454      10.087920       0.480805       1.302084      -0.703331      -0.034883       0.010148       0.018038       0.040560      -0.005549      -0.007632      -0.001801       0.013454       0.007374      -0.011512      -0.000776       0.012288              1.778524       2.196319      -0.149885      -0.294356       1.611737      -0.015552       1.527517           0.000073
           28              H       2.868036      12.893244       5.299319       0.114603       1.029061 0.76159287E+01  0.75001153E+02                                 1.776878                            1.685148      -1.273120       2.279476                    0.993489       3.791455      11.180160       0.444812       1.398248      -0.682791      -0.018213      -0.013346       0.030408       0.037874      -0.000760      -0.010425      -0.005243       0.004560       0.000693      -0.011482      -0.000824       0.012306              1.815799       1.706350       0.120731      -0.240891       1.807918      -0.417377       1.933131          -0.000109
           29              H       4.612789      10.932809       2.358197       0.117241       1.040550 0.77641269E+01  0.75912172E+02                                 1.718722                            1.647941      -1.028944       2.394560                    0.997747       3.509083       9.913473       0.477601       1.311662      -0.702178      -0.037140       0.003548      -0.010395       0.038730      -0.004761       0.008899       0.006474       0.023749       0.005083      -0.017407       0.000977       0.016430              1.748747       2.283207      -0.182586       0.004609       1.488627       0.076619       1.474409          -0.000058
           30              H       4.675677      15.277353       1.766440       0.118772       0.987179 0.68991120E+01  0.65936962E+02                                 1.689735                            1.572562      -1.236822       2.295932                    0.994723       3.643572      10.404646       0.476779       1.344168      -0.693182       0.018545       0.016817      -0.026672       0.036580      -0.002649      -0.008101      -0.004263       0.007842      -0.005283      -0.010565       0.000301       0.010263              1.751258       1.544423       0.144245      -0.296485       1.757752      -0.484885       1.951599          -0.000162
           31              H       5.848935      13.557586       2.726205       0.119129       1.005023 0.74704524E+01  0.72120800E+02                                 1.660952                            1.602616      -0.910719       2.450602                    0.998946       3.406831       9.469403       0.492095       1.289268      -0.707352       0.036971      -0.001505      -0.017678       0.041007      -0.001766      -0.012611      -0.007908       0.018765      -0.000132      -0.016724      -0.001784       0.018509              1.678526       2.022703      -0.256793      -0.203456       1.582931      -0.027851       1.429943          -0.000386
           32              H       1.832223      10.193259       2.764478       0.113637       1.011784 0.72093216E+01  0.69525764E+02                                 1.708204                            1.601991      -1.102498       2.354389                    0.996856       3.619226      10.314909       0.475771       1.334925      -0.695755       0.037256      -0.004375       0.003618       0.037686      -0.000872       0.000693       0.000672       0.017063      -0.009919      -0.007057      -0.003205       0.010261              1.761161       2.404570      -0.075219       0.081401       1.415223       0.081321       1.463690           0.000581
           33              H       1.235282      17.348094      12.082448       0.119947       0.932769 0.65606904E+01  0.62476169E+02                                 1.683681                            1.577429      -1.262583       2.282550                    0.994271       3.765594      11.052350       0.452230       1.422268      -0.677369      -0.013652       0.035941      -0.005996       0.038911      -0.001772       0.008558      -0.001923      -0.019481      -0.001797      -0.014663       0.003595       0.011068              1.735991       1.503929      -0.267479       0.037490       2.251232      -0.060576       1.452813           0.000412
           34              H       3.395330      14.673178      14.122686       0.121552       0.965928 0.68882181E+01  0.64651161E+02                                 1.564011                            1.495950      -0.928321       2.442718                    0.998863       3.258975       8.703887       0.535646       1.218312      -0.723129       0.024372      -0.009934       0.027316       0.037932      -0.007726       0.008791      -0.003713      -0.007261       0.001472      -0.011928      -0.001613       0.013541              1.566511       1.571958      -0.089837       0.419935       1.377177      -0.060930       1.750398           0.000521
           35              H       6.612517      10.634482      13.860664       0.120122       0.967943 0.68774348E+01  0.64587917E+02                                 1.571741                            1.498958      -0.891183       2.458129                    0.999125       3.277556       8.784151       0.532350       1.225134      -0.721413      -0.021370       0.002926       0.031599       0.038258      -0.005187      -0.010037       0.003899      -0.008592       0.015649      -0.013078      -0.000772       0.013850              1.577187       1.503243       0.006297      -0.418786       1.375967      -0.024845       1.852350           0.000591
           36              H       1.339201       8.511095      11.137402       0.125461       0.922974 0.64691692E+01  0.61272091E+02                                 1.663909                            1.561177      -1.208578       2.316349                    0.995165       3.651373      10.621990       0.457725       1.412821      -0.679789       0.014861      -0.034118      -0.013762       0.039677      -0.001142      -0.007409       0.004093      -0.016395       0.000647      -0.012648       0.001830       0.010818              1.711065       1.456844      -0.249203      -0.097017       2.150510       0.209596       1.525842           0.000598
           37              H      -0.134012      12.579875      12.747807       0.116518       1.025511 0.75915092E+01  0.73420540E+02                                 1.664914                            1.600629      -1.024211       2.393233                    0.998073       3.429828       9.472519       0.500417       1.265566      -0.712229      -0.016078       0.031707       0.017597       0.039667      -0.006578      -0.014117       0.004893      -0.014999       0.005425      -0.018596       0.001183       0.017413              1.669157       1.417620      -0.165197      -0.123058       2.095301       0.175115       1.494551           0.000221
           38              H       1.838120      10.453982       9.989217       0.112736       1.085395 0.81351696E+01  0.80862807E+02                                 1.787631                            1.700625      -1.292539       2.263592                    0.994708       3.753018      10.860192       0.462213       1.333158      -0.695965       0.020323      -0.008584      -0.030874       0.037946      -0.007215      -0.010143       0.001781      -0.001571       0.000319      -0.011980      -0.001159       0.013138              1.808220       1.611822       0.024504      -0.427449       1.676942      -0.017627       2.135895           0.000093
           39              H       2.755859      13.008564      12.650652       0.118849       1.037050 0.76855965E+01  0.74394397E+02                                 1.665915                            1.602320      -0.991915       2.410058                    0.998442       3.377963       9.265848       0.505116       1.252715      -0.715636       0.018469      -0.035454       0.008285       0.040825      -0.010779       0.012245      -0.002539      -0.014258      -0.006293      -0.018328       0.000517       0.017811              1.668513       1.454234      -0.195048       0.080315       2.138984      -0.009266       1.412320           0.000327
           40              H       0.626123      15.711056      10.598638       0.106495       1.071099 0.81336897E+01  0.81238421E+02                                 1.798289                            1.719590      -1.443079       2.189220                    0.992314       3.930733      11.584389       0.449820       1.363307      -0.688728      -0.020980       0.014986      -0.025987       0.036607      -0.009295       0.009113      -0.000359      -0.004794      -0.008122      -0.013464       0.000034       0.013430              1.810538       1.679814      -0.072489       0.420501       1.735733      -0.109589       2.016067          -0.000129
           41              H       6.096325      18.070096      10.321896       0.113779       0.978248 0.68362960E+01  0.65196729E+02                                 1.687322                            1.572090      -1.048889       2.382603                    0.997172       3.588814      10.242100       0.473736       1.355705      -0.691604       0.035803      -0.017904      -0.001234       0.040049      -0.012806       0.002739       0.001677       0.008466      -0.006083      -0.013260      -0.001336       0.014596              1.738680       2.270190      -0.403707       0.013115       1.488644      -0.015851       1.457205           0.000173
           42              H       3.124713      19.855044      12.291476       0.110931       0.920420 0.65919592E+01  0.63014734E+02                                 1.682081                            1.591376      -1.326530       2.246711                    0.993759       3.888800      11.534882       0.444750       1.440663      -0.673416      -0.019147       0.008325       0.031302       0.037627      -0.006893      -0.002053       0.005818       0.022102       0.019074      -0.017294       0.004945       0.012350              1.728122       1.522362      -0.109003      -0.264754       1.549335       0.239998       2.112670          -0.000069
           43              H       4.874741      18.127755       8.387645       0.120199       1.083201 0.82122366E+01  0.81456295E+02                                 1.769678                            1.699912      -1.013664       2.403509                    0.997699       3.533686      10.066523       0.467973       1.319540      -0.700882       0.018689      -0.020089      -0.029243       0.040100      -0.010479      -0.003256       0.011497       0.004106       0.007910      -0.015300      -0.001647       0.016948              1.783823       1.646804      -0.144271      -0.183650       1.511220       0.212625       2.193444          -0.000279
           44              H       1.919774      20.010475      10.339560       0.119039       0.980889 0.73523540E+01  0.71717524E+02                                 1.717848                            1.654602      -1.213064       2.310925                    0.994354       3.707668      10.854699       0.449692       1.396342      -0.683531      -0.034669       0.015763       0.008356       0.038991      -0.010286      -0.005003       0.004185       0.014455       0.007381      -0.013936      -0.000744       0.014680              1.743042       2.097427      -0.316265       0.077746       1.568411      -0.006255       1.563287          -0.000111
           45              H       4.586849      20.599608       7.180577       0.111742       1.027632 0.75922224E+01  0.74667182E+02                                 1.768245                            1.676547      -1.285982       2.267971                    0.994175       3.816019      11.224262       0.448592       1.388333      -0.684394       0.008735       0.027539       0.024642       0.037973       0.010524      -0.004988       0.004873      -0.003381       0.000895      -0.014158       0.003620       0.010538              1.808508       1.533364       0.103536       0.036037       1.814263       0.465097       2.077898          -0.000209
           46              H       6.042870      20.564511       5.408250       0.121026       1.026492 0.73924978E+01  0.71251726E+02                                 1.689781                            1.597296      -1.005068       2.407686                    0.998097       3.421682       9.533663       0.491011       1.294229      -0.705975       0.029407       0.027326       0.000569       0.040147       0.013404      -0.005598       0.005075      -0.008597      -0.007837      -0.016764       0.001342       0.015422              1.715954       2.039704       0.424097      -0.031531       1.640716       0.013810       1.467441          -0.000135
           47              H       3.833095      17.706588       3.697747       0.104810       1.010685 0.71860579E+01  0.70024435E+02                                 1.772465                            1.646011      -1.350150       2.228591                    0.993454       3.964105      11.779276       0.444571       1.413858      -0.678204      -0.007525      -0.019097      -0.028318       0.034975       0.003114      -0.001119       0.008190       0.005276       0.007870      -0.010370       0.002103       0.008267              1.849801       1.507873       0.175432       0.109950       1.889779       0.531801       2.151749          -0.000090
           48              H       2.396222      17.711602       5.508348       0.113530       1.044577 0.79147290E+01  0.78550162E+02                                 1.774354                            1.701749      -1.339005       2.242071                    0.993862       3.860479      11.358287       0.449789       1.372101      -0.687305      -0.029658      -0.023308      -0.007006       0.038366       0.009796      -0.000512       0.005269      -0.000978      -0.008361      -0.010616      -0.001440       0.012055              1.795353       1.960710       0.417243      -0.115022       1.754804       0.053418       1.670543          -0.000233
           49              H       4.735065      22.374529      14.034364       0.124287       0.977618 0.69186329E+01  0.65988788E+02                                 1.671577                            1.572212      -1.032392       2.398525                    0.997837       3.472228       9.816790       0.479317       1.339779      -0.695657       0.023062      -0.010406       0.030653       0.039746       0.002140       0.005939      -0.002382       0.018704       0.010724      -0.012038       0.000197       0.011840              1.712794       1.596462      -0.100232       0.338772       1.476593      -0.313659       2.065326           0.000424
           50              H       2.461831      23.760872      10.233574       0.110282       1.033977 0.77391647E+01  0.76772111E+02                                 1.795532                            1.708659      -1.447424       2.190659                    0.992297       3.966719      11.865855       0.436465       1.414646      -0.678579      -0.022691       0.006098      -0.029675       0.037851       0.000077       0.008013      -0.007012       0.015385       0.012560      -0.013307      -0.000620       0.013927              1.827319       1.835111      -0.108739       0.298508       1.586601      -0.303587       2.060246          -0.000033
           51              H       1.468004       2.133414      10.342505       0.118793       1.068034 0.77746016E+01  0.76054383E+02                                 1.742707                            1.643042      -1.124108       2.348243                    0.996648       3.566511      10.084486       0.480850       1.302118      -0.703330       0.034891       0.010148      -0.018002       0.040552       0.005587      -0.007611       0.001826       0.013442       0.007314      -0.011538      -0.000733       0.012270              1.778100       2.195757       0.149849      -0.294252       1.611368       0.015530       1.527173           0.000646
           52              H       0.286896       0.358494       9.421012       0.114532       1.029276 0.76179965E+01  0.75026624E+02                                 1.777114                            1.685368      -1.273259       2.279369                    0.993487       3.792008      11.182179       0.444787       1.398234      -0.682793       0.018215      -0.013345      -0.030403       0.037871       0.000765      -0.010426       0.005249       0.004565       0.000695      -0.011489      -0.000820       0.012309              1.816040       1.706584      -0.120745      -0.240936       1.808156       0.417444       1.933380           0.000005
           53              H       5.838943      23.467559      12.362134       0.117243       1.040391 0.77625094E+01  0.75891668E+02                                 1.718501                            1.647736      -1.028723       2.394692                    0.997750       3.508544       9.911330       0.477650       1.311610      -0.702192       0.037144       0.003571       0.010408       0.038739       0.004760       0.008897      -0.006463       0.023763       0.005088      -0.017403       0.000970       0.016433              1.748515       2.282898       0.182549       0.004625       1.488427      -0.076592       1.474219           0.000167
           54              H       5.776055       2.742603      12.953891       0.119195       0.985580 0.68854278E+01  0.65776803E+02                                 1.688351                            1.571351      -1.236920       2.296254                    0.994737       3.640403      10.394970       0.476779       1.344766      -0.693071      -0.018540       0.016858       0.026772       0.036670       0.002656      -0.008071       0.004288       0.007751      -0.005174      -0.010556       0.000352       0.010204              1.749785       1.543187      -0.144113      -0.296149       1.756239       0.484295       1.949929           0.000740
           55              H       4.602797       1.022836      11.994126       0.119179       1.004486 0.74653280E+01  0.72058719E+02                                 1.660389                            1.602097      -0.910070       2.451015                    0.998951       3.405578       9.464986       0.492163       1.289317      -0.707348      -0.036985      -0.001486       0.017721       0.041038       0.001766      -0.012612       0.007898       0.018778      -0.000099      -0.016718      -0.001794       0.018513              1.677937       2.021960       0.256619      -0.203387       1.582348       0.027822       1.429503           0.000218
           56              H       1.322709      22.728009      11.955853       0.113637       1.011693 0.72084166E+01  0.69514212E+02                                 1.708049                            1.601852      -1.102256       2.354513                    0.996859       3.618840      10.313288       0.475813       1.334861      -0.695770      -0.037260      -0.004354      -0.003609       0.037687       0.000872       0.000693      -0.000667       0.017058      -0.009920      -0.007053      -0.003206       0.010259              1.760995       2.404336       0.075214       0.081393       1.415096      -0.081305       1.463553           0.000615
           57              H       4.390214      20.256156      26.802779       0.119954       0.932890 0.65617858E+01  0.62489254E+02                                 1.683811                            1.577547      -1.262709       2.282464                    0.994268       3.765962      11.053692       0.452219       1.422244      -0.677372      -0.013654      -0.035933      -0.006001       0.038905       0.001775       0.008556       0.001927      -0.019473      -0.001797      -0.014658       0.003590       0.011068              1.736130       1.504048       0.267506       0.037495       2.251413       0.060578       1.452929           0.000289
           58              H      -0.746538      22.931072      28.843017       0.121517       0.966132 0.68901026E+01  0.64673422E+02                                 1.564226                            1.496148      -0.928580       2.442554                    0.998860       3.259491       8.705640       0.535613       1.218302      -0.723129       0.024369       0.009940       0.027311       0.037928       0.007730       0.008788       0.003720      -0.007258       0.001475      -0.011925      -0.001622       0.013547              1.566728       1.572172       0.089852       0.420016       1.377364       0.060935       1.750648           0.000151
           59              H       2.470649       1.900268      28.580995       0.120194       0.967554 0.68740329E+01  0.64548910E+02                                 1.571458                            1.498700      -0.890431       2.458585                    0.999131       3.276755       8.781935       0.532329       1.225318      -0.721376      -0.021382      -0.002959       0.031622       0.038287       0.005160      -0.010045      -0.003872      -0.008613       0.015630      -0.013086      -0.000737       0.013823              1.576898       1.502986      -0.006287      -0.418676       1.375718       0.024825       1.851989           0.000383
           60              H       4.494133       4.023655      25.857733       0.125572       0.922705 0.64668964E+01  0.61245894E+02                                 1.663679                            1.560976      -1.208864       2.316292                    0.995167       3.650810      10.620350       0.457717       1.412954      -0.679766       0.014887       0.034130      -0.013781       0.039704       0.001151      -0.007399      -0.004104      -0.016358       0.000620      -0.012625       0.001808       0.010818              1.710823       1.456656       0.249146      -0.096992       2.150180      -0.209548       1.525634           0.000543
           61              H       3.020920      25.024375      27.468138       0.116610       1.025165 0.75883759E+01  0.73383543E+02                                 1.664642                            1.600384      -1.024160       2.393333                    0.998075       3.429193       9.470704       0.500409       1.265701      -0.712202      -0.016066      -0.031727       0.017591       0.039676       0.006577      -0.014118      -0.004892      -0.015010       0.005409      -0.018599       0.001187       0.017412              1.668880       1.417419       0.165156      -0.123028       2.094895      -0.175074       1.494327           0.000022
           62              H       4.993052       2.080769      24.709548       0.112814       1.085106 0.81324403E+01  0.80828980E+02                                 1.787338                            1.700361      -1.292521       2.263661                    0.994708       3.752335      10.857802       0.462239       1.333193      -0.695960       0.020323       0.008566      -0.030889       0.037954       0.007216      -0.010143      -0.001780      -0.001571       0.000328      -0.011981      -0.001158       0.013138              1.807915       1.611572      -0.024491      -0.427347       1.676656       0.017609       2.135517           0.000114
           63              H       5.910791      24.595686      27.370983       0.118829       1.037250 0.76874917E+01  0.74417048E+02                                 1.666078                            1.602474      -0.992052       2.409943                    0.998440       3.378419       9.267253       0.505114       1.252646      -0.715648       0.018463       0.035434       0.008282       0.040806       0.010769       0.012250       0.002535      -0.014249      -0.006282      -0.018327       0.000526       0.017801              1.668676       1.454368       0.195063       0.080329       2.139201       0.009254       1.412460           0.000025
           64              H       3.781055      21.893194      25.318969       0.106498       1.071127 0.81339054E+01  0.81240590E+02                                 1.798266                            1.719569      -1.442940       2.189267                    0.992315       3.930736      11.584155       0.449843       1.363237      -0.688741      -0.020978      -0.014990      -0.025982       0.036604       0.009294       0.009113       0.000359      -0.004794      -0.008127      -0.013463       0.000033       0.013430              1.810516       1.679794       0.072483       0.420491       1.735711       0.109577       2.016042          -0.000179
           65              H       1.954457      19.534154      25.042227       0.113783       0.978213 0.68359978E+01  0.65193220E+02                                 1.687289                            1.572062      -1.048918       2.382598                    0.997172       3.588745      10.241874       0.473737       1.355716      -0.691602       0.035803       0.017910      -0.001232       0.040052       0.012806       0.002738      -0.001676       0.008467      -0.006083      -0.013259      -0.001336       0.014595              1.738646       2.270139       0.403696       0.013116       1.488618       0.015850       1.457180           0.000123
           66              H       6.279645      17.749206      27.011807       0.110946       0.920379 0.65916177E+01  0.63010771E+02                                 1.682044                            1.591346      -1.326553       2.246709                    0.993759       3.888735      11.534696       0.444749       1.440683      -0.673413      -0.019146      -0.008332       0.031302       0.037627       0.006897      -0.002050      -0.005823       0.022093       0.019063      -0.017292       0.004945       0.012348              1.728085       1.522333       0.108999      -0.264742       1.549312      -0.239990       2.112608          -0.000214
           67              H       0.732873      19.476495      23.107976       0.120207       1.083169 0.82119422E+01  0.81452746E+02                                 1.769653                            1.699890      -1.013647       2.403522                    0.997700       3.533639      10.066391       0.467971       1.319553      -0.700879       0.018688       0.020095      -0.029241       0.040101       0.010481      -0.003255      -0.011494       0.004108       0.007915      -0.015301      -0.001645       0.016946              1.783799       1.646783       0.144269      -0.183645       1.511204      -0.212622       2.193410          -0.000147
           68              H       5.074706      17.593775      25.059891       0.119038       0.980859 0.73520716E+01  0.71714050E+02                                 1.717812                            1.654570      -1.213010       2.310952                    0.994355       3.707609      10.854457       0.449697       1.396342      -0.683531      -0.034671      -0.015760       0.008359       0.038991       0.010286      -0.005002      -0.004188       0.014450       0.007383      -0.013935      -0.000744       0.014679              1.743006       2.097378       0.316255       0.077741       1.568383       0.006252       1.563256          -0.000202
           69              H       0.444981      17.004642      21.900908       0.111733       1.027658 0.75925002E+01  0.74671029E+02                                 1.768320                            1.676612      -1.286188       2.267884                    0.994172       3.816130      11.224884       0.448567       1.388391      -0.684383       0.008735      -0.027538       0.024647       0.037975      -0.010526      -0.004989      -0.004874      -0.003380       0.000889      -0.014160       0.003620       0.010540              1.808590       1.533421      -0.103543       0.036042       1.814345      -0.465136       2.078003          -0.000108
           70              H       1.901002      17.039739      20.128581       0.121021       1.026472 0.73923147E+01  0.71249658E+02                                 1.689781                            1.597294      -1.005128       2.407670                    0.998097       3.421623       9.533539       0.491002       1.294258      -0.705969       0.029411      -0.027325       0.000567       0.040150      -0.013404      -0.005600      -0.005075      -0.008598      -0.007836      -0.016766       0.001344       0.015422              1.715954       2.039706      -0.424102      -0.031529       1.640718      -0.013811       1.467437           0.000125
           71              H      -0.308773      19.897662      18.418078       0.104808       1.010724 0.71864088E+01  0.70029001E+02                                 1.772542                            1.646074      -1.350352       2.228503                    0.993453       3.964208      11.779839       0.444551       1.413899      -0.678197      -0.007519       0.019091      -0.028321       0.034973      -0.003113      -0.001125      -0.008187       0.005284       0.007881      -0.010371       0.002108       0.008263              1.849886       1.507931      -0.175443       0.109962       1.889860      -0.531842       2.151867           0.000105
           72              H       5.551154      19.892648      20.228679       0.113540       1.044542 0.79143900E+01  0.78546105E+02                                 1.774335                            1.701729      -1.339067       2.242058                    0.993862       3.860367      11.357977       0.449784       1.372129      -0.687301      -0.029661       0.023310      -0.007002       0.038369      -0.009798      -0.000509      -0.005269      -0.000975      -0.008365      -0.010616      -0.001443       0.012058              1.795333       1.960688      -0.417238      -0.115017       1.754786      -0.053417       1.670524          -0.000025
           73              H       0.593197      15.229721      28.754695       0.124284       0.977773 0.69201619E+01  0.66008248E+02                                 1.671864                            1.572469      -1.032754       2.398345                    0.997833       3.472840       9.819481       0.479231       1.339921      -0.695626       0.023063       0.010430       0.030644       0.039746      -0.002141       0.005937       0.002384       0.018713       0.010739      -0.012045       0.000204       0.011841              1.713093       1.596739       0.100249       0.338839       1.476838       0.313741       2.065703          -0.000003
           74              H       5.616763      13.843378      24.953905       0.110266       1.034037 0.77397282E+01  0.76779071E+02                                 1.795596                            1.708716      -1.447405       2.190654                    0.992296       3.966884      11.866441       0.436459       1.414638      -0.678580      -0.022690      -0.006086      -0.029677       0.037850      -0.000077       0.008012       0.007017       0.015384       0.012542      -0.013309      -0.000617       0.013926              1.827388       1.835178       0.108737       0.298511       1.586663       0.303603       2.060325          -0.000113
           75              H       4.622936      10.401336      25.062836       0.118834       1.068219 0.77763476E+01  0.76076331E+02                                 1.742926                            1.643236      -1.124970       2.347836                    0.996639       3.567058      10.086614       0.480814       1.302133      -0.703322       0.034886      -0.010157      -0.018028       0.040561      -0.005560      -0.007627      -0.001810       0.013444       0.007349      -0.011518      -0.000763       0.012281              1.778331       2.196059      -0.149866      -0.294306       1.611572      -0.015545       1.527362           0.000460
           76              H       3.441828      12.176256      24.141343       0.114602       1.029060 0.76159336E+01  0.75001275E+02                                 1.776883                            1.685153      -1.273140       2.279468                    0.993489       3.791463      11.180219       0.444809       1.398257      -0.682789       0.018212       0.013348      -0.030408       0.037875      -0.000761      -0.010425      -0.005244       0.004561       0.000696      -0.011483      -0.000824       0.012307              1.815801       1.706356       0.120731      -0.240891       1.807917      -0.417372       1.933130          -0.000008
           77              H       1.697075      14.136691      27.082465       0.117232       1.040547 0.77641010E+01  0.75911902E+02                                 1.718725                            1.647944      -1.028953       2.394558                    0.997746       3.509084       9.913494       0.477598       1.311671      -0.702176       0.037141      -0.003549       0.010398       0.038732      -0.004762       0.008899       0.006474       0.023750       0.005085      -0.017407       0.000977       0.016430              1.748752       2.283214      -0.182587       0.004609       1.488629       0.076619       1.474412          -0.000227
           78              H       1.634187       9.792147      27.674222       0.118789       0.987063 0.68981054E+01  0.65925109E+02                                 1.689633                            1.572473      -1.236653       2.296036                    0.994725       3.643299      10.403779       0.476779       1.344212      -0.693175      -0.018537      -0.016822       0.026675       0.036581      -0.002654      -0.008096      -0.004268       0.007841      -0.005296      -0.010569       0.000310       0.010259              1.751147       1.544329       0.144234      -0.296457       1.757640      -0.484840       1.951471           0.000116
           79              H       0.460929      11.511914      26.714457       0.119143       1.004963 0.74699000E+01  0.72114182E+02                                 1.660895                            1.602565      -0.910726       2.450612                    0.998946       3.406701       9.468978       0.492099       1.289281      -0.707350      -0.036973       0.001507       0.017679       0.041010      -0.001766      -0.012611      -0.007907       0.018766      -0.000133      -0.016724      -0.001786       0.018509              1.678466       2.022624      -0.256776      -0.203446       1.582875      -0.027848       1.429899          -0.000189
           80              H       4.477641      14.876241      26.676184       0.113626       1.011831 0.72097529E+01  0.69530966E+02                                 1.708253                            1.602035      -1.102624       2.354321                    0.996855       3.619351      10.315344       0.475766       1.334919      -0.695756      -0.037256       0.004370      -0.003617       0.037685      -0.000870       0.000695       0.000670       0.017064      -0.009920      -0.007056      -0.003206       0.010262              1.761213       2.404647      -0.075222       0.081404       1.415261       0.081326       1.463732           0.000368
           81              H       5.074582       7.721406      17.358214       0.119975       0.932806 0.65610072E+01  0.62480375E+02                                 1.683759                            1.577492      -1.262908       2.282402                    0.994270       3.765771      11.053226       0.452207       1.422313      -0.677359       0.013675      -0.035943       0.005952       0.038914      -0.001758       0.008536      -0.001933      -0.019508      -0.001781      -0.014654       0.003578       0.011075              1.736074       1.503988      -0.267518       0.037488       2.251367      -0.060580       1.452867           0.000627
           82              H       2.914534      10.396322      15.317976       0.121597       0.965943 0.68884365E+01  0.64654301E+02                                 1.564079                            1.496013      -0.928355       2.442711                    0.998863       3.259069       8.704466       0.535609       1.218376      -0.723113      -0.024363       0.009919      -0.027318       0.037924      -0.007715       0.008792      -0.003705      -0.007255       0.001470      -0.011924      -0.001604       0.013528              1.566580       1.572029      -0.089840       0.419961       1.377233      -0.060928       1.750477           0.000659
           83              H      -0.302653      14.435018      15.579998       0.120157       0.967420 0.68728113E+01  0.64534750E+02                                 1.571360                            1.498608      -0.890297       2.458684                    0.999133       3.276435       8.780974       0.532321       1.225387      -0.721364       0.021385      -0.002960      -0.031630       0.038296      -0.005157      -0.010045       0.003870      -0.008615       0.015627      -0.013086      -0.000734       0.013820              1.576800       1.502895       0.006283      -0.418643       1.375627      -0.024814       1.851878           0.000553
           84              H       4.970663      16.558405      18.303260       0.125578       0.922615 0.64660943E+01  0.61236415E+02                                 1.663583                            1.560891      -1.208798       2.316344                    0.995168       3.650563      10.619477       0.457724       1.412974      -0.679763      -0.014885       0.034134       0.013779       0.039706      -0.001149      -0.007398       0.004101      -0.016362       0.000622      -0.012626       0.001811       0.010815              1.710723       1.456577      -0.249126      -0.096983       2.150041       0.209536       1.525551           0.000422
           85              H       6.443876      12.489625      16.692855       0.116641       1.024959 0.75864418E+01  0.73360473E+02                                 1.664469                            1.600224      -1.023934       2.393488                    0.998078       3.428739       9.469299       0.500412       1.265769      -0.712189       0.016069      -0.031738      -0.017602       0.039691      -0.006578      -0.014114       0.004895      -0.015019       0.005405      -0.018599       0.001186       0.017413              1.668705       1.417282      -0.165141      -0.123010       2.094650       0.175064       1.494182           0.000375
           86              H       4.471744      14.615519      19.451445       0.112800       1.085088 0.81323027E+01  0.80827496E+02                                 1.787346                            1.700369      -1.292593       2.263636                    0.994708       3.752324      10.857861       0.462228       1.333228      -0.695953      -0.020325       0.008566       0.030890       0.037956      -0.007216      -0.010143       0.001779      -0.001572       0.000326      -0.011981      -0.001157       0.013138              1.807922       1.611578       0.024490      -0.427347       1.676662      -0.017606       2.135526          -0.000003
           87              H       3.554005      12.060936      16.790010       0.118797       1.037295 0.76877873E+01  0.74419880E+02                                 1.666056                            1.602450      -0.991880       2.410002                    0.998442       3.378400       9.266896       0.505149       1.252560      -0.715668      -0.018468       0.035434      -0.008290       0.040809      -0.010777       0.012246      -0.002537      -0.014252      -0.006281      -0.018326       0.000520       0.017806              1.668653       1.454345      -0.195076       0.080328       2.139182      -0.009262       1.412432           0.000319
           88              H       5.683741       9.358444      18.842024       0.106481       1.071182 0.81344680E+01  0.81247615E+02                                 1.798329                            1.719629      -1.443046       2.189213                    0.992315       3.930841      11.584565       0.449835       1.363238      -0.688741       0.020987      -0.014991       0.025973       0.036603      -0.009299       0.009110      -0.000360      -0.004795      -0.008112      -0.013463       0.000031       0.013431              1.810575       1.679845      -0.072491       0.420512       1.735764      -0.109590       2.016117           0.000197
           89              H       0.213539       6.999404      19.118766       0.113806       0.978343 0.68370544E+01  0.65205265E+02                                 1.687359                            1.572120      -1.049329       2.382387                    0.997171       3.588880      10.242131       0.473761       1.355606      -0.691622      -0.035798       0.017911       0.001233       0.040047      -0.012819       0.002708       0.001649       0.008435      -0.006161      -0.013236      -0.001378       0.014614              1.738721       2.270271      -0.403735       0.013128       1.488668      -0.015855       1.457224           0.000536
           90              H       3.185151       5.214456      17.149186       0.111322       0.918946 0.65786866E+01  0.62856564E+02                                 1.680430                            1.589903      -1.325673       2.247422                    0.993783       3.884708      11.520109       0.444899       1.440898      -0.673385       0.019156      -0.008395      -0.031373       0.037705      -0.006858      -0.002070       0.005846       0.022036       0.019192      -0.017277       0.004936       0.012341              1.726381       1.520938      -0.108846      -0.264395       1.547877       0.239657       2.110329           0.000319
           91              H       1.435123       6.941745      21.053017       0.120214       1.083138 0.82116028E+01  0.81448013E+02                                 1.769576                            1.699820      -1.013538       2.403576                    0.997702       3.533464      10.065596       0.467999       1.319499      -0.700891      -0.018694       0.020092       0.029238       0.040100      -0.010474      -0.003261       0.011501       0.004103       0.007896      -0.015296      -0.001654       0.016950              1.783715       1.646704      -0.144263      -0.183641       1.511137       0.212619       2.193303           0.000372
           92              H       4.390090       5.059025      19.101102       0.119148       0.980583 0.73495198E+01  0.71684338E+02                                 1.717636                            1.654399      -1.213461       2.310852                    0.994348       3.707129      10.853379       0.449664       1.396539      -0.683494       0.034673      -0.015795      -0.008390       0.039014      -0.010283      -0.004987       0.004177       0.014423       0.007295      -0.013910      -0.000753       0.014662              1.742826       2.097181      -0.316239       0.077691       1.568235      -0.006236       1.563062           0.000280
           93              H       1.723015       4.469892      22.260085       0.111747       1.027577 0.75917124E+01  0.74661012E+02                                 1.768201                            1.676506      -1.286016       2.267972                    0.994175       3.815868      11.223780       0.448591       1.388358      -0.684390      -0.008737      -0.027547      -0.024644       0.037980       0.010524      -0.004991       0.004871      -0.003379       0.000912      -0.014160       0.003626       0.010535              1.808461       1.533323       0.103533       0.036044       1.814219       0.465091       2.077840           0.000221
           94              H       0.266994       4.504989      24.032412       0.121037       1.026384 0.73915149E+01  0.71239888E+02                                 1.689675                            1.597201      -1.004930       2.407772                    0.998099       3.421432       9.532810       0.491020       1.294246      -0.705972      -0.029410      -0.027327      -0.000566       0.040150       0.013403      -0.005601       0.005075      -0.008594      -0.007843      -0.016765       0.001343       0.015422              1.715842       2.039562       0.424059      -0.031526       1.640616       0.013810       1.467348           0.000367
           95              H       2.476769       7.362912      25.742915       0.104817       1.010602 0.71853180E+01  0.70015509E+02                                 1.772387                            1.645942      -1.350143       2.228614                    0.993455       3.963882      11.778517       0.444573       1.413887      -0.678200       0.007520       0.019094       0.028325       0.034977       0.003109      -0.001126       0.008189       0.005274       0.007873      -0.010368       0.002104       0.008265              1.849715       1.507807       0.175418       0.109945       1.889694       0.531771       2.151644           0.000212
           96              H       3.913642       7.357898      23.932314       0.113546       1.044508 0.79140653E+01  0.78541837E+02                                 1.774273                            1.701676      -1.338925       2.242118                    0.993863       3.860287      11.357553       0.449800       1.372098      -0.687307       0.029661       0.023307       0.007008       0.038368       0.009798      -0.000509       0.005270      -0.000979      -0.008364      -0.010616      -0.001443       0.012059              1.795265       1.960612       0.417212      -0.115011       1.754723       0.053414       1.670460           0.000184
           97              H       1.574799       2.694971      15.406298       0.124373       0.977520 0.69179306E+01  0.65981094E+02                                 1.671522                            1.572175      -1.032776       2.398359                    0.997839       3.472207       9.816987       0.479298       1.339852      -0.695640      -0.023023       0.010475      -0.030631       0.039724       0.002109       0.005963      -0.002381       0.018658       0.010681      -0.012002       0.000156       0.011847              1.712734       1.596446      -0.100202       0.338707       1.476554      -0.313618       2.065201          -0.000247
           98              H       3.848033       1.308628      19.207088       0.110112       1.034659 0.77456189E+01  0.76851658E+02                                 1.796230                            1.709289      -1.447634       2.190416                    0.992292       3.968477      11.872064       0.436418       1.414511      -0.678600       0.022699      -0.006070       0.029652       0.037833       0.000078       0.008003      -0.007013       0.015401       0.012526      -0.013310      -0.000608       0.013918              1.828053       1.835837      -0.108772       0.298621       1.587206      -0.303785       2.061116           0.000098
           99              H       4.841860      22.936086      19.098157       0.118838       1.068149 0.77755793E+01  0.76066592E+02                                 1.742824                            1.643135      -1.124720       2.347962                    0.996643       3.566802      10.085594       0.480839       1.302102      -0.703330      -0.034897      -0.010139       0.018022       0.040563       0.005556      -0.007626       0.001799       0.013444       0.007356      -0.011509      -0.000772       0.012282              1.778231       2.195953       0.149868      -0.294303       1.611470       0.015529       1.527270           0.000402
          100              H       6.022968      24.711006      20.019650       0.114657       1.028885 0.76143165E+01  0.74981497E+02                                 1.776706                            1.684995      -1.273138       2.279513                    0.993490       3.790996      11.178617       0.444821       1.398292      -0.682784      -0.018216       0.013369       0.030395       0.037873       0.000757      -0.010420       0.005243       0.004562       0.000727      -0.011474      -0.000831       0.012305              1.815619       1.706190      -0.120728      -0.240864       1.807730       0.417308       1.932937           0.000105
          101              H       0.470921       1.601941      17.078528       0.117136       1.041116 0.77695080E+01  0.75980354E+02                                 1.719550                            1.648668      -1.029435       2.394302                    0.997735       3.510519       9.919574       0.477413       1.311910      -0.702122      -0.037152      -0.003512      -0.010437       0.038749       0.004786       0.008887      -0.006462       0.023746       0.005078      -0.017405       0.000986       0.016419              1.749633       2.284572       0.182732       0.004622       1.489275      -0.076681       1.475053           0.000175
          102              H       0.533809      22.326897      16.486771       0.118810       0.986984 0.68973476E+01  0.65915238E+02                                 1.689463                            1.572325      -1.236481       2.296117                    0.994729       3.642908      10.402033       0.476836       1.344107      -0.693197       0.018531      -0.016804      -0.026683       0.036576       0.002654      -0.008099       0.004264       0.007835      -0.005301      -0.010567       0.000308       0.010259              1.750966       1.544173      -0.144218      -0.296414       1.757461       0.484771       1.951263           0.000190
          103              H       1.707067      24.046664      17.446536       0.119203       1.004766 0.74679409E+01  0.72090339E+02                                 1.660674                            1.602353      -0.910590       2.450726                    0.998948       3.406136       9.466997       0.492134       1.289278      -0.707352       0.036980       0.001533      -0.017698       0.041026       0.001762      -0.012610       0.007896       0.018812      -0.000108      -0.016721      -0.001801       0.018521              1.678243       2.022364       0.256737      -0.203424       1.582654       0.027828       1.429713           0.000138
          104              H       4.987155       2.341491      17.484809       0.113542       1.013120 0.72212491E+01  0.69670074E+02                                 1.709592                            1.603206      -1.105723       2.352687                    0.996828       3.622614      10.326976       0.475636       1.334743      -0.695774       0.037212       0.004359       0.003575       0.037637       0.000781       0.000756      -0.000602       0.017107      -0.009827      -0.007059      -0.003207       0.010266              1.762648       2.406838       0.075327       0.081473       1.416276      -0.081468       1.464831          -0.000317
          105              C       1.621708       3.940925       2.514233      -0.056612      32.152236 0.42123650E+03  0.99050252E+04                                 9.078508                            7.060042      -0.219247       1.927036                    0.998220      28.764697      84.911347       0.587025       0.443731      -1.039011       0.007981      -0.031917       0.002324       0.032982       0.002082      -0.029468       0.010111       0.035563      -0.011056      -0.030195      -0.009751       0.039947             10.169404       6.831555      -0.235913       3.047547      12.703172      -3.108221      10.973486           0.012015
          106              C       0.338128       2.338984       1.297450      -0.097210      30.953723 0.40849781E+03  0.94415191E+04                                 8.506537                            6.716288       0.157127       2.027589                    0.999595      28.497418      80.842270       0.639961       0.414095      -1.067256       0.012835      -0.001909       0.024228       0.027484       0.009177      -0.002890       0.014498       0.035869       0.020986      -0.029606       0.012878       0.016728              9.298097       6.347708      -0.038480       2.554391      12.633887      -3.206527       8.912697           0.000105
          107              C       0.810424       3.632571       1.444064      -0.005365      34.533937 0.43270874E+03  0.10107390E+05                                 9.250055                            6.956980      -0.058727       1.996678                    0.999110      26.910929      75.793862       0.625152       0.419447      -1.067910       0.023018      -0.031612       0.024495       0.046143       0.003774      -0.007705       0.003175       0.019540      -0.027404      -0.013538      -0.003441       0.016980             10.698418       7.018997      -0.452667       3.353338      13.516439      -4.267817      11.559819           0.018010
          108              C       0.430962       4.647885       0.421885       0.571388      23.295587 0.26552695E+03  0.56023410E+04                                 7.605942                            5.827634      -0.182234       1.992533                    0.999204      23.071297      66.002382       0.605254       0.479631      -1.011900      -0.001045       0.046825      -0.039201       0.061076      -0.016380      -0.063023       0.048330       0.060623      -0.018202      -0.075519      -0.019206       0.094725              8.737391       7.329061      -0.300046       2.896868       9.829042      -2.978653       9.054069          -0.004690
          109              C       3.226732      20.664789       1.368696       0.575002      23.165481 0.25985767E+03  0.54523191E+04                                 7.571692                            5.760043      -0.163177       2.001122                    0.999316      22.907381      65.316124       0.609696       0.478792      -1.012511      -0.000444      -0.051868      -0.027705       0.058805      -0.004270       0.064934      -0.037740       0.091600       0.039304      -0.076180      -0.021347       0.097527              8.751162       6.916128      -0.670075      -2.616128      11.493050       2.533891       7.844309          -0.003321
          110              C       2.885999      21.914253       2.107951      -0.009489      34.903540 0.43108041E+03  0.10049800E+05                                 9.289274                            6.920506      -0.031633       2.004209                    0.999152      26.874453      75.370676       0.630606       0.416628      -1.070783      -0.020041       0.037143       0.016588       0.045348       0.005898       0.002550      -0.001236       0.023157      -0.017903      -0.010717      -0.005478       0.016196             10.854490       6.553243      -0.983317      -2.930358      15.915913       3.616541      10.094316           0.018632
          111              C       3.322963      23.131628       1.632485      -0.089576      30.971485 0.40080864E+03  0.92221343E+04                                 8.515157                            6.654031       0.176626       2.036177                    0.999577      28.314851      80.207058       0.642611       0.414251      -1.066896      -0.011005       0.009716       0.023320       0.027556       0.006974       0.000846      -0.006196       0.038035       0.036607      -0.027344       0.013130       0.014214              9.370789       5.883128      -0.415245      -2.377927      13.947935       2.272857       8.281304           0.000515
          112              C       2.121210      21.863111       3.264086      -0.062554      32.887034 0.43031488E+03  0.10159427E+05                                 9.195923                            7.122633      -0.169554       1.941067                    0.998417      28.856294      84.993923       0.586810       0.442106      -1.041311      -0.008782       0.030963      -0.006459       0.032826       0.006643       0.023631      -0.008800       0.032668      -0.010743      -0.027834      -0.005457       0.033291             10.353866       6.445590      -0.591958      -2.758194      14.248985       2.894626      10.367025           0.009954
          113              C       2.994045      24.294852       2.302260      -0.144494      32.896077 0.44590627E+03  0.10575137E+05                                 8.964438                            7.094877      -0.008362       1.969707                    0.999373      29.728608      86.512726       0.610079       0.423328      -1.057298       0.011789      -0.028027      -0.008150       0.031479       0.015448       0.004690      -0.019693       0.007743      -0.015775      -0.028725       0.006281       0.022444              9.827562       6.297872      -1.265448      -2.847061      13.688873       3.042321       9.495939           0.008244
          114              C       1.810159      23.031350       3.945049      -0.146763      34.748037 0.44737379E+03  0.10660651E+05                                 9.418932                            7.158759      -0.068177       1.953420                    0.999113      30.097262      88.933729       0.598352       0.429572      -1.049286       0.008977      -0.034886      -0.014366       0.038781       0.013490       0.008516      -0.006596       0.056650       0.035086      -0.038614       0.010109       0.028505             10.715777       6.032410      -0.425418      -2.383664      16.749296       2.229723       9.365624          -0.000828
          115              C       2.228339      24.257248       3.463988       0.108490      34.544310 0.44775614E+03  0.10627251E+05                                 9.532951                            7.236860      -0.483012       1.850715                    0.998649      27.520821      80.051184       0.588351       0.438622      -1.048230      -0.006559       0.044310       0.020382       0.049212      -0.026414       0.005060       0.031734      -0.050293      -0.048532      -0.043722      -0.011684       0.055406             11.086818       6.377941      -0.799752      -2.477979      17.329074       2.454750       9.553440           0.009965
          116              C       1.994149       0.523953       4.202949      -0.306499      37.024314 0.50558191E+03  0.12402341E+05                                10.948165                            8.521194      -0.450689       1.834862                    0.994834      32.042286      95.573407       0.463611       0.538568      -0.993171      -0.008570      -0.010832      -0.089441       0.090501      -0.005239       0.003552      -0.002102      -0.075183      -0.002338      -0.037877      -0.000608       0.038485             12.808887      10.667038      -2.452975       0.320684      15.582858      -0.545333      12.176765           0.000147
          117              C       3.320212       0.844842       4.936021       0.698828      19.820279 0.28584638E+03  0.61263650E+04                                 6.945676                            6.160870      -0.362970       1.937897                    0.999539      22.395248      63.993934       0.573923       0.497946      -1.005230       0.067828       0.017214       0.029507       0.075944      -0.010598      -0.010954      -0.002887      -0.041948       0.029034      -0.031456       0.012784       0.018672              7.234761       7.399587      -0.114554       1.052332       6.795504      -0.085303       7.509192           0.000911
          118              C       0.864267       0.411140       5.257808       0.699418      20.251826 0.28494215E+03  0.60961969E+04                                 7.015192                            6.125484      -0.318462       1.951831                    0.999537      22.284991      63.420091       0.579760       0.493805      -1.008315      -0.059499      -0.008827       0.046255       0.075879      -0.005315       0.018863       0.001432      -0.038973       0.001517      -0.031577       0.011522       0.020055              7.405022       7.145992      -0.234797      -0.950934       6.949226      -0.278507       8.119850           0.000925
          119              C       1.588387       1.647066       3.247011       0.106761      35.051169 0.44869063E+03  0.10663443E+05                                 9.658578                            7.263574      -0.461342       1.857373                    0.998685      27.590542      80.515217       0.584481       0.440946      -1.046016       0.011952      -0.040950       0.028462       0.051282      -0.029758       0.002359      -0.036175      -0.030466       0.005926      -0.043369      -0.010317       0.053686             11.336034       7.011802      -0.977982       3.081247      16.578911      -4.036419      10.417387           0.011563
          120              C       0.717151       1.341218       2.180375      -0.136492      32.306033 0.44617356E+03  0.10570353E+05                                 8.832477                            7.080958       0.069584       1.996299                    0.999529      29.530054      85.553281       0.613492       0.421416      -1.059768      -0.013718       0.023225      -0.012513       0.029734       0.015753      -0.006716       0.016650       0.000610      -0.040999      -0.028584       0.004400       0.024184              9.588634       6.835420      -0.782308       3.222286      12.008044      -3.352275       9.922438           0.009620
          121              C       1.989085       2.953187       3.396275      -0.147262      34.779266 0.44777361E+03  0.10692075E+05                                 9.470543                            7.190153      -0.139043       1.931517                    0.998883      30.264878      90.056503       0.592453       0.432961      -1.045315      -0.012450       0.029070      -0.023554       0.039432       0.010023      -0.011743       0.015079       0.051740       0.019149      -0.037669       0.008770       0.028900             10.785768       6.362084      -0.346781       2.584134      16.032710      -3.584848       9.962510          -0.000590
          122              C       5.689495       6.462917       3.216098      -0.016369      33.997529 0.42765682E+03  0.99480441E+04                                 9.101768                            6.884083       0.135566       2.059084                    0.999366      26.765406      74.930824       0.633630       0.415555      -1.071699       0.020517       0.001061       0.035962       0.041417      -0.008324      -0.010662       0.010860      -0.000025      -0.006298      -0.012629      -0.007273       0.019901             10.598875      11.477198       1.844767       3.381561       5.631755      -0.811996      14.687672           0.017838
          123              C       5.198286       5.931444       4.395491      -0.082440      31.820907 0.41788171E+03  0.97627622E+04                                 8.832065                            6.898435       0.037999       1.995380                    0.999692      28.795615      83.499406       0.613914       0.427050      -1.053713       0.023185       0.012629       0.012563       0.029238      -0.000584      -0.008561       0.006347      -0.020897      -0.088499      -0.032181       0.006138       0.026043              9.824467      10.298243       2.010759       2.019751       5.625990      -0.756821      13.549169           0.006723
          124              C       1.531260       7.916948       7.018948       0.696204      19.934792 0.27401161E+03  0.58077178E+04                                 6.945835                            6.020328      -0.316669       1.951298                    0.999295      22.253294      63.120099       0.582595       0.496024      -1.006766       0.032475       0.064655       0.004404       0.072486      -0.017082      -0.005100      -0.002414       0.036696       0.059614      -0.035313       0.013053       0.022260              7.457068       7.752977       0.904197       0.279352       7.426453       0.148795       7.191773           0.001319
          125              C       1.651750       5.409998       6.863796       0.698609      20.258306 0.28342037E+03  0.60420995E+04                                 6.954470                            6.067112      -0.285087       1.960655                    0.999342      22.118221      62.379628       0.589909       0.487040      -1.014047       0.039039      -0.060496      -0.002637       0.072047       0.017524      -0.003257      -0.002338       0.025194       0.065992      -0.032587       0.009341       0.023245              7.404382       7.618848      -0.963354      -0.428399       7.307554       0.480050       7.286745           0.000982
          126              C       6.958911       7.004418       3.222869      -0.068130      31.662238 0.43957414E+03  0.10454976E+05                                 9.007768                            7.230281      -0.220459       1.920587                    0.998172      29.299978      87.206218       0.577438       0.445974      -1.036903       0.007091      -0.013957       0.031572       0.035240      -0.018832      -0.017091       0.008666      -0.009323      -0.037911      -0.024444      -0.008155       0.032598             10.049777      10.770263       1.888271       2.362754       6.094334      -0.306225      13.284734           0.009911
          127              C       0.694824       6.616092       6.895003      -0.307172      36.300428 0.49561999E+03  0.12100984E+05                                10.908228                            8.514256      -0.550046       1.811714                    0.995945      31.979204      95.247691       0.457360       0.548499      -0.988370      -0.092847      -0.003440      -0.007756       0.093233       0.001463      -0.007904      -0.015081       0.041704       0.098726      -0.040409       0.002472       0.037937             12.941675      12.073206      -0.046832      -0.373745      10.221686       1.152245      16.530133           0.000452
          128              C      -0.207788       6.579992       8.135633       0.105451      34.929804 0.44440863E+03  0.10539142E+05                                 9.643027                            7.238238      -0.422473       1.870374                    0.998756      27.534614      80.334776       0.584210       0.442094      -1.045063       0.023314       0.001774      -0.049570       0.054808       0.010221      -0.029695       0.008596       0.029354       0.102754      -0.040046      -0.010842       0.050888             11.498274      10.239744      -1.886033      -4.157624       7.587621      -1.990533      16.667458           0.009246
          129              C       5.922547       5.971555       5.558397      -0.130908      31.845799 0.43746133E+03  0.10363816E+05                                 8.882670                            7.091296      -0.025735       1.973809                    0.998792      29.675758      87.366867       0.599768       0.431065      -1.048618      -0.016563      -0.001139      -0.024668       0.029735      -0.005661      -0.018677      -0.008356      -0.035592      -0.031070      -0.031969       0.006963       0.025005              9.830126      10.889180       2.065037       3.077979       5.572941      -0.038360      13.028257           0.006297
          130              C      -0.111838       6.580994       5.578122       0.104518      34.167801 0.44946191E+03  0.10698853E+05                                 9.564436                            7.332282      -0.429578       1.869463                    0.998793      27.665488      81.107399       0.573647       0.448556      -1.040335       0.019785       0.001917       0.047049       0.051076      -0.008554       0.035980       0.010531       0.012628       0.110213      -0.040916      -0.015252       0.056168             11.210951      10.946885       1.868438       2.958311       6.042372      -0.636429      16.643596           0.012560
          131              C       4.838734       6.503780       1.995782       0.579466      23.123945 0.24671473E+03  0.50874691E+04                                 7.453839                            5.552922       0.170385       2.119675                    0.999790      22.098679      61.577596       0.633753       0.468683      -1.022399      -0.026665       0.001844      -0.053113       0.059459      -0.002418      -0.022665       0.009146      -0.159497      -0.170895      -0.077109      -0.031712       0.108821              8.717419      10.343653       0.603690       1.929569       4.188687      -0.179627      11.619916          -0.005130
          132              C       0.392722       7.082134       4.392252      -0.142117      32.973945 0.45483584E+03  0.10897113E+05                                 9.146549                            7.257206      -0.131272       1.938912                    0.998286      30.105960      89.567900       0.588754       0.434226      -1.045144      -0.014865      -0.005188      -0.033667       0.037166      -0.005185      -0.017505       0.007112       0.009097      -0.078143      -0.032820       0.006136       0.026684             10.277877       9.433886       1.554431       2.270898       6.014420      -0.830763      15.385326           0.004316
          133              C       4.413500       6.473948      11.480975       0.584706      23.550290 0.24787120E+03  0.51199669E+04                                 7.587032                            5.582829       0.082579       2.092140                    0.999688      22.088830      61.707306       0.628856       0.471535      -1.020317      -0.028376      -0.016422       0.052210       0.061651       0.029674       0.032719       0.043127      -0.138422      -0.111747      -0.077458      -0.032978       0.110436              9.004628      10.790749      -0.937599      -2.882348       4.862282      -1.420376      11.360854          -0.005265
          134              C       5.355334       6.581496      10.354575      -0.014754      34.861800 0.42054969E+03  0.97381664E+04                                 9.260223                            6.816548       0.129223       2.059030                    0.999374      26.601277      74.210583       0.638415       0.414327      -1.072894       0.027063       0.004428      -0.034077       0.043741       0.008932       0.016036       0.008101       0.004632       0.002556      -0.014694      -0.008354       0.023049             11.075464      11.186256      -1.522173      -4.691393       7.122574      -2.433959      14.917564           0.015626
          135              C       6.005957       7.455669       8.228959      -0.134174      33.313632 0.45321461E+03  0.10840852E+05                                 9.199089                            7.245971      -0.114439       1.944632                    0.998369      29.970287      88.885525       0.589422       0.434431      -1.045766      -0.016869      -0.001694       0.028420       0.033093       0.007491       0.018854      -0.001386      -0.035750      -0.015230      -0.030655       0.008432       0.022224             10.331223      10.635933      -2.060474      -4.180604       7.241188      -1.123716      13.116547           0.007278
          136              C       5.136787       7.453162       9.299127      -0.085491      31.897796 0.41486339E+03  0.96685840E+04                                 8.834185                            6.863709       0.061949       2.003674                    0.999611      28.732346      83.042543       0.617170       0.425837      -1.055130       0.020864      -0.010908      -0.012310       0.026567      -0.003071       0.012158       0.007194      -0.027111      -0.056112      -0.026824       0.002667       0.024158              9.955182       9.641923      -1.504010      -3.190651       6.917161      -2.271735      13.306461           0.005800
          137              C       6.452804       5.745428      10.310120      -0.063302      32.783639 0.43288910E+03  0.10242526E+05                                 9.179632                            7.128361      -0.217104       1.918855                    0.998837      29.164650      86.190207       0.588087       0.440184      -1.041726       0.014097       0.019969      -0.024935       0.034918       0.028653       0.020847       0.008549      -0.003503      -0.024196      -0.030274      -0.011191       0.041465             10.471763      10.337656      -2.258163      -3.455630       7.631102      -1.801361      13.446532           0.011534
          138              C       0.021634       5.745929       9.214927      -0.140902      34.775990 0.45411113E+03  0.10869280E+05                                 9.472253                            7.239955      -0.113264       1.942800                    0.998346      30.125345      89.417512       0.591189       0.432853      -1.046562      -0.016673       0.006311       0.039416       0.043260       0.008693       0.025551       0.020127       0.002688      -0.060591      -0.038609       0.001324       0.037285             10.941113       9.262672      -1.577188      -3.655200       7.576569      -2.720644      15.984098           0.004789
          139              C       0.964758       9.025020       0.562317       0.580645      23.353521 0.25162489E+03  0.52178917E+04                                 7.533270                            5.636477       0.026439       2.069139                    0.999589      22.293973      62.434596       0.623838       0.473471      -1.019112       0.032210      -0.036585      -0.043270       0.065179       0.034608      -0.008476      -0.073816      -0.066020       0.001199      -0.067244      -0.032837       0.100082              8.819972       9.669793      -1.774800      -0.956633       7.330826       3.497387       9.459296          -0.004648
          140              C       6.178039      10.120557       1.441415      -0.076678      30.922472 0.41208811E+03  0.95934867E+04                                 8.674490                            6.866167       0.052472       2.004865                    0.999528      28.585390      82.732993       0.613267       0.429012      -1.052548      -0.000100       0.003499       0.024939       0.025184       0.013015       0.017265      -0.014071      -0.008634      -0.016295      -0.030638       0.013829       0.016809              9.673129      10.652768      -2.467193      -1.184675       7.846879       3.889476      10.519741           0.002269
          141              C       3.049047      15.135209       2.947010      -0.032154      36.370175 0.43075368E+03  0.10018081E+05                                 9.470299                            6.854372       0.114522       2.045077                    0.999354      26.944037      74.931377       0.643892       0.409013      -1.078116       0.025687      -0.037566       0.014804       0.047856       0.003482       0.002057       0.004734       0.003043       0.034169      -0.009918      -0.003079       0.012997             11.620633      10.725333      -4.402723       0.260627      14.781991      -5.427272       9.354575           0.008518
          142              C       0.238701      10.961890       3.719239      -0.152012      34.225995 0.47149242E+03  0.11406142E+05                                 9.365038                            7.396666      -0.179622       1.915263                    0.998169      30.728769      92.073821       0.581853       0.435140      -1.043868       0.018334      -0.025259      -0.023817       0.039261       0.009460       0.015020      -0.015930      -0.026570       0.013803      -0.030045       0.005845       0.024200             10.457885      12.973763      -2.606594      -1.293336       7.959056       3.685726      10.440837           0.001746
          143              C       5.320430      11.879433       4.691664      -0.308766      36.540332 0.49421384E+03  0.12068879E+05                                10.996500                            8.541324      -0.460749       1.830274                    0.994945      32.140384      96.016840       0.453093       0.553563      -0.985220      -0.002456       0.024324      -0.088668       0.091977      -0.034172      -0.010658       0.000946       0.022277      -0.004557      -0.036086      -0.002726       0.038812             13.032024      11.806331      -2.021783      -0.148234      14.992124       0.004683      12.297616          -0.000078
          144              C       4.467886      13.010820       4.090486       0.100508      35.072265 0.44723286E+03  0.10611316E+05                                 9.618057                            7.226895      -0.448496       1.860456                    0.998700      27.570578      80.172453       0.589480       0.437926      -1.048687       0.032672      -0.036026       0.017124       0.051561      -0.037068       0.021206      -0.010668      -0.041900      -0.049780      -0.042145      -0.014294       0.056438             11.478611      12.128896      -4.920035      -0.277927      13.603342      -4.023043       8.703593           0.002318
          145              C       6.171526      11.204312       3.594705       0.105387      33.689810 0.44854883E+03  0.10672466E+05                                 9.441782                            7.316685      -0.493516       1.846996                    0.998616      27.740252      81.328140       0.575176       0.447559      -1.040838      -0.031259       0.026556       0.030830       0.051311      -0.029326      -0.036823       0.023465      -0.019557       0.022982      -0.043927      -0.016233       0.060160             10.912276      12.903820      -3.311074      -1.631184       8.742819       4.013955      11.090188           0.000394
          146              C       2.515875      14.430004       4.028660      -0.078821      33.147866 0.42596317E+03  0.99921724E+04                                 9.080005                            6.965479       0.066146       2.004332                    0.999636      28.850616      83.633450       0.611304       0.427131      -1.054419       0.028494      -0.013940       0.005043       0.032120       0.008383       0.000741       0.024415       0.016005       0.022557      -0.029643       0.004129       0.025514             10.409107       9.716972      -2.597634      -0.557861      12.749621      -4.626117       8.760729           0.002658
          147              C       3.230541      13.367057       4.585383      -0.149141      34.903999 0.46179835E+03  0.11092733E+05                                 9.460269                            7.288518      -0.088461       1.945758                    0.998881      30.318161      89.964017       0.591102       0.431377      -1.048120      -0.014687       0.036268      -0.006379       0.039645       0.022551      -0.006805       0.009042      -0.009714       0.071118      -0.036914       0.010728       0.026186             10.799192      12.008395      -4.136402      -0.498853      12.320328      -3.527210       8.068853           0.000949
          148              C       0.254809       9.879890       1.562710      -0.038979      34.797046 0.43852237E+03  0.10245584E+05                                 9.167189                            6.913548       0.044419       2.018324                    0.999385      27.207613      75.865680       0.641386       0.408735      -1.078179      -0.027048       0.022854       0.034066       0.049136       0.002956       0.002257      -0.006162       0.010377       0.010976      -0.010766       0.004029       0.006737             10.767947      11.120323      -2.764594      -1.667253       9.208562       5.165615      11.974957           0.007752
          149              C       6.181735      12.529736       5.793333       0.691788      20.460058 0.28541677E+03  0.61106074E+04                                 7.080118                            6.139630      -0.346431       1.940709                    0.999627      22.423010      63.893663       0.577650       0.495263      -1.007289       0.043484       0.036713       0.047517       0.074139      -0.015288      -0.019405      -0.013752      -0.001228      -0.001756      -0.032490       0.013357       0.019133              7.587933       7.475457       0.291932       0.955654       6.913236       0.602391       8.375105           0.000058
          150              C       2.288826      16.270607       2.377922       0.569157      24.292309 0.26073469E+03  0.54601559E+04                                 7.785500                            5.748109      -0.034318       2.046427                    0.999417      22.630299      63.881980       0.615485       0.475207      -1.017235      -0.026090       0.043303      -0.035733       0.061909       0.062252       0.028442       0.052350      -0.010458       0.019789      -0.069919      -0.026832       0.096752              9.393277       8.747772      -3.451757       0.459628      10.884654      -3.650520       8.547404          -0.004548
          151              C       5.524866      10.772364       2.445930      -0.138918      32.003942 0.43440149E+03  0.10264987E+05                                 8.866895                            7.038881      -0.010496       1.975837                    0.999293      29.641934      86.925864       0.606027       0.427708      -1.051519       0.016857      -0.018405      -0.021552       0.032976       0.007182       0.014806      -0.014408       0.008423      -0.055812      -0.031434       0.011893       0.019541              9.866666       9.857307      -2.262206      -1.297005       8.411172       4.577549      11.331520           0.002080
          152              C       4.476426      10.774871       5.359378       0.696943      20.279680 0.27368470E+03  0.58005634E+04                                 7.051100                            6.027376      -0.378320       1.930384                    0.999324      22.294929      63.290598       0.580563       0.497780      -1.005615      -0.042108      -0.054057       0.024817       0.072877      -0.025260       0.010338       0.011325       0.007431       0.034879      -0.036252       0.016484       0.019769              7.663209       7.669291       0.596647      -0.425474       8.203932      -0.835023       7.116405           0.000147
          153              C       4.303233      14.801033       2.472132      -0.077435      32.653241 0.41006158E+03  0.95299316E+04                                 8.999828                            6.838690       0.049289       2.004426                    0.999539      28.506152      82.302488       0.616222       0.427689      -1.053872       0.002682      -0.017048       0.024077       0.029624       0.019962       0.000310       0.016758       0.009805       0.030656      -0.030123       0.005001       0.025122             10.430742      10.333252      -3.873822      -0.316367      12.675454      -4.156087       8.283521           0.001071
          154              C       4.999873      13.763156       3.044164      -0.127315      33.253847 0.42874090E+03  0.10068727E+05                                 9.053853                            6.947618       0.091548       2.009733                    0.999563      29.166859      84.462066       0.617758       0.422190      -1.058011      -0.014542       0.030388      -0.007247       0.034459       0.012388      -0.013893       0.018977       0.027197      -0.003951      -0.033912       0.011454       0.022458             10.481907       9.328957      -3.643292       0.050141      13.609327      -4.883118       8.507436           0.000978
          155              C       0.914494      10.323620       2.692937      -0.083251      32.285329 0.43100020E+03  0.10178291E+05                                 9.007525                            7.089414      -0.104854       1.949417                    0.999155      29.329145      86.360224       0.593109       0.437295      -1.044303      -0.029103       0.005330       0.015080       0.033208      -0.000197       0.000877      -0.024849      -0.015155      -0.067807      -0.034242       0.003726       0.030516             10.033929      10.867296      -1.320515      -0.710039       7.981053       4.315854      11.253440           0.002828
          156              C       1.533224      16.475675      12.206098      -0.056519      32.150110 0.42120062E+03  0.99039384E+04                                 9.078010                            7.059651      -0.219172       1.927080                    0.998220      28.763271      84.905195       0.587055       0.443720      -1.039021      -0.007979      -0.031907      -0.002329       0.032972      -0.002066      -0.029479      -0.010120       0.035615      -0.011035      -0.030203      -0.009774       0.039977             10.168873       6.831212       0.235900       3.047398      12.702493       3.108052      10.972914           0.011688
          157              C       2.816804      14.873734      13.422881      -0.097197      30.950954 0.40845853E+03  0.94403264E+04                                 8.505906                            6.715878       0.157358       2.027689                    0.999595      28.495654      80.834420       0.639997       0.414084      -1.067269      -0.012835      -0.001929      -0.024203       0.027464      -0.009181      -0.002917      -0.014502       0.035857       0.020932      -0.029605       0.012878       0.016727              9.297365       6.347286       0.038437       2.554184      12.632780       3.206165       8.912028           0.000377
          158              C       2.344508      16.167321      13.276267      -0.005328      34.533255 0.43270097E+03  0.10107147E+05                                 9.249915                            6.956916      -0.058724       1.996682                    0.999110      26.910502      75.792043       0.625156       0.419447      -1.067912      -0.023010      -0.031602      -0.024491       0.046130      -0.003759      -0.007732      -0.003205       0.019584      -0.027402      -0.013573      -0.003435       0.017008             10.698235       7.018930       0.452666       3.353338      13.516024       4.267708      11.559751           0.017808
          159              C       2.723970      17.182635      14.298446       0.571415      23.296307 0.26553821E+03  0.56026387E+04                                 7.606070                            5.827749      -0.182157       1.992537                    0.999205      23.071988      66.004743       0.605250       0.479630      -1.011901       0.001040       0.046835       0.039204       0.061086       0.016403      -0.063056      -0.048343       0.060644      -0.018192      -0.075539      -0.019236       0.094775              8.737526       7.329216       0.300046       2.896961       9.829049       2.978681       9.054312          -0.004718
          160              C      -0.071800       8.130039      13.351635       0.574557      23.167226 0.25987199E+03  0.54526900E+04                                 7.571624                            5.759819      -0.163852       2.000923                    0.999307      22.910273      65.324610       0.609769       0.478729      -1.012545       0.000305      -0.052000       0.027821       0.058975       0.004257       0.065118       0.037878       0.091802       0.039456      -0.076418      -0.021373       0.097791              8.751258       6.916187       0.670200      -2.616192      11.493282      -2.534015       7.844306          -0.003795
          161              C       0.268933       9.379503      12.612380      -0.009715      34.902752 0.43104146E+03  0.10048780E+05                                 9.289786                            6.920631      -0.032480       2.004008                    0.999149      26.872863      75.368606       0.630534       0.416681      -1.070737       0.019967       0.037500      -0.016766       0.045673      -0.005998       0.002914       0.001650       0.024456      -0.017697      -0.011605      -0.005234       0.016839             10.855419       6.553890       0.984059      -2.931141      15.916720      -3.617492      10.095648           0.013402
          162              C      -0.168031      10.596878      13.087846      -0.089451      30.971882 0.40080239E+03  0.92220158E+04                                 8.515470                            6.654147       0.175538       2.035825                    0.999575      28.314843      80.208886       0.642576       0.414272      -1.066876       0.010912       0.009455      -0.023307       0.027417      -0.006882       0.000944       0.006132       0.037755       0.036288      -0.027122       0.013058       0.014064              9.371286       5.883278       0.415627      -2.378107      13.948810      -2.273405       8.281770           0.001621
          163              C       1.033722       9.328361      11.456245      -0.062381      32.883571 0.43024191E+03  0.10157341E+05                                 9.195583                            7.122233      -0.169825       1.941016                    0.998416      28.854002      84.987485       0.586797       0.442131      -1.041289       0.008733       0.030847       0.006538       0.032719      -0.006531       0.023689       0.008706       0.032700      -0.010640      -0.027728      -0.005624       0.033351             10.353612       6.445528       0.592065      -2.758395      14.248316      -2.894652      10.366992           0.010794
          164              C       0.160887      11.760102      12.418071      -0.144451      32.896274 0.44589531E+03  0.10574768E+05                                 8.964207                            7.094555      -0.007899       1.969822                    0.999376      29.728861      86.511826       0.610126       0.423300      -1.057320      -0.011777      -0.027999       0.008062       0.031427      -0.015488       0.004766       0.019766       0.007892      -0.015729      -0.028867       0.006400       0.022467              9.827450       6.297702       1.265458      -2.847067      13.688814      -3.042341       9.495834           0.008519
          165              C       1.344773      10.496600      10.775282      -0.146933      34.753175 0.44744838E+03  0.10662863E+05                                 9.419640                            7.159175      -0.067909       1.953457                    0.999114      30.100590      88.945122       0.598358       0.429551      -1.049300      -0.008980      -0.034841       0.014372       0.038743      -0.013494       0.008486       0.006648       0.056747       0.035085      -0.038672       0.010155       0.028517             10.716703       6.032918       0.425592      -2.384037      16.750572      -2.230160       9.366618          -0.000354
          166              C       0.926593      11.722498      11.256343       0.108508      34.544606 0.44775338E+03  0.10627196E+05                                 9.533109                            7.236910      -0.483110       1.850681                    0.998649      27.520919      80.052147       0.588339       0.438630      -1.048223       0.006534       0.044273      -0.020352       0.049163       0.026434       0.005074      -0.031764      -0.050241      -0.048577      -0.043762      -0.011658       0.055419             11.087109       6.378092       0.799805      -2.478165      17.329404      -2.454941       9.553829           0.010646
          167              C       1.160783      13.058703      10.517382      -0.306530      37.025112 0.50559551E+03  0.12402759E+05                                10.948302                            8.521295      -0.450661       1.834864                    0.994835      32.042810      95.575331       0.463609       0.538566      -0.993171       0.008561      -0.010828       0.089428       0.090487       0.005232       0.003546       0.002144      -0.075158      -0.002328      -0.037864      -0.000611       0.038475             12.809117      10.667088       2.453017       0.320536      15.583314       0.545079      12.176950           0.000229
          168              C      -0.165280      13.379592       9.784310       0.698842      19.820120 0.28584434E+03  0.61263126E+04                                 6.945653                            6.160861      -0.362927       1.937912                    0.999539      22.395162      63.993725       0.573921       0.497949      -1.005229      -0.067824       0.017200      -0.029498       0.075934       0.010599      -0.010965       0.002873      -0.041965       0.029041      -0.031469       0.012791       0.018678              7.234749       7.399513       0.114529       1.052296       6.795512       0.085215       7.509221           0.000950
          169              C       2.290665      12.945890       9.462523       0.699436      20.251843 0.28494142E+03  0.60961839E+04                                 7.015217                            6.125490      -0.318564       1.951795                    0.999536      22.285086      63.420601       0.579757       0.493807      -1.008313       0.059487      -0.008843      -0.046252       0.075870       0.005321       0.018859      -0.001441      -0.038998       0.001476      -0.031583       0.011509       0.020074              7.405086       7.146006       0.234865      -0.950969       6.949332       0.278416       8.119920           0.000969
          170              C       1.566545      14.181816      11.473320       0.106828      35.050278 0.44867889E+03  0.10663100E+05                                 9.658514                            7.263558      -0.461431       1.857352                    0.998685      27.589883      80.513205       0.584472       0.440955      -1.046010      -0.011982      -0.040961      -0.028450       0.051291       0.029758       0.002333       0.036139      -0.030391       0.005877      -0.043360      -0.010270       0.053630             11.335972       7.011720       0.978000       3.081153      16.578933       4.036391      10.417262           0.011492
          171              C       2.437781      13.875968      12.539956      -0.136322      32.299976 0.44607598E+03  0.10567383E+05                                 8.831247                            7.080083       0.069800       1.996425                    0.999529      29.525928      85.536556       0.613548       0.421404      -1.059783       0.013713       0.023208       0.012526       0.029725      -0.015743      -0.006743      -0.016653       0.000671      -0.040920      -0.028593       0.004442       0.024151              9.587253       6.834533       0.782125       3.221778      12.006212       3.351622       9.921014           0.009939
          172              C       1.165847      15.487937      11.324056      -0.147273      34.778840 0.44776670E+03  0.10691848E+05                                 9.470428                            7.190060      -0.138994       1.931543                    0.998883      30.264378      90.054173       0.592462       0.432957      -1.045320       0.012430       0.029065       0.023540       0.039414      -0.010006      -0.011762      -0.015068       0.051727       0.019139      -0.037652       0.008743       0.028910             10.785683       6.361999       0.346833       2.584087      16.032625       3.584916       9.962427          -0.000794
          173              C       4.762237      18.997667      11.504233      -0.016405      34.000711 0.42769732E+03  0.99492136E+04                                 9.102162                            6.884270       0.135631       2.059085                    0.999365      26.767145      74.936347       0.633641       0.415538      -1.071711      -0.020523       0.001067      -0.035985       0.041440       0.008291      -0.010636      -0.010850       0.000007      -0.006171      -0.012594      -0.007260       0.019854             10.599439      11.477796      -1.844859       3.381861       5.631925       0.812002      14.688595           0.017644
          174              C       5.253446      18.466194      10.324840      -0.082439      31.823593 0.41791962E+03  0.97638953E+04                                 8.832544                            6.898735       0.037881       1.995313                    0.999692      28.797502      83.506667       0.613901       0.427049      -1.053712      -0.023210       0.012630      -0.012568       0.029261       0.000546      -0.008574      -0.006346      -0.020870      -0.088506      -0.032189       0.006164       0.026025              9.825055      10.298857      -2.010888       2.019901       5.626247       0.756860      13.550062           0.006005
          175              C       1.623672      20.451698       7.701383       0.696214      19.934414 0.27400517E+03  0.58075476E+04                                 6.945759                            6.020265      -0.316587       1.951333                    0.999296      22.252967      63.119002       0.582597       0.496025      -1.006765      -0.032477       0.064649      -0.004399       0.072482       0.017073      -0.005098       0.002409       0.036689       0.059614      -0.035303       0.013046       0.022257              7.456980       7.752899      -0.904178       0.279406       7.426347      -0.148851       7.191693           0.001167
          176              C       1.503182      17.944748       7.856535       0.698603      20.258445 0.28342255E+03  0.60421570E+04                                 6.954486                            6.067124      -0.285062       1.960660                    0.999342      22.118385      62.380124       0.589910       0.487038      -1.014048      -0.039042      -0.060499       0.002645       0.072051      -0.017520      -0.003252       0.002343       0.025181       0.065979      -0.032578       0.009338       0.023240              7.404402       7.618892       0.963365      -0.428333       7.307540      -0.479986       7.286774           0.000619
          177              C       3.492821      19.539168      11.497462      -0.068199      31.666624 0.43964371E+03  0.10457099E+05                                 9.008641                            7.230878      -0.220635       1.920488                    0.998173      29.303222      87.219293       0.577409       0.445977      -1.036896      -0.007082      -0.013932      -0.031602       0.035255       0.018807      -0.017103      -0.008657      -0.009252      -0.037797      -0.024425      -0.008140       0.032565             10.050821      10.771374      -1.888464       2.363078       6.094812       0.306201      13.286276           0.009672
          178              C       2.460108      19.150842       7.825328      -0.307198      36.301096 0.49563082E+03  0.12101296E+05                                10.908275                            8.514284      -0.550019       1.811724                    0.995945      31.979305      95.247696       0.457365       0.548491      -0.988376       0.092841      -0.003434       0.007785       0.093230      -0.001474      -0.007922       0.015076       0.041718       0.098703      -0.040410       0.002473       0.037938             12.941734      12.073354       0.046858      -0.373505      10.221677      -1.152295      16.530172           0.000101
          179              C       3.362720      19.114742       6.584698       0.105794      34.923034 0.44430610E+03  0.10536202E+05                                 9.642330                            7.237792      -0.422886       1.870293                    0.998755      27.531119      80.325111       0.584175       0.442141      -1.045025      -0.023286       0.001782       0.049571       0.054797      -0.010302      -0.029615      -0.008642       0.029313       0.102629      -0.040084      -0.010706       0.050789             11.497363      10.239004       1.885934      -4.157141       7.587123       1.990365      16.665962           0.011493
          180              C       4.529185      18.506305       9.161934      -0.131009      31.849874 0.43752643E+03  0.10365769E+05                                 8.883410                            7.091817      -0.025743       1.973768                    0.998791      29.678547      87.377495       0.599745       0.431064      -1.048616       0.016570      -0.001126       0.024681       0.029748       0.005619      -0.018683       0.008380      -0.035563      -0.030929      -0.031953       0.006976       0.024977              9.831004      10.890168      -2.065218       3.078353       5.573346       0.038325      13.029498           0.005562
          181              C       3.266770      19.115744       9.142209       0.104463      34.169756 0.44948716E+03  0.10699586E+05                                 9.564651                            7.332378      -0.429412       1.869500                    0.998793      27.666741      81.111125       0.573658       0.448543      -1.040344      -0.019784       0.001925      -0.047047       0.051074       0.008525       0.036021      -0.010503       0.012722       0.110375      -0.040910      -0.015336       0.056245             11.211255      10.947236      -1.868478       2.958504       6.042465       0.636409      16.644065           0.012314
          182              C       5.612998      19.038530      12.724549       0.579549      23.125369 0.24672802E+03  0.50878338E+04                                 7.454247                            5.553142       0.170391       2.119650                    0.999791      22.099613      61.581618       0.633726       0.468695      -1.022388       0.026695       0.001852       0.053124       0.059483       0.002435      -0.022679      -0.009158      -0.159587      -0.171027      -0.077158      -0.031732       0.108890              8.717977      10.344261      -0.603729       1.929842       4.188853       0.179617      11.620819          -0.005264
          183              C       2.762210      19.616884      10.328079      -0.142118      32.976096 0.45486697E+03  0.10898093E+05                                 9.147026                            7.257508      -0.131427       1.938843                    0.998286      30.107621      89.575086       0.588733       0.434232      -1.045136       0.014897      -0.005174       0.033668       0.037179       0.005166      -0.017506      -0.007105       0.009154      -0.078164      -0.032825       0.006134       0.026690             10.278463       9.434438      -1.554523       2.271121       6.014661       0.830739      15.386288           0.003760
          184              C       6.038232      19.008698       3.239356       0.584848      23.547922 0.24784239E+03  0.51192500E+04                                 7.586761                            5.582664       0.082016       2.091983                    0.999688      22.087525      61.703991       0.628835       0.471562      -1.020297       0.028361      -0.016503      -0.052329       0.061766      -0.029811       0.032817      -0.042945      -0.138350      -0.111962      -0.077529      -0.032872       0.110401              9.004269      10.790706       0.937550      -2.882226       4.862109       1.420208      11.359994          -0.006278
          185              C       5.096398      19.116246       4.365756      -0.014756      34.861525 0.42054912E+03  0.97381511E+04                                 9.260211                            6.816570       0.129178       2.059024                    0.999374      26.601150      74.210253       0.638410       0.414330      -1.072892      -0.027039       0.004443       0.034282       0.043888      -0.008907       0.016054      -0.008188       0.004756       0.002684      -0.014663      -0.008451       0.023114             11.075376      11.186564       1.522277      -4.691290       7.122595       2.433871      14.916970           0.017737
          186              C       4.445775      19.990419       6.491372      -0.134365      33.316545 0.45326700E+03  0.10842391E+05                                 9.199505                            7.246295      -0.114371       1.944638                    0.998369      29.971874      88.890675       0.589421       0.434419      -1.045776       0.016851      -0.001719      -0.028350       0.033025      -0.007478       0.018812       0.001432      -0.035744      -0.015336      -0.030619       0.008402       0.022217             10.331683      10.636463       2.060562      -4.180868       7.241456       1.123685      13.117129           0.007586
          187              C       5.314945      19.987912       5.421204      -0.085469      31.897733 0.41486443E+03  0.96686413E+04                                 8.834309                            6.863818       0.061584       2.003563                    0.999610      28.732271      83.043225       0.617149       0.425850      -1.055119      -0.020801      -0.011030       0.012286       0.026558       0.003118       0.012143      -0.007132      -0.027212      -0.056196      -0.026830       0.002625       0.024205              9.955292       9.642079       1.503971      -3.190744       6.917234       2.271749      13.306563           0.004557
          188              C       3.998928      18.280178       4.410211      -0.063408      32.783161 0.43288513E+03  0.10242326E+05                                 9.179156                            7.128036      -0.216113       1.919147                    0.998840      29.164915      86.188270       0.588141       0.440148      -1.041756      -0.014175       0.019987       0.024974       0.034987      -0.028531       0.020989      -0.008520      -0.003508      -0.024204      -0.030313      -0.011110       0.041423             10.471153      10.337119       2.258177      -3.454961       7.630924       1.801508      13.445415           0.012638
          189              C       3.133298      18.280679       5.505404      -0.140998      34.774598 0.45409745E+03  0.10868800E+05                                 9.471839                            7.239730      -0.113046       1.942894                    0.998344      30.124100      89.411277       0.591217       0.432840      -1.046577       0.016669       0.006304      -0.039429       0.043269      -0.008664       0.025565      -0.020063       0.002731      -0.060529      -0.038578       0.001340       0.037238             10.940581       9.262152       1.577081      -3.654822       7.576269       2.720680      15.983322           0.002891
          190              C       2.190174      21.559770      14.158014       0.580654      23.352073 0.25161379E+03  0.52175677E+04                                 7.532842                            5.636294       0.026664       2.069227                    0.999589      22.292829      62.429409       0.623862       0.473461      -1.019124      -0.032224      -0.036534       0.043308       0.065182      -0.034616      -0.008458       0.073820      -0.066077       0.001108      -0.067260      -0.032837       0.100097              8.819307       9.669081       1.774491      -0.956292       7.330245      -3.496944       9.458594          -0.004560
          191              C       4.273693      22.655307      13.278916      -0.076634      30.915233 0.41198226E+03  0.95902538E+04                                 8.672796                            6.865063       0.053158       2.005137                    0.999529      28.580697      82.711789       0.613356       0.428985      -1.052582       0.000076       0.003654      -0.024859       0.025126      -0.013009       0.017261       0.014125      -0.008722      -0.016382      -0.030675       0.013802       0.016873              9.671029      10.650395       2.466407      -1.184185       7.845105      -3.888333      10.517588           0.002766
          192              C       0.105885       2.600459      11.773321      -0.032105      36.356245 0.43060332E+03  0.10013547E+05                                 9.467678                            6.853089       0.115511       2.045459                    0.999354      26.938068      74.906887       0.643975       0.409003      -1.078141      -0.025684      -0.037691      -0.014609       0.047893      -0.003694       0.002063      -0.004873       0.003166       0.034604      -0.010228      -0.002978       0.013206             11.616720      10.721142       4.399969       0.260357      14.776518       5.425727       9.352501           0.006583
          193              C       2.916231      23.496640      11.001092      -0.151995      34.222487 0.47144195E+03  0.11404536E+05                                 9.364242                            7.396170      -0.179421       1.915358                    0.998169      30.726337      92.062860       0.581889       0.435128      -1.043883      -0.018357      -0.025148       0.023867       0.039230      -0.009470       0.014986       0.015975      -0.026590       0.013861      -0.030047       0.005799       0.024248             10.456831      12.972494       2.606149      -1.293133       7.958160      -3.685216      10.439839           0.001907
          194              C       5.131302      24.414183      10.028667      -0.308773      36.540457 0.49423433E+03  0.12069481E+05                                10.996312                            8.541371      -0.460722       1.830281                    0.994945      32.140498      96.016985       0.453103       0.553546      -0.985230       0.002458       0.024338       0.088665       0.091977       0.034148      -0.010687      -0.000944       0.022310      -0.004538      -0.036076      -0.002727       0.038803             13.031470      11.806112       2.021501      -0.148205      14.991278      -0.004779      12.297019          -0.000023
          195              C       5.983846       0.476070      10.629845       0.100442      35.072655 0.44725688E+03  0.10611942E+05                                 9.617776                            7.226884      -0.448232       1.860512                    0.998701      27.571127      80.172116       0.589511       0.437901      -1.048710      -0.032668      -0.036037      -0.017133       0.051569       0.037072       0.021211       0.010684      -0.041868      -0.049797      -0.042137      -0.014310       0.056447             11.477894      12.128397       4.919454      -0.278079      13.602060       4.022634       8.703225           0.001317
          196              C       4.280206      23.739062      11.125626       0.105468      33.687083 0.44852203E+03  0.10671591E+05                                 9.441046                            7.316311      -0.493422       1.847044                    0.998616      27.738079      81.318932       0.575213       0.447540      -1.040857       0.031240       0.026633      -0.030793       0.051317       0.029280      -0.036831      -0.023405      -0.019578       0.023020      -0.043937      -0.016160       0.060097             10.911131      12.902614       3.310404      -1.630888       8.741609      -4.013314      11.089169           0.000381
          197              C       0.639057       1.895254      10.691671      -0.078932      33.144432 0.42592190E+03  0.99907637E+04                                 9.078766                            6.964704       0.067304       2.004709                    0.999638      28.848441      83.619878       0.611408       0.427077      -1.054473      -0.028408      -0.013984      -0.004992       0.032055      -0.008329       0.000839      -0.024399       0.016059       0.022489      -0.029608       0.004102       0.025506             10.407505       9.715283       2.597078      -0.557662      12.747563       4.625451       8.759671           0.002871
          198              C      -0.075609       0.832307      10.134948      -0.149271      34.908464 0.46187924E+03  0.11095148E+05                                 9.460866                            7.289042      -0.088424       1.945719                    0.998882      30.321504      89.975505       0.591096       0.431364      -1.048129       0.014687       0.036254       0.006417       0.039639      -0.022533      -0.006806      -0.008989      -0.009651       0.071148      -0.036883       0.010715       0.026168             10.799708      12.009023       4.136532      -0.498870      12.320829       3.527368       8.069273           0.001440
          199              C       2.900123      22.414640      13.157621      -0.038915      34.789185 0.43842313E+03  0.10242578E+05                                 9.165666                            6.912692       0.044972       2.018548                    0.999385      27.203811      75.849922       0.641443       0.408726      -1.078196       0.027011       0.022976      -0.034005       0.049131      -0.002974       0.002251       0.006212       0.010276       0.010908      -0.010768       0.004022       0.006745             10.765840      11.118076       2.763718      -1.666558       9.206729      -5.164278      11.972715           0.007936
          200              C       4.269997      -0.005014       8.926998       0.691795      20.459776 0.28541537E+03  0.61105731E+04                                 7.080057                            6.139625      -0.346401       1.940720                    0.999627      22.422943      63.893570       0.577649       0.495265      -1.007288      -0.043478       0.036716      -0.047513       0.074135       0.015299      -0.019399       0.013758      -0.001218      -0.001752      -0.032496       0.013365       0.019131              7.587788       7.475387      -0.291891       0.955645       6.913163      -0.602437       8.374814           0.000097
          201              C       0.866106       3.735857      12.342409       0.568791      24.290575 0.26073023E+03  0.54598453E+04                                 7.784416                            5.747634      -0.033044       2.046946                    0.999416      22.626580      63.862812       0.615601       0.475136      -1.017308       0.026303       0.043138       0.035795       0.061919      -0.062212       0.028442      -0.052328      -0.010329       0.019868      -0.069894      -0.026804       0.096698              9.391596       8.746328       3.450505       0.459297      10.881994       3.649765       8.546465          -0.004709
          202              C       4.926866      23.307114      12.274401      -0.138774      31.995964 0.43428102E+03  0.10261315E+05                                 8.865260                            7.037820      -0.010154       1.976008                    0.999294      29.636466      86.903180       0.606090       0.427697      -1.051537      -0.016881      -0.018272       0.021627       0.032963      -0.007203       0.014782       0.014505       0.008341      -0.055672      -0.031464       0.011991       0.019473              9.864599       9.855298       2.261408      -1.296427       8.409132      -4.576240      11.329367           0.002310
          203              C       5.975306      23.309621       9.360953       0.696959      20.279377 0.27368084E+03  0.58004835E+04                                 7.051113                            6.027403      -0.378475       1.930331                    0.999324      22.295212      63.292216       0.580549       0.497791      -1.005606       0.042115      -0.054043      -0.024818       0.072872       0.025276       0.010346      -0.011322       0.007422       0.034842      -0.036264       0.016473       0.019791              7.663165       7.669301      -0.596591      -0.425396       8.203939       0.834914       7.116254           0.000011
          204              C       6.148499       2.266283      12.248199      -0.076948      32.629613 0.40975127E+03  0.95207966E+04                                 8.996004                            6.836501       0.048732       2.004536                    0.999534      28.490122      82.244472       0.616275       0.427739      -1.053855      -0.002562      -0.017107      -0.023911       0.029511      -0.019898       0.000482      -0.016883       0.009826       0.030676      -0.030082       0.004791       0.025291             10.425739      10.328238       3.871097      -0.316449      12.668760       4.153938       8.280219           0.002672
          205              C       5.451859       1.228406      11.676167      -0.127210      33.242584 0.42860745E+03  0.10064610E+05                                 9.051447                            6.946305       0.092376       2.010084                    0.999564      29.160126      84.432978       0.617859       0.422162      -1.058050       0.014516       0.030375       0.007358       0.034460      -0.012440      -0.013901      -0.018946       0.027203      -0.003552      -0.033918       0.011465       0.022452             10.478585       9.325993       3.641133       0.049659      13.604282       4.881502       8.505480           0.001961
          206              C       2.240438      22.858370      12.027394      -0.083154      32.278474 0.43089460E+03  0.10175074E+05                                 9.006110                            7.088454      -0.104432       1.949603                    0.999156      29.324545      86.340865       0.593166       0.437284      -1.044320       0.029079       0.005454      -0.015005       0.033173       0.000168       0.000866       0.024907      -0.015279      -0.067814      -0.034277       0.003666       0.030611             10.032207      10.865387       1.320169      -0.709829       7.979629      -4.314920      11.251606           0.003025
          207              C       4.688156      21.128575      26.926429      -0.056656      32.155205 0.42127969E+03  0.99063177E+04                                 9.079001                            7.060353      -0.219299       1.926987                    0.998220      28.766872      84.919592       0.587017       0.443725      -1.039013      -0.007980       0.031934      -0.002344       0.032999       0.002095      -0.029456       0.010137       0.035585      -0.011080      -0.030218      -0.009726       0.039943             10.170039       6.831939      -0.235890       3.047753      12.703992      -3.108485      10.974186           0.011359
          208              C       5.971736      22.730516      28.143212      -0.097208      30.954832 0.40851158E+03  0.94419582E+04                                 8.506847                            6.716486       0.156874       2.027496                    0.999595      28.498169      80.846072       0.639937       0.414106      -1.067244      -0.012849       0.001927      -0.024232       0.027495       0.009199      -0.002918       0.014532       0.035894       0.020955      -0.029649       0.012899       0.016750              9.298478       6.347942      -0.038438       2.554509      12.634410      -3.206687       8.913082          -0.000389
          209              C       5.499440      21.436929      27.996598      -0.005424      34.537629 0.43275775E+03  0.10108813E+05                                 9.250492                            6.957225      -0.058891       1.996601                    0.999109      26.913006      75.800551       0.625162       0.419429      -1.067922      -0.023008       0.031638      -0.024525       0.046172       0.003751      -0.007705       0.003181       0.019535      -0.027402      -0.013536      -0.003435       0.016971             10.699012       7.019340      -0.452698       3.353553      13.517188      -4.268147      11.560507           0.017564
          210              C       5.878902      20.421615      29.018777       0.571463      23.301177 0.26559970E+03  0.56042639E+04                                 7.607045                            5.828377      -0.182020       1.992503                    0.999206      23.075163      66.015880       0.605224       0.479622      -1.011904       0.001057      -0.046852       0.039230       0.061117      -0.016428      -0.063101       0.048374       0.060705      -0.018224      -0.075588      -0.019262       0.094851              8.738757       7.330127      -0.300213       2.897383       9.830623      -2.979344       9.055522          -0.005102
          211              C       3.083132       4.404711      28.071966       0.574964      23.163080 0.25982750E+03  0.54515225E+04                                 7.571232                            5.759754      -0.163194       2.001155                    0.999316      22.905590      65.309835       0.609705       0.478800      -1.012508       0.000460       0.051845       0.027709       0.058787      -0.004274       0.064917      -0.037735       0.091579       0.039289      -0.076163      -0.021342       0.097505              8.750578       6.915724      -0.669976      -2.615937      11.492218       2.533640       7.843791          -0.002954
          212              C       3.423865       3.155247      27.332711      -0.009465      34.901310 0.43105196E+03  0.10048962E+05                                 9.288954                            6.920335      -0.031490       2.004268                    0.999153      26.873256      75.366429       0.630607       0.416635      -1.070780       0.020053      -0.037128      -0.016561       0.045331       0.005916       0.002557      -0.001231       0.023167      -0.017884      -0.010728      -0.005478       0.016206             10.854070       6.553033      -0.983241      -2.930223      15.915251       3.616351      10.093927           0.019094
          213              C       2.986901       1.937872      27.808177      -0.089555      30.970196 0.40079083E+03  0.92215857E+04                                 8.514826                            6.653812       0.176797       2.036242                    0.999577      28.314036      80.203120       0.642634       0.414242      -1.066906       0.010999      -0.009702      -0.023315       0.027544       0.006967       0.000845      -0.006182       0.038015       0.036581      -0.027325       0.013119       0.014206              9.370406       5.882919      -0.415221      -2.377822      13.947313       2.272745       8.280984           0.001065
          214              C       4.188654       3.206389      26.176576      -0.062532      32.885373 0.43029128E+03  0.10158670E+05                                 9.195433                            7.122297      -0.169346       1.941148                    0.998417      28.855138      84.988025       0.586844       0.442088      -1.041328       0.008792      -0.030949       0.006473       0.032819       0.006645       0.023620      -0.008785       0.032629      -0.010762      -0.027813      -0.005455       0.033269             10.353290       6.445259      -0.591907      -2.758021      14.248177       2.894453      10.366435           0.010804
          215              C       3.315819       0.774648      27.138402      -0.144469      32.895061 0.44589201E+03  0.10574685E+05                                 8.964162                            7.094691      -0.008311       1.969734                    0.999373      29.727985      86.509665       0.610098       0.423320      -1.057306      -0.011792       0.028016       0.008149       0.031470       0.015448       0.004680      -0.019687       0.007731      -0.015778      -0.028714       0.006268       0.022446              9.827245       6.297708      -1.265368      -2.846983      13.688339       3.042142       9.495687           0.008530
          216              C       4.499705       2.038150      25.495613      -0.146730      34.746849 0.44735730E+03  0.10660132E+05                                 9.418633                            7.158561      -0.068131       1.953446                    0.999113      30.096568      88.930403       0.598370       0.429564      -1.049293      -0.008969       0.034873       0.014361       0.038766       0.013491       0.008513      -0.006585       0.056635       0.035081      -0.038604       0.010104       0.028500             10.715428       6.032247      -0.425369      -2.383607      16.748650       2.229608       9.365386          -0.000038
          217              C       4.081525       0.812252      25.976674       0.108473      34.544458 0.44775922E+03  0.10627357E+05                                 9.533050                            7.236948      -0.483080       1.850692                    0.998649      27.520896      80.051873       0.588339       0.438629      -1.048224       0.006562      -0.044316      -0.020390       0.049221      -0.026408       0.005068       0.031724      -0.050264      -0.048522      -0.043717      -0.011667       0.055383             11.086928       6.378013      -0.799735      -2.478017      17.329192       2.454717       9.553579           0.010105
          218              C       4.315715      24.545547      25.237713      -0.306494      37.024295 0.50557986E+03  0.12402280E+05                                10.948171                            8.521187      -0.450698       1.834860                    0.994834      32.042195      95.573148       0.463610       0.538569      -0.993170       0.008569       0.010833       0.089441       0.090501      -0.005239       0.003556      -0.002101      -0.075193      -0.002343      -0.037882      -0.000609       0.038490             12.808955      10.667033      -2.452957       0.320719      15.582874      -0.545519      12.176959           0.000167
          219              C       2.989652      24.224658      24.504641       0.698829      19.820197 0.28584407E+03  0.61263053E+04                                 6.945671                            6.160854      -0.362978       1.937897                    0.999539      22.395190      63.993793       0.573922       0.497948      -1.005229      -0.067825      -0.017215      -0.029510       0.075943      -0.010597      -0.010953      -0.002888      -0.041942       0.029045      -0.031455       0.012788       0.018667              7.234791       7.399569      -0.114569       1.052344       6.795505      -0.085356       7.509300           0.000902
          220              C       5.445597      24.658360      24.182854       0.699418      20.251752 0.28493993E+03  0.60961375E+04                                 7.015177                            6.125459      -0.318459       1.951834                    0.999537      22.284916      63.419813       0.579762       0.493805      -1.008315       0.059502       0.008825      -0.046257       0.075882      -0.005314       0.018859       0.001432      -0.038973       0.001502      -0.031573       0.011516       0.020057              7.405048       7.145979      -0.234769      -0.950940       6.949231      -0.278582       8.119934           0.000966
          221              C       4.721477      23.422434      26.193651       0.106768      35.051544 0.44869415E+03  0.10663507E+05                                 9.658478                            7.263476      -0.461222       1.857410                    0.998685      27.590590      80.514296       0.584503       0.440930      -1.046029      -0.011953       0.040944      -0.028465       0.051279      -0.029751       0.002378      -0.036188      -0.030503       0.005935      -0.043360      -0.010348       0.053709             11.335999       7.011726      -0.977994       3.081226      16.578811      -4.036594      10.417461           0.011458
          222              C       5.592713      23.728282      27.260287      -0.136528      32.306632 0.44618093E+03  0.10570558E+05                                 8.832523                            7.080969       0.069678       1.996324                    0.999529      29.530380      85.553992       0.613498       0.421411      -1.059773       0.013721      -0.023227       0.012525       0.029743       0.015765      -0.006704       0.016643       0.000605      -0.040996      -0.028576       0.004380       0.024196              9.588734       6.835435      -0.782336       3.222310      12.008170      -3.352419       9.922598           0.009443
          223              C       4.320779      22.116313      26.044387      -0.147270      34.780086 0.44778163E+03  0.10692333E+05                                 9.470755                            7.190270      -0.139074       1.931499                    0.998883      30.265268      90.058444       0.592440       0.432968      -1.045309       0.012450      -0.029071       0.023560       0.039436       0.010023      -0.011749       0.015086       0.051763       0.019146      -0.037683       0.008769       0.028914             10.786095       6.362210      -0.346833       2.584194      16.033211      -3.585196       9.962865          -0.001134
          224              C       0.620369      18.606583      26.224564      -0.016409      34.000928 0.42770214E+03  0.99493314E+04                                 9.102083                            6.884234       0.135670       2.059093                    0.999366      26.767358      74.936417       0.633655       0.415529      -1.071719      -0.020526      -0.001043      -0.035982       0.041438      -0.008279      -0.010629       0.010832       0.000009      -0.006179      -0.012583      -0.007247       0.019830             10.599342      11.477785       1.844862       3.381847       5.631912      -0.812003      14.688328           0.017378
          225              C       1.111578      19.138056      25.045171      -0.082442      31.823739 0.41792304E+03  0.97639919E+04                                 8.832556                            6.898761       0.037862       1.995305                    0.999692      28.797609      83.506955       0.613900       0.427048      -1.053712      -0.023226      -0.012592      -0.012555       0.029251      -0.000541      -0.008570       0.006345      -0.020865      -0.088496      -0.032185       0.006164       0.026020              9.825070      10.298893       2.010898       2.019926       5.626270      -0.756872      13.550048           0.005853
          226              C       4.778604      17.152552      22.421714       0.696209      19.934729 0.27401066E+03  0.58076943E+04                                 6.945831                            6.020327      -0.316660       1.951304                    0.999295      22.253230      63.119962       0.582594       0.496025      -1.006764      -0.032479      -0.064649      -0.004394       0.072482      -0.017080      -0.005094      -0.002410       0.036689       0.059640      -0.035312       0.013051       0.022261              7.457068       7.752979       0.904202       0.279409       7.426458       0.148821       7.191765           0.001241
          227              C       4.658114      19.659502      22.576866       0.698602      20.258245 0.28341877E+03  0.60420508E+04                                 6.954424                            6.067071      -0.284999       1.960685                    0.999342      22.118138      62.379117       0.589915       0.487036      -1.014050      -0.039040       0.060501       0.002648       0.072052       0.017514      -0.003247      -0.002343       0.025183       0.065977      -0.032574       0.009337       0.023236              7.404344       7.618808      -0.963343      -0.428296       7.307501       0.479959       7.286722           0.000704
          228              C      -0.649047      18.065082      26.217793      -0.068241      31.667689 0.43966547E+03  0.10457726E+05                                 9.008740                            7.230992      -0.220581       1.920497                    0.998172      29.303917      87.221277       0.577413       0.445969      -1.036902      -0.007094       0.013938      -0.031597       0.035256      -0.018782      -0.017088       0.008624      -0.009265      -0.037800      -0.024416      -0.008104       0.032520             10.050931      10.771541       1.888500       2.363105       6.094953      -0.306238      13.286301           0.009409
          229              C       5.615040      18.453408      22.545659      -0.307183      36.300722 0.49562413E+03  0.12101096E+05                                10.908211                            8.514239      -0.550031       1.811723                    0.995945      31.979082      95.247005       0.457365       0.548492      -0.988374       0.092843       0.003444       0.007786       0.093233       0.001487      -0.007935      -0.015076       0.041719       0.098715      -0.040413       0.002465       0.037948             12.941666      12.073259      -0.046829      -0.373462      10.221664       1.152245      16.530076           0.000171
          230              C       6.517652      18.489508      21.305029       0.105761      34.923901 0.44431853E+03  0.10536576E+05                                 9.642509                            7.237912      -0.422883       1.870286                    0.998755      27.531535      80.326758       0.584168       0.442144      -1.045023      -0.023287      -0.001763       0.049589       0.054813       0.010301      -0.029603       0.008636       0.029308       0.102586      -0.040070      -0.010699       0.050768             11.497605      10.239132      -1.885954      -4.157183       7.587274      -1.990453      16.666409           0.011616
          231              C       0.387317      19.097945      23.882265      -0.131045      31.850688 0.43754127E+03  0.10366183E+05                                 8.883436                            7.091846      -0.025621       1.973798                    0.998792      29.679131      87.378771       0.599757       0.431053      -1.048626       0.016556       0.001163       0.024691       0.029751      -0.005593      -0.018686      -0.008386      -0.035545      -0.030878      -0.031943       0.006982       0.024961              9.831041      10.890219       2.065240       3.078372       5.573381      -0.038333      13.029522           0.005661
          232              C       6.421702      18.488506      23.862540       0.104449      34.170521 0.44949965E+03  0.10699927E+05                                 9.564646                            7.332379      -0.429317       1.869523                    0.998793      27.667124      81.111638       0.573671       0.448530      -1.040354      -0.019797      -0.001897      -0.047037       0.051069      -0.008505       0.036030       0.010501       0.012751       0.110445      -0.040902      -0.015371       0.056272             11.211267      10.947234       1.868489       2.958521       6.042481      -0.636423      16.644087           0.012315
          233              C       1.471130      18.565720      27.444880       0.579582      23.125056 0.24672474E+03  0.50877400E+04                                 7.454092                            5.553049       0.170564       2.119702                    0.999791      22.099585      61.581026       0.633742       0.468685      -1.022395       0.026689      -0.001838       0.053130       0.059485      -0.002436      -0.022676       0.009154      -0.159611      -0.171049      -0.077163      -0.031742       0.108905              8.717787      10.344122       0.603731       1.929782       4.188809      -0.179622      11.620429          -0.005588
          234              C       5.917142      17.987366      25.048410      -0.142121      32.976300 0.45487225E+03  0.10898236E+05                                 9.146998                            7.257512      -0.131335       1.938868                    0.998286      30.107785      89.575252       0.588738       0.434227      -1.045140       0.014886       0.005199       0.033679       0.037187      -0.005147      -0.017506       0.007087       0.009150      -0.078166      -0.032822       0.006150       0.026672             10.278428       9.434400       1.554513       2.271092       6.014684      -0.830785      15.386200           0.003610
          235              C       1.896364      18.595552      17.959687       0.584852      23.546519 0.24782573E+03  0.51188265E+04                                 7.586530                            5.582524       0.081844       2.091951                    0.999687      22.086638      61.701290       0.628834       0.471570      -1.020292       0.028346       0.016505      -0.052309       0.061743       0.029792       0.032809       0.042946      -0.138318      -0.111904      -0.077510      -0.032862       0.110372              9.003959      10.790284      -0.937529      -2.882046       4.861953      -1.420134      11.359638          -0.005870
          236              C       0.954530      18.488004      19.086087      -0.014768      34.861355 0.42054669E+03  0.97380839E+04                                 9.260240                            6.816592       0.129230       2.059043                    0.999374      26.600974      74.209799       0.638403       0.414335      -1.072889      -0.027015      -0.004433       0.034272       0.043864       0.008901       0.016068       0.008180       0.004755       0.002685      -0.014678      -0.008441       0.023119             11.075408      11.186478      -1.522284      -4.691224       7.122613      -2.433910      14.917134           0.018097
          237              C       0.303907      17.613831      21.211703      -0.134367      33.316810 0.45327195E+03  0.10842492E+05                                 9.199330                            7.246155      -0.114285       1.944668                    0.998368      29.972085      88.889965       0.589452       0.434398      -1.045793       0.016860       0.001729      -0.028330       0.033012       0.007456       0.018784      -0.001450      -0.035736      -0.015319      -0.030589       0.008394       0.022195             10.331488      10.636166      -2.060504      -4.180708       7.241361      -1.123739      13.116937           0.007970
          238              C       1.173077      17.616338      20.141535      -0.085440      31.896799 0.41484907E+03  0.96681575E+04                                 8.834002                            6.863581       0.061745       2.003623                    0.999610      28.731709      83.040034       0.617177       0.425836      -1.055131      -0.020776       0.011044       0.012283       0.026542      -0.003120       0.012128       0.007128      -0.027205      -0.056168      -0.026810       0.002614       0.024197              9.954953       9.641693      -1.503927      -3.190577       6.917023      -2.271689      13.306142           0.005172
          239              C      -0.142940      19.324072      19.130542      -0.063405      32.782736 0.43287710E+03  0.10242067E+05                                 9.178980                            7.127881      -0.216129       1.919154                    0.998840      29.164674      86.186665       0.588160       0.440137      -1.041764      -0.014165      -0.019980       0.024962       0.034971       0.028529       0.020968       0.008531      -0.003465      -0.024140      -0.030286      -0.011124       0.041410             10.470960      10.336811      -2.258092      -3.454824       7.630751      -1.801520      13.445317           0.013309
          240              C       6.288230      19.323571      20.225735      -0.140954      34.773567 0.45407977E+03  0.10868258E+05                                 9.471638                            7.239569      -0.113037       1.942911                    0.998344      30.123364      89.408268       0.591226       0.432837      -1.046580       0.016667      -0.006290      -0.039410       0.043249       0.008677       0.025564       0.020073       0.002750      -0.060487      -0.038569       0.001317       0.037252             10.940374       9.261910      -1.577032      -3.654697       7.576112      -2.720639      15.983100           0.003481
          241              C       5.345106      16.044480      28.878345       0.580681      23.354542 0.25163676E+03  0.52182006E+04                                 7.533419                            5.636559       0.026522       2.069150                    0.999589      22.294832      62.437422       0.623841       0.473462      -1.019116      -0.032226       0.036575       0.043273       0.065183       0.034613      -0.008482      -0.073817      -0.066026       0.001191      -0.067244      -0.032842       0.100087              8.820178       9.670006      -1.774858      -0.956697       7.330987       3.497473       9.459539          -0.005063
          242              C       0.131825      14.948943      27.999247      -0.076660      30.922039 0.41208036E+03  0.95932567E+04                                 8.674381                            6.866078       0.052489       2.004873                    0.999528      28.585168      82.732008       0.613275       0.429009      -1.052550       0.000099      -0.003507      -0.024934       0.025179       0.013015       0.017267      -0.014071      -0.008632      -0.016299      -0.030639       0.013831       0.016808              9.673016      10.652684      -2.467166      -1.184642       7.846763       3.889398      10.519602           0.001775
          243              C       3.260817       9.934291      26.493652      -0.032128      36.367786 0.43072659E+03  0.10017285E+05                                 9.469971                            6.854211       0.114679       2.045138                    0.999354      26.942881      74.927321       0.643892       0.409020      -1.078113      -0.025669       0.037537      -0.014787       0.047818       0.003465       0.002025       0.004720       0.003041       0.034162      -0.009903      -0.003073       0.012976             11.620130      10.724919      -4.402548       0.260616      14.781336      -5.426948       9.354137           0.008948
          244              C       6.071163      14.107610      25.721423      -0.152029      34.226633 0.47150096E+03  0.11406400E+05                                 9.365115                            7.396701      -0.179573       1.915271                    0.998170      30.729240      92.075424       0.581856       0.435136      -1.043871      -0.018338       0.025246       0.023828       0.039261       0.009462       0.015025      -0.015925      -0.026553       0.013822      -0.030045       0.005853       0.024192             10.457987      12.973858      -2.606639      -1.293386       7.959159       3.685824      10.440943           0.001550
          245              C       0.989434      13.190067      24.748998      -0.308758      36.540000 0.49420883E+03  0.12068728E+05                                10.996452                            8.541295      -0.460745       1.830276                    0.994945      32.140269      96.016427       0.453093       0.553564      -0.985219       0.002456      -0.024325       0.088674       0.091983      -0.034168      -0.010656       0.000945       0.022283      -0.004559      -0.036082      -0.002726       0.038809             13.031931      11.806273      -2.021761      -0.148269      14.991994       0.004799      12.297526          -0.000110
          246              C       1.841978      12.058680      25.350176       0.100503      35.072119 0.44723336E+03  0.10611332E+05                                 9.618031                            7.226903      -0.448485       1.860459                    0.998700      27.570616      80.172584       0.589480       0.437927      -1.048687      -0.032672       0.036033      -0.017120       0.051564      -0.037066       0.021204      -0.010669      -0.041884      -0.049775      -0.042138      -0.014295       0.056434             11.478513      12.128852      -4.919987      -0.277954      13.603175      -4.022942       8.703512           0.002400
          247              C       0.138338      13.865188      25.845957       0.105362      33.690428 0.44855778E+03  0.10672716E+05                                 9.441823                            7.316706      -0.493465       1.847007                    0.998616      27.740570      81.328820       0.575182       0.447553      -1.040843       0.031259      -0.026563      -0.030827       0.051313      -0.029331      -0.036829       0.023475      -0.019532       0.023006      -0.043926      -0.016249       0.060175             10.912334      12.903905      -3.311116      -1.631235       8.742871       4.014008      11.090224           0.000306
          248              C       3.793989      10.639496      25.412002      -0.078845      33.146964 0.42595496E+03  0.99918864E+04                                 9.079734                            6.965332       0.066363       2.004412                    0.999636      28.849948      83.629888       0.611323       0.427121      -1.054430      -0.028478       0.013929      -0.005036       0.032100       0.008342       0.000747       0.024394       0.015990       0.022458      -0.029603       0.004130       0.025474             10.408720       9.716605      -2.597572      -0.557780      12.749177      -4.625895       8.760378           0.003360
          249              C       3.079323      11.702443      24.855279      -0.149146      34.904237 0.46180589E+03  0.11092950E+05                                 9.460270                            7.288548      -0.088440       1.945761                    0.998881      30.318409      89.964646       0.591105       0.431374      -1.048123       0.014689      -0.036257       0.006387       0.039638       0.022546      -0.006806       0.009032      -0.009711       0.071114      -0.036905       0.010726       0.026180             10.799135      12.008393      -4.136367      -0.498873      12.320213      -3.527128       8.068797           0.001331
          250              C       6.055055      15.189610      27.877952      -0.039000      34.798571 0.43854199E+03  0.10246165E+05                                 9.167439                            6.913692       0.044365       2.018298                    0.999385      27.208354      75.868380       0.641381       0.408733      -1.078179       0.027049      -0.022860      -0.034067       0.049141       0.002959       0.002258      -0.006164       0.010373       0.010964      -0.010767       0.004032       0.006735             10.768288      11.120660      -2.764726      -1.667367       9.208870       5.165821      11.975334           0.007428
          251              C       0.128129      12.539764      23.647329       0.691790      20.459862 0.28541345E+03  0.61105274E+04                                 7.080111                            6.139623      -0.346456       1.940702                    0.999627      22.423019      63.893952       0.577646       0.495268      -1.007285      -0.043487      -0.036713      -0.047517       0.074141      -0.015293      -0.019406      -0.013752      -0.001227      -0.001754      -0.032493       0.013359       0.019135              7.587910       7.475433       0.291920       0.955633       6.913237       0.602453       8.375061           0.000153
          252              C       4.021038       8.798893      27.062740       0.569113      24.287916 0.26068306E+03  0.54587898E+04                                 7.784541                            5.747506      -0.034452       2.046455                    0.999416      22.627631      63.872223       0.615524       0.475201      -1.017240       0.026069      -0.043266       0.035707       0.061859       0.062187       0.028389       0.052268      -0.010440       0.019785      -0.069846      -0.026771       0.096617              9.391981       8.746685      -3.451176       0.459402      10.883032      -3.649800       8.546227          -0.004151
          253              C       0.784998      14.297136      26.994732      -0.138928      32.004171 0.43440533E+03  0.10265096E+05                                 8.866913                            7.038896      -0.010471       1.975843                    0.999293      29.642085      86.926252       0.606029       0.427706      -1.051521      -0.016859       0.018397       0.021557       0.032975       0.007180       0.014811      -0.014403       0.008438      -0.055813      -0.031434       0.011884       0.019550              9.866688       9.857366      -2.262222      -1.297016       8.411183       4.577553      11.331516           0.001726
          254              C       1.833438      14.294629      24.081284       0.696939      20.279730 0.27368552E+03  0.58005914E+04                                 7.051134                            6.027402      -0.378371       1.930364                    0.999324      22.295135      63.291468       0.580558       0.497783      -1.005613       0.042109       0.054055      -0.024815       0.072876      -0.025269       0.010338       0.011330       0.007432       0.034879      -0.036263       0.016486       0.019776              7.663233       7.669336       0.596637      -0.425474       8.203952      -0.834975       7.116409           0.000007
          255              C       2.006631      10.268467      26.968530      -0.077421      32.651427 0.41003871E+03  0.95292399E+04                                 8.999454                            6.838465       0.049420       2.004487                    0.999539      28.505016      82.297742       0.616239       0.427685      -1.053878      -0.002668       0.017045      -0.024054       0.029601       0.019944       0.000326       0.016733       0.009783       0.030615      -0.030081       0.004979       0.025102             10.430238      10.332749      -3.873601      -0.316348      12.674828      -4.155845       8.283136           0.001762
          256              C       1.309991      11.306345      26.396498      -0.127335      33.253849 0.42874568E+03  0.10068848E+05                                 9.053798                            6.947617       0.091572       2.009741                    0.999563      29.166901      84.461682       0.617764       0.422185      -1.058016       0.014542      -0.030376       0.007256       0.034450       0.012386      -0.013891       0.018966       0.027207      -0.003957      -0.033904       0.011442       0.022462             10.481779       9.328836      -3.643200       0.050117      13.609149      -4.883032       8.507351           0.001464
          257              C       5.395370      14.745880      26.747725      -0.083271      32.286402 0.43101564E+03  0.10178760E+05                                 9.007735                            7.089549      -0.104918       1.949388                    0.999155      29.329895      86.363259       0.593101       0.437296      -1.044301       0.029102      -0.005348      -0.015073       0.033207      -0.000190       0.000879      -0.024845      -0.015149      -0.067812      -0.034241       0.003730       0.030511             10.034186      10.867551      -1.320573      -0.710102       7.981288       4.316018      11.253720           0.002462
          258              C       4.776640       8.593825      17.234564      -0.056227      32.142720 0.42108192E+03  0.99005286E+04                                 9.077091                            7.059001      -0.219912       1.926918                    0.998220      28.758533      84.890765       0.587034       0.443763      -1.038988       0.008148       0.031938       0.002145       0.033031      -0.002032      -0.029616      -0.010069       0.035867      -0.010885      -0.030233      -0.009954       0.040187             10.167758       6.830454       0.235548       3.046837      12.701025       3.107615      10.971796           0.012091
          259              C       3.493060      10.195766      16.017781      -0.097269      30.952247 0.40847905E+03  0.94409513E+04                                 8.506255                            6.716134       0.157384       2.027712                    0.999596      28.496129      80.837310       0.639971       0.414095      -1.067259       0.012886       0.001965       0.024138       0.027433      -0.009163      -0.002957      -0.014439       0.035956       0.020919      -0.029599       0.012851       0.016748              9.297739       6.347590       0.038326       2.554246      12.633173       3.206404       8.912452           0.000673
          260              C       3.965356       8.902179      16.164395      -0.004981      34.526126 0.43260042E+03  0.10104321E+05                                 9.249236                            6.956557      -0.059237       1.996585                    0.999109      26.906652      75.782075       0.625105       0.419501      -1.067866       0.023192       0.031577       0.024394       0.046152      -0.003772      -0.007897      -0.003267       0.019892      -0.027514      -0.013745      -0.003499       0.017244             10.697283       7.018476       0.452274       3.352744      13.514733       4.267126      11.558641           0.017488
          261              C       3.585894       7.886865      15.142216       0.571171      23.300684 0.26560249E+03  0.56042264E+04                                 7.606507                            5.828124      -0.181272       1.992795                    0.999206      23.073324      66.005776       0.605293       0.479575      -1.011949      -0.000974      -0.046690      -0.039311       0.061043       0.016474      -0.063142      -0.048321       0.060765      -0.018121      -0.075541      -0.019360       0.094900              8.737949       7.329697       0.299882       2.896865       9.829790       2.978803       9.054360          -0.004504
          262              C       6.381664      16.939461      16.089027       0.574879      23.162032 0.25981708E+03  0.54512429E+04                                 7.571003                            5.759641      -0.163318       2.001142                    0.999315      22.904815      65.307004       0.609711       0.478800      -1.012509      -0.000460       0.051819      -0.027694       0.058757       0.004264       0.064873       0.037717       0.091530       0.039271      -0.076125      -0.021318       0.097443              8.750229       6.915522       0.669871      -2.615854      11.491552      -2.533434       7.843612          -0.003036
          263              C       6.040931      15.689997      16.828282      -0.009420      34.898984 0.43102505E+03  0.10048163E+05                                 9.288581                            6.920152      -0.031409       2.004308                    0.999153      26.872072      75.362101       0.630612       0.416639      -1.070779      -0.020049      -0.037091       0.016552       0.045296      -0.005922       0.002555       0.001245       0.023187      -0.017889      -0.010747      -0.005471       0.016218             10.853502       6.552769       0.983129      -2.930084      15.914147      -3.616057      10.093590           0.018877
          264              C       6.477895      14.472622      16.352816      -0.089544      30.966597 0.40074172E+03  0.92201259E+04                                 8.514092                            6.653350       0.177009       2.036348                    0.999577      28.311773      80.193925       0.642667       0.414236      -1.066916      -0.010991      -0.009718       0.023291       0.027526      -0.006958       0.000853       0.006181       0.037980       0.036550      -0.027301       0.013113       0.014188              9.369487       5.882439       0.415090      -2.377599      13.945679      -2.272340       8.280342           0.001440
          265              C       5.276142      15.741139      17.984417      -0.062477      32.882855 0.43025275E+03  0.10157520E+05                                 9.195016                            7.122015      -0.169372       1.941170                    0.998416      28.853391      84.981517       0.586852       0.442093      -1.041326      -0.008797      -0.030932      -0.006475       0.032803      -0.006628       0.023640       0.008768       0.032652      -0.010756      -0.027803      -0.005491       0.033294             10.352770       6.444966       0.591867      -2.757868      14.247312      -2.894282      10.366031           0.010554
          266              C       6.148977      13.309398      17.022591      -0.144386      32.890743 0.44582846E+03  0.10572741E+05                                 8.963295                            7.094127      -0.008094       1.969840                    0.999373      29.725111      86.497918       0.610133       0.423313      -1.057317       0.011796       0.028014      -0.008167       0.031475      -0.015440       0.004699       0.019694       0.007763      -0.015687      -0.028727       0.006302       0.022425              9.826156       6.297105       1.265089      -2.846680      13.686507      -3.041597       9.494857           0.008914
          267              C       4.965091      14.572900      18.665380      -0.146764      34.746754 0.44735904E+03  0.10660172E+05                                 9.418585                            7.158553      -0.068113       1.953455                    0.999113      30.096524      88.929937       0.598374       0.429562      -1.049296       0.008956       0.034874      -0.014356       0.038762      -0.013491       0.008516       0.006583       0.056616       0.035050      -0.038591       0.010093       0.028497             10.715312       6.032194       0.425325      -2.383556      16.748415      -2.229549       9.365327          -0.000058
          268              C       5.383271      13.347002      18.184319       0.108468      34.544318 0.44776176E+03  0.10627403E+05                                 9.532933                            7.236917      -0.482992       1.850715                    0.998649      27.520780      80.050754       0.588348       0.438623      -1.048231      -0.006573      -0.044320       0.020389       0.049226       0.026407       0.005063      -0.031716      -0.050234      -0.048534      -0.043706      -0.011663       0.055369             11.086661       6.377881       0.799604      -2.477937      17.328662      -2.454596       9.553442           0.010063
          269              C       5.149081      12.010797      18.923280      -0.306508      37.024598 0.50559416E+03  0.12402708E+05                                10.948112                            8.521229      -0.450675       1.834865                    0.994834      32.042381      95.573731       0.463616       0.538559      -0.993175      -0.008564       0.010833      -0.089436       0.090496       0.005225       0.003544       0.002097      -0.075191      -0.002352      -0.037875      -0.000613       0.038488             12.808714      10.666866       2.452784       0.320690      15.582486       0.545493      12.176790           0.000314
          270              C       6.475144      11.689908      19.656352       0.698833      19.820242 0.28584674E+03  0.61263674E+04                                 6.945638                            6.160854      -0.362976       1.937896                    0.999539      22.395119      63.993298       0.573927       0.497943      -1.005233       0.067817      -0.017218       0.029505       0.075935       0.010603      -0.010952       0.002891      -0.041960       0.029034      -0.031463       0.012783       0.018680              7.234709       7.399505       0.114576       1.052344       6.795442       0.085349       7.509181           0.001068
          271              C       4.019199      12.123610      19.978139       0.699428      20.251637 0.28493886E+03  0.60961137E+04                                 7.015165                            6.125461      -0.318475       1.951828                    0.999537      22.284939      63.420044       0.579759       0.493807      -1.008313      -0.059497       0.008825       0.046254       0.075876       0.005315       0.018864      -0.001431      -0.038982       0.001498      -0.031580       0.011518       0.020062              7.404992       7.145940       0.234782      -0.950912       6.949188       0.278549       8.119849           0.001057
          272              C       4.743319      10.887684      17.967342       0.106793      35.050293 0.44868182E+03  0.10663138E+05                                 9.658311                            7.263444      -0.461189       1.857426                    0.998685      27.589909      80.511953       0.584496       0.440939      -1.046024       0.011980       0.040948       0.028431       0.051269       0.029742       0.002338       0.036191      -0.030406       0.006014      -0.043382      -0.010285       0.053667             11.335617       7.011562       0.977747       3.081112      16.578011       4.036351      10.417278           0.011514
          273              C       3.872083      11.193532      16.900706      -0.136298      32.300356 0.44607776E+03  0.10567464E+05                                 8.831371                            7.080148       0.069859       1.996422                    0.999530      29.526472      85.539037       0.613537       0.421411      -1.059777      -0.013678      -0.023235      -0.012544       0.029737      -0.015772      -0.006784      -0.016659       0.000747      -0.040892      -0.028635       0.004478       0.024157              9.587372       6.834582       0.782002       3.221823      12.006218       3.351730       9.921317           0.009833
          274              C       5.144017       9.581563      18.116606      -0.147366      34.780007 0.44779153E+03  0.10692536E+05                                 9.470409                            7.190104      -0.138627       1.931639                    0.998884      30.265199      90.055557       0.592482       0.432938      -1.045336      -0.012339      -0.029046      -0.023602       0.039408      -0.010080      -0.011784      -0.015052       0.051739       0.019271      -0.037693       0.008764       0.028929             10.785554       6.361899       0.346619       2.583974      16.032237       3.584962       9.962527          -0.000141
          275              C       1.547627       6.071833      17.936429      -0.015678      33.982799 0.42744479E+03  0.99419852E+04                                 9.100035                            6.883028       0.134590       2.058900                    0.999364      26.756862      74.905274       0.633582       0.415633      -1.071637       0.020524      -0.001217       0.036049       0.041500       0.008622      -0.010907      -0.010930      -0.000778      -0.007441      -0.012945      -0.007379       0.020324             10.596693      11.475319      -1.844210       3.381009       5.630736       0.811940      14.684023           0.018005
          276              C       1.056418       6.603306      19.115822      -0.082270      31.815330 0.41779320E+03  0.97601738E+04                                 8.831184                            6.897823       0.037913       1.995402                    0.999692      28.791814      83.486059       0.613926       0.427065      -1.053705       0.023112      -0.012695       0.012555       0.029206       0.000718      -0.008627      -0.006408      -0.021412      -0.088630      -0.032266       0.005915       0.026351              9.823468      10.297383      -2.010481       2.019925       5.625416       0.756725      13.547605           0.007583
          277              C       4.686192       4.617802      21.739279       0.696213      19.934480 0.27401069E+03  0.58076638E+04                                 6.945628                            6.020221      -0.316329       1.951416                    0.999296      22.252620      63.116951       0.582618       0.496008      -1.006779       0.032467      -0.064632       0.004402       0.072462       0.017042      -0.005097       0.002431       0.036650       0.059609      -0.035270       0.013026       0.022244              7.456777       7.752650      -0.904162       0.279258       7.426199      -0.148676       7.191482           0.001617
          278              C       4.806682       7.124752      21.584127       0.698614      20.258150 0.28341900E+03  0.60420549E+04                                 6.954380                            6.067058      -0.284901       1.960715                    0.999342      22.118108      62.378951       0.589918       0.487033      -1.014052       0.039032       0.060480      -0.002629       0.072030      -0.017511      -0.003256       0.002333       0.025160       0.065956      -0.032560       0.009329       0.023231              7.404241       7.618690       0.963302      -0.428421       7.307392      -0.480015       7.286640           0.001141
          279              C       2.817043       5.530332      17.943200      -0.067661      31.643256 0.43928096E+03  0.10446190E+05                                 9.004907                            7.228491      -0.221147       1.920616                    0.998166      29.284976      87.152075       0.577439       0.446051      -1.036865       0.007045       0.013816       0.031533       0.035141       0.018991      -0.016986      -0.008764      -0.009696      -0.038700      -0.024525      -0.008309       0.032834             10.046320      10.767555      -1.887720       2.361948       6.092536       0.305943      13.278870           0.010347
          280              C       3.849756       5.918658      21.615334      -0.307259      36.302447 0.49567733E+03  0.12102676E+05                                10.908190                            8.514438      -0.549961       1.811736                    0.995945      31.979736      95.248935       0.457383       0.548459      -0.988393      -0.092803       0.003424      -0.007743       0.093189      -0.001451      -0.007898       0.015082       0.041696       0.098686      -0.040400       0.002478       0.037922             12.941339      12.073249       0.046871      -0.373933      10.221621      -1.152153      16.529147           0.000557
          281              C       2.947144       5.954758      22.855964       0.105737      34.923422 0.44432034E+03  0.10536611E+05                                 9.642319                            7.237863      -0.422775       1.870315                    0.998756      27.531484      80.326113       0.584178       0.442136      -1.045030       0.023307      -0.001788      -0.049562       0.054798      -0.010299      -0.029620      -0.008649       0.029304       0.102604      -0.040079      -0.010708       0.050787             11.497196      10.239075       1.885917      -4.157123       7.587109       1.990377      16.665405           0.012042
          282              C       1.780679       6.563195      20.278728      -0.130951      31.844012 0.43743227E+03  0.10362891E+05                                 8.882225                            7.090985      -0.025359       1.973942                    0.998793      29.674096      87.359187       0.599794       0.431056      -1.048630      -0.016574       0.001103      -0.024626       0.029704       0.005721      -0.018659       0.008324      -0.035689      -0.031405      -0.032003       0.006911       0.025093              9.829613      10.888951      -2.064955       3.078022       5.572654       0.038322      13.027234           0.006607
          283              C       3.043094       5.953756      20.298453       0.104885      34.159561 0.44935591E+03  0.10695705E+05                                 9.563081                            7.331546      -0.429695       1.869489                    0.998793      27.660580      81.090783       0.573661       0.448572      -1.040325       0.019751      -0.001945       0.047048       0.051062       0.008666       0.035919      -0.010574       0.012394       0.109798      -0.040970      -0.015028       0.055998             11.209026      10.945660      -1.868275       2.957501       6.041626       0.636390      16.639792           0.014157
          284              C       0.696866       6.030970      16.716113       0.579067      23.128174 0.24677624E+03  0.50889868E+04                                 7.454246                            5.553275       0.171506       2.120030                    0.999791      22.101481      61.584238       0.633799       0.468626      -1.022444      -0.026725      -0.002053      -0.053210       0.059580       0.002479      -0.022464      -0.009145      -0.159882      -0.171177      -0.077024      -0.032038       0.109062              8.717868      10.344332      -0.603570       1.929497       4.188870       0.179865      11.620401          -0.004817
          285              C       3.547654       5.452616      19.112583      -0.141824      32.961766 0.45465969E+03  0.10891837E+05                                 9.144696                            7.256124      -0.131663       1.938925                    0.998281      30.097667      89.538870       0.588759       0.434264      -1.045121      -0.014854       0.005073      -0.033687       0.037165       0.005350      -0.017561      -0.007084       0.008714      -0.078176      -0.032860       0.006152       0.026708             10.275495       9.432353      -1.554295       2.269764       6.013416       0.830720      15.380715           0.004579
          286              C       0.271632       6.060802      26.201306       0.584803      23.545768 0.24781874E+03  0.51186343E+04                                 7.586332                            5.582419       0.081893       2.091980                    0.999687      22.086117      61.699087       0.628846       0.471565      -1.020296      -0.028340       0.016497       0.052310       0.061739      -0.029788       0.032806      -0.042940      -0.138308      -0.111895      -0.077504      -0.032857       0.110361              9.003673      10.790020       0.937498      -2.881913       4.861873       1.420133      11.359126          -0.005669
          287              C       1.213466       5.953254      25.074906      -0.014743      34.859502 0.42052649E+03  0.97374931E+04                                 9.259936                            6.816448       0.129257       2.059064                    0.999374      26.600125      74.206807       0.638408       0.414337      -1.072888       0.027029      -0.004443      -0.034257       0.043862      -0.008911       0.016075      -0.008180       0.004766       0.002649      -0.014686      -0.008445       0.023131             11.074941      11.186171       1.522209      -4.691035       7.122396       2.433797      14.916257           0.018438
          288              C       1.864089       5.079081      22.949290      -0.134328      33.314598 0.45324063E+03  0.10841565E+05                                 9.199045                            7.246011      -0.114285       1.944685                    0.998368      29.970689      88.885336       0.589444       0.434411      -1.045785      -0.016846       0.001696       0.028370       0.033038      -0.007471       0.018817       0.001431      -0.035728      -0.015356      -0.030617       0.008406       0.022211             10.331067      10.635929       2.060468      -4.180458       7.241143       1.123717      13.116129           0.008716
          289              C       0.994919       5.081588      24.019458      -0.085430      31.895375 0.41483244E+03  0.96676873E+04                                 8.833880                            6.863563       0.061700       2.003624                    0.999610      28.730717      83.037219       0.617161       0.425851      -1.055121       0.020792       0.011018      -0.012285       0.026544       0.003090       0.012132      -0.007130      -0.027201      -0.056209      -0.026818       0.002619       0.024199              9.954738       9.641568       1.503867      -3.190505       6.916921       2.271650      13.305727           0.005685
          290              C       2.310936       6.789322      25.030451      -0.063360      32.780599 0.43284799E+03  0.10241211E+05                                 9.178694                            7.127742      -0.216141       1.919168                    0.998839      29.163246      86.181881       0.588153       0.440149      -1.041757       0.014181      -0.020001      -0.024945       0.034977      -0.028551       0.020972      -0.008538      -0.003495      -0.024196      -0.030303      -0.011136       0.041439             10.470533      10.336545       2.258015      -3.454701       7.630541       1.801431      13.444512           0.013818
          291              C       3.176566       6.788821      23.935258      -0.140987      34.773674 0.45408895E+03  0.10868533E+05                                 9.471673                            7.239673      -0.113026       1.942908                    0.998344      30.123569      89.409109       0.591218       0.432841      -1.046578      -0.016648      -0.006316       0.039434       0.043267      -0.008672       0.025568      -0.020066       0.002726      -0.060500      -0.038574       0.001328       0.037245             10.940285       9.261944       1.576994      -3.654715       7.576137       2.720648      15.982775           0.004013
          292              C       4.119690       3.509730      15.282648       0.580965      23.352417 0.25158567E+03  0.52169628E+04                                 7.531889                            5.635071       0.028949       2.069746                    0.999592      22.302162      62.460263       0.624065       0.473308      -1.019182       0.032281       0.036660      -0.043461       0.065383      -0.034743      -0.008668       0.073877      -0.066740       0.000177      -0.067226      -0.033200       0.100426              8.818659       9.668665       1.774688      -0.956409       7.329773      -3.496760       9.457538           0.005140
          293              C       2.036171       2.414193      16.161746      -0.076763      30.923852 0.41208201E+03  0.95932492E+04                                 8.674712                            6.866066       0.052698       2.004946                    0.999531      28.584247      82.727582       0.613282       0.429006      -1.052558      -0.000136      -0.003319       0.024798       0.025020      -0.012988       0.016979       0.014031      -0.008859      -0.016624      -0.030407       0.013462       0.016945              9.673790      10.654478       2.468109      -1.185585       7.847159      -3.889676      10.519732           0.000266
          294              C       6.203979      22.469041      17.667341      -0.032021      36.358981 0.43062280E+03  0.10014157E+05                                 9.468293                            6.853291       0.115228       2.045364                    0.999354      26.938832      74.910673       0.643956       0.409009      -1.078132       0.025608       0.037609       0.014734       0.047826      -0.003533       0.002048      -0.004790       0.002988       0.034181      -0.009963      -0.003066       0.013029             11.617840      10.722867       4.401330       0.260325      14.778280       5.425567       9.352374           0.009055
          295              C       3.393633       1.572860      18.439570      -0.152420      34.243053 0.47173009E+03  0.11413296E+05                                 9.367396                            7.397876      -0.178502       1.915417                    0.998182      30.739771      92.111545       0.581885       0.435063      -1.043918       0.018290       0.025181      -0.023838       0.039202      -0.009556       0.015100       0.015951      -0.026353       0.013926      -0.030126       0.005961       0.024165             10.461132      12.977883       2.608064      -1.294695       7.961404      -3.687443      10.444110           0.000201
          296              C       1.178562       0.655317      19.411995      -0.308791      36.541029 0.49422592E+03  0.12069261E+05                                10.996739                            8.541515      -0.460691       1.830277                    0.994946      32.141390      96.020534       0.453080       0.553574      -0.985214      -0.002464      -0.024273      -0.088682       0.091977       0.034158      -0.010526      -0.000917       0.022336      -0.004645      -0.036049      -0.002719       0.038768             13.032390      11.807031       2.021717      -0.148758      14.991935      -0.005607      12.298203           0.000157
          297              C       0.326018      24.593430      18.810817       0.100785      35.064348 0.44712686E+03  0.10608220E+05                                 9.617101                            7.226421      -0.448782       1.860432                    0.998699      27.566171      80.158601       0.589450       0.437973      -1.048655       0.032610       0.036145       0.016993       0.051561       0.036906       0.021257       0.010528      -0.041869      -0.049627      -0.042147      -0.014082       0.056230             11.477314      12.127816       4.919341      -0.278103      13.601524       4.022142       8.702601           0.002651
          298              C       2.029658       1.330438      18.315036       0.105035      33.698916 0.44866498E+03  0.10675813E+05                                 9.442881                            7.317191      -0.493154       1.847023                    0.998617      27.745010      81.341642       0.575214       0.447505      -1.040880      -0.031225      -0.026479       0.030800       0.051232       0.029363      -0.036897      -0.023598      -0.019450       0.023161      -0.043945      -0.016385       0.060331             10.913989      12.906494       3.311806      -1.631692       8.743777      -4.014664      11.091697           0.002103
          299              C       5.670807      23.174246      18.748991      -0.078551      33.135398 0.42578113E+03  0.99867208E+04                                 9.077711                            6.963969       0.066577       2.004579                    0.999636      28.842612      83.602185       0.611380       0.427128      -1.054432       0.028414       0.014002       0.004945       0.032061      -0.008446       0.000829      -0.024491       0.015868       0.022567      -0.029669       0.004015       0.025654             10.406334       9.714533       2.596844      -0.557805      12.746116       4.624500       8.758352           0.003321
          300              C       6.385473      24.237193      19.305714      -0.149078      34.897178 0.46170409E+03  0.11089799E+05                                 9.458947                            7.287711      -0.088250       1.945900                    0.998879      30.313460      89.944625       0.591148       0.431370      -1.048134      -0.014777      -0.036123      -0.006462       0.039560      -0.022543      -0.006714      -0.009115      -0.009753       0.071118      -0.036901       0.010682       0.026219             10.797597      12.006837       4.135682      -0.498883      12.318350       3.526320       8.067602           0.001560
          301              C       3.409741       2.654860      16.283041      -0.038371      34.786504 0.43826106E+03  0.10238145E+05                                 9.166600                            6.912268       0.042690       2.017926                    0.999382      27.197898      75.838289       0.641325       0.408827      -1.078098      -0.027050      -0.023033       0.034164       0.049289      -0.003589       0.002511       0.007075       0.009686       0.010093      -0.011500       0.004338       0.007162             10.768323      11.121089       2.765748      -1.668203       9.208771      -5.166498      11.975109           0.002950
          302              C       2.039867       0.005014      20.513664       0.691834      20.459625 0.28540527E+03  0.61103553E+04                                 7.080246                            6.139671      -0.346743       1.940605                    0.999627      22.423508      63.896963       0.577620       0.495290      -1.007267       0.043520      -0.036682       0.047508       0.074139       0.015301      -0.019443       0.013726      -0.001245      -0.001742      -0.032510       0.013337       0.019173              7.588141       7.475516      -0.291916       0.955410       6.913522      -0.602722       8.375386           0.000211
          303              C       5.443758      21.333643      17.098253       0.569079      24.287187 0.26068149E+03  0.54587131E+04                                 7.784248                            5.747416      -0.034279       2.046519                    0.999417      22.627014      63.868870       0.615545       0.475189      -1.017253      -0.026090      -0.043249      -0.035731       0.061870      -0.062195       0.028380      -0.052286      -0.010501       0.019718      -0.069850      -0.026786       0.096635              9.391523       8.746274       3.450836       0.459226      10.882421       3.649486       8.545874          -0.004164
          304              C       1.382998       1.762386      17.166261      -0.138743      32.003729 0.43437401E+03  0.10264277E+05                                 8.866988                            7.038695      -0.010412       1.975842                    0.999294      29.642250      86.929345       0.606024       0.427712      -1.051506       0.016878       0.018467      -0.021521       0.033001      -0.007285       0.014887       0.014541       0.008286      -0.055923      -0.031619       0.012058       0.019561              9.867036       9.859044       2.262442      -1.296941       8.410858      -4.577260      11.331206          -0.000331
          305              C       0.334558       1.759879      20.079709       0.696944      20.279526 0.27368004E+03  0.58004283E+04                                 7.050975                            6.027256      -0.378198       1.930414                    0.999324      22.294905      63.289916       0.580580       0.497769      -1.005623      -0.042062       0.054073       0.024798       0.072856       0.025286       0.010317      -0.011343       0.007458       0.034984      -0.036290       0.016516       0.019773              7.663087       7.669433      -0.596718      -0.425498       8.203380       0.834755       7.116449           0.000343
          306              C       0.161365      22.803217      17.192463      -0.077443      32.647007 0.40998263E+03  0.95274921E+04                                 8.998397                            6.837832       0.050103       2.004740                    0.999540      28.502150      82.284202       0.616297       0.427664      -1.053903       0.002628       0.017133       0.023948       0.029563      -0.019939       0.000339      -0.016789       0.009744       0.030561      -0.030089       0.004938       0.025151             10.428961      10.331433       3.873041      -0.316325      12.673345       4.155184       8.282106           0.002095
          307              C       0.858005      23.841095      17.764495      -0.126950      33.240657 0.42854661E+03  0.10062956E+05                                 9.051617                            6.946160       0.091522       2.009842                    0.999563      29.158293      84.430345       0.617811       0.422204      -1.058009      -0.014598      -0.030245      -0.007362       0.034381      -0.012475      -0.013754      -0.019090       0.027098      -0.003664      -0.033976       0.011684       0.022292             10.479184       9.326610       3.642146       0.050023      13.605658       4.881560       8.505284           0.001823
          308              C       4.069426       2.211130      17.413268      -0.083151      32.295812 0.43110353E+03  0.10181693E+05                                 9.010444                            7.090913      -0.106885       1.948703                    0.999157      29.335129      86.391682       0.592944       0.437375      -1.044219      -0.028986      -0.005243       0.014898       0.033009       0.000026       0.000715       0.024868      -0.015719      -0.067299      -0.034081       0.003364       0.030717             10.037946      10.871753       1.322116      -0.711582       7.984177      -4.318404      11.257909          -0.000898
          309              O       0.971298       5.839439       0.497842      -0.587917      43.480489 0.75339788E+03  0.19744301E+05                                 9.976011                            8.652076      -0.267767       1.952407                    0.993161      29.376218      81.145017       0.627251       0.372604      -1.126225      -0.017765      -0.034020       0.033022       0.050630       0.022105      -0.009576       0.031210      -0.055404      -0.057624      -0.045689      -0.009295       0.054983             10.983217      10.706246       2.229299      -0.592557      13.932910      -1.161550       8.310494           0.141753
          310              O       5.908021       4.402956      28.977266      -0.486170      32.577870 0.51244765E+03  0.12188201E+05                                 8.152223                            7.080096       0.273044       2.160892                    0.995612      26.647954      69.974546       0.702030       0.366826      -1.131372       0.008923      -0.012122       0.013409       0.020158      -0.010846      -0.005175       0.017777       0.101191       0.049119      -0.063622       0.018188       0.045434              8.815840       9.913972       0.068147       4.478736       6.626081      -0.223409       9.907467           0.117567
          311              O       4.036971      20.699385       0.423946      -0.501032      32.638206 0.51937099E+03  0.12380349E+05                                 8.124861                            7.102656       0.333352       2.178833                    0.995520      26.744181      70.045645       0.705433       0.364246      -1.134655      -0.011122       0.019994       0.009685       0.024844      -0.010386       0.004544      -0.001447       0.097718       0.067355      -0.061188       0.021217       0.039971              8.751729       9.603939      -0.788291      -4.390046       6.860073       0.929313       9.791176           0.118223
          312              O       2.710108      19.543430       1.739060      -0.580508      42.794123 0.72257565E+03  0.18755842E+05                                 9.878686                            8.477907      -0.263436       1.955955                    0.993381      29.170024      80.414262       0.632598       0.373014      -1.124953       0.010895       0.041142       0.022387       0.048089       0.017353       0.004952      -0.040078      -0.028931      -0.041089      -0.045101      -0.004949       0.050051             10.956988       9.946560       2.492025      -0.063907      14.965357      -0.320672       7.959046           0.127183
          313              O       5.347622       6.683529       0.833171      -0.578379      43.733093 0.69492704E+03  0.17833026E+05                                 9.970100                            8.284834      -0.116783       2.006479                    0.993867      28.782541      78.460788       0.644407       0.370390      -1.128840      -0.001162      -0.000773       0.049359       0.049378      -0.012243      -0.032094      -0.005107      -0.060727       0.010757      -0.053135       0.022082       0.031052             11.250599      10.143725       0.088210      -2.313272       6.582720      -0.588308      17.025351           0.111863
          314              O       3.604378       6.392973       2.118550      -0.484739      32.334198 0.47910175E+03  0.11144917E+05                                 7.981846                            6.730558       0.691289       2.308220                    0.997299      25.814160      65.869531       0.742594       0.354573      -1.147175       0.016796      -0.007608       0.016255       0.024581       0.004264      -0.013565       0.000183       0.010922      -0.160398      -0.055572       0.020051       0.035521              8.862084      14.024874       1.418512       0.578402       5.498443      -0.053592       7.062934           0.138962
          315              O       4.813963       5.893338      12.573224      -0.592313      42.457500 0.68500054E+03  0.17501724E+05                                 9.760649                            8.189384      -0.026927       2.033164                    0.994091      28.824721      78.207826       0.652940       0.367149      -1.132193      -0.008240       0.004880      -0.055666       0.056484      -0.003776       0.030803      -0.006259      -0.062180       0.027623      -0.051363       0.018347       0.033016             11.061955       9.732281      -0.507468       1.125396       7.360782      -2.911390      16.092802           0.119640
          316              O       3.248460       6.892859      11.407962      -0.468353      32.193207 0.47715364E+03  0.11102900E+05                                 8.004310                            6.751611       0.664764       2.300516                    0.997006      25.808546      66.148708       0.734751       0.358251      -1.142714       0.015405       0.001200      -0.009646       0.018215      -0.005530       0.016367       0.031306       0.017952      -0.134919      -0.061750       0.026848       0.034902              8.820842      13.309612      -2.306875      -0.951981       6.044008      -0.353852       7.108906           0.140762
          317              O      -0.685142       8.576527      29.035853      -0.517865      37.452529 0.57232494E+03  0.13995986E+05                                 8.959908                            7.505751       0.091835       2.089124                    0.995562      27.429338      73.074107       0.678529       0.369128      -1.129416       0.018070       0.040735       0.022813       0.050063       0.019117       0.021463      -0.016976       0.007380       0.021830      -0.038838       0.013387       0.025451              9.937003       8.832684       1.676056       2.824216       8.961353       3.542707      12.016973           0.155668
          318              O       2.179591       8.759534       0.738961      -0.506504      32.612829 0.48484118E+03  0.11318675E+05                                 8.019519                            6.767678       0.727184       2.312799                    0.997762      26.158334      66.994643       0.740626       0.354251      -1.146765      -0.026051       0.022216       0.010436       0.035792      -0.003025       0.008563      -0.029065       0.047430      -0.062441      -0.046614       0.009709       0.036905              8.932050      13.197124      -2.462501      -0.900917       7.149199       0.894141       6.449826           0.147233
          319              O       2.746349      16.822136       1.289207      -0.571563      44.607349 0.69058879E+03  0.17686750E+05                                10.113666                            8.240106      -0.079613       2.016266                    0.994178      28.789029      78.296508       0.648635       0.368704      -1.130590      -0.021189      -0.039744       0.024924       0.051475       0.015760      -0.011041       0.000922      -0.007409       0.113592      -0.036287      -0.003594       0.039881             11.713023       9.100877       0.745312      -1.174513      12.031191      -5.363172      14.007001           0.163572
          320              O       1.245516      16.695034       2.896372      -0.475602      29.458830 0.45131335E+03  0.10372524E+05                                 7.526497                            6.566265       0.670509       2.303438                    0.996669      25.815165      66.091483       0.743892       0.358253      -1.140943       0.011762      -0.016473      -0.001715       0.020314       0.003943       0.003848       0.049347       0.040931      -0.058849      -0.064687       0.026461       0.038226              8.182157      10.342127      -2.786506      -0.644179       7.539233      -0.119415       6.665112           0.111805
          321              O       2.183634      18.374189      14.222489      -0.587952      43.485659 0.75351294E+03  0.19747901E+05                                 9.976259                            8.652312      -0.267717       1.952405                    0.993160      29.378718      81.150854       0.627294       0.372567      -1.126262       0.017785      -0.034000      -0.032971       0.050590      -0.022119      -0.009724      -0.031215      -0.055491      -0.058029      -0.045858      -0.009187       0.055045             10.983455      10.706601      -2.229356      -0.592591      13.932916       1.161584       8.310848           0.141214
          322              O       3.556775      16.937706      15.183727      -0.486230      32.579225 0.51247399E+03  0.12188900E+05                                 8.152071                            7.079969       0.273268       2.160947                    0.995613      26.649624      69.977557       0.702088       0.366794      -1.131405      -0.008929      -0.012075      -0.013356       0.020098       0.010966      -0.005171      -0.017873       0.101398       0.049374      -0.063817       0.018287       0.045530              8.815680       9.913799      -0.068189       4.478668       6.625879       0.223367       9.907362           0.117131
          323              O       6.414761       8.164635      14.296385      -0.503432      32.704724 0.52070029E+03  0.12420115E+05                                 8.135460                            7.111410       0.333362       2.178241                    0.995524      26.777560      70.158568       0.705039       0.364213      -1.134668       0.010821       0.020473      -0.009559       0.025052       0.010238       0.004720       0.002738       0.100460       0.069005      -0.062823       0.021694       0.041129              8.763566       9.616907       0.790106      -4.396743       6.869979      -0.931345       9.803813           0.099019
          324              O       0.444824       7.008680      12.981271      -0.579015      42.765574 0.72193074E+03  0.18735671E+05                                 9.876736                            8.476062      -0.264846       1.955650                    0.993400      29.155221      80.376629       0.632424       0.373185      -1.124780      -0.010916       0.041763      -0.022534       0.048694      -0.017261       0.003587       0.039698      -0.027349      -0.038020      -0.043814      -0.005560       0.049374             10.954864       9.944962      -2.492216      -0.064495      14.962143       0.321077       7.957488           0.125664
          325              O       5.104110      19.218279      13.887160      -0.578376      43.735524 0.69496609E+03  0.17834146E+05                                 9.970047                            8.284722      -0.116830       2.006470                    0.993864      28.783755      78.462453       0.644457       0.370360      -1.128872       0.001199      -0.000772      -0.049320       0.049341       0.012241      -0.032138       0.005098      -0.061094       0.011039      -0.053311       0.022141       0.031171             11.250599      10.143610      -0.088207      -2.313262       6.582562       0.588311      17.025625           0.111578
          326              O      -0.449446      18.927723      12.601781      -0.484812      32.338457 0.47917685E+03  0.11146994E+05                                 7.982031                            6.730665       0.691346       2.308221                    0.997298      25.817203      65.876218       0.742665       0.354529      -1.147222      -0.016778      -0.007587      -0.016179       0.024511      -0.004260      -0.013516      -0.000188       0.010855      -0.161509      -0.055915       0.020264       0.035652              8.862319      14.025305      -1.418560       0.578519       5.498497       0.053577       7.063155           0.138384
          327              O       5.637769      18.428088       2.147107      -0.591742      42.448391 0.68482242E+03  0.17496005E+05                                 9.759182                            8.188243      -0.026127       2.033431                    0.994101      28.820998      78.194667       0.652996       0.367143      -1.132200       0.008582       0.005781       0.056016       0.056964       0.001921       0.030958       0.006638      -0.058756       0.026069      -0.050068       0.018267       0.031800             11.060138       9.731683       0.507618       1.125767       7.359654       2.910291      16.089076           0.133473
          328              O      -0.093528      19.427609       3.312369      -0.469080      32.205496 0.47738039E+03  0.11109374E+05                                 8.005665                            6.752666       0.665092       2.300542                    0.997001      25.815828      66.168587       0.734791       0.358193      -1.142773      -0.015226       0.001569       0.009546       0.018039       0.005455       0.015983      -0.030543       0.016715      -0.139672      -0.062180       0.027369       0.034811              8.822445      13.312174       2.307135      -0.952496       6.044981       0.353848       7.110179           0.138498
          329              O       2.853138      21.111277      15.125140      -0.517803      37.448884 0.57226649E+03  0.13994148E+05                                 8.959175                            7.505255       0.091938       2.089171                    0.995562      27.428508      73.069945       0.678569       0.369117      -1.129429      -0.018066       0.040771      -0.022805       0.050087      -0.019119       0.021503       0.016976       0.007309       0.021730      -0.038858       0.013395       0.025462              9.936088       8.831935      -1.675884       2.824004       8.960513      -3.542122      12.015815           0.155739
          330              O       0.975341      21.294284      13.981370      -0.506418      32.607407 0.48475105E+03  0.11316021E+05                                 8.018567                            6.767015       0.727434       2.312909                    0.997763      26.156532      66.987929       0.740669       0.354247      -1.146770       0.026048       0.022279      -0.010427       0.035827       0.003019       0.008577       0.029024       0.047350      -0.062436      -0.046558       0.009688       0.036870              8.930825      13.195140       2.461960      -0.900539       7.148281      -0.893869       6.449054           0.147244
          331              O       0.408583       4.287386      13.431124      -0.572021      44.594590 0.69037219E+03  0.17680043E+05                                10.112896                            8.239801      -0.081609       2.015859                    0.994134      28.782549      78.279608       0.648522       0.368792      -1.130508       0.020599      -0.040372      -0.024086       0.051327      -0.015922      -0.011940      -0.001729      -0.006959       0.114655      -0.036865      -0.003645       0.040510             11.711837       9.101256      -0.745577      -1.174782      12.028989       5.361794      14.005265           0.151090
          332              O       1.909416       4.160284      11.823959      -0.473374      29.404805 0.45028684E+03  0.10343134E+05                                 7.518542                            6.559838       0.670733       2.303997                    0.996670      25.784856      65.997300       0.744072       0.358367      -1.140842      -0.011967      -0.017169       0.001746       0.021001      -0.003853       0.003399      -0.047743       0.040310      -0.055415      -0.062588       0.025816       0.036771              8.173014      10.330494       2.782236      -0.643785       7.530140       0.118523       6.658408           0.116429
          333              O       5.338566      19.230061      28.942820      -0.587767      43.487586 0.75354134E+03  0.19748398E+05                                 9.975372                            8.651510      -0.267235       1.952573                    0.993156      29.380106      81.148371       0.627442       0.372484      -1.126350       0.017809       0.033969      -0.032888       0.050524       0.022115      -0.009996       0.031225      -0.055591      -0.058818      -0.046153      -0.008974       0.055127             10.982536      10.705423       2.229127      -0.592574      13.932165      -1.161542       8.310019           0.142407
          334              O       0.401843      20.666544       0.463396      -0.486086      32.580211 0.51248769E+03  0.12189120E+05                                 8.151425                            7.079399       0.273632       2.161063                    0.995612      26.651901      69.979729       0.702226       0.366725      -1.131475      -0.008945       0.011980      -0.013299       0.020010      -0.011174      -0.005114       0.018037       0.101774       0.049824      -0.064164       0.018485       0.045680              8.814993       9.913010       0.068122       4.478305       6.625338      -0.223392       9.906631           0.117717
          335              O       2.272893       4.370115      29.016716      -0.501024      32.635391 0.51931811E+03  0.12378837E+05                                 8.124717                            7.102562       0.333155       2.178794                    0.995520      26.742112      70.040690       0.705394       0.364274      -1.134627       0.011122      -0.020040      -0.009695       0.024885      -0.010309       0.004523      -0.001438       0.097504       0.067102      -0.061025       0.021144       0.039881              8.751533       9.603736      -0.788249      -4.389891       6.859972       0.929249       9.790892           0.118882
          336              O       3.599756       5.526070      27.701602      -0.580543      42.790719 0.72250885E+03  0.18753835E+05                                 9.878690                            8.477950      -0.263595       1.955914                    0.993383      29.168217      80.410940       0.632542       0.373052      -1.124915      -0.010890      -0.041165      -0.022400       0.048113       0.017291       0.004807      -0.040002      -0.028910      -0.040816      -0.044906      -0.005073       0.049978             10.956935       9.946563       2.491989      -0.063910      14.965254      -0.320635       7.958988           0.128138
          337              O       0.962242      18.385971      28.607491      -0.578434      43.737316 0.69500393E+03  0.17835300E+05                                 9.970101                            8.284787      -0.116770       2.006486                    0.993863      28.784689      78.464542       0.644475       0.370345      -1.128886       0.001201       0.000773      -0.049290       0.049311      -0.012237      -0.032179      -0.005104      -0.061244       0.011163      -0.053404       0.022188       0.031216             11.250669      10.143785       0.088219      -2.313278       6.582706      -0.588332      17.025515           0.111115
          338              O       2.705486      18.676527      27.322112      -0.484878      32.341973 0.47924010E+03  0.11148828E+05                                 7.982527                            6.731054       0.691199       2.308145                    0.997298      25.818877      65.881453       0.742653       0.354523      -1.147227      -0.016768       0.007602      -0.016151       0.024491       0.004254      -0.013497       0.000173       0.010808      -0.161744      -0.055986       0.020323       0.035662              8.862925      14.026322       1.418724       0.578571       5.498874      -0.053595       7.063578           0.137907
          339              O       1.495901      19.176162      16.867438      -0.591804      42.449043 0.68483462E+03  0.17496525E+05                                 9.759666                            8.188632      -0.026314       2.033361                    0.994101      28.820785      78.196468       0.652938       0.367171      -1.132170       0.008559      -0.005783       0.056039       0.056983      -0.002040       0.030887      -0.006608      -0.058621       0.025973      -0.049946       0.018177       0.031769             11.060702       9.732229      -0.507642       1.125878       7.359853      -2.910352      16.090024           0.134243
          340              O       3.061404      18.176641      18.032700      -0.469116      32.203782 0.47735096E+03  0.11108554E+05                                 8.005571                            6.752611       0.665200       2.300581                    0.997002      25.814702      66.166003       0.734767       0.358209      -1.142757      -0.015231      -0.001563       0.009580       0.018061      -0.005470       0.016006       0.030521       0.016763      -0.139233      -0.062068       0.027291       0.034778              8.822302      13.311894      -2.307065      -0.952418       6.044872      -0.353856       7.110140           0.139542
          341              O       6.995006      16.492973       0.404809      -0.517899      37.455021 0.57236967E+03  0.13997346E+05                                 8.960214                            7.505970       0.091975       2.089151                    0.995562      27.430567      73.077950       0.678529       0.369121      -1.129422      -0.018076      -0.040717      -0.022784       0.050038       0.019161       0.021467      -0.016993       0.007309       0.021916      -0.038885       0.013434       0.025451              9.937387       8.833046       1.676122       2.824348       8.961649       3.542827      12.017465           0.154928
          342              O       4.130273      16.309966      28.701701      -0.506540      32.616957 0.48491492E+03  0.11320797E+05                                 8.019984                            6.768024       0.727167       2.312761                    0.997762      26.160668      67.001223       0.740637       0.354233      -1.146782       0.026042      -0.022212      -0.010416       0.035778      -0.003049       0.008558      -0.029151       0.047465      -0.062731      -0.046738       0.009763       0.036975              8.932622      13.198009      -2.462712      -0.901029       7.149636       0.894217       6.450222           0.146541
          343              O       3.563515       8.247364      28.151455      -0.571645      44.604445 0.69053620E+03  0.17685428E+05                                10.114399                            8.240717      -0.079791       2.016195                    0.994182      28.786551      78.295068       0.648488       0.368786      -1.130504       0.021123       0.039823      -0.024930       0.051513       0.015387      -0.011202       0.001012      -0.007173       0.113021      -0.035858      -0.003894       0.039752             11.713817       9.101632       0.745379      -1.174673      12.032030      -5.363468      14.007790           0.163981
          344              O       5.064348       8.374466      26.544290      -0.475661      29.457635 0.45129202E+03  0.10372108E+05                                 7.527272                            6.566920       0.670102       2.303316                    0.996670      25.811602      66.086694       0.743703       0.358341      -1.140851      -0.011809       0.016618       0.001609       0.020450       0.003975       0.003732       0.048880       0.040630      -0.058016      -0.064066       0.026209       0.037857              8.183009      10.343196      -2.786833      -0.644262       7.540025      -0.119491       6.665805           0.112726
          345              O       4.126230       6.695311      15.218173      -0.587849      43.464551 0.75305792E+03  0.19732637E+05                                 9.972594                            8.649379      -0.267318       1.952714                    0.993147      29.370225      81.115719       0.627446       0.372540      -1.126304      -0.017453       0.033339       0.033154       0.050153      -0.022605      -0.010446      -0.031759      -0.056719      -0.057509      -0.047059      -0.008839       0.055897             10.979196      10.701524      -2.228428      -0.592390      13.928966       1.161026       8.307097           0.133412
          346              O       2.753089       8.131794      14.256935      -0.485351      32.561660 0.51213614E+03  0.12178861E+05                                 8.149442                            7.077900       0.273214       2.161054                    0.995617      26.640613      69.948226       0.702150       0.366821      -1.131383       0.008974       0.012068       0.013585       0.020266       0.010632      -0.005195      -0.017488       0.101198       0.048451      -0.063373       0.017916       0.045457              8.812648       9.910706      -0.068351       4.476696       6.623631       0.223094       9.903607           0.118006
          347              O      -0.104897      16.904865      15.144277      -0.500958      32.632104 0.51925545E+03  0.12377049E+05                                 8.124530                            7.102428       0.333126       2.178802                    0.995521      26.739793      70.035240       0.705352       0.364304      -1.134597      -0.011114      -0.020119       0.009727       0.024958       0.010187       0.004500       0.001446       0.097190       0.066694      -0.060778       0.021022       0.039756              8.751301       9.603478       0.788146      -4.389744       6.859699      -0.929134       9.790726           0.118335
          348              O       5.865040      18.060820      16.459391      -0.580481      42.785804 0.72241490E+03  0.18751009E+05                                 9.878587                            8.477929      -0.263800       1.955863                    0.993384      29.165872      80.406759       0.632476       0.373099      -1.124866       0.010867      -0.041190       0.022433       0.048145      -0.017232       0.004601       0.039902      -0.028828      -0.040480      -0.044656      -0.005220       0.049877             10.956755       9.946550      -2.491962      -0.063885      14.964667       0.320700       7.959047           0.127574
          349              O       1.205754       5.851221      15.553502      -0.577790      43.698754 0.69427209E+03  0.17811731E+05                                 9.964658                            8.280771      -0.117494       2.006553                    0.993840      28.769367      78.410850       0.644594       0.370376      -1.128869      -0.001271       0.000206       0.049214       0.049231       0.012563      -0.032509       0.005456      -0.061459       0.009869      -0.053848       0.022225       0.031623             11.244020      10.138848      -0.088336      -2.313205       6.579550       0.588421      17.013662           0.104118
          350              O      -0.537490       6.141777      16.838881      -0.484641      32.350804 0.47941870E+03  0.11154259E+05                                 7.984819                            6.733044       0.688515       2.307208                    0.997298      25.820513      65.893970       0.742405       0.354600      -1.147140       0.016704       0.007401       0.015991       0.024279      -0.004421      -0.013689      -0.000559       0.010719      -0.162045      -0.056152       0.020368       0.035784              8.865502      14.030180      -1.418821       0.579300       5.500436       0.053713       7.065889           0.129596
          351              O       0.672095       6.641412      27.293555      -0.591751      42.445027 0.68476013E+03  0.17494170E+05                                 9.759203                            8.188310      -0.026260       2.033398                    0.994102      28.818977      78.190888       0.652935       0.367182      -1.132160      -0.008548      -0.005785      -0.056045       0.056988       0.002071       0.030862       0.006604      -0.058529       0.025832      -0.049881       0.018134       0.031747             11.060083       9.731739       0.507625       1.125794       7.359658       2.910286      16.088851           0.134515
          352              O      -0.893408       5.641891      26.128293      -0.469091      32.202823 0.47733402E+03  0.11108114E+05                                 8.005659                            6.752696       0.664957       2.300516                    0.997001      25.813607      66.164070       0.734725       0.358231      -1.142734       0.015241      -0.001580      -0.009610       0.018087       0.005475       0.016027      -0.030476       0.016760      -0.138944      -0.061974       0.027232       0.034742              8.822391      13.312041       2.307093      -0.952445       6.044987       0.353886       7.110146           0.139966
          353              O       3.456726       3.958223      14.315522      -0.522594      37.581857 0.57471753E+03  0.14068943E+05                                 8.977794                            7.519431       0.092681       2.088526                    0.995541      27.489866      73.269270       0.678191       0.368932      -1.129583       0.018453      -0.040089       0.022832       0.049688      -0.019730       0.022650       0.017742       0.004738       0.021662      -0.040453       0.014357       0.026096              9.957735       8.852749      -1.680271       2.831707       8.979737      -3.551461      12.040718          -0.117791
          354              O       5.334523       3.775216      15.459292      -0.511858      32.778085 0.48782123E+03  0.11405790E+05                                 8.044487                            6.786866       0.727949       2.311502                    0.997791      26.237978      67.252019       0.739831       0.354086      -1.146889      -0.025641      -0.022456       0.010302       0.035607       0.002466       0.008688       0.030758       0.047566      -0.069989      -0.049298       0.011279       0.038019              8.961609      13.242470       2.473001      -0.905453       7.172546      -0.899547       6.469811          -0.110715
          355              O       5.901281      20.782114      16.009538      -0.571563      44.599650 0.69045601E+03  0.17682875E+05                                10.113753                            8.240314      -0.079803       2.016208                    0.994182      28.785026      78.290007       0.648495       0.368793      -1.130498      -0.021125       0.039860       0.024938       0.051546      -0.015312      -0.011255      -0.001052      -0.007265       0.112861      -0.035791      -0.003925       0.039716             11.712954       9.101042      -0.745390      -1.174653      12.031033       5.362890      14.006787           0.164059
          356              O       4.400448      20.909216      17.616703      -0.475551      29.454539 0.45123790E+03  0.10370521E+05                                 7.526614                            6.566432       0.670354       2.303411                    0.996671      25.810673      66.082535       0.743749       0.358331      -1.140863       0.011803       0.016640      -0.001616       0.020465      -0.003995       0.003708      -0.048899       0.040620      -0.058031      -0.064083       0.026215       0.037868              8.182219      10.342097       2.786347      -0.644296       7.539254       0.119419       6.665307           0.112630
          357              F       3.818940      24.822064       5.534844      -0.213425      15.753212 0.23103988E+03  0.44393010E+04                                 4.830804                            4.597336       0.679518       2.439662                    0.998709      19.348373      43.594267       0.929227       0.343050      -1.166952       0.002282      -0.002468       0.003081       0.004559      -0.045102       0.022586      -0.054267      -0.089477      -0.075452      -0.052101      -0.050952       0.103053              4.932929       4.436197      -1.097573       1.180736       5.235128      -1.321876       5.127461          -0.000254
          358              F       3.187381       1.771912       5.894609      -0.212059      15.251149 0.22482797E+03  0.42947176E+04                                 4.727356                            4.543082       0.656372       2.439039                    0.997792      19.296600      43.486270       0.931407       0.344257      -1.164813       0.003881      -0.002516       0.000237       0.004631      -0.012175      -0.006814       0.065148      -0.069582       0.082441      -0.051417      -0.039353       0.090770              4.745791       3.660462      -0.245532       0.205328       5.087484       1.299256       5.489427           0.000376
          359              F       7.058083      24.950169       4.726698      -0.196989      14.274372 0.20551290E+03  0.38308889E+04                                 4.449067                            4.298606       0.799864       2.495837                    0.998711      18.865293      41.723232       0.974537       0.337169      -1.173237       0.006520       0.003019       0.002842       0.007727       0.048933       0.044287       0.023334       0.062890      -0.062839      -0.047797      -0.043219       0.091015              4.414430       5.885826       0.718304       0.486752       3.662595       0.226681       3.694868          -0.000248
          360              F       1.211129      24.722287       6.316494      -0.211707      17.472339 0.25093491E+03  0.49088911E+04                                 5.191913                            4.792677       0.733419       2.472124                    0.997714      19.235254      43.345676       0.912131       0.343263      -1.169929      -0.003734      -0.000878      -0.000236       0.003843      -0.024785       0.024553      -0.057165      -0.037745       0.116569      -0.050984      -0.037943       0.088927              5.424883       4.125999      -0.403761       0.281029       4.847819      -1.760287       7.300830          -0.000027
          361              F       0.531764       1.608208       5.751528      -0.206915      14.969724 0.21629316E+03  0.40856898E+04                                 4.631011                            4.424969       0.843233       2.500380                    0.999233      19.107131      42.606987       0.955157       0.339476      -1.170669      -0.000607       0.000208       0.001136       0.001305      -0.030979      -0.016287       0.045317      -0.106631      -0.080422      -0.050918      -0.043212       0.094130              4.679149       3.817313      -0.849550      -0.656573       6.019167       1.034749       4.200966           0.000176
          362              F       4.245452       1.279547       4.086953      -0.193867      13.802591 0.19898867E+03  0.36771088E+04                                 4.322715                            4.212389       0.870314       2.521734                    0.999034      18.723688      41.143487       0.991216       0.334395      -1.176420      -0.008290      -0.005075       0.007104       0.012039       0.031819      -0.059732      -0.028592       0.041734       0.039069      -0.046986      -0.042117       0.089104              4.265198       5.188332       0.618746      -0.934623       3.589522      -0.507390       4.017739           0.000071
          363              F       0.828184       8.989171       6.682441      -0.189431      16.660823 0.24083109E+03  0.46624591E+04                                 4.973067                            4.690541       0.845977       2.519240                    0.998126      18.919575      42.394625       0.923505       0.342582      -1.170665      -0.000496      -0.003978       0.000768       0.004081      -0.056734       0.012131      -0.028308      -0.048480      -0.104448      -0.048735      -0.037943       0.086678              5.079008       4.605631      -1.193990       0.550346       6.504565      -0.872967       4.126827           0.000315
          364              F       2.632479       7.902658       6.231411      -0.226067      17.686541 0.26340552E+03  0.52142570E+04                                 5.213120                            4.912848       0.778442       2.477269                    0.997769      19.487871      44.135762       0.900462       0.343616      -1.169954       0.000624      -0.000186      -0.003161       0.003227      -0.003477      -0.060939       0.008022       0.104646       0.021763      -0.057294      -0.035425       0.092719              5.395352       7.132519       0.589075      -1.571295       4.221517      -0.139383       4.832021           0.000495
          365              F       0.979801       4.257302       6.970077      -0.191650      14.296452 0.20340947E+03  0.37759446E+04                                 4.437708                            4.264560       1.003682       2.574965                    0.999181      18.652167      40.953400       0.984108       0.335281      -1.176751       0.000112       0.003450      -0.004077       0.005342       0.063200      -0.007016      -0.006130      -0.069074      -0.136997      -0.050964      -0.044446       0.095410              4.468278       3.667121       0.709929      -0.254896       6.104020       0.127372       3.633693           0.000535
          366              F       2.318309       5.337798       5.699418      -0.209328      17.199454 0.24779808E+03  0.48209455E+04                                 5.096430                            4.729674       0.984264       2.562463                    0.998826      18.998387      42.367363       0.929985       0.338529      -1.176764      -0.001646      -0.000605      -0.003525       0.003937      -0.004574      -0.062462       0.009247       0.036137       0.186293      -0.050028      -0.048126       0.098154              5.310884       5.393243      -0.492556      -1.918037       4.113173       0.789606       6.426235           0.000342
          367              F       1.982333       8.101710       8.255750      -0.192223      16.146617 0.22927954E+03  0.43773218E+04                                 4.870142                            4.542168       1.097742       2.613457                    0.998558      18.695715      41.376325       0.950759       0.337437      -1.177059      -0.001701       0.000430      -0.001387       0.002236       0.004322       0.042789       0.022199       0.013993       0.240620      -0.052319      -0.045696       0.098015              5.066011       4.518901       0.419382       1.395648       3.840885       0.836057       6.838246           0.000720
          368              F       2.579362       5.439329       7.815907      -0.195236      13.946748 0.19547117E+03  0.35991193E+04                                 4.394375                            4.186075       0.998323       2.570258                    0.999035      18.703306      41.139624       0.989533       0.336173      -1.173856      -0.003884      -0.002178       0.002295       0.005010       0.002313       0.061174       0.001965       0.077547       0.097013      -0.055012      -0.033889       0.088901              4.471480       5.251865      -0.053372       1.359642       3.335984       0.031892       4.826590           0.000795
          369              F       7.081209      13.386612       5.255747      -0.200932      14.804669 0.20804781E+03  0.38832169E+04                                 4.581806                            4.320115       1.048194       2.595262                    0.998766      18.692001      41.130302       0.975481       0.336402      -1.175969      -0.005918      -0.006605       0.001580       0.009008       0.061132      -0.037320      -0.034608       0.017535      -0.084354      -0.049971      -0.046601       0.096572              4.716562       5.492596       1.632356      -0.690473       4.747106      -0.503732       3.909986          -0.000617
          370              F       6.868352      11.646036       6.511980      -0.193690      17.128219 0.24907978E+03  0.48674688E+04                                 5.118604                            4.789633       0.480914       2.390097                    0.996039      19.103616      43.139142       0.907495       0.345380      -1.167196       0.000638       0.003025       0.004189       0.005206      -0.052137       0.030145      -0.049678      -0.022531       0.003209      -0.056116      -0.034079       0.090194              5.277930       4.863868      -0.942327       1.471295       5.019487      -0.928357       5.950434           0.000004
          371              F       5.445501      13.258757       6.641813      -0.207420      14.943438 0.21711395E+03  0.41116853E+04                                 4.658419                            4.452389       0.671386       2.440037                    0.998679      19.251977      43.211216       0.944592       0.342397      -1.166287      -0.000665       0.002596       0.003231       0.004198      -0.047400      -0.051423       0.051035       0.001475       0.018113      -0.050494      -0.049662       0.100156              4.727764       4.330745      -0.678219      -0.639713       4.269037       1.346175       5.583510          -0.000551
          372              F       3.919873      11.131359       6.507270      -0.201653      16.007058 0.22929333E+03  0.43946398E+04                                 4.879049                            4.579257       0.700283       2.455872                    0.998518      19.131061      42.962338       0.931846       0.342949      -1.167769       0.001649       0.000710      -0.002162       0.002810      -0.021160      -0.041238       0.024555       0.009659       0.166686      -0.050262      -0.031396       0.081658              5.004575       4.527950      -0.124871      -1.434579       4.081603       0.471919       6.404171           0.000044
          373              F       3.483938      10.373508       4.557709      -0.194692      16.367457 0.23190057E+03  0.44417984E+04                                 4.928591                            4.582218       0.845570       2.529862                    0.997073      18.713697      41.539706       0.941821       0.339532      -1.174753       0.006008       0.002336       0.003203       0.007198       0.028161       0.062599       0.025852       0.077770       0.004099      -0.052263      -0.043473       0.095736              5.163117       6.647167       1.246021       1.457878       4.354436       0.395743       4.487748          -0.000048
          374              F       5.219016       9.680337       5.605502      -0.209915      17.678132 0.25769109E+03  0.50685294E+04                                 5.216245                            4.849034       0.801820       2.497016                    0.997304      19.188533      43.187403       0.910084       0.342170      -1.172276      -0.000151      -0.002349      -0.001699       0.002903      -0.065921       0.014260      -0.020579      -0.054281      -0.122036      -0.050977      -0.045230       0.096207              5.442404       4.937207      -1.602844       0.431164       7.251848      -1.216758       4.138157           0.000184
          375              F       6.632792      12.287314       9.185487      -0.213405      15.752419 0.23102530E+03  0.44389482E+04                                 4.830629                            4.597184       0.679620       2.439713                    0.998709      19.347912      43.592780       0.929245       0.343048      -1.166954      -0.002277      -0.002500      -0.003050       0.004554       0.045114       0.022578       0.054260      -0.089488      -0.075457      -0.052093      -0.050963       0.103056              4.932750       4.436031       1.097509       1.180664       5.234937       1.321780       5.127282           0.000287
          376              F      -0.032449      14.306662       8.825722      -0.212095      15.252091 0.22484560E+03  0.42951403E+04                                 4.727550                            4.543256       0.656374       2.439014                    0.997793      19.297254      43.488235       0.931390       0.344256      -1.164813      -0.003872      -0.002526      -0.000226       0.004628       0.012179      -0.006814      -0.065143      -0.069576       0.082427      -0.051414      -0.039349       0.090763              4.746005       3.660598       0.245539       0.205341       5.087705      -1.299346       5.489710          -0.000273
          377              F       3.393649      12.415419       9.993633      -0.196971      14.273718 0.20550046E+03  0.38305969E+04                                 4.448924                            4.298469       0.799884       2.495857                    0.998711      18.864871      41.721893       0.974555       0.337168      -1.173239      -0.006521       0.002970      -0.002828       0.007703      -0.048946       0.044297      -0.023341       0.062877      -0.062849      -0.047804      -0.043228       0.091032              4.414295       5.885621      -0.718257       0.486743       3.662499      -0.226698       3.694763           0.000336
          378              F       1.943803      12.187537       8.403837      -0.211714      17.472823 0.25094366E+03  0.49091081E+04                                 5.192022                            4.792771       0.733302       2.472072                    0.997715      19.235488      43.346492       0.912119       0.343264      -1.169927       0.003732      -0.000910       0.000273       0.003851       0.024783       0.024551       0.057170      -0.037753       0.116533      -0.050979      -0.037947       0.088926              5.425017       4.126068       0.403778       0.281023       4.847926       1.760291       7.301058           0.000181
          379              F       2.623168      14.142958       8.968803      -0.206959      14.970922 0.21631478E+03  0.40862037E+04                                 4.631269                            4.425194       0.843174       2.500330                    0.999233      19.107906      42.609383       0.955130       0.339476      -1.170668       0.000602       0.000201      -0.001129       0.001295       0.030975      -0.016286      -0.045314      -0.106627      -0.080438      -0.050916      -0.043210       0.094126              4.679432       3.817527       0.849646      -0.656638       6.019553      -1.034844       4.201216          -0.000326
          380              F       6.206280      13.814297      10.633378      -0.193850      13.802233 0.19898204E+03  0.36769537E+04                                 4.322622                            4.212302       0.870337       2.521745                    0.999034      18.723580      41.142999       0.991232       0.334392      -1.176423       0.008294      -0.005107      -0.007091       0.012048      -0.031808      -0.059737       0.028586       0.041726       0.039072      -0.046988      -0.042111       0.089099              4.265110       5.188198      -0.618722      -0.934600       3.589452       0.507362       4.017679           0.000077
          381              F       2.326748      21.523921       8.037890      -0.189408      16.660319 0.24082197E+03  0.46622378E+04                                 4.972974                            4.690459       0.845958       2.519247                    0.998125      18.919228      42.393634       0.923511       0.342583      -1.170665       0.000496      -0.003954      -0.000753       0.004056       0.056732       0.012129       0.028313      -0.048482      -0.104468      -0.048740      -0.037942       0.086681              5.078902       4.605562       1.193967       0.550329       6.504426       0.872906       4.126716          -0.000270
          382              F       0.522453      20.437408       8.488920      -0.226029      17.686156 0.26339851E+03  0.52140825E+04                                 5.213049                            4.912788       0.778404       2.477267                    0.997768      19.487563      44.134879       0.900467       0.343616      -1.169953      -0.000630      -0.000168       0.003167       0.003234       0.003471      -0.060943      -0.008020       0.104646       0.021755      -0.057293      -0.035429       0.092722              5.395269       7.132415      -0.589064      -1.571251       4.221460       0.139361       4.831932          -0.000160
          383              F       2.175131      16.792052       7.750254      -0.191654      14.296312 0.20340698E+03  0.37758855E+04                                 4.437666                            4.264526       1.003662       2.574956                    0.999181      18.652130      40.953197       0.984116       0.335279      -1.176752      -0.000122       0.003441       0.004085       0.005343      -0.063200      -0.007013       0.006132      -0.069083      -0.136995      -0.050963      -0.044449       0.095411              4.468237       3.667098      -0.709922      -0.254894       6.103941      -0.127332       3.633671          -0.000415
          384              F       0.836623      17.872548       9.020913      -0.209305      17.199597 0.24780063E+03  0.48210084E+04                                 5.096469                            4.729708       0.984202       2.562445                    0.998826      18.998357      42.367384       0.929979       0.338530      -1.176763       0.001645      -0.000611       0.003524       0.003936       0.004576      -0.062466      -0.009249       0.036134       0.186282      -0.050025      -0.048129       0.098154              5.310926       5.393310       0.492560      -1.918056       4.113190      -0.789591       6.426277          -0.000220
          385              F       1.172599      20.636460       6.464581      -0.192260      16.147273 0.22929146E+03  0.43776112E+04                                 4.870302                            4.542312       1.097663       2.613426                    0.998557      18.695989      41.377373       0.950735       0.337441      -1.177055       0.001693       0.000432       0.001405       0.002242      -0.004326       0.042780      -0.022203       0.014007       0.240585      -0.052314      -0.045688       0.098002              5.066175       4.519052      -0.419411       1.395719       3.841006      -0.836094       6.838467          -0.000099
          386              F       0.575570      17.974079       6.904424      -0.195237      13.947290 0.19548076E+03  0.35993433E+04                                 4.394524                            4.186209       0.998322       2.570264                    0.999034      18.703388      41.140200       0.989505       0.336178      -1.173850       0.003885      -0.002182      -0.002299       0.005014      -0.002317       0.061178      -0.001961       0.077550       0.097002      -0.055011      -0.033894       0.088905              4.471638       5.252039       0.053382       1.359714       3.336083      -0.031870       4.826793          -0.000607
          387              F       3.370523       0.851862       9.464584      -0.200919      14.802628 0.20801275E+03  0.38823907E+04                                 4.581303                            4.319685       1.048201       2.595274                    0.998767      18.691386      41.127759       0.975554       0.336392      -1.175981       0.005923      -0.006597      -0.001556       0.009001      -0.061124      -0.037330       0.034619       0.017531      -0.084322      -0.049974      -0.046599       0.096572              4.716002       5.491894      -1.632077      -0.690391       4.746573       0.503665       3.909540           0.000189
          388              F       3.583380      24.180786       8.208351      -0.193744      17.129358 0.24910226E+03  0.48680218E+04                                 5.118833                            4.789858       0.480990       2.390100                    0.996040      19.104284      43.141266       0.907470       0.345381      -1.167194      -0.000639       0.003043      -0.004173       0.005204       0.052133       0.030143       0.049670      -0.022524       0.003194      -0.056108      -0.034076       0.090184              5.278135       4.864131       0.942382       1.471378       5.019682       0.928343       5.950591          -0.000312
          389              F       5.006231       0.724007       8.078518      -0.207448      14.944206 0.21712927E+03  0.41120549E+04                                 4.658621                            4.452587       0.671316       2.440008                    0.998679      19.252269      43.212520       0.944556       0.342403      -1.166280       0.000673       0.002611      -0.003205       0.004188       0.047403      -0.051418      -0.051035       0.001473       0.018104      -0.050495      -0.049658       0.100153              4.727946       4.330911       0.678266      -0.639709       4.269266      -1.346270       5.583662           0.000080
          390              F       6.531859      23.666109       8.213061      -0.201677      16.007901 0.22930994E+03  0.43950425E+04                                 4.879238                            4.579444       0.700166       2.455816                    0.998519      19.131478      42.963842       0.931820       0.342952      -1.167765      -0.001645       0.000743       0.002192       0.002839       0.021166      -0.041236      -0.024560       0.009658       0.166646      -0.050260      -0.031392       0.081651              5.004738       4.528113       0.124902      -1.434622       4.081771      -0.471987       6.404331          -0.000421
          391              F      -0.329006      22.908258      10.162622      -0.194709      16.367986 0.23191095E+03  0.44420514E+04                                 4.928707                            4.582330       0.845440       2.529800                    0.997074      18.714050      41.540876       0.941805       0.339534      -1.174750      -0.006003       0.002375      -0.003200       0.007205      -0.028152       0.062603      -0.025843       0.077765       0.004103      -0.052256      -0.043477       0.095732              5.163222       6.647303      -1.246046       1.457953       4.354530      -0.395786       4.487833          -0.000265
          392              F       5.232716      22.215087       9.114829      -0.209960      17.679880 0.25772386E+03  0.50693428E+04                                 5.216617                            4.849364       0.801800       2.496979                    0.997305      19.189390      43.190263       0.910045       0.342173      -1.172272       0.000150      -0.002333       0.001702       0.002892       0.065920       0.014264       0.020575      -0.054281      -0.122052      -0.050974      -0.045234       0.096208              5.442780       4.937555       1.603011       0.431190       7.252422       1.216802       4.138362          -0.000369
          393              F       2.490924       0.247436      23.905818      -0.213419      15.753170 0.23103837E+03  0.44392657E+04                                 4.830807                            4.597328       0.679476       2.439651                    0.998709      19.348283      43.594063       0.929225       0.343051      -1.166951      -0.002286       0.002466      -0.003091       0.004568      -0.045102       0.022594      -0.054265      -0.089470      -0.075452      -0.052102      -0.050949       0.103051              4.932960       4.436192      -1.097581       1.180742       5.235146      -1.321908       5.127541           0.000253
          394              F       3.122483      23.297588      23.546053      -0.212078      15.251832 0.22484100E+03  0.42950313E+04                                 4.727520                            4.543233       0.656326       2.439016                    0.997792      19.296872      43.487297       0.931386       0.344259      -1.164809      -0.003881       0.002530      -0.000239       0.004639      -0.012179      -0.006812       0.065144      -0.069579       0.082449      -0.051419      -0.039347       0.090766              4.745971       3.660577      -0.245539       0.205353       5.087651       1.299270       5.489686          -0.000057
          395              F      -0.748219       0.119331      24.713964      -0.197002      14.274441 0.20551410E+03  0.38309183E+04                                 4.449093                            4.298628       0.799838       2.495829                    0.998711      18.865299      41.723332       0.974531       0.337170      -1.173235      -0.006518      -0.003017      -0.002849       0.007727       0.048932       0.044283       0.023334       0.062892      -0.062837      -0.047796      -0.043217       0.091012              4.414465       5.885859       0.718316       0.486747       3.662619       0.226673       3.694916           0.000115
          396              F       5.098735       0.347213      23.124168      -0.211701      17.472195 0.25093101E+03  0.49087958E+04                                 5.191894                            4.792644       0.733370       2.472112                    0.997714      19.235115      43.345283       0.912133       0.343263      -1.169929       0.003737       0.000888       0.000229       0.003848      -0.024783       0.024554      -0.057171      -0.037744       0.116576      -0.050983      -0.037950       0.088933              5.424909       4.125991      -0.403751       0.281031       4.847831      -1.760349       7.300907           0.000370
          397              F       5.778100      23.461292      23.689134      -0.206940      14.970151 0.21630129E+03  0.40858827E+04                                 4.631105                            4.425057       0.843235       2.500371                    0.999233      19.107379      42.607779       0.955145       0.339477      -1.170668       0.000608      -0.000200      -0.001128       0.001296      -0.030976      -0.016287       0.045315      -0.106629      -0.080439      -0.050917      -0.043211       0.094128              4.679250       3.817392      -0.849557      -0.656594       6.019286       1.034736       4.201073          -0.000186
          398              F       2.064412      23.789953      25.353709      -0.193869      13.802371 0.19898416E+03  0.36770020E+04                                 4.322653                            4.212326       0.870387       2.521762                    0.999035      18.723603      41.143078       0.991229       0.334393      -1.176423       0.008287       0.005075      -0.007101       0.012036       0.031819      -0.059734      -0.028595       0.041737       0.039076      -0.046986      -0.042121       0.089107              4.265151       5.188252       0.618733      -0.934623       3.589476      -0.507401       4.017725          -0.000204
          399              F       5.481680      16.080329      22.758221      -0.189415      16.660620 0.24082748E+03  0.46623722E+04                                 4.973033                            4.690511       0.845933       2.519231                    0.998126      18.919423      42.394220       0.923506       0.342583      -1.170665       0.000497       0.003968      -0.000743       0.004067      -0.056735       0.012129      -0.028316      -0.048479      -0.104452      -0.048743      -0.037939       0.086682              5.078972       4.605604      -1.193977       0.550345       6.504525      -0.872946       4.126788          -0.000156
          400              F       3.677385      17.166842      23.209251      -0.226025      17.686119 0.26339783E+03  0.52140659E+04                                 5.213040                            4.912781       0.778381       2.477259                    0.997769      19.487556      44.134861       0.900467       0.343616      -1.169953      -0.000624       0.000183       0.003179       0.003244      -0.003474      -0.060944       0.008021       0.104652       0.021772      -0.057298      -0.035428       0.092726              5.395265       7.132403       0.589062      -1.571242       4.221462      -0.139374       4.831929          -0.000133
          401              F       5.330063      20.812198      22.470585      -0.191651      14.296015 0.20340136E+03  0.37757550E+04                                 4.437613                            4.264473       1.003733       2.574993                    0.999181      18.651886      40.952515       0.984120       0.335280      -1.176751      -0.000125      -0.003434       0.004098       0.005348       0.063198      -0.007013      -0.006128      -0.069083      -0.136999      -0.050962      -0.044447       0.095409              4.468194       3.667064       0.709928      -0.254885       6.103887       0.127314       3.633632          -0.000115
          402              F       3.991555      19.731702      23.741244      -0.209307      17.199406 0.24779727E+03  0.48209281E+04                                 5.096444                            4.729690       0.984174       2.562443                    0.998826      18.998183      42.366965       0.929976       0.338532      -1.176761       0.001648       0.000619       0.003538       0.003952      -0.004578      -0.062466       0.009250       0.036135       0.186298      -0.050027      -0.048131       0.098158              5.310900       5.393265      -0.492548      -1.918027       4.113177       0.789580       6.426258          -0.000221
          403              F       4.327531      16.967790      21.184912      -0.192241      16.146930 0.22928518E+03  0.43774573E+04                                 4.870198                            4.542219       1.097759       2.613455                    0.998558      18.695982      41.377074       0.950755       0.337436      -1.177060       0.001691      -0.000423       0.001409       0.002241       0.004326       0.042783       0.022201       0.014006       0.240586      -0.052314      -0.045690       0.098004              5.066069       4.518957       0.419399       1.395691       3.840939       0.836060       6.838312           0.000222
          404              F       3.730502      19.630171      21.624755      -0.195243      13.947419 0.19548278E+03  0.35993896E+04                                 4.394553                            4.186232       0.998418       2.570298                    0.999035      18.703440      41.140358       0.989502       0.336178      -1.173850       0.003882       0.002196      -0.002290       0.005014       0.002316       0.061176       0.001962       0.077550       0.096997      -0.055011      -0.033892       0.088902              4.471675       5.252071      -0.053383       1.359740       3.336115       0.031864       4.826841          -0.000119
          405              F      -0.771345      11.682888      24.184915      -0.200937      14.804670 0.20804844E+03  0.38832327E+04                                 4.581810                            4.320126       1.048138       2.595241                    0.998766      18.692010      41.130381       0.975478       0.336403      -1.175968       0.005921       0.006607      -0.001574       0.009010       0.061130      -0.037321      -0.034611       0.017535      -0.084343      -0.049972      -0.046600       0.096571              4.716552       5.492575       1.632338      -0.690467       4.747103      -0.503716       3.909976          -0.000024
          406              F      -0.558488      13.423464      22.928682      -0.193709      17.128714 0.24908952E+03  0.48677081E+04                                 5.118704                            4.789728       0.480936       2.390095                    0.996040      19.103896      43.140027       0.907485       0.345380      -1.167196      -0.000638      -0.003035      -0.004174       0.005200      -0.052136       0.030143      -0.049671      -0.022528       0.003207      -0.056112      -0.034075       0.090187              5.278020       4.863966      -0.942344       1.471327       5.019569      -0.928336       5.950524          -0.000170
          407              F       0.864363      11.810743      22.798849      -0.207440      14.944032 0.21712506E+03  0.41119530E+04                                 4.658576                            4.452532       0.671356       2.440024                    0.998679      19.252174      43.212114       0.944566       0.342401      -1.166282       0.000665      -0.002599      -0.003225       0.004195      -0.047400      -0.051422       0.051034       0.001482       0.018120      -0.050496      -0.049659       0.100154              4.727923       4.330879      -0.678255      -0.639737       4.269189       1.346263       5.583701           0.000208
          408              F       2.389991      13.938141      22.933392      -0.201677      16.007827 0.22930756E+03  0.43949841E+04                                 4.879217                            4.579410       0.700213       2.455831                    0.998519      19.131495      42.963773       0.931827       0.342951      -1.167766      -0.001650      -0.000726       0.002179       0.002828      -0.021163      -0.041236       0.024560       0.009661       0.166667      -0.050261      -0.031395       0.081655              5.004739       4.528102      -0.124885      -1.434636       4.081741       0.471973       6.404374          -0.000209
          409              F       2.825926      14.695992      24.882953      -0.194679      16.367375 0.23189896E+03  0.44417593E+04                                 4.928576                            4.582203       0.845578       2.529870                    0.997073      18.713584      41.539395       0.941822       0.339532      -1.174753      -0.006009      -0.002343      -0.003189       0.007195       0.028158       0.062601       0.025854       0.077771       0.004104      -0.052266      -0.043472       0.095738              5.163103       6.647160       1.246021       1.457890       4.354415       0.395757       4.487733          -0.000479
          410              F       1.090848      15.389163      23.835160      -0.209911      17.678603 0.25770037E+03  0.50687591E+04                                 5.216344                            4.849125       0.801814       2.497008                    0.997304      19.188750      43.188130       0.910074       0.342171      -1.172276       0.000147       0.002343       0.001716       0.002908      -0.065923       0.014261      -0.020577      -0.054284      -0.122039      -0.050979      -0.045230       0.096209              5.442504       4.937298      -1.602887       0.431165       7.252006      -1.216762       4.138209          -0.000371
          411              F      -0.322928      12.782186      20.255175      -0.213445      15.753477 0.23104462E+03  0.44394167E+04                                 4.830866                            4.597390       0.679530       2.439661                    0.998709      19.348533      43.594802       0.929219       0.343050      -1.166951       0.002282       0.002470       0.003074       0.004557       0.045103       0.022588       0.054264      -0.089473      -0.075459      -0.052101      -0.050950       0.103051              4.932999       4.436262       1.097602       1.180762       5.235190       1.321906       5.127545           0.000184
          412              F       6.342313      10.762838      20.614940      -0.212087      15.251690 0.22483891E+03  0.42949811E+04                                 4.727472                            4.543199       0.656332       2.439011                    0.997792      19.296979      43.487475       0.931393       0.344257      -1.164811       0.003876       0.002517       0.000219       0.004627       0.012176      -0.006812      -0.065146      -0.069583       0.082433      -0.051417      -0.039350       0.090766              4.745897       3.660540       0.245530       0.205349       5.087573      -1.299258       5.489577           0.000662
          413              F       2.916215      12.654081      19.447029      -0.196993      14.274099 0.20550778E+03  0.38307697E+04                                 4.449010                            4.298551       0.799856       2.495838                    0.998711      18.865161      41.722812       0.974543       0.337169      -1.173237       0.006517      -0.003014       0.002836       0.007720      -0.048932       0.044290      -0.023337       0.062886      -0.062845      -0.047793      -0.043224       0.091017              4.414371       5.885728      -0.718298       0.486761       3.662545      -0.226677       3.694840           0.000359
          414              F       4.366061      12.881963      21.036825      -0.211728      17.472740 0.25094186E+03  0.49090627E+04                                 5.191998                            4.792747       0.733419       2.472115                    0.997715      19.235469      43.346363       0.912123       0.343263      -1.169928      -0.003733       0.000886      -0.000251       0.003844       0.024784       0.024552       0.057163      -0.037748       0.116545      -0.050979      -0.037943       0.088922              5.424990       4.126057       0.403770       0.281044       4.847913       1.760360       7.301002           0.000177
          415              F       3.686696      10.926542      20.471859      -0.206946      14.970500 0.21630807E+03  0.40860464E+04                                 4.631189                            4.425137       0.843124       2.500324                    0.999233      19.107619      42.608621       0.955132       0.339478      -1.170666      -0.000604      -0.000206       0.001121       0.001290       0.030980      -0.016284      -0.045319      -0.106623      -0.080446      -0.050912      -0.043218       0.094130              4.679316       3.817452       0.849586      -0.656605       6.019364      -1.034767       4.201131           0.000537
          416              F       0.103584      11.255203      18.807284      -0.193835      13.800982 0.19895827E+03  0.36763985E+04                                 4.322322                            4.212018       0.870543       2.521836                    0.999035      18.722933      41.140706       0.991279       0.334387      -1.176429      -0.008291       0.005056       0.007076       0.012015      -0.031818      -0.059740       0.028607       0.041722       0.039105      -0.046988      -0.042128       0.089117              4.264811       5.187794      -0.618661      -0.934538       3.589200       0.507364       4.017437           0.000706
          417              F       3.983116       3.545579      21.402772      -0.189341      16.658275 0.24078428E+03  0.46613162E+04                                 4.972525                            4.690060       0.846089       2.519327                    0.998125      18.918214      42.390204       0.923561       0.342578      -1.170671      -0.000477       0.003900       0.000700       0.003990       0.056727       0.012132       0.028333      -0.048491      -0.104442      -0.048747      -0.037936       0.086684              5.078432       4.605121       1.193825       0.550273       6.503751       0.872925       4.126424           0.000589
          418              F       5.787411       4.632092      20.951742      -0.225991      17.684883 0.26337596E+03  0.52135266E+04                                 5.212817                            4.912602       0.778509       2.477330                    0.997769      19.486860      44.132885       0.900477       0.343620      -1.169950       0.000645       0.000114      -0.003230       0.003296       0.003473      -0.060964      -0.008004       0.104631       0.021834      -0.057292      -0.035445       0.092737              5.395012       7.131958      -0.589037      -1.571208       4.221286       0.139426       4.831793           0.000824
          419              F       4.134733       8.277448      21.690408      -0.191649      14.295919 0.20339982E+03  0.37757178E+04                                 4.437577                            4.264446       1.003822       2.575022                    0.999181      18.651916      40.952489       0.984127       0.335279      -1.176753       0.000131      -0.003426      -0.004084       0.005332      -0.063196      -0.007010       0.006129      -0.069088      -0.136991      -0.050960      -0.044448       0.095408              4.468129       3.667033      -0.709930      -0.254890       6.103768      -0.127327       3.633585           0.000682
          420              F       5.473241       7.196952      20.419749      -0.209284      17.199649 0.24780154E+03  0.48210391E+04                                 5.096533                            4.729765       0.984060       2.562406                    0.998825      18.998203      42.367342       0.929957       0.338537      -1.176755      -0.001621       0.000611      -0.003560       0.003959       0.004572      -0.062472      -0.009249       0.036130       0.186326      -0.050032      -0.048136       0.098168              5.310983       5.393305       0.492547      -1.918113       4.113209      -0.789604       6.426434           0.000604
          421              F       5.137265       4.433040      22.976081      -0.192231      16.146213 0.22927392E+03  0.43771861E+04                                 4.870036                            4.542101       1.097843       2.613495                    0.998558      18.695700      41.376108       0.950770       0.337435      -1.177061      -0.001685      -0.000447      -0.001411       0.002243      -0.004340       0.042785      -0.022200       0.013996       0.240572      -0.052299      -0.045703       0.098002              5.065862       4.518767      -0.419373       1.395558       3.840818      -0.835998       6.838001           0.000744
          422              F       5.734294       7.095421      22.536238      -0.195215      13.946848 0.19547385E+03  0.35991846E+04                                 4.394432                            4.186140       0.998247       2.570248                    0.999034      18.703125      41.139449       0.989511       0.336179      -1.173850      -0.003879       0.002181       0.002303       0.005011      -0.002310       0.061179      -0.001963       0.077547       0.096996      -0.055009      -0.033896       0.088905              4.471521       5.251877       0.053375       1.359658       3.336016      -0.031867       4.826671           0.000781
          423              F       2.939341      24.217638      19.976078      -0.200980      14.806517 0.20808138E+03  0.38840109E+04                                 4.582238                            4.320503       1.047811       2.595085                    0.998767      18.693030      41.133831       0.975421       0.336408      -1.175960      -0.005909       0.006683       0.001546       0.009054      -0.061123      -0.037334       0.034607       0.017548      -0.084310      -0.049962      -0.046605       0.096567              4.717025       5.493057      -1.632525      -0.690574       4.747663       0.503732       3.910355           0.000002
          424              F       2.726484       0.888714      21.232311      -0.193710      17.129375 0.24910269E+03  0.48680377E+04                                 5.118877                            4.789889       0.480733       2.390019                    0.996040      19.104109      43.141061       0.907458       0.345385      -1.167190       0.000641      -0.003020       0.004108       0.005139       0.052139       0.030142       0.049655      -0.022523       0.003212      -0.056110      -0.034067       0.090177              5.278213       4.864085       0.942367       1.471320       5.019713       0.928310       5.950841           0.000233
          425              F       1.303633      24.345493      21.362144      -0.207535      14.946988 0.21717812E+03  0.41132207E+04                                 4.659261                            4.453121       0.671222       2.439925                    0.998679      19.253760      43.217458       0.944487       0.342408      -1.166273      -0.000662      -0.002572       0.003232       0.004183       0.047388      -0.051427      -0.051031       0.001491       0.018102      -0.050482      -0.049667       0.100148              4.728684       4.331498       0.678412      -0.639924       4.269875      -1.346623       5.584680          -0.000130
          426              F      -0.221995       1.403391      21.227601      -0.201774      16.010106 0.22934798E+03  0.43959576E+04                                 4.879688                            4.579813       0.700281       2.455795                    0.998520      19.132973      42.968229       0.931785       0.342951      -1.167765       0.001656      -0.000725      -0.002207       0.002853       0.021166      -0.041234      -0.024566       0.009669       0.166590      -0.050249      -0.031391       0.081641              5.005265       4.528572       0.124885      -1.434865       4.082076      -0.472077       6.405148           0.000294
          427              F      -0.657930       2.161242      19.278040      -0.194541      16.367457 0.23189523E+03  0.44416794E+04                                 4.928764                            4.582299       0.845314       2.529866                    0.997067      18.712209      41.536588       0.941769       0.339552      -1.174733       0.005988      -0.002313       0.003051       0.007107      -0.028152       0.062624      -0.025855       0.077785       0.004160      -0.052277      -0.043483       0.095760              5.163385       6.647658      -1.246134       1.458137       4.354439      -0.395828       4.488056           0.000460
          428              F       1.077148       2.854413      20.325833      -0.209980      17.678102 0.25769341E+03  0.50685811E+04                                 5.216169                            4.849004       0.802391       2.497175                    0.997311      19.189064      43.188468       0.910102       0.342163      -1.172284      -0.000146       0.002291      -0.001795       0.002914       0.065917       0.014252       0.020550      -0.054290      -0.122001      -0.050982      -0.045208       0.096189              5.442285       4.937194       1.602751       0.431138       7.251531       1.216700       4.138129           0.000515

******************************************************
Auxiliary information for the entire system
The total spin magnetic moment of the unit cell is   6.907416
The total net atomic charge of the unit cell is   0.000004
Accuracy of reproducing the electrostatic potential in the unit cell:
  The inner radius (bohr) =    5.0000
  The outer radius (bohr) =   12.0000
  Valid grid points have density less than (e/(bohr^3)) =    0.0001
  The number of valid grid points were=        12844
  The rms potential error without charges in kcal/mol is=      3.23956
  The rms potential error with partial charges in kcal/mol is=      0.32203
  The RRMSE value at monopole order=      0.09941
  The rms potential error with partial charges and cloud penetration in kcal/mol is=      0.33106
  The RRMSE value at monopole order with cloud penetration is=      0.10219
  The rms potential error with partial charges and atomic dipoles in kcal/mol is=      0.57192
  The RRMSE value at dipole order=      0.17654
  The rms potential error with partial charges, atomic dipoles and cloud penetration in kcal/mol is=      0.55480
  The RRMSE value at dipole order with cloud penetration=      0.17126

******************************************************
The electron densities and ab initio electrostatic potential were computed in VASP using the PBE functional and
projector augmented wave method. See the main text of the journal article for a description of computational details.
The atomic charges, dipoles, and quadrupoles were computed with the DDEC6 method as described in
(a) T. A. Manz and N. Gabaldon Limas, RSC Adv. 6 (2016) 47771-47801 DOI: 10.1039/c6ra04656h
(b) N. Gabaldon Limas and T. A. Manz, RSC Adv. 8 (2018) 2678-2707 DOI: 10.1039/c7ra11829e.
For each atom in the material, the electron cloud parameters were fit to the spherically averaged atom-in-material
electron density using radial positions for which this density was between 10^-4 and 10^-2 electrons per cubic bohr.
The polarizabilities, dispersion coefficients, and quantum Drude oscillator (QDO) parameters were fit using the MCLF method.
The magnetic structure of the system was optimized in VASP from the default ferromagnetic initial guess using spin polarization.
The atomic spin moments (ASMs) were computed on this optimized magnetic structure using the DDEC6 partition as inputs
to the method of T. A. Manz and D. S. Sholl, J. Chem. Theory Comput. 7 (2011) 4146-4164 DOI: 10.1021/ct200539n.
The RMSE and RRMSE were computed using a uniform grid with Ewald summation.
