# Supplementary material for: A collection of forcefield precursors for metal–organic frameworks
Source: RSC Adv. 2019 Nov 13;9(63):36492–507. doi: 10.1039/c9ra07327b (PMC9075174; doi:10.1039/c9ra07327b)
Supplement: RA-009-C9RA07327B-s5388 [file RA-009-C9RA07327B-s5388.xyz]

  144
jmolscript: load "" {1 1 1} spacegroup "x,y,z" unitcell [{      9.538600     0.000000     0.000000 }, {      0.000000    14.067900     0.000000 }, {     -2.217766     0.000000    16.923201 }]
La     7.247786    12.244841     8.944927     1.907573
La     5.087929     8.847584    10.837618     1.852641
La     3.733465     5.210891    16.439874     1.907570
La     5.893322     1.813634    14.547184     1.852636
La     0.073048     1.823059     7.978274     1.907569
La     2.232905     5.220316     6.085583     1.852639
La     3.587369     8.857009     0.483327     1.907571
La     1.427512    12.254266     2.376017     1.852637
H      2.372561    13.018435     7.334515     0.098936
H      2.454695    10.913877     9.255299     0.127861
H      2.438381    12.428990     9.656378     0.172897
H      1.906840    10.280821     6.826819     0.139726
H      3.305946    10.936385     6.588202     0.148730
H      0.398975     8.686928    10.086228     0.150794
H      0.332862    10.183753    10.539770     0.134089
H      0.466281     8.027144    12.389475     0.107443
H     -0.551886    10.055735    13.171327     0.145877
H      0.806648    10.791486    12.929326     0.151387
H      1.287856     5.984485     1.127085     0.098936
H     -1.012044     3.879927    16.129503     0.127861
H     -0.995730     5.395040    15.728423     0.172897
H      1.753577     3.246871     1.634781     0.139727
H      0.354471     3.902435     1.873398     0.148731
H      1.043676     1.652978    15.298574     0.150794
H      1.109789     3.149803    14.845032     0.134089
H      0.976370     0.993194    12.995326     0.107443
H      1.994537     3.021785    12.213474     0.145876
H      0.636003     3.757536    12.455476     0.151387
H      4.948273     1.049465     9.588686     0.098936
H      4.866139     3.154023     7.667902     0.127861
H      4.882453     1.638910     7.266823     0.172897
H      5.413994     3.787079    10.096382     0.139726
H      4.014888     3.131515    10.334999     0.148730
H      6.921859     5.380972     6.836973     0.150794
H      6.987972     3.884147     6.383431     0.134089
H      6.854553     6.040756     4.533726     0.107443
H      7.872720     4.012165     3.751874     0.145876
H      6.514186     3.276414     3.993875     0.151387
H      6.032978     8.083415    15.796116     0.098936
H      8.332878    10.187973     0.793698     0.127861
H      8.316564     8.672860     1.194778     0.172897
H      5.567257    10.821029    15.288420     0.139727
H      6.966363    10.165465    15.049803     0.148730
H      6.277158    12.414922     1.624627     0.150794
H      6.211045    10.918097     2.078169     0.134089
H      6.344464    13.074706     3.927875     0.107444
H      5.326297    11.046115     4.709727     0.145876
H      6.684831    10.310364     4.467725     0.151387
C      0.571758    12.250327     7.923443     0.654616
C      2.046993    12.147632     7.642518    -0.074333
C      2.733347    11.801561     8.977758    -0.365152
C      4.237737    11.839545     8.896527     0.700708
C      2.351287    11.106607     6.579741    -0.360692
C      1.944057    11.456898     5.159884     0.673318
C     -1.423851     9.197593    10.835926     0.701257
C      0.078677     9.280594    10.783464    -0.365280
C      0.776055     8.910608    12.100089    -0.065021
C      0.411291     9.940378    13.173020    -0.364003
C      0.849710     9.595715    14.587799     0.676846
C      2.255971     8.850116    11.834394     0.631568
C      3.088659     5.216377     0.538158     0.654617
C      1.613424     5.113682     0.819083    -0.074333
C     -1.290696     4.767611    16.407043    -0.365151
C      6.743514     4.805595    16.488275     0.700708
C      1.309130     4.072657     1.881860    -0.360693
C      1.716360     4.422948     3.301717     0.673318
C      2.866502     2.163643    14.548876     0.701258
C      1.363974     2.246644    14.601338    -0.365280
C      0.666596     1.876658    13.284713    -0.065021
C      1.031360     2.906428    12.211782    -0.364003
C      0.592941     2.561765    10.797002     0.676846
C     -0.813320     1.816166    13.550407     0.631569
C      6.749076     1.817573     8.999758     0.654616
C      5.273841     1.920268     9.280683    -0.074333
C      4.587487     2.266339     7.945443    -0.365152
C      3.083097     2.228355     8.026674     0.700708
C      4.969547     2.961293    10.343460    -0.360693
C      5.376777     2.611002    11.763317     0.673319
C     -0.793915     4.870307     6.087275     0.701257
C      7.242157     4.787306     6.139737    -0.365280
C      6.544779     5.157292     4.823112    -0.065021
C      6.909543     4.127522     3.750181    -0.364004
C      6.471124     4.472185     2.335402     0.676847
C      5.064863     5.217784     5.088807     0.631568
C      4.232175     8.851523    16.385043     0.654616
C      5.707410     8.954218    16.104118    -0.074333
C      8.611530     9.300289     0.516158    -0.365151
C      0.577320     9.262305     0.434926     0.700708
C      6.011704     9.995243    15.041341    -0.360692
C      5.604474     9.644952    13.621484     0.673318
C      4.454332    11.904257     2.374325     0.701257
C      5.956860    11.821256     2.321863    -0.365280
C      6.654238    12.191242     3.638488    -0.065022
C      6.289474    11.161472     4.711419    -0.364003
C      6.727893    11.506135     6.126199     0.676846
C      8.134154    12.251734     3.372794     0.631569
O      0.042992    13.394048     8.107906    -0.701386
O     -0.119188    11.214930     8.057136    -0.578232
O      4.924403    10.984216     9.537916    -0.703286
O      4.814404    12.760992     8.273753    -0.561350
O      1.489102    12.617500     4.897574    -0.609161
O      2.100995    10.593129     4.268031    -0.609603
O      7.434849    10.062769    10.179305    -0.714074
O      7.554476     8.312722    11.501007    -0.579482
O      0.675824    10.469331    15.477960    -0.649450
O      1.336209     8.471689    14.856878    -0.612667
O      2.788417     7.745786    11.563623    -0.660457
O      2.941840     9.915056    11.790394    -0.602636
O      3.617425     6.360098     0.353695    -0.701386
O      3.779605     4.180980     0.404465    -0.578232
O      6.056848     3.950266    15.846885    -0.703284
O      8.384613     5.727042     0.187848    -0.561350
O      2.171315     5.583550     3.564026    -0.609162
O      1.559422     3.559179     4.193569    -0.609603
O      3.546402     3.028819    15.205496    -0.714073
O      3.426775     1.278772    13.883794    -0.579481
O      0.766827     3.435381     9.906842    -0.649451
O      0.106442     1.437739    10.527923    -0.612667
O     -1.345766     0.711836    13.821178    -0.660456
O     -1.499189     2.881106    13.594407    -0.602636
O      7.277842     0.673852     8.815295    -0.701386
O      7.440022     2.852970     8.866065    -0.578232
O      2.396431     3.083684     7.385285    -0.703285
O      2.506430     1.306908     8.649448    -0.561350
O      5.831732     1.450400    12.025627    -0.609161
O      5.219839     3.474771    12.655170    -0.609604
O     -0.114015     4.005131     6.743896    -0.714073
O     -0.233642     5.755178     5.422194    -0.579481
O      6.645010     3.598569     1.445241    -0.649450
O      5.984625     5.596211     2.066323    -0.612667
O      4.532417     6.322114     5.359578    -0.660456
O      4.378994     4.152844     5.132807    -0.602636
O      3.703409     7.707802    16.569506    -0.701386
O      3.541229     9.886920    16.518736    -0.578232
O      1.263986    10.117634     1.076316    -0.703284
O     -1.063779     8.340858    16.735353    -0.561350
O      5.149519     8.484350    13.359175    -0.609162
O      5.761412    10.508721    12.729632    -0.609604
O      3.774432    11.039081     1.717705    -0.714073
O      3.894059    12.789128     3.039407    -0.579481
O      6.554007    10.632519     7.016359    -0.649451
O      7.214392    12.630161     6.395278    -0.612667
O      8.666600    13.356064     3.102023    -0.660456
O      8.820023    11.186794     3.328794    -0.602636

The following XYZ coordinates are in angstroms. Other properties are in atomic units.
The sperically averaged electron density of each atom fit to a function of the form exp(a - br)
eigen_1, eigen_2 and eigen_3 are the three eigenvalues of traceless quadrupole moment tensor
  atom number  atomic symbol              X              Y              Z     net charge C6 coefficient C8 coefficient C10 coefficient fluctuating dipole atomic polarizability isotropic forcefield polarizability              a              b squared Pearson coefficient          <r^3>          <r^4>         wp_QDO          m_QDO          q_QDO       dipole_x       dipole_y       dipole_z         dipole            Qxy            Qxz            Qyz     Q(x^2-y^2)  Q(3z^2 - R^2)        eigen_1        eigen_2        eigen_3 static polarizability      alpha(xx)      alpha(xy)      alpha(xz)      alpha(yy)      alpha(yz)      alpha(zz) atomic spin moment
            1             La       7.247786      12.244841       8.944927       1.907573     187.005354 0.55122595E+04  0.22172634E+06                                23.322602                           21.632777       1.684265       2.117871                    0.998788     103.016783     281.316528       0.478291       0.318366      -1.255196       0.006653       0.009880       0.024535       0.027274       0.024791       0.016978       0.046835      -0.067180       0.294598      -0.090861      -0.027131       0.117992             25.049606      29.229846       0.796544      -1.072281      24.418110      -1.970469      21.500862           0.000214
            2             La       5.087929       8.847584      10.837618       1.852641     172.675433 0.52052558E+04  0.20693670E+06                                22.255257                           21.076552       1.714329       2.119987                    0.998710     104.387259     285.810921       0.481418       0.320028      -1.250306       0.012966       0.007864       0.010799       0.018616      -0.036413       0.015730       0.028451      -0.390754       0.024863      -0.204469       0.006054       0.198415             23.313529      29.072243       0.958077      -1.596810      17.398454      -2.640213      23.469890           0.000152
            3             La       3.733465       5.210891      16.439874       1.907570     187.006065 0.55122872E+04  0.22172774E+06                                23.322661                           21.632832       1.684267       2.117870                    0.998788     103.016983     281.317292       0.478290       0.318366      -1.255196      -0.006656       0.009879      -0.024535       0.027273      -0.024791       0.016977      -0.046833      -0.067177       0.294599      -0.090861      -0.027130       0.117991             25.049668      29.229907      -0.796550      -1.072284      24.418178       1.970475      21.500919           0.000196
            4             La       5.893322       1.813634      14.547184       1.852636     172.676119 0.52052836E+04  0.20693809E+06                                22.255320                           21.076612       1.714324       2.119985                    0.998710     104.387437     285.811650       0.481417       0.320028      -1.250306      -0.012964       0.007866      -0.010801       0.018617       0.036415       0.015729      -0.028452      -0.390758       0.024878      -0.204474       0.006058       0.198415             23.313593      29.072310      -0.958083      -1.596816      17.398505       2.640221      23.469964           0.000147
            5             La       0.073048       1.823059       7.978274       1.907569     187.006273 0.55122949E+04  0.22172813E+06                                23.322683                           21.632852       1.684260       2.117868                    0.998788     103.017006     281.317446       0.478290       0.318366      -1.255196      -0.006654      -0.009879      -0.024535       0.027273       0.024793       0.016978       0.046836      -0.067175       0.294599      -0.090861      -0.027132       0.117993             25.049694      29.229953       0.796547      -1.072284      24.418193      -1.970473      21.500937           0.000193
            6             La       2.232905       5.220316       6.085583       1.852639     172.675614 0.52052632E+04  0.20693707E+06                                22.255272                           21.076566       1.714332       2.119988                    0.998710     104.387324     285.811150       0.481418       0.320028      -1.250306      -0.012964      -0.007866      -0.010800       0.018616      -0.036412       0.015730       0.028452      -0.390755       0.024865      -0.204470       0.006054       0.198416             23.313543      29.072255       0.958078      -1.596812      17.398465      -2.640216      23.469908           0.000147
            7             La       3.587369       8.857009       0.483327       1.907571     187.005854 0.55122792E+04  0.22172733E+06                                23.322642                           21.632815       1.684269       2.117871                    0.998788     103.016938     281.317103       0.478291       0.318366      -1.255196       0.006656      -0.009878       0.024535       0.027273      -0.024792       0.016978      -0.046833      -0.067176       0.294602      -0.090861      -0.027131       0.117992             25.049648      29.229885      -0.796549      -1.072282      24.418156       1.970473      21.500902           0.000203
            8             La       1.427512      12.254266       2.376017       1.852637     172.675931 0.52052758E+04  0.20693770E+06                                22.255304                           21.076597       1.714319       2.119985                    0.998710     104.387379     285.811431       0.481417       0.320028      -1.250306       0.012963      -0.007866       0.010801       0.018616       0.036416       0.015729      -0.028453      -0.390758       0.024872      -0.204473       0.006056       0.198417             23.313578      29.072294      -0.958082      -1.596817      17.398492       2.640221      23.469946           0.000156
            9              H       2.372561      13.018435       7.334515       0.098936       1.171339 0.96949788E+01  0.10069625E+03                                 1.885505                            1.854742      -1.271339       2.256828                    0.992664       4.006570      11.854949       0.443188       1.330612      -0.696235       0.020227       0.031319      -0.016049       0.040590       0.004415      -0.007545      -0.005535      -0.010798       0.002278      -0.010766      -0.001667       0.012433              1.903531       1.764508       0.231010      -0.026582       2.224627      -0.094952       1.721458          -0.000001
           10              H       2.454695      10.913877       9.255299       0.127861       1.105494 0.87440153E+01  0.88655106E+02                                 1.829226                            1.772788      -1.282619       2.263952                    0.993796       3.852515      11.324958       0.448208       1.347827      -0.692827      -0.009370      -0.018949       0.002313       0.021265       0.003698       0.000441       0.001108      -0.010836      -0.013094      -0.004530      -0.004319       0.008849              1.860068       1.693997       0.261923      -0.098404       2.131336      -0.370769       1.754871           0.000002
           11              H       2.438381      12.428990       9.656378       0.172897       0.894343 0.67021111E+01  0.62892952E+02                                 1.548805                            1.526485      -0.695037       2.583289                    0.999898       3.088243       8.428683       0.500623       1.303781      -0.706252      -0.011347       0.021789       0.018540       0.030778      -0.003714      -0.000505       0.008814      -0.001160       0.013398      -0.009165      -0.002054       0.011219              1.557769       1.406691      -0.108880      -0.119076       1.633893       0.262025       1.632722          -0.000001
           12              H       1.906840      10.280821       6.826819       0.139726       1.091395 0.87837573E+01  0.87782712E+02                                 1.721628                            1.706951      -1.018866       2.391113                    0.998039       3.455469       9.585112       0.492702       1.243922      -0.717945      -0.016549      -0.014299       0.005933       0.022662       0.007829       0.002820       0.002077      -0.008861       0.003021      -0.009690      -0.000005       0.009696              1.715046       1.638852       0.275121      -0.115064       1.907520      -0.091140       1.598766           0.000003
           13              H       3.305946      10.936385       6.588202       0.148730       0.960927 0.72346281E+01  0.69774643E+02                                 1.662876                            1.613109      -0.920666       2.453976                    0.997457       3.441805       9.783773       0.470850       1.348784      -0.694521       0.024690       0.001941       0.001531       0.024814      -0.000876      -0.001900       0.002162       0.011540      -0.003776      -0.006105      -0.000895       0.006999              1.686260       2.227793      -0.106185      -0.022454       1.328660       0.060447       1.502328           0.000001
           14              H       0.398975       8.686928      10.086228       0.150794       1.039112 0.81010649E+01  0.79448799E+02                                 1.688057                            1.658404      -0.738628       2.539284                    0.999454       3.281980       9.059368       0.490559       1.273122      -0.712806       0.009287      -0.017946      -0.012343       0.023679      -0.000488       0.001365       0.005145      -0.006482       0.008179      -0.005312      -0.002190       0.007502              1.692488       1.537090      -0.135481      -0.150696       1.692372       0.304412       1.848001           0.000003
           15              H       0.332862      10.183753      10.539770       0.134089       1.055092 0.83001989E+01  0.83087715E+02                                 1.778900                            1.732169      -1.277584       2.275402                    0.993971       3.756283      10.980981       0.451372       1.355575      -0.691658       0.008299       0.023234       0.002065       0.024758       0.003754       0.001201       0.001201      -0.015084      -0.021219      -0.007488      -0.004583       0.012070              1.805743       1.626800       0.219870      -0.074478       2.083618      -0.347252       1.706811          -0.000001
           16              H       0.466281       8.027144      12.389475       0.107443       1.195112 0.98551647E+01  0.10165413E+03                                 1.848238                            1.823223      -0.987030       2.401555                    0.995854       3.673772      10.449797       0.469459       1.264873      -0.712921      -0.015963      -0.036845       0.014651       0.042743       0.003006      -0.004782      -0.001657      -0.018213      -0.007871      -0.010792      -0.000552       0.011344              1.854359       1.701822       0.187586      -0.048138       2.132935      -0.224043       1.728320           0.000002
           17              H      -0.551886      10.055735      13.171327       0.145877       0.930590 0.69589344E+01  0.66456326E+02                                 1.624897                            1.579904      -0.817209       2.500355                    0.998504       3.423520       9.678815       0.476829       1.345086      -0.695109      -0.024033      -0.001711      -0.001973       0.024174      -0.000000      -0.001705       0.001170       0.010721      -0.005085      -0.004967      -0.001598       0.006565              1.644050       2.172946      -0.067552      -0.016626       1.284621       0.013727       1.474582           0.000001
           18              H       0.806648      10.791486      12.929326       0.151387       1.015342 0.79959108E+01  0.78275421E+02                                 1.663366                            1.647890      -0.923369       2.450119                    0.998564       3.339550       9.253723       0.491280       1.273561      -0.711710       0.015186       0.019556      -0.005836       0.025439       0.006951       0.001635       0.000415      -0.014710       0.000949      -0.010452       0.000389       0.010063              1.663421       1.539326       0.242773      -0.109955       1.887590      -0.172033       1.563348           0.000002
           19              H       1.287856       5.984485       1.127085       0.098936       1.171335 0.96949340E+01  0.10069567E+03                                 1.885501                            1.854739      -1.271334       2.256831                    0.992664       4.006561      11.854916       0.443188       1.330613      -0.696235      -0.020227       0.031319       0.016049       0.040590      -0.004415      -0.007545       0.005535      -0.010798       0.002278      -0.010766      -0.001667       0.012433              1.903527       1.764505      -0.231009      -0.026582       2.224622       0.094951       1.721454          -0.000000
           20              H      -1.012044       3.879927      16.129503       0.127861       1.105493 0.87440031E+01  0.88654942E+02                                 1.829224                            1.772787      -1.282617       2.263953                    0.993796       3.852512      11.324943       0.448208       1.347826      -0.692827       0.009370      -0.018949      -0.002313       0.021265      -0.003698       0.000441      -0.001108      -0.010836      -0.013094      -0.004530      -0.004319       0.008849              1.860066       1.693995      -0.261923      -0.098403       2.131333       0.370768       1.754869           0.000002
           21              H      -0.995730       5.395040      15.728423       0.172897       0.894344 0.67021158E+01  0.62893010E+02                                 1.548806                            1.526486      -0.695038       2.583288                    0.999898       3.088244       8.428688       0.500623       1.303781      -0.706252       0.011347       0.021789      -0.018540       0.030778       0.003714      -0.000505      -0.008814      -0.001160       0.013398      -0.009165      -0.002054       0.011219              1.557769       1.406692       0.108880      -0.119077       1.633893      -0.262025       1.632723          -0.000001
           22              H       1.753577       3.246871       1.634781       0.139727       1.091386 0.87836626E+01  0.87781531E+02                                 1.721619                            1.706943      -1.018855       2.391120                    0.998039       3.455451       9.585050       0.492703       1.243923      -0.717945       0.016549      -0.014299      -0.005934       0.022662      -0.007829       0.002820      -0.002077      -0.008862       0.003021      -0.009691      -0.000005       0.009696              1.715037       1.638844      -0.275119      -0.115063       1.907509       0.091140       1.598758           0.000003
           23              H       0.354471       3.902435       1.873398       0.148731       0.960925 0.72346095E+01  0.69774415E+02                                 1.662874                            1.613106      -0.920664       2.453978                    0.997457       3.441800       9.783754       0.470850       1.348783      -0.694521      -0.024690       0.001941      -0.001531       0.024814       0.000876      -0.001900      -0.002162       0.011540      -0.003776      -0.006105      -0.000895       0.007000              1.686258       2.227789       0.106185      -0.022453       1.328658      -0.060447       1.502326           0.000001
           24              H       1.043676       1.652978      15.298574       0.150794       1.039107 0.81010198E+01  0.79448230E+02                                 1.688051                            1.658399      -0.738623       2.539286                    0.999454       3.281971       9.059330       0.490560       1.273121      -0.712806      -0.009287      -0.017947       0.012343       0.023679       0.000488       0.001365      -0.005145      -0.006482       0.008178      -0.005312      -0.002190       0.007502              1.692482       1.537085       0.135480      -0.150695       1.692367      -0.304411       1.847994           0.000004
           25              H       1.109789       3.149803      14.845032       0.134089       1.055093 0.83002127E+01  0.83087881E+02                                 1.778901                            1.732170      -1.277585       2.275401                    0.993971       3.756285      10.980986       0.451372       1.355574      -0.691658      -0.008299       0.023234      -0.002065       0.024758      -0.003754       0.001201      -0.001201      -0.015084      -0.021219      -0.007488      -0.004583       0.012070              1.805744       1.626801      -0.219871      -0.074478       2.083619       0.347252       1.706812          -0.000000
           26              H       0.976370       0.993194      12.995326       0.107443       1.195112 0.98551609E+01  0.10165406E+03                                 1.848237                            1.823221      -0.987029       2.401556                    0.995854       3.673769      10.449780       0.469460       1.264871      -0.712921       0.015963      -0.036845      -0.014651       0.042743      -0.003006      -0.004782       0.001657      -0.018213      -0.007870      -0.010792      -0.000552       0.011344              1.854357       1.701820      -0.187586      -0.048138       2.132933       0.224043       1.728318           0.000002
           27              H       1.994537       3.021785      12.213474       0.145876       0.930590 0.69589334E+01  0.66456314E+02                                 1.624897                            1.579904      -0.817210       2.500354                    0.998504       3.423520       9.678815       0.476829       1.345087      -0.695109       0.024033      -0.001711       0.001973       0.024174      -0.000000      -0.001705      -0.001170       0.010721      -0.005085      -0.004967      -0.001598       0.006565              1.644050       2.172946       0.067552      -0.016627       1.284621      -0.013727       1.474582           0.000001
           28              H       0.636003       3.757536      12.455476       0.151387       1.015341 0.79959021E+01  0.78275321E+02                                 1.663366                            1.647889      -0.923368       2.450119                    0.998564       3.339549       9.253722       0.491280       1.273561      -0.711710      -0.015186       0.019557       0.005836       0.025439      -0.006951       0.001635      -0.000415      -0.014710       0.000949      -0.010452       0.000389       0.010063              1.663421       1.539326      -0.242773      -0.109955       1.887590       0.172033       1.563347           0.000002
           29              H       4.948273       1.049465       9.588686       0.098936       1.171339 0.96949773E+01  0.10069623E+03                                 1.885505                            1.854742      -1.271339       2.256828                    0.992664       4.006570      11.854949       0.443188       1.330612      -0.696235      -0.020227      -0.031319       0.016049       0.040590       0.004415      -0.007545      -0.005535      -0.010798       0.002278      -0.010766      -0.001667       0.012433              1.903531       1.764508       0.231010      -0.026582       2.224627      -0.094952       1.721458          -0.000001
           30              H       4.866139       3.154023       7.667902       0.127861       1.105493 0.87440101E+01  0.88655028E+02                                 1.829224                            1.772787      -1.282618       2.263952                    0.993796       3.852513      11.324946       0.448208       1.347826      -0.692827       0.009370       0.018949      -0.002313       0.021265       0.003698       0.000441       0.001108      -0.010836      -0.013094      -0.004530      -0.004319       0.008849              1.860066       1.693995       0.261923      -0.098404       2.131334      -0.370769       1.754870           0.000002
           31              H       4.882453       1.638910       7.266823       0.172897       0.894344 0.67021148E+01  0.62892997E+02                                 1.548805                            1.526485      -0.695038       2.583289                    0.999898       3.088244       8.428687       0.500623       1.303781      -0.706252       0.011347      -0.021789      -0.018540       0.030778      -0.003714      -0.000505       0.008814      -0.001160       0.013398      -0.009165      -0.002054       0.011219              1.557769       1.406692      -0.108880      -0.119076       1.633893       0.262025       1.632722          -0.000001
           32              H       5.413994       3.787079      10.096382       0.139726       1.091395 0.87837546E+01  0.87782678E+02                                 1.721627                            1.706951      -1.018863       2.391114                    0.998039       3.455469       9.585111       0.492702       1.243922      -0.717945       0.016549       0.014299      -0.005934       0.022662       0.007829       0.002821       0.002077      -0.008861       0.003021      -0.009690      -0.000005       0.009696              1.715045       1.638852       0.275121      -0.115064       1.907519      -0.091140       1.598765           0.000003
           33              H       4.014888       3.131515      10.334999       0.148730       0.960929 0.72346507E+01  0.69774916E+02                                 1.662879                            1.613111      -0.920669       2.453974                    0.997457       3.441811       9.783794       0.470850       1.348783      -0.694521      -0.024690      -0.001941      -0.001531       0.024813      -0.000875      -0.001900       0.002161       0.011540      -0.003776      -0.006105      -0.000895       0.006999              1.686263       2.227797      -0.106185      -0.022454       1.328662       0.060447       1.502330           0.000001
           34              H       6.921859       5.380972       6.836973       0.150794       1.039110 0.81010499E+01  0.79448609E+02                                 1.688055                            1.658402      -0.738626       2.539285                    0.999454       3.281977       9.059355       0.490559       1.273121      -0.712806      -0.009287       0.017946       0.012343       0.023679      -0.000488       0.001365       0.005145      -0.006482       0.008179      -0.005312      -0.002190       0.007502              1.692486       1.537088      -0.135481      -0.150695       1.692370       0.304412       1.847999           0.000004
           35              H       6.987972       3.884147       6.383431       0.134089       1.055093 0.83002094E+01  0.83087844E+02                                 1.778901                            1.732170      -1.277585       2.275400                    0.993971       3.756285      10.980987       0.451372       1.355574      -0.691658      -0.008299      -0.023234      -0.002065       0.024758       0.003754       0.001201       0.001201      -0.015084      -0.021219      -0.007488      -0.004583       0.012070              1.805744       1.626800       0.219871      -0.074478       2.083619      -0.347252       1.706812          -0.000001
           36              H       6.854553       6.040756       4.533726       0.107443       1.195112 0.98551593E+01  0.10165405E+03                                 1.848237                            1.823222      -0.987030       2.401556                    0.995854       3.673770      10.449787       0.469460       1.264872      -0.712921       0.015963       0.036845      -0.014651       0.042743       0.003006      -0.004782      -0.001657      -0.018213      -0.007871      -0.010792      -0.000552       0.011344              1.854358       1.701821       0.187586      -0.048138       2.132934      -0.224042       1.728319           0.000002
           37              H       7.872720       4.012165       3.751874       0.145876       0.930589 0.69589288E+01  0.66456253E+02                                 1.624896                            1.579903      -0.817207       2.500355                    0.998504       3.423518       9.678805       0.476829       1.345086      -0.695109       0.024033       0.001711       0.001973       0.024174      -0.000000      -0.001705       0.001170       0.010721      -0.005085      -0.004967      -0.001598       0.006565              1.644049       2.172945      -0.067552      -0.016626       1.284621       0.013727       1.474581           0.000001
           38              H       6.514186       3.276414       3.993875       0.151387       1.015342 0.79959158E+01  0.78275488E+02                                 1.663367                            1.647891      -0.923370       2.450118                    0.998564       3.339551       9.253729       0.491280       1.273561      -0.711710      -0.015186      -0.019556       0.005836       0.025439       0.006951       0.001635       0.000415      -0.014709       0.000949      -0.010452       0.000389       0.010063              1.663422       1.539327       0.242773      -0.109955       1.887591      -0.172034       1.563348           0.000002
           39              H       6.032978       8.083415      15.796116       0.098936       1.171335 0.96949362E+01  0.10069570E+03                                 1.885501                            1.854739      -1.271335       2.256830                    0.992664       4.006562      11.854921       0.443188       1.330613      -0.696235       0.020227      -0.031319      -0.016049       0.040590      -0.004415      -0.007545       0.005535      -0.010798       0.002278      -0.010766      -0.001667       0.012433              1.903527       1.764505      -0.231009      -0.026582       2.224622       0.094951       1.721454          -0.000000
           40              H       8.332878      10.187973       0.793698       0.127861       1.105493 0.87440098E+01  0.88655032E+02                                 1.829225                            1.772788      -1.282618       2.263952                    0.993796       3.852514      11.324953       0.448208       1.347827      -0.692827      -0.009370       0.018949       0.002314       0.021265      -0.003698       0.000441      -0.001108      -0.010836      -0.013094      -0.004530      -0.004319       0.008849              1.860067       1.693996      -0.261923      -0.098404       2.131335       0.370768       1.754870           0.000002
           41              H       8.316564       8.672860       1.194778       0.172897       0.894342 0.67021028E+01  0.62892861E+02                                 1.548805                            1.526485      -0.695038       2.583289                    0.999898       3.088241       8.428679       0.500623       1.303782      -0.706252      -0.011347      -0.021789       0.018540       0.030778       0.003714      -0.000505      -0.008814      -0.001160       0.013398      -0.009165      -0.002054       0.011219              1.557768       1.406691       0.108880      -0.119076       1.633892      -0.262025       1.632722          -0.000001
           42              H       5.567257      10.821029      15.288420       0.139727       1.091387 0.87836741E+01  0.87781678E+02                                 1.721620                            1.706944      -1.018855       2.391120                    0.998039       3.455454       9.585061       0.492703       1.243923      -0.717945      -0.016550       0.014299       0.005934       0.022662      -0.007830       0.002820      -0.002077      -0.008861       0.003021      -0.009691      -0.000005       0.009696              1.715038       1.638845      -0.275119      -0.115064       1.907511       0.091140       1.598759           0.000003
           43              H       6.966363      10.165465      15.049803       0.148730       0.960928 0.72346438E+01  0.69774832E+02                                 1.662878                            1.613110      -0.920668       2.453975                    0.997457       3.441809       9.783787       0.470850       1.348783      -0.694521       0.024690      -0.001941       0.001531       0.024813       0.000876      -0.001900      -0.002161       0.011540      -0.003776      -0.006105      -0.000895       0.006999              1.686262       2.227795       0.106185      -0.022453       1.328661      -0.060447       1.502329           0.000001
           44              H       6.277158      12.414922       1.624627       0.150794       1.039110 0.81010431E+01  0.79448520E+02                                 1.688053                            1.658401      -0.738625       2.539285                    0.999454       3.281976       9.059349       0.490559       1.273121      -0.712806       0.009287       0.017946      -0.012343       0.023679       0.000488       0.001365      -0.005145      -0.006482       0.008179      -0.005312      -0.002190       0.007502              1.692485       1.537087       0.135480      -0.150695       1.692369      -0.304411       1.847997           0.000004
           45              H       6.211045      10.918097       2.078169       0.134089       1.055094 0.83002221E+01  0.83087996E+02                                 1.778902                            1.732171      -1.277585       2.275400                    0.993971       3.756287      10.980992       0.451372       1.355573      -0.691658       0.008299      -0.023234       0.002065       0.024758      -0.003754       0.001201      -0.001201      -0.015084      -0.021218      -0.007488      -0.004583       0.012070              1.805745       1.626801      -0.219871      -0.074478       2.083620       0.347253       1.706813          -0.000001
           46              H       6.344464      13.074706       3.927875       0.107444       1.195113 0.98551719E+01  0.10165422E+03                                 1.848239                            1.823223      -0.987032       2.401555                    0.995854       3.673772      10.449797       0.469459       1.264873      -0.712921      -0.015963       0.036845       0.014651       0.042743      -0.003006      -0.004782       0.001657      -0.018212      -0.007870      -0.010792      -0.000552       0.011344              1.854359       1.701822      -0.187586      -0.048138       2.132935       0.224043       1.728320           0.000002
           47              H       5.326297      11.046115       4.709727       0.145876       0.930589 0.69589269E+01  0.66456231E+02                                 1.624896                            1.579903      -0.817207       2.500356                    0.998504       3.423517       9.678802       0.476829       1.345086      -0.695109      -0.024033       0.001711      -0.001973       0.024174       0.000000      -0.001705      -0.001170       0.010720      -0.005085      -0.004967      -0.001598       0.006565              1.644049       2.172944       0.067552      -0.016627       1.284621      -0.013727       1.474581           0.000001
           48              H       6.684831      10.310364       4.467725       0.151387       1.015341 0.79959030E+01  0.78275318E+02                                 1.663365                            1.647888      -0.923368       2.450119                    0.998564       3.339548       9.253713       0.491280       1.273560      -0.711710       0.015186      -0.019556      -0.005836       0.025439      -0.006951       0.001635      -0.000415      -0.014710       0.000949      -0.010452       0.000389       0.010063              1.663420       1.539325      -0.242773      -0.109955       1.887588       0.172033       1.563346           0.000002
           49              C       0.571758      12.250327       7.923443       0.654616      20.720720 0.24062160E+03  0.49577453E+04                                 7.109394                            5.605198      -0.224359       1.998099                    0.999123      21.871332      62.009113       0.607125       0.489642      -1.005802      -0.059733       0.014737      -0.007271       0.061953      -0.007440       0.054097       0.011358      -0.033536       0.342137      -0.090318      -0.038678       0.128997              8.036520      11.326045      -0.857016      -1.401637       8.281560       0.409526       4.501955          -0.000003
           50              C       2.046993      12.147632       7.642518      -0.074333      29.631774 0.44532266E+03  0.10601815E+05                                 8.617863                            7.181430      -0.622925       1.815323                    0.996446      28.629970      84.616363       0.592410       0.434289      -1.046205       0.078478      -0.082751       0.008214       0.114342      -0.002496       0.016774       0.017229      -0.030147       0.151602      -0.044299      -0.013277       0.057577              9.790445      11.464146      -1.092172       0.377763       7.290342       1.321220      10.616847          -0.000008
           51              C       2.733347      11.801561       8.977758      -0.365152      31.196136 0.48690428E+03  0.11816240E+05                                 8.684131                            7.323609      -0.260554       1.899968                    0.995849      31.281263      92.391968       0.610988       0.413084      -1.062708      -0.031917       0.031692      -0.070303       0.083460       0.001589       0.028057       0.000277      -0.025988       0.121146      -0.042720      -0.007151       0.049871              9.740567      13.041287      -0.325249       2.098992       6.852706      -0.917356       9.327707          -0.000016
           52              C       4.237737      11.839545       8.896527       0.700708      20.328495 0.22781098E+03  0.46187931E+04                                 6.969748                            5.424780      -0.049115       2.059713                    0.999474      21.135681      58.972569       0.623636       0.484419      -1.010957       0.027859      -0.007341       0.007148       0.029683      -0.012365       0.005263       0.065515      -0.061324       0.212703      -0.072150      -0.036582       0.108732              7.919284      11.193420      -0.152397       0.841977       6.770138      -2.266406       5.794293           0.000000
           53              C       2.351287      11.106607       6.579741      -0.360692      30.132157 0.47463359E+03  0.11452109E+05                                 8.497969                            7.239140      -0.205342       1.916382                    0.997060      31.207539      92.090071       0.613101       0.414044      -1.061449      -0.021822       0.074012       0.041934       0.087821       0.011453      -0.006840       0.033262      -0.012240      -0.016702      -0.037056       0.000775       0.036281              9.409991       7.604315      -0.476092       0.272211       6.877829       1.847446      13.747829          -0.000017
           54              C       1.944057      11.456898       5.159884       0.673318      19.543482 0.24034974E+03  0.49297193E+04                                 6.792019                            5.571238      -0.010295       2.071221                    0.999759      21.379255      59.641674       0.616647       0.484274      -1.012880      -0.017568       0.003391      -0.008357       0.019747       0.051025      -0.026723       0.004513       0.112301      -0.195103      -0.074217      -0.037269       0.111485              7.468894       4.710790      -1.140984       0.880259       6.361603       1.049483      11.334291           0.000003
           55              C      -1.423851       9.197593      10.835926       0.701257      20.760412 0.23217752E+03  0.47192753E+04                                 7.027060                            5.454661      -0.110280       2.036171                    0.999448      21.148235      58.657349       0.627053       0.480559      -1.015223      -0.026580       0.013838       0.001417       0.030000      -0.017243       0.004387       0.063641      -0.075366       0.205516      -0.078764      -0.028836       0.107600              7.949742      11.078825      -0.286324       0.810136       6.560971      -2.484173       6.209429           0.000002
           56              C       0.078677       9.280594      10.783464      -0.365280      31.192098 0.48200821E+03  0.11671335E+05                                 8.669259                            7.268990      -0.279844       1.889831                    0.996657      31.397666      92.721313       0.615340       0.411079      -1.063689       0.029610      -0.026818       0.081235       0.090527      -0.000417       0.026471      -0.002351      -0.052918       0.076700      -0.048682       0.013421       0.035261              9.677208      12.685657      -0.549077       2.202744       6.589537      -1.077061       9.756428          -0.000010
           57              C       0.776055       8.910608      12.100089      -0.065021      28.528251 0.43317545E+03  0.10216806E+05                                 8.343264                            7.044206      -0.526750       1.851055                    0.996858      28.038412      81.832448       0.604538       0.429568      -1.051611      -0.072121       0.073822      -0.004420       0.103299      -0.010487       0.023796       0.015299      -0.051307       0.115673      -0.054561       0.006050       0.048511              9.241435      10.967661      -0.889992       0.469433       6.387854       0.158165      10.368791          -0.000007
           58              C       0.411291       9.940378      13.173020      -0.364003      30.163479 0.48151800E+03  0.11640993E+05                                 8.478361                            7.280139      -0.167489       1.930144                    0.997024      31.058393      91.249096       0.613805       0.412760      -1.064019       0.023761      -0.064606      -0.046163       0.082883       0.004136      -0.008087       0.033354      -0.026460      -0.015062      -0.033158      -0.007177       0.040334              9.293472       7.587353      -0.531646       0.429384       6.449237       0.178927      13.843825          -0.000011
           59              C       0.849710       9.595715      14.587799       0.676846      19.290545 0.23624865E+03  0.48308805E+04                                 6.739115                            5.522506      -0.020927       2.065362                    0.999729      21.449186      59.992096       0.618749       0.484099      -1.011696       0.017272      -0.000421       0.008532       0.019269       0.055190      -0.027161       0.002258       0.102277      -0.186145      -0.071437      -0.038200       0.109637              7.392076       4.775547      -1.369144       1.085500       6.347412      -0.378637      11.053268          -0.000003
           60              C       2.255971       8.850116      11.834394       0.631568      20.444667 0.25475269E+03  0.53155150E+04                                 7.030131                            5.759370      -0.260211       1.978790                    0.999052      22.275933      63.212917       0.601197       0.488273      -1.008175       0.045200      -0.007206       0.030685       0.055105      -0.002813       0.055920      -0.017869      -0.045943       0.284904      -0.087690      -0.026717       0.114407              7.680985      11.220951      -0.334897      -1.283901       7.314291       0.277902       4.507711           0.000002
           61              C       3.088659       5.216377       0.538158       0.654617      20.720713 0.24062155E+03  0.49577438E+04                                 7.109391                            5.605197      -0.224358       1.998100                    0.999123      21.871326      62.009083       0.607125       0.489642      -1.005802       0.059733       0.014737       0.007271       0.061952       0.007440       0.054097      -0.011358      -0.033536       0.342137      -0.090318      -0.038678       0.128997              8.036516      11.326037       0.857014      -1.401636       8.281557      -0.409525       4.501954          -0.000003
           62              C       1.613424       5.113682       0.819083      -0.074333      29.631774 0.44532282E+03  0.10601818E+05                                 8.617859                            7.181429      -0.622923       1.815323                    0.996446      28.629957      84.616287       0.592410       0.434288      -1.046206      -0.078478      -0.082751      -0.008214       0.114341       0.002496       0.016774      -0.017229      -0.030147       0.151602      -0.044300      -0.013277       0.057577              9.790440      11.464140       1.092171       0.377760       7.290338      -1.321222      10.616841          -0.000007
           63              C      -1.290696       4.767611      16.407043      -0.365151      31.196119 0.48690423E+03  0.11816237E+05                                 8.684128                            7.323608      -0.260553       1.899968                    0.995849      31.281254      92.391927       0.610988       0.413084      -1.062708       0.031916       0.031692       0.070303       0.083460      -0.001589       0.028057      -0.000277      -0.025988       0.121145      -0.042721      -0.007151       0.049872              9.740560      13.041275       0.325247       2.098983       6.852705       0.917352       9.327700          -0.000015
           64              C       6.743514       4.805595      16.488275       0.700708      20.328482 0.22781086E+03  0.46187897E+04                                 6.969745                            5.424779      -0.049114       2.059713                    0.999474      21.135665      58.972507       0.623636       0.484419      -1.010957      -0.027859      -0.007341      -0.007148       0.029683       0.012365       0.005263      -0.065515      -0.061324       0.212703      -0.072150      -0.036582       0.108732              7.919279      11.193410       0.152395       0.841974       6.770135       2.266407       5.794293           0.000000
           65              C       1.309130       4.072657       1.881860      -0.360693      30.132147 0.47463344E+03  0.11452102E+05                                 8.497965                            7.239137      -0.205337       1.916384                    0.997060      31.207507      92.089915       0.613102       0.414044      -1.061449       0.021822       0.074012      -0.041934       0.087820      -0.011453      -0.006840      -0.033262      -0.012240      -0.016702      -0.037055       0.000774       0.036281              9.409985       7.604310       0.476094       0.272213       6.877822      -1.847443      13.747824          -0.000017
           66              C       1.716360       4.422948       3.301717       0.673318      19.543467 0.24034950E+03  0.49297132E+04                                 6.792014                            5.571235      -0.010294       2.071221                    0.999759      21.379251      59.641652       0.616647       0.484274      -1.012880       0.017568       0.003390       0.008357       0.019747      -0.051025      -0.026723      -0.004513       0.112301      -0.195104      -0.074217      -0.037269       0.111486              7.468888       4.710787       1.140984       0.880255       6.361603      -1.049487      11.334275           0.000003
           67              C       2.866502       2.163643      14.548876       0.701258      20.760407 0.23217750E+03  0.47192743E+04                                 7.027058                            5.454660      -0.110280       2.036171                    0.999448      21.148227      58.657311       0.627053       0.480559      -1.015223       0.026580       0.013838      -0.001417       0.030000       0.017244       0.004387      -0.063641      -0.075366       0.205517      -0.078764      -0.028836       0.107600              7.949739      11.078819       0.286326       0.810135       6.560970       2.484173       6.209427           0.000002
           68              C       1.363974       2.246644      14.601338      -0.365280      31.192088 0.48200807E+03  0.11671329E+05                                 8.669255                            7.268988      -0.279843       1.889831                    0.996657      31.397652      92.721232       0.615340       0.411079      -1.063689      -0.029610      -0.026818      -0.081235       0.090527       0.000418       0.026471       0.002350      -0.052919       0.076698      -0.048683       0.013422       0.035260              9.677202      12.685647       0.549076       2.202743       6.589535       1.077062       9.756422          -0.000010
           69              C       0.666596       1.876658      13.284713      -0.065021      28.528254 0.43317548E+03  0.10216806E+05                                 8.343263                            7.044206      -0.526749       1.851055                    0.996858      28.038405      81.832405       0.604538       0.429568      -1.051611       0.072120       0.073822       0.004420       0.103299       0.010487       0.023796      -0.015300      -0.051308       0.115674      -0.054561       0.006050       0.048511              9.241433      10.967661       0.889994       0.469435       6.387853      -0.158162      10.368786          -0.000006
           70              C       1.031360       2.906428      12.211782      -0.364003      30.163468 0.48151801E+03  0.11640993E+05                                 8.478358                            7.280139      -0.167490       1.930144                    0.997024      31.058384      91.249058       0.613805       0.412760      -1.064019      -0.023761      -0.064606       0.046163       0.082883      -0.004136      -0.008087      -0.033354      -0.026461      -0.015062      -0.033158      -0.007177       0.040334              9.293467       7.587352       0.531646       0.429378       6.449235      -0.178929      13.843814          -0.000012
           71              C       0.592941       2.561765      10.797002       0.676846      19.290529 0.23624851E+03  0.48308772E+04                                 6.739112                            5.522506      -0.020927       2.065362                    0.999729      21.449184      59.992095       0.618749       0.484099      -1.011696      -0.017272      -0.000421      -0.008533       0.019269      -0.055190      -0.027161      -0.002258       0.102278      -0.186145      -0.071437      -0.038200       0.109637              7.392071       4.775546       1.369144       1.085497       6.347413       0.378636      11.053255          -0.000003
           72              C      -0.813320       1.816166      13.550407       0.631569      20.444652 0.25475246E+03  0.53155086E+04                                 7.030126                            5.759366      -0.260209       1.978791                    0.999052      22.275917      63.212846       0.601198       0.488272      -1.008175      -0.045200      -0.007206      -0.030685       0.055105       0.002813       0.055919       0.017869      -0.045943       0.284904      -0.087690      -0.026717       0.114407              7.680979      11.220942       0.334897      -1.283898       7.314286      -0.277902       4.507708           0.000002
           73              C       6.749076       1.817573       8.999758       0.654616      20.720734 0.24062179E+03  0.49577500E+04                                 7.109395                            5.605199      -0.224358       1.998099                    0.999123      21.871341      62.009136       0.607125       0.489642      -1.005803       0.059733      -0.014737       0.007271       0.061953      -0.007440       0.054097       0.011358      -0.033536       0.342136      -0.090318      -0.038678       0.128996              8.036522      11.326049      -0.857016      -1.401638       8.281561       0.409526       4.501956          -0.000004
           74              C       5.273841       1.920268       9.280683      -0.074333      29.631782 0.44532278E+03  0.10601818E+05                                 8.617864                            7.181431      -0.622925       1.815322                    0.996446      28.629976      84.616386       0.592410       0.434288      -1.046205      -0.078478       0.082751      -0.008214       0.114342      -0.002496       0.016774       0.017229      -0.030147       0.151602      -0.044299      -0.013277       0.057577              9.790447      11.464149      -1.092172       0.377762       7.290343       1.321221      10.616850          -0.000007
           75              C       4.587487       2.266339       7.945443      -0.365152      31.196142 0.48690440E+03  0.11816243E+05                                 8.684133                            7.323610      -0.260553       1.899968                    0.995849      31.281267      92.391985       0.610988       0.413084      -1.062708       0.031916      -0.031692       0.070303       0.083459       0.001589       0.028057       0.000278      -0.025988       0.121148      -0.042721      -0.007151       0.049872              9.740569      13.041289      -0.325249       2.098992       6.852707      -0.917355       9.327710          -0.000015
           76              C       3.083097       2.228355       8.026674       0.700708      20.328488 0.22781088E+03  0.46187905E+04                                 6.969746                            5.424779      -0.049114       2.059713                    0.999474      21.135674      58.972540       0.623636       0.484419      -1.010957      -0.027859       0.007341      -0.007148       0.029683      -0.012365       0.005263       0.065515      -0.061323       0.212703      -0.072150      -0.036582       0.108732              7.919281      11.193416      -0.152397       0.841977       6.770136      -2.266406       5.794291           0.000000
           77              C       4.969547       2.961293      10.343460      -0.360693      30.132172 0.47463383E+03  0.11452116E+05                                 8.497973                            7.239142      -0.205342       1.916382                    0.997060      31.207553      92.090129       0.613101       0.414044      -1.061449       0.021822      -0.074012      -0.041935       0.087821       0.011453      -0.006840       0.033261      -0.012239      -0.016701      -0.037055       0.000775       0.036280              9.409995       7.604319      -0.476093       0.272211       6.877831       1.847448      13.747836          -0.000016
           78              C       5.376777       2.611002      11.763317       0.673319      19.543478 0.24034967E+03  0.49297181E+04                                 6.792020                            5.571239      -0.010298       2.071220                    0.999759      21.379257      59.641700       0.616646       0.484274      -1.012879       0.017568      -0.003391       0.008357       0.019748       0.051026      -0.026723       0.004513       0.112301      -0.195103      -0.074217      -0.037269       0.111486              7.468896       4.710791      -1.140984       0.880259       6.361604       1.049483      11.334294           0.000003
           79              C      -0.793915       4.870307       6.087275       0.701257      20.760402 0.23217741E+03  0.47192722E+04                                 7.027058                            5.454659      -0.110279       2.036172                    0.999448      21.148226      58.657311       0.627053       0.480559      -1.015223       0.026580      -0.013838      -0.001417       0.029999      -0.017244       0.004387       0.063641      -0.075366       0.205515      -0.078764      -0.028836       0.107600              7.949738      11.078819      -0.286323       0.810135       6.560969      -2.484173       6.209427           0.000002
           80              C       7.242157       4.787306       6.139737      -0.365280      31.192090 0.48200810E+03  0.11671331E+05                                 8.669257                            7.268989      -0.279844       1.889831                    0.996657      31.397659      92.721274       0.615340       0.411079      -1.063689      -0.029610       0.026818      -0.081235       0.090527      -0.000417       0.026471      -0.002350      -0.052918       0.076700      -0.048683       0.013422       0.035261              9.677204      12.685651      -0.549076       2.202743       6.589536      -1.077061       9.756425          -0.000011
           81              C       6.544779       5.157292       4.823112      -0.065021      28.528241 0.43317529E+03  0.10216800E+05                                 8.343261                            7.044204      -0.526749       1.851055                    0.996858      28.038402      81.832399       0.604538       0.429568      -1.051611       0.072121      -0.073822       0.004420       0.103299      -0.010487       0.023796       0.015299      -0.051307       0.115673      -0.054561       0.006050       0.048511              9.241431      10.967654      -0.889991       0.469433       6.387852       0.158165      10.368788          -0.000006
           82              C       6.909543       4.127522       3.750181      -0.364004      30.163471 0.48151784E+03  0.11640988E+05                                 8.478359                            7.280138      -0.167488       1.930144                    0.997024      31.058386      91.249062       0.613805       0.412760      -1.064019      -0.023761       0.064606       0.046163       0.082883       0.004136      -0.008087       0.033354      -0.026460      -0.015061      -0.033158      -0.007176       0.040334              9.293469       7.587350      -0.531646       0.429384       6.449236       0.178926      13.843820          -0.000011
           83              C       6.471124       4.472185       2.335402       0.676847      19.290534 0.23624849E+03  0.48308764E+04                                 6.739113                            5.522505      -0.020925       2.065362                    0.999729      21.449177      59.992067       0.618749       0.484099      -1.011696      -0.017272       0.000421      -0.008532       0.019269       0.055190      -0.027161       0.002258       0.102277      -0.186146      -0.071437      -0.038200       0.109637              7.392074       4.775546      -1.369144       1.085499       6.347411      -0.378638      11.053265          -0.000003
           84              C       5.064863       5.217784       5.088807       0.631568      20.444666 0.25475269E+03  0.53155148E+04                                 7.030130                            5.759369      -0.260210       1.978790                    0.999052      22.275927      63.212886       0.601198       0.488273      -1.008175      -0.045200       0.007206      -0.030685       0.055105      -0.002813       0.055919      -0.017869      -0.045943       0.284904      -0.087690      -0.026717       0.114407              7.680983      11.220947      -0.334897      -1.283901       7.314290       0.277902       4.507711           0.000002
           85              C       4.232175       8.851523      16.385043       0.654616      20.720721 0.24062165E+03  0.49577464E+04                                 7.109392                            5.605198      -0.224358       1.998100                    0.999123      21.871332      62.009101       0.607125       0.489642      -1.005803      -0.059733      -0.014737      -0.007271       0.061953       0.007440       0.054097      -0.011358      -0.033536       0.342136      -0.090318      -0.038678       0.128996              8.036517      11.326040       0.857015      -1.401637       8.281558      -0.409525       4.501954          -0.000002
           86              C       5.707410       8.954218      16.104118      -0.074333      29.631774 0.44532283E+03  0.10601819E+05                                 8.617860                            7.181429      -0.622923       1.815323                    0.996446      28.629961      84.616309       0.592410       0.434288      -1.046206       0.078478       0.082751       0.008214       0.114342       0.002496       0.016774      -0.017229      -0.030147       0.151602      -0.044300      -0.013277       0.057577              9.790441      11.464141       1.092172       0.377759       7.290340      -1.321223      10.616842          -0.000008
           87              C       8.611530       9.300289       0.516158      -0.365151      31.196115 0.48690418E+03  0.11816236E+05                                 8.684127                            7.323608      -0.260553       1.899968                    0.995849      31.281251      92.391919       0.610988       0.413084      -1.062708      -0.031916      -0.031692      -0.070303       0.083460      -0.001589       0.028057      -0.000277      -0.025988       0.121146      -0.042721      -0.007151       0.049872              9.740559      13.041273       0.325246       2.098983       6.852705       0.917353       9.327700          -0.000015
           88              C       0.577320       9.262305       0.434926       0.700708      20.328476 0.22781078E+03  0.46187878E+04                                 6.969744                            5.424778      -0.049113       2.059714                    0.999474      21.135660      58.972489       0.623636       0.484419      -1.010957       0.027859       0.007341       0.007148       0.029683       0.012365       0.005263      -0.065515      -0.061324       0.212703      -0.072150      -0.036582       0.108732              7.919277      11.193407       0.152394       0.841974       6.770133       2.266406       5.794292           0.000001
           89              C       6.011704       9.995243      15.041341      -0.360692      30.132160 0.47463365E+03  0.11452110E+05                                 8.497969                            7.239140      -0.205339       1.916383                    0.997060      31.207525      92.090003       0.613102       0.414044      -1.061449      -0.021822      -0.074012       0.041934       0.087821      -0.011454      -0.006840      -0.033261      -0.012240      -0.016702      -0.037055       0.000775       0.036281              9.409990       7.604315       0.476095       0.272213       6.877824      -1.847444      13.747830          -0.000016
           90              C       5.604474       9.644952      13.621484       0.673318      19.543467 0.24034950E+03  0.49297135E+04                                 6.792015                            5.571236      -0.010296       2.071221                    0.999759      21.379255      59.641676       0.616647       0.484274      -1.012880      -0.017568      -0.003390      -0.008357       0.019747      -0.051026      -0.026723      -0.004513       0.112300      -0.195104      -0.074217      -0.037269       0.111486              7.468890       4.710788       1.140984       0.880256       6.361604      -1.049487      11.334278           0.000003
           91              C       4.454332      11.904257       2.374325       0.701257      20.760408 0.23217750E+03  0.47192742E+04                                 7.027058                            5.454660      -0.110279       2.036171                    0.999448      21.148226      58.657302       0.627053       0.480559      -1.015223      -0.026580      -0.013838       0.001417       0.030000       0.017243       0.004387      -0.063641      -0.075366       0.205516      -0.078764      -0.028836       0.107600              7.949739      11.078820       0.286326       0.810135       6.560969       2.484173       6.209427           0.000002
           92              C       5.956860      11.821256       2.321863      -0.365280      31.192092 0.48200813E+03  0.11671332E+05                                 8.669257                            7.268989      -0.279844       1.889831                    0.996657      31.397662      92.721282       0.615340       0.411079      -1.063689       0.029610       0.026818       0.081235       0.090527       0.000417       0.026471       0.002350      -0.052918       0.076700      -0.048683       0.013422       0.035261              9.677204      12.685650       0.549077       2.202743       6.589537       1.077062       9.756425          -0.000011
           93              C       6.654238      12.191242       3.638488      -0.065022      28.528273 0.43317581E+03  0.10216817E+05                                 8.343270                            7.044211      -0.526753       1.851054                    0.996858      28.038425      81.832508       0.604537       0.429568      -1.051611      -0.072121      -0.073822      -0.004420       0.103299       0.010488       0.023796      -0.015299      -0.051307       0.115674      -0.054561       0.006050       0.048511              9.241442      10.967672       0.889995       0.469436       6.387857      -0.158161      10.368796          -0.000007
           94              C       6.289474      11.161472       4.711419      -0.364003      30.163453 0.48151771E+03  0.11640984E+05                                 8.478355                            7.280136      -0.167487       1.930145                    0.997024      31.058372      91.249001       0.613805       0.412760      -1.064019       0.023761       0.064606      -0.046163       0.082883      -0.004136      -0.008086      -0.033354      -0.026461      -0.015062      -0.033158      -0.007177       0.040335              9.293463       7.587348       0.531646       0.429376       6.449233      -0.178930      13.843808          -0.000011
           95              C       6.727893      11.506135       6.126199       0.676846      19.290533 0.23624857E+03  0.48308783E+04                                 6.739111                            5.522505      -0.020924       2.065363                    0.999729      21.449183      59.992075       0.618750       0.484099      -1.011696       0.017272       0.000421       0.008532       0.019269      -0.055190      -0.027161      -0.002258       0.102277      -0.186146      -0.071437      -0.038200       0.109637              7.392070       4.775545       1.369144       1.085496       6.347412       0.378635      11.053253          -0.000004
           96              C       8.134154      12.251734       3.372794       0.631569      20.444655 0.25475251E+03  0.53155103E+04                                 7.030128                            5.759368      -0.260209       1.978790                    0.999052      22.275926      63.212893       0.601198       0.488273      -1.008175       0.045200       0.007206       0.030686       0.055105       0.002813       0.055920       0.017869      -0.045943       0.284904      -0.087690      -0.026717       0.114407              7.680981      11.220947       0.334897      -1.283899       7.314288      -0.277902       4.507709           0.000002
           97              O       0.042992      13.394048       8.107906      -0.701386      46.388435 0.72429013E+03  0.18732983E+05                                10.225483                            8.341577       0.126993       2.056044                    0.995255      30.133795      81.797144       0.657350       0.360259      -1.139537       0.027584      -0.047483      -0.011536       0.056112      -0.050902       0.030907       0.017757      -0.051438       0.134272      -0.088907       0.034598       0.054309             11.539970      11.253965      -4.227460      -1.143632      16.930712       2.117034       6.435234          -0.000025
           98              O      -0.119188      11.214930       8.057136      -0.578232      30.542507 0.50292067E+03  0.11868691E+05                                 7.665912                            6.903439       0.584384       2.249521                    0.995814      27.211301      70.457114       0.730365       0.355355      -1.143942       0.023746      -0.013886      -0.048364       0.055640       0.067940       0.023800      -0.016101      -0.026764       0.148107      -0.099432       0.043929       0.055502              8.077776       9.706796       2.636683      -0.916307       8.596727      -0.966886       5.929805          -0.000022
           99              O       4.924403      10.984216       9.537916      -0.703286      45.816673 0.69299429E+03  0.17719234E+05                                10.128910                            8.141358       0.202270       2.081927                    0.996323      29.883311      80.542400       0.667875       0.358670      -1.141278      -0.031309       0.046073      -0.005619       0.055987      -0.057057       0.024742       0.024535      -0.035083       0.119587      -0.088873       0.037701       0.051171             11.584782      12.061016      -3.704219       3.282756      11.548866      -5.588409      11.144465          -0.000022
          100              O       4.814404      12.760992       8.273753      -0.561350      31.410388 0.51501674E+03  0.12193892E+05                                 7.789865                            6.975939       0.567955       2.257932                    0.994014      26.694695      68.629527       0.730079       0.354336      -1.147833      -0.042254       0.016824      -0.032080       0.055656       0.038762      -0.031233       0.018413      -0.082359       0.116239      -0.086216       0.035115       0.051101              8.266927       9.091337       2.310022      -1.229338       9.318586      -1.710089       6.390857          -0.000022
          101              O       1.489102      12.617500       4.897574      -0.609161      28.831782 0.52112543E+03  0.12391683E+05                                 7.284661                            6.990833       0.698761       2.270927                    0.997483      27.768542      71.860370       0.732439       0.351679      -1.148442      -0.013766      -0.009972       0.054183       0.056786      -0.005366       0.001179      -0.047542       0.029388      -0.177863      -0.082499       0.035075       0.047424              7.287719       6.369825      -1.689182       0.697128       7.886931      -0.460173       7.606401          -0.000016
          102              O       2.100995      10.593129       4.268031      -0.609603      31.520957 0.50531591E+03  0.11936101E+05                                 7.787892                            6.868071       0.528540       2.204639                    0.997587      27.980022      72.415358       0.740745       0.350056      -1.148564      -0.013628      -0.019879       0.038040       0.045033       0.041266      -0.025803       0.055995       0.064882       0.027887      -0.093946       0.045581       0.048364              8.425781       5.919699      -0.623643      -0.474988       7.861295       3.624699      11.496348          -0.000017
          103              O       7.434849      10.062769      10.179305      -0.714074      46.361279 0.69179725E+03  0.17668635E+05                                10.187385                            8.111617       0.233350       2.088461                    0.996187      30.010269      80.654590       0.672380       0.356671      -1.143673       0.038137      -0.030211       0.007985       0.049304      -0.053723       0.024913       0.024409      -0.033766       0.111114      -0.084644       0.035771       0.048874             11.735202      12.237914      -3.884220       3.457607      11.613354      -5.717580      11.354337          -0.000030
          104              O       7.554476       8.312722      11.501007      -0.579482      26.744335 0.42101650E+03  0.94801668E+04                                 6.860063                            6.181265       0.768712       2.302850                    0.998385      26.658555      66.875992       0.799286       0.340320      -1.159270       0.056295       0.003687       0.052558       0.077104       0.029105      -0.032199       0.010016      -0.051435       0.125520      -0.069810       0.017486       0.052325              7.175130       7.798527       1.731296      -1.328726       7.311466      -2.038157       6.415397          -0.000022
          105              O       0.675824      10.469331      15.477960      -0.649450      32.210641 0.55178258E+03  0.13343616E+05                                 7.912054                            7.211318       0.420809       2.154649                    0.997440      28.981774      76.269233       0.716651       0.353421      -1.144094       0.009913       0.014712      -0.048651       0.051785       0.048090      -0.031347       0.054564       0.062014       0.053802      -0.099806       0.047839       0.051967              8.204498       6.033139      -0.630870      -0.533699       7.541294       2.407129      11.039062          -0.000023
          106              O       1.336209       8.471689      14.856878      -0.612667      31.116497 0.54541331E+03  0.13132474E+05                                 7.733915                            7.193023       0.591796       2.234319                    0.996919      28.017084      73.226146       0.715084       0.355736      -1.143870       0.005082       0.010023      -0.052683       0.053868       0.002042      -0.004665      -0.045744       0.034623      -0.180422      -0.082266       0.033713       0.048552              7.992828       6.793880      -2.092188       1.032442       8.840644      -2.124765       8.343959          -0.000020
          107              O       2.788417       7.745786      11.563623      -0.660457      31.419091 0.52645209E+03  0.12563796E+05                                 7.681785                            6.956599       0.633137       2.214965                    0.998983      29.033315      75.536133       0.744522       0.344720      -1.152947      -0.051566      -0.010174       0.085550       0.100406      -0.059725       0.023000      -0.005364      -0.049840       0.027483      -0.072583       0.007006       0.065576              7.964354       8.156420      -2.437817      -0.769004      10.328143       1.085995       5.408501          -0.000022
          108              O       2.941840       9.915056      11.790394      -0.602636      30.554550 0.52389580E+03  0.12485164E+05                                 7.637907                            7.030915       0.656777       2.260387                    0.996373      27.758633      72.123166       0.726351       0.353842      -1.145665      -0.033576       0.011319       0.055513       0.065857       0.065968       0.020259      -0.024114      -0.032890       0.070992      -0.088319       0.030594       0.057725              7.936134       9.755310       2.664666      -0.724761       8.061918      -0.996439       5.991176          -0.000019
          109              O       3.617425       6.360098       0.353695      -0.701386      46.388435 0.72429023E+03  0.18732986E+05                                10.225484                            8.341579       0.126991       2.056043                    0.995255      30.133795      81.797150       0.657350       0.360259      -1.139537      -0.027584      -0.047483       0.011536       0.056112       0.050902       0.030906      -0.017757      -0.051438       0.134271      -0.088906       0.034598       0.054308             11.539970      11.253964       4.227458      -1.143633      16.930710      -2.117034       6.435236          -0.000027
          110              O       3.779605       4.180980       0.404465      -0.578232      30.542474 0.50292001E+03  0.11868672E+05                                 7.665906                            6.903433       0.584385       2.249522                    0.995814      27.211292      70.457072       0.730366       0.355355      -1.143942      -0.023746      -0.013886       0.048364       0.055640      -0.067939       0.023800       0.016100      -0.026764       0.148106      -0.099432       0.043929       0.055502              8.077769       9.706785      -2.636680      -0.916305       8.596720       0.966885       5.929801          -0.000023
          111              O       6.056848       3.950266      15.846885      -0.703284      45.816592 0.69299297E+03  0.17719190E+05                                10.128897                            8.141349       0.202273       2.081929                    0.996323      29.883279      80.542277       0.667876       0.358670      -1.141278       0.031309       0.046073       0.005619       0.055987       0.057057       0.024741      -0.024536      -0.035083       0.119586      -0.088872       0.037701       0.051171             11.584766      12.060995       3.704210       3.282751      11.548849       5.588402      11.144455          -0.000020
          112              O       8.384613       5.727042       0.187848      -0.561350      31.410375 0.51501650E+03  0.12193885E+05                                 7.789863                            6.975937       0.567957       2.257932                    0.994014      26.694691      68.629511       0.730079       0.354336      -1.147833       0.042254       0.016824       0.032080       0.055656      -0.038762      -0.031234      -0.018413      -0.082359       0.116239      -0.086216       0.035115       0.051101              8.266923       9.091333      -2.310021      -1.229338       9.318580       1.710088       6.390857          -0.000021
          113              O       2.171315       5.583550       3.564026      -0.609162      28.831788 0.52112550E+03  0.12391685E+05                                 7.284661                            6.990832       0.698764       2.270928                    0.997483      27.768551      71.860390       0.732439       0.351679      -1.148442       0.013766      -0.009971      -0.054183       0.056787       0.005366       0.001179       0.047542       0.029387      -0.177865      -0.082498       0.035075       0.047424              7.287719       6.369824       1.689182       0.697125       7.886933       0.460170       7.606399          -0.000016
          114              O       1.559422       3.559179       4.193569      -0.609603      31.520939 0.50531540E+03  0.11936086E+05                                 7.787888                            6.868068       0.528541       2.204639                    0.997587      27.980019      72.415343       0.740745       0.350056      -1.148564       0.013628      -0.019879      -0.038040       0.045033      -0.041266      -0.025803      -0.055995       0.064882       0.027887      -0.093946       0.045581       0.048364              8.425776       5.919696       0.623643      -0.474988       7.861295      -3.624698      11.496338          -0.000015
          115              O       3.546402       3.028819      15.205496      -0.714073      46.361218 0.69179621E+03  0.17668602E+05                                10.187375                            8.111610       0.233351       2.088461                    0.996187      30.010256      80.654538       0.672380       0.356670      -1.143673      -0.038137      -0.030211      -0.007985       0.049303       0.053723       0.024913      -0.024409      -0.033767       0.111114      -0.084645       0.035771       0.048874             11.735188      12.237903       3.884216       3.457602      11.613341       5.717570      11.354321          -0.000026
          116              O       3.426775       1.278772      13.883794      -0.579481      26.744267 0.42101525E+03  0.94801307E+04                                 6.860048                            6.181253       0.768716       2.302852                    0.998385      26.658537      66.875895       0.799288       0.340319      -1.159270      -0.056294       0.003687      -0.052558       0.077104      -0.029106      -0.032200      -0.010016      -0.051435       0.125522      -0.069811       0.017486       0.052325              7.175113       7.798505      -1.731290      -1.328723       7.311449       2.038152       6.415386          -0.000019
          117              O       0.766827       3.435381       9.906842      -0.649451      32.210666 0.55178316E+03  0.13343634E+05                                 7.912059                            7.211323       0.420806       2.154648                    0.997440      28.981786      76.269291       0.716651       0.353421      -1.144094      -0.009913       0.014711       0.048651       0.051785      -0.048090      -0.031347      -0.054564       0.062015       0.053804      -0.099806       0.047839       0.051967              8.204503       6.033143       0.630872      -0.533699       7.541302      -2.407130      11.039063          -0.000024
          118              O       0.106442       1.437739      10.527923      -0.612667      31.116505 0.54541350E+03  0.13132480E+05                                 7.733915                            7.193023       0.591797       2.234319                    0.996919      28.017093      73.226170       0.715084       0.355736      -1.143870      -0.005082       0.010023       0.052683       0.053868      -0.002043      -0.004665       0.045744       0.034623      -0.180423      -0.082266       0.033713       0.048553              7.992828       6.793880       2.092188       1.032441       8.840646       2.124764       8.343958          -0.000019
          119              O      -1.345766       0.711836      13.821178      -0.660456      31.419048 0.52645115E+03  0.12563768E+05                                 7.681778                            6.956593       0.633140       2.214966                    0.998983      29.033291      75.536048       0.744523       0.344720      -1.152947       0.051566      -0.010174      -0.085550       0.100406       0.059725       0.023000       0.005364      -0.049838       0.027486      -0.072583       0.007007       0.065576              7.964347       8.156411       2.437814      -0.769002      10.328133      -1.085994       5.408497          -0.000022
          120              O      -1.499189       2.881106      13.594407      -0.602636      30.554535 0.52389549E+03  0.12485155E+05                                 7.637905                            7.030913       0.656776       2.260387                    0.996373      27.758622      72.123132       0.726351       0.353843      -1.145665       0.033575       0.011319      -0.055513       0.065857      -0.065968       0.020259       0.024114      -0.032890       0.070991      -0.088319       0.030594       0.057725              7.936132       9.755308      -2.664665      -0.724760       8.061915       0.996437       5.991174          -0.000020
          121              O       7.277842       0.673852       8.815295      -0.701386      46.388416 0.72428974E+03  0.18732970E+05                                10.225482                            8.341577       0.126990       2.056044                    0.995255      30.133784      81.797116       0.657350       0.360259      -1.139536      -0.027583       0.047483       0.011536       0.056112      -0.050902       0.030906       0.017757      -0.051439       0.134270      -0.088906       0.034599       0.054308             11.539969      11.253965      -4.227459      -1.143633      16.930709       2.117033       6.435234          -0.000026
          122              O       7.440022       2.852970       8.866065      -0.578232      30.542505 0.50292064E+03  0.11868691E+05                                 7.665913                            6.903439       0.584383       2.249521                    0.995814      27.211298      70.457110       0.730365       0.355355      -1.143942      -0.023746       0.013886       0.048364       0.055640       0.067939       0.023800      -0.016101      -0.026764       0.148106      -0.099432       0.043930       0.055502              8.077777       9.706798       2.636683      -0.916307       8.596727      -0.966886       5.929805          -0.000022
          123              O       2.396431       3.083684       7.385285      -0.703285      45.816588 0.69299275E+03  0.17719184E+05                                10.128897                            8.141348       0.202270       2.081928                    0.996323      29.883280      80.542284       0.667876       0.358670      -1.141278       0.031309      -0.046073       0.005619       0.055987      -0.057057       0.024742       0.024535      -0.035083       0.119585      -0.088872       0.037701       0.051171             11.584767      12.061000      -3.704213       3.282751      11.548850      -5.588400      11.144450          -0.000021
          124              O       2.506430       1.306908       8.649448      -0.561350      31.410403 0.51501708E+03  0.12193902E+05                                 7.789868                            6.975942       0.567955       2.257932                    0.994014      26.694702      68.629554       0.730079       0.354336      -1.147833       0.042254      -0.016823       0.032080       0.055655       0.038762      -0.031234       0.018413      -0.082359       0.116239      -0.086216       0.035115       0.051101              8.266929       9.091342       2.310023      -1.229338       9.318588      -1.710089       6.390858          -0.000020
          125              O       5.831732       1.450400      12.025627      -0.609161      28.831797 0.52112578E+03  0.12391694E+05                                 7.284663                            6.990835       0.698760       2.270927                    0.997483      27.768550      71.860398       0.732439       0.351679      -1.148442       0.013766       0.009972      -0.054182       0.056786      -0.005366       0.001179      -0.047542       0.029387      -0.177863      -0.082498       0.035075       0.047424              7.287721       6.369827      -1.689183       0.697128       7.886934      -0.460173       7.606403          -0.000018
          126              O       5.219839       3.474771      12.655170      -0.609604      31.521028 0.50531736E+03  0.11936145E+05                                 7.787906                            6.868083       0.528534       2.204637                    0.997587      27.980048      72.415467       0.740744       0.350056      -1.148563       0.013629       0.019879      -0.038040       0.045033       0.041267      -0.025803       0.055995       0.064882       0.027888      -0.093947       0.045581       0.048365              8.425796       5.919708      -0.623644      -0.474989       7.861309       3.624706      11.496370          -0.000016
          127              O      -0.114015       4.005131       6.743896      -0.714073      46.361231 0.69179643E+03  0.17668609E+05                                10.187378                            8.111612       0.233352       2.088461                    0.996187      30.010251      80.654527       0.672380       0.356671      -1.143673      -0.038137       0.030211      -0.007985       0.049304      -0.053723       0.024913       0.024409      -0.033766       0.111113      -0.084644       0.035771       0.048874             11.735193      12.237903      -3.884216       3.457604      11.613346      -5.717575      11.354329          -0.000028
          128              O      -0.233642       5.755178       5.422194      -0.579481      26.744311 0.42101602E+03  0.94801531E+04                                 6.860058                            6.181260       0.768712       2.302850                    0.998385      26.658549      66.875961       0.799287       0.340319      -1.159270      -0.056294      -0.003687      -0.052557       0.077103       0.029105      -0.032200       0.010016      -0.051435       0.125521      -0.069811       0.017486       0.052325              7.175125       7.798519       1.731295      -1.328725       7.311461      -2.038155       6.415393          -0.000021
          129              O       6.645010       3.598569       1.445241      -0.649450      32.210636 0.55178247E+03  0.13343612E+05                                 7.912053                            7.211317       0.420811       2.154650                    0.997440      28.981770      76.269219       0.716652       0.353421      -1.144094      -0.009913      -0.014712       0.048652       0.051785       0.048090      -0.031347       0.054564       0.062014       0.053801      -0.099806       0.047840       0.051966              8.204497       6.033138      -0.630870      -0.533699       7.541293       2.407129      11.039060          -0.000023
          130              O       5.984625       5.596211       2.066323      -0.612667      31.116502 0.54541343E+03  0.13132477E+05                                 7.733915                            7.193023       0.591797       2.234319                    0.996919      28.017090      73.226161       0.715084       0.355736      -1.143870      -0.005082      -0.010023       0.052683       0.053868       0.002043      -0.004665      -0.045744       0.034623      -0.180422      -0.082266       0.033713       0.048552              7.992828       6.793880      -2.092188       1.032442       8.840645      -2.124766       8.343960          -0.000021
          131              O       4.532417       6.322114       5.359578      -0.660456      31.419027 0.52645071E+03  0.12563754E+05                                 7.681772                            6.956588       0.633140       2.214966                    0.998983      29.033296      75.536043       0.744523       0.344720      -1.152947       0.051566       0.010175      -0.085550       0.100406      -0.059726       0.023000      -0.005364      -0.049840       0.027482      -0.072583       0.007006       0.065577              7.964341       8.156404      -2.437813      -0.769002      10.328125       1.085993       5.408493          -0.000022
          132              O       4.378994       4.152844       5.132807      -0.602636      30.554529 0.52389536E+03  0.12485151E+05                                 7.637903                            7.030911       0.656778       2.260387                    0.996373      27.758625      72.123133       0.726352       0.353842      -1.145665       0.033576      -0.011319      -0.055513       0.065857       0.065968       0.020259      -0.024114      -0.032891       0.070992      -0.088319       0.030594       0.057725              7.936130       9.755303       2.664664      -0.724760       8.061913      -0.996438       5.991173          -0.000020
          133              O       3.703409       7.707802      16.569506      -0.701386      46.388447 0.72429043E+03  0.18732993E+05                                10.225486                            8.341581       0.126990       2.056043                    0.995255      30.133798      81.797166       0.657350       0.360259      -1.139536       0.027584       0.047483      -0.011536       0.056112       0.050902       0.030906      -0.017757      -0.051438       0.134271      -0.088906       0.034598       0.054308             11.539973      11.253967       4.227459      -1.143633      16.930715      -2.117034       6.435237          -0.000026
          134              O       3.541229       9.886920      16.518736      -0.578232      30.542474 0.50292000E+03  0.11868671E+05                                 7.665906                            6.903434       0.584385       2.249522                    0.995814      27.211289      70.457067       0.730365       0.355355      -1.143942       0.023746       0.013886      -0.048364       0.055639      -0.067939       0.023800       0.016100      -0.026765       0.148106      -0.099431       0.043929       0.055502              8.077769       9.706785      -2.636681      -0.916305       8.596721       0.966885       5.929801          -0.000023
          135              O       1.263986      10.117634       1.076316      -0.703284      45.816573 0.69299264E+03  0.17719180E+05                                10.128895                            8.141348       0.202271       2.081928                    0.996323      29.883271      80.542252       0.667876       0.358670      -1.141278      -0.031309      -0.046073      -0.005619       0.055987       0.057057       0.024741      -0.024535      -0.035082       0.119587      -0.088872       0.037701       0.051171             11.584763      12.060992       3.704209       3.282750      11.548846       5.588400      11.144453          -0.000022
          136              O      -1.063779       8.340858      16.735353      -0.561350      31.410364 0.51501628E+03  0.12193878E+05                                 7.789861                            6.975936       0.567957       2.257933                    0.994014      26.694685      68.629490       0.730079       0.354336      -1.147833      -0.042254      -0.016824      -0.032080       0.055656      -0.038762      -0.031234      -0.018413      -0.082359       0.116239      -0.086216       0.035115       0.051101              8.266922       9.091331      -2.310020      -1.229338       9.318578       1.710088       6.390856          -0.000021
          137              O       5.149519       8.484350      13.359175      -0.609162      28.831805 0.52112591E+03  0.12391697E+05                                 7.284663                            6.990835       0.698764       2.270928                    0.997483      27.768559      71.860419       0.732439       0.351679      -1.148442      -0.013766       0.009971       0.054183       0.056787       0.005366       0.001179       0.047542       0.029387      -0.177865      -0.082498       0.035075       0.047424              7.287722       6.369827       1.689184       0.697126       7.886936       0.460170       7.606402          -0.000017
          138              O       5.761412      10.508721      12.729632      -0.609604      31.520984 0.50531633E+03  0.11936114E+05                                 7.787897                            6.868075       0.528538       2.204638                    0.997587      27.980037      72.415415       0.740745       0.350056      -1.148563      -0.013629       0.019879       0.038040       0.045033      -0.041266      -0.025803      -0.055995       0.064882       0.027886      -0.093946       0.045582       0.048365              8.425786       5.919702       0.623644      -0.474988       7.861303      -3.624703      11.496352          -0.000015
          139              O       3.774432      11.039081       1.717705      -0.714073      46.361210 0.69179607E+03  0.17668597E+05                                10.187372                            8.111608       0.233353       2.088461                    0.996187      30.010258      80.654531       0.672380       0.356670      -1.143674       0.038137       0.030211       0.007985       0.049304       0.053723       0.024913      -0.024409      -0.033767       0.111114      -0.084645       0.035771       0.048874             11.735185      12.237901       3.884216       3.457601      11.613337       5.717568      11.354317          -0.000027
          140              O       3.894059      12.789128       3.039407      -0.579481      26.744252 0.42101492E+03  0.94801214E+04                                 6.860045                            6.181250       0.768718       2.302852                    0.998385      26.658528      66.875864       0.799288       0.340319      -1.159270       0.056294      -0.003687       0.052558       0.077103      -0.029106      -0.032200      -0.010016      -0.051436       0.125522      -0.069812       0.017487       0.052325              7.175111       7.798502      -1.731289      -1.328723       7.311446       2.038151       6.415384          -0.000020
          141              O       6.554007      10.632519       7.016359      -0.649451      32.210631 0.55178235E+03  0.13343609E+05                                 7.912051                            7.211316       0.420809       2.154649                    0.997440      28.981778      76.269241       0.716652       0.353421      -1.144094       0.009913      -0.014712      -0.048652       0.051785      -0.048090      -0.031347      -0.054564       0.062014       0.053803      -0.099806       0.047839       0.051966              8.204495       6.033137       0.630871      -0.533699       7.541295      -2.407128      11.039052          -0.000025
          142              O       7.214392      12.630161       6.395278      -0.612667      31.116497 0.54541330E+03  0.13132473E+05                                 7.733914                            7.193022       0.591798       2.234320                    0.996919      28.017088      73.226149       0.715084       0.355736      -1.143870       0.005082      -0.010023      -0.052683       0.053868      -0.002042      -0.004665       0.045744       0.034624      -0.180422      -0.082266       0.033713       0.048552              7.992826       6.793878       2.092187       1.032441       8.840644       2.124764       8.343957          -0.000021
          143              O       8.666600      13.356064       3.102023      -0.660456      31.419108 0.52645245E+03  0.12563808E+05                                 7.681790                            6.956603       0.633135       2.214965                    0.998983      29.033312      75.536141       0.744522       0.344720      -1.152947      -0.051566       0.010174       0.085550       0.100407       0.059726       0.023000       0.005365      -0.049839       0.027486      -0.072583       0.007007       0.065577              7.964359       8.156425       2.437819      -0.769004      10.328148      -1.085995       5.408504          -0.000022
          144              O       8.820023      11.186794       3.328794      -0.602636      30.554544 0.52389568E+03  0.12485161E+05                                 7.637908                            7.030915       0.656775       2.260387                    0.996373      27.758624      72.123147       0.726351       0.353843      -1.145665      -0.033575      -0.011319       0.055514       0.065857      -0.065968       0.020259       0.024114      -0.032890       0.070990      -0.088319       0.030593       0.057725              7.936135       9.755311      -2.664666      -0.724760       8.061918       0.996438       5.991176          -0.000021

******************************************************
Auxiliary information for the entire system
The total spin magnetic moment of the unit cell is   0.000159
The total net atomic charge of the unit cell is   0.000001
Accuracy of reproducing the electrostatic potential in the unit cell:
  The inner radius (bohr) =    5.0000
  The outer radius (bohr) =   12.0000
  Valid grid points have density less than (e/(bohr^3)) =    0.0001
  The number of valid grid points were=        21200
  The rms potential error without charges in kcal/mol is=     24.65422
  The rms potential error with partial charges in kcal/mol is=      3.80262
  The RRMSE value at monopole order=      0.15424
  The rms potential error with partial charges and cloud penetration in kcal/mol is=      3.80919
  The RRMSE value at monopole order with cloud penetration is=      0.15450
  The rms potential error with partial charges and atomic dipoles in kcal/mol is=      1.02954
  The RRMSE value at dipole order=      0.04176
  The rms potential error with partial charges, atomic dipoles and cloud penetration in kcal/mol is=      1.03042
  The RRMSE value at dipole order with cloud penetration=      0.04179

******************************************************
The electron densities and ab initio electrostatic potential were computed in VASP using the PBE functional and
projector augmented wave method. See the main text of the journal article for a description of computational details.
The atomic charges, dipoles, and quadrupoles were computed with the DDEC6 method as described in
(a) T. A. Manz and N. Gabaldon Limas, RSC Adv. 6 (2016) 47771-47801 DOI: 10.1039/c6ra04656h
(b) N. Gabaldon Limas and T. A. Manz, RSC Adv. 8 (2018) 2678-2707 DOI: 10.1039/c7ra11829e.
For each atom in the material, the electron cloud parameters were fit to the spherically averaged atom-in-material
electron density using radial positions for which this density was between 10^-4 and 10^-2 electrons per cubic bohr.
The polarizabilities, dispersion coefficients, and quantum Drude oscillator (QDO) parameters were fit using the MCLF method.
The magnetic structure of the system was optimized in VASP from the default ferromagnetic initial guess using spin polarization.
The atomic spin moments (ASMs) were computed on this optimized magnetic structure using the DDEC6 partition as inputs
to the method of T. A. Manz and D. S. Sholl, J. Chem. Theory Comput. 7 (2011) 4146-4164 DOI: 10.1021/ct200539n.
The RMSE and RRMSE were computed using a uniform grid with Ewald summation.
