# Supplementary material for: A collection of forcefield precursors for metal–organic frameworks
Source: RSC Adv. 2019 Nov 13;9(63):36492–507. doi: 10.1039/c9ra07327b (PMC9075174; doi:10.1039/c9ra07327b)
Supplement: RA-009-C9RA07327B-s5389 [file RA-009-C9RA07327B-s5389.xyz]

   50
jmolscript: load "" {1 1 1} spacegroup "x,y,z" unitcell [{      9.910000     0.000000     0.000000 }, {      4.256336     9.866034     0.000000 }, {      4.584531     3.466798     9.471411 }]
La     5.182441     1.862538     4.833261     1.933773
La    13.568426    11.470294     4.638150     1.933777
H      9.327819     7.120300     3.129354     0.120852
H      9.878545     4.852343     3.229751     0.109561
H      3.823874     5.855905     3.939160     0.108273
H     13.155771     8.121678     3.897486     0.100429
H     13.644821     9.062533     8.424820     0.119955
H      9.602292     9.099473     8.657817     0.115369
H      9.423048     6.212532     6.342057     0.120852
H      8.872322     8.480489     6.241660     0.109560
H      5.016993     7.476927     5.532251     0.108273
H      5.595096     5.211154     5.573925     0.100429
H      5.106046     4.270299     1.046591     0.119953
H      9.148575     4.233359     0.813594     0.115368
C     10.746282     9.268424     3.704269     0.620345
C     11.171049     7.821285     3.575458    -0.020797
C     10.218207     6.859338     3.330148    -0.092248
C     10.548524     5.510173     3.374664    -0.093818
C     11.856845     5.123647     3.631339    -0.031047
C     12.828337     6.108870     3.802772    -0.100826
C     12.487929     7.457076     3.777199    -0.116246
C      6.558380     9.661431     5.645908     0.666956
C     11.546443    10.169029     7.175541     0.638177
C     11.607313     9.236520     8.355679    -0.029510
C     12.839978     8.795980     8.852928    -0.099652
C     10.445382     8.816997     8.991210    -0.105791
C      8.004585     4.064408     5.767142     0.620345
C      7.579818     5.511547     5.895953    -0.020797
C      8.532660     6.473494     6.141263    -0.092249
C      8.202343     7.822659     6.096747    -0.093818
C      6.894022     8.209185     5.840072    -0.031047
C      5.922530     7.223962     5.668639    -0.100826
C      6.262938     5.875756     5.694212    -0.116246
C     12.192487     3.671401     3.825503     0.666955
C      7.204424     3.163803     2.295870     0.638177
C      7.143554     4.096312     1.115732    -0.029512
C      5.910889     4.536852     0.618483    -0.099643
C      8.305485     4.515835     0.480201    -0.105782
O      9.545585     9.561732     3.527153    -0.569305
O     11.605787    10.131501     4.043345    -0.702700
O     15.247108     9.967754     5.531304    -0.660318
O      7.481540    10.484417     5.619388    -0.640199
O     10.405882    10.435928     6.713336    -0.649115
O     12.635956    10.602398     6.734173    -0.622125
O      9.205282     3.771100     5.944258    -0.569305
O      7.145080     3.201331     5.428066    -0.702700
O      3.503759     3.365078     3.940107    -0.660317
O     11.269327     2.848415     3.852023    -0.640199
O      8.344985     2.896904     2.758075    -0.649116
O      6.114911     2.730434     2.737238    -0.622125

The following XYZ coordinates are in angstroms. Other properties are in atomic units.
The sperically averaged electron density of each atom fit to a function of the form exp(a - br)
eigen_1, eigen_2 and eigen_3 are the three eigenvalues of traceless quadrupole moment tensor
  atom number  atomic symbol              X              Y              Z     net charge C6 coefficient C8 coefficient C10 coefficient fluctuating dipole atomic polarizability isotropic forcefield polarizability              a              b squared Pearson coefficient          <r^3>          <r^4>         wp_QDO          m_QDO          q_QDO       dipole_x       dipole_y       dipole_z         dipole            Qxy            Qxz            Qyz     Q(x^2-y^2)  Q(3z^2 - R^2)        eigen_1        eigen_2        eigen_3 static polarizability      alpha(xx)      alpha(xy)      alpha(xz)      alpha(yy)      alpha(yz)      alpha(zz) atomic spin moment
            1             La       5.182441       1.862538       4.833261       1.933773     235.819748 0.56809938E+04  0.23047150E+06                                27.130022                           22.039789       1.319068       2.012031                    0.999843     103.443152     284.610899       0.470860       0.320643      -1.251717      -0.035137       0.013890      -0.006991       0.038424       0.017766       0.006701       0.062393      -0.088773       0.398712      -0.114394      -0.041071       0.155466             32.574059      36.875001       0.633090       0.112395      37.418584      -6.961310      23.428592           0.000163
            2             La      13.568426      11.470294       4.638150       1.933777     235.818657 0.56809611E+04  0.23046982E+06                                27.129933                           22.039719       1.319073       2.012033                    0.999843     103.442950     284.610036       0.470861       0.320643      -1.251717       0.035134      -0.013890       0.006995       0.038422       0.017764       0.006702       0.062394      -0.088767       0.398706      -0.114390      -0.041075       0.155464             32.573950      36.874876       0.633093       0.112394      37.418455      -6.961287      23.428518           0.000160
            3              H       9.327819       7.120300       3.129354       0.120852       1.183448 0.91118928E+01  0.92024697E+02                                 1.825211                            1.749606      -1.015315       2.400054                    0.997607       3.499088       9.800307       0.481401       1.259805      -0.714708      -0.040077       0.009333      -0.011214       0.042650       0.001236       0.008874      -0.001731       0.018361      -0.042461      -0.016824      -0.001860       0.018684              1.845476       2.314915      -0.196928       0.177609       1.677562       0.008616       1.543952           0.000001
            4              H       9.878545       4.852343       3.229751       0.109561       1.080388 0.77733914E+01  0.76915731E+02                                 1.817394                            1.684612      -1.459874       2.176252                    0.992213       4.001806      11.814017       0.452149       1.369053      -0.686659      -0.028814      -0.022712      -0.006493       0.037259      -0.000370       0.002901       0.003086       0.013920      -0.033884      -0.012505      -0.000449       0.012954              1.895793       2.104572       0.536578       0.190882       2.050707       0.153684       1.532100          -0.000002
            5              H       3.823874       5.855905       3.939160       0.108273       1.183306 0.85415258E+01  0.85549216E+02                                 1.860721                            1.714898      -1.250218       2.278542                    0.994231       3.761741      10.764209       0.473645       1.291138      -0.704788       0.038339      -0.007992       0.003110       0.039286       0.001303       0.002756       0.001016       0.014244      -0.029930      -0.010404      -0.002182       0.012586              1.939982       2.673475      -0.257749       0.217296       1.668085       0.016501       1.478387           0.000002
            6              H      13.155771       8.121678       3.897486       0.100429       1.331675 0.10008798E+02  0.10347883E+03                                 1.955084                            1.814703      -1.261496       2.262280                    0.994902       3.785949      10.727106       0.480149       1.233845      -0.718471       0.026713       0.021050       0.002809       0.034126       0.003358      -0.001411      -0.002276       0.009123      -0.036623      -0.012607       0.000663       0.011944              2.018482       2.270316       0.490733       0.181478       2.247452       0.144082       1.537679           0.000001
            7              H      13.644821       9.062533       8.424820       0.119955       1.150187 0.84280744E+01  0.83003751E+02                                 1.749911                            1.649413      -0.996334       2.408010                    0.998042       3.375005       9.163731       0.513777       1.210491      -0.725973       0.036706       0.011073      -0.016212       0.041627       0.001374      -0.002507      -0.006776       0.027960      -0.017733      -0.015713      -0.001660       0.017373              1.786706       2.082559       0.185489      -0.402664       1.463234      -0.207574       1.814325          -0.000000
            8              H       9.602292       9.099473       8.657817       0.115369       1.211867 0.90128120E+01  0.90170856E+02                                 1.805017                            1.700245      -1.027671       2.388331                    0.997617       3.437887       9.376687       0.508987       1.202801      -0.727879      -0.037287       0.010054      -0.012307       0.040532      -0.002849      -0.001254      -0.007620       0.028413      -0.021430      -0.016968      -0.001104       0.018072              1.842477       2.199453      -0.197920       0.380763       1.501535      -0.165565       1.826442          -0.000001
            9              H       9.423048       6.212532       6.342057       0.120852       1.183446 0.91118688E+01  0.92024392E+02                                 1.825209                            1.749604      -1.015313       2.400054                    0.997607       3.499083       9.800289       0.481401       1.259805      -0.714708       0.040077      -0.009333       0.011214       0.042650       0.001236       0.008874      -0.001731       0.018361      -0.042461      -0.016824      -0.001860       0.018684              1.845474       2.314912      -0.196927       0.177608       1.677560       0.008616       1.543950           0.000001
           10              H       8.872322       8.480489       6.241660       0.109560       1.080387 0.77733801E+01  0.76915583E+02                                 1.817392                            1.684610      -1.459871       2.176254                    0.992213       4.001802      11.813998       0.452149       1.369053      -0.686659       0.028814       0.022712       0.006493       0.037259      -0.000370       0.002901       0.003086       0.013920      -0.033883      -0.012505      -0.000449       0.012954              1.895791       2.104570       0.536577       0.190881       2.050704       0.153684       1.532099          -0.000002
           11              H       5.016993       7.476927       5.532251       0.108273       1.183307 0.85415373E+01  0.85549355E+02                                 1.860722                            1.714899      -1.250220       2.278541                    0.994231       3.761744      10.764217       0.473645       1.291137      -0.704788      -0.038339       0.007992      -0.003110       0.039286       0.001303       0.002756       0.001016       0.014244      -0.029930      -0.010403      -0.002182       0.012586              1.939983       2.673476      -0.257749       0.217296       1.668086       0.016501       1.478388           0.000002
           12              H       5.595096       5.211154       5.573925       0.100429       1.331675 0.10008801E+02  0.10347887E+03                                 1.955084                            1.814704      -1.261497       2.262279                    0.994902       3.785950      10.727110       0.480149       1.233845      -0.718471      -0.026713      -0.021050      -0.002809       0.034126       0.003358      -0.001411      -0.002276       0.009122      -0.036623      -0.012607       0.000663       0.011944              2.018482       2.270316       0.490733       0.181478       2.247453       0.144082       1.537679           0.000001
           13              H       5.106046       4.270299       1.046591       0.119953       1.150193 0.84281224E+01  0.83004330E+02                                 1.749917                            1.649417      -0.996337       2.408008                    0.998042       3.375012       9.163752       0.513777       1.210490      -0.725973      -0.036706      -0.011072       0.016212       0.041627       0.001374      -0.002507      -0.006776       0.027960      -0.017732      -0.015713      -0.001660       0.017373              1.786712       2.082567       0.185491      -0.402667       1.463237      -0.207575       1.814330          -0.000000
           14              H       9.148575       4.233359       0.813594       0.115368       1.211873 0.90128643E+01  0.90171503E+02                                 1.805023                            1.700249      -1.027675       2.388328                    0.997617       3.437894       9.376710       0.508986       1.202801      -0.727879       0.037287      -0.010054       0.012307       0.040532      -0.002850      -0.001254      -0.007620       0.028413      -0.021430      -0.016968      -0.001104       0.018072              1.842483       2.199462      -0.197922       0.380766       1.501539      -0.165566       1.826447          -0.000001
           15              C      10.746282       9.268424       3.704269       0.620345      22.888351 0.24950956E+03  0.51703830E+04                                 7.483248                            5.639273      -0.136779       2.015507                    0.999315      22.251593      62.580737       0.618415       0.477959      -1.015283      -0.004120       0.068296      -0.004382       0.068560       0.029480      -0.015679      -0.045938       0.038268       0.329487      -0.095786      -0.027981       0.123767              8.784845       8.401686      -0.316041       0.646534      13.347309       1.333820       4.605540          -0.000012
           16              C      11.171049       7.821285       3.575458      -0.020797      35.324536 0.42231037E+03  0.97757944E+04                                 9.295081                            6.799222       0.116808       2.048596                    0.999336      26.816770      74.466763       0.644567       0.410505      -1.076853       0.011501      -0.046704       0.001613       0.048126       0.001592       0.000265      -0.007389      -0.001897       0.050587      -0.011072      -0.007858       0.018931             11.152634      11.228596      -0.854902       0.772416      17.168707       1.633912       5.060599           0.000003
           17              C      10.218207       6.859338       3.330148      -0.092248      31.313406 0.42081366E+03  0.98443819E+04                                 8.691628                            6.895620       0.008844       1.982804                    0.999625      29.047983      84.173465       0.617902       0.423729      -1.056210       0.022591      -0.010957       0.005395       0.025681      -0.005462       0.006106      -0.006385       0.042190       0.046892      -0.030295       0.008237       0.022058              9.725743       9.750354       0.595513       1.003679      14.329544       1.050225       5.097330          -0.000001
           18              C      10.548524       5.510173       3.374664      -0.093818      34.120090 0.45580636E+03  0.10901526E+05                                 9.330370                            7.271032      -0.194577       1.916516                    0.998870      29.725152      87.708913       0.588784       0.434954      -1.047070       0.013700       0.023069       0.009037       0.028312       0.013479      -0.003207       0.008413       0.019102       0.064359      -0.028838       0.005736       0.023102             10.575673      12.250390      -0.845940       1.310084      14.126774       0.447516       5.349855          -0.000000
           19              C      11.856845       5.123647       3.631339      -0.031047      35.973267 0.43302712E+03  0.10077354E+05                                 9.350601                            6.857185       0.080261       2.031875                    0.999342      27.022458      75.006336       0.646349       0.407200      -1.080050      -0.009824       0.049827      -0.005389       0.051071       0.000632      -0.013050       0.011077       0.012929       0.034089      -0.018472      -0.004034       0.022506             11.086435      12.424951      -1.186623       1.212858      15.942715      -0.386613       4.891638           0.000002
           20              C      12.828337       6.108870       3.802772      -0.100826      34.207900 0.43938687E+03  0.10379238E+05                                 9.197008                            7.035228       0.032788       1.983393                    0.999650      29.421810      85.369889       0.613829       0.422416      -1.058173      -0.025800       0.011049      -0.008352       0.029283      -0.008470      -0.001900      -0.000803       0.049870       0.034887      -0.032176       0.011326       0.020850             10.405866      11.938234      -0.208976       0.935074      14.395266       0.661583       4.884097          -0.000001
           21              C      12.487929       7.457076       3.777199      -0.116246      33.324910 0.43428317E+03  0.10237452E+05                                 9.013989                            6.977277       0.036221       1.977376                    0.999668      29.758776      86.498003       0.618098       0.420368      -1.058559      -0.015470      -0.022117      -0.002480       0.027104       0.021503      -0.007272       0.005981       0.018494       0.025020      -0.029712       0.009698       0.020014             10.107193      11.704909      -1.510397       0.875509      13.784622       0.649494       4.832048           0.000001
           22              C       6.558380       9.661431       5.645908       0.666956      24.163376 0.23377547E+03  0.47629208E+04                                 7.705055                            5.456858      -0.261398       1.982784                    0.998798      21.565950      60.009982       0.629381       0.477659      -1.016118      -0.022280       0.077883       0.002860       0.081058       0.002309      -0.018816       0.035181       0.025002       0.346870      -0.077784      -0.046209       0.123993              9.218265      11.922003      -0.720076       0.201404      11.549503      -0.844054       4.183290          -0.000011
           23              C      11.546443      10.169029       7.175541       0.638177      23.161910 0.24431034E+03  0.50360844E+04                                 7.539263                            5.576690      -0.125950       2.019116                    0.999172      22.059952      61.879723       0.622461       0.477356      -1.015598      -0.006972       0.050341      -0.050142       0.071394      -0.001410      -0.003349       0.098992      -0.076053      -0.033170      -0.086500      -0.032503       0.119003              8.974178       8.970399       0.483267       0.267256       7.323245      -4.355546      10.628892          -0.000014
           24              C      11.607313       9.236520       8.355679      -0.029510      36.825430 0.43770874E+03  0.10207954E+05                                 9.538083                            6.901577       0.081292       2.030002                    0.999291      27.075080      75.093477       0.643591       0.408078      -1.080079       0.002953      -0.029008       0.042617       0.051637       0.006865       0.005809       0.006107       0.004381      -0.010604      -0.008305      -0.004825       0.013130             11.689855      10.320057      -0.142312       0.303729       9.244626      -6.861676      15.504882           0.000001
           25              C      12.839978       8.795980       8.852928      -0.099652      32.954062 0.41945598E+03  0.97715358E+04                                 8.908554                            6.825771       0.077012       1.997664                    0.999645      28.948712      82.788757       0.631221       0.416532      -1.064342      -0.017678      -0.003901       0.015523       0.023848       0.013343      -0.013736       0.007780       0.025699      -0.041515      -0.026307      -0.001577       0.027883             10.216599       9.720765      -0.658203       0.718571       7.579378      -5.045226      13.349655          -0.000002
           26              C      10.445382       8.816997       8.991210      -0.105791      32.824472 0.41782679E+03  0.97378722E+04                                 8.911544                            6.831400       0.068569       1.994640                    0.999703      29.127187      83.703093       0.627457       0.418846      -1.061368       0.020275      -0.012538       0.007581       0.025015      -0.006585       0.012920       0.012444       0.028470      -0.049276      -0.028769       0.002163       0.026606             10.225483       9.591024       0.314941      -0.162136       7.561982      -5.021223      13.523443          -0.000003
           27              C       8.004585       4.064408       5.767142       0.620345      22.888344 0.24950949E+03  0.51703811E+04                                 7.483247                            5.639273      -0.136779       2.015507                    0.999315      22.251588      62.580721       0.618415       0.477959      -1.015283       0.004120      -0.068296       0.004382       0.068560       0.029480      -0.015680      -0.045938       0.038268       0.329487      -0.095786      -0.027981       0.123767              8.784843       8.401686      -0.316041       0.646534      13.347305       1.333820       4.605539          -0.000013
           28              C       7.579818       5.511547       5.895953      -0.020797      35.324522 0.42231020E+03  0.97757896E+04                                 9.295080                            6.799222       0.116808       2.048596                    0.999336      26.816763      74.466742       0.644566       0.410505      -1.076853      -0.011501       0.046704      -0.001613       0.048126       0.001592       0.000265      -0.007389      -0.001897       0.050588      -0.011072      -0.007859       0.018931             11.152631      11.228594      -0.854902       0.772416      17.168701       1.633911       5.060598           0.000004
           29              C       8.532660       6.473494       6.141263      -0.092249      31.313387 0.42081344E+03  0.98443749E+04                                 8.691623                            6.895617       0.008847       1.982805                    0.999625      29.047970      84.173404       0.617902       0.423729      -1.056210      -0.022592       0.010957      -0.005395       0.025681      -0.005462       0.006107      -0.006385       0.042190       0.046892      -0.030295       0.008237       0.022058              9.725737       9.750349       0.595514       1.003678      14.329534       1.050224       5.097328          -0.000001
           30              C       8.202343       7.822659       6.096747      -0.093818      34.120045 0.45580569E+03  0.10901505E+05                                 9.330361                            7.271026      -0.194573       1.916517                    0.998870      29.725124      87.708795       0.588785       0.434954      -1.047070      -0.013700      -0.023069      -0.009037       0.028311       0.013479      -0.003207       0.008413       0.019102       0.064362      -0.028839       0.005736       0.023103             10.575662      12.250378      -0.845938       1.310083      14.126757       0.447515       5.349851           0.000000
           31              C       6.894022       8.209185       5.840072      -0.031047      35.973250 0.43302696E+03  0.10077348E+05                                 9.350596                            6.857182       0.080264       2.031876                    0.999342      27.022453      75.006301       0.646349       0.407200      -1.080050       0.009823      -0.049827       0.005389       0.051071       0.000632      -0.013050       0.011077       0.012929       0.034089      -0.018472      -0.004034       0.022506             11.086428      12.424943      -1.186620       1.212857      15.942705      -0.386612       4.891635           0.000002
           32              C       5.922530       7.223962       5.668639      -0.100826      34.207935 0.43938740E+03  0.10379254E+05                                 9.197015                            7.035233       0.032785       1.983392                    0.999650      29.421831      85.369972       0.613828       0.422416      -1.058173       0.025800      -0.011049       0.008352       0.029283      -0.008470      -0.001900      -0.000802       0.049869       0.034886      -0.032176       0.011326       0.020850             10.405873      11.938241      -0.208976       0.935074      14.395278       0.661583       4.884100          -0.000001
           33              C       6.262938       5.875756       5.694212      -0.116246      33.324911 0.43428317E+03  0.10237452E+05                                 9.013989                            6.977276       0.036220       1.977376                    0.999668      29.758777      86.498008       0.618098       0.420368      -1.058559       0.015470       0.022117       0.002480       0.027104       0.021503      -0.007272       0.005981       0.018494       0.025020      -0.029712       0.009698       0.020014             10.107193      11.704909      -1.510397       0.875509      13.784623       0.649494       4.832048           0.000000
           34              C      12.192487       3.671401       3.825503       0.666955      24.163384 0.23377553E+03  0.47629225E+04                                 7.705057                            5.456860      -0.261399       1.982784                    0.998798      21.565955      60.010007       0.629381       0.477659      -1.016118       0.022280      -0.077883      -0.002860       0.081058       0.002309      -0.018816       0.035181       0.025002       0.346870      -0.077784      -0.046208       0.123993              9.218269      11.922008      -0.720079       0.201405      11.549507      -0.844054       4.183292          -0.000011
           35              C       7.204424       3.163803       2.295870       0.638177      23.161917 0.24431046E+03  0.50360875E+04                                 7.539262                            5.576691      -0.125949       2.019116                    0.999172      22.059962      61.879753       0.622462       0.477356      -1.015598       0.006972      -0.050342       0.050142       0.071394      -0.001410      -0.003349       0.098991      -0.076053      -0.033170      -0.086500      -0.032503       0.119003              8.974177       8.970399       0.483268       0.267255       7.323244      -4.355544      10.628889          -0.000013
           36              C       7.143554       4.096312       1.115732      -0.029512      36.825545 0.43771035E+03  0.10208001E+05                                 9.538105                            6.901592       0.081289       2.030001                    0.999291      27.075124      75.093636       0.643590       0.408078      -1.080079      -0.002953       0.029007      -0.042617       0.051636       0.006865       0.005809       0.006107       0.004381      -0.010604      -0.008305      -0.004826       0.013130             11.689884      10.320077      -0.142312       0.303729       9.244648      -6.861697      15.504926           0.000001
           37              C       5.910889       4.536852       0.618483      -0.099643      32.953798 0.41945181E+03  0.97714125E+04                                 8.908499                            6.825730       0.077024       1.997669                    0.999645      28.948575      82.788201       0.631224       0.416531      -1.064343       0.017678       0.003901      -0.015524       0.023848       0.013343      -0.013736       0.007780       0.025699      -0.041514      -0.026306      -0.001576       0.027883             10.216534       9.720711      -0.658192       0.718555       7.579330      -5.045188      13.349560          -0.000003
           38              C       8.305485       4.515835       0.480201      -0.105782      32.824230 0.41782294E+03  0.97377582E+04                                 8.911492                            6.831361       0.068580       1.994645                    0.999703      29.127062      83.702578       0.627460       0.418845      -1.061369      -0.020276       0.012537      -0.007582       0.025015      -0.006585       0.012920       0.012444       0.028469      -0.049276      -0.028769       0.002163       0.026606             10.225422       9.590976       0.314934      -0.162127       7.561937      -5.021188      13.523352          -0.000003
           39              O       9.545585       9.561732       3.527153      -0.569305      28.313842 0.45247626E+03  0.10423292E+05                                 7.277303                            6.535824       0.517929       2.224086                    0.996619      27.125229      69.905046       0.751036       0.354027      -1.142429       0.009545      -0.040582      -0.041096       0.058540      -0.026578      -0.010823      -0.032253       0.115559       0.115343      -0.091624       0.041980       0.049645              7.679200      10.127402      -1.652633       0.322635       7.698759       0.029926       5.211438          -0.000011
           40              O      11.605787      10.131501       4.043345      -0.702700      47.503683 0.72909658E+03  0.18942577E+05                                10.465092                            8.421216       0.023134       2.008160                    0.997213      30.796143      84.569901       0.646333       0.364750      -1.132770      -0.046282      -0.063137      -0.034027       0.085359       0.045925      -0.000495      -0.015661      -0.009855       0.235891      -0.086128       0.004954       0.081174             12.233245      11.304575       5.321082       1.565115      17.581697       2.084309       7.813463          -0.000013
           41              O      15.247108       9.967754       5.531304      -0.660318      44.987300 0.58920663E+03  0.14435171E+05                                 9.921297                            7.416044       0.521100       2.194464                    0.998207      28.672281      75.108526       0.714239       0.350032      -1.150757       0.064424      -0.025792       0.063469       0.094042      -0.021073      -0.009559       0.021170       0.090913       0.138048      -0.075996       0.020491       0.055505             11.996066      19.976865      -5.071262       0.781846       9.923314      -0.890204       6.088019          -0.000010
           42              O       7.481540      10.484417       5.619388      -0.640199      39.870269 0.54844278E+03  0.13260783E+05                                 9.234838                            7.232623       0.244402       2.107583                    0.996525      28.682987      75.813580       0.708234       0.357677      -1.139122      -0.065136      -0.047491       0.026446       0.084838       0.040778      -0.011020       0.020041       0.047318       0.228023      -0.088330       0.009137       0.079192             10.687189      14.128897       5.075714      -0.797855      12.234650      -1.188473       5.698021          -0.000010
           43              O      10.405882      10.435928       6.713336      -0.649115      38.076763 0.58535136E+03  0.14385527E+05                                 8.993561                            7.508997       0.247055       2.109446                    0.995793      28.969326      77.196313       0.689951       0.361226      -1.136315       0.041880      -0.039780       0.043581       0.072359      -0.014669       0.029979       0.061660      -0.000802      -0.067817      -0.081140       0.021557       0.059583             10.083048      12.124377      -1.381293       3.989772       7.839602      -2.532744      10.285166          -0.000016
           44              O      12.635956      10.602398       6.734173      -0.622125      38.258130 0.57156175E+03  0.13965692E+05                                 9.040742                            7.426937       0.172886       2.090267                    0.996450      28.628600      76.113167       0.692659       0.361899      -1.135580      -0.031753      -0.014513       0.059038       0.068589       0.021585      -0.035010       0.060937      -0.007254      -0.081753      -0.087220       0.027195       0.060025             10.287234      11.722122       2.953575      -3.745273       8.829064      -3.490848      10.310516          -0.000015
           45              O       9.205282       3.771100       5.944258      -0.569305      28.313836 0.45247613E+03  0.10423288E+05                                 7.277301                            6.535822       0.517929       2.224086                    0.996619      27.125234      69.905048       0.751036       0.354027      -1.142429      -0.009545       0.040583       0.041097       0.058541      -0.026578      -0.010823      -0.032253       0.115559       0.115343      -0.091624       0.041980       0.049644              7.679197      10.127399      -1.652632       0.322635       7.698754       0.029926       5.211436          -0.000010
           46              O       7.145080       3.201331       5.428066      -0.702700      47.503680 0.72909653E+03  0.18942575E+05                                10.465091                            8.421215       0.023134       2.008160                    0.997213      30.796142      84.569894       0.646333       0.364750      -1.132770       0.046281       0.063137       0.034028       0.085359       0.045924      -0.000496      -0.015661      -0.009854       0.235892      -0.086128       0.004954       0.081174             12.233243      11.304574       5.321082       1.565115      17.581693       2.084308       7.813462          -0.000013
           47              O       3.503759       3.365078       3.940107      -0.660317      44.987318 0.58920679E+03  0.14435176E+05                                 9.921301                            7.416046       0.521100       2.194464                    0.998207      28.672281      75.108533       0.714239       0.350032      -1.150757      -0.064424       0.025793      -0.063469       0.094042      -0.021073      -0.009560       0.021170       0.090913       0.138048      -0.075996       0.020491       0.055505             11.996071      19.976875      -5.071266       0.781847       9.923318      -0.890204       6.088021          -0.000009
           48              O      11.269327       2.848415       3.852023      -0.640199      39.870288 0.54844307E+03  0.13260793E+05                                 9.234842                            7.232626       0.244403       2.107583                    0.996525      28.682991      75.813604       0.708233       0.357678      -1.139122       0.065136       0.047491      -0.026446       0.084838       0.040777      -0.011020       0.020041       0.047318       0.228026      -0.088330       0.009137       0.079193             10.687195      14.128905       5.075717      -0.797856      12.234657      -1.188474       5.698023          -0.000011
           49              O       8.344985       2.896904       2.758075      -0.649116      38.076792 0.58535193E+03  0.14385545E+05                                 8.993566                            7.509001       0.247056       2.109446                    0.995793      28.969340      77.196367       0.689951       0.361226      -1.136315      -0.041880       0.039780      -0.043581       0.072359      -0.014669       0.029978       0.061660      -0.000802      -0.067817      -0.081140       0.021557       0.059583             10.083054      12.124385      -1.381293       3.989775       7.839606      -2.532745      10.285171          -0.000018
           50              O       6.114911       2.730434       2.737238      -0.622125      38.258140 0.57156191E+03  0.13965697E+05                                 9.040744                            7.426939       0.172885       2.090267                    0.996450      28.628601      76.113181       0.692658       0.361899      -1.135580       0.031753       0.014513      -0.059038       0.068588       0.021585      -0.035011       0.060937      -0.007254      -0.081753      -0.087221       0.027195       0.060026             10.287237      11.722127       2.953577      -3.745275       8.829066      -3.490849      10.310518          -0.000015

******************************************************
Auxiliary information for the entire system
The total spin magnetic moment of the unit cell is   0.000101
The total net atomic charge of the unit cell is   0.000000
Accuracy of reproducing the electrostatic potential in the unit cell:
  The inner radius (bohr) =    5.0000
  The outer radius (bohr) =   12.0000
  Valid grid points have density less than (e/(bohr^3)) =    0.0001
  The number of valid grid points were=        57011
  The rms potential error without charges in kcal/mol is=      5.71089
  The rms potential error with partial charges in kcal/mol is=      1.05310
  The RRMSE value at monopole order=      0.18440
  The rms potential error with partial charges and cloud penetration in kcal/mol is=      1.05217
  The RRMSE value at monopole order with cloud penetration is=      0.18424
  The rms potential error with partial charges and atomic dipoles in kcal/mol is=      0.56312
  The RRMSE value at dipole order=      0.09860
  The rms potential error with partial charges, atomic dipoles and cloud penetration in kcal/mol is=      0.56071
  The RRMSE value at dipole order with cloud penetration=      0.09818

******************************************************
The electron densities and ab initio electrostatic potential were computed in VASP using the PBE functional and
projector augmented wave method. See the main text of the journal article for a description of computational details.
The atomic charges, dipoles, and quadrupoles were computed with the DDEC6 method as described in
(a) T. A. Manz and N. Gabaldon Limas, RSC Adv. 6 (2016) 47771-47801 DOI: 10.1039/c6ra04656h
(b) N. Gabaldon Limas and T. A. Manz, RSC Adv. 8 (2018) 2678-2707 DOI: 10.1039/c7ra11829e.
For each atom in the material, the electron cloud parameters were fit to the spherically averaged atom-in-material
electron density using radial positions for which this density was between 10^-4 and 10^-2 electrons per cubic bohr.
The polarizabilities, dispersion coefficients, and quantum Drude oscillator (QDO) parameters were fit using the MCLF method.
The magnetic structure of the system was optimized in VASP from the default ferromagnetic initial guess using spin polarization.
The atomic spin moments (ASMs) were computed on this optimized magnetic structure using the DDEC6 partition as inputs
to the method of T. A. Manz and D. S. Sholl, J. Chem. Theory Comput. 7 (2011) 4146-4164 DOI: 10.1021/ct200539n.
The RMSE and RRMSE were computed using a uniform grid with Ewald summation.
