# Supplementary material for: A collection of forcefield precursors for metal–organic frameworks
Source: RSC Adv. 2019 Nov 13;9(63):36492–507. doi: 10.1039/c9ra07327b (PMC9075174; doi:10.1039/c9ra07327b)
Supplement: RA-009-C9RA07327B-s5390 [file RA-009-C9RA07327B-s5390.xyz]

   50
jmolscript: load "" {1 1 1} spacegroup "x,y,z" unitcell [{      9.855500     0.000000     0.000000 }, {      4.243408     9.828047     0.000000 }, {      4.578580     3.525013     9.484415 }]
Ce    12.214755     6.804379     4.840276     1.974106
Ce     6.462733     6.548681     4.644139     1.973972
H      2.221423     2.215731     3.150723     0.121250
H      7.028862     9.776851     3.228495     0.109743
H     12.366705     4.241051     8.682033     0.116166
H      6.548355     4.212429     8.427851     0.122831
H      6.075342     3.197458     3.845930     0.099026
H     10.877563    10.755075     3.927496     0.109717
H     16.456065    11.137329     6.333692     0.121252
H     11.648626     3.576209     6.255920     0.109750
H      6.310783     9.112009     0.802382     0.116167
H     12.129133     9.140631     1.056564     0.122833
H     12.602146    10.155602     5.638485     0.099024
H      7.799925     2.597985     5.556919     0.109722
C     14.302581     5.266821     7.174012     0.650920
C      3.114961     1.957066     3.343256    -0.088723
C      7.696866    10.434802     3.383091    -0.096225
C      8.999956    10.043714     3.647706    -0.030663
C      4.071604     2.922206     3.581315    -0.024228
C     14.362663     4.351049     8.367151    -0.030813
C     13.209533     3.946863     9.006400    -0.104682
C      5.748676     3.931741     8.854650    -0.102830
C      5.396429     2.537572     3.754880    -0.115161
C      9.973049    11.013065     3.796611    -0.103556
C      3.664058     4.352119     3.715994     0.627014
C      9.342014     4.760858     5.646072     0.679260
C      4.374907     8.086239     2.310403     0.650911
C     15.562527    11.395994     6.141159    -0.088715
C     10.980622     2.918258     6.101324    -0.096213
C      9.677532     3.309346     5.836709    -0.030652
C     14.605884    10.430854     5.903100    -0.024226
C      4.314825     9.002011     1.117264    -0.030801
C      5.467955     9.406197     0.478015    -0.104684
C     12.928812     9.421319     0.629765    -0.102833
C     13.281059    10.815488     5.729535    -0.115158
C      8.704439     2.339995     5.687804    -0.103546
C     15.013430     9.000941     5.768421     0.627037
C      9.335474     8.592202     3.838343     0.679240
O      8.137207     5.071982     5.555022    -0.658934
O     10.274610     5.595089     5.627103    -0.664194
O     12.314955     4.659111     3.542429    -0.579503
O      4.517885     5.218740     4.069762    -0.723149
O     13.171427     5.520558     6.706430    -0.652625
O      5.539177     5.696373     6.727296    -0.634695
O     10.540281     8.281078     3.929393    -0.658970
O      8.402878     7.757971     3.857312    -0.664161
O      6.362533     8.693949     5.941986    -0.579488
O     14.159603     8.134320     5.414653    -0.723175
O      5.506061     7.832502     2.777985    -0.652622
O     13.138311     7.656687     2.757119    -0.634716

The following XYZ coordinates are in angstroms. Other properties are in atomic units.
The sperically averaged electron density of each atom fit to a function of the form exp(a - br)
eigen_1, eigen_2 and eigen_3 are the three eigenvalues of traceless quadrupole moment tensor
  atom number  atomic symbol              X              Y              Z     net charge C6 coefficient C8 coefficient C10 coefficient fluctuating dipole atomic polarizability isotropic forcefield polarizability              a              b squared Pearson coefficient          <r^3>          <r^4>         wp_QDO          m_QDO          q_QDO       dipole_x       dipole_y       dipole_z         dipole            Qxy            Qxz            Qyz     Q(x^2-y^2)  Q(3z^2 - R^2)        eigen_1        eigen_2        eigen_3 static polarizability      alpha(xx)      alpha(xy)      alpha(xz)      alpha(yy)      alpha(yz)      alpha(zz) atomic spin moment
            1             Ce      12.214755       6.804379       4.840276       1.974106     239.817503 0.57502158E+04  0.23192753E+06                                25.882646                           20.896217       1.449357       2.081560                    0.999218      97.660830     260.294808       0.533280       0.284762      -1.300860      -0.026032      -0.001061      -0.018535       0.031974       0.022759       0.015555       0.026150      -0.069205       0.285006      -0.089232      -0.014021       0.103253             31.204814      35.599625       0.837693       0.091077      35.587213      -6.704041      22.427603           1.007990
            2             Ce       6.462733       6.548681       4.644139       1.973972     239.819198 0.57503006E+04  0.23193628E+06                                25.885909                           20.899050       1.448371       2.081300                    0.999219      97.645666     260.273811       0.533131       0.284835      -1.300751       0.025981       0.001036       0.018422       0.031866       0.022467       0.014996       0.027062      -0.068249       0.286306      -0.088825      -0.015085       0.103910             31.208528      35.604179       0.837572       0.090919      35.591337      -6.704464      22.430068           1.007965
            3              H       2.221423       2.215731       3.150723       0.121250       1.188855 0.91790606E+01  0.92873767E+02                                 1.831253                            1.756578      -1.026843       2.395498                    0.997435       3.501789       9.817018       0.480224       1.260573      -0.714597      -0.040405       0.010084      -0.010993       0.043071       0.001189       0.008870      -0.001534       0.018263      -0.044574      -0.017393      -0.001527       0.018920              1.850643       2.325495      -0.196092       0.167043       1.681270       0.010661       1.545164          -0.000041
            4              H       7.028862       9.776851       3.228495       0.109743       1.072353 0.77035720E+01  0.76115398E+02                                 1.815295                            1.682372      -1.452406       2.180825                    0.992260       3.997062      11.823091       0.449927       1.377791      -0.685007      -0.028461      -0.023646      -0.007438       0.037742      -0.000553       0.003056       0.003667       0.014127      -0.035251      -0.013261      -0.000051       0.013312              1.894294       2.099820       0.536622       0.196007       2.051847       0.160710       1.531215          -0.000038
            5              H      12.366705       4.241051       8.682033       0.116166       1.202050 0.89354549E+01  0.89146407E+02                                 1.790933                            1.689814      -1.007461       2.398092                    0.997831       3.416501       9.285521       0.512303       1.198374      -0.729025      -0.037283       0.011422      -0.012127       0.040835      -0.003508      -0.001166      -0.008110       0.027941      -0.022660      -0.017425      -0.000756       0.018182              1.825242       2.181661      -0.203746       0.357922       1.495234      -0.161336       1.798830          -0.000037
            6              H       6.548355       4.212429       8.427851       0.122831       1.125089 0.81970771E+01  0.80152322E+02                                 1.723061                            1.625907      -0.971718       2.422130                    0.998331       3.336154       9.019403       0.517947       1.209383      -0.726298       0.036815       0.013345      -0.016707       0.042574       0.002070      -0.002654      -0.007284       0.027804      -0.018029      -0.016138      -0.001388       0.017526              1.758454       2.041730       0.186986      -0.385867       1.449749      -0.207107       1.783883          -0.000039
            7              H       6.075342       3.197458       3.845930       0.099026       1.357661 0.10286928E+02  0.10693900E+03                                 1.970990                            1.832896      -1.254955       2.263637                    0.994875       3.789228      10.717788       0.481099       1.224676      -0.720799       0.027379       0.021034       0.000695       0.034533       0.002529      -0.001844      -0.003081       0.010441      -0.038266      -0.013474       0.001044       0.012430              2.031722       2.295619       0.497717       0.159006       2.257056       0.120983       1.542492           0.000039
            8              H      10.877563      10.755075       3.927496       0.109717       1.178565 0.85120214E+01  0.85150807E+02                                 1.853510                            1.710387      -1.236582       2.285463                    0.994479       3.746622      10.702487       0.475076       1.288805      -0.705348       0.037443      -0.008673       0.002728       0.038531       0.001232       0.002113       0.000717       0.013191      -0.030537      -0.010422      -0.001590       0.012012              1.930387       2.651557      -0.259154       0.208441       1.667570       0.016063       1.472035          -0.000019
            9              H      16.456065      11.137329       6.333692       0.121252       1.188882 0.91793215E+01  0.92877101E+02                                 1.831281                            1.756604      -1.026872       2.395483                    0.997435       3.501830       9.817182       0.480220       1.260574      -0.714596       0.040406      -0.010082       0.010993       0.043071       0.001190       0.008870      -0.001534       0.018268      -0.044571      -0.017392      -0.001530       0.018922              1.850672       2.325538      -0.196095       0.167047       1.681293       0.010662       1.545185          -0.000041
           10              H      11.648626       3.576209       6.255920       0.109750       1.072304 0.77031473E+01  0.76110293E+02                                 1.815258                            1.682340      -1.452351       2.180857                    0.992260       3.996974      11.822831       0.449925       1.377814      -0.685003       0.028461       0.023647       0.007436       0.037743      -0.000553       0.003055       0.003665       0.014124      -0.035247      -0.013259      -0.000051       0.013310              1.894255       2.099770       0.536607       0.196000       2.051808       0.160706       1.531186          -0.000038
           11              H       6.310783       9.112009       0.802382       0.116167       1.202045 0.89353901E+01  0.89145396E+02                                 1.790910                            1.689794      -1.007467       2.398089                    0.997831       3.416477       9.285368       0.512313       1.198354      -0.729029       0.037282      -0.011422       0.012128       0.040835      -0.003507      -0.001167      -0.008111       0.027940      -0.022659      -0.017426      -0.000755       0.018181              1.825218       2.181633      -0.203742       0.357915       1.495217      -0.161331       1.798806          -0.000037
           12              H      12.129133       9.140631       1.056564       0.122833       1.125066 0.81968712E+01  0.80149785E+02                                 1.723036                            1.625886      -0.971696       2.422141                    0.998331       3.336123       9.019282       0.517951       1.209381      -0.726299      -0.036815      -0.013345       0.016708       0.042574       0.002070      -0.002654      -0.007285       0.027804      -0.018030      -0.016138      -0.001388       0.017526              1.758428       2.041695       0.186982      -0.385858       1.449731      -0.207103       1.783859          -0.000038
           13              H      12.602146      10.155602       5.638485       0.099024       1.357759 0.10287880E+02  0.10695205E+03                                 1.971136                            1.833021      -1.254935       2.263639                    0.994876       3.789397      10.718644       0.481064       1.224729      -0.720786      -0.027380      -0.021031      -0.000695       0.034532       0.002530      -0.001845      -0.003082       0.010447      -0.038271      -0.013476       0.001042       0.012434              2.031880       2.295811       0.497778       0.159026       2.257241       0.120999       1.542589           0.000038
           14              H       7.799925       2.597985       5.556919       0.109722       1.178548 0.85118727E+01  0.85148893E+02                                 1.853488                            1.710368      -1.236573       2.285469                    0.994479       3.746582      10.702324       0.475080       1.288800      -0.705349      -0.037443       0.008673      -0.002729       0.038531       0.001231       0.002113       0.000716       0.013192      -0.030536      -0.010421      -0.001590       0.012012              1.930362       2.651517      -0.259149       0.208436       1.667550       0.016063       1.472019          -0.000019
           15              C      14.302581       5.266821       7.174012       0.650920      22.703163 0.23798301E+03  0.48773177E+04                                 7.462631                            5.518880      -0.138880       2.020408                    0.999085      21.833466      61.220361       0.622707       0.479940      -1.013451      -0.004295       0.050295      -0.055406       0.074952      -0.000489      -0.003709       0.098704      -0.077480      -0.046604      -0.088105      -0.030890       0.118995              8.889485       8.899556       0.480111       0.299709       7.128897      -4.261819      10.640001           0.001206
           16              C       3.114961       1.957066       3.343256      -0.088723      31.315365 0.42115853E+03  0.98509389E+04                                 8.685824                            6.892494       0.024096       1.987641                    0.999595      28.996377      83.919248       0.619064       0.422998      -1.057044       0.023616      -0.009894       0.006069       0.026315      -0.006861       0.007010      -0.005697       0.039158       0.039331      -0.027801       0.006076       0.021725              9.733286       9.726935       0.573373       0.932312      14.401431       1.056609       5.071494           0.000558
           17              C       7.696866      10.434802       3.383091      -0.096225      34.316541 0.45724584E+03  0.10942598E+05                                 9.360449                            7.278428      -0.193152       1.916633                    0.998790      29.743929      87.739104       0.589086       0.434467      -1.047553       0.015490       0.021704       0.008875       0.028103       0.015832      -0.004978       0.008422       0.021111       0.059382      -0.030813       0.009118       0.021695             10.631995      12.302465      -0.901224       1.312092      14.231898       0.476966       5.361622           0.000364
           18              C       8.999956      10.043714       3.647706      -0.030663      35.752372 0.42662211E+03  0.98932040E+04                                 9.310292                            6.804527       0.098253       2.039368                    0.999337      26.911459      74.611064       0.648976       0.406990      -1.079990      -0.011488       0.051108      -0.006364       0.052769       0.000148      -0.014090       0.012149       0.016186       0.038037      -0.020583      -0.004354       0.024937             11.061900      12.435129      -1.175242       1.178032      15.902892      -0.431364       4.847678           0.000883
           19              C       4.071604       2.922206       3.581315      -0.024228      35.700953 0.42257728E+03  0.97837720E+04                                 9.358318                            6.799192       0.120361       2.050365                    0.999358      26.820035      74.488993       0.644861       0.410242      -1.076998       0.012373      -0.046685       0.002217       0.048348       0.000845       0.002815      -0.007855       0.002572       0.042389      -0.011333      -0.005531       0.016864             11.291369      11.140344      -0.936407       0.643254      17.662461       1.739913       5.071302           0.000837
           20              C      14.362663       4.351049       8.367151      -0.030813      36.423273 0.43237713E+03  0.10053390E+05                                 9.459896                            6.852752       0.091375       2.034088                    0.999290      27.012582      74.822946       0.646782       0.407285      -1.080537       0.002517      -0.029507       0.041711       0.051155       0.006264       0.007763       0.005742       0.003798      -0.012136      -0.009272      -0.004522       0.013795             11.583623      10.302705      -0.107447       0.238291       8.961119      -6.685750      15.487045          -0.000039
           21              C      13.209533       3.946863       9.006400      -0.104682      32.815763 0.41930389E+03  0.97771365E+04                                 8.905874                            6.841241       0.075670       1.996872                    0.999705      29.108502      83.564355       0.627554       0.418574      -1.061951       0.021202      -0.012180       0.008311       0.025825      -0.008316       0.014467       0.007806       0.029048      -0.045429      -0.025688      -0.002236       0.027924             10.211969       9.585387       0.274779      -0.236510       7.529212      -4.991606      13.521307           0.000172
           22              C       5.748676       3.931741       8.854650      -0.102830      33.234254 0.42656308E+03  0.99729517E+04                                 8.956307                            6.882603       0.083858       1.998218                    0.999640      29.040842      83.039237       0.629089       0.416441      -1.065038      -0.017859      -0.002188       0.015532       0.023769       0.013781      -0.014410       0.004843       0.025656      -0.038262      -0.024184      -0.004308       0.028492             10.265727       9.784115      -0.608839       0.714131       7.595786      -5.050928      13.417280           0.000167
           23              C       5.396429       2.537572       3.754880      -0.115161      33.502179 0.43789691E+03  0.10340506E+05                                 9.043430                            7.004084       0.040469       1.978232                    0.999664      29.781270      86.541409       0.617411       0.420109      -1.059085      -0.016829      -0.022894      -0.003481       0.028626       0.020714      -0.007012       0.006193       0.015795       0.014045      -0.027110       0.006909       0.020201             10.145794      11.681560      -1.555390       0.733933      13.958650       0.571764       4.797172           0.000532
           24              C       9.973049      11.013065       3.796611      -0.103556      34.089557 0.43614660E+03  0.10285446E+05                                 9.175233                            7.009494       0.033729       1.984027                    0.999667      29.395979      85.272173       0.614813       0.422447      -1.057968      -0.026114       0.010202      -0.009146       0.029491      -0.009618      -0.002479      -0.000130       0.045985       0.035934      -0.030921       0.011236       0.019685             10.388957      11.877928      -0.143402       0.888119      14.444628       0.578695       4.844313           0.000340
           25              C       3.664058       4.352119       3.715994       0.627014      22.912883 0.24663251E+03  0.51009354E+04                                 7.509482                            5.618524      -0.159997       2.010049                    0.999360      22.190532      62.547733       0.616994       0.479982      -1.013223      -0.004075       0.067727      -0.003436       0.067937       0.030465      -0.014281      -0.047867       0.041050       0.322977      -0.097232      -0.025187       0.122419              8.866373       8.313802      -0.358665       0.632744      13.650194       1.436190       4.635122           0.002553
           26              C       9.342014       4.760858       5.646072       0.679260      23.823646 0.22838835E+03  0.46300303E+04                                 7.658276                            5.410793      -0.266965       1.986912                    0.998724      21.348478      59.420653       0.628517       0.480706      -1.013648      -0.020001       0.081851       0.004133       0.084361       0.005700      -0.018784       0.032600       0.020339       0.339183      -0.075302      -0.045330       0.120632              9.182454      11.859942      -0.765918       0.157084      11.536105      -0.832841       4.151317           0.002060
           27              C       4.374907       8.086239       2.310403       0.650911      22.703471 0.23798683E+03  0.48774097E+04                                 7.462688                            5.518922      -0.138902       2.020401                    0.999085      21.833515      61.220343       0.622706       0.479940      -1.013453       0.004296      -0.050297       0.055410       0.074957      -0.000490      -0.003708       0.098697      -0.077469      -0.046602      -0.088100      -0.030885       0.118985              8.889555       8.899626       0.480105       0.299716       7.128941      -4.261860      10.640099           0.001211
           28              C      15.562527      11.395994       6.141159      -0.088715      31.315232 0.42115601E+03  0.98508641E+04                                 8.685795                            6.892467       0.024088       1.987638                    0.999595      28.996306      83.918945       0.619066       0.422997      -1.057045      -0.023616       0.009899      -0.006072       0.026317      -0.006854       0.007008      -0.005698       0.039161       0.039347      -0.027804       0.006080       0.021724              9.733255       9.726938       0.573426       0.932319      14.401351       1.056605       5.071475           0.000555
           29              C      10.980622       2.918258       6.101324      -0.096213      34.315900 0.45723743E+03  0.10942337E+05                                 9.360325                            7.278353      -0.193112       1.916651                    0.998790      29.743516      87.737419       0.589091       0.434466      -1.047554      -0.015485      -0.021703      -0.008879       0.028100       0.015832      -0.004981       0.008419       0.021106       0.059395      -0.030814       0.009114       0.021699             10.631837      12.302184      -0.901162       1.312060      14.231775       0.476966       5.361552           0.000363
           30              C       9.677532       3.309346       5.836709      -0.030652      35.751866 0.42661587E+03  0.98930184E+04                                 9.310208                            6.804477       0.098272       2.039377                    0.999337      26.911203      74.610083       0.648979       0.406990      -1.079990       0.011487      -0.051103       0.006359       0.052763       0.000149      -0.014091       0.012148       0.016184       0.038064      -0.020584      -0.004357       0.024941             11.061785      12.434875      -1.175007       1.177994      15.902845      -0.431344       4.847634           0.000879
           31              C      14.605884      10.430854       5.903100      -0.024226      35.700990 0.42257807E+03  0.97837948E+04                                 9.358329                            6.799198       0.120341       2.050358                    0.999358      26.820043      74.489025       0.644861       0.410242      -1.076998      -0.012373       0.046684      -0.002217       0.048347       0.000845       0.002815      -0.007859       0.002563       0.042408      -0.011335      -0.005537       0.016872             11.291382      11.140406      -0.936298       0.643277      17.662436       1.739915       5.071304           0.000837
           32              C       4.314825       9.002011       1.117264      -0.030801      36.422876 0.43237272E+03  0.10053259E+05                                 9.459817                            6.852712       0.091389       2.034093                    0.999290      27.012439      74.822366       0.646784       0.407285      -1.080537      -0.002517       0.029506      -0.041712       0.051155       0.006264       0.007764       0.005741       0.003799      -0.012152      -0.009275      -0.004520       0.013795             11.583511      10.302607      -0.107381       0.238188       8.961041      -6.685670      15.486886          -0.000042
           33              C       5.467955       9.406197       0.478015      -0.104684      32.815792 0.41930456E+03  0.97771542E+04                                 8.905879                            6.841251       0.075662       1.996870                    0.999705      29.108512      83.564343       0.627553       0.418574      -1.061951      -0.021201       0.012182      -0.008309       0.025825      -0.008315       0.014468       0.007803       0.029048      -0.045427      -0.025686      -0.002239       0.027925             10.211967       9.585421       0.274795      -0.236529       7.529202      -4.991581      13.521277           0.000174
           34              C      12.928812       9.421319       0.629765      -0.102833      33.234322 0.42656439E+03  0.99729874E+04                                 8.956318                            6.882614       0.083859       1.998218                    0.999640      29.040851      83.039215       0.629089       0.416441      -1.065039       0.017859       0.002189      -0.015531       0.023769       0.013781      -0.014412       0.004839       0.025656      -0.038266      -0.024182      -0.004311       0.028493             10.265746       9.784071      -0.608833       0.714123       7.595815      -5.050965      13.417354           0.000170
           35              C      13.281059      10.815488       5.729535      -0.115158      33.502306 0.43789807E+03  0.10340551E+05                                 9.043461                            7.004086       0.040451       1.978224                    0.999664      29.781417      86.542218       0.617411       0.420108      -1.059084       0.016826       0.022898       0.003478       0.028627       0.020711      -0.007013       0.006192       0.015807       0.014062      -0.027112       0.006912       0.020199             10.145840      11.681616      -1.555248       0.733952      13.958723       0.571782       4.797179           0.000530
           36              C       8.704439       2.339995       5.687804      -0.103546      34.089164 0.43613989E+03  0.10285243E+05                                 9.175162                            7.009437       0.033742       1.984035                    0.999667      29.395695      85.271014       0.614817       0.422446      -1.057969       0.026114      -0.010204       0.009141       0.029490      -0.009615      -0.002480      -0.000133       0.045981       0.035952      -0.030921       0.011241       0.019681             10.388880      11.877787      -0.143288       0.888105      14.444579       0.578705       4.844275           0.000339
           37              C      15.013430       9.000941       5.768421       0.627037      22.912260 0.24662471E+03  0.51007407E+04                                 7.509398                            5.618474      -0.159990       2.010066                    0.999360      22.190141      62.546712       0.616990       0.479989      -1.013218       0.004072      -0.067732       0.003438       0.067942       0.030455      -0.014285      -0.047858       0.041025       0.322974      -0.097213      -0.025202       0.122415              8.866262       8.313722      -0.358676       0.632732      13.649994       1.436150       4.635068           0.002545
           38              C       9.335474       8.592202       3.838343       0.679240      23.824275 0.22839559E+03  0.46302108E+04                                 7.658388                            5.410868      -0.267010       1.986890                    0.998724      21.348786      59.421602       0.628515       0.480704      -1.013649       0.020005      -0.081856      -0.004138       0.084367       0.005704      -0.018786       0.032596       0.020346       0.339137      -0.075299      -0.045317       0.120616              9.182590      11.860083      -0.765956       0.157097      11.536320      -0.832864       4.151368           0.002068
           39              O       8.137207       5.071982       5.555022      -0.658934      45.656060 0.59208102E+03  0.14542201E+05                                10.048403                            7.463291       0.468749       2.174988                    0.998279      28.811336      75.890543       0.706881       0.352786      -1.147009       0.066813      -0.025355       0.070874       0.100647      -0.014787      -0.015593       0.021632       0.076854       0.157195      -0.070242       0.007460       0.062782             12.193018      20.337487      -5.230027       0.685242      10.109662      -0.898810       6.131905          -0.003072
           40              O      10.274610       5.595089       5.627103      -0.664194      41.822816 0.57932390E+03  0.14200561E+05                                 9.532289                            7.433939       0.238891       2.094865                    0.996954      29.296104      77.965282       0.698513       0.357724      -1.139089      -0.073183      -0.050496       0.031730       0.094405       0.036288      -0.010270       0.014139       0.049702       0.222117      -0.082908       0.006874       0.076034             11.079173      14.782817       5.287310      -0.853076      12.584740      -1.261513       5.869961          -0.002525
           41              O      12.314955       4.659111       3.542429      -0.579503      28.963934 0.46629656E+03  0.10822942E+05                                 7.394860                            6.635955       0.509795       2.214737                    0.997003      27.423100      70.943525       0.745156       0.354141      -1.142317       0.009281      -0.045361      -0.045012       0.064574      -0.023366      -0.009326      -0.033953       0.120282       0.113568      -0.092872       0.043502       0.049370              7.821080      10.252638      -1.746654       0.303702       7.929189       0.043652       5.281413          -0.001807
           42              O       4.517885       5.218740       4.069762      -0.723149      49.815237 0.76771675E+03  0.20213948E+05                                10.806083                            8.646608       0.042194       2.001578                    0.997988      31.505418      87.222872       0.636992       0.365192      -1.131926      -0.050253      -0.070560      -0.035633       0.093669       0.043775       0.000984      -0.019604      -0.017688       0.260697      -0.089109      -0.001141       0.090250             12.703871      11.662395       5.564522       1.679139      18.332226       2.297565       8.116991          -0.003213
           43              O      13.171427       5.520558       6.706430      -0.652625      38.661343 0.59298425E+03  0.14630829E+05                                 9.104568                            7.575392       0.209689       2.094401                    0.996076      29.146059      78.002563       0.684041       0.362909      -1.134185       0.042590      -0.044357       0.046140       0.076878      -0.009453       0.022716       0.066087      -0.007966      -0.059547      -0.077923       0.011937       0.065986             10.234629      12.325919      -1.329710       4.114918       7.850348      -2.551807      10.527618          -0.003091
           44              O       5.539177       5.696373       6.727296      -0.634695      39.283929 0.58850483E+03  0.14485125E+05                                 9.203900                            7.538720       0.180670       2.086614                    0.996790      28.931505      77.200681       0.687159       0.362140      -1.135388      -0.030934      -0.015180       0.063472       0.072222       0.017365      -0.028586       0.062079      -0.009741      -0.091660      -0.084076       0.022170       0.061906             10.503284      11.987677       2.968171      -3.850102       8.923965      -3.580276      10.598211          -0.004125
           45              O      10.540281       8.281078       3.929393      -0.658970      45.661386 0.59215959E+03  0.14544680E+05                                10.049351                            7.463938       0.468644       2.174944                    0.998277      28.812702      75.896705       0.706825       0.352800      -1.146992      -0.066817       0.025364      -0.070885       0.100660      -0.014786      -0.015589       0.021624       0.076869       0.157228      -0.070251       0.007466       0.062785             12.194234      20.339399      -5.230799       0.685362      10.110856      -0.898972       6.132448          -0.003063
           46              O       8.402878       7.757971       3.857312      -0.664161      41.814150 0.57918521E+03  0.14196225E+05                                 9.530752                            7.432851       0.239447       2.095079                    0.996955      29.293670      77.954674       0.698596       0.357705      -1.139111       0.073184       0.050472      -0.031749       0.094400       0.036319      -0.010233       0.014175       0.049608       0.222071      -0.082903       0.006885       0.076018             11.077271      14.780195       5.286321      -0.852890      12.582506      -1.261231       5.869113          -0.002520
           47              O       6.362533       8.693949       5.941986      -0.579488      28.962555 0.46626796E+03  0.10822106E+05                                 7.394616                            6.635742       0.509538       2.214677                    0.996999      27.422321      70.940814       0.745170       0.354140      -1.142319      -0.009295       0.045343       0.044993       0.064551      -0.023372      -0.009331      -0.033936       0.120266       0.113495      -0.092850       0.043490       0.049359              7.820811      10.252320      -1.746555       0.303707       7.928873       0.043638       5.281238          -0.001798
           48              O      14.159603       8.134320       5.414653      -0.723175      49.818958 0.76778551E+03  0.20216264E+05                                10.806722                            8.647091       0.042371       2.001628                    0.997987      31.506483      87.227663       0.636962       0.365201      -1.131917       0.050284       0.070552       0.035620       0.093674       0.043749       0.000996      -0.019602      -0.017722       0.260722      -0.089092      -0.001164       0.090256             12.704668      11.663094       5.564853       1.679228      18.333492       2.297687       8.117417          -0.003222
           49              O       5.506061       7.832502       2.777985      -0.652622      38.655586 0.59287914E+03  0.14627483E+05                                 9.103352                            7.574460       0.210294       2.094599                    0.996082      29.144637      77.994944       0.684123       0.362884      -1.134212      -0.042596       0.044354      -0.046159       0.076892      -0.009465       0.022681       0.066100      -0.007954      -0.059580      -0.077929       0.011942       0.065987             10.233169      12.324263      -1.329496       4.114236       7.849253      -2.551278      10.525992          -0.003115
           50              O      13.138311       7.656687       2.757119      -0.634716      39.285937 0.58854050E+03  0.14486234E+05                                 9.204234                            7.538973       0.180603       2.086581                    0.996789      28.932290      77.203592       0.687144       0.362142      -1.135386       0.030932       0.015179      -0.063472       0.072222       0.017369      -0.028591       0.062097      -0.009717      -0.091627      -0.084092       0.022178       0.061915             10.503703      11.988035       2.968279      -3.850297       8.924325      -3.580491      10.598750          -0.004103

******************************************************
Auxiliary information for the entire system
The total spin magnetic moment of the unit cell is   1.999292
The total net atomic charge of the unit cell is   0.000000
Accuracy of reproducing the electrostatic potential in the unit cell:
  The inner radius (bohr) =    5.0000
  The outer radius (bohr) =   12.0000
  Valid grid points have density less than (e/(bohr^3)) =    0.0001
  The number of valid grid points were=        51270
  The rms potential error without charges in kcal/mol is=      5.58045
  The rms potential error with partial charges in kcal/mol is=      1.21972
  The RRMSE value at monopole order=      0.21857
  The rms potential error with partial charges and cloud penetration in kcal/mol is=      1.21745
  The RRMSE value at monopole order with cloud penetration is=      0.21816
  The rms potential error with partial charges and atomic dipoles in kcal/mol is=      0.55919
  The RRMSE value at dipole order=      0.10021
  The rms potential error with partial charges, atomic dipoles and cloud penetration in kcal/mol is=      0.55654
  The RRMSE value at dipole order with cloud penetration=      0.09973

******************************************************
The electron densities and ab initio electrostatic potential were computed in VASP using the PBE functional and
projector augmented wave method. See the main text of the journal article for a description of computational details.
The atomic charges, dipoles, and quadrupoles were computed with the DDEC6 method as described in
(a) T. A. Manz and N. Gabaldon Limas, RSC Adv. 6 (2016) 47771-47801 DOI: 10.1039/c6ra04656h
(b) N. Gabaldon Limas and T. A. Manz, RSC Adv. 8 (2018) 2678-2707 DOI: 10.1039/c7ra11829e.
For each atom in the material, the electron cloud parameters were fit to the spherically averaged atom-in-material
electron density using radial positions for which this density was between 10^-4 and 10^-2 electrons per cubic bohr.
The polarizabilities, dispersion coefficients, and quantum Drude oscillator (QDO) parameters were fit using the MCLF method.
The magnetic structure of the system was optimized in VASP from the default ferromagnetic initial guess using spin polarization.
The atomic spin moments (ASMs) were computed on this optimized magnetic structure using the DDEC6 partition as inputs
to the method of T. A. Manz and D. S. Sholl, J. Chem. Theory Comput. 7 (2011) 4146-4164 DOI: 10.1021/ct200539n.
The RMSE and RRMSE were computed using a uniform grid with Ewald summation.
