# Supplementary material for: A collection of forcefield precursors for metal–organic frameworks
Source: RSC Adv. 2019 Nov 13;9(63):36492–507. doi: 10.1039/c9ra07327b (PMC9075174; doi:10.1039/c9ra07327b)
Supplement: RA-009-C9RA07327B-s5391 [file RA-009-C9RA07327B-s5391.xyz]

  156
jmolscript: load "" {1 1 1} spacegroup "x,y,z" unitcell [{      9.404400     0.000000     0.000000 }, {      0.000000    13.125700     0.000000 }, {     -4.293438    -6.562757    18.278532 }]
Co    -1.460287    -2.882468    13.252301     0.782115
Co     1.869049     3.680341     5.026231     0.781359
Co     6.571249     9.445411     5.026231     0.782142
Co     3.241913     2.882602    13.252301     0.781390
H      4.893753    -2.569943    13.569982     0.091797
H      2.962138    -2.699894    12.352632     0.142810
H      5.196278     9.589683     9.099053     0.127886
H     -2.348677    -3.386378    10.411452     0.091385
H     -2.393858    -2.798317    16.213058     0.092636
H     -3.360559    -4.113504    17.814257     0.121104
H     -3.370968     5.990647    15.204083     0.141447
H     -2.467154     7.401652    13.650408     0.102015
H      1.789832    -3.113364    10.268879     0.115639
H      5.142575     5.532571    17.379228     0.115895
H      1.654979     0.248130    10.630794     0.136229
H     -0.725676    -0.635235     9.519459     0.101698
H     -1.131808     0.195610     7.212709     0.133421
H      1.308055     0.935905     8.280175     0.100750
H      4.919409     3.992862     4.708550     0.090919
H      6.851024     3.862924     5.925900     0.142325
H      4.616884     3.026833     9.179479     0.127661
H      2.757439     3.176459     7.867080     0.091483
H      2.802620     3.764461     2.065474     0.092086
H      3.769321     2.449258     0.464275     0.121729
H      3.779730    -0.572265     3.074449     0.140621
H      2.875916     0.838756     4.628124     0.101862
H     -1.381070     3.449475     8.009653     0.114825
H      4.670587    12.095337     0.899304     0.116099
H     -1.246217     6.810965     7.647738     0.134541
H      1.134438     5.927611     8.759073     0.100935
H      1.540570     6.758479    11.065823     0.133709
H     -0.899293     7.498763     9.998357     0.099411
H      0.217209     9.132886     4.708550     0.091786
H      2.148824     9.262837     5.925900     0.142803
H     -0.085316    -3.026740     9.179479     0.127876
H      7.459639     9.949321     7.867080     0.091378
H      7.504820     9.361260     2.065474     0.092640
H      8.471521    10.676447     0.464275     0.121103
H      8.481930     0.572296     3.074449     0.141447
H      7.578116    -0.838709     4.628124     0.102018
H      3.321130     9.676307     8.009653     0.115632
H     -0.031613     1.030372     0.899304     0.115893
H      3.455983     6.314813     7.647738     0.136228
H      5.836638     7.198178     8.759073     0.101698
H      6.242770     6.367333    11.065823     0.133422
H      3.802907     5.627038     9.998357     0.100749
H      0.191553     2.570081    13.569982     0.090924
H     -1.740062     2.700019    12.352632     0.142328
H      0.494078     3.536110     9.099053     0.127667
H      2.353523     3.386484    10.411452     0.091488
H      2.308342     2.798482    16.213058     0.092085
H      1.341641     4.113685    17.814257     0.121730
H      1.331232     7.135208    15.204083     0.140621
H      2.235046     5.724187    13.650408     0.101862
H      6.492032     3.113468    10.268879     0.114824
H      0.440375    -5.532394    17.379228     0.116096
H      6.357179    -0.248022    10.630794     0.134546
H      3.976524     0.635332     9.519459     0.100936
H      3.570392    -0.195536     7.212709     0.133707
H      6.010255    -0.935820     8.280175     0.099413
C      4.950005    -2.766833    12.653862     0.084003
C      3.788448    -2.842966    11.929667    -0.154632
C      3.830025    -3.132657    10.567550     0.167644
C      5.107028    -3.336502    10.011518    -0.188851
C      6.213798    -3.243305    10.804806     0.092816
C     -2.604723    -3.689553    15.997737     0.061506
C     -3.179470    -4.474465    16.967230    -0.193422
C     -3.490995    -5.790974    16.699998     0.161063
C     -3.193206     6.883196    15.436220    -0.170839
C     -2.638426     7.733736    14.511692     0.127354
C      2.597044    -3.197371     9.795100    -0.120770
C     -4.111307     6.415932    17.667298    -0.134180
C      0.407567    -0.934752    11.845585     0.626336
C      0.832274    -0.205232    10.622021    -0.234690
C      0.090888    -0.169011     9.514341    -0.053586
C      0.042761     1.529175     6.083827     0.617259
C     -0.320237     0.668135     7.240858    -0.240182
C      0.457610     0.537933     8.309421    -0.046134
C      4.863157     3.795981     5.624670     0.084077
C      6.024714     3.719856     6.348865    -0.153660
C      5.983137     3.430178     7.710982     0.167806
C      4.706134     3.226339     8.267014    -0.189266
C      3.599364     3.319528     7.473726     0.093140
C      3.013485     2.873227     2.280795     0.062439
C      3.588232     2.088306     1.311302    -0.195326
C      3.899757     0.771799     1.578534     0.160264
C      3.601968     0.320282     2.842312    -0.168125
C      3.047188     1.170832     3.766840     0.126822
C      7.216118     3.365473     8.483432    -0.120298
C      4.520069    -0.147005     0.611234    -0.133952
C      0.001195     5.628070     6.432947     0.623290
C     -0.423512     6.357603     7.656511    -0.229852
C      0.317874     6.393836     8.764191    -0.054800
C      0.366001     8.092056    12.194705     0.617451
C      0.728999     7.231004    11.037674    -0.240915
C     -0.048848     7.100792     9.969111    -0.043866
C      0.160957     9.329776     5.624670     0.084015
C      1.322514     9.405909     6.348865    -0.154620
C      1.280937     9.695600     7.710982     0.167614
C      0.003934     9.899445     8.267014    -0.188857
C     -1.102836     9.806248     7.473726     0.092819
C      7.715685    10.252496     2.280795     0.061501
C      8.290432    11.037408     1.311302    -0.193420
C      8.601957    12.353917     1.578534     0.161056
C      8.304168    -0.320253     2.842312    -0.170828
C      7.749388    -1.170793     3.766840     0.127353
C      2.513918     9.760314     8.483432    -0.120667
C      9.222269     0.147011     0.611234    -0.134116
C      4.703395     7.497695     6.432947     0.626351
C      4.278688     6.768175     7.656511    -0.234658
C      5.020074     6.731954     8.764191    -0.053596
C      5.068201     5.033768    12.194705     0.617264
C      5.431199     5.894808    11.037674    -0.240214
C      4.653352     6.025010     9.969111    -0.046116
C      0.247805     2.766962    12.653862     0.084070
C     -0.913752     2.843087    11.929667    -0.153671
C     -0.872175     3.132765    10.567550     0.167812
C      0.404828     3.336604    10.011518    -0.189251
C      1.511598     3.243415    10.804806     0.093142
C      2.097477     3.689716    15.997737     0.062436
C      1.522730     4.474637    16.967230    -0.195321
C      1.211205     5.791144    16.699998     0.160265
C      1.508994     6.242661    15.436220    -0.168125
C      2.063774     5.392111    14.511692     0.126820
C     -2.105156     3.197470     9.795100    -0.120298
C      0.590893     6.709948    17.667298    -0.133905
C      5.109767     0.934873    11.845585     0.623294
C      5.534474     0.205340    10.622021    -0.229909
C      4.793088     0.169107     9.514341    -0.054765
C      4.744961    -1.529113     6.083827     0.617448
C      4.381963    -0.668061     7.240858    -0.240861
C      5.159810    -0.537849     8.309421    -0.043885
N      6.165777    -2.959259    12.114280    -0.228302
N     -2.330654    -4.121263    14.770882    -0.251807
N      3.647385     3.603561     6.164252    -0.227166
N      2.739416     2.441529     3.507650    -0.251764
N     -1.054815     9.522202     6.164252    -0.228259
N      7.441616    10.684206     3.507650    -0.251802
N      1.463577     2.959382    12.114280    -0.227201
N      2.371546     4.121414    14.770882    -0.251781
O     -0.589560    -1.699193    11.766622    -0.559852
O      1.096097    -0.760437    12.890021    -0.614612
O      1.199420     2.035696     6.080171    -0.548136
O     -0.846689     1.738788     5.214134    -0.594658
O      0.998322     4.863630     6.511910    -0.559236
O     -0.687335     5.802374     5.388511    -0.613506
O     -0.790658     8.598577    12.198361    -0.548495
O      1.255451     8.301678    13.064398    -0.594882
O      5.700522     8.262136     6.511910    -0.559868
O      4.014865     7.323380     5.388511    -0.614609
O      3.911542     4.527247    12.198361    -0.548156
O      5.957651     4.824155    13.064398    -0.594682
O      4.112640     1.699313    11.766622    -0.559289
O      5.798297     0.760569    12.890021    -0.613560
O      5.901620    -2.035634     6.080171    -0.548445
O      3.855511    -1.738735     5.214134    -0.594853

The following XYZ coordinates are in angstroms. Other properties are in atomic units.
The sperically averaged electron density of each atom fit to a function of the form exp(a - br)
eigen_1, eigen_2 and eigen_3 are the three eigenvalues of traceless quadrupole moment tensor
  atom number  atomic symbol              X              Y              Z     net charge C6 coefficient C8 coefficient C10 coefficient fluctuating dipole atomic polarizability isotropic forcefield polarizability              a              b squared Pearson coefficient          <r^3>          <r^4>         wp_QDO          m_QDO          q_QDO       dipole_x       dipole_y       dipole_z         dipole            Qxy            Qxz            Qyz     Q(x^2-y^2)  Q(3z^2 - R^2)        eigen_1        eigen_2        eigen_3 static polarizability      alpha(xx)      alpha(xy)      alpha(xz)      alpha(yy)      alpha(yz)      alpha(zz) atomic spin moment
            1             Co      -1.460287      -2.882468      13.252301       0.782115     131.949996 0.27900270E+04  0.97143303E+05                                19.874158                           16.237074       0.446034       1.967178                    0.996244      50.830859     140.543775       0.496436       0.354355      -1.190793       0.093768       0.083572      -0.004678       0.125692      -0.082393      -0.067315       0.116423      -0.180121       0.242710      -0.164950      -0.049767       0.214717             24.289995      23.835508       4.629128      -5.870582      25.030089     -10.270085      24.004388          -2.835975
            2             Co       1.869049       3.680341       5.026231       0.781359     132.140567 0.27950101E+04  0.97362899E+05                                19.894510                           16.253079       0.444998       1.966537                    0.996200      50.864584     140.682912       0.496109       0.354421      -1.190705      -0.093791       0.083996       0.003994       0.125968       0.082822      -0.067343      -0.116577      -0.180405       0.243568      -0.165441      -0.049707       0.215148             24.315534      23.858160      -4.637265      -5.880316      25.058003      10.284096      24.030439          -2.835991
            3             Co       6.571249       9.445411       5.026231       0.782142     131.940432 0.27897841E+04  0.97132518E+05                                19.873067                           16.236243       0.446124       1.967221                    0.996242      50.829405     140.537061       0.496455       0.354349      -1.190800      -0.093724      -0.083651       0.004576       0.125708      -0.082705      -0.067644       0.116446      -0.180788       0.241817      -0.165325      -0.049702       0.215027             24.288587      23.834036       4.628792      -5.870213      25.028690     -10.269414      24.003036          -2.836035
            4             Co       3.241913       2.882602      13.252301       0.781390     132.135769 0.27948805E+04  0.97357210E+05                                19.894034                           16.252693       0.444997       1.966545                    0.996200      50.863595     140.679114       0.496115       0.354420      -1.190706       0.093837      -0.083958      -0.004035       0.125978       0.082585      -0.067110      -0.116602      -0.180053       0.244168      -0.165207      -0.049771       0.214978             24.314953      23.857627      -4.637156      -5.880133      25.057412      10.283853      24.029821          -2.836064
            5              H       4.893753      -2.569943      13.569982       0.091797       1.286523 0.97263888E+01  0.99224239E+02                                 1.894648                            1.781366      -0.915221       2.437952                    0.998207       3.465856       9.558962       0.490743       1.223449      -0.724475      -0.013190       0.013316       0.044134       0.047949      -0.002311      -0.008346       0.007140       0.020349       0.033939      -0.017598      -0.000857       0.018455              1.915045       1.587400      -0.042439       0.069281       1.553377       0.083243       2.604357          -0.000434
            6              H       2.962138      -2.699894      12.352632       0.142810       1.005180 0.73478357E+01  0.71556372E+02                                 1.743003                            1.652509      -1.173228       2.344717                    0.995591       3.558966      10.360593       0.451292       1.393668      -0.684872      -0.033695       0.006920       0.018540       0.039077      -0.000813       0.002002       0.004714       0.021530       0.029583      -0.016596       0.005279       0.011317              1.781423       2.348463      -0.118376      -0.271606       1.454689       0.023028       1.541118          -0.000290
            7              H       5.196278       9.589683       9.099053       0.127886       0.854315 0.62850182E+01  0.59335475E+02                                 1.600450                            1.556584      -1.295297       2.275450                    0.993423       3.733114      10.984142       0.448775       1.445672      -0.673208       0.001732      -0.006885      -0.035924       0.036618      -0.001835      -0.000103       0.003129       0.021626       0.029541      -0.016261       0.006013       0.010248              1.600384       1.516568      -0.017029      -0.027168       1.457739       0.130528       1.826846          -0.000350
            8              H      -2.348677      -3.386378      10.411452       0.091385       1.007528 0.69393289E+01  0.66746594E+02                                 1.748806                            1.602474      -1.177864       2.312390                    0.994755       3.804789      11.077060       0.458879       1.387701      -0.684293       0.041479      -0.006327      -0.020335       0.046626      -0.001349      -0.008053       0.006065       0.023038       0.025982      -0.017280       0.000367       0.016913              1.869620       2.585772      -0.162825      -0.353466       1.487200       0.032521       1.535890          -0.000382
            9              H      -2.393858      -2.798317      16.213058       0.092636       1.318353 0.97555004E+01  0.98544502E+02                                 1.857719                            1.732835      -0.810656       2.486254                    0.999225       3.303189       8.756707       0.525324       1.154241      -0.742940       0.007245       0.045655       0.013998       0.048299       0.005910      -0.005344       0.008727      -0.028944       0.018443      -0.020620       0.002659       0.017961              1.871545       1.470133       0.247757       0.051688       2.456840       0.127563       1.687662          -0.000851
           10              H      -3.360559      -4.113504      17.814257       0.121104       1.173640 0.85260205E+01  0.83824971E+02                                 1.741720                            1.635039      -0.982486       2.411889                    0.998092       3.329631       8.898162       0.529832       1.175821      -0.734637      -0.010074       0.013672       0.030071       0.034535       0.005130      -0.010216       0.006246      -0.022374       0.009794      -0.019651       0.006190       0.013461              1.800523       1.424641       0.023157      -0.157188       1.516445       0.173679       2.460483          -0.000120
           11              H      -3.370968       5.990647      15.204083       0.141447       1.100946 0.82339377E+01  0.81477870E+02                                 1.763790                            1.680728      -1.216559       2.315520                    0.996056       3.489963       9.832247       0.481122       1.286526      -0.707479      -0.004827      -0.034494      -0.009516       0.036106      -0.000136      -0.005988      -0.004194      -0.012934      -0.003952      -0.010335       0.001108       0.009227              1.772925       1.450155       0.213906       0.019682       2.069778       0.300700       1.798840          -0.000208
           12              H      -2.467154       7.401652      13.650408       0.102015       1.109423 0.79211994E+01  0.78500294E+02                                 1.842310                            1.696264      -1.260973       2.278326                    0.994454       3.812891      11.149636       0.453731       1.362156      -0.689698       0.007498      -0.020383      -0.044351       0.049383      -0.002033      -0.001411       0.005900      -0.008140       0.031290      -0.009765      -0.003338       0.013103              1.942975       1.544615       0.016401      -0.272155       1.594498       0.282399       2.689813           0.000321
           13              H       1.789832      -3.113364      10.268879       0.115639       0.855858 0.63090743E+01  0.59518562E+02                                 1.595066                            1.551178      -1.224610       2.304256                    0.993704       3.729833      10.909881       0.453973       1.430175      -0.676170      -0.033448       0.002596       0.018307       0.038219      -0.000229      -0.004244       0.003341       0.027416       0.022086      -0.017836       0.004537       0.013299              1.630646       2.065771      -0.037145      -0.171613       1.360362       0.010977       1.465805           0.000012
           14              H       5.142575       5.532571      17.379228       0.115895       1.125085 0.88617544E+01  0.88845260E+02                                 1.768663                            1.726357      -0.933475       2.439231                    0.998339       3.447227       9.608258       0.484416       1.261168      -0.714777      -0.005735      -0.033209      -0.007741       0.034578       0.001680      -0.004989       0.002712      -0.019256       0.009008      -0.012994       0.003688       0.009307              1.762228       1.506139       0.218854      -0.079587       1.921173       0.097978       1.859370           0.000021
           15              H       1.654979       0.248130      10.630794       0.136229       0.875507 0.64439643E+01  0.61260969E+02                                 1.636035                            1.581313      -1.344975       2.259548                    0.992885       3.721785      11.014737       0.442753       1.455171      -0.671626       0.028002       0.014981      -0.000120       0.031758       0.005911       0.000003      -0.005612       0.012381       0.007775      -0.011775       0.003479       0.008297              1.682059       2.047971       0.338519       0.017114       1.651873      -0.007203       1.346334          -0.000239
           16              H      -0.725676      -0.635235       9.519459       0.101698       0.920930 0.69074007E+01  0.66324395E+02                                 1.642592                            1.597704      -1.139649       2.333254                    0.994967       3.749084      10.884752       0.460297       1.385827      -0.684922      -0.032021      -0.017940       0.002135       0.036766       0.009282       0.004870      -0.002789       0.014552      -0.004515      -0.012982      -0.000283       0.013265              1.677795       1.998885       0.319701      -0.022850       1.647826      -0.056854       1.386675          -0.000069
           17              H      -1.131808       0.195610       7.212709       0.133421       0.902369 0.66677156E+01  0.63556759E+02                                 1.635975                            1.583194      -1.129985       2.358076                    0.995686       3.600589      10.467360       0.455826       1.409687      -0.680969      -0.026887      -0.018966       0.000740       0.032912       0.009315       0.000891      -0.003701       0.006502       0.007335      -0.011961       0.002978       0.008983              1.667976       1.996872       0.357425       0.052307       1.592999       0.002962       1.414057          -0.000651
           18              H       1.308055       0.935905       8.280175       0.100750       0.934431 0.70213242E+01  0.67688126E+02                                 1.657665                            1.609473      -1.162733       2.321406                    0.994734       3.771711      10.968932       0.459233       1.383501      -0.685275       0.033713       0.012396      -0.004050       0.036147       0.005511       0.005267      -0.004194       0.018059      -0.009958      -0.012434      -0.000821       0.013255              1.696250       2.091465       0.291024      -0.038456       1.570799      -0.063098       1.426485          -0.000260
           19              H       4.919409       3.992862       4.708550       0.090919       1.289147 0.97494532E+01  0.99500993E+02                                 1.895524                            1.782124      -0.916141       2.437259                    0.998279       3.470328       9.567809       0.491284       1.221593      -0.724877       0.013344       0.013729      -0.044406       0.048358       0.002438      -0.008452      -0.007046       0.020459       0.034717      -0.017718      -0.000971       0.018690              1.915940       1.588022       0.042465       0.069422       1.553933      -0.083315       2.605865          -0.000432
           20              H       6.851024       3.862924       5.925900       0.142325       1.008508 0.73796783E+01  0.71961045E+02                                 1.748507                            1.657373      -1.185131       2.339574                    0.995368       3.567123      10.399117       0.449999       1.395835      -0.684446       0.033681       0.006111      -0.018595       0.038955       0.001147       0.001952      -0.004928       0.021573       0.029271      -0.016685       0.005451       0.011235              1.787197       2.357309       0.119048      -0.273077       1.458676      -0.023181       1.545606          -0.000289
           21              H       4.616884       3.026833       9.179479       0.127661       0.855103 0.62913499E+01  0.59400120E+02                                 1.600274                            1.556443      -1.289856       2.277369                    0.993484       3.732602      10.976997       0.449271       1.443956      -0.673523      -0.001649      -0.007027       0.035986       0.036703       0.001615      -0.000097      -0.003100       0.021639       0.029582      -0.016234       0.005984       0.010250              1.600222       1.516554       0.017031      -0.027134       1.457661      -0.130475       1.826452          -0.000349
           22              H       2.757439       3.176459       7.867080       0.091483       1.006274 0.69290659E+01  0.66626567E+02                                 1.747849                            1.601678      -1.176747       2.313015                    0.994754       3.802591      11.070706       0.458803       1.388376      -0.684175      -0.041317      -0.006618       0.020186       0.046458       0.000952      -0.008125      -0.005985       0.023429       0.026028      -0.017460       0.000497       0.016963              1.868559       2.584099       0.162542      -0.353131       1.486457      -0.032477       1.535120          -0.000381
           23              H       2.802620       3.764461       2.065474       0.092086       1.320099 0.97699142E+01  0.98721699E+02                                 1.859003                            1.733841      -0.814943       2.484445                    0.999223       3.305106       8.761789       0.525322       1.153875      -0.743035      -0.007463       0.045991      -0.014197       0.048708      -0.005907      -0.005274      -0.008711      -0.028750       0.018634      -0.020529       0.002642       0.017887              1.872884       1.470911      -0.248163       0.051738       2.459144      -0.127765       1.688599          -0.000851
           24              H       3.769321       2.449258       0.464275       0.121729       1.172930 0.85230084E+01  0.83817777E+02                                 1.744054                            1.637177      -0.990935       2.409501                    0.998044       3.328156       8.905756       0.528121       1.179315      -0.733831       0.010038       0.013320      -0.029713       0.034074      -0.004831      -0.010211      -0.006375      -0.022436       0.009973      -0.019583       0.005950       0.013633              1.802986       1.426410      -0.023293      -0.157439       1.518469      -0.173789       2.464079          -0.000120
           25              H       3.779730      -0.572265       3.074449       0.140621       1.103843 0.82587095E+01  0.81767462E+02                                 1.765061                            1.681790      -1.213499       2.315935                    0.996154       3.494622       9.841393       0.481699       1.284288      -0.707933       0.004573      -0.034609       0.009329       0.036135      -0.000124      -0.005918       0.004165      -0.013413      -0.003948      -0.010353       0.000902       0.009451              1.774227       1.450965      -0.214239       0.019766       2.071674      -0.301172       1.800041          -0.000208
           26              H       2.875916       0.838756       4.628124       0.101862       1.108910 0.79179956E+01  0.78473640E+02                                 1.843147                            1.697002      -1.262866       2.277745                    0.994510       3.813884      11.158954       0.453124       1.363894      -0.689364      -0.007492      -0.020385       0.044457       0.049478       0.001928      -0.001432      -0.005849      -0.008306       0.030556      -0.009673      -0.003217       0.012890              1.943870       1.545255      -0.016434      -0.272288       1.595203      -0.282591       2.691151           0.000320
           27              H      -1.381070       3.449475       8.009653       0.114825       0.855746 0.63106508E+01  0.59558779E+02                                 1.597471                            1.553416      -1.242219       2.297538                    0.993496       3.735849      10.942777       0.452587       1.433945      -0.675479       0.033971       0.002360      -0.018427       0.038719       0.000372      -0.004041      -0.003192       0.027467       0.023240      -0.018003       0.004856       0.013148              1.633161       2.069389       0.037272      -0.172054       1.362153      -0.011025       1.467940           0.000012
           28              H       4.670587      12.095337       0.899304       0.116099       1.127222 0.88835891E+01  0.89123781E+02                                 1.771246                            1.728734      -0.942186       2.436062                    0.998205       3.450353       9.621882       0.483951       1.261535      -0.714686       0.005422      -0.033227       0.007667       0.034529      -0.001751      -0.004900      -0.002680      -0.019368       0.009044      -0.013009       0.003687       0.009322              1.764814       1.508062      -0.219406      -0.079777       1.924209      -0.098191       1.862170           0.000020
           29              H      -1.246217       6.810965       7.647738       0.134541       0.880227 0.64830817E+01  0.61689823E+02                                 1.637721                            1.582740      -1.329234       2.264800                    0.993050       3.725294      11.009015       0.444227       1.449002      -0.672736      -0.028858       0.015268      -0.000090       0.032648      -0.005907      -0.000203       0.005641       0.012124       0.007334      -0.011611       0.003186       0.008426              1.683888       2.050719      -0.339521       0.017206       1.653643       0.007179       1.347303          -0.000239
           30              H       1.134438       5.927611       8.759073       0.100935       0.922489 0.69265134E+01  0.66590061E+02                                 1.648056                            1.602780      -1.157840       2.325571                    0.994669       3.762133      10.948805       0.458086       1.390800      -0.683937       0.032448      -0.017723      -0.002174       0.037037      -0.009258       0.005084       0.002776       0.014288      -0.004052      -0.013015      -0.000173       0.013188              1.683524       2.006270      -0.321477      -0.023009       1.653398       0.057231       1.390903          -0.000069
           31              H       1.540570       6.758479      11.065823       0.133709       0.900426 0.66522008E+01  0.63396576E+02                                 1.636437                            1.583607      -1.146605       2.352176                    0.995550       3.601052      10.480982       0.454616       1.413711      -0.680219       0.026643      -0.018998      -0.000946       0.032736      -0.009214       0.001017       0.003761       0.006830       0.008144      -0.012098       0.003309       0.008789              1.668468       1.997538      -0.357620       0.052358       1.593452      -0.002957       1.414413          -0.000651
           32              H      -0.899293       7.498763       9.998357       0.099411       0.938097 0.70571949E+01  0.68129779E+02                                 1.662722                            1.614104      -1.168441       2.318166                    0.994599       3.783797      11.016645       0.458289       1.384402      -0.685071      -0.034244       0.012394       0.003866       0.036623      -0.005759       0.005173       0.003866       0.017991      -0.010114      -0.012229      -0.001108       0.013337              1.701572       2.098877      -0.292718      -0.038706       1.575470       0.063466       1.430370          -0.000260
           33              H       0.217209       9.132886       4.708550       0.091786       1.286594 0.97270459E+01  0.99232528E+02                                 1.894706                            1.781417      -0.915279       2.437915                    0.998206       3.465964       9.559308       0.490740       1.223437      -0.724478       0.013189      -0.013315      -0.044130       0.047945      -0.002310      -0.008345       0.007140       0.020352       0.033934      -0.017598      -0.000854       0.018452              1.915105       1.587445      -0.042441       0.069285       1.553420       0.083246       2.604449          -0.000434
           34              H       2.148824       9.262837       5.925900       0.142803       1.005204 0.73480584E+01  0.71559087E+02                                 1.743030                            1.652534      -1.173210       2.344721                    0.995591       3.559013      10.360771       0.451289       1.393668      -0.684872       0.033695      -0.006920      -0.018541       0.039077      -0.000813       0.002001       0.004714       0.021530       0.029581      -0.016596       0.005280       0.011316              1.781452       2.348506      -0.118379      -0.271613       1.454710       0.023028       1.541141          -0.000290
           35              H      -0.085316      -3.026740       9.179479       0.127876       0.854343 0.62852716E+01  0.59338421E+02                                 1.600478                            1.556610      -1.295290       2.275445                    0.993423       3.733187      10.984381       0.448774       1.445662      -0.673210      -0.001732       0.006884       0.035922       0.036617      -0.001835      -0.000103       0.003129       0.021625       0.029537      -0.016261       0.006013       0.010247              1.600412       1.516594      -0.017030      -0.027168       1.457763       0.130532       1.826880          -0.000349
           36              H       7.459639       9.949321       7.867080       0.091378       1.007554 0.69395492E+01  0.66749264E+02                                 1.748835                            1.602500      -1.177892       2.312372                    0.994754       3.804862      11.077330       0.458876       1.387701      -0.684293      -0.041479       0.006325       0.020330       0.046624      -0.001349      -0.008052       0.006065       0.023039       0.025979      -0.017280       0.000368       0.016912              1.869653       2.585821      -0.162828      -0.353471       1.487224       0.032521       1.535914          -0.000381
           37              H       7.504820       9.361260       2.065474       0.092640       1.318253 0.97545645E+01  0.98532454E+02                                 1.857607                            1.732738      -0.810583       2.486292                    0.999225       3.303067       8.756201       0.525346       1.154222      -0.742945      -0.007246      -0.045655      -0.013996       0.048299       0.005912      -0.005343       0.008723      -0.028945       0.018452      -0.020622       0.002664       0.017958              1.871430       1.470057       0.247734       0.051685       2.456670       0.127551       1.687562          -0.000851
           38              H       8.471521      10.676447       0.464275       0.121103       1.173650 0.85261027E+01  0.83825964E+02                                 1.741728                            1.635045      -0.982497       2.411883                    0.998092       3.329644       8.898201       0.529832       1.175818      -0.734637       0.010075      -0.013671      -0.030071       0.034535       0.005130      -0.010216       0.006246      -0.022374       0.009794      -0.019651       0.006191       0.013460              1.800532       1.424647       0.023157      -0.157189       1.516453       0.173682       2.460498          -0.000119
           39              H       8.481930       0.572296       3.074449       0.141447       1.100957 0.82340367E+01  0.81479105E+02                                 1.763802                            1.680739      -1.216574       2.315513                    0.996055       3.489976       9.832303       0.481120       1.286527      -0.707479       0.004827       0.034494       0.009516       0.036107      -0.000136      -0.005989      -0.004194      -0.012934      -0.003954      -0.010335       0.001108       0.009228              1.772936       1.450164       0.213908       0.019683       2.069794       0.300704       1.798852          -0.000208
           40              H       7.578116      -0.838709       4.628124       0.102018       1.109417 0.79211574E+01  0.78499842E+02                                 1.842311                            1.696265      -1.260993       2.278319                    0.994454       3.812886      11.149651       0.453729       1.362165      -0.689696      -0.007498       0.020384       0.044351       0.049384      -0.002034      -0.001411       0.005901      -0.008137       0.031289      -0.009763      -0.003340       0.013103              1.942976       1.544615       0.016401      -0.272156       1.594498       0.282398       2.689815           0.000321
           41              H       3.321130       9.676307       8.009653       0.115632       0.855874 0.63092046E+01  0.59520059E+02                                 1.595080                            1.551190      -1.224600       2.304257                    0.993704       3.729861      10.909963       0.453974       1.430167      -0.676171       0.033449      -0.002597      -0.018309       0.038220      -0.000230      -0.004246       0.003340       0.027417       0.022084      -0.017836       0.004536       0.013300              1.630662       2.065801      -0.037147      -0.171624       1.360369       0.010978       1.465816           0.000012
           42              H      -0.031613       1.030372       0.899304       0.115893       1.125111 0.88620009E+01  0.88848319E+02                                 1.768687                            1.726379      -0.933484       2.439225                    0.998339       3.447254       9.608354       0.484414       1.261165      -0.714777       0.005736       0.033209       0.007742       0.034578       0.001680      -0.004990       0.002713      -0.019258       0.009009      -0.012995       0.003688       0.009308              1.762251       1.506155       0.218860      -0.079587       1.921207       0.097985       1.859392           0.000021
           43              H       3.455983       6.314813       7.647738       0.136228       0.875520 0.64440799E+01  0.61262362E+02                                 1.636052                            1.581328      -1.345000       2.259535                    0.992884       3.721821      11.014881       0.442751       1.455171      -0.671625      -0.028003      -0.014981       0.000121       0.031758       0.005910       0.000002      -0.005612       0.012381       0.007774      -0.011774       0.003478       0.008296              1.682077       2.047999       0.338527       0.017115       1.651890      -0.007203       1.346344          -0.000239
           44              H       5.836638       7.198178       8.759073       0.101698       0.920937 0.69074688E+01  0.66325223E+02                                 1.642601                            1.597712      -1.139661       2.333247                    0.994967       3.749106      10.884836       0.460296       1.385827      -0.684922       0.032021       0.017939      -0.002136       0.036766       0.009282       0.004870      -0.002788       0.014552      -0.004516      -0.012982      -0.000283       0.013265              1.677804       1.998897       0.319703      -0.022850       1.647834      -0.056855       1.386682          -0.000069
           45              H       6.242770       6.367333      11.065823       0.133422       0.902364 0.66676734E+01  0.63556256E+02                                 1.635969                            1.583190      -1.129979       2.358079                    0.995686       3.600580      10.467326       0.455826       1.409687      -0.680969       0.026887       0.018966      -0.000740       0.032911       0.009316       0.000891      -0.003702       0.006502       0.007336      -0.011962       0.002979       0.008983              1.667970       1.996861       0.357420       0.052306       1.592993       0.002962       1.414054          -0.000651
           46              H       3.802907       5.627038       9.998357       0.100749       0.934433 0.70213404E+01  0.67688313E+02                                 1.657667                            1.609474      -1.162729       2.321408                    0.994734       3.771713      10.968936       0.459233       1.383500      -0.685275      -0.033713      -0.012396       0.004050       0.036147       0.005511       0.005268      -0.004193       0.018059      -0.009957      -0.012434      -0.000821       0.013255              1.696252       2.091470       0.291025      -0.038456       1.570800      -0.063098       1.426485          -0.000260
           47              H       0.191553       2.570081      13.569982       0.090924       1.289137 0.97493672E+01  0.99500025E+02                                 1.895526                            1.782125      -0.916141       2.437264                    0.998279       3.470309       9.567793       0.491279       1.221607      -0.724874      -0.013346      -0.013730       0.044409       0.048360       0.002439      -0.008453      -0.007046       0.020457       0.034721      -0.017718      -0.000973       0.018691              1.915942       1.588023       0.042466       0.069422       1.553935      -0.083315       2.605868          -0.000432
           48              H      -1.740062       2.700019      12.352632       0.142328       1.008485 0.73794687E+01  0.71958422E+02                                 1.748476                            1.657345      -1.185124       2.339580                    0.995369       3.567071      10.398892       0.450005       1.395828      -0.684447      -0.033681      -0.006110       0.018594       0.038955       0.001147       0.001952      -0.004928       0.021572       0.029272      -0.016685       0.005450       0.011235              1.787164       2.357258       0.119045      -0.273069       1.458653      -0.023180       1.545580          -0.000289
           49              H       0.494078       3.536110       9.099053       0.127667       0.855091 0.62912414E+01  0.59398899E+02                                 1.600266                            1.556436      -1.289882       2.277362                    0.993484       3.732579      10.976947       0.449269       1.443967      -0.673521       0.001648       0.007027      -0.035987       0.036703       0.001615      -0.000097      -0.003100       0.021639       0.029582      -0.016234       0.005984       0.010250              1.600215       1.516545       0.017032      -0.027135       1.457654      -0.130474       1.826444          -0.000350
           50              H       2.353523       3.386484      10.411452       0.091488       1.006250 0.69288615E+01  0.66624081E+02                                 1.747821                            1.601654      -1.176712       2.313035                    0.994755       3.802522      11.070446       0.458807       1.388375      -0.684176       0.041317       0.006619      -0.020189       0.046459       0.000951      -0.008125      -0.005985       0.023428       0.026028      -0.017460       0.000497       0.016963              1.868527       2.584050       0.162538      -0.353125       1.486434      -0.032477       1.535097          -0.000381
           51              H       2.308342       2.798482      16.213058       0.092085       1.320083 0.97697699E+01  0.98719781E+02                                 1.858980                            1.733821      -0.814949       2.484441                    0.999223       3.305094       8.761709       0.525329       1.153866      -0.743037       0.007462      -0.045992       0.014198       0.048709      -0.005907      -0.005275      -0.008712      -0.028750       0.018626      -0.020528       0.002640       0.017888              1.872861       1.470895      -0.248158       0.051737       2.459109      -0.127763       1.688578          -0.000850
           52              H       1.341641       4.113685      17.814257       0.121730       1.172921 0.85229201E+01  0.83816672E+02                                 1.744044                            1.637168      -0.990928       2.409506                    0.998044       3.328137       8.905686       0.528122       1.179314      -0.733831      -0.010039      -0.013320       0.029713       0.034074      -0.004831      -0.010211      -0.006375      -0.022436       0.009973      -0.019584       0.005951       0.013633              1.802976       1.426403      -0.023292      -0.157438       1.518462      -0.173788       2.464063          -0.000120
           53              H       1.331232       7.135208      15.204083       0.140621       1.103840 0.82586856E+01  0.81767226E+02                                 1.765063                            1.681792      -1.213491       2.315939                    0.996154       3.494624       9.841422       0.481696       1.284295      -0.707932      -0.004573       0.034609      -0.009329       0.036135      -0.000125      -0.005918       0.004165      -0.013412      -0.003949      -0.010353       0.000902       0.009451              1.774229       1.450966      -0.214240       0.019766       2.071677      -0.301172       1.800043          -0.000207
           54              H       2.235046       5.724187      13.650408       0.101862       1.108909 0.79179846E+01  0.78473478E+02                                 1.843142                            1.696998      -1.262852       2.277751                    0.994511       3.813881      11.158930       0.453125       1.363890      -0.689364       0.007493       0.020385      -0.044456       0.049478       0.001928      -0.001432      -0.005848      -0.008307       0.030556      -0.009673      -0.003217       0.012890              1.943864       1.545252      -0.016434      -0.272286       1.595199      -0.282589       2.691141           0.000320
           55              H       6.492032       3.113468      10.268879       0.114824       0.855764 0.63108252E+01  0.59560864E+02                                 1.597495                            1.553437      -1.242247       2.297520                    0.993496       3.735910      10.943013       0.452583       1.433945      -0.675479      -0.033971      -0.002358       0.018426       0.038718       0.000372      -0.004040      -0.003192       0.027469       0.023243      -0.018005       0.004857       0.013148              1.633186       2.069426       0.037273      -0.172060       1.362170      -0.011026       1.467960           0.000012
           56              H       0.440375      -5.532394      17.379228       0.116096       1.127256 0.88839267E+01  0.89127994E+02                                 1.771280                            1.728765      -0.942209       2.436047                    0.998204       3.450402       9.622056       0.483948       1.261531      -0.714687      -0.005422       0.033227      -0.007667       0.034529      -0.001751      -0.004901      -0.002680      -0.019369       0.009046      -0.013010       0.003688       0.009322              1.764847       1.508085      -0.219414      -0.079777       1.924252      -0.098198       1.862203           0.000020
           57              H       6.357179      -0.248022      10.630794       0.134546       0.880213 0.64829638E+01  0.61688454E+02                                 1.637709                            1.582729      -1.329243       2.264799                    0.993050       3.725267      11.008933       0.444227       1.449009      -0.672734       0.028857      -0.015268       0.000090       0.032648      -0.005907      -0.000203       0.005642       0.012124       0.007338      -0.011612       0.003186       0.008426              1.683874       2.050696      -0.339514       0.017206       1.653630       0.007180       1.347296          -0.000239
           58              H       3.976524       0.635332       9.519459       0.100936       0.922471 0.69263283E+01  0.66587779E+02                                 1.648031                            1.602756      -1.157800       2.325593                    0.994669       3.762066      10.948537       0.458091       1.390795      -0.683938      -0.032449       0.017724       0.002174       0.037038      -0.009259       0.005083       0.002777       0.014288      -0.004053      -0.013015      -0.000173       0.013188              1.683498       2.006240      -0.321472      -0.023009       1.653373       0.057229       1.390882          -0.000069
           59              H       3.570392      -0.195536       7.212709       0.133707       0.900432 0.66522461E+01  0.63397110E+02                                 1.636444                            1.583612      -1.146605       2.352176                    0.995550       3.601059      10.481008       0.454616       1.413710      -0.680220      -0.026643       0.018999       0.000945       0.032737      -0.009214       0.001017       0.003760       0.006830       0.008143      -0.012097       0.003309       0.008789              1.668475       1.997552      -0.357627       0.052358       1.593459      -0.002957       1.414415          -0.000651
           60              H       6.010255      -0.935820       8.280175       0.099413       0.938096 0.70571949E+01  0.68129796E+02                                 1.662722                            1.614105      -1.168447       2.318163                    0.994599       3.783801      11.016667       0.458288       1.384404      -0.685071       0.034244      -0.012394      -0.003866       0.036623      -0.005760       0.005173       0.003867       0.017991      -0.010115      -0.012229      -0.001107       0.013337              1.701573       2.098876      -0.292717      -0.038705       1.575471       0.063467       1.430372          -0.000260
           61              C       4.950005      -2.766833      12.653862       0.084003      25.538302 0.33372056E+03  0.73719379E+04                                 7.591821                            6.135547       0.223837       2.081759                    0.999837      26.287771      74.176644       0.655469       0.423014      -1.055982       0.020707       0.005151      -0.037660       0.043285      -0.007572      -0.041036       0.002284      -0.070111       0.008473      -0.062599       0.024788       0.037811              8.357595      11.747991      -0.561237       1.347226       4.599694       0.270750       8.725101           0.002981
           62              C       3.788448      -2.842966      11.929667      -0.154632      30.673566 0.43940237E+03  0.10384872E+05                                 8.613370                            7.072247       0.066733       2.014330                    0.998435      29.063428      84.488906       0.607133       0.426858      -1.054883       0.003089       0.007208       0.008308       0.011424      -0.003976      -0.009529      -0.002392      -0.029011      -0.052315      -0.023134      -0.000658       0.023791              9.375801      13.339753      -0.145211       2.161643       5.128211       0.662907       9.659439          -0.002890
           63              C       3.830025      -3.132657      10.567550       0.167644      30.538212 0.39217569E+03  0.89933870E+04                                 8.762978                            6.783629      -0.147683       1.982746                    0.999280      25.705985      73.195918       0.607000       0.440022      -1.048714      -0.011523      -0.001242      -0.009128       0.014753       0.000787       0.001399       0.002195       0.021107      -0.002663      -0.010615      -0.000595       0.011211             10.369464      16.127121       0.014934       3.496401       5.146587       0.809677       9.834684           0.005824
           64              C       5.107028      -3.336502      10.011518      -0.188851      32.930821 0.49014444E+03  0.11920680E+05                                 9.078161                            7.512387      -0.109596       1.944140                    0.997523      30.344319      89.871136       0.583265       0.431781      -1.050477      -0.005380       0.002028       0.002280       0.006185       0.003347       0.002941      -0.002075      -0.032911       0.036725      -0.023191       0.009605       0.013586             10.351265      16.253516      -0.447569       1.845702       6.059031       0.710589       8.741248          -0.003440
           65              C       6.213798      -3.243305      10.804806       0.092816      26.410454 0.35052729E+03  0.78721768E+04                                 7.942459                            6.417269       0.058508       2.038858                    0.998988      26.551986      76.596077       0.619046       0.440565      -1.040886      -0.017826       0.013666       0.054505       0.058952       0.000347      -0.022915      -0.008461      -0.041240      -0.038985      -0.036987       0.007421       0.029566              8.972381      13.259554      -0.480838       1.169847       5.127457       0.602589       8.530131           0.002472
           66              C      -2.604723      -3.689553      15.997737       0.061506      27.389108 0.32933138E+03  0.72324397E+04                                 7.878758                            6.035372       0.331102       2.106086                    0.999672      26.424133      73.725275       0.672432       0.414769      -1.063906      -0.007008      -0.034688      -0.038678       0.052425      -0.011335       0.023878       0.027125      -0.017549      -0.087241      -0.052554       0.017665       0.034889              9.065445       5.122793       1.588868      -2.108344       8.703370      -1.431641      13.370171           0.002654
           67              C      -3.179470      -4.474465      16.967230      -0.193422      32.076354 0.43309284E+03  0.10169966E+05                                 8.763935                            6.942639       0.163373       2.024392                    0.999579      29.626002      85.056665       0.624983       0.417349      -1.063849      -0.007435       0.000429      -0.009555       0.012114      -0.009493      -0.012872       0.012889       0.014076       0.057199      -0.022463      -0.007890       0.030354              9.955170       6.027131       2.343767      -2.432146       9.761868      -2.363402      14.076512          -0.001146
           68              C      -3.490995      -5.790974      16.699998       0.161063      33.196164 0.37368729E+03  0.84252265E+04                                 9.155485                            6.516621      -0.054967       2.006922                    0.999151      25.255280      70.173755       0.637478       0.426155      -1.062332      -0.012484      -0.005429       0.013261       0.019004       0.005703      -0.007787      -0.007376      -0.017485       0.012972      -0.014511      -0.001694       0.016205             11.905251       7.282911       2.959389      -4.853096       9.642956      -3.496133      18.789886           0.010949
           69              C      -3.193206       6.883196      15.436220      -0.170839      32.871922 0.42090301E+03  0.98195617E+04                                 8.957768                            6.844167       0.152778       2.035170                    0.999578      28.894238      82.854965       0.629080       0.417340      -1.063191       0.001577       0.003955      -0.014806       0.015406      -0.011100       0.013758      -0.003530       0.012066      -0.082896      -0.031338       0.001618       0.029720             10.854063       6.476455       1.985478      -3.448446       8.816219      -1.153396      17.269515          -0.000138
           70              C      -2.638426       7.733736      14.511692       0.127354      25.838532 0.33132801E+03  0.73360391E+04                                 7.876841                            6.255475      -0.052533       2.012684                    0.999157      25.854562      74.026441       0.624610       0.442888      -1.039647       0.001285       0.040058       0.029835       0.049964      -0.029604       0.023552       0.016261       0.054499      -0.045721      -0.050569      -0.001065       0.051634              9.018888       5.704839       1.917051      -2.553873       8.880282      -1.285279      12.471542           0.010331
           71              C       2.597044      -3.197371       9.795100      -0.120770      34.325915 0.46022481E+03  0.11029406E+05                                 9.387851                            7.306158      -0.073915       1.961049                    0.998182      29.623944      87.385133       0.587604       0.434950      -1.047487       0.019922       0.001697       0.015122       0.025069      -0.001721      -0.013273       0.000820      -0.016888      -0.035655      -0.021274       0.006441       0.014833             10.885313      15.449973       0.559241       5.063627       5.528726       0.720380      11.677241           0.001986
           72              C      -4.111307       6.415932      17.667298      -0.134180      39.292857 0.42386814E+03  0.99095827E+04                                10.148974                            6.873907       0.173060       2.032700                    0.999679      29.157228      83.793122       0.626720       0.418030      -1.062379       0.010527       0.012693      -0.021360       0.026985      -0.004389       0.009380       0.004488      -0.029413      -0.048436      -0.022731      -0.000949       0.023680             14.077143       8.738596       3.051543      -6.908430       9.000397      -4.933368      24.492435           0.006651
           73              C       0.407567      -0.934752      11.845585       0.626336      21.675517 0.25238560E+03  0.52816923E+04                                 7.340520                            5.771289      -0.206925       1.988864                    0.999511      22.853543      66.078874       0.591405       0.494894      -0.999489      -0.025023      -0.024131       0.020389       0.040301      -0.059980      -0.015138       0.025974      -0.021048      -0.176468      -0.065239      -0.030745       0.095984              8.211051       8.351217       3.260066      -0.017036       8.253808      -1.883212       8.028130          -0.000299
           74              C       0.832274      -0.205232      10.622021      -0.234690      34.385803 0.51833929E+03  0.12750077E+05                                 9.232298                            7.644587       0.007402       1.972230                    0.997877      30.926296      91.321411       0.588955       0.422790      -1.058819       0.011124       0.013179       0.009370       0.019628      -0.020650      -0.005435       0.031420      -0.008712      -0.092878      -0.046270      -0.000851       0.047121              9.942570       8.945091       1.678468       0.691893       9.140753      -3.415164      11.741865          -0.002190
           75              C       0.090888      -0.169011       9.514341      -0.053586      30.639313 0.43810597E+03  0.10380542E+05                                 8.672739                            7.131297      -0.055603       1.965508                    0.999403      29.140807      85.734041       0.593849       0.435300      -1.046297       0.009590       0.024939      -0.021912       0.034555      -0.006671      -0.012110       0.000294       0.013359      -0.033113      -0.016587      -0.002701       0.019288              9.215095       7.564973       0.956563       0.884912       8.101824      -3.491896      11.978488          -0.000478
           76              C       0.042761       1.529175       6.083827       0.617259      21.655060 0.25128067E+03  0.52286961E+04                                 7.202491                            5.676877      -0.064587       2.033138                    0.999368      22.539482      64.016220       0.612041       0.480940      -1.011302       0.023225       0.030012      -0.020352       0.043062      -0.032900      -0.024524       0.064566      -0.062727      -0.058929      -0.060944      -0.035408       0.096351              7.959135       9.484947       2.011067       0.466144       6.322935      -1.855160       8.069524           0.000768
           77              C      -0.320237       0.668135       7.240858      -0.240182      34.339283 0.49800375E+03  0.12097164E+05                                 9.110289                            7.416328       0.215984       2.037693                    0.999580      30.574305      88.976800       0.608806       0.414168      -1.066992      -0.016514      -0.003095       0.001070       0.016836      -0.011216      -0.013623       0.030697      -0.004447      -0.075176      -0.042626       0.002160       0.040466              9.777351       8.690817       1.300826       1.185385       8.252614      -3.518889      12.388623          -0.007664
           78              C       0.457610       0.537933       8.309421      -0.046134      30.855716 0.42911963E+03  0.10110803E+05                                 8.694549                            7.042773      -0.022596       1.976303                    0.999611      28.944117      84.800084       0.599734       0.433451      -1.047853      -0.016034      -0.019724       0.024455       0.035273      -0.009362      -0.012538       0.000852       0.003472      -0.056358      -0.023544       0.001895       0.021649              9.306218       7.886333       0.646341       1.022767       7.645553      -3.719495      12.386770           0.000330
           79              C       4.863157       3.795981       5.624670       0.084077      25.522036 0.33343280E+03  0.73635541E+04                                 7.587440                            6.132092       0.228463       2.083363                    0.999823      26.274535      74.114665       0.655823       0.422903      -1.056115      -0.020663       0.004886       0.036297       0.042051       0.007243      -0.040321      -0.002007      -0.069947       0.011497      -0.061976       0.025011       0.036965              8.352658      11.741135       0.560848       1.345878       4.596716      -0.270820       8.720123           0.002963
           80              C       6.024714       3.719856       6.348865      -0.153660      30.644993 0.43886148E+03  0.10369290E+05                                 8.608503                            7.067852       0.066295       2.014407                    0.998489      29.048708      84.445213       0.607304       0.426853      -1.054846      -0.002672       0.008652      -0.008480       0.012406       0.003844      -0.009685       0.001671      -0.028596      -0.051412      -0.022921      -0.000457       0.023378              9.370283      13.332920       0.146085       2.156355       5.124703      -0.662848       9.653226          -0.002885
           81              C       5.983137       3.430178       7.710982       0.167806      30.546471 0.39231177E+03  0.89972090E+04                                 8.763659                            6.784272      -0.148525       1.982392                    0.999240      25.710947      73.210801       0.607048       0.439953      -1.048765       0.011930      -0.000703       0.009929       0.015537      -0.000260       0.001191      -0.001636       0.021632      -0.002163      -0.010723      -0.000579       0.011303             10.369910      16.127677      -0.014414       3.494722       5.146711      -0.809897       9.835342           0.005807
           82              C       4.706134       3.226339       8.267014      -0.189266      32.951159 0.49050453E+03  0.11932638E+05                                 9.085283                            7.517971      -0.115847       1.942175                    0.997430      30.360966      89.957389       0.582671       0.432105      -1.050191       0.005258       0.002256      -0.002079       0.006087      -0.003580       0.002408       0.002003      -0.033844       0.039367      -0.024041       0.009860       0.014181             10.359843      16.268950       0.448235       1.846909       6.064160      -0.711101       8.746419          -0.003429
           83              C       3.599364       3.319528       7.473726       0.093140      26.420489 0.35069172E+03  0.78767961E+04                                 7.944585                            6.418898       0.061339       2.039608                    0.998997      26.555569      76.611016       0.618950       0.440582      -1.040876       0.017739       0.013890      -0.054301       0.058790      -0.001116      -0.022498       0.008381      -0.040829      -0.038387      -0.036322       0.006860       0.029462              8.974928      13.263555       0.480386       1.170877       5.128823      -0.602845       8.532407           0.002467
           84              C       3.013485       2.873227       2.280795       0.062439      27.343982 0.32863165E+03  0.72129036E+04                                 7.868922                            6.027759       0.330205       2.106463                    0.999672      26.396335      73.615347       0.673088       0.414604      -1.064061       0.006914      -0.034184       0.037971       0.051557       0.011332       0.023705      -0.026368      -0.018366      -0.086583      -0.051878       0.017212       0.034667              9.053920       5.116732      -1.587123      -2.105517       8.694183       1.428686      13.350844           0.002650
           85              C       3.588232       2.088306       1.311302      -0.195326      32.147912 0.43431085E+03  0.10206184E+05                                 8.777129                            6.952259       0.157553       2.021941                    0.999599      29.670412      85.228327       0.624541       0.417333      -1.063813       0.007979       0.000490       0.009217       0.012201       0.010043      -0.012631      -0.012257       0.013294       0.057716      -0.022433      -0.007624       0.030058              9.970974       6.035714      -2.347857      -2.436522       9.776708       2.368516      14.100500          -0.001151
           86              C       3.899757       0.771799       1.578534       0.160264      33.188996 0.37363811E+03  0.84236033E+04                                 9.153111                            6.515573      -0.055804       2.006881                    0.999145      25.253639      70.160604       0.637638       0.426074      -1.062412       0.012656      -0.004292      -0.012968       0.018622      -0.005809      -0.007583       0.007611      -0.017358       0.008994      -0.013905      -0.002334       0.016238             11.900587       7.280126      -2.958283      -4.849882       9.641172       3.493074      18.780464           0.010949
           87              C       3.601968       0.320282       2.842312      -0.168125      32.809697 0.41989929E+03  0.97903992E+04                                 8.947918                            6.837043       0.160399       2.037712                    0.999567      28.858903      82.732114       0.629257       0.417468      -1.063099      -0.001055       0.004230       0.015052       0.015671       0.010581       0.013603       0.003349       0.010666      -0.081328      -0.030837       0.002202       0.028635             10.840823       6.468632      -1.983140      -3.442664       8.808411       1.149728      17.245426          -0.000119
           88              C       3.047188       1.170832       3.766840       0.126822      25.848866 0.33151970E+03  0.73411134E+04                                 7.877479                            6.255975      -0.055423       2.011715                    0.999144      25.861196      74.041996       0.624801       0.442702      -1.039789      -0.001082       0.041275      -0.029333       0.050648       0.031663       0.024015      -0.017262       0.051570      -0.044821      -0.052332       0.000561       0.051771              9.019476       5.705063      -1.917322      -2.553768       8.881250       1.285169      12.472113           0.010319
           89              C       7.216118       3.365473       8.483432      -0.120298      34.331142 0.46034986E+03  0.11032824E+05                                 9.385804                            7.304723      -0.077933       1.960007                    0.998172      29.629382      87.394363       0.587972       0.434661      -1.047693      -0.019095       0.001505      -0.015857       0.024867       0.002998      -0.014256      -0.000298      -0.017448      -0.038817      -0.022877       0.006807       0.016070             10.882419      15.445794      -0.558445       5.059756       5.526895      -0.720164      11.674568           0.001989
           90              C       4.520069      -0.147005       0.611234      -0.133952      39.277879 0.42378156E+03  0.99067187E+04                                10.143653                            6.871463       0.179648       2.034559                    0.999688      29.157834      83.782092       0.627091       0.417818      -1.062549      -0.010930       0.013297       0.021431       0.027488       0.003468       0.009639      -0.003747      -0.028166      -0.049648      -0.022765      -0.000195       0.022960             14.066967       8.732401      -3.049643      -6.901339       8.997431       4.927576      24.471068           0.006655
           91              C       0.001195       5.628070       6.432947       0.623290      21.730919 0.25318247E+03  0.53024339E+04                                 7.351213                            5.779421      -0.204661       1.988708                    0.999542      22.891803      66.210328       0.591151       0.494728      -0.999594       0.025407      -0.024318      -0.021442       0.041191       0.061202      -0.016019      -0.026167      -0.019886      -0.174675      -0.064824      -0.032217       0.097041              8.223291       8.363448      -3.265622      -0.017872       8.266850       1.887072       8.039574          -0.000322
           92              C      -0.423512       6.357603       7.656511      -0.229852      34.254822 0.51576421E+03  0.12671312E+05                                 9.211895                            7.628089       0.007609       1.973350                    0.997832      30.851864      91.054767       0.589283       0.423069      -1.058614      -0.010960       0.013648      -0.009571       0.019950       0.019806      -0.005458      -0.030150      -0.008012      -0.088436      -0.044242      -0.000919       0.045160              9.920413       8.929691      -1.677250       0.691493       9.119022       3.404382      11.712527          -0.002180
           93              C       0.317874       6.393836       8.764191      -0.054800      30.662404 0.43856124E+03  0.10393717E+05                                 8.674164                            7.132319      -0.054513       1.965679                    0.999421      29.154867      85.776887       0.594159       0.434973      -1.046525      -0.008018       0.023584       0.022735       0.033725       0.006324      -0.012451       0.000082       0.012045      -0.035267      -0.017504      -0.001502       0.019007              9.217041       7.568875      -0.959751       0.883681       8.104168       3.492230      11.978081          -0.000479
           94              C       0.366001       8.092056      12.194705       0.617451      21.663601 0.25140524E+03  0.52319505E+04                                 7.203168                            5.677402      -0.063367       2.033137                    0.999430      22.550062      64.050897       0.612154       0.480791      -1.011378      -0.023537       0.029013       0.020729       0.042725       0.033852      -0.024730      -0.064556      -0.061363      -0.057295      -0.060718      -0.035785       0.096502              7.959858       9.485790      -2.011414       0.466382       6.323605       1.855175       8.070179           0.000807
           95              C       0.728999       7.231004      11.037674      -0.240915      34.347891 0.49819293E+03  0.12102056E+05                                 9.108170                            7.414683       0.214587       2.037204                    0.999560      30.577492      88.966683       0.609292       0.413827      -1.067287       0.017011      -0.002893      -0.000232       0.017256       0.011362      -0.013624      -0.030828      -0.005239      -0.075778      -0.042776       0.001943       0.040833              9.775126       8.689727      -1.300889       1.185890       8.250402       3.517912      12.385249          -0.007672
           96              C      -0.048848       7.100792       9.969111      -0.043866      30.806922 0.42828065E+03  0.10086241E+05                                 8.685121                            7.035357      -0.020007       1.977227                    0.999609      28.920030      84.713255       0.600109       0.433386      -1.047878       0.014913      -0.018932      -0.024487       0.034357       0.009358      -0.012405       0.000216       0.003818      -0.056095      -0.023561       0.002239       0.021322              9.296306       7.882519      -0.649514       1.019609       7.637694       3.714038      12.368706           0.000341
           97              C       0.160957       9.329776       5.624670       0.084015      25.538638 0.33372546E+03  0.73720756E+04                                 7.591888                            6.135594       0.223755       2.081724                    0.999837      26.288050      74.177662       0.655466       0.423014      -1.055982      -0.020703      -0.005154       0.037662       0.043285      -0.007572      -0.041034       0.002280      -0.070127       0.008480      -0.062603       0.024791       0.037812              8.357663      11.748050      -0.561242       1.347212       4.599726       0.270759       8.725213           0.002970
           98              C       1.322514       9.405909       6.348865      -0.154620      30.673572 0.43940279E+03  0.10384893E+05                                 8.613381                            7.072261       0.066725       2.014325                    0.998435      29.063521      84.489434       0.607130       0.426860      -1.054881      -0.003097      -0.007212      -0.008307       0.011429      -0.003977      -0.009538      -0.002393      -0.029009      -0.052323      -0.023143      -0.000649       0.023792              9.375800      13.339721      -0.145213       2.161610       5.128217       0.662910       9.659464          -0.002882
           99              C       1.280937       9.695600       7.710982       0.167614      30.538842 0.39218577E+03  0.89936712E+04                                 8.763074                            6.783700      -0.147669       1.982746                    0.999280      25.706315      73.196946       0.606999       0.440020      -1.048716       0.011517       0.001237       0.009128       0.014748       0.000788       0.001406       0.002197       0.021125      -0.002655      -0.010626      -0.000594       0.011220             10.369577      16.127290       0.014932       3.496432       5.146635       0.809690       9.834806           0.005810
          100              C       0.003934       9.899445       8.267014      -0.188857      32.931098 0.49014903E+03  0.11920823E+05                                 9.078197                            7.512410      -0.109566       1.944144                    0.997523      30.344604      89.872188       0.583266       0.431779      -1.050478       0.005382      -0.002034      -0.002285       0.006191       0.003347       0.002939      -0.002073      -0.032917       0.036752      -0.023198       0.009608       0.013590             10.351305      16.253566      -0.447572       1.845696       6.059052       0.710598       8.741297          -0.003430
          101              C      -1.102836       9.806248       7.473726       0.092819      26.411057 0.35053643E+03  0.78724458E+04                                 7.942632                            6.417393       0.058427       2.038825                    0.998989      26.552423      76.598042       0.619033       0.440571      -1.040881       0.017823      -0.013671      -0.054509       0.058956       0.000348      -0.022914      -0.008467      -0.041238      -0.039019      -0.036989       0.007416       0.029573              8.972588      13.259883      -0.480852       1.169879       5.127562       0.602605       8.530318           0.002472
          102              C       7.715685      10.252496       2.280795       0.061501      27.388910 0.32932968E+03  0.72323814E+04                                 7.878697                            6.035346       0.331121       2.106094                    0.999672      26.423930      73.724213       0.672436       0.414768      -1.063909       0.007013       0.034684       0.038685       0.052428      -0.011333       0.023880       0.027114      -0.017567      -0.087215      -0.052545       0.017658       0.034887              9.065371       5.122762       1.588836      -2.108331       8.703249      -1.431641      13.370102           0.002642
          103              C       8.290432      11.037408       1.311302      -0.193420      32.076330 0.43309302E+03  0.10169971E+05                                 8.763926                            6.942638       0.163377       2.024392                    0.999579      29.626028      85.056737       0.624983       0.417349      -1.063850       0.007437      -0.000428       0.009554       0.012115      -0.009493      -0.012872       0.012887       0.014076       0.057202      -0.022463      -0.007890       0.030353              9.955155       6.027119       2.343739      -2.432127       9.761825      -2.363351      14.076520          -0.001141
          104              C       8.601957      12.353917       1.578534       0.161056      33.196425 0.37369133E+03  0.84253393E+04                                 9.155533                            6.516658      -0.054972       2.006918                    0.999151      25.255396      70.174140       0.637476       0.426155      -1.062332       0.012483       0.005429      -0.013261       0.019004       0.005703      -0.007787      -0.007374      -0.017485       0.012974      -0.014511      -0.001692       0.016203             11.905324       7.282948       2.959397      -4.853127       9.642994      -3.496144      18.790031           0.010938
          105              C       8.304168      -0.320253       2.842312      -0.170828      32.871656 0.42089956E+03  0.98194624E+04                                 8.957723                            6.844142       0.152780       2.035172                    0.999578      28.894124      82.854596       0.629080       0.417341      -1.063190      -0.001573      -0.003955       0.014808       0.015407      -0.011102       0.013761      -0.003532       0.012069      -0.082890      -0.031337       0.001614       0.029723             10.853992       6.476414       1.985456      -3.448404       8.816169      -1.153359      17.269393          -0.000131
          106              C       7.749388      -1.170793       3.766840       0.127353      25.838494 0.33132794E+03  0.73360336E+04                                 7.876820                            6.255464      -0.052493       2.012697                    0.999157      25.854516      74.026169       0.624612       0.442886      -1.039648      -0.001284      -0.040055      -0.029835       0.049961      -0.029598       0.023556       0.016266       0.054509      -0.045730      -0.050574      -0.001063       0.051637              9.018858       5.704823       1.917039      -2.553863       8.880242      -1.285274      12.471510           0.010320
          107              C       2.513918       9.760314       8.483432      -0.120667      34.323433 0.46018390E+03  0.11028169E+05                                 9.387365                            7.305800      -0.073844       1.961087                    0.998183      29.622576      87.379788       0.587623       0.434946      -1.047491      -0.019923      -0.001701      -0.015120       0.025069      -0.001720      -0.013277       0.000818      -0.016910      -0.035673      -0.021284       0.006439       0.014845             10.884716      15.449091       0.559191       5.063224       5.528443       0.720340      11.676616           0.002005
          108              C       9.222269       0.147011       0.611234      -0.134116      39.290570 0.42384118E+03  0.99087816E+04                                10.148524                            6.873638       0.173136       2.032734                    0.999679      29.156333      83.789464       0.626740       0.418024      -1.062384      -0.010526      -0.012694       0.021359       0.026984      -0.004388       0.009380       0.004487      -0.029410      -0.048433      -0.022730      -0.000948       0.023677             14.076451       8.738185       3.051384      -6.908035       9.000041      -4.933038      24.491128           0.006664
          109              C       4.703395       7.497695       6.432947       0.626351      21.675200 0.25238147E+03  0.52815796E+04                                 7.340443                            5.771239      -0.206940       1.988862                    0.999511      22.853216      66.077579       0.591409       0.494894      -0.999490       0.025025       0.024131      -0.020389       0.040303      -0.059985      -0.015138       0.025975      -0.021045      -0.176468      -0.065240      -0.030750       0.095989              8.210956       8.351122       3.260011      -0.017018       8.253700      -1.883174       8.028045          -0.000318
          110              C       4.278688       6.768175       7.656511      -0.234658      34.385044 0.51832545E+03  0.12749649E+05                                 9.232163                            7.644485       0.007422       1.972242                    0.997877      30.925844      91.319714       0.588959       0.422790      -1.058819      -0.011121      -0.013183      -0.009371       0.019629      -0.020655      -0.005438       0.031421      -0.008717      -0.092888      -0.046272      -0.000856       0.047129              9.942420       8.945017       1.678467       0.691894       9.140607      -3.415072      11.741637          -0.002185
          111              C       5.020074       6.731954       8.764191      -0.053596      30.639519 0.43811020E+03  0.10380664E+05                                 8.672767                            7.131325      -0.055594       1.965509                    0.999403      29.140931      85.734429       0.593849       0.435300      -1.046298      -0.009588      -0.024944       0.021910       0.034557      -0.006672      -0.012110       0.000294       0.013360      -0.033112      -0.016587      -0.002702       0.019289              9.215122       7.565010       0.956569       0.884919       8.101847      -3.491898      11.978509          -0.000483
          112              C       5.068201       5.033768      12.194705       0.617264      21.654976 0.25127944E+03  0.52286627E+04                                 7.202466                            5.676859      -0.064609       2.033131                    0.999368      22.539422      64.015943       0.612043       0.480940      -1.011303      -0.023227      -0.030011       0.020355       0.043064      -0.032898      -0.024521       0.064563      -0.062726      -0.058923      -0.060940      -0.035407       0.096346              7.959105       9.484917       2.011061       0.466143       6.322910      -1.855147       8.069489           0.000768
          113              C       5.431199       5.894808      11.037674      -0.240214      34.340058 0.49801847E+03  0.12097612E+05                                 9.110418                            7.416436       0.215966       2.037681                    0.999580      30.574780      88.978524       0.608801       0.414168      -1.066992       0.016514       0.003094      -0.001072       0.016835      -0.011210      -0.013622       0.030694      -0.004436      -0.075169      -0.042624       0.002167       0.040457              9.777485       8.690916       1.300828       1.185406       8.252726      -3.518942      12.388812          -0.007665
          114              C       4.653352       6.025010       9.969111      -0.046116      30.855282 0.42911259E+03  0.10110594E+05                                 8.694455                            7.042706      -0.022576       1.976311                    0.999611      28.943884      84.799152       0.599738       0.433450      -1.047854       0.016036       0.019721      -0.024455       0.035272      -0.009364      -0.012540       0.000853       0.003472      -0.056355      -0.023544       0.001894       0.021651              9.306110       7.886272       0.646342       1.022759       7.645459      -3.719426      12.386598           0.000340
          115              C       0.247805       2.766962      12.653862       0.084070      25.521978 0.33343219E+03  0.73635394E+04                                 7.587428                            6.132085       0.228475       2.083369                    0.999823      26.274530      74.114711       0.655823       0.422902      -1.056115       0.020664      -0.004885      -0.036297       0.042052       0.007245      -0.040326      -0.002010      -0.069941       0.011496      -0.061978       0.025011       0.036967              8.352644      11.741104       0.560843       1.345885       4.596717      -0.270819       8.720112           0.002959
          116              C      -0.913752       2.843087      11.929667      -0.153671      30.645039 0.43886259E+03  0.10369317E+05                                 8.608502                            7.067856       0.066303       2.014410                    0.998489      29.048709      84.445085       0.607304       0.426853      -1.054847       0.002669      -0.008650       0.008481       0.012405       0.003842      -0.009683       0.001669      -0.028599      -0.051405      -0.022918      -0.000461       0.023378              9.370283      13.332919       0.146076       2.156384       5.124710      -0.662846       9.653221          -0.002882
          117              C      -0.872175       3.132765      10.567550       0.167812      30.546447 0.39231146E+03  0.89972001E+04                                 8.763661                            6.784275      -0.148535       1.982388                    0.999240      25.710917      73.210710       0.607047       0.439954      -1.048764      -0.011931       0.000707      -0.009929       0.015538      -0.000261       0.001187      -0.001635       0.021619      -0.002160      -0.010717      -0.000578       0.011295             10.369915      16.127689      -0.014419       3.494742       5.146715      -0.809896       9.835339           0.005804
          118              C       0.404828       3.336604      10.011518      -0.189251      32.950715 0.49049702E+03  0.11932410E+05                                 9.085217                            7.517927      -0.115874       1.942172                    0.997429      30.360647      89.956273       0.582671       0.432107      -1.050190      -0.005256      -0.002252       0.002076       0.006083      -0.003581       0.002410       0.002005      -0.033843       0.039346      -0.024037       0.009859       0.014178             10.359758      16.268781       0.448228       1.846885       6.064125      -0.711101       8.746369          -0.003427
          119              C       1.511598       3.243415      10.804806       0.093142      26.419985 0.35068419E+03  0.78765747E+04                                 7.944448                            6.418801       0.061406       2.039636                    0.998997      26.555198      76.609374       0.618959       0.440578      -1.040879      -0.017741      -0.013888       0.054299       0.058788      -0.001116      -0.022499       0.008377      -0.040829      -0.038367      -0.036321       0.006863       0.029457              8.974759      13.263275       0.480371       1.170838       5.128744      -0.602837       8.532259           0.002457
          120              C       2.097477       3.689716      15.997737       0.062436      27.344094 0.32863358E+03  0.72129552E+04                                 7.868938                            6.027774       0.330225       2.106467                    0.999672      26.396422      73.615596       0.673087       0.414604      -1.064061      -0.006911       0.034187      -0.037968       0.051556       0.011332       0.023701      -0.026376      -0.018358      -0.086604      -0.051883       0.017213       0.034670              9.053935       5.116742      -1.587123      -2.105518       8.694196       1.428696      13.350867           0.002654
          121              C       1.522730       4.474637      16.967230      -0.195321      32.147785 0.43430863E+03  0.10206118E+05                                 8.777109                            6.952244       0.157548       2.021940                    0.999599      29.670321      85.227999       0.624541       0.417333      -1.063812      -0.007979      -0.000490      -0.009217       0.012200       0.010044      -0.012632      -0.012257       0.013294       0.057714      -0.022434      -0.007624       0.030058              9.970952       6.035702      -2.347846      -2.436517       9.776686       2.368507      14.100469          -0.001148
          122              C       1.211205       5.791144      16.699998       0.160265      33.189168 0.37364047E+03  0.84236692E+04                                 9.153146                            6.515597      -0.055811       2.006877                    0.999145      25.253698      70.160804       0.637636       0.426075      -1.062412      -0.012655       0.004291       0.012968       0.018621      -0.005808      -0.007583       0.007610      -0.017357       0.008995      -0.013904      -0.002333       0.016237             11.900645       7.280159      -2.958304      -4.849914       9.641221       3.493115      18.780555           0.010949
          123              C       1.508994       6.242661      15.436220      -0.168125      32.809675 0.41989965E+03  0.97904103E+04                                 8.947909                            6.837044       0.160398       2.037711                    0.999567      28.858922      82.732194       0.629257       0.417467      -1.063099       0.001058      -0.004230      -0.015051       0.015670       0.010580       0.013603       0.003349       0.010668      -0.081336      -0.030839       0.002203       0.028636             10.840797       6.468623      -1.983142      -3.442643       8.808415       1.149724      17.245353          -0.000117
          124              C       2.063774       5.392111      14.511692       0.126820      25.848947 0.33152120E+03  0.73411573E+04                                 7.877503                            6.255996      -0.055452       2.011706                    0.999144      25.861281      74.042369       0.624799       0.442703      -1.039788       0.001083      -0.041277       0.029335       0.050650       0.031668       0.024013      -0.017260       0.051564      -0.044817      -0.052331       0.000561       0.051770              9.019498       5.705078      -1.917330      -2.553769       8.881286       1.285178      12.472129           0.010316
          125              C      -2.105156       3.197470       9.795100      -0.120298      34.331043 0.46034836E+03  0.11032765E+05                                 9.385715                            7.304654      -0.077883       1.960024                    0.998172      29.629345      87.393782       0.587982       0.434654      -1.047698       0.019096      -0.001500       0.015856       0.024865       0.002999      -0.014252      -0.000300      -0.017423      -0.038796      -0.022866       0.006809       0.016057             10.882313      15.445652      -0.558436       5.059679       5.526843      -0.720156      11.674443           0.001997
          126              C       0.590893       6.709948      17.667298      -0.133905      39.276155 0.42376133E+03  0.99061142E+04                                10.143290                            6.871243       0.179719       2.034590                    0.999688      29.157200      83.779345       0.627110       0.417812      -1.062555       0.010930      -0.013298      -0.021428       0.027486       0.003465       0.009635      -0.003746      -0.028170      -0.049638      -0.022759      -0.000200       0.022959             14.066411       8.732071      -3.049522      -6.901021       8.997158       4.927320      24.470004           0.006657
          127              C       5.109767       0.934873      11.845585       0.623294      21.730536 0.25317715E+03  0.53022866E+04                                 7.351082                            5.779327      -0.204534       1.988753                    0.999542      22.891503      66.208907       0.591161       0.494722      -0.999598      -0.025406       0.024318       0.021445       0.041191       0.061195      -0.016016      -0.026168      -0.019881      -0.174673      -0.064824      -0.032209       0.097033              8.223137       8.363301      -3.265553      -0.017862       8.266688       1.887015       8.039422          -0.000332
          128              C       5.534474       0.205340      10.622021      -0.229909      34.255950 0.51578674E+03  0.12671997E+05                                 9.212069                            7.628239       0.007605       1.973341                    0.997832      30.852525      91.057015       0.589280       0.423068      -1.058616       0.010964      -0.013644       0.009569       0.019949       0.019797      -0.005454      -0.030145      -0.007999      -0.088414      -0.044235      -0.000910       0.045145              9.920598       8.929830      -1.677273       0.691494       9.119216       3.404455      11.712750          -0.002179
          129              C       4.793088       0.169107       9.514341      -0.054765      30.661488 0.43854542E+03  0.10393245E+05                                 8.673993                            7.132193      -0.054488       1.965693                    0.999421      29.154279      85.774669       0.594165       0.434974      -1.046525       0.008021      -0.023580      -0.022736       0.033724       0.006327      -0.012454       0.000079       0.012040      -0.035278      -0.017509      -0.001501       0.019009              9.216851       7.568747      -0.959745       0.883655       8.104001       3.492129      11.977806          -0.000478
          130              C       4.744961      -1.529113       6.083827       0.617448      21.663738 0.25140750E+03  0.52320095E+04                                 7.203202                            5.677431      -0.063329       2.033148                    0.999430      22.550123      64.051149       0.612152       0.480792      -1.011378       0.023537      -0.029008      -0.020724       0.042719       0.033858      -0.024730      -0.064565      -0.061362      -0.057307      -0.060728      -0.035785       0.096513              7.959893       9.485833      -2.011418       0.466395       6.323630       1.855177       8.070216           0.000788
          131              C       4.381963      -0.668061       7.240858      -0.240861      34.346576 0.49816935E+03  0.12101338E+05                                 9.107944                            7.414509       0.214622       2.037224                    0.999560      30.576715      88.963828       0.609299       0.413827      -1.067287      -0.017010       0.002894       0.000228       0.017256       0.011369      -0.013626      -0.030833      -0.005249      -0.075784      -0.042780       0.001936       0.040845              9.774879       8.689561      -1.300880       1.185871       8.250188       3.517780      12.384888          -0.007669
          132              C       5.159810      -0.537849       8.309421      -0.043885      30.807349 0.42828868E+03  0.10086476E+05                                 8.685202                            7.035426      -0.020013       1.977223                    0.999609      28.920253      84.714066       0.600106       0.433387      -1.047878      -0.014911       0.018936       0.024487       0.034358       0.009356      -0.012404       0.000219       0.003817      -0.056091      -0.023559       0.002241       0.021319              9.296391       7.882583      -0.649512       1.019627       7.637762       3.714071      12.368828           0.000333
          133              N       6.165777      -2.959259      12.114280      -0.228302      36.346650 0.55042782E+03  0.13518678E+05                                 9.227282                            7.661967      -0.078660       1.993770                    0.998404      28.457967      79.550338       0.623535       0.399955      -1.091533      -0.109598      -0.009414      -0.099219       0.148138      -0.014889      -0.067204       0.002380      -0.035054      -0.028471      -0.079167       0.019138       0.060028             10.235233      14.534095      -1.102111       0.200030       5.964350       0.098123      10.207255          -0.041967
          134              N      -2.330654      -4.121263      14.770882      -0.251807      38.491257 0.53956059E+03  0.13161020E+05                                 9.536826                            7.513407       0.058408       2.024786                    0.999511      28.636118      79.283589       0.640018       0.392342      -1.098861      -0.074182      -0.101407       0.099978       0.160568      -0.031349       0.024873       0.064172      -0.021969       0.010495      -0.080968       0.009948       0.071021             11.203306       6.528558       1.703164      -2.742509      10.532298      -1.568016      16.549063          -0.014795
          135              N       3.647385       3.603561       6.164252      -0.227166      36.276771 0.54912923E+03  0.13477850E+05                                 9.213979                            7.651833      -0.078668       1.994563                    0.998454      28.420110      79.399492       0.624126       0.399841      -1.091689       0.110488      -0.009643       0.098463       0.148309       0.014902      -0.067135      -0.002508      -0.033719      -0.029833      -0.078845       0.018650       0.060195             10.219351      14.508425       1.099823       0.196864       5.956141      -0.098758      10.193486          -0.041906
          136              N       2.739416       2.441529       3.507650      -0.251764      38.497856 0.53965841E+03  0.13164079E+05                                 9.538423                            7.514443       0.057662       2.024403                    0.999510      28.638407      79.293452       0.639924       0.392379      -1.098829       0.073087      -0.101664      -0.100809       0.160747       0.032771       0.024309      -0.064165      -0.022178       0.012429      -0.081449       0.010025       0.071423             11.205447       6.529678      -1.703602      -2.743448      10.534185       1.568257      16.552477          -0.014782
          137              N      -1.054815       9.522202       6.164252      -0.228259      36.345889 0.55041302E+03  0.13518145E+05                                 9.226912                            7.661674      -0.078009       1.993964                    0.998407      28.457582      79.547259       0.623574       0.399935      -1.091552       0.109608       0.009415       0.099234       0.148155      -0.014886      -0.067213       0.002372      -0.035106      -0.028504      -0.079192       0.019171       0.060021             10.234790      14.533368      -1.102058       0.199896       5.964118       0.098152      10.206885          -0.041915
          138              N       7.441616      10.684206       3.507650      -0.251802      38.490306 0.53954577E+03  0.13160556E+05                                 9.536661                            7.513300       0.058390       2.024789                    0.999511      28.635676      79.281819       0.640023       0.392342      -1.098862       0.074176       0.101399      -0.099981       0.160561      -0.031370       0.024849       0.064165      -0.022001       0.010424      -0.080959       0.009937       0.071023             11.203092       6.528455       1.703127      -2.742440      10.532114      -1.567979      16.548707          -0.014801
          139              N       1.463577       2.959382      12.114280      -0.227201      36.277607 0.54914535E+03  0.13478383E+05                                 9.214237                            7.652038      -0.079030       1.994451                    0.998453      28.420527      79.401788       0.624105       0.399851      -1.091679      -0.110487       0.009647      -0.098461       0.148307       0.014910      -0.067133      -0.002505      -0.033685      -0.029826      -0.078835       0.018633       0.060201             10.219655      14.508917       1.099857       0.196930       5.956307      -0.098742      10.193740          -0.041927
          140              N       2.371546       4.121414      14.770882      -0.251781      38.498485 0.53966947E+03  0.13164412E+05                                 9.538496                            7.514498       0.057707       2.024410                    0.999511      28.638760      79.294529       0.639925       0.392377      -1.098831      -0.073088       0.101671       0.100811       0.160754       0.032752       0.024323      -0.064173      -0.022156       0.012466      -0.081452       0.010028       0.071423             11.205537       6.529726      -1.703623      -2.743470      10.534281       1.568308      16.552603          -0.014776
          141              O      -0.589560      -1.699193      11.766622      -0.559852      46.211777 0.64235888E+03  0.16175819E+05                                10.392074                            7.932649       0.160051       2.092201                    0.996188      28.530282      77.241658       0.662106       0.367358      -1.130269       0.033803       0.010654       0.006636       0.036058       0.025219      -0.024704      -0.008469      -0.031619      -0.178191      -0.066952       0.004286       0.062666             12.830111      15.521755       7.854080      -2.540523      15.105800      -3.319757       7.862778          -0.037584
          142              O       1.096097      -0.760437      12.890021      -0.614612      32.868432 0.56799385E+03  0.13892955E+05                                 8.085065                            7.390656       0.556893       2.176916                    0.999190      29.819301      79.998034       0.694387       0.360623      -1.133626       0.016434       0.001692      -0.035885       0.039505      -0.089739       0.084358       0.079840       0.024767      -0.075056      -0.170345       0.065082       0.105263              8.170602       8.331207       0.865627       2.635544       7.215335       0.635943       8.965263          -0.011956
          143              O       1.199420       2.035696       6.080171      -0.548136      43.152830 0.64955444E+03  0.16415307E+05                                 9.905591                            8.022676      -0.059428       2.026244                    0.995453      28.443553      77.338839       0.652257       0.371582      -1.126173      -0.039114       0.000372      -0.000566       0.039120       0.029294      -0.033814       0.022463      -0.017372      -0.125782      -0.069427       0.017834       0.051593             11.429228      16.332591       5.441241      -2.110289      10.358973      -1.042094       7.596120          -0.067189
          144              O      -0.846689       1.738788       5.214134      -0.594658      32.545174 0.53201703E+03  0.12732188E+05                                 7.955504                            7.075670       0.849387       2.297354                    0.998974      28.360303      73.929511       0.725250       0.352891      -1.146019       0.000019      -0.007269       0.026672       0.027645      -0.081655       0.073004       0.100451      -0.005081       0.022908      -0.170431       0.066433       0.103997              8.363626       9.579079      -0.205770       3.191337       6.102325       0.745840       9.409472          -0.012005
          145              O       0.998322       4.863630       6.511910      -0.559236      46.211722 0.64231365E+03  0.16174642E+05                                10.391727                            7.932444       0.159083       2.092178                    0.996064      28.530863      77.246992       0.662095       0.367365      -1.130246      -0.034011       0.010236      -0.006512       0.036110      -0.024967      -0.024691       0.008414      -0.031068      -0.178404      -0.066984       0.004642       0.062342             12.829456      15.521260      -7.853081      -2.540601      15.104269       3.319503       7.862839          -0.037488
          146              O      -0.687335       5.802374       5.388511      -0.613506      32.816856 0.56686921E+03  0.13858464E+05                                 8.076377                            7.383090       0.555582       2.176880                    0.999212      29.796661      79.915022       0.694783       0.360599      -1.133654      -0.015711       0.001615       0.037137       0.040356       0.089433       0.084797      -0.079783       0.024954      -0.073570      -0.170372       0.065416       0.104957              8.161591       8.322291      -0.863801       2.632458       7.207342      -0.635962       8.955142          -0.011968
          147              O      -0.790658       8.598577      12.198361      -0.548495      43.188631 0.65016850E+03  0.16435433E+05                                 9.912834                            8.027904      -0.064725       2.024640                    0.995355      28.454676      77.391090       0.651840       0.371715      -1.126023       0.038842       0.001383      -0.000065       0.038866      -0.028375      -0.034049      -0.022796      -0.016866      -0.125224      -0.069386       0.018846       0.050540             11.438214      16.346480      -5.446997      -2.111256      10.366942       1.042962       7.601221          -0.067166
          148              O       1.255451       8.301678      13.064398      -0.594882      32.601470 0.53315800E+03  0.12767258E+05                                 7.967486                            7.085886       0.847676       2.296722                    0.998959      28.375024      74.007978       0.724270       0.353154      -1.145723       0.000110      -0.006695      -0.026243       0.027084       0.081727       0.072681      -0.100700      -0.005120       0.022654      -0.170444       0.066167       0.104277              8.376510       9.594828       0.205165       3.196994       6.111190      -0.747708       9.423512          -0.011997
          149              O       5.700522       8.262136       6.511910      -0.559868      46.212657 0.64237527E+03  0.16176338E+05                                10.392213                            7.932761       0.160019       2.092186                    0.996188      28.530615      77.242870       0.662100       0.367359      -1.130268      -0.033809      -0.010656      -0.006651       0.036067       0.025194      -0.024721      -0.008461      -0.031627      -0.178284      -0.066988       0.004328       0.062660             12.830278      15.521934       7.854168      -2.540564      15.106013      -3.319824       7.862887          -0.037575
          150              O       4.014865       7.323380       5.388511      -0.614609      32.866724 0.56795566E+03  0.13891775E+05                                 8.084764                            7.390389       0.556944       2.176944                    0.999190      29.818541      79.995053       0.694403       0.360621      -1.133628      -0.016426      -0.001685       0.035876       0.039493      -0.089759       0.084342       0.079841       0.024760      -0.075027      -0.170346       0.065076       0.105269              8.170296       8.330892       0.865571       2.635447       7.215050       0.635927       8.964946          -0.011971
          151              O       3.911542       4.527247      12.198361      -0.548156      43.152627 0.64955104E+03  0.16415159E+05                                 9.905444                            8.022563      -0.059205       2.026310                    0.995453      28.443634      77.338270       0.652274       0.371573      -1.126182       0.039115      -0.000364       0.000568       0.039121       0.029294      -0.033808       0.022457      -0.017359      -0.125798      -0.069422       0.017828       0.051594             11.429052      16.332347       5.441150      -2.110249      10.358812      -1.042067       7.595996          -0.067169
          152              O       5.957651       4.824155      13.064398      -0.594682      32.545345 0.53202056E+03  0.12732298E+05                                 7.955550                            7.075711       0.849377       2.297354                    0.998973      28.360309      73.929677       0.725245       0.352893      -1.146018      -0.000020       0.007275      -0.026671       0.027645      -0.081647       0.073002       0.100444      -0.005064       0.022902      -0.170420       0.066435       0.103985              8.363674       9.579126      -0.205771       3.191353       6.102365       0.745844       9.409531          -0.011999
          153              O       4.112640       1.699313      11.766622      -0.559289      46.211992 0.64231758E+03  0.16174781E+05                                10.391837                            7.932525       0.158925       2.092134                    0.996063      28.530823      77.247227       0.662084       0.367371      -1.130241       0.033999      -0.010231       0.006493       0.036094      -0.024981      -0.024675       0.008414      -0.031059      -0.178350      -0.066959       0.004618       0.062341             12.829602      15.521447      -7.853181      -2.540648      15.104441       3.319549       7.862917          -0.037478
          154              O       5.798297       0.760569      12.890021      -0.613560      32.816859 0.56686899E+03  0.13858452E+05                                 8.076369                            7.383083       0.555614       2.176894                    0.999211      29.796707      79.915027       0.694784       0.360599      -1.133655       0.015724      -0.001626      -0.037130       0.040355       0.089424       0.084816      -0.079789       0.024958      -0.073551      -0.170383       0.065431       0.104952              8.161585       8.322285      -0.863808       2.632456       7.207339      -0.635963       8.955130          -0.011946
          155              O       5.901620      -2.035634       6.080171      -0.548445      43.188180 0.65016032E+03  0.16435210E+05                                 9.912883                            8.027949      -0.064950       2.024579                    0.995354      28.454318      77.390613       0.651825       0.371723      -1.126014      -0.038841      -0.001389       0.000075       0.038866      -0.028382      -0.034062      -0.022803      -0.016892      -0.125206      -0.069401       0.018853       0.050548             11.438264      16.346535      -5.447011      -2.111248      10.367001       1.042958       7.601257          -0.067188
          156              O       3.855511      -1.738735       5.214134      -0.594853      32.600945 0.53314716E+03  0.12766925E+05                                 7.967363                            7.085780       0.847685       2.296720                    0.998959      28.374945      74.007387       0.724281       0.353150      -1.145727      -0.000117       0.006694       0.026243       0.027083       0.081738       0.072684      -0.100708      -0.005139       0.022654      -0.170459       0.066168       0.104291              8.376379       9.594677       0.205169       3.196941       6.111097      -0.747699       9.423362          -0.012003

******************************************************
Auxiliary information for the entire system
The total spin magnetic moment of the unit cell is   -11.992815
The total net atomic charge of the unit cell is   0.000004
Accuracy of reproducing the electrostatic potential in the unit cell:
  The inner radius (bohr) =    5.0000
  The outer radius (bohr) =   12.0000
  Valid grid points have density less than (e/(bohr^3)) =    0.0001
  The number of valid grid points were=        81912
  The rms potential error without charges in kcal/mol is=      6.98215
  The rms potential error with partial charges in kcal/mol is=      0.57049
  The RRMSE value at monopole order=      0.08171
  The rms potential error with partial charges and cloud penetration in kcal/mol is=      0.57774
  The RRMSE value at monopole order with cloud penetration is=      0.08275
  The rms potential error with partial charges and atomic dipoles in kcal/mol is=      0.53528
  The RRMSE value at dipole order=      0.07666
  The rms potential error with partial charges, atomic dipoles and cloud penetration in kcal/mol is=      0.53779
  The RRMSE value at dipole order with cloud penetration=      0.07702

******************************************************
The electron densities and ab initio electrostatic potential were computed in VASP using the PBE functional and
projector augmented wave method. See the main text of the journal article for a description of computational details.
The atomic charges, dipoles, and quadrupoles were computed with the DDEC6 method as described in
(a) T. A. Manz and N. Gabaldon Limas, RSC Adv. 6 (2016) 47771-47801 DOI: 10.1039/c6ra04656h
(b) N. Gabaldon Limas and T. A. Manz, RSC Adv. 8 (2018) 2678-2707 DOI: 10.1039/c7ra11829e.
For each atom in the material, the electron cloud parameters were fit to the spherically averaged atom-in-material
electron density using radial positions for which this density was between 10^-4 and 10^-2 electrons per cubic bohr.
The polarizabilities, dispersion coefficients, and quantum Drude oscillator (QDO) parameters were fit using the MCLF method.
The magnetic structure of the system was optimized in VASP from the default ferromagnetic initial guess using spin polarization.
The atomic spin moments (ASMs) were computed on this optimized magnetic structure using the DDEC6 partition as inputs
to the method of T. A. Manz and D. S. Sholl, J. Chem. Theory Comput. 7 (2011) 4146-4164 DOI: 10.1021/ct200539n.
The RMSE and RRMSE were computed using a uniform grid with Ewald summation.
