# Supplementary material for: A collection of forcefield precursors for metal–organic frameworks
Source: RSC Adv. 2019 Nov 13;9(63):36492–507. doi: 10.1039/c9ra07327b (PMC9075174; doi:10.1039/c9ra07327b)
Supplement: RA-009-C9RA07327B-s5392 [file RA-009-C9RA07327B-s5392.xyz]

   84
jmolscript: load "" {1 1 1} spacegroup "x,y,z" unitcell [{     10.091600     0.000000     0.000000 }, {     -0.415835    10.083029     0.000000 }, {     -1.697137    -1.768571    16.253514 }]
Cu     6.035024    -0.813708    13.455959     0.200519
Cu     4.218372     0.990308    12.861406     0.206138
Cu    -0.213129     6.880655     5.329202     0.200527
Cu     1.664213     5.139882     4.734649     0.206144
H      7.909718    -1.034892    11.234429     0.102262
H      7.568855     5.294101     9.706599     0.119195
H      5.915509     4.641729    11.226302     0.111268
H      5.050652     6.190784    12.752507     0.096447
H      8.185831     6.683708     7.722045     0.101830
H      0.013000    -1.080155    10.686685     0.128080
H      1.334529     9.017170     7.024769     0.104440
H      2.257071    -0.504171    11.231178     0.104691
H      2.021716     1.072002     7.504247     0.127541
H      4.531888     2.701395    10.238088     0.097023
H      1.880571     3.095494     6.977634     0.101405
H      5.607973     3.414739     8.537971     0.116514
H      6.068958     5.182330     7.073529     0.111984
H      4.435706     5.905407     5.561952     0.093943
H     -0.511373     8.744642     3.107672     0.102262
H      5.826290     8.664862     1.579842     0.119195
H      5.242600     6.986037     3.099545     0.111268
H      6.825976     6.185746     4.625750     0.096447
H      5.492157     7.570003    15.848802     0.101830
H     -0.231205     0.852766     2.559928     0.128080
H      8.105952     0.820672    15.151526     0.104440
H      0.251821     3.118665     3.104421     0.104691
H      0.139216     1.179887    15.631004     0.127541
H      3.360928     5.523639     2.111331     0.097023
H      2.166806     1.122242    15.104391     0.101405
H      4.029324     6.628204     0.411214     0.116515
H      4.079282     5.393061    15.200286     0.111984
H      4.869045     3.790992    13.688709     0.093942
C      7.173736     8.152941    11.232804     0.009662
C      7.686724     7.232056    10.327483     0.034003
C      7.218124     5.923456    10.325857    -0.100487
C      6.235655     5.536925    11.227927    -0.115483
C      5.721530     6.456625    12.134874     0.061659
C      8.827801     7.312737     8.029236    -0.002263
C     -1.309616     7.769777     9.342520     0.050719
C     -0.371154     8.690952     9.791117    -0.156403
C      1.029758    -0.927111     8.928055     0.061419
C      0.660708     8.699887     7.614771     0.002409
C      2.533057     0.143092    10.592415     0.001192
C      1.989617     0.132041     9.313264     0.057260
C      2.393451     1.078692     8.378686    -0.167469
C      3.340726     2.036393     8.723261     0.064229
C      3.884167     2.047443    10.002413     0.005169
C      2.730882     3.518876     6.997138     0.010717
C      3.701417     3.089519     7.894332     0.050337
C      4.945256     3.708459     7.923588    -0.106490
C      5.218647     4.758948     7.054025    -0.116099
C      4.248112     5.188305     6.156831     0.058782
C      8.698983     8.387879     3.106047     0.009661
C      7.757742     8.862486     2.200726     0.034003
C      6.469563     8.340362     2.199100    -0.100488
C      6.123844     7.342800     3.101170    -0.115482
C      7.063948     6.867008     4.008117     0.061658
C      6.094199     8.237347    16.155993    -0.002261
C      8.665710    -0.104057     1.215763     0.050718
C      9.547432     0.871567     1.664360    -0.156401
C     -0.120187     1.874967     0.801298     0.061418
C      7.816704     0.134350    15.741528     0.002411
C      0.887161     3.421088     2.465658     0.001193
C      0.898513     2.877654     1.186507     0.057260
C      1.827719     3.320153     0.251929    -0.167469
C      2.745573     4.306087     0.596504     0.064229
C      2.734221     4.849521     1.875656     0.005170
C      2.554790     1.989277    15.123895     0.010716
C      2.085806     2.941295    16.021089     0.050337
C      2.652966     4.209581    16.050345    -0.106489
C      3.691298     4.526027    15.180782    -0.116098
C      4.160282     3.574008    14.283588     0.058782
I      6.762358     1.573646    12.420935    -0.486164
I      3.499490    -1.405696    13.892529    -0.488437
I      2.142227     7.705744     4.294178    -0.486165
I     -0.700134     4.322880     5.765772    -0.488440
N      6.191097     7.766234    12.136499    -0.170093
N     -0.278721     7.777704     7.166174    -0.152475
N      3.480333     1.100793    10.936990    -0.159943
N      3.005324     4.568357     6.127575    -0.169036
N      8.353095     7.390141     4.009742    -0.170094
N      6.934014    -0.842282    15.292931    -0.152475
N      1.805015     4.407022     2.810233    -0.159947
N      3.592071     2.306730    14.254332    -0.169033

The following XYZ coordinates are in angstroms. Other properties are in atomic units.
The sperically averaged electron density of each atom fit to a function of the form exp(a - br)
eigen_1, eigen_2 and eigen_3 are the three eigenvalues of traceless quadrupole moment tensor
  atom number  atomic symbol              X              Y              Z     net charge C6 coefficient C8 coefficient C10 coefficient fluctuating dipole atomic polarizability isotropic forcefield polarizability              a              b squared Pearson coefficient          <r^3>          <r^4>         wp_QDO          m_QDO          q_QDO       dipole_x       dipole_y       dipole_z         dipole            Qxy            Qxz            Qyz     Q(x^2-y^2)  Q(3z^2 - R^2)        eigen_1        eigen_2        eigen_3 static polarizability      alpha(xx)      alpha(xy)      alpha(xz)      alpha(yy)      alpha(yz)      alpha(zz) atomic spin moment
            1             Cu       6.035024      -0.813708      13.455959       0.200519     113.953339 0.25477064E+04  0.88073602E+05                                20.680223                           17.803138       0.594892       1.936932                    0.998413      59.456983     172.346897       0.379782       0.466525      -1.094512       0.002910       0.006396      -0.009226       0.011597       0.054390      -0.047394      -0.045353       0.016051      -0.073963      -0.059247      -0.042132       0.101380             23.883345      20.848504      -5.556894       3.360606      21.916162       2.716668      28.885369           0.000324
            2             Cu       4.218372       0.990308      12.861406       0.206138     113.763671 0.24908167E+04  0.85626520E+05                                20.623931                           17.589960       0.587536       1.937285                    0.998398      59.205137     171.165821       0.382490       0.465821      -1.094870       0.000768      -0.016768      -0.001968       0.016900       0.065310      -0.021774      -0.023598       0.008047      -0.155722      -0.058994      -0.039228       0.098222             24.039470      20.163188      -5.500283       2.176509      21.231272       3.008112      30.723951           0.000237
            3             Cu      -0.213129       6.880655       5.329202       0.200527     113.953554 0.25477102E+04  0.88073744E+05                                20.680213                           17.803122       0.594919       1.936938                    0.998413      59.457078     172.347035       0.379784       0.466524      -1.094513       0.006272       0.003168      -0.009227       0.011598       0.053544      -0.043359      -0.049221      -0.024953      -0.073956      -0.059244      -0.042133       0.101377             23.883342      22.371908      -5.494068       2.575909      20.392737       3.469694      28.885381           0.000318
            4             Cu       1.664213       5.139882       4.734649       0.206144     113.764142 0.24908272E+04  0.85626951E+05                                20.623952                           17.589967       0.587560       1.937291                    0.998398      59.205316     171.166298       0.382491       0.465820      -1.094871      -0.016788       0.000081      -0.001968       0.016903       0.064757      -0.022678      -0.022729      -0.018773      -0.155713      -0.058990      -0.039230       0.098220             24.039506      21.682385      -5.437641       2.915900      19.712120       2.298615      30.724013           0.000241
            5              H       7.909718      -1.034892      11.234429       0.102262       1.275722 0.98993874E+01  0.10414792E+03                                 2.039723                            1.910820      -1.565447       2.125248                    0.991476       4.218581      12.879374       0.420922       1.383128      -0.684294       0.015276       0.039397      -0.001421       0.042279       0.006549      -0.004655      -0.001049       0.000193      -0.003455      -0.007254      -0.001588       0.008842              2.078437       1.901356       0.291039      -0.186384       2.615689       0.084384       1.718266           0.000006
            6              H       7.568855       5.294101       9.706599       0.119195       1.218642 0.91298650E+01  0.92591810E+02                                 1.895655                            1.778043      -0.924203       2.446855                    0.997936       3.505583       9.958013       0.465100       1.298528      -0.706713       0.015124      -0.027996      -0.023027       0.039278       0.003665      -0.007982       0.006226      -0.012153      -0.005718      -0.013890       0.003652       0.010239              1.937873       1.731540      -0.121353      -0.293869       2.035616       0.422869       2.046463           0.000009
            7              H       5.915509       4.641729      11.226302       0.111268       1.112615 0.77718413E+01  0.76748766E+02                                 1.855712                            1.686955      -1.228528       2.291182                    0.994276       3.814923      11.180716       0.451694       1.373139      -0.687469      -0.011787      -0.034979      -0.000066       0.036911       0.007545      -0.013086       0.006332      -0.002991      -0.014418      -0.019377       0.007190       0.012187              1.962802       1.658240       0.501705      -0.047164       2.634376       0.008582       1.595790           0.000003
            8              H       5.050652       6.190784      12.752507       0.096447       1.284743 0.92917577E+01  0.95562149E+02                                 2.014422                            1.825011      -1.254136       2.275343                    0.993483       3.907353      11.533493       0.443051       1.344201      -0.693935      -0.032004      -0.016912       0.028811       0.046264       0.010788      -0.008985      -0.001126      -0.016103       0.001094      -0.017059       0.001818       0.015241              2.120544       2.188562       0.325412      -0.713768       1.855655      -0.302526       2.317415           0.000006
            9              H       8.185831       6.683708       7.722045       0.101830       1.286278 0.95408957E+01  0.98900902E+02                                 2.016678                            1.849314      -1.457683       2.179751                    0.992060       4.016816      11.952784       0.439573       1.344199      -0.693056      -0.031102      -0.027104      -0.013504       0.043409       0.010712       0.001325      -0.000334       0.016418       0.004493      -0.014294       0.001452       0.012843              2.106306       2.252247       0.645747       0.216920       2.103274       0.307206       1.963398           0.000006
           10              H       0.013000      -1.080155      10.686685       0.128080       1.109344 0.83581002E+01  0.83600399E+02                                 1.829178                            1.737134      -1.076839       2.380030                    0.996539       3.591798      10.409271       0.452288       1.353912      -0.693628      -0.000504       0.012092       0.036741       0.038683       0.006134      -0.002536       0.006475       0.000549       0.034486      -0.013572      -0.000071       0.013643              1.856953       1.773010       0.161893      -0.106397       1.563740       0.259221       2.234110           0.000009
           11              H       1.334529       9.017170       7.024769       0.104440       1.295907 0.10050719E+02  0.10583425E+03                                 2.042660                            1.911536      -1.537529       2.141280                    0.991601       4.137487      12.518189       0.426656       1.363325      -0.688761       0.031314       0.013663      -0.025082       0.042384       0.008761       0.000053      -0.001186       0.003966      -0.002906      -0.008619      -0.000895       0.009514              2.087779       2.177953       0.344023      -0.469213       1.919708      -0.047508       2.165675           0.000006
           12              H       2.257071      -0.504171      11.231178       0.104691       1.271053 0.97892921E+01  0.10258586E+03                                 2.029334                            1.896361      -1.525374       2.146481                    0.991550       4.148109      12.592708       0.424276       1.377596      -0.685756      -0.013131      -0.030798       0.026155       0.042486       0.009748      -0.000981      -0.000812      -0.001633      -0.003814      -0.009150      -0.001402       0.010553              2.076542       1.815222       0.282322      -0.042795       2.130357      -0.495273       2.284047           0.000006
           13              H       2.021716       1.072002       7.504247       0.127541       1.087278 0.81915776E+01  0.81549766E+02                                 1.804996                            1.718537      -1.090235       2.370283                    0.996768       3.604804      10.433322       0.455061       1.352015      -0.693649      -0.014814       0.000073      -0.034868       0.037885       0.005314       0.007023      -0.002253       0.003523       0.033228      -0.012717      -0.001154       0.013871              1.833676       1.557581       0.175424       0.291531       1.828574      -0.058194       2.114874           0.000008
           14              H       4.531888       2.701395      10.238088       0.097023       1.246514 0.92180244E+01  0.94662356E+02                                 1.964521                            1.808591      -1.461247       2.172691                    0.992477       4.026057      11.894352       0.448221       1.330682      -0.695344       0.027595       0.030467       0.011337       0.042641       0.010029       0.000892       0.000952      -0.012261       0.003761      -0.012388       0.001101       0.011288              2.046646       2.051594       0.639112       0.232340       2.206901       0.112164       1.881445           0.000005
           15              H       1.880571       3.095494       6.977634       0.101405       1.248732 0.96993541E+01  0.10128123E+03                                 1.992573                            1.876960      -1.533867       2.139515                    0.991964       4.154193      12.536916       0.430647       1.362067      -0.688570      -0.037991      -0.019424      -0.000135       0.042669       0.008161       0.001234      -0.004086      -0.001683      -0.003969      -0.009279      -0.000079       0.009358              2.023058       2.404742       0.352846       0.105975       1.985191      -0.187498       1.679239           0.000006
           16              H       5.607973       3.414739       8.537971       0.116514       1.223594 0.92045797E+01  0.93627250E+02                                 1.904213                            1.786850      -0.939604       2.435599                    0.997715       3.560274      10.159315       0.462918       1.300779      -0.705749       0.029860      -0.010945       0.022930       0.039207       0.004296       0.009036      -0.007397       0.011781      -0.007492      -0.014990       0.002427       0.012563              1.948281       2.073450      -0.054086       0.421886       1.711460      -0.265327       2.059932           0.000008
           17              H       6.068958       5.182330       7.073529       0.111984       1.130895 0.78976033E+01  0.78072591E+02                                 1.859778                            1.689014      -1.159692       2.325611                    0.995093       3.731322      10.836034       0.457405       1.354573      -0.691860       0.033777       0.017172       0.001796       0.037934       0.008786       0.007463      -0.012485       0.000271      -0.019939      -0.020391       0.007021       0.013370              1.969942       2.531405       0.603979       0.023176       1.780610      -0.056901       1.597810           0.000004
           18              H       4.435706       5.905407       5.561952       0.093943       1.319080 0.96333021E+01  0.10004419E+03                                 2.050221                            1.857782      -1.385406       2.211150                    0.992260       4.006072      11.910273       0.438979       1.343524      -0.693528       0.013602       0.034911      -0.027576       0.046521       0.012558      -0.000493      -0.008409       0.010851      -0.000965      -0.016494       0.000891       0.015603              2.159641       1.823088       0.258784      -0.206049       2.339284      -0.755507       2.316550           0.000005
           19              H      -0.511373       8.744642       3.107672       0.102262       1.275728 0.98994451E+01  0.10414869E+03                                 2.039729                            1.910825      -1.565452       2.125245                    0.991476       4.218596      12.879435       0.420921       1.383128      -0.684294       0.038735       0.016886      -0.001422       0.042279       0.006519      -0.000856      -0.004694      -0.001271      -0.003455      -0.007254      -0.001588       0.008842              2.078444       2.590520       0.319461       0.091993       1.926540      -0.182750       1.718271           0.000006
           20              H       5.826290       8.664862       1.579842       0.119195       1.218645 0.91298951E+01  0.92592198E+02                                 1.895659                            1.778046      -0.924206       2.446854                    0.997936       3.505588       9.958034       0.465100       1.298528      -0.706713      -0.028596       0.013957      -0.023027       0.039278       0.004153       0.006549      -0.007719       0.011508      -0.005719      -0.013891       0.003652       0.010239              1.937877       2.045097      -0.108423       0.434621       1.722067      -0.276195       2.046466           0.000008
           21              H       5.242600       6.986037       3.099545       0.111268       1.112614 0.77718377E+01  0.76748741E+02                                 1.855714                            1.686956      -1.228528       2.291183                    0.994276       3.814924      11.180729       0.451693       1.373142      -0.687469      -0.034463      -0.013218      -0.000066       0.036911       0.007643       0.006866      -0.012814       0.001739      -0.014418      -0.019377       0.007190       0.012186              1.962804       2.591410       0.540191       0.010519       1.701211      -0.046770       1.595792           0.000003
           22              H       6.825976       6.185746       4.625750       0.096447       1.284743 0.92917627E+01  0.95562228E+02                                 2.014424                            1.825012      -1.254139       2.275342                    0.993482       3.907357      11.533512       0.443051       1.344202      -0.693935      -0.015579      -0.032674       0.028811       0.046264       0.011414      -0.000755      -0.009024       0.014272       0.001094      -0.017059       0.001818       0.015241              2.120546       1.829427       0.310602      -0.272859       2.214793      -0.725629       2.317417           0.000006
           23              H       5.492157       7.570003      15.848802       0.101830       1.286277 0.95408894E+01  0.98900801E+02                                 2.016676                            1.849312      -1.457680       2.179753                    0.992060       4.016812      11.952762       0.439574       1.344197      -0.693057      -0.025799      -0.032193      -0.013504       0.043409       0.010000      -0.000388       0.001310      -0.018126       0.004493      -0.014294       0.001452       0.012842              2.106304       2.050353       0.637420       0.298007       2.305163       0.229395       1.963396           0.000007
           24              H      -0.231205       0.852766       2.559928       0.128080       1.109345 0.83581132E+01  0.83600563E+02                                 1.829179                            1.737135      -1.076838       2.380031                    0.996539       3.591803      10.409288       0.452288       1.353911      -0.693628       0.012102      -0.000006       0.036741       0.038683       0.006090       0.006574      -0.002267      -0.001557       0.034485      -0.013572      -0.000071       0.013643              1.856954       1.550766       0.152727       0.263385       1.785986      -0.095626       2.234110           0.000008
           25              H       8.105952       0.820672      15.151526       0.104440       1.295908 0.10050724E+02  0.10583428E+03                                 2.042658                            1.911534      -1.537529       2.141280                    0.991601       4.137483      12.518161       0.426657       1.363321      -0.688762       0.012361       0.031851      -0.025082       0.042384       0.008568      -0.001188       0.000004      -0.005395      -0.002905      -0.008619      -0.000894       0.009514              2.087776       1.891816       0.332222      -0.028133       2.205839      -0.470771       2.165674           0.000006
           26              H       0.251821       3.118665       3.104421       0.104691       1.271054 0.97893064E+01  0.10258606E+03                                 2.029335                            1.896362      -1.525377       2.146480                    0.991549       4.148116      12.592736       0.424275       1.377596      -0.685756      -0.030231      -0.014389       0.026155       0.042486       0.009782      -0.000771      -0.001013       0.000022      -0.003815      -0.009150      -0.001402       0.010553              2.076544       2.106576       0.294339      -0.493089       1.839006      -0.063167       2.284049           0.000005
           27              H       0.139216       1.179887      15.631004       0.127541       1.087281 0.81916009E+01  0.81550059E+02                                 1.804999                            1.718540      -1.090238       2.370281                    0.996768       3.604807      10.433336       0.455060       1.352015      -0.693649       0.000683      -0.014798      -0.034869       0.037885       0.005151      -0.002541       0.006924      -0.004386       0.033229      -0.012718      -0.001154       0.013872              1.833680       1.813672       0.185985      -0.070158       1.572488       0.288886       2.114879           0.000008
           28              H       3.360928       5.523639       2.111331       0.097023       1.246519 0.92180684E+01  0.94662932E+02                                 1.964527                            1.808596      -1.461250       2.172688                    0.992477       4.026067      11.894394       0.448220       1.330682      -0.695344       0.029304       0.028827       0.011337       0.042641       0.010500       0.000914       0.000931       0.010568       0.003761      -0.012389       0.001101       0.011288              2.046653       2.154018       0.643339       0.102495       2.104490       0.236766       1.881450           0.000005
           29              H       2.166806       1.122242      15.104391       0.101405       1.248730 0.96993273E+01  0.10128085E+03                                 1.992569                            1.876956      -1.533864       2.139517                    0.991964       4.154183      12.536867       0.430648       1.362064      -0.688571      -0.017842      -0.038759      -0.000135       0.042669       0.008203      -0.004133       0.001065       0.000334      -0.003968      -0.009279      -0.000079       0.009358              2.023053       1.956844       0.334373      -0.191704       2.433078       0.098158       1.679235           0.000007
           30              H       4.029324       6.628204       0.411214       0.116515       1.223590 0.92045500E+01  0.93626861E+02                                 1.904208                            1.786846      -0.939599       2.435602                    0.997715       3.560268      10.159289       0.462919       1.300778      -0.705749      -0.012166       0.029383       0.022930       0.039207       0.003796      -0.007763       0.008724      -0.012448      -0.007491      -0.014989       0.002427       0.012562              1.948276       1.716525      -0.068806      -0.282485       2.068377       0.410592       2.059926           0.000008
           31              H       4.079282       5.393061      15.200286       0.111984       1.130896 0.78976115E+01  0.78072682E+02                                 1.859778                            1.689014      -1.159694       2.325610                    0.995093       3.731323      10.836033       0.457405       1.354571      -0.691860       0.015766       0.034456       0.001796       0.037934       0.008745      -0.012782       0.006942      -0.001717      -0.019940      -0.020391       0.007021       0.013370              1.969942       1.732152       0.571017      -0.057808       2.579863       0.020812       1.597810           0.000004
           32              H       4.869045       3.790992      13.688709       0.093942       1.319082 0.96333103E+01  0.10004426E+03                                 2.050219                            1.857780      -1.385405       2.211150                    0.992260       4.006068      11.910244       0.438980       1.343521      -0.693529       0.034320       0.015029      -0.027576       0.046521       0.012069      -0.008381      -0.000839      -0.012882      -0.000965      -0.016494       0.000891       0.015603              2.159639       2.317097       0.279157      -0.746373       1.845272      -0.237006       2.316547           0.000005
           33              C       7.173736       8.152941      11.232804       0.009662      31.779880 0.40584200E+03  0.94503428E+04                                 8.951468                            6.872392      -0.065334       1.973081                    0.998903      28.454278      83.462472       0.602734       0.436405      -1.043817      -0.046427      -0.008510       0.038810       0.061107      -0.000080       0.046843      -0.026626       0.036470      -0.010387      -0.052941      -0.007333       0.060273             10.249040       9.946624       0.589843      -5.405995       9.875221       1.434311      10.925274          -0.000020
           34              C       7.686724       7.232056      10.327483       0.034003      38.222840 0.43317382E+03  0.10088225E+05                                 9.855356                            6.911165       0.049372       2.021723                    0.999289      26.755029      74.450585       0.636036       0.413496      -1.075210       0.008767      -0.013877      -0.012264       0.020490       0.013187      -0.007222      -0.006747       0.031884       0.033666      -0.026723       0.004165       0.022558             12.403884      13.035237       3.638337      -6.838393      12.240462      -0.472482      11.935953           0.000028
           35              C       7.218124       5.923456      10.325857      -0.100487      32.819908 0.42410908E+03  0.99428510E+04                                 9.012985                            6.930532       0.167664       2.035331                    0.999629      29.118054      84.523164       0.615157       0.424704      -1.055389      -0.010271       0.000432       0.025748       0.027724      -0.018932       0.007631       0.009081      -0.002683       0.024039      -0.026955       0.011448       0.015507             10.303561       9.882492       3.340527      -4.108425      11.679336      -0.249768       9.348855          -0.000030
           36              C       6.235655       5.536925      11.227927      -0.115483      34.297418 0.44741107E+03  0.10622407E+05                                 9.287673                            7.116310       0.091166       2.006025                    0.999513      29.458948      85.844464       0.607793       0.424457      -1.056331       0.025813       0.012032      -0.011842       0.030843       0.011197      -0.000267      -0.002712      -0.005883      -0.055023      -0.018605      -0.002279       0.020884             10.616638       9.263995       2.351679      -4.049291      12.401264       0.804815      10.184656           0.000040
           37              C       5.721530       6.456625      12.134874       0.061659      28.876585 0.37155619E+03  0.84308867E+04                                 8.311992                            6.501383       0.189881       2.065579                    0.999646      27.099262      77.492937       0.632760       0.426597      -1.053783       0.018234       0.049628      -0.008858       0.053608       0.008402       0.013178      -0.022431       0.020308       0.009533      -0.033067       0.010367       0.022700              9.272898       7.699093       1.398694      -3.394000      11.107838       1.130755       9.011763          -0.000005
           38              C       8.827801       7.312737       8.029236      -0.002263      32.410375 0.40703523E+03  0.94689720E+04                                 9.027856                            6.849383      -0.001379       1.989718                    0.999129      28.503208      83.102730       0.609162       0.432217      -1.048117       0.043110       0.009591      -0.045549       0.063444      -0.018915       0.022521      -0.020593       0.006470      -0.114338      -0.048822      -0.000109       0.048931             10.440771      10.120467       3.066557      -2.682120       7.636036       1.671690      13.565811          -0.000029
           39              C      -1.309616       7.769777       9.342520       0.050719      39.451473 0.43151549E+03  0.10049172E+05                                10.092450                            6.920208       0.005134       2.007669                    0.999283      26.726882      74.593486       0.631974       0.416172      -1.072495       0.000037       0.009765       0.019320       0.021648      -0.002846      -0.022409      -0.004029      -0.009413      -0.038311      -0.029687       0.011687       0.018000             12.947955      14.841654       5.597500      -5.000709       9.477018       0.131266      14.525194           0.000017
           40              C      -0.371154       8.690952       9.791117      -0.156403      37.729187 0.45745691E+03  0.10932866E+05                                 9.919365                            7.217911       0.070023       1.994903                    0.999368      30.059070      88.185337       0.600092       0.427075      -1.053600      -0.000541      -0.002974      -0.009081       0.009571      -0.032656       0.010536       0.003348      -0.010230       0.029619      -0.040078       0.010916       0.029162             12.084997      15.417490       7.091691      -2.582911      10.576747       0.098355      10.260753          -0.000025
           41              C       1.029758      -0.927111       8.928055       0.061419      39.159122 0.40516425E+03  0.92995591E+04                                10.051406                            6.703508      -0.005077       2.010515                    0.999142      26.259178      73.053662       0.641609       0.415915      -1.071331       0.001426       0.001877       0.021925       0.022051       0.006084       0.015368      -0.008094      -0.003053      -0.016509      -0.021798       0.008187       0.013611             13.234019      14.719646       8.437235      -0.179741      13.590305       2.529650      11.392106           0.000020
           42              C       0.660708       8.699887       7.614771       0.002409      32.298136 0.40437866E+03  0.93984197E+04                                 9.036722                            6.846627      -0.029805       1.986010                    0.999044      28.319592      82.719577       0.606238       0.434707      -1.045875      -0.031997      -0.044707      -0.028305       0.061836      -0.028449       0.006351      -0.028486      -0.011581      -0.114140      -0.049386      -0.006145       0.055532             10.481587       9.662674       4.346558       0.312336      10.074450       3.618159      11.707636          -0.000018
           43              C       2.533057       0.143092      10.592415       0.001192      32.363583 0.40596476E+03  0.94466249E+04                                 9.051603                            6.866498      -0.041437       1.982440                    0.998908      28.372943      82.985542       0.604372       0.435525      -1.045150       0.046257       0.031688       0.023455       0.060778      -0.028156      -0.034552       0.008696       0.000980      -0.100461      -0.051413      -0.004642       0.056055             10.463071       9.623492       4.074805       3.559155       9.612767       0.138450      12.152955          -0.000014
           44              C       1.989617       0.132041       9.313264       0.057260      39.472397 0.40564762E+03  0.93111279E+04                                10.086015                            6.697976       0.017817       2.016183                    0.999190      26.291284      73.085820       0.643403       0.414734      -1.072358      -0.003202       0.002120      -0.017491       0.017908       0.005060      -0.010055       0.009876       0.013932      -0.029491      -0.020420       0.004509       0.015911             13.296072      12.730356       8.184123       2.861424      15.340109       0.111862      11.817750           0.000008
           45              C       2.393451       1.078692       8.378686      -0.167469      39.233515 0.46353932E+03  0.11105359E+05                                10.179537                            7.259858       0.062731       1.992513                    0.999446      30.071982      88.084454       0.599596       0.426384      -1.054930       0.003818       0.002152       0.008122       0.009229      -0.033566      -0.000049       0.012342       0.002114       0.009770      -0.037191       0.002762       0.034429             12.661817      10.537244       7.445530      -0.001401      17.140378      -3.056032      10.307830          -0.000025
           46              C       3.340726       2.036393       8.723261       0.064229      38.201767 0.37899205E+03  0.85719332E+04                                 9.869549                            6.483767      -0.026722       2.004939                    0.998931      26.007175      72.293133       0.651031       0.415964      -1.069161      -0.015573      -0.007974      -0.019519       0.026212      -0.011440      -0.010382      -0.005741       0.021040      -0.028476      -0.020213      -0.001870       0.022082             12.978216       9.048476       5.473360       0.230739      16.198555      -5.754933      13.687618           0.000008
           47              C       3.884167       2.047443      10.002413       0.005169      32.892113 0.40258097E+03  0.93321075E+04                                 9.128912                            6.818108      -0.002680       1.992707                    0.999264      28.181879      81.804504       0.610202       0.433018      -1.048476      -0.006826      -0.035629       0.046461       0.058946      -0.023682      -0.020216       0.013066      -0.012543      -0.104987      -0.042866      -0.005398       0.048264             10.722997       7.649777       2.921511       1.575541      10.481471      -3.576636      14.037742          -0.000032
           48              C       2.730882       3.518876       6.997138       0.010717      32.347687 0.40078721E+03  0.92925215E+04                                 9.055718                            6.824762      -0.030275       1.988101                    0.999140      28.130488      82.019937       0.606169       0.435805      -1.045403      -0.001069       0.047893      -0.036185       0.060035      -0.002598      -0.028995       0.037296      -0.041742       0.013847      -0.047589      -0.007692       0.055282             10.570314       9.225749       0.535129       1.885212      11.125400      -5.948424      11.359792          -0.000026
           49              C       3.701417       3.089519       7.894332       0.050337      37.145641 0.38124736E+03  0.86303559E+04                                 9.673874                            6.492578      -0.008658       2.011871                    0.999152      26.017200      72.204754       0.652567       0.414628      -1.070689       0.014025       0.001990       0.010217       0.017465       0.000050      -0.009420       0.004527      -0.027342       0.033418      -0.021981       0.005810       0.016171             12.497055      10.912053       3.760468      -0.049828      14.512881      -7.363481      12.066231           0.000025
           50              C       4.945256       3.708459       7.923588      -0.106490      34.110191 0.42870819E+03  0.10076176E+05                                 9.269556                            6.978317       0.139846       2.026696                    0.999517      29.139191      84.646904       0.611788       0.425962      -1.054780      -0.003602       0.008549      -0.022198       0.024059      -0.016475       0.005057       0.005078       0.006698       0.018149      -0.021673       0.007807       0.013865             10.816822      11.188979       3.935960      -0.090086      11.579216      -4.620999       9.682270          -0.000030
           51              C       5.218647       4.758948       7.054025      -0.116099      34.516595 0.44202617E+03  0.10452144E+05                                 9.283637                            7.039507       0.140475       2.020316                    0.999613      29.347594      85.062355       0.616142       0.420405      -1.059951      -0.010143      -0.023808       0.010461       0.027913       0.011305      -0.001894      -0.000469       0.003866      -0.056401      -0.018921      -0.002025       0.020947             10.701320      11.723382       2.582871       1.224442      10.186212      -4.204036      10.194366           0.000030
           52              C       4.248112       5.188305       6.156831       0.058782      29.063892 0.37509732E+03  0.85382218E+04                                 8.368535                            6.546671       0.120701       2.041686                    0.999625      27.268968      78.304583       0.627992       0.428478      -1.051789      -0.049341      -0.022855       0.006873       0.054810       0.004754      -0.027129       0.012637      -0.022443       0.006007      -0.036059       0.009544       0.026515              9.340533      10.586687       1.482203       1.662486       8.362221      -3.444164       9.072690          -0.000010
           53              C       8.698983       8.387879       3.106047       0.009661      31.780012 0.40584374E+03  0.94503950E+04                                 8.951494                            6.872408      -0.065340       1.973079                    0.998903      28.454360      83.462809       0.602733       0.436406      -1.043817      -0.006590      -0.046739       0.038810       0.061108      -0.001581      -0.028534       0.045705      -0.036332      -0.010390      -0.052941      -0.007332       0.060273             10.249073       9.826802       0.584904       1.655855       9.995107      -5.342326      10.925311          -0.000022
           54              C       7.757742       8.862486       2.200726       0.034003      38.222855 0.43317366E+03  0.10088221E+05                                 9.855357                            6.911162       0.049374       2.021724                    0.999289      26.755035      74.450603       0.636037       0.413496      -1.075210      -0.014227       0.008188      -0.012264       0.020491       0.011829      -0.006444      -0.007495      -0.033948       0.033666      -0.026723       0.004165       0.022558             12.403890      11.942227       3.593262      -0.190299      13.333484      -6.852061      11.935959           0.000028
           55              C       6.469563       8.340362       2.199100      -0.100488      32.819943 0.42410954E+03  0.99428640E+04                                 9.012987                            6.930532       0.167666       2.035331                    0.999629      29.118082      84.523245       0.615157       0.424704      -1.055389       0.000855      -0.010244       0.025748       0.027725      -0.018756       0.008759       0.007997       0.005792       0.024038      -0.026954       0.011447       0.015507             10.303565      11.401229       3.403161      -0.080260      10.160611      -4.115227       9.348855          -0.000031
           56              C       6.123844       7.342800       3.101170      -0.115482      34.297455 0.44741168E+03  0.10622425E+05                                 9.287682                            7.116315       0.091168       2.006025                    0.999513      29.458956      85.844513       0.607793       0.424458      -1.056331       0.010958       0.026287      -0.011842       0.030843       0.011402      -0.002698      -0.000378       0.004020      -0.055024      -0.018606      -0.002279       0.020884             10.616649      12.202309       2.472866       0.970985       9.462978      -4.012693      10.184661           0.000040
           57              C       7.063948       6.867008       4.008117       0.061658      28.876641 0.37155704E+03  0.84309115E+04                                 8.312004                            6.501391       0.189876       2.065577                    0.999646      27.099303      77.493106       0.632760       0.426598      -1.053783       0.048835       0.020263      -0.008858       0.053609       0.007537      -0.022955       0.012242      -0.021623       0.009532      -0.033066       0.010367       0.022699              9.272913      10.986899       1.534298       1.269642       7.820068      -3.344528       9.011771          -0.000006
           58              C       6.094199       8.237347      16.155993      -0.002261      32.410246 0.40703305E+03  0.94689082E+04                                 9.027833                            6.849365      -0.001374       1.989721                    0.999129      28.503130      83.102432       0.609163       0.432217      -1.048117       0.007806       0.043468      -0.045548       0.063443      -0.019118      -0.021503       0.021653      -0.003333      -0.114337      -0.048822      -0.000110       0.048932             10.440745       7.387726       2.953845       1.780784      10.368726      -2.610955      13.565783          -0.000030
           59              C       8.665710      -0.104057       1.215763       0.050718      39.451492 0.43151538E+03  0.10049169E+05                                10.092456                            6.920209       0.005131       2.007668                    0.999283      26.726874      74.593473       0.631973       0.416173      -1.072495       0.009755       0.000439       0.019320       0.021648      -0.002448      -0.003102      -0.022556       0.009850      -0.038311      -0.029687       0.011687       0.018000             12.947968       9.025219       5.357629       0.337207      15.293475      -4.991069      14.525209           0.000017
           60              C       9.547432       0.871567       1.664360      -0.156401      37.729209 0.45745706E+03  0.10932872E+05                                 9.919378                            7.217919       0.070019       1.994902                    0.999368      30.059056      88.185347       0.600091       0.427076      -1.053600      -0.002950      -0.000662      -0.009080       0.009570      -0.032126       0.002910       0.010666       0.015574       0.029617      -0.040079       0.010914       0.029165             12.085017      10.001040       6.868331       0.204698      15.993256      -2.576668      10.260754          -0.000027
           61              C      -0.120187       1.874967       0.801298       0.061418      39.159171 0.40516469E+03  0.92995725E+04                                10.051418                            6.703514      -0.005082       2.010514                    0.999142      26.259189      73.053723       0.641608       0.415915      -1.071331       0.001816       0.001502       0.021925       0.022051       0.006189      -0.008720       0.015021       0.002040      -0.016508      -0.021798       0.008187       0.013611             13.234037      12.897503       8.362107       2.534909      15.412499      -0.075348      11.392110           0.000020
           62              C       7.816704       0.134350      15.741528       0.002411      32.298028 0.40437728E+03  0.93983787E+04                                 9.036703                            6.846616      -0.029801       1.986012                    0.999044      28.319525      82.719317       0.606238       0.434707      -1.045875      -0.043350      -0.033812      -0.028305       0.061835      -0.027876      -0.028724       0.005172       0.016228      -0.114140      -0.049387      -0.006146       0.055533             10.481563       9.715821       4.348737       3.602204      10.021256       0.461156      11.707612          -0.000019
           63              C       0.887161       3.421088       2.465658       0.001193      32.363640 0.40596547E+03  0.94466470E+04                                 9.051614                            6.866504      -0.041442       1.982438                    0.998908      28.372998      82.985772       0.604371       0.435525      -1.045150       0.029755       0.047525       0.023455       0.060779      -0.028099       0.010112      -0.034165       0.003662      -0.100461      -0.051413      -0.004641       0.056054             10.463086       9.277268       4.060534      -0.008323       9.959020       3.561845      12.152970          -0.000015
           64              C       0.898513       2.877654       1.186507       0.057260      39.472466 0.40564824E+03  0.93111465E+04                                10.086026                            6.697981       0.017818       2.016182                    0.999190      26.291316      73.085941       0.643403       0.414734      -1.072358       0.002250      -0.003111      -0.017492       0.017908       0.004470       0.010282      -0.009639      -0.014718      -0.029492      -0.020421       0.004509       0.015911             13.296089      14.661792       8.263790      -0.006138      13.408710       2.863611      11.817766           0.000008
           65              C       1.827719       3.320153       0.251929      -0.167469      39.233526 0.46353965E+03  0.11105368E+05                                10.179529                            7.259854       0.062735       1.992514                    0.999446      30.072009      88.084501       0.599598       0.426383      -1.054931       0.001992       0.003903       0.008123       0.009230      -0.033537       0.012332       0.000461       0.003422       0.009774      -0.037190       0.002764       0.034425             12.661806      16.516058       7.692092      -3.053375      11.161528      -0.127323      10.307831          -0.000026
           66              C       2.745573       4.306087       0.596504       0.064229      38.201816 0.37899271E+03  0.85719515E+04                                 9.869556                            6.483771      -0.026720       2.004939                    0.998931      26.007197      72.293201       0.651031       0.415964      -1.069161      -0.007325      -0.015889      -0.019519       0.026212      -0.012267      -0.005309      -0.010610      -0.019083      -0.028475      -0.020213      -0.001869       0.022082             12.978226      15.735735       5.749152      -5.759557       9.511311      -0.006594      13.687631           0.000008
           67              C       2.734221       4.849521       1.875656       0.005170      32.892150 0.40258149E+03  0.93321231E+04                                 9.128917                            6.818111      -0.002684       1.992705                    0.999264      28.181910      81.804624       0.610202       0.433018      -1.048476      -0.035318      -0.008290       0.046462       0.058947      -0.023084       0.013887      -0.019659       0.016401      -0.104987      -0.042866      -0.005397       0.048263             10.723003      10.236109       3.028180      -3.638519       7.895155       1.426823      14.037744          -0.000033
           68              C       2.554790       1.989277      15.123895       0.010716      32.347651 0.40078659E+03  0.92925031E+04                                 9.055712                            6.824758      -0.030272       1.988102                    0.999140      28.130453      82.019795       0.606169       0.435805      -1.045403       0.047896       0.000905      -0.036185       0.060034      -0.000871       0.038460      -0.027433       0.042030       0.013850      -0.047590      -0.007694       0.055283             10.570307      11.078100       0.611517      -6.021050       9.273033       1.638504      11.359788          -0.000028
           69              C       2.085806       2.941295      16.021089       0.050337      37.145577 0.38124664E+03  0.86303357E+04                                 9.673864                            6.492573      -0.008661       2.011870                    0.999152      26.017177      72.204676       0.652568       0.414628      -1.070689       0.001410       0.014094       0.010217       0.017465       0.001176       0.004913      -0.009226       0.027240       0.033418      -0.021981       0.005809       0.016172             12.497039      14.197102       3.895938      -7.355163      11.227798      -0.353202      12.066218           0.000025
           70              C       2.652966       4.209581      16.050345      -0.106489      34.110157 0.42870766E+03  0.10076161E+05                                 9.269558                            6.978320       0.139842       2.026695                    0.999517      29.139146      84.646787       0.611787       0.425963      -1.054780       0.008690      -0.003246      -0.022198       0.024058      -0.016696       0.004869       0.005260      -0.003960       0.018152      -0.021674       0.007809       0.013865             10.816824      11.254464       3.938669      -4.613362      11.513744      -0.280430       9.682266          -0.000031
           71              C       3.691298       4.526027      15.180782      -0.116098      34.516512 0.44202512E+03  0.10452112E+05                                 9.283620                            7.039497       0.140476       2.020317                    0.999613      29.347558      85.062200       0.616143       0.420405      -1.059952      -0.023369      -0.011115       0.010462       0.027913       0.011107      -0.000391      -0.001912      -0.005713      -0.056399      -0.018921      -0.002025       0.020946             10.701299       9.976126       2.510813      -4.250908      11.933428       1.050163      10.194342           0.000031
           72              C       4.160282       3.574008      14.283588       0.058782      29.063843 0.37509668E+03  0.85382018E+04                                 8.368522                            6.546664       0.120710       2.041689                    0.999625      27.268931      78.304398       0.627993       0.428478      -1.051790      -0.020802      -0.050240       0.006873       0.054809       0.005662       0.013745      -0.026585       0.021583       0.006008      -0.036059       0.009543       0.026516              9.340516       8.243937       1.385585      -3.509736      10.704937       1.519147       9.072674          -0.000013
           73              I       6.762358       1.573646      12.420935      -0.486164     456.977220 0.19909281E+05  0.11137243E+07                                36.028166                           34.882030       1.419910       1.806874                    0.999978     172.427315     571.390466       0.477754       0.229181      -1.350813       0.037471       0.021376      -0.006093       0.043568       0.059045      -0.040991      -0.100354      -0.010902      -0.356394      -0.163940       0.006507       0.157434             36.752166      38.837131      -2.123394       0.183742      40.425084      -5.777149      30.994284           0.000018
           74              I       3.499490      -1.405696      13.892529      -0.488437     455.013640 0.20058374E+05  0.11245851E+07                                35.950106                           35.042131       1.376119       1.794539                    0.999980     173.090020     574.941048       0.475875       0.229571      -1.349729      -0.043332      -0.025745       0.010784       0.051543       0.064426      -0.052390      -0.089861       0.017448      -0.381639      -0.166774       0.003867       0.162908             36.418906      38.734180      -1.852949       0.195659      39.868548      -5.363294      30.653990           0.000022
           75              I       2.142227       7.705744       4.294178      -0.486165     456.980870 0.19909489E+05  0.11137389E+07                                36.028365                           34.882218       1.419898       1.806870                    0.999978     172.427961     571.393518       0.477753       0.229181      -1.350813       0.019813       0.038314      -0.006090       0.043561       0.059294      -0.098576      -0.045090       0.001144      -0.356381      -0.163934       0.006504       0.157430             36.752376      40.597471      -2.050833      -5.779844      38.665231      -0.054465      30.994425           0.000014
           76              I      -0.700134       4.322880       5.765772      -0.488440     455.016739 0.20058554E+05  0.11245977E+07                                35.950277                           35.042294       1.376107       1.794535                    0.999980     173.090567     574.943633       0.475874       0.229571      -1.349728      -0.023935      -0.044353       0.010783       0.051539       0.063490      -0.087622      -0.056051      -0.027997      -0.381616      -0.166766       0.003861       0.162905             36.419083      40.019415      -1.799971      -5.366834      38.583723      -0.025504      30.654112           0.000019
           77              N       6.191097       7.766234      12.136499      -0.170093      38.851151 0.54259891E+03  0.13241078E+05                                 9.609278                            7.536170      -0.117784       1.981430                    0.999033      27.940680      77.134646       0.639452       0.392513      -1.099791       0.045839      -0.077077      -0.084342       0.123108       0.041773      -0.000230      -0.037491       0.006697      -0.031011      -0.055887      -0.002046       0.057934             11.005948       9.515575       1.473974      -4.321089      12.685433       1.455267      10.816836          -0.000001
           78              N      -0.278721       7.777704       7.166174      -0.152475      39.886791 0.53089069E+03  0.12892578E+05                                 9.788908                            7.447704      -0.154057       1.970353                    0.999134      27.796472      76.699447       0.643725       0.391806      -1.099631       0.001426       0.031210       0.118932       0.122967       0.027933      -0.005952      -0.020687       0.027690      -0.165626      -0.060970      -0.000065       0.061035             11.583832      11.243977       4.139731      -1.198082       9.860461       3.010448      13.647058           0.000008
           79              N       3.480333       1.100793      10.936990      -0.159943      40.560734 0.53565769E+03  0.13027380E+05                                 9.874259                            7.465397      -0.139280       1.972782                    0.999167      27.879174      76.789917       0.645486       0.390166      -1.101636      -0.042523      -0.008610      -0.115467       0.123349       0.028039      -0.028040      -0.011163      -0.031810      -0.146089      -0.060158      -0.001768       0.061927             11.750737       9.351522       3.819785       2.478848      11.373453      -2.132839      14.527237           0.000015
           80              N       3.005324       4.568357       6.127575      -0.169036      39.351653 0.53767795E+03  0.13091978E+05                                 9.664394                            7.476530      -0.144875       1.970594                    0.999197      27.950757      77.093206       0.645229       0.389860      -1.101586       0.077023      -0.035870       0.079545       0.116390       0.038090      -0.035174      -0.002751      -0.024172      -0.027657      -0.053677      -0.000447       0.054124             11.211849      11.523518       1.431180       1.961870      10.712673      -4.893166      11.399356          -0.000001
           81              N       8.353095       7.390141       4.009742      -0.170094      38.851367 0.54260207E+03  0.13241177E+05                                 9.609315                            7.536193      -0.117790       1.981426                    0.999033      27.940784      77.135045       0.639451       0.392513      -1.099791      -0.078901       0.042624      -0.084343       0.123110       0.041355      -0.037450      -0.001775      -0.013554      -0.031012      -0.055887      -0.002046       0.057934             11.005994      12.558732       1.599483       1.632096       9.642366      -4.257476      10.816884          -0.000002
           82              N       6.934014      -0.842282      15.292931      -0.152475      39.886581 0.53088754E+03  0.12892480E+05                                 9.788873                            7.447681      -0.154052       1.970357                    0.999134      27.796372      76.699063       0.643726       0.391806      -1.099632       0.031125       0.002711       0.118931       0.122966       0.026698      -0.020425      -0.006799      -0.032196      -0.165625      -0.060970      -0.000065       0.061035             11.583788       9.521896       4.068692       3.057236      11.582466      -1.073024      13.647004           0.000009
           83              N       1.805015       4.407022       2.810233      -0.159947      40.561123 0.53566358E+03  0.13027563E+05                                 9.874325                            7.465441      -0.139293       1.972775                    0.999167      27.879341      76.790568       0.645483       0.390167      -1.101635      -0.006850      -0.042842      -0.115468       0.123350       0.029254      -0.009998      -0.028476       0.027085      -0.146091      -0.060159      -0.001769       0.061927             11.750822      11.055561       3.890088      -2.233180       9.669553       2.388888      14.527352           0.000012
           84              N       3.592071       2.306730      14.254332      -0.169033      39.351283 0.53767207E+03  0.13091795E+05                                 9.664329                            7.476486      -0.144864       1.970600                    0.999197      27.950592      77.092559       0.645232       0.389860      -1.101587      -0.039013       0.075478       0.079545       0.116389       0.038956      -0.001298      -0.035257       0.017817      -0.027656      -0.053677      -0.000446       0.054124             11.211769      10.596134       1.392932      -4.969810      11.639902       1.758553      11.399271           0.000004

******************************************************
Auxiliary information for the entire system
The total spin magnetic moment of the unit cell is   0.001215
The total net atomic charge of the unit cell is   0.000003
Accuracy of reproducing the electrostatic potential in the unit cell:
  The inner radius (bohr) =    5.0000
  The outer radius (bohr) =   12.0000
  Valid grid points have density less than (e/(bohr^3)) =    0.0001
  The number of valid grid points were=        81366
  The rms potential error without charges in kcal/mol is=      2.09634
  The rms potential error with partial charges in kcal/mol is=      0.73319
  The RRMSE value at monopole order=      0.34975
  The rms potential error with partial charges and cloud penetration in kcal/mol is=      0.72545
  The RRMSE value at monopole order with cloud penetration is=      0.34606
  The rms potential error with partial charges and atomic dipoles in kcal/mol is=      0.35273
  The RRMSE value at dipole order=      0.16826
  The rms potential error with partial charges, atomic dipoles and cloud penetration in kcal/mol is=      0.33291
  The RRMSE value at dipole order with cloud penetration=      0.15880

******************************************************
The electron densities and ab initio electrostatic potential were computed in VASP using the PBE functional and
projector augmented wave method. See the main text of the journal article for a description of computational details.
The atomic charges, dipoles, and quadrupoles were computed with the DDEC6 method as described in
(a) T. A. Manz and N. Gabaldon Limas, RSC Adv. 6 (2016) 47771-47801 DOI: 10.1039/c6ra04656h
(b) N. Gabaldon Limas and T. A. Manz, RSC Adv. 8 (2018) 2678-2707 DOI: 10.1039/c7ra11829e.
For each atom in the material, the electron cloud parameters were fit to the spherically averaged atom-in-material
electron density using radial positions for which this density was between 10^-4 and 10^-2 electrons per cubic bohr.
The polarizabilities, dispersion coefficients, and quantum Drude oscillator (QDO) parameters were fit using the MCLF method.
The magnetic structure of the system was optimized in VASP from the default ferromagnetic initial guess using spin polarization.
The atomic spin moments (ASMs) were computed on this optimized magnetic structure using the DDEC6 partition as inputs
to the method of T. A. Manz and D. S. Sholl, J. Chem. Theory Comput. 7 (2011) 4146-4164 DOI: 10.1021/ct200539n.
The RMSE and RRMSE were computed using a uniform grid with Ewald summation.
