# Supplementary material for: A collection of forcefield precursors for metal–organic frameworks
Source: RSC Adv. 2019 Nov 13;9(63):36492–507. doi: 10.1039/c9ra07327b (PMC9075174; doi:10.1039/c9ra07327b)
Supplement: RA-009-C9RA07327B-s5393 [file RA-009-C9RA07327B-s5393.xyz]

  100
jmolscript: load "" {1 1 1} spacegroup "x,y,z" unitcell [{      7.623800     0.000000     0.000000 }, {      0.895283    12.309084     0.000000 }, {     -0.895283    -1.301108    12.240126 }]
Zn     2.911236     2.662872     9.366389     0.993813
Zn     0.900664     9.032442     3.638010     0.993812
Zn     4.712564     8.345104     2.873737     0.993812
Zn     6.723136     1.975534     8.602116     0.993812
H      5.780870     5.557654     0.647503     0.129817
H      1.702196     5.088445     2.490866     0.136637
H     -0.146037     1.437501    11.581607     0.142933
H      3.890284     4.300293     1.718514     0.105833
H      3.217040     3.381942     2.807885     0.091383
H      4.012933     1.482313     0.055081     0.113487
H      5.654830     0.056414     5.594962     0.129817
H      2.109704     1.939047     5.323231     0.136638
H      3.957937    11.364775     2.653659     0.142933
H     -0.078384     1.254332     4.457854     0.105833
H      0.594860     2.434673     3.659798     0.091383
H      7.422767    -0.101913     1.479831     0.113487
H      1.842930     5.450322    11.592623     0.129817
H      5.921604     5.919531     9.749260     0.136637
H      7.769837     9.570475     0.658519     0.142934
H      3.733516     6.707683    10.521612     0.105833
H      4.406760     7.626034     9.432241     0.091383
H      3.610867     9.525663    12.185045     0.113487
H      1.968970    10.951562     6.645164     0.129817
H      5.514096     9.068929     6.916895     0.136637
H      3.665863    -0.356799     9.586467     0.142934
H      7.702184     9.753644     7.782272     0.105833
H      7.028940     8.573303     8.580328     0.091384
H      0.201033    11.109889    10.760295     0.113487
H      5.717850    10.911106    12.132413     0.110242
H      5.717850     3.008480     3.345226     0.125763
H      1.905950     0.096870     0.107713     0.110242
H      1.905950     7.999496     8.894900     0.125763
C      6.055081     2.809628    12.047956    -0.014682
C      6.602332     5.127455     0.711151    -0.164316
C      7.500263     5.470317     1.689137     0.001884
C      1.104982     4.831804     1.825003    -0.259183
C      1.420370     3.807559     0.946162     0.283178
C     -0.360467     2.128624    12.166685    -0.223630
C      5.131663     2.453158    10.931657     0.605714
C      3.561704     3.405730     1.900892    -0.066686
C      4.676553     2.386160     1.730754     0.118477
C      4.692471     1.469076     0.689119    -0.169192
C      7.141010     6.598578     2.631627     0.634398
C      5.380619    11.683473     4.067394    -0.014682
C      4.833368     0.165179     5.173901    -0.164316
C      3.935437     1.101445     5.618218     0.001884
C      2.706918     1.304042     4.997643    -0.259184
C      2.391530     0.538390     3.886240     0.283179
C      4.172367    11.873521     3.402755    -0.223630
C      6.304037    10.611108     3.594925     0.605714
C      0.250196     1.530246     3.587581    -0.066686
C      6.759147     1.468833     2.555738     0.118477
C      6.743229     0.529973     1.533688    -0.169192
C      4.294690     1.919394     6.839782     0.634398
C      1.568719     8.198348     0.192170    -0.014682
C      1.021468     5.880521    11.528975    -0.164316
C      0.123537     5.537659    10.550989     0.001884
C      6.518818     6.176172    10.415123    -0.259184
C      6.203430     7.200417    11.293964     0.283178
C      7.984267     8.879352     0.073441    -0.223631
C      2.492137     8.554818     1.308469     0.605714
C      4.062096     7.602246    10.339234    -0.066686
C      2.947247     8.621816    10.509372     0.118477
C      2.931329     9.538900    11.551007    -0.169192
C      0.482790     4.409398     9.608499     0.634397
C      2.243181    -0.675497     8.172732    -0.014682
C      2.790432    10.842797     7.066225    -0.164316
C      3.688363     9.906531     6.621908     0.001884
C      4.916882     9.703934     7.242483    -0.259184
C      5.232270    10.469586     8.353886     0.283178
C      3.451433    -0.865545     8.837371    -0.223631
C      1.319763     0.396868     8.645201     0.605714
C      7.373604     9.477730     8.652545    -0.066686
C      0.864653     9.539143     9.684388     0.118477
C      0.880571    10.478003    10.706438    -0.169192
C      3.329110     9.088582     5.400344     0.634397
C      5.717850     0.525080     0.583854    -0.060065
C      5.717850     2.386529     2.653659    -0.239093
C      1.905950    10.482896    11.656272    -0.060065
C      1.905950     8.621447     9.586467    -0.239093
O      4.008174     3.042217    10.906687    -0.523918
O      5.461027     1.615659    10.058446    -0.587511
O      5.929260     6.832649     2.768717    -0.562004
O      0.465213     7.196899     3.198100    -0.579065
O      2.545989     3.052817     0.975783    -0.175790
O      7.427526    10.524012     4.178045    -0.523918
O      5.974673     9.831315     2.669816    -0.587511
O      5.506440     2.030973     7.087033    -0.562004
O      3.346687     2.419449     7.494629    -0.579065
O      1.265911     0.647624     3.138858    -0.175790
O      3.615626     7.965759     1.333439    -0.523918
O      2.162773     9.392317     2.181680    -0.587511
O      1.694540     4.175327     9.471409    -0.562004
O      7.158587     3.811077     9.042026    -0.579065
O      5.077811     7.955159    11.264343    -0.175789
O      0.196274     0.483964     8.062081    -0.523918
O      1.649127     1.176661     9.570310    -0.587511
O      2.117360     8.977003     5.153093    -0.562004
O      4.277113     8.588527     4.745497    -0.579065
O      6.357889    10.360352     9.101268    -0.175789

The following XYZ coordinates are in angstroms. Other properties are in atomic units.
The sperically averaged electron density of each atom fit to a function of the form exp(a - br)
eigen_1, eigen_2 and eigen_3 are the three eigenvalues of traceless quadrupole moment tensor
  atom number  atomic symbol              X              Y              Z     net charge C6 coefficient C8 coefficient C10 coefficient fluctuating dipole atomic polarizability isotropic forcefield polarizability              a              b squared Pearson coefficient          <r^3>          <r^4>         wp_QDO          m_QDO          q_QDO       dipole_x       dipole_y       dipole_z         dipole            Qxy            Qxz            Qyz     Q(x^2-y^2)  Q(3z^2 - R^2)        eigen_1        eigen_2        eigen_3 static polarizability      alpha(xx)      alpha(xy)      alpha(xz)      alpha(yy)      alpha(yz)      alpha(zz) atomic spin moment
            1             Zn       2.911236       2.662872       9.366389       0.993813      80.286656 0.16438651E+04  0.50792184E+05                                15.470766                           13.517040       0.157059       1.932908                    0.999203      44.171887     119.966679       0.475606       0.416801      -1.128891      -0.040225       0.025603       0.007336       0.048243       0.019731      -0.016967      -0.010731      -0.085369       0.094978      -0.065005       0.018476       0.046530             16.915390      18.383054      -0.843781       0.650596      15.562211       3.877754      16.800905          -0.000001
            2             Zn       0.900664       9.032442       3.638010       0.993812      80.286676 0.16438651E+04  0.50792182E+05                                15.470768                           13.517039       0.157059       1.932908                    0.999203      44.171889     119.966685       0.475606       0.416801      -1.128891       0.040225       0.004589       0.026235       0.048243       0.018957      -0.017827      -0.009986      -0.092376       0.073956      -0.065005       0.018475       0.046530             16.915394      18.383058      -0.736142       0.770280      15.971881       3.921307      16.391244          -0.000001
            3             Zn       4.712564       8.345104       2.873737       0.993812      80.286668 0.16438655E+04  0.50792199E+05                                15.470768                           13.517042       0.157059       1.932908                    0.999203      44.171891     119.966697       0.475606       0.416801      -1.128891       0.040225      -0.025603      -0.007336       0.048243       0.019731      -0.016967      -0.010731      -0.085369       0.094978      -0.065005       0.018476       0.046530             16.915392      18.383056      -0.843780       0.650596      15.562213       3.877755      16.800908          -0.000001
            4             Zn       6.723136       1.975534       8.602116       0.993812      80.286695 0.16438656E+04  0.50792202E+05                                15.470771                           13.517042       0.157059       1.932908                    0.999203      44.171894     119.966709       0.475606       0.416801      -1.128891      -0.040225      -0.004589      -0.026235       0.048243       0.018957      -0.017827      -0.009986      -0.092376       0.073956      -0.065005       0.018475       0.046530             16.915398      18.383062      -0.736142       0.770281      15.971884       3.921308      16.391247          -0.000001
            5              H       5.780870       5.557654       0.647503       0.129817       0.937294 0.69657214E+01  0.67274487E+02                                 1.684813                            1.624998      -1.302643       2.270151                    0.994367       3.745598      11.039400       0.446119       1.421578      -0.678052      -0.034043       0.018446      -0.003279       0.038858      -0.010236       0.003951       0.000771       0.008885      -0.028120      -0.011312      -0.004862       0.016174              1.705078       2.009229      -0.275984       0.032184       1.686491       0.034065       1.419513           0.000005
            6              H       1.702196       5.088445       2.490866       0.136637       1.052090 0.81009939E+01  0.79787188E+02                                 1.707017                            1.664911      -1.180084       2.327315                    0.996826       3.479635       9.760349       0.484659       1.283143      -0.708385       0.021167       0.015560       0.026125       0.037050       0.000742       0.010362       0.008807       0.013967       0.019056      -0.014777      -0.002648       0.017425              1.696629       1.795281      -0.009057       0.286734       1.636539       0.144545       1.658065           0.000006
            7              H      -0.146037       1.437501      11.581607       0.142933       0.841024 0.61058210E+01  0.57459260E+02                                 1.612023                            1.555658      -1.384418       2.244909                    0.992978       3.725520      11.089140       0.437900       1.486330      -0.665870       0.008999      -0.030230      -0.018887       0.036763      -0.005388       0.000550       0.009720      -0.010432      -0.021260      -0.012493      -0.002217       0.014710              1.632106       1.457989      -0.152665      -0.084236       1.778963       0.333241       1.659365           0.000004
            8              H       3.890284       4.300293       1.718514       0.105833       1.002082 0.75447198E+01  0.73407698E+02                                 1.695006                            1.633825      -0.899246       2.447950                    0.997016       3.590592      10.194799       0.474470       1.326781      -0.698571       0.015267       0.033401      -0.009864       0.038026       0.005257       0.007042      -0.006454      -0.008148       0.005236      -0.013264       0.004223       0.009041              1.721269       1.673030       0.272243      -0.108552       2.125183      -0.236386       1.365593           0.000006
            9              H       3.217040       3.381942       2.807885       0.091383       1.200790 0.97446884E+01  0.10025834E+03                                 1.854007                            1.811387      -0.959930       2.403245                    0.996845       3.730398      10.606534       0.471485       1.262659      -0.713044      -0.009761      -0.001880       0.031825       0.033341       0.005936       0.001427       0.004949       0.016181       0.019054      -0.014114       0.004217       0.009897              1.856066       1.781301      -0.017070      -0.298905       1.584588      -0.221016       2.202311           0.000006
           10              H       4.012933       1.482313       0.055081       0.113487       0.930690 0.68191127E+01  0.65535482E+02                                 1.673655                            1.603766      -1.287702       2.263690                    0.994263       3.842667      11.312465       0.450580       1.414443      -0.678633      -0.022369      -0.001837      -0.027309       0.035349      -0.000652       0.008563       0.004497       0.001153       0.021967      -0.009536      -0.003375       0.012911              1.699853       1.894418      -0.028140       0.381625       1.450350       0.039512       1.754792           0.000005
           11              H       5.654830       0.056414       5.594962       0.129817       0.937293 0.69657168E+01  0.67274433E+02                                 1.684812                            1.624997      -1.302642       2.270151                    0.994367       3.745597      11.039397       0.446119       1.421578      -0.678052       0.034043      -0.005211       0.017996       0.038858      -0.005011       0.009761      -0.000257       0.018557       0.000895      -0.011312      -0.004862       0.016174              1.705077       2.009229      -0.061176       0.271036       1.415334       0.005242       1.690669           0.000005
           12              H       2.109704       1.939047       5.323231       0.136638       1.052089 0.81009902E+01  0.79787144E+02                                 1.707016                            1.664911      -1.180084       2.327315                    0.996826       3.479634       9.760346       0.484659       1.283143      -0.708385      -0.021167       0.024334       0.018235       0.037050      -0.010225      -0.001833       0.010345      -0.000509      -0.024371      -0.014777      -0.002648       0.017425              1.696628       1.795280      -0.286084      -0.021303       1.627438       0.143577       1.667166           0.000006
           13              H       3.957937      11.364775       2.653659       0.142933       0.841024 0.61058214E+01  0.57459266E+02                                 1.612024                            1.555658      -1.384418       2.244909                    0.992978       3.725520      11.089141       0.437900       1.486330      -0.665870      -0.008999      -0.015585      -0.032057       0.036763      -0.001116       0.005300       0.007837       0.007280       0.031876      -0.012493      -0.002217       0.014710              1.632106       1.457989       0.067627       0.160713       1.590647       0.313224       1.847682           0.000004
           14              H      -0.078384       1.254332       4.457854       0.105833       1.002082 0.75447164E+01  0.73407658E+02                                 1.695006                            1.633824      -0.899247       2.447950                    0.997016       3.590592      10.194799       0.474470       1.326781      -0.698571      -0.015267      -0.013339       0.032171       0.038026      -0.006446      -0.005972      -0.006463      -0.008065       0.005486      -0.013264       0.004223       0.009041              1.721269       1.673030       0.136721      -0.259244       1.423774      -0.310945       2.067002           0.000006
           15              H       0.594860       2.434673       3.659798       0.091383       1.200791 0.97447045E+01  0.10025854E+03                                 1.854008                            1.811389      -0.959930       2.403245                    0.996845       3.730400      10.606541       0.471485       1.262658      -0.713044       0.009761       0.031845       0.001495       0.033341      -0.000791      -0.006053       0.006690      -0.000199      -0.030087      -0.014114       0.004217       0.009897              1.856068       1.781302       0.295426       0.048570       2.241873      -0.151148       1.545028           0.000006
           16              H       7.422767      -0.101913       1.479831       0.113487       0.930690 0.68191204E+01  0.65535571E+02                                 1.673656                            1.603767      -1.287702       2.263690                    0.994263       3.842668      11.312467       0.450580       1.414442      -0.678634       0.022369      -0.026962      -0.004713       0.035349      -0.008584      -0.000257       0.005611      -0.009333      -0.009489      -0.009536      -0.003375       0.012911              1.699854       1.894418      -0.382462      -0.012357       1.743085       0.070630       1.462058           0.000005
           17              H       1.842930       5.450322      11.592623       0.129817       0.937294 0.69657196E+01  0.67274461E+02                                 1.684812                            1.624997      -1.302642       2.270151                    0.994367       3.745597      11.039394       0.446120       1.421577      -0.678052       0.034043      -0.018446       0.003279       0.038858      -0.010236       0.003951       0.000771       0.008885      -0.028120      -0.011312      -0.004862       0.016174              1.705077       2.009228      -0.275984       0.032184       1.686491       0.034065       1.419513           0.000005
           18              H       5.921604       5.919531       9.749260       0.136637       1.052089 0.81009889E+01  0.79787134E+02                                 1.707017                            1.664911      -1.180084       2.327315                    0.996826       3.479634       9.760349       0.484658       1.283144      -0.708385      -0.021167      -0.015560      -0.026125       0.037050       0.000742       0.010362       0.008807       0.013967       0.019056      -0.014777      -0.002648       0.017425              1.696629       1.795281      -0.009057       0.286734       1.636539       0.144545       1.658066           0.000006
           19              H       7.769837       9.570475       0.658519       0.142934       0.841023 0.61058192E+01  0.57459240E+02                                 1.612023                            1.555657      -1.384418       2.244909                    0.992978       3.725519      11.089137       0.437900       1.486330      -0.665870      -0.008999       0.030230       0.018887       0.036763      -0.005388       0.000550       0.009720      -0.010432      -0.021260      -0.012493      -0.002217       0.014710              1.632105       1.457989      -0.152665      -0.084236       1.778963       0.333241       1.659365           0.000004
           20              H       3.733516       6.707683      10.521612       0.105833       1.002083 0.75447212E+01  0.73407710E+02                                 1.695006                            1.633825      -0.899246       2.447950                    0.997016       3.590592      10.194797       0.474470       1.326780      -0.698572      -0.015267      -0.033401       0.009864       0.038026       0.005257       0.007042      -0.006454      -0.008148       0.005236      -0.013264       0.004223       0.009041              1.721269       1.673030       0.272243      -0.108552       2.125183      -0.236386       1.365593           0.000006
           21              H       4.406760       7.626034       9.432241       0.091383       1.200790 0.97446924E+01  0.10025838E+03                                 1.854006                            1.811387      -0.959930       2.403245                    0.996845       3.730399      10.606534       0.471485       1.262658      -0.713044       0.009761       0.001880      -0.031825       0.033341       0.005936       0.001427       0.004949       0.016181       0.019054      -0.014114       0.004217       0.009897              1.856066       1.781301      -0.017070      -0.298905       1.584587      -0.221016       2.202310           0.000006
           22              H       3.610867       9.525663      12.185045       0.113487       0.930690 0.68191134E+01  0.65535488E+02                                 1.673655                            1.603766      -1.287702       2.263690                    0.994263       3.842667      11.312463       0.450580       1.414442      -0.678634       0.022369       0.001837       0.027309       0.035349      -0.000652       0.008563       0.004497       0.001153       0.021967      -0.009536      -0.003375       0.012911              1.699853       1.894417      -0.028140       0.381625       1.450349       0.039512       1.754792           0.000005
           23              H       1.968970      10.951562       6.645164       0.129817       0.937293 0.69657141E+01  0.67274398E+02                                 1.684812                            1.624997      -1.302642       2.270151                    0.994367       3.745596      11.039392       0.446120       1.421578      -0.678052      -0.034043       0.005211      -0.017996       0.038858      -0.005011       0.009761      -0.000257       0.018557       0.000895      -0.011312      -0.004862       0.016174              1.705077       2.009228      -0.061176       0.271036       1.415334       0.005242       1.690669           0.000005
           24              H       5.514096       9.068929       6.916895       0.136637       1.052089 0.81009864E+01  0.79787101E+02                                 1.707016                            1.664911      -1.180084       2.327315                    0.996826       3.479633       9.760345       0.484659       1.283144      -0.708385       0.021167      -0.024334      -0.018235       0.037050      -0.010225      -0.001833       0.010345      -0.000509      -0.024371      -0.014777      -0.002648       0.017425              1.696628       1.795281      -0.286084      -0.021303       1.627438       0.143577       1.667166           0.000006
           25              H       3.665863      -0.356799       9.586467       0.142934       0.841024 0.61058203E+01  0.57459251E+02                                 1.612023                            1.555657      -1.384417       2.244909                    0.992978       3.725519      11.089136       0.437900       1.486330      -0.665870       0.008999       0.015585       0.032057       0.036763      -0.001116       0.005300       0.007837       0.007280       0.031876      -0.012493      -0.002217       0.014710              1.632105       1.457989       0.067627       0.160713       1.590646       0.313223       1.847681           0.000004
           26              H       7.702184       9.753644       7.782272       0.105833       1.002082 0.75447172E+01  0.73407661E+02                                 1.695006                            1.633824      -0.899246       2.447950                    0.997016       3.590592      10.194796       0.474470       1.326780      -0.698572       0.015267       0.013339      -0.032171       0.038026      -0.006446      -0.005972      -0.006463      -0.008065       0.005486      -0.013264       0.004223       0.009041              1.721268       1.673030       0.136721      -0.259244       1.423773      -0.310945       2.067001           0.000006
           27              H       7.028940       8.573303       8.580328       0.091384       1.200791 0.97447040E+01  0.10025853E+03                                 1.854007                            1.811388      -0.959930       2.403245                    0.996845       3.730400      10.606539       0.471485       1.262658      -0.713044      -0.009761      -0.031845      -0.001495       0.033341      -0.000791      -0.006053       0.006690      -0.000199      -0.030087      -0.014114       0.004217       0.009897              1.856067       1.781301       0.295426       0.048570       2.241872      -0.151148       1.545028           0.000006
           28              H       0.201033      11.109889      10.760295       0.113487       0.930690 0.68191171E+01  0.65535533E+02                                 1.673656                            1.603766      -1.287702       2.263690                    0.994263       3.842667      11.312464       0.450580       1.414443      -0.678634      -0.022369       0.026962       0.004713       0.035349      -0.008584      -0.000257       0.005611      -0.009333      -0.009489      -0.009536      -0.003375       0.012911              1.699854       1.894418      -0.382462      -0.012357       1.743085       0.070630       1.462058           0.000005
           29              H       5.717850      10.911106      12.132413       0.110242       0.889279 0.62860021E+01  0.58870178E+02                                 1.597344                            1.520588      -0.988493       2.411731                    0.997104       3.581192      10.221934       0.474138       1.379368      -0.686675      -0.000000      -0.026695      -0.029683       0.039922      -0.009220       0.008292       0.006770      -0.000738       0.003617      -0.016333       0.007294       0.009039              1.621134       1.397610       0.001989      -0.001789       1.688259       0.419912       1.777532           0.000005
           30              H       5.717850       3.008480       3.345226       0.125763       0.979107 0.75415709E+01  0.72703209E+02                                 1.614996                            1.600041      -0.754527       2.531445                    0.999686       3.287400       9.018244       0.499095       1.273009      -0.712302      -0.000000       0.023938       0.026617       0.035798      -0.008569       0.007707       0.011309       0.000283       0.004526      -0.018494       0.006815       0.011679              1.594229       1.459650      -0.030567       0.027490       1.637308       0.227763       1.685729           0.000000
           31              H       1.905950       0.096870       0.107713       0.110242       0.889278 0.62860012E+01  0.58870170E+02                                 1.597344                            1.520589      -0.988494       2.411731                    0.997104       3.581192      10.221935       0.474138       1.379368      -0.686675      -0.000000       0.026695       0.029684       0.039922      -0.009220       0.008292       0.006770      -0.000739       0.003617      -0.016333       0.007294       0.009039              1.621134       1.397610       0.001989      -0.001789       1.688259       0.419912       1.777532           0.000005
           32              H       1.905950       7.999496       8.894900       0.125763       0.979107 0.75415739E+01  0.72703240E+02                                 1.614996                            1.600040      -0.754527       2.531445                    0.999686       3.287401       9.018245       0.499095       1.273008      -0.712302       0.000000      -0.023938      -0.026617       0.035798      -0.008569       0.007707       0.011309       0.000283       0.004526      -0.018494       0.006815       0.011679              1.594229       1.459650      -0.030567       0.027490       1.637308       0.227763       1.685729           0.000000
           33              C       6.055081       2.809628      12.047956      -0.014682      34.942785 0.47091204E+03  0.11307470E+05                                 9.477812                            7.407998      -0.360710       1.887626                    0.997992      28.406882      82.842632       0.583697       0.437012      -1.050230       0.033548       0.011226       0.048325       0.059890      -0.011844      -0.005070      -0.000434      -0.004682      -0.046786      -0.017182      -0.002927       0.020108             10.770938      11.739092      -1.003123       3.300123       9.462517       3.305481      11.111205           0.000001
           34              C       6.602332       5.127455       0.711151      -0.164316      33.281133 0.50381938E+03  0.12420696E+05                                 9.279817                            7.741001      -0.422942       1.827726                    0.998264      31.766140      96.816224       0.557037       0.446016      -1.035043       0.018431      -0.017066      -0.008631       0.026560      -0.004899      -0.012499      -0.025427       0.014681      -0.054228      -0.038592       0.016358       0.022234             10.045008       9.470236      -0.553051       1.483434      10.805389       4.174608       9.859400           0.000010
           35              C       7.500263       5.470317       1.689137       0.001884      35.468938 0.45019277E+03  0.10644302E+05                                 9.422366                            7.107402      -0.176300       1.948322                    0.999022      27.600948      78.786279       0.615649       0.420779      -1.064671       0.030469      -0.042591      -0.032788       0.061785       0.006995      -0.001464      -0.006027       0.030800      -0.005924      -0.017907      -0.000373       0.018280             11.101558      10.526098      -3.070826       0.537452      13.493119       4.850730       9.285458          -0.000000
           36              C       1.104982       4.831804       1.825003      -0.259183      34.651581 0.50909193E+03  0.12501987E+05                                 9.294063                            7.605483      -0.167958       1.904173                    0.999212      31.871078      94.913828       0.585376       0.426078      -1.053762      -0.025268       0.037791       0.003020       0.045561       0.024018       0.014789      -0.007741       0.025934       0.032834      -0.037096       0.009525       0.027571             10.298916      11.515679      -4.533939       0.254700      12.102223       2.435401       7.278846           0.000011
           37              C       1.420370       3.807559       0.946162       0.283178      29.544564 0.34795930E+03  0.77620371E+04                                 8.554674                            6.418025       0.080132       2.058403                    0.999813      24.824592      70.239222       0.618519       0.443921      -1.044015       0.041068      -0.026675      -0.001797       0.049004      -0.010458       0.013480       0.001063       0.040856      -0.048827      -0.021882      -0.012491       0.034373             10.111613      13.606615      -4.159904       2.217672       9.327780       1.271801       7.400443           0.000005
           38              C      -0.360467       2.128624      12.166685      -0.223630      35.387698 0.53619244E+03  0.13388201E+05                                 9.613613                            7.937318      -0.357183       1.847846                    0.997759      32.078977      97.487386       0.556732       0.440614      -1.041148      -0.019765      -0.004259      -0.004234       0.020657       0.002888      -0.042698      -0.010514      -0.046964      -0.049848      -0.058933       0.019686       0.039247             10.544162      13.387182      -2.184187       3.161718       8.734003       1.476484       9.511300           0.000013
           39              C       5.131663       2.453158      10.931657       0.605714      22.166958 0.26173307E+03  0.55122180E+04                                 7.381780                            5.826970      -0.204166       1.981167                    0.999413      23.063388      66.302083       0.597833       0.486472      -1.006539      -0.052231      -0.025836      -0.039657       0.070486       0.025079      -0.046143      -0.045629      -0.087830      -0.089685      -0.077563      -0.015319       0.092882              8.186754       9.417981      -0.587618       1.978857       6.181832       2.308141       8.960451           0.000006
           40              C       3.561704       3.405730       1.900892      -0.066686      26.019011 0.36802948E+03  0.83609593E+04                                 7.811382                            6.436533      -0.163828       1.958858                    0.997182      27.972159      80.982175       0.638675       0.422136      -1.052767      -0.037092      -0.039842      -0.060714       0.081543       0.015394       0.053533       0.020808       0.054329       0.050809      -0.043440      -0.033718       0.077158              8.867873      12.251041      -2.615241       0.802762       8.064950      -0.952083       6.287628           0.000006
           41              C       4.676553       2.386160       1.730754       0.118477      31.686361 0.43183109E+03  0.10144449E+05                                 8.970046                            7.117377      -0.313844       1.916235                    0.999101      26.773222      77.167378       0.592699       0.439903      -1.048752      -0.011378       0.017408       0.006122       0.021679      -0.032805       0.006807       0.008215       0.003417      -0.052871      -0.031951      -0.009720       0.041671             10.336044      13.736746      -4.405365       2.212573       9.181648       0.677950       8.089738           0.000003
           42              C       4.692471       1.469076       0.689119      -0.169192      30.729076 0.48541437E+03  0.11791537E+05                                 8.634000                            7.464827      -0.061549       1.952073                    0.998021      30.612207      90.974834       0.585720       0.430485      -1.049975       0.025953      -0.016830       0.002483       0.031031       0.014021       0.006900      -0.010160       0.003506       0.026970      -0.023241       0.009169       0.014072              9.092430      10.037375      -2.722390       1.209191       8.949197       1.617704       8.290718           0.000018
           43              C       7.141010       6.598578       2.631627       0.634398      23.006454 0.24552240E+03  0.50584562E+04                                 7.459711                            5.583074      -0.139283       2.016829                    0.999048      21.916732      61.111053       0.624442       0.476088      -1.018058      -0.017418       0.044364       0.057974       0.075050       0.000208       0.011646      -0.093858      -0.017758       0.140474      -0.083564      -0.031913       0.115478              8.598626       9.381537      -0.578628      -0.402166       9.858962       3.776271       6.555380           0.000005
           44              C       5.380619      11.683473       4.067394      -0.014682      34.942797 0.47091217E+03  0.11307474E+05                                 9.477815                            7.408000      -0.360708       1.887627                    0.997992      28.406888      82.842658       0.583697       0.437012      -1.050230      -0.033548       0.046867       0.016271       0.059890       0.003789       0.012313      -0.003130       0.020674       0.029279      -0.017182      -0.002926       0.020108             10.770942      11.739098      -3.387670       0.648672      10.397902       3.404911      10.175824           0.000001
           45              C       4.833368       0.165179       5.173901      -0.164316      33.281132 0.50381946E+03  0.12420699E+05                                 9.279817                            7.741002      -0.422942       1.827726                    0.998264      31.766139      96.816221       0.557037       0.446016      -1.035043      -0.018431      -0.006779      -0.017883       0.026560       0.011911       0.006193      -0.026937       0.028888      -0.011608      -0.038592       0.016358       0.022234             10.045008       9.470235      -1.533583       0.393150       8.992377       3.981887      11.672412           0.000010
           46              C       3.935437       1.101445       5.618218       0.001884      35.468947 0.45019285E+03  0.10644305E+05                                 9.422367                            7.107403      -0.176300       1.948322                    0.999022      27.600950      78.786289       0.615649       0.420779      -1.064671      -0.030469      -0.028103      -0.045819       0.061785       0.002195      -0.006802      -0.004585       0.017234      -0.046623      -0.017908      -0.000373       0.018280             11.101561      10.526097      -0.859033       2.996817       8.312743       4.300066      14.465843          -0.000000
           47              C       2.706918       1.304042       4.997643      -0.259184      34.651609 0.50909247E+03  0.12502003E+05                                 9.294069                            7.605488      -0.167958       1.904173                    0.999212      31.871086      94.913860       0.585375       0.426078      -1.053762       0.025268      -0.000992       0.037899       0.045561      -0.012168      -0.025447      -0.004480      -0.004749      -0.059216      -0.037096       0.009525       0.027572             10.298923      11.515684      -0.732521       4.481620       6.820767       1.873994      12.560318           0.000011
           48              C       2.391530       0.538390       3.886240       0.283179      29.544558 0.34795908E+03  0.77620312E+04                                 8.554673                            6.418023       0.080132       2.058403                    0.999813      24.824590      70.239217       0.618519       0.443921      -1.044015      -0.041068       0.001033      -0.026716       0.049004      -0.014510       0.008974       0.000621       0.045020      -0.036334      -0.021882      -0.012491       0.034373             10.111611      13.606617      -2.644965       3.902181       7.154618       1.040796       9.573599           0.000005
           49              C       4.172367      11.873521       3.402755      -0.223630      35.387694 0.53619219E+03  0.13388192E+05                                 9.613611                            7.937315      -0.357182       1.847846                    0.997759      32.078972      97.487357       0.556733       0.440614      -1.041148       0.019765      -0.003760      -0.004683       0.020657       0.042764       0.001642      -0.015367      -0.001310       0.087115      -0.058933       0.019686       0.039247             10.544160      13.387181      -3.374882       1.837747       9.192224       1.525192       9.053076           0.000013
           50              C       6.304037      10.611108       3.594925       0.605714      22.166966 0.26173321E+03  0.55122216E+04                                 7.381782                            5.826971      -0.204167       1.981167                    0.999413      23.063385      66.302072       0.597833       0.486472      -1.006539       0.052231      -0.036704      -0.029883       0.070486       0.048535      -0.020061      -0.053939      -0.009657       0.144836      -0.077563      -0.015319       0.092882              8.186757       9.417984      -2.029889       0.375155       8.444185       2.548625       6.698101           0.000007
           51              C       0.250196       1.530246       3.587581      -0.066686      26.019015 0.36802957E+03  0.83609618E+04                                 7.811383                            6.436534      -0.163829       1.958858                    0.997182      27.972159      80.982177       0.638675       0.422136      -1.052767       0.037092      -0.056162      -0.046036       0.081543      -0.051605      -0.020966       0.025868       0.006721      -0.092014      -0.043440      -0.033718       0.077159              8.867874      12.251041      -1.074704       2.515733       6.507636      -1.117624       7.844945           0.000006
           52              C       6.759147       1.468833       2.555738       0.118477      31.686357 0.43183102E+03  0.10144447E+05                                 8.970046                            7.117377      -0.313844       1.916235                    0.999101      26.773221      77.167374       0.592699       0.439903      -1.048752       0.011378       0.004248       0.017958       0.021679      -0.010237       0.031902       0.005432       0.029594       0.025661      -0.031951      -0.009720       0.041670             10.336043      13.736739      -2.665838       4.146808       7.959419       0.548031       9.311971           0.000003
           53              C       6.743229       0.529973       1.533688      -0.169192      30.729074 0.48541409E+03  0.11791528E+05                                 8.633999                            7.464825      -0.061550       1.952073                    0.998021      30.612202      90.974815       0.585720       0.430485      -1.049975      -0.025953       0.004248      -0.016473       0.031031      -0.005379      -0.014672      -0.008332      -0.013698      -0.024642      -0.023241       0.009169       0.014073              9.092430      10.037372      -1.490180       2.579324       7.957998       1.512345       9.281918           0.000018
           54              C       4.294690       1.919394       6.839782       0.634398      23.006455 0.24552237E+03  0.50584556E+04                                 7.459712                            5.583074      -0.139283       2.016829                    0.999048      21.916734      61.111063       0.624442       0.476088      -1.018058       0.017418       0.052960       0.050243       0.075050      -0.011559      -0.001438      -0.085311      -0.098162      -0.100737      -0.083565      -0.031913       0.115478              8.598627       9.381537       0.338748       0.617898       5.798437       3.344644      10.615906           0.000005
           55              C       1.568719       8.198348       0.192170      -0.014682      34.942784 0.47091201E+03  0.11307469E+05                                 9.477812                            7.407998      -0.360710       1.887626                    0.997992      28.406882      82.842634       0.583697       0.437012      -1.050230      -0.033548      -0.011226      -0.048325       0.059890      -0.011844      -0.005070      -0.000434      -0.004682      -0.046786      -0.017182      -0.002927       0.020108             10.770938      11.739092      -1.003123       3.300123       9.462517       3.305481      11.111206           0.000001
           56              C       1.021468       5.880521      11.528975      -0.164316      33.281138 0.50381947E+03  0.12420699E+05                                 9.279818                            7.741002      -0.422942       1.827726                    0.998264      31.766143      96.816238       0.557037       0.446016      -1.035043      -0.018431       0.017066       0.008631       0.026560      -0.004899      -0.012499      -0.025427       0.014681      -0.054228      -0.038592       0.016358       0.022234             10.045010       9.470237      -0.553051       1.483434      10.805391       4.174609       9.859402           0.000010
           57              C       0.123537       5.537659      10.550989       0.001884      35.468942 0.45019281E+03  0.10644304E+05                                 9.422366                            7.107402      -0.176300       1.948322                    0.999022      27.600950      78.786286       0.615649       0.420779      -1.064671      -0.030469       0.042591       0.032788       0.061785       0.006995      -0.001464      -0.006027       0.030800      -0.005924      -0.017907      -0.000373       0.018280             11.101559      10.526098      -3.070827       0.537452      13.493120       4.850731       9.285459          -0.000000
           58              C       6.518818       6.176172      10.415123      -0.259184      34.651588 0.50909205E+03  0.12501990E+05                                 9.294065                            7.605484      -0.167958       1.904173                    0.999212      31.871082      94.913845       0.585376       0.426078      -1.053762       0.025268      -0.037791      -0.003020       0.045561       0.024018       0.014789      -0.007741       0.025934       0.032834      -0.037096       0.009525       0.027572             10.298918      11.515681      -4.533940       0.254700      12.102225       2.435402       7.278847           0.000011
           59              C       6.203430       7.200417      11.293964       0.283178      29.544565 0.34795930E+03  0.77620372E+04                                 8.554675                            6.418025       0.080132       2.058402                    0.999813      24.824593      70.239230       0.618519       0.443921      -1.044015      -0.041068       0.026675       0.001797       0.049004      -0.010458       0.013480       0.001063       0.040856      -0.048827      -0.021882      -0.012491       0.034373             10.111614      13.606616      -4.159905       2.217672       9.327781       1.271801       7.400444           0.000006
           60              C       7.984267       8.879352       0.073441      -0.223631      35.387707 0.53619262E+03  0.13388206E+05                                 9.613615                            7.937320      -0.357183       1.847846                    0.997759      32.078983      97.487410       0.556732       0.440614      -1.041148       0.019765       0.004259       0.004234       0.020657       0.002888      -0.042698      -0.010514      -0.046964      -0.049848      -0.058933       0.019686       0.039247             10.544164      13.387185      -2.184187       3.161719       8.734004       1.476484       9.511302           0.000013
           61              C       2.492137       8.554818       1.308469       0.605714      22.166959 0.26173308E+03  0.55122181E+04                                 7.381780                            5.826969      -0.204166       1.981167                    0.999413      23.063388      66.302081       0.597833       0.486472      -1.006539       0.052231       0.025836       0.039657       0.070486       0.025078      -0.046143      -0.045629      -0.087830      -0.089685      -0.077563      -0.015319       0.092882              8.186754       9.417981      -0.587618       1.978858       6.181832       2.308141       8.960451           0.000006
           62              C       4.062096       7.602246      10.339234      -0.066686      26.019014 0.36802951E+03  0.83609601E+04                                 7.811383                            6.436533      -0.163828       1.958858                    0.997182      27.972161      80.982182       0.638675       0.422136      -1.052767       0.037092       0.039842       0.060714       0.081543       0.015394       0.053533       0.020808       0.054329       0.050809      -0.043440      -0.033718       0.077158              8.867874      12.251044      -2.615242       0.802762       8.064951      -0.952084       6.287628           0.000006
           63              C       2.947247       8.621816      10.509372       0.118477      31.686362 0.43183111E+03  0.10144450E+05                                 8.970047                            7.117377      -0.313844       1.916235                    0.999101      26.773223      77.167382       0.592699       0.439903      -1.048752       0.011378      -0.017408      -0.006122       0.021679      -0.032805       0.006807       0.008215       0.003417      -0.052871      -0.031951      -0.009720       0.041671             10.336045      13.736747      -4.405365       2.212574       9.181648       0.677950       8.089738           0.000003
           64              C       2.931329       9.538900      11.551007      -0.169192      30.729080 0.48541443E+03  0.11791539E+05                                 8.634000                            7.464827      -0.061549       1.952073                    0.998021      30.612209      90.974840       0.585720       0.430485      -1.049975      -0.025953       0.016830      -0.002483       0.031032       0.014021       0.006900      -0.010160       0.003506       0.026970      -0.023241       0.009169       0.014072              9.092430      10.037375      -2.722390       1.209191       8.949197       1.617704       8.290718           0.000018
           65              C       0.482790       4.409398       9.608499       0.634397      23.006459 0.24552245E+03  0.50584578E+04                                 7.459713                            5.583075      -0.139284       2.016829                    0.999048      21.916736      61.111068       0.624442       0.476088      -1.018058       0.017418      -0.044364      -0.057974       0.075050       0.000208       0.011646      -0.093858      -0.017758       0.140474      -0.083564      -0.031913       0.115478              8.598628       9.381539      -0.578628      -0.402166       9.858964       3.776272       6.555381           0.000005
           66              C       2.243181      -0.675497       8.172732      -0.014682      34.942796 0.47091215E+03  0.11307473E+05                                 9.477815                            7.408000      -0.360709       1.887626                    0.997992      28.406888      82.842658       0.583697       0.437012      -1.050230       0.033548      -0.046868      -0.016271       0.059890       0.003789       0.012313      -0.003130       0.020674       0.029279      -0.017182      -0.002926       0.020108             10.770942      11.739098      -3.387671       0.648671      10.397903       3.404910      10.175824           0.000001
           67              C       2.790432      10.842797       7.066225      -0.164316      33.281134 0.50381950E+03  0.12420700E+05                                 9.279817                            7.741002      -0.422942       1.827726                    0.998264      31.766139      96.816219       0.557037       0.446016      -1.035043       0.018431       0.006779       0.017883       0.026560       0.011911       0.006192      -0.026937       0.028888      -0.011607      -0.038592       0.016358       0.022234             10.045008       9.470235      -1.533583       0.393150       8.992378       3.981887      11.672413           0.000010
           68              C       3.688363       9.906531       6.621908       0.001884      35.468943 0.45019279E+03  0.10644303E+05                                 9.422367                            7.107402      -0.176300       1.948322                    0.999022      27.600948      78.786284       0.615649       0.420779      -1.064671       0.030469       0.028103       0.045819       0.061785       0.002195      -0.006802      -0.004585       0.017234      -0.046623      -0.017908      -0.000373       0.018280             11.101561      10.526097      -0.859033       2.996817       8.312743       4.300065      14.465842          -0.000000
           69              C       4.916882       9.703934       7.242483      -0.259184      34.651608 0.50909245E+03  0.12502003E+05                                 9.294069                            7.605488      -0.167958       1.904173                    0.999212      31.871085      94.913860       0.585375       0.426078      -1.053761      -0.025268       0.000992      -0.037899       0.045561      -0.012168      -0.025447      -0.004480      -0.004749      -0.059216      -0.037096       0.009525       0.027572             10.298923      11.515684      -0.732521       4.481620       6.820767       1.873994      12.560317           0.000011
           70              C       5.232270      10.469586       8.353886       0.283178      29.544559 0.34795910E+03  0.77620316E+04                                 8.554673                            6.418023       0.080132       2.058403                    0.999813      24.824591      70.239218       0.618519       0.443921      -1.044015       0.041068      -0.001033       0.026716       0.049004      -0.014510       0.008974       0.000621       0.045020      -0.036335      -0.021882      -0.012491       0.034373             10.111612      13.606618      -2.644965       3.902181       7.154618       1.040796       9.573599           0.000005
           71              C       3.451433      -0.865545       8.837371      -0.223631      35.387708 0.53619244E+03  0.13388201E+05                                 9.613615                            7.937318      -0.357183       1.847846                    0.997759      32.078981      97.487396       0.556732       0.440614      -1.041148      -0.019765       0.003760       0.004683       0.020657       0.042764       0.001642      -0.015367      -0.001310       0.087115      -0.058933       0.019686       0.039247             10.544164      13.387187      -3.374884       1.837747       9.192227       1.525192       9.053078           0.000013
           72              C       1.319763       0.396868       8.645201       0.605714      22.166969 0.26173324E+03  0.55122223E+04                                 7.381782                            5.826971      -0.204167       1.981167                    0.999413      23.063386      66.302073       0.597833       0.486472      -1.006539      -0.052231       0.036704       0.029883       0.070486       0.048535      -0.020061      -0.053939      -0.009657       0.144836      -0.077563      -0.015319       0.092882              8.186757       9.417985      -2.029889       0.375155       8.444185       2.548625       6.698101           0.000006
           73              C       7.373604       9.477730       8.652545      -0.066686      26.019018 0.36802962E+03  0.83609632E+04                                 7.811385                            6.436535      -0.163829       1.958858                    0.997182      27.972161      80.982185       0.638675       0.422136      -1.052767      -0.037092       0.056162       0.046036       0.081543      -0.051606      -0.020966       0.025868       0.006721      -0.092014      -0.043440      -0.033718       0.077159              8.867876      12.251044      -1.074705       2.515735       6.507637      -1.117624       7.844946           0.000006
           74              C       0.864653       9.539143       9.684388       0.118477      31.686359 0.43183104E+03  0.10144448E+05                                 8.970046                            7.117376      -0.313844       1.916235                    0.999101      26.773222      77.167376       0.592699       0.439903      -1.048752      -0.011378      -0.004248      -0.017958       0.021679      -0.010237       0.031902       0.005432       0.029594       0.025661      -0.031951      -0.009720       0.041670             10.336043      13.736740      -2.665838       4.146808       7.959419       0.548031       9.311971           0.000003
           75              C       0.880571      10.478003      10.706438      -0.169192      30.729078 0.48541417E+03  0.11791531E+05                                 8.633999                            7.464825      -0.061549       1.952074                    0.998021      30.612204      90.974820       0.585720       0.430485      -1.049975       0.025953      -0.004248       0.016473       0.031031      -0.005379      -0.014672      -0.008332      -0.013698      -0.024642      -0.023241       0.009169       0.014073              9.092430      10.037373      -1.490180       2.579324       7.957999       1.512345       9.281918           0.000018
           76              C       3.329110       9.088582       5.400344       0.634397      23.006458 0.24552241E+03  0.50584565E+04                                 7.459712                            5.583074      -0.139283       2.016829                    0.999048      21.916736      61.111067       0.624442       0.476088      -1.018058      -0.017418      -0.052960      -0.050243       0.075050      -0.011559      -0.001438      -0.085311      -0.098162      -0.100737      -0.083565      -0.031913       0.115478              8.598627       9.381538       0.338748       0.617898       5.798437       3.344644      10.615907           0.000005
           77              C       5.717850       0.525080       0.583854      -0.060065      29.037201 0.43245097E+03  0.10189345E+05                                 8.309897                            7.042321       0.178303       2.048288                    0.998567      28.667598      83.462747       0.604464       0.430057      -1.051942      -0.000000       0.018812       0.020917       0.028132      -0.000683       0.000614      -0.000659      -0.009309       0.009028      -0.006244       0.002417       0.003826              8.819343       9.685018      -2.089083       1.878790       8.216458       1.599712       8.556555           0.000022
           78              C       5.717850       2.386529       2.653659      -0.239093      32.472154 0.49846533E+03  0.12173305E+05                                 8.915295                            7.525389      -0.201699       1.903723                    0.997520      31.361605      93.054590       0.588679       0.426044      -1.054071       0.000000       0.003364       0.003741       0.005031       0.005385      -0.004843       0.025908      -0.040592       0.051607      -0.031530      -0.008973       0.040503              9.809829      13.099474      -3.279240       2.949134       8.195847      -0.290111       8.134167           0.000000
           79              C       1.905950      10.482896      11.656272      -0.060065      29.037198 0.43245091E+03  0.10189344E+05                                 8.309896                            7.042321       0.178302       2.048287                    0.998567      28.667596      83.462742       0.604464       0.430057      -1.051941      -0.000000      -0.018812      -0.020917       0.028132      -0.000683       0.000614      -0.000659      -0.009309       0.009028      -0.006244       0.002417       0.003826              8.819343       9.685017      -2.089082       1.878789       8.216457       1.599712       8.556555           0.000022
           80              C       1.905950       8.621447       9.586467      -0.239093      32.472155 0.49846534E+03  0.12173305E+05                                 8.915295                            7.525389      -0.201699       1.903723                    0.997520      31.361606      93.054595       0.588679       0.426044      -1.054071       0.000000      -0.003364      -0.003741       0.005031       0.005385      -0.004843       0.025908      -0.040592       0.051608      -0.031530      -0.008973       0.040503              9.809830      13.099475      -3.279240       2.949135       8.195848      -0.290111       8.134168           0.000000
           81              O       4.008174       3.042217      10.906687      -0.523918      33.711312 0.51591204E+03  0.12232703E+05                                 8.143353                            6.942069       0.549242       2.255438                    0.995570      26.419931      68.195971       0.737439       0.350295      -1.149971       0.013843      -0.003993       0.027009       0.030612      -0.010684      -0.001365      -0.037047       0.041033      -0.114679      -0.061644       0.018355       0.043289              8.785383      12.946250      -1.702973       2.370758       6.384709       0.286169       7.025190           0.000011
           82              O       5.461027       1.615659      10.058446      -0.587511      37.443458 0.62995139E+03  0.15761204E+05                                 8.823909                            7.785908       0.147207       2.095455                    0.994232      28.281974      75.928205       0.678392       0.360863      -1.137122      -0.012427      -0.025703       0.043505       0.052036       0.012880      -0.059646       0.018496      -0.115046       0.047292      -0.099666       0.039301       0.060365              9.373772       7.883122      -0.498404      -1.803124       8.476708       3.431505      11.761485           0.000010
           83              O       5.929260       6.832649       2.768717      -0.562004      34.387028 0.47767393E+03  0.11144538E+05                                 8.303978                            6.694399       0.451573       2.208381                    0.997386      26.899606      69.575684       0.746196       0.351822      -1.145170       0.023204      -0.015738       0.006185       0.028712      -0.024375      -0.011563      -0.061245       0.053727       0.047692      -0.082758       0.025462       0.057296              9.301015      13.245852      -4.153129      -2.116134       8.989446       1.697315       5.667747           0.000014
           84              O       0.465213       7.196899       3.198100      -0.579065      34.605420 0.50676234E+03  0.12007968E+05                                 8.335995                            6.904603       0.264330       2.131706                    0.997009      27.628460      72.188722       0.732717       0.352780      -1.143558      -0.018481      -0.043300       0.005548       0.047405       0.048470       0.031368      -0.031612      -0.016620       0.021954      -0.076381       0.030050       0.046331              9.183190       8.663879       3.957559       2.209077      11.645583       3.497491       7.240110           0.000015
           85              O       2.545989       3.052817       0.975783      -0.175790      31.319923 0.37944382E+03  0.83643964E+04                                 8.110650                            6.083686       0.298875       2.238097                    0.997481      22.462588      56.624124       0.759629       0.365778      -1.133166       0.024392       0.119920       0.112352       0.166128      -0.040600       0.107600       0.024817       0.183715      -0.108839      -0.126342      -0.043108       0.169451              9.862455      16.332384      -4.429788       3.144202       7.198317      -0.759493       6.056665           0.000014
           86              O       7.427526      10.524012       4.178045      -0.523918      33.711314 0.51591203E+03  0.12232703E+05                                 8.143354                            6.942069       0.549241       2.255438                    0.995570      26.419929      68.195965       0.737438       0.350295      -1.149971      -0.013844       0.027280      -0.001116       0.030612       0.000228       0.010769      -0.040090       0.069656      -0.028810      -0.061643       0.018355       0.043289              8.785384      12.946251      -2.537490       1.442836       6.957876       0.347095       6.452026           0.000011
           87              O       5.974673       9.831315       2.669816      -0.587511      37.443461 0.62995172E+03  0.15761214E+05                                 8.823909                            7.785910       0.147207       2.095455                    0.994232      28.281973      75.928201       0.678392       0.360863      -1.137122       0.012427       0.045978      -0.020960       0.052036       0.060674      -0.006503       0.014521      -0.077660       0.159451      -0.099666       0.039301       0.060365              9.373772       7.883122       1.740337       0.686206      11.003405       3.700088       9.234789           0.000010
           88              O       5.506440       2.030973       7.087033      -0.562004      34.387045 0.47767410E+03  0.11144543E+05                                 8.303981                            6.694401       0.451572       2.208381                    0.997386      26.899608      69.575696       0.746195       0.351822      -1.145170      -0.023204       0.007813      -0.014996       0.028712       0.008921       0.025461      -0.054546      -0.009291      -0.141364      -0.082758       0.025462       0.057296              9.301020      13.245860       1.665278       4.353550       5.348049       1.310241       9.309152           0.000014
           89              O       3.346687       2.419449       7.494629      -0.579065      34.605433 0.50676254E+03  0.12007974E+05                                 8.335998                            6.904605       0.264329       2.131706                    0.997009      27.628462      72.188736       0.732717       0.352780      -1.143558       0.018481       0.010094      -0.042472       0.047405      -0.026069      -0.051514      -0.030625      -0.025903      -0.005896      -0.076381       0.030050       0.046331              9.183194       8.663882      -1.778377      -4.168895       6.554087       2.956274      12.331613           0.000015
           90              O       1.265911       0.647624       3.138858      -0.175790      31.319923 0.37944371E+03  0.83643934E+04                                 8.110650                            6.083685       0.298875       2.238097                    0.997481      22.462588      56.624122       0.759629       0.365778      -1.133166      -0.024392       0.099047       0.131124       0.166128      -0.111289       0.028999       0.028198       0.151912      -0.204249      -0.126342      -0.043108       0.169451              9.862455      16.332387      -3.594830       4.072618       6.229082      -0.862522       7.025897           0.000014
           91              O       3.615626       7.965759       1.333439      -0.523918      33.711311 0.51591203E+03  0.12232703E+05                                 8.143353                            6.942069       0.549242       2.255438                    0.995570      26.419931      68.195970       0.737439       0.350295      -1.149971      -0.013843       0.003993      -0.027009       0.030612      -0.010684      -0.001365      -0.037047       0.041033      -0.114679      -0.061644       0.018355       0.043289              8.785383      12.946250      -1.702973       2.370758       6.384709       0.286169       7.025190           0.000011
           92              O       2.162773       9.392317       2.181680      -0.587511      37.443459 0.62995140E+03  0.15761204E+05                                 8.823909                            7.785908       0.147206       2.095455                    0.994232      28.281974      75.928207       0.678392       0.360863      -1.137122       0.012427       0.025703      -0.043505       0.052036       0.012880      -0.059646       0.018496      -0.115046       0.047292      -0.099666       0.039301       0.060365              9.373772       7.883122      -0.498404      -1.803124       8.476709       3.431505      11.761486           0.000010
           93              O       1.694540       4.175327       9.471409      -0.562004      34.387040 0.47767412E+03  0.11144543E+05                                 8.303980                            6.694400       0.451573       2.208381                    0.997386      26.899610      69.575700       0.746195       0.351822      -1.145170      -0.023204       0.015738      -0.006184       0.028712      -0.024375      -0.011563      -0.061245       0.053727       0.047692      -0.082758       0.025462       0.057296              9.301018      13.245856      -4.153131      -2.116134       8.989449       1.697316       5.667748           0.000014
           94              O       7.158587       3.811077       9.042026      -0.579065      34.605424 0.50676239E+03  0.12007970E+05                                 8.335996                            6.904604       0.264329       2.131706                    0.997009      27.628460      72.188726       0.732717       0.352780      -1.143558       0.018481       0.043300      -0.005548       0.047405       0.048470       0.031368      -0.031612      -0.016620       0.021954      -0.076381       0.030050       0.046331              9.183192       8.663880       3.957559       2.209078      11.645584       3.497492       7.240110           0.000015
           95              O       5.077811       7.955159      11.264343      -0.175789      31.319927 0.37944387E+03  0.83643978E+04                                 8.110650                            6.083686       0.298875       2.238097                    0.997481      22.462590      56.624128       0.759629       0.365778      -1.133166      -0.024392      -0.119920      -0.112352       0.166129      -0.040600       0.107600       0.024817       0.183716      -0.108839      -0.126342      -0.043108       0.169451              9.862456      16.332385      -4.429788       3.144202       7.198317      -0.759493       6.056665           0.000014
           96              O       0.196274       0.483964       8.062081      -0.523918      33.711313 0.51591202E+03  0.12232702E+05                                 8.143354                            6.942069       0.549242       2.255438                    0.995570      26.419929      68.195964       0.737439       0.350295      -1.149971       0.013843      -0.027280       0.001116       0.030612       0.000228       0.010769      -0.040090       0.069656      -0.028810      -0.061643       0.018355       0.043289              8.785384      12.946250      -2.537490       1.442836       6.957876       0.347095       6.452026           0.000011
           97              O       1.649127       1.176661       9.570310      -0.587511      37.443461 0.62995171E+03  0.15761214E+05                                 8.823909                            7.785910       0.147207       2.095455                    0.994232      28.281973      75.928201       0.678392       0.360863      -1.137122      -0.012427      -0.045978       0.020960       0.052036       0.060674      -0.006503       0.014521      -0.077660       0.159451      -0.099666       0.039301       0.060365              9.373772       7.883122       1.740337       0.686206      11.003405       3.700088       9.234789           0.000010
           98              O       2.117360       8.977003       5.153093      -0.562004      34.387049 0.47767416E+03  0.11144545E+05                                 8.303982                            6.694401       0.451573       2.208381                    0.997386      26.899611      69.575703       0.746195       0.351822      -1.145170       0.023204      -0.007813       0.014996       0.028712       0.008921       0.025461      -0.054546      -0.009291      -0.141364      -0.082758       0.025462       0.057296              9.301020      13.245860       1.665278       4.353550       5.348049       1.310241       9.309152           0.000014
           99              O       4.277113       8.588527       4.745497      -0.579065      34.605428 0.50676247E+03  0.12007972E+05                                 8.335997                            6.904604       0.264329       2.131706                    0.997009      27.628461      72.188731       0.732717       0.352780      -1.143558      -0.018481      -0.010094       0.042471       0.047405      -0.026069      -0.051514      -0.030625      -0.025903      -0.005896      -0.076381       0.030050       0.046331              9.183193       8.663881      -1.778376      -4.168895       6.554086       2.956273      12.331611           0.000015
          100              O       6.357889      10.360352       9.101268      -0.175789      31.319923 0.37944372E+03  0.83643936E+04                                 8.110649                            6.083684       0.298876       2.238097                    0.997481      22.462589      56.624122       0.759629       0.365778      -1.133166       0.024392      -0.099047      -0.131124       0.166129      -0.111289       0.028999       0.028198       0.151912      -0.204249      -0.126342      -0.043108       0.169451              9.862455      16.332386      -3.594830       4.072618       6.229082      -0.862522       7.025897           0.000014

******************************************************
Auxiliary information for the entire system
The total spin magnetic moment of the unit cell is   0.000754
The total net atomic charge of the unit cell is   -0.000001
Accuracy of reproducing the electrostatic potential in the unit cell:
  The inner radius (bohr) =    5.0000
  The outer radius (bohr) =   12.0000
  Valid grid points have density less than (e/(bohr^3)) =    0.0001
  The number of valid grid points were=        10918
  The rms potential error without charges in kcal/mol is=      1.74575
  The rms potential error with partial charges in kcal/mol is=      0.39222
  The RRMSE value at monopole order=      0.22467
  The rms potential error with partial charges and cloud penetration in kcal/mol is=      0.39157
  The RRMSE value at monopole order with cloud penetration is=      0.22430
  The rms potential error with partial charges and atomic dipoles in kcal/mol is=      0.36215
  The RRMSE value at dipole order=      0.20745
  The rms potential error with partial charges, atomic dipoles and cloud penetration in kcal/mol is=      0.35775
  The RRMSE value at dipole order with cloud penetration=      0.20493

******************************************************
The electron densities and ab initio electrostatic potential were computed in VASP using the PBE functional and
projector augmented wave method. See the main text of the journal article for a description of computational details.
The atomic charges, dipoles, and quadrupoles were computed with the DDEC6 method as described in
(a) T. A. Manz and N. Gabaldon Limas, RSC Adv. 6 (2016) 47771-47801 DOI: 10.1039/c6ra04656h
(b) N. Gabaldon Limas and T. A. Manz, RSC Adv. 8 (2018) 2678-2707 DOI: 10.1039/c7ra11829e.
For each atom in the material, the electron cloud parameters were fit to the spherically averaged atom-in-material
electron density using radial positions for which this density was between 10^-4 and 10^-2 electrons per cubic bohr.
The polarizabilities, dispersion coefficients, and quantum Drude oscillator (QDO) parameters were fit using the MCLF method.
The magnetic structure of the system was optimized in VASP from the default ferromagnetic initial guess using spin polarization.
The atomic spin moments (ASMs) were computed on this optimized magnetic structure using the DDEC6 partition as inputs
to the method of T. A. Manz and D. S. Sholl, J. Chem. Theory Comput. 7 (2011) 4146-4164 DOI: 10.1021/ct200539n.
The RMSE and RRMSE were computed using a uniform grid with Ewald summation.
