# Supplementary material for: A collection of forcefield precursors for metal–organic frameworks
Source: RSC Adv. 2019 Nov 13;9(63):36492–507. doi: 10.1039/c9ra07327b (PMC9075174; doi:10.1039/c9ra07327b)
Supplement: RA-009-C9RA07327B-s5394 [file RA-009-C9RA07327B-s5394.xyz]

   49
jmolscript: load "" {1 1 1} spacegroup "x,y,z" unitcell [{      9.158600     0.000000     0.000000 }, {      0.331654     9.791285     0.000000 }, {      0.009133     2.121325     9.642408 }]
Zn     7.385813     8.699476     7.799744     1.042603
Zn     6.516484     5.556761     8.780184     0.985468
Zn     2.113574     3.213134     1.842664     1.042604
Zn     2.982903     6.355849     0.862224     0.985468
Zn     0.165827     4.895643     0.000000     0.987640
H      6.855262     5.475476     0.485977     0.405500
H      8.452523     6.797891     4.133700     0.139254
H      8.542911    11.484138     8.727343     0.135621
H      4.703221     7.309481     4.509754     0.139178
H      3.842724     9.180529     0.673040     0.137689
H      2.644125     6.437134     9.156431     0.405500
H      1.046864     5.114719     5.508708     0.139250
H      0.956476     0.428472     0.915065     0.135618
H      4.796166     4.603129     5.132654     0.139175
H      5.656663     2.732081     8.969368     0.137688
C      0.299352     5.303102     2.995896     0.664441
C      9.077243     6.087744     4.221446    -0.178560
C      0.736778    10.028834     9.495843     0.674737
C      9.277559    11.385696     9.321316    -0.176624
C      5.625935     6.755793     6.345669     0.662174
C      4.916742     6.549622     5.039122    -0.180162
C      5.298022    10.028949     9.456310     0.673111
C      4.651538     9.196185     0.174528    -0.182894
C      9.200035     6.609508     6.646512     0.664437
C      0.422144     5.824866     5.420962    -0.178509
C      8.762609     1.883776     0.146565     0.674733
C      0.221828     0.526914     0.321092    -0.176578
C      3.873452     5.156817     3.296739     0.662169
C      4.582645     5.362988     4.603286    -0.180118
C      4.201365     1.883661     0.186098     0.673110
C      4.847849     2.716425     9.467880    -0.182886
O      7.316332     7.235986     9.311673    -0.877518
O      9.038214     5.732105     1.892805    -0.573132
O      1.012900     4.283746     3.164638    -0.580053
O      9.358682     9.050953     8.909585    -0.581741
O      1.773411     7.850401     0.564081    -0.549012
O      5.733593     7.931248     6.757400    -0.581138
O      6.060098     5.701706     6.903964    -0.573631
O      6.432539    10.080947     8.918263    -0.554112
O      4.681771     6.815991     0.027963    -0.565082
O      2.183055     4.676624     0.330735    -0.877518
O      0.461173     6.180505     7.749603    -0.573132
O      8.486487     7.628864     6.477770    -0.580053
O      0.140705     2.861657     0.732823    -0.581741
O      7.725976     4.062209     9.078327    -0.549011
O      3.765794     3.981362     2.885008    -0.581138
O      3.439289     6.210904     2.738444    -0.573630
O      3.066848     1.831663     0.724145    -0.554113
O      4.808483     2.975294    -0.027963    -0.565082

The following XYZ coordinates are in angstroms. Other properties are in atomic units.
The sperically averaged electron density of each atom fit to a function of the form exp(a - br)
eigen_1, eigen_2 and eigen_3 are the three eigenvalues of traceless quadrupole moment tensor
  atom number  atomic symbol              X              Y              Z     net charge C6 coefficient C8 coefficient C10 coefficient fluctuating dipole atomic polarizability isotropic forcefield polarizability              a              b squared Pearson coefficient          <r^3>          <r^4>         wp_QDO          m_QDO          q_QDO       dipole_x       dipole_y       dipole_z         dipole            Qxy            Qxz            Qyz     Q(x^2-y^2)  Q(3z^2 - R^2)        eigen_1        eigen_2        eigen_3 static polarizability      alpha(xx)      alpha(xy)      alpha(xz)      alpha(yy)      alpha(yz)      alpha(zz) atomic spin moment
            1             Zn       7.385813       8.699476       7.799744       1.042603      75.147284 0.14763340E+04  0.44402525E+05                                14.960246                           12.885545       0.161908       1.950540                    0.997464      42.728080     114.459681       0.482871       0.421747      -1.125663       0.007962       0.038655      -0.033344       0.051667       0.004290       0.011776      -0.091509      -0.106919       0.098781      -0.076573      -0.050056       0.126629             17.048783      17.699789      -1.751972      -0.379576      17.205285       5.500286      16.241275           0.000015
            2             Zn       6.516484       5.556761       8.780184       0.985468      81.168408 0.16226095E+04  0.49928387E+05                                15.556667                           13.369471       0.040625       1.906281                    0.997674      43.867507     118.550746       0.481867       0.413091      -1.132418      -0.004513       0.007309      -0.008657       0.012196      -0.003027      -0.027793       0.057671      -0.046560      -0.020084      -0.060945      -0.013086       0.074032             17.756545      21.097476       2.699089       0.919789      17.349237      -3.259363      14.822921           0.000011
            3             Zn       2.113574       3.213134       1.842664       1.042604      75.147339 0.14763352E+04  0.44402573E+05                                14.960255                           12.885552       0.161906       1.950539                    0.997464      42.728088     114.459736       0.482870       0.421747      -1.125663      -0.007962      -0.038655       0.033344       0.051667       0.004290       0.011776      -0.091509      -0.106918       0.098782      -0.076573      -0.050057       0.126629             17.048792      17.699807      -1.751979      -0.379579      17.205289       5.500288      16.241280           0.000015
            4             Zn       2.982903       6.355849       0.862224       0.985468      81.168387 0.16226092E+04  0.49928373E+05                                15.556664                           13.369469       0.040625       1.906281                    0.997674      43.867504     118.550728       0.481867       0.413091      -1.132418       0.004513      -0.007309       0.008658       0.012196      -0.003027      -0.027793       0.057671      -0.046560      -0.020084      -0.060945      -0.013087       0.074032             17.756539      21.097464       2.699090       0.919786      17.349236      -3.259364      14.822916           0.000012
            5             Zn       0.165827       4.895643       0.000000       0.987640      73.517286 0.14510825E+04  0.43908232E+05                                16.208000                           13.935585      -0.014695       1.873229                    0.998021      45.357987     126.072454       0.403332       0.501868      -1.066645      -0.000000      -0.000000      -0.000000       0.000000      -0.041174       0.009950       0.004649       0.025457      -0.097168      -0.039854      -0.019741       0.059595             19.093066      20.481935       0.624585       3.920520      17.612105       1.619933      19.185157           0.000020
            6              H       6.855262       5.475476       0.485977       0.405500       0.688424 0.50528206E+01  0.45990856E+02                                 1.500502                            1.487787      -1.815273       2.156270                    0.995822       2.955749       9.056920       0.409628       1.642778      -0.640397      -0.012523       0.012790       0.029534       0.034535       0.002092      -0.011112       0.003511      -0.005880       0.026219      -0.013961      -0.000762       0.014722              1.514710       1.529397      -0.113372      -0.125332       1.425397       0.138505       1.589336           0.000001
            7              H       8.452523       6.797891       4.133700       0.139254       1.151310 0.90792808E+01  0.91248796E+02                                 1.765742                            1.724613      -1.180459       2.332463                    0.996524       3.406395       9.394337       0.496098       1.228466      -0.722096      -0.022425       0.028550       0.000061       0.036304      -0.010592       0.002487      -0.004877      -0.002938      -0.011898      -0.009162      -0.005071       0.014234              1.759113       1.811989      -0.377245       0.008444       1.749661       0.015257       1.715688          -0.000001
            8              H       8.542911      11.484138       8.727343       0.135621       1.201126 0.91694832E+01  0.92618605E+02                                 1.819292                            1.731720      -1.417378       2.212564                    0.994197       3.571811       9.957623       0.494437       1.226427      -0.720561      -0.026531       0.009664      -0.021779       0.035660      -0.002200       0.009483      -0.000042       0.002547       0.027197      -0.009431      -0.004841       0.014272              1.850638       2.131093      -0.023330       0.398206       1.758717      -0.006903       1.662105           0.000000
            9              H       4.703221       7.309481       4.509754       0.139178       1.147663 0.89083879E+01  0.88609392E+02                                 1.724162                            1.678280      -1.197488       2.322896                    0.996500       3.321451       8.947619       0.519355       1.185662      -0.732617      -0.009593       0.026941      -0.021086       0.035531      -0.001603       0.000034      -0.007217      -0.017651      -0.009315      -0.007641      -0.005977       0.013618              1.721515       1.490816      -0.091537       0.206591       1.844100      -0.280898       1.829628          -0.000000
           10              H       3.842724       9.180529       0.673040       0.137689       1.150659 0.86135782E+01  0.86157742E+02                                 1.804099                            1.704207      -1.420331       2.212312                    0.994444       3.636377      10.283397       0.484288       1.264422      -0.710903      -0.029344       0.005018       0.020566       0.036183      -0.000630      -0.008961      -0.002782       0.004568       0.021330      -0.008579      -0.004449       0.013028              1.850531       2.261195       0.088074      -0.378600       1.739517      -0.055895       1.550880          -0.000000
           11              H       2.644125       6.437134       9.156431       0.405500       0.688424 0.50528186E+01  0.45990832E+02                                 1.500501                            1.487786      -1.815271       2.156271                    0.995822       2.955749       9.056919       0.409628       1.642777      -0.640397       0.012523      -0.012790      -0.029534       0.034535       0.002092      -0.011112       0.003511      -0.005880       0.026219      -0.013961      -0.000762       0.014722              1.514709       1.529396      -0.113372      -0.125332       1.425396       0.138505       1.589336           0.000001
           12              H       1.046864       5.114719       5.508708       0.139250       1.151350 0.90796603E+01  0.91253502E+02                                 1.765777                            1.724644      -1.180493       2.332443                    0.996523       3.406445       9.394500       0.496096       1.228459      -0.722097       0.022425      -0.028550      -0.000061       0.036304      -0.010593       0.002487      -0.004877      -0.002938      -0.011898      -0.009163      -0.005071       0.014234              1.759147       1.812027      -0.377262       0.008445       1.749697       0.015256       1.715716          -0.000001
           13              H       0.956476       0.428472       0.915065       0.135618       1.201159 0.91697766E+01  0.92622250E+02                                 1.819319                            1.731743      -1.417396       2.212552                    0.994197       3.571850       9.957748       0.494436       1.226420      -0.720562       0.026531      -0.009664       0.021779       0.035660      -0.002200       0.009483      -0.000042       0.002547       0.027196      -0.009431      -0.004841       0.014272              1.850667       2.131132      -0.023330       0.398221       1.758738      -0.006903       1.662130           0.000000
           14              H       4.796166       4.603129       5.132654       0.139175       1.147696 0.89086966E+01  0.88613189E+02                                 1.724191                            1.678306      -1.197513       2.322881                    0.996499       3.321490       8.947747       0.519353       1.185657      -0.732618       0.009593      -0.026941       0.021086       0.035531      -0.001603       0.000034      -0.007217      -0.017652      -0.009314      -0.007641      -0.005977       0.013619              1.721544       1.490837      -0.091541       0.206597       1.844136      -0.280910       1.829660          -0.000000
           15              H       5.656663       2.732081       8.969368       0.137688       1.150663 0.86136089E+01  0.86158119E+02                                 1.804102                            1.704209      -1.420332       2.212311                    0.994444       3.636381      10.283410       0.484287       1.264422      -0.710903       0.029344      -0.005018      -0.020566       0.036183      -0.000630      -0.008961      -0.002782       0.004568       0.021330      -0.008579      -0.004449       0.013028              1.850534       2.261201       0.088075      -0.378602       1.739520      -0.055896       1.550883           0.000000
           16              C       0.299352       5.303102       2.995896       0.664441      22.491505 0.23899990E+03  0.48968868E+04                                 7.474075                            5.542651      -0.143646       2.024635                    0.999312      21.559623      60.183515       0.620176       0.482024      -1.013697       0.010658      -0.030929      -0.034395       0.047468       0.061451      -0.002066      -0.012794       0.042628      -0.144279      -0.054824      -0.034868       0.089693              9.046452       6.001604      -2.041354      -0.297458       6.753655       1.864914      14.384098          -0.000000
           17              C       9.077243       6.087744       4.221446      -0.178560      38.450951 0.45431303E+03  0.10777729E+05                                 9.941428                            7.086334       0.086146       2.001808                    0.999370      29.638758      85.041255       0.622895       0.414495      -1.067542       0.000270       0.011003       0.012491       0.016648       0.034851      -0.008532      -0.028940      -0.007306      -0.135849      -0.055730      -0.008834       0.064564             12.691689       7.279586      -1.914752      -0.993161       7.506525       3.978443      23.288957          -0.000013
           18              C       0.736778      10.028834       9.495843       0.674737      23.434232 0.23425858E+03  0.47674505E+04                                 7.599457                            5.463314      -0.065230       2.053479                    0.999267      21.202877      58.653713       0.629894       0.477802      -1.017699       0.020936      -0.049561       0.012591       0.055255       0.021024      -0.066501      -0.009110       0.043360       0.169954      -0.063464      -0.037576       0.101040              9.212137       8.680846      -0.236615       2.436271      13.503502       0.715836       5.452062           0.000001
           19              C       9.277559      11.385696       9.321316      -0.176624      38.149487 0.43918105E+03  0.10334202E+05                                 9.838585                            6.965060       0.060747       1.995988                    0.999422      29.403487      84.111164       0.628399       0.414226      -1.067374      -0.005861       0.017166       0.003653       0.018503       0.019725      -0.044155      -0.019652       0.070497       0.123865      -0.061860      -0.017814       0.079674             12.293676       8.628339      -1.034393       1.860581      21.993338       1.411004       6.259350          -0.000009
           20              C       5.625935       6.755793       6.345669       0.662174      22.131296 0.24576047E+03  0.50639356E+04                                 7.364639                            5.612371      -0.120869       2.028050                    0.999448      21.648573      60.341361       0.618469       0.480631      -1.015774       0.024377       0.001863       0.038743       0.045812      -0.000960      -0.067157      -0.006920       0.090426      -0.064551      -0.061837      -0.032976       0.094813              8.630252       6.548509       0.661683       3.883109       8.284774       1.596440      11.057473           0.000001
           21              C       4.916742       6.549622       5.039122      -0.180162      35.614735 0.43780598E+03  0.10279305E+05                                 9.383653                            6.929492       0.141085       2.019298                    0.999623      29.312065      83.373959       0.634266       0.411294      -1.070776      -0.008631       0.000596      -0.011604       0.014474      -0.019320      -0.048168      -0.006779       0.050172      -0.090442      -0.059225      -0.008065       0.067290             11.364406       8.851293       2.400080       6.240939       9.298263       3.506224      15.943662          -0.000010
           22              C       5.298022      10.028949       9.456310       0.673111      22.925372 0.22989903E+03  0.46507447E+04                                 7.443627                            5.387761       0.021952       2.083642                    0.999398      21.027176      57.747219       0.639455       0.473490      -1.021338       0.032881      -0.050324      -0.018346       0.062851       0.001275       0.063360      -0.006570       0.018202       0.199229      -0.057828      -0.041384       0.099212              8.895324       9.537584      -0.212947      -2.317336      12.289468       0.277531       4.858919          -0.000000
           23              C       4.651538       9.196185       0.174528      -0.182894      39.178066 0.45567416E+03  0.10811975E+05                                 9.976764                            7.084577       0.071843       1.996342                    0.999470      29.616959      84.829138       0.624958       0.413052      -1.069080      -0.000328       0.025463      -0.001967       0.025540       0.009183       0.041625      -0.000031       0.069918       0.163119      -0.063636      -0.015292       0.078928             12.351327       9.462306      -0.523287      -1.982951      21.728041      -0.131774       5.863635          -0.000009
           24              C       9.200035       6.609508       6.646512       0.664437      22.491670 0.23900204E+03  0.48969412E+04                                 7.474111                            5.542676      -0.143650       2.024632                    0.999312      21.559714      60.183819       0.620175       0.482024      -1.013697      -0.010658       0.030929       0.034396       0.047469       0.061451      -0.002065      -0.012794       0.042628      -0.144277      -0.054824      -0.034868       0.089693              9.046501       6.001631      -2.041366      -0.297466       6.753688       1.864935      14.384184           0.000000
           25              C       0.422144       5.824866       5.420962      -0.178509      38.449222 0.45428992E+03  0.10777032E+05                                 9.941075                            7.086105       0.086207       2.001835                    0.999370      29.638083      85.038420       0.622912       0.414489      -1.067547      -0.000271      -0.011002      -0.012493       0.016650       0.034849      -0.008531      -0.028939      -0.007306      -0.135841      -0.055727      -0.008833       0.064560             12.691198       7.279363      -1.914714      -0.993091       7.506301       3.978252      23.287930          -0.000014
           26              C       8.762609       1.883776       0.146565       0.674733      23.434398 0.23426055E+03  0.47675003E+04                                 7.599492                            5.463338      -0.065232       2.053477                    0.999267      21.202963      58.654005       0.629892       0.477802      -1.017699      -0.020936       0.049562      -0.012591       0.055256       0.021024      -0.066501      -0.009110       0.043359       0.169953      -0.063464      -0.037576       0.101040              9.212184       8.680889      -0.236619       2.436283      13.503580       0.715838       5.452084           0.000001
           27              C       0.221828       0.526914       0.321092      -0.176578      38.147908 0.43916037E+03  0.10333582E+05                                 9.838265                            6.964852       0.060807       1.996014                    0.999422      29.402862      84.108542       0.628415       0.414221      -1.067378       0.005860      -0.017167      -0.003654       0.018504       0.019724      -0.044153      -0.019651       0.070495       0.123856      -0.061857      -0.017813       0.079670             12.293243       8.628102      -1.034358       1.860552      21.992446       1.410949       6.259183          -0.000009
           28              C       3.873452       5.156817       3.296739       0.662169      22.131445 0.24576256E+03  0.50639893E+04                                 7.364670                            5.612395      -0.120873       2.028047                    0.999448      21.648662      60.341659       0.618468       0.480631      -1.015774      -0.024378      -0.001863      -0.038744       0.045813      -0.000959      -0.067157      -0.006919       0.090426      -0.064551      -0.061837      -0.032976       0.094813              8.630291       6.548539       0.661687       3.883133       8.284803       1.596448      11.057531           0.000001
           29              C       4.582645       5.362988       4.603286      -0.180118      35.613373 0.43778661E+03  0.10278726E+05                                 9.383367                            6.929298       0.141140       2.019322                    0.999623      29.311479      83.371524       0.634281       0.411289      -1.070780       0.008631      -0.000594       0.011604       0.014475      -0.019320      -0.048165      -0.006779       0.050169      -0.090439      -0.059222      -0.008065       0.067287             11.364033       8.850994       2.399972       6.240692       9.298012       3.506047      15.943093          -0.000010
           30              C       4.201365       1.883661       0.186098       0.673110      22.925405 0.22989940E+03  0.46507541E+04                                 7.443636                            5.387766       0.021952       2.083642                    0.999398      21.027195      57.747293       0.639454       0.473490      -1.021338      -0.032881       0.050324       0.018347       0.062851       0.001275       0.063360      -0.006571       0.018201       0.199229      -0.057828      -0.041384       0.099212              8.895335       9.537596      -0.212948      -2.317340      12.289485       0.277532       4.858924          -0.000000
           31              C       4.847849       2.716425       9.467880      -0.182886      39.177803 0.45567060E+03  0.10811868E+05                                 9.976712                            7.084543       0.071853       1.996347                    0.999470      29.616852      84.828695       0.624960       0.413051      -1.069080       0.000328      -0.025463       0.001967       0.025541       0.009183       0.041625      -0.000031       0.069918       0.163118      -0.063635      -0.015292       0.078927             12.351259       9.462265      -0.523284      -1.982946      21.727903      -0.131773       5.863610          -0.000009
           32              O       7.316332       7.235986       9.311673      -0.877518      44.974956 0.92796107E+03  0.25545290E+05                                 9.823122                            9.161311      -0.285064       1.897741                    0.996125      33.302334      93.389537       0.656007       0.339169      -1.156366       0.019794       0.002472      -0.021997       0.029695       0.010014      -0.045291       0.043127      -0.007716       0.120025      -0.066958      -0.009699       0.076657             10.686686      12.252682       0.967346       0.695649      10.526115       0.884180       9.281261          -0.000016
           33              O       9.038214       5.732105       1.892805      -0.573132      37.084837 0.54486516E+03  0.13120700E+05                                 8.820681                            7.187044       0.439296       2.193507                    0.997328      27.541779      72.072482       0.715476       0.355503      -1.143647       0.009054      -0.007504       0.013779       0.018115       0.047897       0.025931      -0.040992       0.029507       0.072601      -0.083891       0.036903       0.046989             10.277393       6.803476      -0.520147       2.345070       6.255206      -0.731130      17.773497          -0.000015
           34              O       1.012900       4.283746       3.164638      -0.580053      30.877927 0.49028566E+03  0.11519935E+05                                 7.737301                            6.791522       0.272433       2.136174                    0.997092      27.544872      71.626621       0.738906       0.352790      -1.143749      -0.021245       0.026833       0.002278       0.034301      -0.004459      -0.001291      -0.000664       0.014089      -0.182604      -0.060891       0.022109       0.038782              8.322015       8.264408      -3.199150      -1.351051       8.825915       1.906458       7.875723           0.000001
           35              O       9.358682       9.050953       8.909585      -0.581741      41.486217 0.57583533E+03  0.14082838E+05                                 9.535999                            7.417783       0.116493       2.077792                    0.997040      28.194679      74.759031       0.698929       0.358328      -1.139490       0.024009       0.014128       0.012168       0.030399       0.046972      -0.056632       0.021274       0.003746       0.085675      -0.088115       0.018404       0.069711             11.366057       9.925487       4.613783       2.819516      16.317650       3.340749       7.855035          -0.000003
           36              O       1.773411       7.850401       0.564081      -0.549012      34.081318 0.49150441E+03  0.11519009E+05                                 8.241478                            6.774023       0.460687       2.219964                    0.996756      26.586344      68.331216       0.746485       0.350104      -1.149590      -0.025900       0.010480       0.002599       0.028061      -0.005603       0.013380      -0.016711       0.091232       0.081364      -0.062400       0.016994       0.045406              9.272464      12.954718      -2.179944       3.427240       8.412852      -1.342537       6.449824          -0.000009
           37              O       5.733593       7.931248       6.757400      -0.581138      30.995611 0.46992612E+03  0.10911194E+05                                 7.708664                            6.601615       0.500906       2.201916                    0.998769      27.486296      70.756066       0.758510       0.347778      -1.149311      -0.017865      -0.019526      -0.000164       0.026466       0.027881      -0.053991       0.047528       0.012487      -0.113017      -0.096558       0.040398       0.056161              8.401141       6.675331       1.557253       1.770181      10.441710       3.675174       8.086381          -0.000005
           38              O       6.060098       5.701706       6.903964      -0.573631      31.504899 0.50214171E+03  0.11854427E+05                                 7.829366                            6.864350       0.475676       2.211943                    0.997163      27.213331      70.644018       0.737307       0.351887      -1.145908       0.004807       0.015492      -0.027606       0.032019      -0.028589      -0.005012      -0.050970       0.012009      -0.015267      -0.063308       0.009521       0.053788              8.506834       6.836653      -1.329838       2.816457       7.564774      -2.863592      11.119075          -0.000009
           39              O       6.432539      10.080947       8.918263      -0.554112      36.176957 0.49723316E+03  0.11678561E+05                                 8.608811                            6.818427       0.520518       2.237605                    0.997021      26.633585      68.363891       0.743768       0.350622      -1.150003      -0.024609      -0.003637       0.029635       0.038691      -0.002504       0.004662      -0.001188       0.094836       0.080977      -0.060993       0.024649       0.036344              9.935798      14.247209      -2.108945      -3.699948       8.891714       1.584616       6.668471          -0.000007
           40              O       4.681771       6.815991       0.027963      -0.565082      37.788167 0.52537212E+03  0.12507330E+05                                 8.824791                            6.993231       0.593165       2.250266                    0.997670      27.024026      69.779405       0.737036       0.349076      -1.151562       0.023035       0.008617      -0.019157       0.031174       0.055859       0.026991      -0.030281      -0.009102       0.058541      -0.081891       0.034441       0.047451             10.265181      11.959465       4.544698      -2.783293      12.530171      -1.828153       6.305908          -0.000012
           41              O       2.183055       4.676624       0.330735      -0.877518      44.974955 0.92796112E+03  0.25545292E+05                                 9.823122                            9.161311      -0.285064       1.897742                    0.996125      33.302334      93.389536       0.656007       0.339169      -1.156366      -0.019794      -0.002473       0.021997       0.029695       0.010014      -0.045291       0.043127      -0.007716       0.120025      -0.066958      -0.009699       0.076657             10.686684      12.252681       0.967344       0.695649      10.526113       0.884179       9.281259          -0.000017
           42              O       0.461173       6.180505       7.749603      -0.573132      37.084959 0.54486807E+03  0.13120791E+05                                 8.820704                            7.187069       0.439283       2.193501                    0.997328      27.541841      72.072758       0.715474       0.355503      -1.143646      -0.009055       0.007505      -0.013778       0.018115       0.047897       0.025931      -0.040993       0.029507       0.072599      -0.083892       0.036903       0.046989             10.277412       6.803497      -0.520148       2.345075       6.255224      -0.731133      17.773515          -0.000016
           43              O       8.486487       7.628864       6.477770      -0.580053      30.877910 0.49028510E+03  0.11519919E+05                                 7.737297                            6.791517       0.272432       2.136173                    0.997092      27.544867      71.626594       0.738906       0.352790      -1.143749       0.021246      -0.026834      -0.002277       0.034302      -0.004459      -0.001290      -0.000664       0.014089      -0.182601      -0.060890       0.022109       0.038782              8.322012       8.264403      -3.199146      -1.351044       8.825909       1.906451       7.875725           0.000001
           44              O       0.140705       2.861657       0.732823      -0.581741      41.486316 0.57583746E+03  0.14082906E+05                                 9.536015                            7.417800       0.116485       2.077789                    0.997040      28.194725      74.759232       0.698927       0.358329      -1.139490      -0.024009      -0.014128      -0.012168       0.030399       0.046972      -0.056633       0.021274       0.003748       0.085676      -0.088116       0.018404       0.069712             11.366071       9.925516       4.613794       2.819526      16.317648       3.340751       7.855050          -0.000003
           45              O       7.725976       4.062209       9.078327      -0.549011      34.081351 0.49150471E+03  0.11519019E+05                                 8.241486                            6.774027       0.460683       2.219963                    0.996756      26.586346      68.331251       0.746485       0.350104      -1.149590       0.025900      -0.010480      -0.002599       0.028061      -0.005603       0.013380      -0.016710       0.091232       0.081363      -0.062400       0.016994       0.045406              9.272477      12.954733      -2.179940       3.427245       8.412867      -1.342535       6.449830          -0.000009
           46              O       3.765794       3.981362       2.885008      -0.581138      30.995701 0.46992829E+03  0.10911259E+05                                 7.708681                            6.601634       0.500896       2.201912                    0.998769      27.486347      70.756283       0.758508       0.347778      -1.149310       0.017864       0.019527       0.000164       0.026466       0.027881      -0.053992       0.047528       0.012486      -0.113018      -0.096559       0.040398       0.056161              8.401153       6.675346       1.557251       1.770181      10.441726       3.675173       8.086389          -0.000005
           47              O       3.439289       6.210904       2.738444      -0.573630      31.504880 0.50214127E+03  0.11854414E+05                                 7.829362                            6.864346       0.475676       2.211943                    0.997163      27.213321      70.643982       0.737307       0.351887      -1.145908      -0.004807      -0.015493       0.027606       0.032019      -0.028589      -0.005012      -0.050969       0.012008      -0.015268      -0.063308       0.009521       0.053787              8.506828       6.836648      -1.329835       2.816451       7.564776      -2.863587      11.119059          -0.000009
           48              O       3.066848       1.831663       0.724145      -0.554113      36.177052 0.49723459E+03  0.11678604E+05                                 8.608829                            6.818439       0.520514       2.237603                    0.997021      26.633616      68.364018       0.743767       0.350623      -1.150003       0.024609       0.003637      -0.029634       0.038692      -0.002505       0.004661      -0.001188       0.094835       0.080978      -0.060993       0.024649       0.036344              9.935821      14.247241      -2.108953      -3.699957       8.891739       1.584621       6.668482          -0.000007
           49              O       4.808483       2.975294      -0.027963      -0.565082      37.788173 0.52537222E+03  0.12507333E+05                                 8.824792                            6.993232       0.593164       2.250266                    0.997670      27.024026      69.779411       0.737036       0.349076      -1.151562      -0.023035      -0.008617       0.019157       0.031174       0.055859       0.026991      -0.030281      -0.009101       0.058542      -0.081891       0.034441       0.047451             10.265183      11.959471       4.544700      -2.783295      12.530168      -1.828153       6.305909          -0.000012

******************************************************
Auxiliary information for the entire system
The total spin magnetic moment of the unit cell is   -0.000158
The total net atomic charge of the unit cell is   0.000000
Accuracy of reproducing the electrostatic potential in the unit cell:
  The inner radius (bohr) =    5.0000
  The outer radius (bohr) =   12.0000
  Valid grid points have density less than (e/(bohr^3)) =    0.0001
  The number of valid grid points were=        31538
  The rms potential error without charges in kcal/mol is=      2.65679
  The rms potential error with partial charges in kcal/mol is=      0.45192
  The RRMSE value at monopole order=      0.17010
  The rms potential error with partial charges and cloud penetration in kcal/mol is=      0.44036
  The RRMSE value at monopole order with cloud penetration is=      0.16575
  The rms potential error with partial charges and atomic dipoles in kcal/mol is=      0.48332
  The RRMSE value at dipole order=      0.18192
  The rms potential error with partial charges, atomic dipoles and cloud penetration in kcal/mol is=      0.46069
  The RRMSE value at dipole order with cloud penetration=      0.17340

******************************************************
The electron densities and ab initio electrostatic potential were computed in VASP using the PBE functional and
projector augmented wave method. See the main text of the journal article for a description of computational details.
The atomic charges, dipoles, and quadrupoles were computed with the DDEC6 method as described in
(a) T. A. Manz and N. Gabaldon Limas, RSC Adv. 6 (2016) 47771-47801 DOI: 10.1039/c6ra04656h
(b) N. Gabaldon Limas and T. A. Manz, RSC Adv. 8 (2018) 2678-2707 DOI: 10.1039/c7ra11829e.
For each atom in the material, the electron cloud parameters were fit to the spherically averaged atom-in-material
electron density using radial positions for which this density was between 10^-4 and 10^-2 electrons per cubic bohr.
The polarizabilities, dispersion coefficients, and quantum Drude oscillator (QDO) parameters were fit using the MCLF method.
The magnetic structure of the system was optimized in VASP from the default ferromagnetic initial guess using spin polarization.
The atomic spin moments (ASMs) were computed on this optimized magnetic structure using the DDEC6 partition as inputs
to the method of T. A. Manz and D. S. Sholl, J. Chem. Theory Comput. 7 (2011) 4146-4164 DOI: 10.1021/ct200539n.
The RMSE and RRMSE were computed using a uniform grid with Ewald summation.
