# Supplementary material for: A collection of forcefield precursors for metal–organic frameworks
Source: RSC Adv. 2019 Nov 13;9(63):36492–507. doi: 10.1039/c9ra07327b (PMC9075174; doi:10.1039/c9ra07327b)
Supplement: RA-009-C9RA07327B-s5395 [file RA-009-C9RA07327B-s5395.xyz]

   60
jmolscript: load "" {1 1 1} spacegroup "x,y,z" unitcell [{      8.765100     0.000000     0.000000 }, {      1.304101     8.696868     0.000000 }, {      3.991920     3.317840    12.668967 }]
Zn     5.192280     1.795758     1.834213     0.849932
Zn     4.943338     2.136347     4.814081     0.867629
H     10.572751     4.324128     7.857293     0.137129
H      2.805520     3.656547     5.886002     0.104701
H     10.158016    11.639210    12.447260     0.103951
H     11.242478    10.865592    10.539314     0.133161
H     12.178116     5.530576    10.581121     0.138783
H     11.015018     6.223796    12.451061     0.103600
H      5.502922    10.518032    11.048606     0.061767
H      6.717623     8.854094     9.998349     0.042631
H      8.597803    10.860629     9.231876     0.112400
H      8.851476     9.285969     9.040575     0.113826
H      7.044439     9.094241     7.538035     0.137166
H      7.913394    10.336044     7.026209     0.144396
H      3.426844     8.025927     0.005068     0.119201
H      5.995810     4.239668    12.562548     0.138497
H      0.681629     0.024844    -0.011402     0.110355
H      8.205572     7.617004    10.933319     0.113487
H      9.547037     8.451294    11.186698     0.101998
H      8.652017     7.981217    12.426990     0.143022
H      9.513606     2.077777     4.676116     0.130950
H      9.464553     1.992004     1.897811     0.127117
H      5.661980     6.296320     1.975092     0.129472
H      5.789373     6.351484     4.739461     0.132730
C      4.788302     2.220848     7.845891     0.249749
C      4.218666     2.523762     9.098852    -0.082165
C      3.080834     3.350538     9.081116     0.070674
C     11.339387     3.763396     7.881364    -0.204053
C      3.174969     3.367582     6.712019     0.126094
C      9.538210     3.476019    12.060857     0.122546
C     10.171952     3.008569    10.916849    -0.198653
C     11.157063     3.801755    10.339144     0.128255
C     11.485255     4.987529    10.938386    -0.180877
C     10.803261     5.383243    12.060857     0.099590
C      6.196085    10.804036    10.387286     0.073893
C      7.208871     9.698639    10.211187     0.115329
C      8.153500     9.987037     9.087450    -0.250825
C      7.331446    10.015902     7.759742    -0.272833
C      5.586521     3.386119    12.305368    -0.262250
C      8.631451     8.295489    11.498354    -0.254155
C      7.584306     1.967174     3.715808     0.647185
C      9.109511     2.026765     3.817160    -0.180008
C      1.106351     2.009098     2.756767    -0.193913
C      2.564571     2.014723     2.847984     0.659147
C      5.316743     4.515570     2.959471     0.650980
C      5.612221     5.921894     2.846717    -0.195536
C      5.816157     6.712944     3.861501    -0.174543
C      6.096624     8.204639     3.682869     0.656423
N      4.258561     2.592726     6.695549    -0.246286
N      5.845688     1.304932    -0.031672    -0.202524
O      5.553439     3.282958    10.868707    -0.226666
O      7.884438     9.518696    11.423608    -0.208839
O      6.944797     2.173654     4.796471    -0.568801
O      7.076788     1.676290     2.625010    -0.569622
O      3.075439     2.002107     3.991992    -0.585601
O      3.191297     2.030427     1.762253    -0.557278
O      5.000459     4.044262     4.118681    -0.588397
O      5.426174     3.813837     1.910480    -0.567646
O      6.279939     8.847942     4.744528    -0.567915
O      6.121138     8.633504     2.537594    -0.558382

The following XYZ coordinates are in angstroms. Other properties are in atomic units.
The sperically averaged electron density of each atom fit to a function of the form exp(a - br)
eigen_1, eigen_2 and eigen_3 are the three eigenvalues of traceless quadrupole moment tensor
  atom number  atomic symbol              X              Y              Z     net charge C6 coefficient C8 coefficient C10 coefficient fluctuating dipole atomic polarizability isotropic forcefield polarizability              a              b squared Pearson coefficient          <r^3>          <r^4>         wp_QDO          m_QDO          q_QDO       dipole_x       dipole_y       dipole_z         dipole            Qxy            Qxz            Qyz     Q(x^2-y^2)  Q(3z^2 - R^2)        eigen_1        eigen_2        eigen_3 static polarizability      alpha(xx)      alpha(xy)      alpha(xz)      alpha(yy)      alpha(yz)      alpha(zz) atomic spin moment
            1             Zn       5.192280       1.795758       1.834213       0.849932      99.388398 0.19445901E+04  0.62555441E+05                                17.880867                           14.741759       0.261083       1.939712                    0.996390      47.100128     129.805138       0.454326       0.419085      -1.129257      -0.000808       0.001899      -0.002382       0.003152       0.016988       0.024863      -0.022331      -0.012393      -0.269168      -0.098601       0.035524       0.063077             21.452718      22.559794       0.271357      -3.100553      21.029594       1.583895      20.768767           0.000004
            2             Zn       4.943338       2.136347       4.814081       0.867629     100.400978 0.19380176E+04  0.62282385E+05                                17.906788                           14.623265       0.200791       1.925741                    0.996394      46.782993     128.807377       0.460613       0.413773      -1.133025      -0.000772       0.003748       0.014540       0.015035      -0.000660       0.033421      -0.020699       0.006181      -0.268394      -0.100002       0.042383       0.057618             21.768796      20.769553       0.519613      -2.362267      20.059330       1.557381      24.477505           0.000004
            3              H      10.572751       4.324128       7.857293       0.137129       1.087835 0.78302046E+01  0.74818178E+02                                 1.619014                            1.540296      -0.874582       2.476377                    0.999238       3.076406       7.915219       0.564165       1.136230      -0.746347      -0.030044       0.021592      -0.003991       0.037212      -0.014811       0.002375      -0.003076       0.010334       0.017060      -0.018584       0.004153       0.014431              1.638941       1.883868      -0.416582      -0.002200       1.574931       0.004040       1.458024           0.000004
            4              H       2.805520       3.656547       5.886002       0.104701       1.356884 0.95742688E+01  0.97052078E+02                                 1.942103                            1.745833      -1.025491       2.392307                    0.997449       3.452081       9.415648       0.506146       1.193799      -0.730706      -0.022633       0.019777      -0.043942       0.053238      -0.017679       0.006373      -0.009080       0.009809       0.015039      -0.021340      -0.001033       0.022373              2.068900       1.733592      -0.127786       0.389957       1.577690      -0.233071       2.895418           0.000004
            5              H      10.158016      11.639210      12.447260       0.103951       1.075017 0.74716731E+01  0.72591921E+02                                 1.779163                            1.629619      -1.004741       2.406161                    0.997157       3.577751      10.183746       0.472988       1.332863      -0.697085      -0.036376      -0.027369       0.018766       0.049238       0.007634      -0.010506       0.003577      -0.006326      -0.019726      -0.016685       0.004458       0.012227              1.864074       2.151461       0.501701      -0.372999       1.741562      -0.188276       1.699199           0.000004
            6              H      11.242478      10.865592      10.539314       0.133161       1.111476 0.82452184E+01  0.81157427E+02                                 1.745896                            1.661184      -0.881358       2.470210                    0.998967       3.362383       9.274877       0.495810       1.255060      -0.715907      -0.009663      -0.033045      -0.014121       0.037213       0.007773      -0.008267       0.008360      -0.012697      -0.001816      -0.017310       0.004846       0.012464              1.768522       1.670586       0.306880       0.052360       2.062079       0.322833       1.572901           0.000005
            7              H      12.178116       5.530576      10.581121       0.138783       1.106751 0.82327271E+01  0.80281006E+02                                 1.690605                            1.622603      -0.884424       2.474106                    0.999088       3.177345       8.471931       0.523751       1.199257      -0.730612       0.031950       0.019331      -0.011096       0.038957       0.014772      -0.007783       0.005068      -0.003901      -0.003348      -0.019064       0.003481       0.015583              1.702518       1.846221       0.302286      -0.263576       1.722415      -0.137933       1.538919           0.000005
            8              H      11.015018       6.223796      12.451061       0.103600       1.303531 0.94827707E+01  0.96079384E+02                                 1.904899                            1.750808      -0.965371       2.421186                    0.997719       3.449304       9.465356       0.498699       1.212197      -0.726514       0.015266       0.044068       0.019957       0.050728       0.015196      -0.006935       0.006758      -0.008036      -0.023347      -0.019646      -0.000015       0.019661              1.989032       1.595068       0.063007       0.022897       2.527487       0.487751       1.844541           0.000005
            9              H       5.502922      10.518032      11.048606       0.061767       1.652789 0.14835246E+02  0.16791221E+03                                 2.208579                            2.167512      -1.362875       2.203166                    0.991867       4.137108      11.954302       0.455679       1.187570      -0.731088      -0.025158      -0.014970       0.033051       0.044152       0.010817      -0.003519      -0.002378      -0.008811       0.002670      -0.012327      -0.000246       0.012573              2.220776       2.494386       0.043317      -0.399804       1.894585      -0.087337       2.273358           0.000005
           10              H       6.717623       8.854094       9.998349       0.042631       1.510086 0.13251322E+02  0.14440892E+03                                 2.000671                            1.985670      -1.055935       2.331414                    0.995511       3.912793      10.749513       0.503715       1.115800      -0.749776      -0.016972      -0.033862      -0.006090       0.038364       0.004525      -0.002491      -0.005832       0.002672       0.010239      -0.007652      -0.001400       0.009052              1.992650       1.876538       0.256288       0.140181       2.349525       0.022806       1.751887           0.000007
           11              H       8.597803      10.860629       9.231876       0.112400       1.266114 0.10573510E+02  0.11046538E+03                                 1.884474                            1.859424      -1.040249       2.366617                    0.996725       3.691270      10.401786       0.478113       1.226222      -0.721944       0.005244       0.025765      -0.000620       0.026300       0.006399       0.001083      -0.007265      -0.008850       0.001800      -0.010208      -0.000945       0.011153              1.883085       1.902107       0.385957       0.099655       2.095405       0.129540       1.651742           0.000004
           12              H       8.851476       9.285969       9.040575       0.113826       1.171022 0.90777797E+01  0.90240093E+02                                 1.716969                            1.667328      -0.737537       2.511638                    0.999224       3.336552       8.831106       0.536528       1.148402      -0.742420       0.015182      -0.020763      -0.004576       0.026125      -0.006547      -0.003825       0.002812      -0.002072       0.009284      -0.008296      -0.000547       0.008843              1.730872       1.875415      -0.431124       0.033663       1.791187      -0.061822       1.526014           0.000004
           13              H       7.044439       9.094241       7.538035       0.137166       1.170709 0.94328525E+01  0.95301636E+02                                 1.765816                            1.739708      -0.811234       2.493166                    0.998593       3.376815       9.207104       0.503857       1.203209      -0.728981      -0.002021      -0.027869      -0.007061       0.028821      -0.000595       0.003280       0.001804      -0.008651      -0.026216      -0.010021       0.001133       0.008888              1.768070       1.496222       0.149050       0.101949       2.085950       0.215671       1.722039           0.000005
           14              H       7.913394      10.336044       7.026209       0.144396       1.049989 0.75961181E+01  0.73460347E+02                                 1.692312                            1.594190      -1.052935       2.380871                    0.997037       3.448650       9.517455       0.504807       1.254642      -0.713929       0.023097       0.010050      -0.018890       0.031485      -0.001401      -0.000153      -0.001260       0.001741      -0.016320      -0.005668       0.001274       0.004394              1.755431       1.665346       0.108182      -0.380152       1.380180      -0.215891       2.220768           0.000003
           15              H       3.426844       8.025927       0.005068       0.119201       1.194937 0.93910698E+01  0.95532072E+02                                 1.829355                            1.762097      -1.091671       2.339588                    0.998884       3.656853      10.268566       0.485620       1.239869      -0.717793       0.014358      -0.015929       0.010969       0.024088      -0.002513       0.003871      -0.006169       0.006701       0.034813      -0.011096      -0.003353       0.014449              1.849633       1.875656      -0.454151       0.250540       2.021908      -0.115557       1.651333           0.000003
           16              H       5.995810       4.239668      12.562548       0.138497       1.122830 0.81257478E+01  0.80146177E+02                                 1.804413                            1.676384      -1.007742       2.405658                    0.998449       3.466460       9.751881       0.478819       1.296926      -0.706018       0.014123       0.022782       0.006305       0.027536       0.004374      -0.004802      -0.007203      -0.009762       0.015254      -0.009490      -0.003607       0.013096              1.872724       1.698527       0.426061       0.235466       2.235284       0.465109       1.684360           0.000005
           17              H       0.681629       0.024844      -0.011402       0.110355       1.256060 0.10104319E+02  0.10454247E+03                                 1.893803                            1.832422      -0.990685       2.391484                    0.998399       3.633246      10.242939       0.475057       1.246163      -0.717870      -0.019169      -0.001700       0.009356       0.021398       0.002706       0.000882       0.000318       0.017351       0.023550      -0.013014       0.004878       0.008136              1.910987       2.499565      -0.086126      -0.274276       1.503742       0.136603       1.729655           0.000004
           18              H       8.205572       7.617004      10.933319       0.113487       1.232560 0.98426469E+01  0.99968229E+02                                 1.786217                            1.742133      -0.970705       2.398511                    0.999009       3.442769       9.248629       0.521523       1.156331      -0.740211      -0.015224      -0.012474      -0.008590       0.021474      -0.002682       0.004223       0.000750      -0.002207      -0.010663      -0.006621       0.001467       0.005154              1.790707       1.609956       0.166337       0.268008       2.067505       0.208406       1.694658           0.000006
           19              H       9.547037       8.451294      11.186698       0.101998       1.219866 0.96432796E+01  0.97918656E+02                                 1.801807                            1.745164      -0.926128       2.413516                    0.999213       3.545616       9.676237       0.509315       1.184347      -0.732224       0.016963       0.012570      -0.001024       0.021138       0.003929      -0.000909      -0.004246      -0.004403      -0.027362      -0.010185       0.000221       0.009963              1.812284       2.309752       0.075073      -0.168763       1.607075      -0.127502       1.520024           0.000004
           20              H       8.652017       7.981217      12.426990       0.143022       1.054499 0.72659956E+01  0.69867754E+02                                 1.741847                            1.590972      -1.056751       2.388658                    0.997898       3.453124       9.671691       0.487599       1.306356      -0.702951      -0.004981      -0.006380       0.029308       0.030405      -0.003158      -0.007840       0.002356      -0.008479      -0.000787      -0.010334       0.001306       0.009028              1.834253       1.363013      -0.095648       0.168850       1.643971      -0.513943       2.495775           0.000003
           21              H       9.513606       2.077777       4.676116       0.130950       1.177144 0.89576293E+01  0.89553093E+02                                 1.767224                            1.689926      -1.304167       2.264793                    0.995528       3.480322       9.513848       0.512442       1.195567      -0.728393       0.017629       0.000434       0.028857       0.033819       0.000831       0.002682      -0.000233      -0.002882       0.030953      -0.007224      -0.003509       0.010733              1.795496       1.876095       0.046598       0.299961       1.344612       0.080237       2.165781           0.000003
           22              H       9.464553       1.992004       1.897811       0.127117       1.167649 0.88743813E+01  0.89117758E+02                                 1.799972                            1.713658      -1.349939       2.241034                    0.994229       3.616376      10.130331       0.491517       1.240913      -0.716756      -0.015740       0.000468      -0.026194       0.030563      -0.003132       0.002924      -0.003704       0.001468       0.028153      -0.007993      -0.003128       0.011121              1.836623       1.868260       0.000086       0.298353       1.397456       0.115272       2.244153           0.000004
           23              H       5.661980       6.296320       1.975092       0.129472       1.083828 0.80766889E+01  0.79435939E+02                                 1.736354                            1.652845      -1.166756       2.328936                    0.996871       3.523886       9.856374       0.490976       1.268417      -0.710898       0.000909       0.015083      -0.027678       0.031534       0.000674       0.001179      -0.002574       0.000008       0.038248      -0.007409      -0.005740       0.013150              1.777572       1.347391       0.077317       0.013718       1.836055      -0.296650       2.149271           0.000004
           24              H       5.789373       6.351484       4.739461       0.132730       1.240831 0.96963834E+01  0.98541263E+02                                 1.816461                            1.750207      -1.318667       2.263063                    0.995283       3.439049       9.373252       0.508742       1.184678      -0.732558      -0.000985      -0.017287       0.030177       0.034792      -0.002917       0.002235      -0.003768      -0.001647       0.036656      -0.009154      -0.004227       0.013381              1.827560       1.405177       0.079087      -0.005989       1.870854      -0.255543       2.206649           0.000004
           25              C       4.788302       2.220848       7.845891       0.249749      31.932372 0.35354252E+03  0.78877620E+04                                 8.967923                            6.449781       0.106986       2.072876                    0.999567      24.599187      68.741226       0.622178       0.441245      -1.049607       0.025771       0.002511      -0.043881       0.050951       0.018421       0.025331      -0.004385      -0.001640      -0.140824      -0.056438       0.011955       0.044484             10.928858       9.936647      -3.776660       0.549359       6.812166      -0.230648      16.037763           0.000004
           26              C       4.218666       2.523762       9.098852      -0.082165      41.728510 0.48805097E+03  0.11731491E+05                                10.390623                            7.357087       0.013772       1.995308                    0.999508      28.483482      81.000328       0.612689       0.415889      -1.071722       0.026665       0.003858       0.049500       0.056358      -0.000956       0.017828      -0.021924      -0.000112      -0.045912      -0.034034       0.006705       0.027329             12.851492      12.905481      -4.919943       1.080418       7.946152      -0.046198      17.702843           0.000004
           27              C       3.080834       3.350538       9.081116       0.070674      39.773771 0.42830569E+03  0.99919687E+04                                10.204193                            6.961514      -0.269606       1.921305                    0.998855      26.906586      76.056126       0.618763       0.424311      -1.063453      -0.006228       0.017574       0.005916       0.019561       0.035024      -0.011574       0.008495      -0.011733      -0.016755      -0.038883       0.000554       0.038329             13.021259      12.382678      -4.609877      -3.276356       7.890416       1.949655      18.790685           0.000004
           28              C      11.339387       3.763396       7.881364      -0.204053      34.567239 0.42282302E+03  0.98339248E+04                                 9.077677                            6.765555       0.315675       2.068292                    0.999850      29.346844      82.870637       0.648721       0.405957      -1.075102       0.005137      -0.000958      -0.003754       0.006434      -0.007925       0.010397      -0.004959       0.017177      -0.033398      -0.015267      -0.006055       0.021322             10.684967       8.730297      -2.704228      -1.355504       6.393491       0.755523      16.931115           0.000010
           29              C       3.174969       3.367582       6.712019       0.126094      27.541410 0.31228232E+03  0.67585507E+04                                 7.964490                            5.897385       0.118605       2.060279                    0.999715      25.231877      69.585252       0.677637       0.417641      -1.063477       0.042068      -0.028939       0.014962       0.053208       0.019780       0.015950      -0.011231      -0.018296      -0.096507      -0.042501       0.004611       0.037890              9.406219       8.129760      -2.567787      -0.955082       5.825919       0.625133      14.262979           0.000007
           30              C       9.538210       3.476019      12.060857       0.122546      26.541891 0.31895064E+03  0.69508234E+04                                 7.824178                            6.015158       0.346491       2.142917                    0.999775      25.181541      70.061726       0.660681       0.425404      -1.056856       0.025496       0.041456       0.004439       0.048871      -0.006013       0.027451      -0.023501       0.024838      -0.040225      -0.039284      -0.002123       0.041407              8.960140       8.329651       1.560767      -3.171537       8.419554       2.394079      10.131216           0.000006
           31              C      10.171952       3.008569      10.916849      -0.198653      33.943731 0.45281378E+03  0.10734428E+05                                 9.045322                            7.059884       0.320321       2.074804                    0.999568      29.678903      85.155291       0.625951       0.412769      -1.068543      -0.007414       0.000376       0.007918       0.010854       0.006669       0.007431       0.009132      -0.019977      -0.011058      -0.013674      -0.005524       0.019199             10.334858      10.899189       1.580316      -4.813461       8.549450       1.942368      11.555936           0.000008
           32              C      11.157063       3.801755      10.339144       0.128255      35.678799 0.40918128E+03  0.94612122E+04                                 9.646087                            6.887367      -0.355806       1.907308                    0.998637      26.229766      74.423189       0.609331       0.434732      -1.054364       0.009666       0.000052      -0.005784       0.011264      -0.020198       0.015121      -0.009587       0.028221       0.053134      -0.033545      -0.001086       0.034631             12.094552      10.988962      -0.258733      -6.253935       9.742391       4.136243      15.552301           0.000002
           33              C      11.485255       4.987529      10.938386      -0.180877      32.291164 0.42702819E+03  0.99893812E+04                                 8.785332                            6.884998       0.215203       2.047750                    0.999451      29.218586      83.648233       0.628987       0.416277      -1.064841       0.015119      -0.011249       0.015128       0.024166       0.016007       0.010337      -0.007951       0.017746      -0.012587      -0.023856       0.002368       0.021488             10.024662       8.399887      -0.150144      -3.710748      10.024143       3.893343      11.649956           0.000007
           34              C      10.803261       5.383243      12.060857       0.099590      27.330405 0.33377882E+03  0.73515827E+04                                 7.951572                            6.137733       0.277643       2.111413                    0.999673      25.669101      71.623206       0.657046       0.423242      -1.058995      -0.024947      -0.046813       0.016879       0.055666       0.002577       0.025383      -0.005849       0.003475      -0.069481      -0.037046       0.010702       0.026344              9.129401       7.851150       0.344391      -3.602841       9.107211       2.561503      10.429841           0.000006
           35              C       6.196085      10.804036      10.387286       0.073893      27.101623 0.38298059E+03  0.87475856E+04                                 7.936059                            6.541192      -0.545465       1.843220                    0.997400      26.947322      77.065876       0.640068       0.418956      -1.059593       0.039201       0.055365      -0.011328       0.068777       0.019878       0.005524       0.008223       0.003141       0.115061      -0.039186      -0.001557       0.040743              9.008873       9.184812      -2.311368       1.802180       8.001206       0.131178       9.840601           0.000002
           36              C       7.208871       9.698639      10.211187       0.115329      24.550134 0.35657968E+03  0.79726220E+04                                 7.356286                            6.260671      -0.234369       1.945731                    0.999257      25.851205      72.319533       0.664577       0.412208      -1.067613       0.055997       0.021949       0.025929       0.065496      -0.010020       0.017319      -0.008996      -0.007192       0.054489      -0.022580      -0.007664       0.030244              8.197585       7.995654      -2.287807       0.954783       7.961933      -1.537771       8.635168           0.000003
           37              C       8.153500       9.987037       9.087450      -0.250825      27.782407 0.45290256E+03  0.10793093E+05                                 8.009901                            7.064012      -0.130173       1.932385                    0.999143      30.528456      89.329235       0.622065       0.413171      -1.062738      -0.068691      -0.003874      -0.050363       0.085264      -0.015465       0.005723      -0.011936       0.003486       0.130406      -0.037637      -0.008970       0.046607              8.619847       8.723558      -0.535754       1.089862       6.360294      -0.848841      10.775688           0.000006
           38              C       7.331446      10.015902       7.759742      -0.272833      30.951357 0.46985006E+03  0.11280644E+05                                 8.634781                            7.213615      -0.178458       1.927979                    0.997662      30.383319      88.730740       0.614262       0.415315      -1.063210       0.026573       0.021670       0.079614       0.086684      -0.024150       0.019432       0.009205       0.013420       0.020268      -0.037082       0.008871       0.028211              9.624817       9.266339      -1.779577       1.535703       7.062806      -0.341179      12.545306           0.000007
           39              C       5.586521       3.386119      12.305368      -0.262250      25.481028 0.39137142E+03  0.90195343E+04                                 7.459538                            6.472989       0.025428       1.979132                    0.998311      30.562589      88.813249       0.662002       0.401469      -1.067180       0.007702      -0.003390      -0.088655       0.089054       0.024083      -0.002594       0.009875      -0.002252       0.257650      -0.067546      -0.019101       0.086647              8.001502       7.483011       0.127079       1.287294       7.167170       2.291182       9.354324           0.000006
           40              C       8.631451       8.295489      11.498354      -0.254155      26.059266 0.38094669E+03  0.86833963E+04                                 7.513288                            6.331407       0.270230       2.056987                    0.999284      29.889221      85.194675       0.680947       0.394610      -1.076334      -0.055885       0.093130       0.012903       0.109375      -0.018729       0.016796      -0.006186      -0.041832      -0.101176      -0.041360      -0.005372       0.046732              8.337076       7.456436      -2.065871       1.622032       9.608874      -2.512309       7.945918           0.000007
           41              C       7.584306       1.967174       3.715808       0.647185      23.159724 0.24104932E+03  0.49397257E+04                                 7.557382                            5.531156      -0.083491       2.043755                    0.999330      21.571316      59.836447       0.627989       0.475946      -1.018916      -0.047447      -0.008001      -0.003066       0.048215      -0.007666      -0.003494      -0.035667      -0.157901      -0.117480      -0.061604      -0.045880       0.107484              9.183861      14.460740       0.081138      -0.996004       4.317214       0.943469       8.773629           0.000005
           42              C       9.109511       2.026765       3.817160      -0.180008      38.380937 0.44486259E+03  0.10481530E+05                                 9.843161                            6.963120       0.092403       1.995907                    0.999573      29.643251      84.324135       0.636054       0.408708      -1.073007       0.014798      -0.006786       0.003465       0.016644      -0.003770       0.007146      -0.002025      -0.120872      -0.045185      -0.054301      -0.013844       0.068145             12.442525      22.575032       0.142912      -2.770185       5.016383       0.367604       9.736159           0.000006
           43              C       1.106351       2.009098       2.756767      -0.193913      38.094822 0.43629263E+03  0.10257310E+05                                 9.827763                            6.928863       0.081005       1.997031                    0.999636      29.634766      84.952030       0.631354       0.412646      -1.067561      -0.013454      -0.007341      -0.001521       0.015402       0.000090       0.005482      -0.004213      -0.122039      -0.039094      -0.055219      -0.012536       0.067755             12.358682      22.091799      -0.060506      -2.423499       5.028604       0.451106       9.955642           0.000007
           44              C       2.564571       2.014723       2.847984       0.659147      22.198596 0.22817727E+03  0.46226368E+04                                 7.372275                            5.393090      -0.042738       2.059724                    0.999541      21.335745      59.279496       0.632491       0.478007      -1.015525       0.043767      -0.002746       0.002984       0.043954       0.004719      -0.003320       0.000665      -0.163993      -0.128098      -0.061379      -0.042105       0.103484              8.948932      13.998112       0.084755      -0.272360       4.076468       0.260634       8.772216           0.000004
           45              C       5.316743       4.515570       2.959471       0.650980      23.729925 0.23894157E+03  0.48913656E+04                                 7.694737                            5.504407      -0.064544       2.047020                    0.999634      21.577425      60.044948       0.629226       0.475511      -1.017988      -0.012354      -0.043501       0.002354       0.045283      -0.025920       0.035651      -0.003720       0.140970      -0.100051      -0.058819      -0.042454       0.101272              9.556199       4.642244       1.838469      -0.708791      15.416502       0.314028       8.609852           0.000005
           46              C       5.612221       5.921894       2.846717      -0.195536      39.632194 0.43262746E+03  0.10148078E+05                                10.082003                            6.886725       0.068994       1.991718                    0.999641      29.582147      84.660460       0.635175       0.411095      -1.068738       0.000080       0.012361       0.003518       0.012852      -0.027872      -0.002079      -0.007427       0.102685      -0.023197      -0.055791      -0.006496       0.062287             13.091621       5.804058       3.520456       0.684887      23.919961       2.322572       9.550843           0.000008
           47              C       5.816157       6.712944       3.861501      -0.174543      38.024455 0.43675171E+03  0.10251056E+05                                 9.808860                            6.913316       0.087366       1.998703                    0.999606      29.477476      83.901893       0.635920       0.410364      -1.071101      -0.005497      -0.014887       0.003456       0.016242      -0.027413      -0.004002      -0.005916       0.114324      -0.040067      -0.057717      -0.012436       0.070154             12.491691       5.626895       3.245786       0.685830      22.565793       2.485605       9.282386           0.000006
           48              C       6.096624       8.204639       3.682869       0.656423      22.248411 0.23128542E+03  0.46961781E+04                                 7.365725                            5.422709      -0.106120       2.038250                    0.999386      21.415729      59.349662       0.632695       0.476777      -1.017326       0.007782       0.047398      -0.006544       0.048476      -0.024668      -0.005171       0.004616       0.162090      -0.144393      -0.061730      -0.047265       0.108995              8.937571       4.382087       1.713810       0.352816      13.715239       0.898369       8.715387           0.000005
           49              N       4.258561       2.592726       6.695549      -0.246286      39.408102 0.47212015E+03  0.11117773E+05                                 9.651536                            6.998395       0.049777       2.062036                    0.997084      26.987274      72.981879       0.668598       0.389023      -1.103195      -0.063608       0.039863       0.093663       0.120032       0.009120       0.046171      -0.025044      -0.006106      -0.183333      -0.086685       0.039251       0.047434             11.921319      10.159373      -3.490749       1.063601       7.300267      -0.645729      18.304319           0.000003
           50              N       5.845688       1.304932      -0.031672      -0.202524      34.918794 0.47004329E+03  0.11049451E+05                                 8.915123                            7.005207       0.152636       2.101299                    0.998060      26.521575      71.506770       0.665530       0.391503      -1.102164       0.078505      -0.048842      -0.108181       0.142308       0.041141       0.037094      -0.028385      -0.024492      -0.115531      -0.078382       0.016197       0.062185             10.301867       8.512970       1.934941      -3.012757      10.262553       2.593512      12.130078           0.000005
           51              O       5.553439       3.282958      10.868707      -0.226666      24.545768 0.37248186E+03  0.81901660E+04                                 6.817480                            6.020438       0.152014       2.145685                    0.999060      23.762973      60.237731       0.763372       0.364907      -1.131466      -0.068925      -0.151761       0.172925       0.240178       0.086313       0.071102       0.134739      -0.115179       0.372988      -0.165930      -0.074896       0.240826              7.392297       5.407624       0.959769       1.872687       6.550489       2.875178      10.218777           0.000005
           52              O       7.884438       9.518696      11.423608      -0.208839      25.959088 0.34657983E+03  0.74396076E+04                                 7.010080                            5.717067       0.501992       2.284618                    0.999519      22.570916      55.431111       0.806835       0.353651      -1.147252       0.032740      -0.152013      -0.144030       0.211954      -0.149889       0.116313      -0.056077      -0.078864       0.013996      -0.180412      -0.037465       0.217877              8.085571       7.277187      -3.670454       3.030202       9.063282      -2.463278       7.916243           0.000004
           53              O       6.944797       2.173654       4.796471      -0.568801      34.312911 0.49771536E+03  0.11706683E+05                                 8.287964                            6.787722       0.459045       2.192808                    0.998648      27.325826      70.465296       0.750162       0.347135      -1.151506      -0.012629      -0.010600      -0.027656       0.032198      -0.025161      -0.073462      -0.016356      -0.056258      -0.013351      -0.096397       0.036624       0.059773              9.531501      12.123877      -0.548571      -4.596138       5.288591       0.586820      11.182034           0.000004
           54              O       7.076788       1.676290       2.625010      -0.569622      35.732037 0.55152677E+03  0.13373767E+05                                 8.650759                            7.308958       0.198786       2.108172                    0.997462      27.985926      74.435319       0.695414       0.363225      -1.133076       0.000596      -0.003986       0.027479       0.027773       0.012963       0.060735      -0.014697      -0.100153      -0.028269      -0.093220       0.035226       0.057994              9.636897      12.171566       0.837067       3.867393       5.732800       1.380994      11.006325           0.000005
           55              O       3.075439       2.002107       3.991992      -0.585601      39.016902 0.58484954E+03  0.14371501E+05                                 9.188870                            7.511633       0.098920       2.074039                    0.996762      28.237091      75.264400       0.688957       0.361789      -1.135762      -0.007431      -0.003043      -0.019415       0.021010      -0.000460       0.063349       0.002568      -0.102072       0.006531      -0.093918       0.043404       0.050514             10.600309      13.233710       0.396319       5.056239       5.874584       0.843849      12.692634           0.000002
           56              O       3.191297       2.030427       1.762253      -0.557278      32.833194 0.49308501E+03  0.11578286E+05                                 8.062118                            6.788717       0.497351       2.216157                    0.998120      27.011047      69.744085       0.744216       0.350497      -1.147982       0.006895      -0.003190       0.028206       0.029211       0.006124      -0.064472       0.011923      -0.062555      -0.067086      -0.086978       0.039513       0.047465              9.096703      11.767169       0.140359      -3.268479       5.505739       0.314650      10.017202           0.000006
           57              O       5.000459       4.044262       4.118681      -0.588397      38.108534 0.58072682E+03  0.14214203E+05                                 8.989608                            7.424903       0.261651       2.121352                    0.997629      28.239192      74.593342       0.702934       0.355993      -1.142827       0.007337       0.000915      -0.022411       0.023600       0.010308      -0.001114      -0.073084       0.086182       0.027901      -0.098129       0.036874       0.061254             10.372280       6.416777       2.048229      -2.151597      12.911668      -4.962853      11.788393           0.000003
           58              O       5.426174       3.813837       1.910480      -0.567646      37.174968 0.55007474E+03  0.13273127E+05                                 8.825468                            7.212311       0.434599       2.190896                    0.997403      27.521356      72.011275       0.715807       0.354616      -1.144755      -0.012847      -0.005597       0.030163       0.033259      -0.029599       0.027334       0.067309       0.041741      -0.050302      -0.094998       0.041860       0.053138             10.199054       5.648250      -0.004608      -0.018345      14.054209       4.128540      10.894702           0.000005
           59              O       6.279939       8.847942       4.744528      -0.567915      34.639044 0.50041585E+03  0.11803490E+05                                 8.364211                            6.835854       0.380129       2.167592                    0.998419      27.412657      71.130171       0.741551       0.350176      -1.147309       0.005156       0.008507      -0.029070       0.030725      -0.007436       0.008087       0.076554       0.066988      -0.079517      -0.100809       0.047555       0.053255              9.646937       5.536492       1.205626       1.166332      12.533159       4.843443      10.871159           0.000007
           60              O       6.121138       8.633504       2.537594      -0.558382      35.160006 0.54105232E+03  0.13050362E+05                                 8.550439                            7.235774       0.166728       2.107793                    0.997145      27.531879      72.911850       0.699779       0.362879      -1.133925      -0.001245       0.003164       0.022430       0.022687      -0.016838      -0.009029      -0.055734       0.094783      -0.020280      -0.086759       0.033073       0.053685              9.518258       5.789370       1.156897      -0.737145      11.506721      -3.696613      11.258682           0.000005

******************************************************
Auxiliary information for the entire system
The total spin magnetic moment of the unit cell is   0.000289
The total net atomic charge of the unit cell is   -0.000002
Accuracy of reproducing the electrostatic potential in the unit cell:
  The inner radius (bohr) =    5.0000
  The outer radius (bohr) =   12.0000
  Valid grid points have density less than (e/(bohr^3)) =    0.0001
  The number of valid grid points were=        36280
  The rms potential error without charges in kcal/mol is=      7.34610
  The rms potential error with partial charges in kcal/mol is=      0.85949
  The RRMSE value at monopole order=      0.11700
  The rms potential error with partial charges and cloud penetration in kcal/mol is=      0.85382
  The RRMSE value at monopole order with cloud penetration is=      0.11623
  The rms potential error with partial charges and atomic dipoles in kcal/mol is=      1.02951
  The RRMSE value at dipole order=      0.14014
  The rms potential error with partial charges, atomic dipoles and cloud penetration in kcal/mol is=      1.01538
  The RRMSE value at dipole order with cloud penetration=      0.13822

******************************************************
The electron densities and ab initio electrostatic potential were computed in VASP using the PBE functional and
projector augmented wave method. See the main text of the journal article for a description of computational details.
The atomic charges, dipoles, and quadrupoles were computed with the DDEC6 method as described in
(a) T. A. Manz and N. Gabaldon Limas, RSC Adv. 6 (2016) 47771-47801 DOI: 10.1039/c6ra04656h
(b) N. Gabaldon Limas and T. A. Manz, RSC Adv. 8 (2018) 2678-2707 DOI: 10.1039/c7ra11829e.
For each atom in the material, the electron cloud parameters were fit to the spherically averaged atom-in-material
electron density using radial positions for which this density was between 10^-4 and 10^-2 electrons per cubic bohr.
The polarizabilities, dispersion coefficients, and quantum Drude oscillator (QDO) parameters were fit using the MCLF method.
The magnetic structure of the system was optimized in VASP from the default ferromagnetic initial guess using spin polarization.
The atomic spin moments (ASMs) were computed on this optimized magnetic structure using the DDEC6 partition as inputs
to the method of T. A. Manz and D. S. Sholl, J. Chem. Theory Comput. 7 (2011) 4146-4164 DOI: 10.1021/ct200539n.
The RMSE and RRMSE were computed using a uniform grid with Ewald summation.
