# Supplementary material for: A collection of forcefield precursors for metal–organic frameworks
Source: RSC Adv. 2019 Nov 13;9(63):36492–507. doi: 10.1039/c9ra07327b (PMC9075174; doi:10.1039/c9ra07327b)
Supplement: RA-009-C9RA07327B-s5396 [file RA-009-C9RA07327B-s5396.xyz]

  216
jmolscript: load "" {1 1 1} spacegroup "x,y,z" unitcell [{      8.799400     0.000000     0.000000 }, {     -0.017056     8.803883     0.000000 }, {      0.000000     0.000000    53.888000 }]
Zn     6.447802     7.245860    40.226853     0.876960
Zn     6.783566     6.938516    43.224643     0.872296
Zn     3.786603     5.835742    29.556490     0.843476
Zn     5.306576     3.265184    53.568444     0.850839
Zn     2.334542     1.558023    13.282853     0.876960
Zn     1.998778     1.865367    16.280643     0.872296
Zn     4.995741     2.968141     2.612490     0.843476
Zn     3.475768     5.538699    26.624444     0.850839
H      7.680820     0.544960    38.093427     0.150822
H      6.359347     0.897996    38.853248     0.150657
H      5.728872     2.486217    37.263552     0.120245
H      7.280631     2.721280    37.376717     0.129417
H      7.643191     1.346114    35.549914     0.047496
H      5.884962     0.493898    34.261990     0.042842
H      4.778601     5.178444    36.153459     0.130557
H      5.380836     5.448723    38.352090     0.106104
H      5.402496     4.715360    31.777754     0.106458
H      5.982378     5.168760    33.944051     0.129891
H      3.497477     8.322311    33.852442     0.134326
H      3.070741     7.850422    31.653811     0.106428
H      6.771008     2.792592    34.148826     0.385502
H      4.351860     1.983515    34.817037     0.383305
H     -0.042247     8.180568    45.837133     0.149239
H      0.184096     7.169882    44.656986     0.144470
H      1.686181     5.792955    46.095795     0.130985
H      2.248239     7.271127    46.111962     0.131185
H      0.820122     7.712202    48.078874     0.067158
H      8.710047     5.697873    49.102746     0.043279
H      4.650679     4.894959    47.125056     0.135501
H      5.100154     5.439039    44.872538     0.105910
H      4.653979     5.462809    51.770202     0.100782
H      4.509810     5.844018    49.420685     0.140956
H      7.559492     3.216939    49.124301     0.137035
H      6.737688     2.277565    51.112768     0.103875
H      2.235699     6.477017    49.275187     0.382334
H      1.198463     4.095566    48.262093     0.387701
H      2.271715     6.962991    42.986458     0.136868
H      2.117338     7.162839    40.238170     0.138706
H      6.493274     2.623557    43.212787     0.131017
H      6.728895     2.728323    40.459110     0.131342
H      8.037791     5.688189    29.439014     0.126128
H      8.016894     5.573738    26.739226     0.126225
H      3.676582     1.263357    26.744614     0.126445
H      3.680031     1.299453    29.482125     0.129099
H      1.101524     8.258923    11.149427     0.150822
H      2.422997     7.905887    11.909248     0.150657
H      3.053472     6.317666    10.319552     0.120245
H      1.501713     6.082603    10.432717     0.129417
H      1.139153     7.457769     8.605914     0.047496
H      2.897382     8.309985     7.317990     0.042842
H      4.003743     3.625439     9.209459     0.130557
H      3.401508     3.355160    11.408090     0.106104
H      3.379848     4.088523     4.833754     0.106458
H      2.799966     3.635123     7.000051     0.129890
H      5.284867     0.481572     6.908442     0.134326
H      5.711603     0.953461     4.709811     0.106428
H      2.011336     6.011291     7.204826     0.385502
H      4.430484     6.820368     7.873037     0.383305
H      0.025191     0.623315    18.893133     0.149239
H      8.598248     1.634001    17.712986     0.144470
H      7.096163     3.010928    19.151795     0.130985
H      6.534105     1.532756    19.167962     0.131185
H      7.962222     1.091681    21.134874     0.067158
H      0.072297     3.106010    22.158746     0.043279
H      4.131665     3.908924    20.181056     0.135501
H      3.682190     3.364844    17.928538     0.105910
H      4.128365     3.341074    24.826202     0.100782
H      4.272534     2.959865    22.476685     0.140956
H      1.222852     5.586944    22.180301     0.137035
H      2.044656     6.526318    24.168768     0.103875
H      6.546645     2.326866    22.331187     0.382334
H      7.583881     4.708317    21.318093     0.387701
H      6.510629     1.840892    16.042458     0.136868
H      6.665006     1.641044    13.294170     0.138706
H      2.289070     6.180326    16.268787     0.131017
H      2.053449     6.075560    13.515110     0.131342
H      0.744553     3.115694     2.495014     0.126128
H      0.765450     3.230145    53.683226     0.126225
H      5.105762     7.540526    53.688614     0.126445
H      5.102313     7.504430     2.538125     0.129099
C      6.068539     8.385699    37.381028     0.265752
C      6.738899     0.743928    37.975951    -0.288753
C      6.599031     2.084759    37.113743    -0.232979
C      6.756325     1.741408    35.681400     0.176165
C      5.694417     0.740407    35.192636     0.121143
C      5.661311     8.290617    36.052150    -0.076098
C      5.170005     7.082724    35.562847     0.075446
C      5.093785     6.001607    36.448765    -0.196728
C      5.487693     6.159197    37.759860     0.126182
C      5.027090     5.454006    32.198619     0.093447
C      5.374160     5.715481    33.501092    -0.195328
C      4.798290     6.824770    34.162836     0.125741
C      3.913336     7.595990    33.447743    -0.194015
C      3.642028     7.289615    32.130181     0.110044
C      7.796067     6.462931    46.077473     0.284122
C      0.102995     7.245596    45.616192    -0.301284
C      1.490817     6.710320    46.343680    -0.240335
C      1.143898     6.825650    47.814822     0.170254
C      0.139525     5.649452    48.154317     0.110207
C      7.676562     5.922372    47.338991    -0.101948
C      6.536513     5.285851    47.736146     0.085646
C      5.482480     5.216301    46.855616    -0.198565
C      5.714820     5.652093    45.535360     0.124165
C      5.102936     4.911686    51.172045     0.097849
C      5.148819     5.300818    49.824845    -0.199740
C      6.299939     4.764661    49.129690     0.112259
C      6.885516     3.641286    49.607676    -0.200558
C      6.454468     3.123618    50.850333     0.107939
C      4.042846     7.059834    41.946419     0.647635
C      2.614751     7.035183    42.129638    -0.184755
C      1.766336     7.114418    41.096605    -0.177820
C      0.307370     7.127624    41.256653     0.648276
C      6.645562     0.776502    42.246575     0.656613
C      6.584623     2.254674    42.365129    -0.179239
C      6.653403     3.088402    41.315930    -0.203489
C      6.614531     4.530478    41.467355     0.679212
C      1.162893     5.650332    28.450170     0.674715
C      8.410939     5.660897    28.588123    -0.193251
C      7.639284     5.633605    27.584728    -0.203710
C      6.163512     5.691710    27.694660     0.674568
C      3.533807     8.192013    27.712443     0.670678
C      3.636836     0.885671    27.595506    -0.183176
C      3.657301     1.677140    28.633928    -0.192734
C      3.646532     3.148269    28.509985     0.646606
C      2.713805     0.418184    10.437028     0.265752
C      2.043445     8.059955    11.031951    -0.288753
C      2.183313     6.719124    10.169743    -0.232979
C      2.026019     7.062475     8.737400     0.176166
C      3.087927     8.063476     8.248636     0.121143
C      3.121033     0.513266     9.108150    -0.076098
C      3.612339     1.721159     8.618847     0.075446
C      3.688559     2.802276     9.504765    -0.196728
C      3.294651     2.644686    10.815860     0.126182
C      3.755254     3.349877     5.254619     0.093447
C      3.408184     3.088402     6.557092    -0.195328
C      3.984054     1.979113     7.218836     0.125741
C      4.869008     1.207893     6.503743    -0.194015
C      5.140316     1.514268     5.186181     0.110044
C      0.986277     2.340952    19.133473     0.284122
C      8.679349     1.558287    18.672192    -0.301283
C      7.291527     2.093563    19.399680    -0.240335
C      7.638446     1.978233    20.870822     0.170254
C      8.642819     3.154431    21.210317     0.110207
C      1.105782     2.881511    20.394991    -0.101948
C      2.245831     3.518032    20.792146     0.085646
C      3.299864     3.587582    19.911616    -0.198566
C      3.067524     3.151790    18.591360     0.124165
C      3.679408     3.892197    24.228045     0.097849
C      3.633525     3.503065    22.880845    -0.199740
C      2.482405     4.039222    22.185690     0.112259
C      1.896828     5.162597    22.663676    -0.200558
C      2.327876     5.680265    23.906333     0.107939
C      4.739498     1.744049    15.002419     0.647635
C      6.167593     1.768700    15.185638    -0.184755
C      7.016008     1.689465    14.152605    -0.177820
C      8.474974     1.676259    14.312653     0.648276
C      2.136782     8.027381    15.302575     0.656613
C      2.197721     6.549209    15.421129    -0.179239
C      2.128941     5.715481    14.371930    -0.203489
C      2.167813     4.273405    14.523355     0.679212
C      7.619451     3.153551     1.506170     0.674715
C      0.371405     3.142986     1.644123    -0.193251
C      1.143060     3.170278     0.640728    -0.203710
C      2.618832     3.112173     0.750660     0.674568
C      5.248537     0.611870     0.768443     0.670678
C      5.145508     7.918212     0.651506    -0.183176
C      5.125043     7.126743     1.689928    -0.192734
C      5.135812     5.655614     1.565985     0.646606
N      6.020484     7.301060    38.213059    -0.255510
N      4.157965     6.230508    31.500769    -0.184637
N      6.787850     6.362566    45.220654    -0.253758
N      5.662072     3.810321    51.643565    -0.177747
N      2.761860     1.502823    11.269059    -0.255510
N      4.624379     2.573375     4.556769    -0.184637
N      1.994494     2.441317    18.276654    -0.253758
N      3.120272     4.993562    24.699565    -0.177747
O      6.686223     2.952822    34.946907    -0.571157
O      4.385740     1.301214    35.273468    -0.549970
O      2.338727     6.438280    48.461478    -0.575633
O      0.521411     4.291013    47.841766    -0.535241
O      4.541044     6.981479    40.758728    -0.583588
O      4.729992     7.104734    43.005857    -0.568787
O      8.415447     7.421673    40.190748    -0.583220
O      8.586231     6.928656    42.371596    -0.558712
O      6.371112     0.275562    41.137560    -0.575828
O      6.856228     0.136460    43.311941    -0.567600
O      6.653682     5.215420    40.430550    -0.589412
O      6.615365     5.008529    42.600081    -0.584384
O      1.776907     5.745414    29.477814    -0.560931
O      1.577446     5.598389    27.307205    -0.578282
O      5.691752     5.749816    28.844091    -0.584437
O      5.499258     5.639767    26.648694    -0.581337
O      3.664949     7.721886    28.841935    -0.575447
O      3.478721     7.557253    26.654083    -0.568808
O      3.822109     3.814723    29.578045    -0.567695
O      3.609462     3.660655    27.337382    -0.581901
O      2.096121     5.851061     8.002907    -0.571157
O      4.396604     7.502669     8.329468    -0.549970
O      6.443617     2.365603    21.517478    -0.575633
O      8.260933     4.512870    20.897766    -0.535241
O      4.241300     1.822404    13.814728    -0.583588
O      4.052352     1.699149    16.061857    -0.568787
O      0.366897     1.382210    13.246748    -0.583220
O      0.196113     1.875227    15.427596    -0.558712
O      2.411232     8.528321    14.193560    -0.575828
O      1.926116     8.667423    16.367941    -0.567600
O      2.128662     3.588463    13.486550    -0.589412
O      2.166979     3.795354    15.656081    -0.584384
O      7.005437     3.058469     2.533814    -0.560931
O      7.204898     3.205494     0.363205    -0.578282
O      3.090592     3.054067     1.900091    -0.584437
O      3.283086     3.164116    53.592694    -0.581337
O      5.117395     1.081997     1.897935    -0.575447
O      5.303623     1.246630    53.598083    -0.568808
O      4.960235     4.989160     2.634045    -0.567695
O      5.172882     5.143228     0.393382    -0.581901

The following XYZ coordinates are in angstroms. Other properties are in atomic units.
The sperically averaged electron density of each atom fit to a function of the form exp(a - br)
eigen_1, eigen_2 and eigen_3 are the three eigenvalues of traceless quadrupole moment tensor
  atom number  atomic symbol              X              Y              Z     net charge C6 coefficient C8 coefficient C10 coefficient fluctuating dipole atomic polarizability isotropic forcefield polarizability              a              b squared Pearson coefficient          <r^3>          <r^4>         wp_QDO          m_QDO          q_QDO       dipole_x       dipole_y       dipole_z         dipole            Qxy            Qxz            Qyz     Q(x^2-y^2)  Q(3z^2 - R^2)        eigen_1        eigen_2        eigen_3 static polarizability      alpha(xx)      alpha(xy)      alpha(xz)      alpha(yy)      alpha(yz)      alpha(zz) atomic spin moment
            1             Zn       6.447802       7.245860      40.226853       0.876960     100.676614 0.19323339E+04  0.62066357E+05                                17.971056                           14.633377       0.197753       1.926110                    0.996488      46.656029     128.505867       0.458874       0.415564      -1.131580      -0.004212       0.005876      -0.008850       0.011428       0.000486      -0.012678       0.014485      -0.047608      -0.293457      -0.100322       0.026379       0.073942             22.045416      22.416326       0.232756       2.131846      20.075637      -0.655280      23.644284           0.000002
            2             Zn       6.783566       6.938516      43.224643       0.872296     101.896391 0.19637027E+04  0.63253642E+05                                17.999927                           14.656248       0.244346       1.938555                    0.996711      46.642303     128.155826       0.463548       0.410205      -1.136599       0.007545      -0.001845       0.003302       0.008440      -0.001678      -0.011796       0.019066       0.046908      -0.281938      -0.097767       0.026281       0.071486             22.080282      20.407121      -0.100763       0.162787      22.452507      -3.048721      23.381218          -0.000000
            3             Zn       3.786603       5.835742      29.556490       0.843476     105.296934 0.20126493E+04  0.65231845E+05                                18.262722                           14.698604       0.272375       1.943774                    0.995994      47.167912     130.009252       0.469461       0.402546      -1.141944       0.006089      -0.000645       0.009949       0.011682      -0.016297      -0.014893      -0.018958      -0.007094      -0.295323      -0.102696       0.036598       0.066098             22.666745      21.424044       0.737476       2.387770      21.665843       1.983201      24.910347           0.000002
            4             Zn       5.306576       3.265184      53.568444       0.850839     104.050135 0.19927612E+04  0.64438208E+05                                18.141412                           14.636359       0.266864       1.944262                    0.995945      46.992561     129.449243       0.469868       0.403127      -1.141336      -0.005076      -0.002054      -0.015127       0.016088      -0.015177       0.013453       0.032759      -0.019533      -0.275760      -0.100815       0.033261       0.067554             22.474654      21.384117       1.016521      -1.489605      22.270600      -3.560050      23.769245          -0.000001
            5             Zn       2.334542       1.558023      13.282853       0.876960     100.676614 0.19323339E+04  0.62066358E+05                                17.971056                           14.633377       0.197753       1.926110                    0.996488      46.656029     128.505867       0.458874       0.415564      -1.131580       0.004212      -0.005876      -0.008850       0.011428       0.000486       0.012678      -0.014485      -0.047608      -0.293457      -0.100322       0.026379       0.073942             22.045416      22.416326       0.232756      -2.131846      20.075637       0.655281      23.644284           0.000002
            6             Zn       1.998778       1.865367      16.280643       0.872296     101.896394 0.19637028E+04  0.63253646E+05                                17.999927                           14.656248       0.244346       1.938555                    0.996711      46.642304     128.155828       0.463548       0.410205      -1.136599      -0.007545       0.001845       0.003302       0.008440      -0.001678       0.011796      -0.019066       0.046908      -0.281938      -0.097767       0.026281       0.071486             22.080282      20.407121      -0.100762      -0.162787      22.452507       3.048721      23.381218          -0.000000
            7             Zn       4.995741       2.968141       2.612490       0.843476     105.296935 0.20126492E+04  0.65231844E+05                                18.262722                           14.698604       0.272375       1.943774                    0.995994      47.167912     130.009252       0.469461       0.402546      -1.141944      -0.006089       0.000645       0.009949       0.011682      -0.016297       0.014893       0.018958      -0.007094      -0.295323      -0.102696       0.036598       0.066098             22.666745      21.424045       0.737476      -2.387770      21.665844      -1.983201      24.910346           0.000002
            8             Zn       3.475768       5.538699      26.624444       0.850839     104.050135 0.19927612E+04  0.64438207E+05                                18.141412                           14.636359       0.266864       1.944262                    0.995945      46.992561     129.449243       0.469868       0.403127      -1.141336       0.005076       0.002054      -0.015127       0.016088      -0.015177      -0.013453      -0.032759      -0.019533      -0.275760      -0.100815       0.033261       0.067554             22.474654      21.384117       1.016521       1.489605      22.270600       3.560050      23.769245          -0.000001
            9              H       7.680820       0.544960      38.093427       0.150822       1.066051 0.83276639E+01  0.81745616E+02                                 1.681358                            1.653533      -0.721540       2.551869                    0.999573       3.203642       8.675884       0.506794       1.231215      -0.723110       0.029292      -0.002712       0.006469       0.030120       0.000853       0.001034       0.000910       0.010398      -0.025953      -0.008804      -0.000857       0.009661              1.689801       2.054784      -0.113546       0.164525       1.498953      -0.074320       1.515665           0.000002
           10              H       6.359347       0.897996      38.853248       0.150657       1.014903 0.73117569E+01  0.70355478E+02                                 1.688049                            1.590780      -0.997254       2.413843                    0.997851       3.418045       9.548843       0.490456       1.297866      -0.704726      -0.014984       0.007607       0.023380       0.028793       0.000141      -0.006119       0.002683       0.007839      -0.017266      -0.009053      -0.000310       0.009363              1.751066       1.372013      -0.025784      -0.215775       1.535150       0.144940       2.346036           0.000000
           11              H       5.728872       2.486217      37.263552       0.120245       1.130630 0.90238526E+01  0.90176264E+02                                 1.726259                            1.702693      -0.687801       2.542118                    0.999705       3.355012       9.101506       0.508738       1.204792      -0.728648      -0.023052       0.008350       0.005594       0.025148      -0.007050      -0.010417      -0.001414       0.003390      -0.000684      -0.012856       0.000170       0.012686              1.726466       1.867323      -0.319242      -0.078720       1.778870       0.082207       1.533203           0.000001
           12              H       7.280631       2.721280      37.376717       0.129417       1.108552 0.83008754E+01  0.80699068E+02                                 1.666743                            1.604861      -0.627653       2.580845                    0.999940       3.143357       8.229995       0.541476       1.163542      -0.739927       0.021990       0.016628       0.006206       0.028259       0.006944       0.003642       0.000130       0.009085      -0.001218      -0.008448      -0.001137       0.009585              1.693668       1.677110       0.381637       0.180265       1.884956       0.189032       1.518938           0.000003
           13              H       7.643191       1.346114      35.549914       0.047496       1.318033 0.10797048E+02  0.11097657E+03                                 1.782669                            1.758052      -0.724554       2.496011                    0.998798       3.527518       9.189930       0.555125       1.073469      -0.762607       0.047403      -0.011382       0.001194       0.048765      -0.001618       0.000353      -0.002257       0.009009      -0.005015      -0.005270      -0.000431       0.005701              1.775388       2.140774      -0.247799      -0.117369       1.639262       0.003755       1.546129           0.000004
           14              H       5.884962       0.493898      34.261990       0.042842       1.633421 0.13962167E+02  0.15424758E+03                                 2.117111                            2.044925      -1.080567       2.318782                    0.995623       3.960326      10.975868       0.493636       1.123138      -0.748105       0.007198      -0.011247      -0.043973       0.045955      -0.006011      -0.008358      -0.002052       0.011106       0.017085      -0.012755      -0.000206       0.012961              2.144653       1.698069       0.087703      -0.067125       2.010231       0.333457       2.725658           0.000003
           15              H       4.778601       5.178444      36.153459       0.130557       1.166592 0.84307383E+01  0.83105991E+02                                 1.774011                            1.656080      -1.050953       2.391843                    0.997582       3.349563       9.123693       0.509344       1.219911      -0.723962      -0.012148      -0.032322      -0.008347       0.035524       0.011042       0.005066      -0.004411      -0.016028       0.009811      -0.017348       0.004988       0.012360              1.834982       1.437609       0.237093       0.111555       2.349641       0.268950       1.717696           0.000002
           16              H       5.380836       5.448723      38.352090       0.106104       1.256447 0.87545349E+01  0.87205533E+02                                 1.873844                            1.690948      -1.046854       2.386813                    0.997463       3.446466       9.469047       0.502038       1.224782      -0.722488      -0.011553      -0.037015       0.029287       0.048593       0.014752      -0.002134      -0.002446      -0.021219      -0.005430      -0.017306      -0.002235       0.019541              1.991615       1.421255       0.050648       0.004876       2.254385      -0.604645       2.299205           0.000001
           17              H       5.402496       4.715360      31.777754       0.106458       1.249390 0.89479210E+01  0.89150723E+02                                 1.837360                            1.690679      -0.939959       2.440857                    0.998372       3.337346       9.014263       0.513183       1.197930      -0.730329       0.023154      -0.038256      -0.022523       0.050069      -0.019191       0.004583       0.004906      -0.004711      -0.000427      -0.021369       0.001941       0.019428              1.913713       1.567821      -0.315874      -0.149077       2.142568       0.470485       2.030749           0.000002
           18              H       5.982378       5.168760      33.944051       0.129891       1.155148 0.83072484E+01  0.81933903E+02                                 1.777638                            1.653077      -1.268283       2.285960                    0.995398       3.494460       9.653809       0.503430       1.233560      -0.718896       0.027198      -0.018556       0.014913       0.036145      -0.012360       0.002893       0.010314       0.004403       0.005038      -0.018320       0.004390       0.013930              1.839160       1.692958      -0.418824       0.318764       1.943422      -0.315408       1.881099           0.000002
           19              H       3.497477       8.322311      33.852442       0.134326       1.084373 0.78274182E+01  0.75394994E+02                                 1.650325                            1.564839      -1.086229       2.368485                    0.998076       3.275934       8.690114       0.542038       1.173146      -0.734414      -0.019075       0.022830       0.014552       0.033118      -0.014224       0.003002      -0.004692       0.009919       0.014280      -0.017646       0.002389       0.015257              1.679460       1.504313      -0.223818      -0.057470       1.880599       0.382972       1.653470           0.000003
           20              H       3.070741       7.850422      31.653811       0.106428       1.219448 0.86115493E+01  0.84615559E+02                                 1.782626                            1.639159      -0.846869       2.485360                    0.999285       3.229156       8.540457       0.532776       1.170017      -0.737822      -0.030520       0.031441      -0.023639       0.049787      -0.017016       0.006804       0.003285      -0.008433      -0.003903      -0.019832       0.001509       0.018324              1.854479       1.783963      -0.369199       0.431856       1.760052      -0.329193       2.019422           0.000003
           21              H       6.771008       2.792592      34.148826       0.385502       0.510788 0.31180593E+01  0.24150739E+02                                 1.058937                            1.036235      -1.148025       2.493802                    0.999924       2.089518       5.170884       0.612345       1.291408      -0.708366       0.005411      -0.001559      -0.032889       0.033368      -0.003484      -0.004425      -0.004076      -0.024964       0.061021      -0.023688       0.002171       0.021517              1.063772       0.896883       0.000217      -0.040779       0.997691      -0.085639       1.296743           0.000002
           22              H       4.351860       1.983515      34.817037       0.383305       0.517312 0.31639385E+01  0.24696852E+02                                 1.079158                            1.052669      -1.211408       2.454837                    0.999923       2.168882       5.460821       0.597456       1.313369      -0.702498      -0.011123       0.024451      -0.015030       0.030781      -0.017832       0.000537      -0.013225       0.003489      -0.020448      -0.021522      -0.002791       0.024312              1.087899       0.976402      -0.088665       0.065217       1.290741      -0.171132       0.996555           0.000001
           23              H      -0.042247       8.180568      45.837133       0.149239       1.023881 0.78378971E+01  0.75452595E+02                                 1.607876                            1.581108      -0.635840       2.589134                    0.999943       3.109835       8.222692       0.531957       1.196064      -0.731535      -0.004292       0.026570       0.000486       0.026919      -0.000843      -0.001459       0.003038      -0.007184      -0.026169      -0.009424       0.000783       0.008641              1.614493       1.381184      -0.049098       0.029997       2.024065       0.095689       1.438231          -0.000002
           24              H       0.184096       7.169882      44.656986       0.144470       0.976680 0.68093846E+01  0.64543967E+02                                 1.653472                            1.539873      -1.071311       2.373155                    0.997221       3.497719       9.786192       0.494841       1.305849      -0.701704       0.006497      -0.003026      -0.025668       0.026649       0.003003      -0.002427      -0.000309      -0.005890      -0.007697      -0.004937      -0.000745       0.005683              1.725820       1.463183       0.016620      -0.077238       1.292968      -0.021117       2.421307          -0.000000
           25              H       1.686181       5.792955      46.095795       0.130985       1.133009 0.92076468E+01  0.92484011E+02                                 1.731752                            1.724588      -0.796260       2.500562                    0.999443       3.326665       9.049624       0.503425       1.211304      -0.727619       0.004864      -0.023945      -0.009924       0.026373      -0.005229       0.001307       0.010540      -0.001762       0.009717      -0.012018      -0.000352       0.012370              1.718551       1.638434      -0.146145      -0.087660       1.945557       0.127186       1.571663          -0.000001
           26              H       2.248239       7.271127      46.111962       0.131185       1.112560 0.82220023E+01  0.79823276E+02                                 1.674354                            1.599813      -0.637288       2.574804                    0.999964       3.159128       8.293288       0.540458       1.167325      -0.738572       0.020944       0.016018      -0.005402       0.026915       0.006308      -0.001131      -0.002863      -0.005506      -0.005258      -0.006111      -0.002526       0.008636              1.713786       2.072413       0.373704      -0.207556       1.576329      -0.149710       1.492617          -0.000002
           27              H       0.820122       7.712202      48.078874       0.067158       1.247543 0.98455522E+01  0.98800401E+02                                 1.712956                            1.675258      -0.647325       2.540937                    0.999695       3.380072       8.675342       0.570996       1.068943      -0.764101      -0.009713       0.049136       0.008491       0.050801      -0.001904       0.001022       0.004076      -0.010005      -0.007896      -0.005672      -0.002396       0.008068              1.715269       1.536590      -0.214168      -0.011211       2.085887       0.209969       1.523332          -0.000004
           28              H       8.710047       5.697873      49.102746       0.043279       1.630547 0.13999696E+02  0.15506369E+03                                 2.130124                            2.060367      -1.089149       2.315727                    0.995933       3.983693      11.124553       0.486309       1.137109      -0.744365      -0.013083       0.000986       0.045364       0.047223      -0.004872       0.001191       0.008237      -0.013303       0.027386      -0.013512      -0.001170       0.014682              2.156969       2.017996       0.122365      -0.266867       1.702814      -0.056973       2.750095          -0.000002
           29              H       4.650679       4.894959      47.125056       0.135501       1.160800 0.83428743E+01  0.82078254E+02                                 1.774490                            1.652868      -1.035952       2.401402                    0.997935       3.323007       9.061739       0.506993       1.227982      -0.722299      -0.032722      -0.008455       0.009749       0.035174       0.009447       0.003843      -0.003728       0.018766       0.014609      -0.016870       0.005231       0.011640              1.839452       2.393521       0.251670      -0.259777       1.442413      -0.111487       1.682423          -0.000002
           30              H       5.100154       5.439039      44.872538       0.105910       1.247559 0.87308624E+01  0.86640366E+02                                 1.843472                            1.673648      -1.032902       2.391474                    0.997799       3.393129       9.210569       0.513027       1.203102      -0.727987      -0.032646      -0.018719      -0.034773       0.051238       0.018282       0.005986       0.003505       0.018505      -0.000168      -0.020463      -0.002174       0.022637              1.948147       2.029924       0.129133       0.555079       1.464153       0.098481       2.350365          -0.000001
           31              H       4.653979       5.462809      51.770202       0.100782       1.209819 0.85614220E+01  0.84634941E+02                                 1.813324                            1.663014      -0.946167       2.429213                    0.998616       3.396722       9.235207       0.511476       1.211370      -0.725958      -0.020035       0.033557       0.030938       0.049846      -0.018555      -0.003372       0.001094      -0.010595      -0.005770      -0.018586      -0.002048       0.020634              1.898885       1.647139      -0.296280      -0.366990       1.768578       0.403859       2.280939          -0.000001
           32              H       4.509810       5.844018      49.420685       0.140956       1.131651 0.79950546E+01  0.78460630E+02                                 1.781287                            1.642811      -1.320730       2.267430                    0.994709       3.520825       9.848089       0.493050       1.265858      -0.711012      -0.027852       0.015125      -0.014804       0.034981      -0.010560      -0.008891       0.000182       0.009062       0.017538      -0.015591       0.000417       0.015175              1.856314       2.099658      -0.453783       0.356363       1.644009      -0.279940       1.825274          -0.000001
           33              H       7.559492       3.216939      49.124301       0.137035       1.056190 0.76032261E+01  0.72663167E+02                                 1.617587                            1.539687      -1.056781       2.382537                    0.998662       3.235010       8.531742       0.548140       1.169226      -0.735456       0.022446      -0.019184      -0.019141       0.035188      -0.014169      -0.001416      -0.001743      -0.019266       0.001749      -0.017660       0.000770       0.016890              1.643893       1.774987      -0.206214      -0.389183       1.527889       0.095081       1.628804          -0.000002
           34              H       6.737688       2.277565      51.112768       0.103875       1.244474 0.88168700E+01  0.87062828E+02                                 1.801400                            1.655504      -0.822315       2.496113                    0.999350       3.235545       8.552215       0.532121       1.165674      -0.739204       0.014925      -0.045473       0.013249       0.049660      -0.014400      -0.008583      -0.003117      -0.013625      -0.005363      -0.019544       0.002485       0.017059              1.866372       1.498879      -0.281454       0.046286       2.374963      -0.390258       1.725275          -0.000003
           35              H       2.235699       6.477017      49.275187       0.382334       0.514473 0.31442771E+01  0.24424289E+02                                 1.067386                            1.043008      -1.147411       2.491575                    0.999906       2.109305       5.241018       0.607742       1.297434      -0.706978      -0.000949       0.001023       0.033211       0.033240      -0.009037       0.003903       0.000886       0.019787       0.061032      -0.023686       0.002613       0.021073              1.074912       1.029153      -0.014044       0.115246       0.893557      -0.003776       1.302025          -0.000002
           36              H       1.198463       4.095566      48.262093       0.387701       0.514623 0.31406282E+01  0.24388770E+02                                 1.063064                            1.039647      -1.199182       2.465127                    0.999916       2.116564       5.258215       0.611147       1.290585      -0.707917       0.023347      -0.016623       0.013536       0.031696      -0.018036       0.011919       0.000242      -0.009039      -0.027435      -0.021877      -0.002905       0.024781              1.068208       1.234979      -0.136822       0.130909       1.015664      -0.072654       0.953983          -0.000002
           37              H       2.271715       6.962991      42.986458       0.136868       0.940525 0.67069834E+01  0.62844844E+02                                 1.567234                            1.497252      -1.065847       2.391632                    0.997592       3.291486       8.927752       0.521519       1.253412      -0.714437      -0.014664      -0.003410       0.029644       0.033248      -0.001028      -0.005411      -0.002248      -0.000435       0.031190      -0.008031      -0.004239       0.012270              1.600544       1.674576       0.015772      -0.281942       1.203700      -0.063542       1.923355          -0.000001
           38              H       2.117338       7.162839      40.238170       0.138706       1.159459 0.88660380E+01  0.88400959E+02                                 1.757600                            1.689740      -1.257759       2.299487                    0.995597       3.383215       9.232978       0.508671       1.207652      -0.726638       0.014920       0.000900      -0.030993       0.034409       0.002050      -0.003006      -0.000439      -0.003171       0.036854      -0.009036      -0.003722       0.012758              1.778662       1.909457       0.002339      -0.278253       1.354942      -0.044180       2.071587           0.000002
           39              H       6.493274       2.623557      43.212787       0.131017       1.125675 0.85497159E+01  0.84567363E+02                                 1.726192                            1.660801      -1.192544       2.322934                    0.996577       3.405569       9.289516       0.511847       1.209803      -0.725532      -0.004549       0.015277       0.030300       0.034237       0.000020      -0.003156       0.002560       0.001769       0.031804      -0.006702      -0.004889       0.011591              1.749526       1.336690      -0.036518      -0.065575       1.875897       0.291563       2.035992          -0.000002
           40              H       6.728895       2.728323      40.459110       0.131342       0.979517 0.70187522E+01  0.66604380E+02                                 1.617385                            1.536579      -1.074340       2.381797                    0.997262       3.379187       9.263297       0.511661       1.261482      -0.712361       0.002965      -0.015561      -0.029476       0.033463      -0.003243      -0.002067       0.004829      -0.001403       0.031745      -0.008739      -0.003712       0.012451              1.658408       1.228118      -0.020791      -0.034080       1.735757       0.326838       2.011351           0.000000
           41              H       8.037791       5.688189      29.439014       0.126128       1.171943 0.89736683E+01  0.89686960E+02                                 1.758269                            1.689882      -1.227068       2.299260                    0.996170       3.459660       9.433065       0.513538       1.193367      -0.729269      -0.016223      -0.000002       0.025247       0.030011       0.000446      -0.001320      -0.001034      -0.003023       0.029439      -0.006566      -0.003438       0.010005              1.780313       1.871132      -0.008292      -0.278408       1.350390       0.024947       2.119418           0.000001
           42              H       8.016894       5.573738      26.739226       0.126225       1.199920 0.91958398E+01  0.92614137E+02                                 1.798175                            1.719715      -1.287619       2.271520                    0.995900       3.502908       9.636161       0.504275       1.206016      -0.726226       0.015963      -0.002512      -0.023975       0.028912      -0.000543      -0.002622       0.001306      -0.001489       0.024993      -0.005454      -0.003531       0.008986              1.827888       1.944216      -0.028150      -0.305367       1.375296       0.066396       2.164152          -0.000002
           43              H       3.676582       1.263357      26.744614       0.126445       1.120290 0.83943365E+01  0.82788348E+02                                 1.726931                            1.649003      -1.189728       2.318575                    0.996579       3.460399       9.476704       0.511253       1.214752      -0.723586       0.004751       0.015996      -0.027397       0.032078       0.001115      -0.003258      -0.003426       0.002558       0.030848      -0.007176      -0.004530       0.011707              1.764156       1.325650       0.017179      -0.021170       1.871469      -0.323030       2.095349          -0.000001
           44              H       3.680031       1.299453      29.482125       0.129099       1.148839 0.86573997E+01  0.85947975E+02                                 1.750433                            1.670775      -1.291664       2.274164                    0.995903       3.457092       9.464348       0.510244       1.209149      -0.725232       0.003493      -0.015799       0.026537       0.031081      -0.000190       0.000357      -0.003458       0.002191       0.029619      -0.006756      -0.003847       0.010603              1.786038       1.339804      -0.005858       0.030191       1.892939      -0.313114       2.125372           0.000001
           45              H       1.101524       8.258923      11.149427       0.150822       1.066051 0.83276639E+01  0.81745616E+02                                 1.681358                            1.653533      -0.721540       2.551869                    0.999573       3.203642       8.675884       0.506794       1.231215      -0.723110      -0.029292       0.002712       0.006469       0.030120       0.000853      -0.001034      -0.000910       0.010398      -0.025953      -0.008804      -0.000857       0.009661              1.689801       2.054784      -0.113546      -0.164525       1.498953       0.074320       1.515665           0.000002
           46              H       2.422997       7.905887      11.909248       0.150657       1.014903 0.73117563E+01  0.70355474E+02                                 1.688049                            1.590780      -0.997254       2.413843                    0.997851       3.418045       9.548844       0.490456       1.297866      -0.704726       0.014984      -0.007607       0.023380       0.028793       0.000141       0.006119      -0.002683       0.007839      -0.017266      -0.009053      -0.000310       0.009363              1.751066       1.372013      -0.025784       0.215775       1.535150      -0.144940       2.346036           0.000000
           47              H       3.053472       6.317666      10.319552       0.120245       1.130630 0.90238512E+01  0.90176247E+02                                 1.726259                            1.702693      -0.687801       2.542118                    0.999705       3.355012       9.101506       0.508738       1.204792      -0.728648       0.023052      -0.008350       0.005594       0.025148      -0.007050       0.010417       0.001414       0.003390      -0.000684      -0.012856       0.000170       0.012686              1.726465       1.867323      -0.319241       0.078720       1.778870      -0.082207       1.533203           0.000001
           48              H       1.501713       6.082603      10.432717       0.129417       1.108552 0.83008747E+01  0.80699057E+02                                 1.666743                            1.604861      -0.627653       2.580845                    0.999940       3.143357       8.229994       0.541476       1.163542      -0.739927      -0.021990      -0.016628       0.006206       0.028259       0.006944      -0.003642      -0.000130       0.009085      -0.001218      -0.008448      -0.001137       0.009585              1.693668       1.677110       0.381637      -0.180265       1.884955      -0.189032       1.518938           0.000003
           49              H       1.139153       7.457769       8.605914       0.047496       1.318033 0.10797049E+02  0.11097659E+03                                 1.782669                            1.758052      -0.724554       2.496011                    0.998798       3.527518       9.189931       0.555124       1.073469      -0.762607      -0.047403       0.011382       0.001194       0.048765      -0.001618      -0.000353       0.002257       0.009009      -0.005015      -0.005270      -0.000431       0.005701              1.775388       2.140774      -0.247800       0.117369       1.639262      -0.003755       1.546129           0.000004
           50              H       2.897382       8.309985       7.317990       0.042842       1.633421 0.13962168E+02  0.15424761E+03                                 2.117111                            2.044925      -1.080567       2.318782                    0.995623       3.960326      10.975868       0.493636       1.123138      -0.748105      -0.007198       0.011247      -0.043973       0.045955      -0.006011       0.008358       0.002052       0.011106       0.017085      -0.012755      -0.000206       0.012961              2.144653       1.698069       0.087703       0.067125       2.010231      -0.333457       2.725658           0.000003
           51              H       4.003743       3.625439       9.209459       0.130557       1.166592 0.84307383E+01  0.83105991E+02                                 1.774011                            1.656080      -1.050953       2.391843                    0.997582       3.349563       9.123693       0.509344       1.219911      -0.723962       0.012148       0.032322      -0.008347       0.035524       0.011042      -0.005066       0.004411      -0.016028       0.009811      -0.017348       0.004988       0.012360              1.834982       1.437609       0.237093      -0.111555       2.349641      -0.268950       1.717696           0.000002
           52              H       3.401508       3.355160      11.408090       0.106104       1.256447 0.87545349E+01  0.87205530E+02                                 1.873843                            1.690948      -1.046854       2.386813                    0.997463       3.446466       9.469046       0.502038       1.224781      -0.722489       0.011553       0.037015       0.029287       0.048593       0.014752       0.002134       0.002446      -0.021219      -0.005430      -0.017306      -0.002235       0.019541              1.991615       1.421254       0.050648      -0.004876       2.254385       0.604645       2.299205           0.000001
           53              H       3.379848       4.088523       4.833754       0.106458       1.249390 0.89479214E+01  0.89150731E+02                                 1.837360                            1.690679      -0.939959       2.440857                    0.998372       3.337346       9.014264       0.513183       1.197930      -0.730328      -0.023154       0.038256      -0.022523       0.050069      -0.019191      -0.004583      -0.004906      -0.004711      -0.000427      -0.021369       0.001941       0.019428              1.913713       1.567821      -0.315875       0.149077       2.142569      -0.470485       2.030749           0.000002
           54              H       2.799966       3.635123       7.000051       0.129890       1.155148 0.83072491E+01  0.81933913E+02                                 1.777638                            1.653078      -1.268283       2.285960                    0.995398       3.494460       9.653810       0.503430       1.233561      -0.718896      -0.027198       0.018556       0.014913       0.036145      -0.012360      -0.002893      -0.010314       0.004403       0.005038      -0.018320       0.004390       0.013930              1.839160       1.692959      -0.418824      -0.318764       1.943422       0.315408       1.881100           0.000002
           55              H       5.284867       0.481572       6.908442       0.134326       1.084373 0.78274182E+01  0.75394994E+02                                 1.650325                            1.564839      -1.086229       2.368485                    0.998076       3.275934       8.690114       0.542038       1.173146      -0.734414       0.019075      -0.022830       0.014552       0.033118      -0.014224      -0.003002       0.004692       0.009919       0.014280      -0.017646       0.002389       0.015257              1.679460       1.504313      -0.223818       0.057470       1.880599      -0.382972       1.653470           0.000003
           56              H       5.711603       0.953461       4.709811       0.106428       1.219448 0.86115473E+01  0.84615532E+02                                 1.782626                            1.639159      -0.846869       2.485360                    0.999285       3.229156       8.540456       0.532777       1.170017      -0.737822       0.030520      -0.031441      -0.023639       0.049787      -0.017016      -0.006804      -0.003285      -0.008433      -0.003903      -0.019832       0.001509       0.018324              1.854478       1.783962      -0.369199      -0.431856       1.760051       0.329192       2.019421           0.000003
           57              H       2.011336       6.011291       7.204826       0.385502       0.510788 0.31180593E+01  0.24150739E+02                                 1.058937                            1.036235      -1.148025       2.493802                    0.999924       2.089518       5.170884       0.612345       1.291408      -0.708366      -0.005411       0.001559      -0.032889       0.033368      -0.003484       0.004425       0.004076      -0.024964       0.061021      -0.023688       0.002171       0.021517              1.063772       0.896883       0.000217       0.040779       0.997691       0.085639       1.296743           0.000002
           58              H       4.430484       6.820368       7.873037       0.383305       0.517312 0.31639385E+01  0.24696852E+02                                 1.079158                            1.052669      -1.211408       2.454837                    0.999923       2.168882       5.460821       0.597456       1.313369      -0.702498       0.011123      -0.024451      -0.015030       0.030781      -0.017832      -0.000537       0.013225       0.003489      -0.020448      -0.021522      -0.002791       0.024312              1.087899       0.976402      -0.088665      -0.065217       1.290741       0.171132       0.996555           0.000001
           59              H       0.025191       0.623315      18.893133       0.149239       1.023880 0.78378940E+01  0.75452563E+02                                 1.607876                            1.581108      -0.635840       2.589134                    0.999943       3.109834       8.222691       0.531957       1.196065      -0.731534       0.004292      -0.026570       0.000486       0.026919      -0.000843       0.001459      -0.003038      -0.007184      -0.026169      -0.009424       0.000783       0.008641              1.614494       1.381184      -0.049098      -0.029997       2.024065      -0.095689       1.438231          -0.000002
           60              H       8.598248       1.634001      17.712986       0.144470       0.976680 0.68093846E+01  0.64543967E+02                                 1.653472                            1.539873      -1.071311       2.373155                    0.997221       3.497719       9.786192       0.494841       1.305849      -0.701704      -0.006497       0.003026      -0.025668       0.026649       0.003003       0.002427       0.000309      -0.005890      -0.007697      -0.004937      -0.000745       0.005683              1.725820       1.463183       0.016620       0.077238       1.292968       0.021117       2.421307          -0.000000
           61              H       7.096163       3.010928      19.151795       0.130985       1.133009 0.92076468E+01  0.92484011E+02                                 1.731752                            1.724588      -0.796260       2.500562                    0.999443       3.326665       9.049624       0.503425       1.211304      -0.727619      -0.004864       0.023945      -0.009924       0.026373      -0.005229      -0.001307      -0.010540      -0.001762       0.009717      -0.012018      -0.000352       0.012370              1.718551       1.638434      -0.146145       0.087660       1.945557      -0.127186       1.571663          -0.000001
           62              H       6.534105       1.532756      19.167962       0.131185       1.112560 0.82220004E+01  0.79823251E+02                                 1.674353                            1.599812      -0.637288       2.574804                    0.999964       3.159128       8.293287       0.540458       1.167325      -0.738572      -0.020944      -0.016018      -0.005402       0.026915       0.006308       0.001131       0.002863      -0.005506      -0.005258      -0.006111      -0.002526       0.008636              1.713786       2.072413       0.373703       0.207556       1.576328       0.149710       1.492617          -0.000002
           63              H       7.962222       1.091681      21.134874       0.067158       1.247543 0.98455547E+01  0.98800435E+02                                 1.712957                            1.675258      -0.647325       2.540937                    0.999695       3.380072       8.675343       0.570996       1.068943      -0.764101       0.009713      -0.049136       0.008491       0.050801      -0.001904      -0.001022      -0.004076      -0.010005      -0.007896      -0.005672      -0.002396       0.008068              1.715270       1.536590      -0.214169       0.011211       2.085888      -0.209969       1.523332          -0.000004
           64              H       0.072297       3.106010      22.158746       0.043279       1.630547 0.13999701E+02  0.15506376E+03                                 2.130125                            2.060368      -1.089149       2.315727                    0.995933       3.983693      11.124556       0.486309       1.137109      -0.744365       0.013083      -0.000986       0.045364       0.047223      -0.004872      -0.001191      -0.008237      -0.013303       0.027386      -0.013512      -0.001170       0.014682              2.156970       2.017997       0.122366       0.266867       1.702815       0.056973       2.750097          -0.000002
           65              H       4.131665       3.908924      20.181056       0.135501       1.160800 0.83428743E+01  0.82078254E+02                                 1.774490                            1.652868      -1.035952       2.401402                    0.997935       3.323007       9.061739       0.506993       1.227982      -0.722299       0.032722       0.008455       0.009749       0.035174       0.009447      -0.003843       0.003728       0.018766       0.014609      -0.016870       0.005231       0.011640              1.839452       2.393521       0.251670       0.259777       1.442413       0.111487       1.682423          -0.000002
           66              H       3.682190       3.364844      17.928538       0.105910       1.247559 0.87308624E+01  0.86640366E+02                                 1.843472                            1.673648      -1.032902       2.391474                    0.997799       3.393129       9.210569       0.513027       1.203102      -0.727987       0.032646       0.018719      -0.034773       0.051238       0.018282      -0.005986      -0.003505       0.018505      -0.000168      -0.020463      -0.002174       0.022637              1.948147       2.029924       0.129133      -0.555079       1.464153      -0.098481       2.350365          -0.000001
           67              H       4.128365       3.341074      24.826202       0.100782       1.209819 0.85614234E+01  0.84634955E+02                                 1.813323                            1.663013      -0.946167       2.429213                    0.998616       3.396723       9.235209       0.511476       1.211370      -0.725958       0.020035      -0.033557       0.030938       0.049846      -0.018555       0.003372      -0.001094      -0.010595      -0.005770      -0.018586      -0.002048       0.020634              1.898885       1.647139      -0.296280       0.366990       1.768578      -0.403859       2.280938          -0.000001
           68              H       4.272534       2.959865      22.476685       0.140956       1.131651 0.79950533E+01  0.78460615E+02                                 1.781287                            1.642811      -1.320730       2.267430                    0.994709       3.520825       9.848089       0.493050       1.265858      -0.711012       0.027852      -0.015125      -0.014804       0.034981      -0.010560       0.008891      -0.000182       0.009062       0.017538      -0.015591       0.000417       0.015175              1.856314       2.099658      -0.453783      -0.356363       1.644009       0.279940       1.825274          -0.000001
           69              H       1.222852       5.586944      22.180301       0.137035       1.056190 0.76032263E+01  0.72663171E+02                                 1.617587                            1.539687      -1.056781       2.382537                    0.998662       3.235010       8.531743       0.548140       1.169226      -0.735456      -0.022446       0.019184      -0.019141       0.035188      -0.014169       0.001416       0.001743      -0.019266       0.001749      -0.017660       0.000770       0.016890              1.643893       1.774987      -0.206214       0.389183       1.527889      -0.095081       1.628804          -0.000002
           70              H       2.044656       6.526318      24.168768       0.103875       1.244475 0.88168700E+01  0.87062828E+02                                 1.801400                            1.655504      -0.822315       2.496113                    0.999350       3.235545       8.552215       0.532121       1.165674      -0.739204      -0.014925       0.045473       0.013249       0.049660      -0.014400       0.008583       0.003117      -0.013625      -0.005363      -0.019544       0.002485       0.017059              1.866372       1.498879      -0.281454      -0.046286       2.374963       0.390258       1.725275          -0.000003
           71              H       6.546645       2.326866      22.331187       0.382334       0.514473 0.31442781E+01  0.24424300E+02                                 1.067387                            1.043008      -1.147411       2.491575                    0.999906       2.109305       5.241019       0.607742       1.297435      -0.706978       0.000949      -0.001023       0.033211       0.033240      -0.009037      -0.003903      -0.000886       0.019787       0.061032      -0.023686       0.002613       0.021073              1.074912       1.029154      -0.014044      -0.115246       0.893557       0.003776       1.302026          -0.000002
           72              H       7.583881       4.708317      21.318093       0.387701       0.514623 0.31406282E+01  0.24388770E+02                                 1.063064                            1.039647      -1.199182       2.465127                    0.999916       2.116564       5.258215       0.611147       1.290585      -0.707917      -0.023347       0.016623       0.013536       0.031696      -0.018036      -0.011919      -0.000242      -0.009039      -0.027435      -0.021877      -0.002905       0.024781              1.068208       1.234979      -0.136822      -0.130909       1.015664       0.072654       0.953983          -0.000002
           73              H       6.510629       1.840892      16.042458       0.136868       0.940526 0.67069881E+01  0.62844895E+02                                 1.567234                            1.497252      -1.065847       2.391632                    0.997592       3.291487       8.927753       0.521519       1.253411      -0.714438       0.014664       0.003410       0.029644       0.033248      -0.001028       0.005411       0.002248      -0.000435       0.031190      -0.008031      -0.004239       0.012270              1.600544       1.674576       0.015772       0.281942       1.203700       0.063542       1.923355          -0.000001
           74              H       6.665006       1.641044      13.294170       0.138706       1.159459 0.88660380E+01  0.88400959E+02                                 1.757600                            1.689740      -1.257759       2.299487                    0.995597       3.383215       9.232978       0.508671       1.207652      -0.726638      -0.014920      -0.000900      -0.030993       0.034409       0.002050       0.003006       0.000439      -0.003171       0.036854      -0.009036      -0.003722       0.012758              1.778662       1.909457       0.002339       0.278253       1.354942       0.044180       2.071587           0.000002
           75              H       2.289070       6.180326      16.268787       0.131017       1.125675 0.85497119E+01  0.84567317E+02                                 1.726192                            1.660801      -1.192544       2.322934                    0.996577       3.405568       9.289514       0.511847       1.209803      -0.725532       0.004549      -0.015277       0.030300       0.034237       0.000020       0.003156      -0.002560       0.001769       0.031804      -0.006702      -0.004889       0.011591              1.749526       1.336690      -0.036518       0.065575       1.875897      -0.291563       2.035991          -0.000002
           76              H       2.053449       6.075560      13.515110       0.131342       0.979517 0.70187513E+01  0.66604374E+02                                 1.617386                            1.536579      -1.074340       2.381797                    0.997262       3.379187       9.263299       0.511661       1.261483      -0.712361      -0.002965       0.015561      -0.029476       0.033463      -0.003243       0.002067      -0.004829      -0.001403       0.031745      -0.008739      -0.003712       0.012451              1.658409       1.228118      -0.020791       0.034080       1.735757      -0.326839       2.011351           0.000000
           77              H       0.744553       3.115694       2.495014       0.126128       1.171943 0.89736646E+01  0.89686919E+02                                 1.758270                            1.689882      -1.227068       2.299261                    0.996170       3.459659       9.433064       0.513538       1.193367      -0.729269       0.016223       0.000002       0.025247       0.030011       0.000446       0.001320       0.001034      -0.003023       0.029439      -0.006566      -0.003438       0.010005              1.780313       1.871132      -0.008292       0.278408       1.350390      -0.024947       2.119418           0.000001
           78              H       0.765450       3.230145      53.683226       0.126225       1.199920 0.91958395E+01  0.92614128E+02                                 1.798175                            1.719715      -1.287619       2.271520                    0.995900       3.502908       9.636159       0.504275       1.206015      -0.726226      -0.015963       0.002512      -0.023975       0.028912      -0.000543       0.002622      -0.001306      -0.001489       0.024993      -0.005454      -0.003531       0.008986              1.827887       1.944216      -0.028150       0.305367       1.375295      -0.066396       2.164151          -0.000002
           79              H       5.105762       7.540526      53.688614       0.126445       1.120290 0.83943354E+01  0.82788330E+02                                 1.726931                            1.649002      -1.189728       2.318575                    0.996579       3.460399       9.476702       0.511253       1.214751      -0.723586      -0.004751      -0.015996      -0.027397       0.032078       0.001115       0.003258       0.003426       0.002558       0.030848      -0.007176      -0.004530       0.011707              1.764155       1.325650       0.017179       0.021170       1.871468       0.323030       2.095349          -0.000001
           80              H       5.102313       7.504430       2.538125       0.129099       1.148839 0.86573997E+01  0.85947978E+02                                 1.750433                            1.670775      -1.291663       2.274165                    0.995903       3.457092       9.464349       0.510244       1.209149      -0.725232      -0.003493       0.015799       0.026537       0.031081      -0.000190      -0.000357       0.003458       0.002191       0.029619      -0.006756      -0.003847       0.010603              1.786038       1.339804      -0.005858      -0.030191       1.892939       0.313114       2.125372           0.000001
           81              C       6.068539       8.385699      37.381028       0.265752      31.082444 0.34266395E+03  0.75812183E+04                                 8.794658                            6.330127       0.182752       2.097512                    0.999475      24.256170      67.373182       0.631317       0.438518      -1.051836       0.004280       0.009789       0.054540       0.055576      -0.016352      -0.019778       0.004138       0.002043      -0.138188      -0.051257       0.008379       0.042879             10.731670       5.807223       2.560965       2.620742      12.678223      -0.351635      13.709564           0.000001
           82              C       6.738899       0.743928      37.975951      -0.288753      30.105611 0.44575237E+03  0.10575651E+05                                 8.497205                            7.033958      -0.210305       1.922876                    0.997589      30.091754      87.724214       0.620234       0.416234      -1.061265      -0.025761       0.053038      -0.060618       0.084565       0.005647       0.012711      -0.022932      -0.029993      -0.057464      -0.035422       0.001027       0.034395              9.595876       6.461986       1.353700       1.012427      12.127072      -0.622616      10.198571           0.000003
           83              C       6.599031       2.084759      37.113743      -0.232979      26.689702 0.41866661E+03  0.97598690E+04                                 7.797518                            6.796559      -0.040728       1.983027                    0.998777      29.121904      83.629009       0.635023       0.413753      -1.064889       0.012113      -0.075289       0.009424       0.076837       0.003591      -0.005356      -0.044628      -0.038785       0.078213      -0.032952      -0.029401       0.062353              8.462632       5.653574       0.294931       0.278088      10.183208      -0.534227       9.551113           0.000003
           84              C       6.756325       1.741408      35.681400       0.176165      23.068172 0.33312572E+03  0.72892325E+04                                 7.019452                            6.043686      -0.091572       2.006330                    0.999412      24.494400      66.784549       0.680778       0.411175      -1.073174      -0.016330       0.113061       0.000529       0.114235      -0.007349       0.000825      -0.041784      -0.044753      -0.002537      -0.033709      -0.021219       0.054928              7.662960       5.938154       1.059609       0.181884       8.865848      -0.866787       8.184878           0.000002
           85              C       5.694417       0.740407      35.192636       0.121143      24.541537 0.36452858E+03  0.81859664E+04                                 7.357603                            6.355585      -0.310048       1.925019                    0.998589      25.830398      72.147240       0.656382       0.415538      -1.066695      -0.115106       0.011091       0.041634       0.122905      -0.025857      -0.016464      -0.006320       0.042423      -0.017404      -0.036267      -0.003508       0.039774              7.987449       6.405043       0.975958       0.828152      10.098974      -0.325797       7.458331           0.000002
           86              C       5.661311       8.290617      36.052150      -0.076098      39.784447 0.46023340E+03  0.10888331E+05                                10.043171                            7.139181       0.036408       2.017247                    0.999315      27.673839      77.762325       0.623409       0.415289      -1.073426      -0.031381       0.035326      -0.034260       0.058365      -0.010688      -0.012075      -0.017746      -0.005877      -0.076489      -0.036983       0.011756       0.025226             12.376197       6.211769       2.500433       3.129564      15.678463       0.347007      15.238360           0.000003
           87              C       5.170005       7.082724      35.562847       0.075446      40.118135 0.41170745E+03  0.94967263E+04                                10.228745                            6.797089      -0.089590       1.982915                    0.999351      26.421200      73.917025       0.631005       0.420812      -1.067181      -0.016549      -0.005653      -0.003955       0.017929      -0.035222      -0.000135      -0.000292       0.021353      -0.024331      -0.032753      -0.008107       0.040859             13.538935       6.397670       2.364036       3.949864      13.309207       2.293478      20.909929           0.000003
           88              C       5.093785       6.001607      36.448765      -0.196728      36.059605 0.43825666E+03  0.10322112E+05                                 9.482469                            6.976929       0.169110       2.024762                    0.999541      29.743579      85.531704       0.624360       0.416516      -1.064345       0.001314       0.002519       0.002947       0.004093       0.005265      -0.007832      -0.001836      -0.007927      -0.035629      -0.015416       0.001734       0.013682             11.369093       5.547335       1.187353       2.417332      11.341825      -0.879537      17.218120           0.000005
           89              C       5.487693       6.159197      37.759860       0.126182      27.922325 0.31355388E+03  0.68086458E+04                                 8.109968                            5.962433       0.120034       2.063977                    0.999574      25.329231      70.498712       0.663424       0.425173      -1.056297       0.013440       0.046197       0.008569       0.048869      -0.012486      -0.021402       0.003658       0.036065      -0.101347      -0.039904      -0.004831       0.044735              9.654054       5.053045       1.514049       1.991637       9.931175      -0.225539      13.977941           0.000002
           90              C       5.027090       5.454006      32.198619       0.093447      28.154509 0.32283122E+03  0.70523161E+04                                 8.109766                            6.023814       0.209229       2.085781                    0.999738      25.696963      71.436741       0.665198       0.421501      -1.059952      -0.027369       0.040871      -0.019977       0.053091      -0.000990      -0.014702      -0.001717       0.015536      -0.086489      -0.032857       0.006726       0.026131              9.735672       6.340117      -1.791679       2.504848       7.816266       1.668653      15.050633           0.000003
           91              C       5.374160       5.715481      33.501092      -0.195328      36.537422 0.44713230E+03  0.10586662E+05                                 9.586608                            7.064212       0.108645       2.005251                    0.999308      29.881688      86.223775       0.618102       0.418526      -1.062805       0.002705       0.009575      -0.002412       0.010238      -0.012675      -0.001692      -0.005748       0.031292      -0.023569      -0.019329      -0.004738       0.024067             11.668292       6.851082      -2.028032       2.351815      10.105832       3.187676      18.047963           0.000004
           92              C       4.798290       6.824770      34.162836       0.125741      36.914821 0.39818048E+03  0.91149963E+04                                 9.754765                            6.716762      -0.155296       1.970179                    0.999012      25.852444      72.223693       0.629736       0.424885      -1.063834      -0.003397      -0.005040       0.007454       0.009618       0.012072      -0.008224      -0.004406      -0.009017       0.005717      -0.015087      -0.001683       0.016770             12.779443       7.470840      -1.355928       4.288211       9.629178       3.447401      21.238312           0.000003
           93              C       3.913336       7.595990      33.447743      -0.194015      34.981212 0.42941410E+03  0.10058794E+05                                 9.301087                            6.928828       0.126567       2.014981                    0.999580      29.442858      84.336310       0.623680       0.419251      -1.062990      -0.009528      -0.004904      -0.005535       0.012061      -0.002893      -0.012621       0.000727      -0.006084      -0.020619      -0.016432       0.004998       0.011434             11.182172       7.615311      -1.575148       3.840900       8.459559       2.135396      17.471645           0.000006
           94              C       3.642028       7.289615      32.130181       0.110044      26.975219 0.30394212E+03  0.65263183E+04                                 7.826402                            5.806890       0.331340       2.132163                    0.999853      25.003386      68.430935       0.685648       0.416033      -1.065704       0.026346      -0.035367      -0.004749       0.044357       0.005098      -0.009530      -0.016444       0.014354      -0.086640      -0.036123       0.008808       0.027314              9.372476       6.106048      -1.628169       2.294849       7.620946       2.073755      14.390435           0.000004
           95              C       7.796067       6.462931      46.077473       0.284122      29.676764 0.31887201E+03  0.69516260E+04                                 8.577922                            6.141131       0.092056       2.074939                    0.999514      23.922726      66.663607       0.633468       0.443518      -1.045453       0.011372       0.007265      -0.050088       0.051874      -0.026763      -0.010886       0.020708      -0.004684      -0.149589      -0.055308      -0.001322       0.056630             10.436067      12.019784       3.047601       0.870721       6.726183      -3.033553      12.562234          -0.000002
           96              C       0.102995       7.245596      45.616192      -0.301284      30.328247 0.45513917E+03  0.10845610E+05                                 8.526990                            7.115357      -0.180682       1.926941                    0.998013      30.320393      88.340199       0.616192       0.417139      -1.061584       0.051260      -0.042683       0.036058       0.075827      -0.008317       0.020188      -0.019983       0.031473      -0.105643      -0.046962       0.003491       0.043471              9.550118      11.405544       1.431091       0.661595       7.401477      -1.536234       9.843332          -0.000002
           97              C       1.490817       6.710320      46.343680      -0.240335      27.145319 0.44226055E+03  0.10439496E+05                                 7.871765                            6.988662      -0.033743       1.979352                    0.998645      29.540141      85.024060       0.626561       0.414134      -1.065936      -0.062159       0.017162       0.000563       0.064487      -0.018418       0.046843      -0.009910       0.050966       0.088260      -0.046768      -0.024468       0.071236              8.478910      10.549121       0.152502       0.131966       5.894246      -0.643314       8.993363          -0.000002
           98              C       1.143898       6.825650      47.814822       0.170254      23.253745 0.33983900E+03  0.74604578E+04                                 7.036380                            6.099004      -0.071396       2.013591                    0.999255      24.540429      66.643609       0.679732       0.410465      -1.075487       0.101936      -0.017215      -0.003089       0.103426      -0.018337       0.039170       0.000417       0.053553       0.010861      -0.040200      -0.017122       0.057322              7.681259       8.976365       0.482742       1.260136       6.229346      -0.257037       7.838065          -0.000002
           99              C       0.139525       5.649452      48.154317       0.110207      24.970718 0.38300763E+03  0.87004457E+04                                 7.432139                            6.507747      -0.286484       1.926061                    0.998563      26.212061      73.429134       0.650260       0.414653      -1.068181       0.015185      -0.122522      -0.064815       0.139439      -0.019879       0.001571       0.024700      -0.020509       0.001311      -0.031062      -0.004202       0.035264              8.034262       9.921589       0.976674       0.491134       6.859583      -0.887067       7.321614          -0.000001
          100              C       7.676562       5.922372      47.338991      -0.101948      39.345565 0.45801095E+03  0.10852273E+05                                10.019008                            7.146022       0.000702       2.000505                    0.999181      28.130277      79.814702       0.618269       0.418104      -1.068689       0.029729      -0.031118       0.021825       0.048254      -0.002267       0.021259       0.026649       0.003468      -0.046432      -0.040792       0.010299       0.030493             12.314660      15.142002       2.547527      -0.259973       7.348804      -4.342085      14.453175          -0.000001
          101              C       6.536513       5.285851      47.736146       0.085646      38.874811 0.40838189E+03  0.94272595E+04                                10.100947                            6.820956      -0.201288       1.949253                    0.999325      26.513727      74.885253       0.621058       0.427224      -1.060186      -0.001019      -0.025838       0.004084       0.026179      -0.042734      -0.010199       0.000910      -0.017460      -0.027200      -0.040804      -0.008235       0.049040             13.154444      13.239587       2.985827      -2.007005       7.393351      -4.950877      18.830394          -0.000001
          102              C       5.482480       5.216301      46.855616      -0.198565      35.085701 0.43792920E+03  0.10306576E+05                                 9.291764                            6.962499       0.236388       2.048115                    0.999582      29.637789      85.036143       0.626957       0.415105      -1.065858      -0.001431       0.007345      -0.005090       0.009050       0.005868       0.001234       0.005387       0.007930      -0.021491      -0.010339      -0.001076       0.011415             10.980244      11.417440       1.381768       0.495760       5.685873      -2.637542      15.837420          -0.000004
          103              C       5.714820       5.652093      45.535360       0.124165      27.495574 0.31702761E+03  0.68922050E+04                                 7.994690                            5.974328       0.107252       2.056523                    0.999598      25.327367      70.173349       0.667318       0.422194      -1.059823       0.047858       0.014564       0.000303       0.050026      -0.022106      -0.000266       0.020831      -0.007417      -0.103853      -0.042463      -0.000743       0.043207              9.412368       9.154143       2.090802       0.407536       5.575431      -1.836993      13.507529          -0.000002
          104              C       5.102936       4.911686      51.172045       0.097849      27.960672 0.32435240E+03  0.71021379E+04                                 8.110369                            6.060783       0.175270       2.073802                    0.999752      25.780895      72.027167       0.658662       0.424690      -1.056727       0.045759      -0.033445       0.003938       0.056816      -0.001898       0.009822       0.023575       0.048796      -0.081739      -0.044986       0.005461       0.039525              9.681149       5.999343      -1.943876      -1.280101       7.965865      -2.064320      15.078240          -0.000002
          105              C       5.148819       5.300818      49.824845      -0.199740      37.609057 0.47789211E+03  0.11496485E+05                                 9.792294                            7.322729       0.118078       2.006811                    0.999064      30.254679      87.791806       0.605095       0.420772      -1.062145      -0.010927      -0.011947      -0.005263       0.017025      -0.009780      -0.007320       0.009053      -0.035929      -0.012105      -0.020183      -0.006051       0.026235             11.787486      10.283399      -2.363810      -2.034449       7.275732      -2.758786      17.803328          -0.000005
          106              C       6.299939       4.764661      49.129690       0.112259      37.222660 0.42230521E+03  0.98130224E+04                                 9.829951                            6.925808      -0.192048       1.951638                    0.999074      26.422534      74.434147       0.618848       0.425937      -1.062899       0.003319       0.003631      -0.002826       0.005673       0.014877      -0.001633       0.005680       0.028607       0.040860      -0.028269       0.013356       0.014913             12.668783       9.337202      -0.853245      -4.193862       9.305953      -5.434823      19.363194          -0.000001
          107              C       6.885516       3.641286      49.607676      -0.200558      34.479923 0.43945872E+03  0.10348606E+05                                 9.194066                            6.999269       0.150825       2.018425                    0.999596      29.708054      85.182316       0.622191       0.418041      -1.064289      -0.001860      -0.005235       0.008630       0.010264      -0.005884      -0.003780       0.016735      -0.007555       0.025778      -0.014411      -0.008378       0.022789             10.837148       7.956019      -1.098880      -3.044121       9.483956      -4.444730      15.071471          -0.000005
          108              C       6.454468       3.123618      50.850333       0.107939      26.436528 0.30316833E+03  0.65028544E+04                                 7.707405                            5.791065       0.377434       2.147521                    0.999825      24.973999      68.221910       0.688369       0.414824      -1.066923      -0.026006       0.033971       0.008792       0.043677       0.000519       0.023704       0.002312       0.020142      -0.074182      -0.034683       0.002332       0.032351              9.081115       6.224662      -1.215237      -2.867859       8.442368      -2.355606      12.576314          -0.000004
          109              C       4.042846       7.059834      41.946419       0.647635      24.108736 0.24089955E+03  0.49390200E+04                                 7.770745                            5.521293      -0.105178       2.032407                    0.999562      21.625196      60.124648       0.629542       0.474544      -1.019021       0.045109       0.003527      -0.008625       0.046061      -0.000159       0.001602      -0.006337      -0.154946      -0.129656      -0.056066      -0.043298       0.099364              9.868083      16.751047      -0.078350       0.213118       4.280262       0.035849       8.572940          -0.000001
          110              C       2.614751       7.035183      42.129638      -0.184755      39.776667 0.43006789E+03  0.10055347E+05                                10.131719                            6.870786       0.107684       2.007827                    0.999609      29.223742      83.019815       0.636413       0.411630      -1.070276      -0.016810      -0.000209       0.003526       0.017177      -0.002950      -0.002619       0.005084      -0.120074      -0.013465      -0.057982      -0.004766       0.062748             13.611943      26.326823      -0.272564       2.106580       5.236678      -0.357231       9.272330          -0.000001
          111              C       1.766336       7.114418      41.096605      -0.177820      39.496075 0.43057286E+03  0.10077610E+05                                10.092858                            6.873972       0.031576       1.983369                    0.999458      29.383317      83.719879       0.635909       0.411529      -1.069545       0.017293       0.000378      -0.001588       0.017370       0.002759      -0.003417       0.004284      -0.122502      -0.023918      -0.057576      -0.007964       0.065540             13.512516      26.299557      -0.471820       2.274689       5.260919      -0.332648       8.977070           0.000002
          112              C       0.307370       7.127624      41.256653       0.648276      24.243275 0.24259146E+03  0.49790535E+04                                 7.810518                            5.546402      -0.071217       2.047110                    0.999545      21.548786      59.812255       0.627562       0.475531      -1.019181      -0.048692      -0.000161       0.004499       0.048900       0.006712       0.002294       0.029611      -0.151311      -0.104964      -0.058513      -0.041462       0.099975              9.907122      16.835625      -0.341809       0.387169       4.520727      -0.937044       8.365013           0.000000
          113              C       6.645562       0.776502      42.246575       0.656613      23.206320 0.23410638E+03  0.47700518E+04                                 7.609221                            5.467031      -0.102630       2.040025                    0.999353      21.437609      59.602299       0.627878       0.478764      -1.015808      -0.002853      -0.045980      -0.002211       0.046122      -0.000740      -0.038011      -0.000245       0.156229      -0.108309      -0.060079      -0.046235       0.106314              9.515025       4.405183      -0.271123       0.938929      15.739795      -0.690222       8.400098          -0.000001
          114              C       6.584623       2.254674      42.365129      -0.179239      39.683591 0.44356133E+03  0.10458454E+05                                10.137312                            6.989383       0.015130       1.973841                    0.999459      29.649278      84.774553       0.628980       0.413005      -1.068646      -0.004226       0.017363       0.001690       0.017950       0.010958       0.009143       0.005495       0.113075      -0.008142      -0.056630      -0.003788       0.060419             13.398754       5.255654      -0.105720      -0.192109      25.779966      -2.376424       9.160641          -0.000002
          115              C       6.653403       3.088402      41.315930      -0.203489      40.613999 0.44709434E+03  0.10552398E+05                                10.249074                            6.993753       0.133386       2.009591                    0.999656      29.677163      84.627323       0.632560       0.410254      -1.071477       0.002847      -0.019491      -0.002194       0.019819       0.005270       0.005693       0.007711       0.102886       0.009808      -0.054307       0.003444       0.050863             13.607829       5.241842      -0.054150      -0.184432      25.999692      -2.015647       9.581952           0.000001
          116              C       6.614531       4.530478      41.467355       0.679212      22.179580 0.21516758E+03  0.43027993E+04                                 7.396276                            5.248716      -0.157608       2.026130                    0.999383      21.075526      58.497935       0.637927       0.480132      -1.012694       0.001912       0.044572       0.005395       0.044938      -0.000092      -0.000049      -0.002690       0.159307      -0.144937      -0.056393      -0.047417       0.103809              9.291489       4.066048      -0.148507       0.085324      15.346775      -0.378819       8.461644          -0.000000
          117              C       1.162893       5.650332      28.450170       0.674715      20.818047 0.21441768E+03  0.42819736E+04                                 7.117042                            5.260372      -0.079009       2.059144                    0.999221      20.977451      58.093502       0.633752       0.483953      -1.011182       0.045972       0.000379      -0.008821       0.046812      -0.006791       0.002467      -0.012381      -0.175458      -0.150726      -0.063197      -0.050861       0.114059              8.704525      13.893386       0.139171       0.836492       4.028863       0.387961       8.191325           0.000000
          118              C       8.410939       5.660897      28.588123      -0.193251      37.831838 0.43034909E+03  0.10081120E+05                                 9.846708                            6.892659       0.079551       1.993101                    0.999588      29.708335      84.959210       0.631588       0.413984      -1.066890      -0.012402       0.003524       0.003296       0.013307       0.003368      -0.011337      -0.002490      -0.124114      -0.041884      -0.058050      -0.011174       0.069224             12.755696      24.027314       0.054938       2.462969       5.091381       0.160441       9.148394           0.000001
          119              C       7.639284       5.633605      27.584728      -0.203710      38.088987 0.41916120E+03  0.97791910E+04                                 9.902291                            6.816929       0.002552       1.969790                    0.999547      29.797847      85.744690       0.631476       0.415746      -1.063077       0.010689      -0.000809      -0.000581       0.010735       0.006348      -0.014288      -0.002357      -0.117265      -0.042927      -0.056562      -0.009691       0.066253             12.873268      24.388521      -0.188864       2.360886       5.094933       0.234898       9.136351          -0.000004
          120              C       6.163512       5.691710      27.694660       0.674568      22.108508 0.22254388E+03  0.44836223E+04                                 7.407825                            5.349609      -0.089486       2.051078                    0.999535      21.101354      58.602770       0.630424       0.482236      -1.012567      -0.044097       0.003296       0.005945       0.044617       0.002274       0.003409      -0.011194      -0.164770      -0.145220      -0.059447      -0.047971       0.107418              9.196937      15.289263      -0.053189       0.764265       4.116357       0.297569       8.185191          -0.000001
          121              C       3.533807       8.192013      27.712443       0.670678      21.903865 0.22116484E+03  0.44467817E+04                                 7.350284                            5.325822      -0.087250       2.053120                    0.999451      21.078107      58.386942       0.633414       0.480937      -1.013737      -0.000022      -0.046586       0.006721       0.047068      -0.000927      -0.016023       0.003030       0.168059      -0.146564      -0.060465      -0.049616       0.110081              9.131138       4.143401       0.261897       0.430988      14.980512       0.634952       8.269501          -0.000001
          122              C       3.636836       0.885671      27.595506      -0.183176      39.278995 0.43736183E+03  0.10282377E+05                                10.093721                            6.949991       0.048636       1.985183                    0.999579      29.607643      84.702630       0.629064       0.414151      -1.067250       0.010959       0.014003      -0.001435       0.017839      -0.012371       0.002204      -0.008577       0.128921      -0.035881      -0.061072      -0.010654       0.071726             13.236705       5.216761       0.406378       0.055527      25.113708       2.264917       9.379644          -0.000004
          123              C       3.657301       1.677140      28.633928      -0.192734      39.024747 0.43216471E+03  0.10140578E+05                                10.034365                            6.903848       0.008912       1.970911                    0.999480      29.764139      85.362099       0.631144       0.413585      -1.066488       0.009694      -0.013464       0.002532       0.016783       0.003577      -0.000315      -0.007996       0.117205      -0.034772      -0.054405      -0.010106       0.064511             13.086808       5.170799       0.163886       0.169705      24.715342       2.286325       9.374282          -0.000000
          124              C       3.646532       3.148269      28.509985       0.646606      24.132466 0.24487954E+03  0.50403132E+04                                 7.795762                            5.575830      -0.067700       2.046426                    0.999538      21.659815      60.303100       0.625033       0.476100      -1.018373       0.001118       0.047169      -0.007181       0.047726      -0.006214      -0.016283       0.002496       0.159225      -0.128821      -0.058631      -0.044528       0.103159              9.766352       4.366928       0.302383       0.496145      16.178004       0.649208       8.754124           0.000001
          125              C       2.713805       0.418184      10.437028       0.265752      31.082446 0.34266397E+03  0.75812189E+04                                 8.794658                            6.330127       0.182752       2.097512                    0.999475      24.256171      67.373183       0.631318       0.438518      -1.051836      -0.004280      -0.009789       0.054540       0.055576      -0.016352       0.019778      -0.004138       0.002043      -0.138188      -0.051257       0.008379       0.042879             10.731670       5.807223       2.560965      -2.620742      12.678222       0.351635      13.709563           0.000001
          126              C       2.043445       8.059955      11.031951      -0.288753      30.105612 0.44575240E+03  0.10575652E+05                                 8.497205                            7.033958      -0.210305       1.922876                    0.997589      30.091755      87.724217       0.620234       0.416234      -1.061265       0.025761      -0.053038      -0.060618       0.084565       0.005647      -0.012711       0.022932      -0.029993      -0.057464      -0.035422       0.001027       0.034395              9.595876       6.461986       1.353700      -1.012427      12.127072       0.622616      10.198571           0.000003
          127              C       2.183313       6.719124      10.169743      -0.232979      26.689702 0.41866661E+03  0.97598693E+04                                 7.797518                            6.796560      -0.040728       1.983027                    0.998777      29.121904      83.629012       0.635023       0.413753      -1.064889      -0.012113       0.075289       0.009424       0.076837       0.003591       0.005356       0.044628      -0.038785       0.078213      -0.032952      -0.029401       0.062353              8.462633       5.653575       0.294930      -0.278088      10.183209       0.534227       9.551114           0.000003
          128              C       2.026019       7.062475       8.737400       0.176166      23.068171 0.33312570E+03  0.72892319E+04                                 7.019452                            6.043685      -0.091572       2.006330                    0.999412      24.494399      66.784546       0.680778       0.411175      -1.073174       0.016330      -0.113061       0.000529       0.114235      -0.007349      -0.000825       0.041784      -0.044753      -0.002537      -0.033709      -0.021219       0.054928              7.662960       5.938154       1.059608      -0.181884       8.865847       0.866787       8.184877           0.000002
          129              C       3.087927       8.063476       8.248636       0.121143      24.541539 0.36452860E+03  0.81859670E+04                                 7.357603                            6.355586      -0.310048       1.925019                    0.998589      25.830399      72.147244       0.656382       0.415538      -1.066695       0.115106      -0.011091       0.041634       0.122905      -0.025857       0.016464       0.006320       0.042423      -0.017404      -0.036267      -0.003508       0.039774              7.987450       6.405043       0.975958      -0.828152      10.098975       0.325797       7.458331           0.000002
          130              C       3.121033       0.513266       9.108150      -0.076098      39.784447 0.46023340E+03  0.10888330E+05                                10.043171                            7.139181       0.036408       2.017247                    0.999315      27.673839      77.762324       0.623409       0.415289      -1.073426       0.031381      -0.035326      -0.034260       0.058365      -0.010688       0.012075       0.017746      -0.005877      -0.076489      -0.036983       0.011756       0.025226             12.376197       6.211769       2.500433      -3.129563      15.678462      -0.347008      15.238360           0.000003
          131              C       3.612339       1.721159       8.618847       0.075446      40.118135 0.41170746E+03  0.94967264E+04                                10.228746                            6.797089      -0.089590       1.982915                    0.999351      26.421200      73.917026       0.631004       0.420812      -1.067181       0.016549       0.005653      -0.003955       0.017929      -0.035222       0.000135       0.000292       0.021353      -0.024331      -0.032753      -0.008107       0.040859             13.538935       6.397670       2.364036      -3.949864      13.309207      -2.293478      20.909929           0.000003
          132              C       3.688559       2.802276       9.504765      -0.196728      36.059604 0.43825665E+03  0.10322111E+05                                 9.482469                            6.976928       0.169110       2.024762                    0.999541      29.743579      85.531702       0.624360       0.416516      -1.064345      -0.001314      -0.002519       0.002947       0.004093       0.005265       0.007832       0.001836      -0.007927      -0.035629      -0.015416       0.001734       0.013682             11.369093       5.547335       1.187353      -2.417332      11.341824       0.879537      17.218119           0.000005
          133              C       3.294651       2.644686      10.815860       0.126182      27.922323 0.31355386E+03  0.68086452E+04                                 8.109968                            5.962433       0.120034       2.063977                    0.999574      25.329230      70.498708       0.663424       0.425173      -1.056297      -0.013440      -0.046197       0.008569       0.048869      -0.012486       0.021402      -0.003658       0.036065      -0.101347      -0.039904      -0.004831       0.044735              9.654053       5.053045       1.514049      -1.991637       9.931175       0.225539      13.977940           0.000002
          134              C       3.755254       3.349877       5.254619       0.093447      28.154510 0.32283122E+03  0.70523162E+04                                 8.109766                            6.023814       0.209229       2.085781                    0.999738      25.696963      71.436743       0.665198       0.421501      -1.059952       0.027369      -0.040871      -0.019977       0.053091      -0.000990       0.014702       0.001717       0.015536      -0.086489      -0.032857       0.006726       0.026131              9.735672       6.340117      -1.791679      -2.504848       7.816266      -1.668653      15.050634           0.000003
          135              C       3.408184       3.088402       6.557092      -0.195328      36.537422 0.44713230E+03  0.10586662E+05                                 9.586608                            7.064212       0.108645       2.005251                    0.999308      29.881688      86.223776       0.618102       0.418526      -1.062805      -0.002705      -0.009575      -0.002412       0.010238      -0.012675       0.001692       0.005748       0.031292      -0.023569      -0.019329      -0.004738       0.024067             11.668292       6.851082      -2.028032      -2.351816      10.105832      -3.187675      18.047963           0.000004
          136              C       3.984054       1.979113       7.218836       0.125741      36.914821 0.39818048E+03  0.91149963E+04                                 9.754765                            6.716762      -0.155296       1.970179                    0.999012      25.852444      72.223694       0.629736       0.424885      -1.063834       0.003397       0.005040       0.007454       0.009618       0.012072       0.008224       0.004406      -0.009017       0.005717      -0.015087      -0.001683       0.016770             12.779443       7.470840      -1.355928      -4.288211       9.629178      -3.447401      21.238312           0.000003
          137              C       4.869008       1.207893       6.503743      -0.194015      34.981214 0.42941412E+03  0.10058795E+05                                 9.301088                            6.928828       0.126567       2.014981                    0.999580      29.442859      84.336315       0.623680       0.419251      -1.062990       0.009528       0.004904      -0.005535       0.012061      -0.002893       0.012621      -0.000727      -0.006084      -0.020619      -0.016432       0.004998       0.011434             11.182173       7.615312      -1.575148      -3.840900       8.459560      -2.135396      17.471646           0.000006
          138              C       5.140316       1.514268       5.186181       0.110044      26.975221 0.30394215E+03  0.65263191E+04                                 7.826402                            5.806891       0.331340       2.132163                    0.999853      25.003387      68.430939       0.685648       0.416033      -1.065704      -0.026346       0.035367      -0.004749       0.044357       0.005098       0.009530       0.016444       0.014354      -0.086640      -0.036123       0.008808       0.027314              9.372477       6.106048      -1.628169      -2.294849       7.620947      -2.073755      14.390436           0.000004
          139              C       0.986277       2.340952      19.133473       0.284122      29.676764 0.31887201E+03  0.69516259E+04                                 8.577922                            6.141131       0.092056       2.074939                    0.999514      23.922726      66.663607       0.633468       0.443518      -1.045453      -0.011372      -0.007265      -0.050088       0.051874      -0.026763       0.010886      -0.020708      -0.004684      -0.149589      -0.055308      -0.001322       0.056630             10.436067      12.019784       3.047601      -0.870722       6.726183       3.033553      12.562234          -0.000002
          140              C       8.679349       1.558287      18.672192      -0.301283      30.328246 0.45513915E+03  0.10845609E+05                                 8.526990                            7.115356      -0.180682       1.926941                    0.998013      30.320392      88.340196       0.616192       0.417139      -1.061584      -0.051260       0.042683       0.036058       0.075827      -0.008317      -0.020188       0.019983       0.031473      -0.105643      -0.046962       0.003491       0.043471              9.550117      11.405543       1.431091      -0.661595       7.401477       1.536234       9.843331          -0.000002
          141              C       7.291527       2.093563      19.399680      -0.240335      27.145321 0.44226059E+03  0.10439498E+05                                 7.871766                            6.988662      -0.033743       1.979352                    0.998645      29.540142      85.024064       0.626561       0.414134      -1.065936       0.062159      -0.017162       0.000563       0.064487      -0.018418      -0.046843       0.009910       0.050966       0.088260      -0.046768      -0.024468       0.071236              8.478911      10.549122       0.152501      -0.131967       5.894247       0.643314       8.993364          -0.000002
          142              C       7.638446       1.978233      20.870822       0.170254      23.253744 0.33983898E+03  0.74604573E+04                                 7.036380                            6.099004      -0.071397       2.013591                    0.999255      24.540429      66.643610       0.679732       0.410465      -1.075487      -0.101936       0.017215      -0.003089       0.103426      -0.018337      -0.039170      -0.000417       0.053553       0.010861      -0.040200      -0.017122       0.057322              7.681259       8.976365       0.482742      -1.260136       6.229346       0.257037       7.838065          -0.000002
          143              C       8.642819       3.154431      21.210317       0.110207      24.970717 0.38300761E+03  0.87004452E+04                                 7.432139                            6.507747      -0.286484       1.926061                    0.998563      26.212061      73.429135       0.650260       0.414653      -1.068181      -0.015185       0.122522      -0.064815       0.139439      -0.019879      -0.001571      -0.024700      -0.020509       0.001311      -0.031062      -0.004202       0.035264              8.034262       9.921588       0.976674      -0.491133       6.859583       0.887067       7.321614          -0.000001
          144              C       1.105782       2.881511      20.394991      -0.101948      39.345566 0.45801095E+03  0.10852274E+05                                10.019009                            7.146022       0.000702       2.000505                    0.999181      28.130277      79.814703       0.618269       0.418104      -1.068689      -0.029729       0.031118       0.021825       0.048254      -0.002267      -0.021259      -0.026649       0.003468      -0.046432      -0.040792       0.010299       0.030493             12.314661      15.142002       2.547527       0.259973       7.348804       4.342085      14.453176          -0.000001
          145              C       2.245831       3.518032      20.792146       0.085646      38.874811 0.40838188E+03  0.94272594E+04                                10.100947                            6.820956      -0.201288       1.949253                    0.999325      26.513727      74.885253       0.621058       0.427224      -1.060186       0.001019       0.025838       0.004084       0.026179      -0.042734       0.010199      -0.000910      -0.017460      -0.027200      -0.040804      -0.008235       0.049040             13.154444      13.239587       2.985827       2.007005       7.393351       4.950877      18.830394          -0.000001
          146              C       3.299864       3.587582      19.911616      -0.198566      35.085702 0.43792921E+03  0.10306576E+05                                 9.291764                            6.962499       0.236388       2.048115                    0.999582      29.637790      85.036144       0.626957       0.415105      -1.065858       0.001431      -0.007345      -0.005090       0.009050       0.005868      -0.001234      -0.005387       0.007930      -0.021491      -0.010339      -0.001076       0.011415             10.980244      11.417440       1.381768      -0.495760       5.685873       2.637542      15.837420          -0.000004
          147              C       3.067524       3.151790      18.591360       0.124165      27.495574 0.31702762E+03  0.68922052E+04                                 7.994691                            5.974328       0.107252       2.056523                    0.999598      25.327367      70.173352       0.667318       0.422194      -1.059823      -0.047858      -0.014564       0.000303       0.050026      -0.022106       0.000266      -0.020831      -0.007417      -0.103853      -0.042463      -0.000743       0.043207              9.412368       9.154144       2.090803      -0.407536       5.575432       1.836993      13.507530          -0.000002
          148              C       3.679408       3.892197      24.228045       0.097849      27.960674 0.32435243E+03  0.71021386E+04                                 8.110370                            6.060783       0.175270       2.073802                    0.999752      25.780896      72.027173       0.658662       0.424690      -1.056727      -0.045759       0.033445       0.003938       0.056816      -0.001898      -0.009822      -0.023575       0.048796      -0.081739      -0.044986       0.005461       0.039525              9.681150       5.999344      -1.943876       1.280101       7.965866       2.064321      15.078242          -0.000002
          149              C       3.633525       3.503065      22.880845      -0.199740      37.609058 0.47789213E+03  0.11496486E+05                                 9.792295                            7.322729       0.118078       2.006811                    0.999064      30.254679      87.791808       0.605095       0.420772      -1.062145       0.010927       0.011947      -0.005263       0.017024      -0.009781       0.007320      -0.009053      -0.035929      -0.012105      -0.020184      -0.006051       0.026235             11.787487      10.283400      -2.363810       2.034449       7.275733       2.758786      17.803329          -0.000005
          150              C       2.482405       4.039222      22.185690       0.112259      37.222660 0.42230521E+03  0.98130224E+04                                 9.829951                            6.925807      -0.192048       1.951638                    0.999074      26.422534      74.434147       0.618848       0.425937      -1.062899      -0.003319      -0.003631      -0.002826       0.005673       0.014877       0.001633      -0.005680       0.028607       0.040860      -0.028269       0.013356       0.014913             12.668783       9.337202      -0.853245       4.193862       9.305953       5.434823      19.363194          -0.000001
          151              C       1.896828       5.162597      22.663676      -0.200558      34.479923 0.43945872E+03  0.10348606E+05                                 9.194066                            6.999269       0.150825       2.018425                    0.999596      29.708054      85.182316       0.622191       0.418041      -1.064289       0.001860       0.005235       0.008630       0.010264      -0.005884       0.003780      -0.016735      -0.007555       0.025778      -0.014411      -0.008378       0.022789             10.837148       7.956019      -1.098880       3.044121       9.483956       4.444730      15.071470          -0.000005
          152              C       2.327876       5.680265      23.906333       0.107939      26.436526 0.30316831E+03  0.65028539E+04                                 7.707405                            5.791065       0.377434       2.147521                    0.999825      24.973998      68.221907       0.688369       0.414824      -1.066923       0.026006      -0.033971       0.008792       0.043677       0.000519      -0.023704      -0.002312       0.020142      -0.074182      -0.034683       0.002332       0.032351              9.081115       6.224662      -1.215237       2.867859       8.442368       2.355606      12.576313          -0.000004
          153              C       4.739498       1.744049      15.002419       0.647635      24.108735 0.24089953E+03  0.49390196E+04                                 7.770745                            5.521293      -0.105178       2.032407                    0.999562      21.625195      60.124646       0.629541       0.474544      -1.019021      -0.045109      -0.003527      -0.008625       0.046061      -0.000159      -0.001602       0.006337      -0.154946      -0.129656      -0.056066      -0.043298       0.099364              9.868083      16.751047      -0.078350      -0.213118       4.280262      -0.035849       8.572940          -0.000001
          154              C       6.167593       1.768700      15.185638      -0.184755      39.776668 0.43006791E+03  0.10055348E+05                                10.131719                            6.870786       0.107683       2.007827                    0.999609      29.223744      83.019820       0.636413       0.411630      -1.070276       0.016810       0.000209       0.003526       0.017177      -0.002950       0.002619      -0.005084      -0.120074      -0.013465      -0.057982      -0.004766       0.062748             13.611944      26.326823      -0.272564      -2.106580       5.236678       0.357231       9.272330          -0.000001
          155              C       7.016008       1.689465      14.152605      -0.177820      39.496073 0.43057284E+03  0.10077609E+05                                10.092857                            6.873971       0.031576       1.983369                    0.999458      29.383317      83.719875       0.635909       0.411529      -1.069545      -0.017293      -0.000378      -0.001588       0.017370       0.002759       0.003417      -0.004284      -0.122502      -0.023918      -0.057576      -0.007964       0.065540             13.512514      26.299554      -0.471820      -2.274688       5.260919       0.332648       8.977070           0.000002
          156              C       8.474974       1.676259      14.312653       0.648276      24.243276 0.24259148E+03  0.49790540E+04                                 7.810518                            5.546402      -0.071217       2.047110                    0.999545      21.548787      59.812256       0.627562       0.475531      -1.019181       0.048693       0.000161       0.004499       0.048900       0.006712      -0.002294      -0.029611      -0.151311      -0.104964      -0.058513      -0.041462       0.099975              9.907121      16.835624      -0.341809      -0.387169       4.520727       0.937044       8.365013           0.000000
          157              C       2.136782       8.027381      15.302575       0.656613      23.206320 0.23410638E+03  0.47700518E+04                                 7.609221                            5.467031      -0.102630       2.040025                    0.999353      21.437609      59.602296       0.627878       0.478764      -1.015808       0.002853       0.045980      -0.002211       0.046122      -0.000740       0.038011       0.000245       0.156229      -0.108309      -0.060079      -0.046235       0.106314              9.515025       4.405183      -0.271123      -0.938929      15.739794       0.690222       8.400098          -0.000001
          158              C       2.197721       6.549209      15.421129      -0.179239      39.683588 0.44356130E+03  0.10458453E+05                                10.137311                            6.989383       0.015130       1.973841                    0.999459      29.649277      84.774547       0.628980       0.413005      -1.068647       0.004226      -0.017363       0.001690       0.017950       0.010958      -0.009143      -0.005495       0.113075      -0.008142      -0.056630      -0.003788       0.060419             13.398752       5.255653      -0.105720       0.192109      25.779962       2.376423       9.160641          -0.000002
          159              C       2.128941       5.715481      14.371930      -0.203489      40.614002 0.44709438E+03  0.10552400E+05                                10.249075                            6.993753       0.133385       2.009591                    0.999656      29.677164      84.627328       0.632560       0.410254      -1.071477      -0.002847       0.019491      -0.002194       0.019819       0.005270      -0.005693      -0.007711       0.102886       0.009808      -0.054307       0.003444       0.050863             13.607829       5.241843      -0.054150       0.184432      25.999693       2.015647       9.581952           0.000001
          160              C       2.167813       4.273405      14.523355       0.679212      22.179580 0.21516758E+03  0.43027993E+04                                 7.396276                            5.248716      -0.157608       2.026130                    0.999383      21.075526      58.497935       0.637927       0.480132      -1.012694      -0.001912      -0.044572       0.005395       0.044938      -0.000092       0.000049       0.002690       0.159307      -0.144937      -0.056393      -0.047417       0.103809              9.291489       4.066048      -0.148507      -0.085324      15.346774       0.378819       8.461644           0.000000
          161              C       7.619451       3.153551       1.506170       0.674715      20.818048 0.21441770E+03  0.42819740E+04                                 7.117042                            5.260372      -0.079009       2.059144                    0.999221      20.977452      58.093504       0.633752       0.483953      -1.011182      -0.045972      -0.000379      -0.008821       0.046812      -0.006791      -0.002467       0.012381      -0.175458      -0.150726      -0.063197      -0.050861       0.114059              8.704525      13.893387       0.139171      -0.836492       4.028863      -0.387961       8.191325           0.000001
          162              C       0.371405       3.142986       1.644123      -0.193251      37.831839 0.43034911E+03  0.10081121E+05                                 9.846708                            6.892660       0.079551       1.993101                    0.999588      29.708335      84.959212       0.631588       0.413984      -1.066890       0.012402      -0.003524       0.003296       0.013307       0.003368       0.011337       0.002490      -0.124114      -0.041884      -0.058050      -0.011174       0.069224             12.755697      24.027315       0.054938      -2.462969       5.091381      -0.160441       9.148394           0.000001
          163              C       1.143060       3.170278       0.640728      -0.203710      38.088989 0.41916122E+03  0.97791915E+04                                 9.902292                            6.816929       0.002552       1.969790                    0.999547      29.797848      85.744692       0.631476       0.415746      -1.063077      -0.010689       0.000809      -0.000581       0.010735       0.006348       0.014288       0.002357      -0.117265      -0.042927      -0.056562      -0.009691       0.066253             12.873269      24.388522      -0.188864      -2.360886       5.094933      -0.234898       9.136351          -0.000004
          164              C       2.618832       3.112173       0.750660       0.674568      22.108508 0.22254388E+03  0.44836223E+04                                 7.407825                            5.349609      -0.089486       2.051078                    0.999535      21.101354      58.602771       0.630424       0.482236      -1.012567       0.044097      -0.003296       0.005945       0.044617       0.002274      -0.003409       0.011194      -0.164770      -0.145220      -0.059447      -0.047971       0.107418              9.196937      15.289263      -0.053189      -0.764265       4.116357      -0.297569       8.185191          -0.000001
          165              C       5.248537       0.611870       0.768443       0.670678      21.903865 0.22116484E+03  0.44467817E+04                                 7.350284                            5.325822      -0.087250       2.053120                    0.999451      21.078107      58.386940       0.633414       0.480937      -1.013737       0.000022       0.046586       0.006721       0.047068      -0.000927       0.016023      -0.003030       0.168059      -0.146564      -0.060465      -0.049616       0.110081              9.131138       4.143401       0.261897      -0.430988      14.980512      -0.634952       8.269500          -0.000001
          166              C       5.145508       7.918212       0.651506      -0.183176      39.278994 0.43736181E+03  0.10282376E+05                                10.093721                            6.949991       0.048636       1.985183                    0.999579      29.607643      84.702626       0.629064       0.414151      -1.067250      -0.010959      -0.014003      -0.001435       0.017839      -0.012371      -0.002204       0.008577       0.128921      -0.035881      -0.061072      -0.010654       0.071726             13.236704       5.216761       0.406378      -0.055527      25.113707      -2.264917       9.379643          -0.000004
          167              C       5.125043       7.126743       1.689928      -0.192734      39.024753 0.43216477E+03  0.10140580E+05                                10.034367                            6.903849       0.008912       1.970911                    0.999480      29.764141      85.362110       0.631144       0.413585      -1.066488      -0.009694       0.013464       0.002532       0.016783       0.003577       0.000315       0.007996       0.117205      -0.034772      -0.054405      -0.010106       0.064511             13.086810       5.170800       0.163886      -0.169705      24.715347      -2.286326       9.374283          -0.000000
          168              C       5.135812       5.655614       1.565985       0.646606      24.132467 0.24487955E+03  0.50403136E+04                                 7.795763                            5.575830      -0.067700       2.046426                    0.999538      21.659816      60.303104       0.625033       0.476100      -1.018373      -0.001118      -0.047169      -0.007181       0.047726      -0.006214       0.016283      -0.002496       0.159225      -0.128821      -0.058631      -0.044528       0.103159              9.766353       4.366929       0.302383      -0.496145      16.178005      -0.649208       8.754125           0.000001
          169              N       6.020484       7.301060      38.213059      -0.255510      40.088733 0.49622847E+03  0.11809364E+05                                 9.733734                            7.156464       0.069023       2.065318                    0.996747      27.194335      73.471758       0.664989       0.387032      -1.106719      -0.039598      -0.027676      -0.110028       0.120167       0.006897      -0.035185      -0.007426      -0.032364      -0.242980      -0.091843       0.031919       0.059925             11.889350       6.190455       2.262949       1.821565      14.279912      -2.215398      15.197682           0.000001
          170              N       4.157965       6.230508      31.500769      -0.184637      36.109788 0.45793179E+03  0.10679300E+05                                 9.139210                            6.900429       0.086650       2.087208                    0.997065      26.148063      69.889232       0.673568       0.389926      -1.104869       0.036894       0.025838       0.129315       0.136935      -0.028113      -0.016826      -0.019380      -0.013860      -0.195497      -0.073567       0.011824       0.061743             11.214283       7.455982      -2.307358       2.560034       9.391167       2.216099      16.795699           0.000001
          171              N       6.787850       6.362566      45.220654      -0.253758      38.365146 0.47114674E+03  0.11085050E+05                                 9.464183                            6.985407       0.136227       2.090194                    0.997404      26.955156      72.775334       0.670295       0.388382      -1.104056      -0.030136      -0.049420       0.109429       0.123795       0.004517       0.008808       0.046437       0.010889      -0.239648      -0.096687       0.040682       0.056005             11.474900      13.264294       2.740662       2.844807       6.773810      -1.914426      14.386597          -0.000001
          172              N       5.662072       3.810321      51.643565      -0.177747      34.797108 0.43995917E+03  0.10179380E+05                                 8.938986                            6.785476       0.057512       2.079201                    0.997238      26.031951      69.782513       0.674555       0.392446      -1.100772       0.025537       0.047098      -0.121732       0.133000      -0.016092       0.013007       0.034298      -0.035959      -0.181572      -0.073820       0.012660       0.061160             10.822260       7.562785      -2.365047      -2.517987       9.239663      -2.220521      15.664331          -0.000002
          173              N       2.761860       1.502823      11.269059      -0.255510      40.088732 0.49622846E+03  0.11809363E+05                                 9.733733                            7.156464       0.069024       2.065318                    0.996747      27.194335      73.471756       0.664989       0.387032      -1.106719       0.039598       0.027676      -0.110028       0.120167       0.006897       0.035185       0.007426      -0.032364      -0.242980      -0.091843       0.031919       0.059925             11.889349       6.190455       2.262949      -1.821565      14.279911       2.215398      15.197681           0.000001
          174              N       4.624379       2.573375       4.556769      -0.184637      36.109789 0.45793179E+03  0.10679300E+05                                 9.139210                            6.900430       0.086650       2.087208                    0.997065      26.148063      69.889234       0.673568       0.389926      -1.104869      -0.036894      -0.025838       0.129315       0.136935      -0.028113       0.016826       0.019380      -0.013860      -0.195498      -0.073567       0.011824       0.061743             11.214283       7.455983      -2.307358      -2.560034       9.391167      -2.216099      16.795700           0.000001
          175              N       1.994494       2.441317      18.276654      -0.253758      38.365146 0.47114674E+03  0.11085050E+05                                 9.464183                            6.985407       0.136227       2.090194                    0.997404      26.955156      72.775335       0.670295       0.388382      -1.104056       0.030136       0.049420       0.109429       0.123795       0.004517      -0.008808      -0.046437       0.010889      -0.239648      -0.096687       0.040682       0.056005             11.474901      13.264295       2.740662      -2.844807       6.773810       1.914426      14.386598          -0.000001
          176              N       3.120272       4.993562      24.699565      -0.177747      34.797108 0.43995917E+03  0.10179380E+05                                 8.938987                            6.785476       0.057512       2.079201                    0.997238      26.031951      69.782514       0.674555       0.392446      -1.100772      -0.025537      -0.047098      -0.121732       0.133000      -0.016092      -0.013007      -0.034298      -0.035959      -0.181572      -0.073820       0.012660       0.061160             10.822260       7.562786      -2.365047       2.517987       9.239663       2.220521      15.664331          -0.000002
          177              O       6.686223       2.952822      34.946907      -0.571157      23.343926 0.33893072E+03  0.72711710E+04                                 6.379021                            5.537323       0.639377       2.280082                    0.998801      25.593607      63.869962       0.841575       0.339250      -1.153460       0.013327      -0.109971       0.090559       0.143081      -0.020423      -0.016383      -0.094209      -0.195809       0.409234      -0.170759      -0.020608       0.191367              7.033775       4.003444      -0.029314      -0.127542       9.524612      -3.112734       7.573268           0.000007
          178              O       4.385740       1.301214      35.273468      -0.549970      20.533719 0.33407246E+03  0.71582964E+04                                 5.796064                            5.526724       0.383769       2.197960                    0.998192      25.621677      64.404754       0.833702       0.342867      -1.147646       0.123120      -0.056921       0.001661       0.135651      -0.123108       0.029157      -0.071890       0.040834      -0.297645      -0.135800      -0.055155       0.190954              5.840674       6.311396      -1.424186       0.561952       6.809918      -0.695395       4.400709           0.000007
          179              O       2.338727       6.438280      48.461478      -0.575633      24.757449 0.35878170E+03  0.78059983E+04                                 6.660240                            5.712826       0.521811       2.237428                    0.998611      25.819496      64.851504       0.825287       0.341117      -1.152078      -0.116038       0.032195      -0.081744       0.145545      -0.074271       0.084926      -0.027972       0.154446       0.367388      -0.168506      -0.012837       0.181343              7.442384      10.413376      -0.858159       3.344905       4.208511      -0.531040       7.705266          -0.000004
          180              O       0.521411       4.291013      47.841766      -0.535241      20.109819 0.32966175E+03  0.70337764E+04                                 5.700164                            5.490229       0.368531       2.199048                    0.998229      25.345720      63.381778       0.837226       0.342881      -1.148708      -0.049534       0.118367       0.025188       0.130762      -0.112243       0.051080      -0.003713      -0.127600      -0.354824      -0.144705      -0.046301       0.191007              5.703924       6.248958      -1.317136       0.349099       6.643768      -0.207475       4.219046          -0.000006
          181              O       4.541044       6.981479      40.758728      -0.583588      36.914750 0.56092915E+03  0.13605957E+05                                 8.764261                            7.272420       0.280992       2.129418                    0.998196      27.992275      73.516850       0.714174       0.353575      -1.145207       0.004013      -0.002734       0.030568       0.030951      -0.007935      -0.071682      -0.000363      -0.066243       0.010746      -0.090236       0.030936       0.059301             10.108558      13.329161       0.028525      -4.847065       5.593346       0.091365      11.403168           0.000002
          182              O       4.729992       7.104734      43.005857      -0.568787      35.933372 0.52396617E+03  0.12509789E+05                                 8.650302                            7.042179       0.357161       2.157648                    0.998281      27.716281      72.504906       0.722799       0.354930      -1.142725       0.007506       0.003924      -0.033662       0.034711       0.005634       0.084310      -0.010159      -0.088654      -0.096541      -0.115256       0.052974       0.062282             10.166152      14.289615      -0.338466       4.925052       5.692553      -0.443210      10.516288          -0.000001
          183              O       8.415447       7.421673      40.190748      -0.583220      35.103683 0.51875925E+03  0.12340818E+05                                 8.454288                            6.943444       0.419602       2.168617                    0.998942      27.932785      72.674228       0.738776       0.348510      -1.149232      -0.010441      -0.004475       0.035456       0.037232      -0.014914       0.085695       0.003789      -0.044025      -0.077024      -0.104699       0.033969       0.070730              9.873139      13.816294      -1.185519       4.684846       5.880914      -1.361964       9.922208           0.000004
          184              O       8.586231       6.928656      42.371596      -0.558712      36.005047 0.53880930E+03  0.12962224E+05                                 8.660958                            7.177992       0.214425       2.124152                    0.996588      27.418832      72.143125       0.710002       0.358593      -1.139101       0.000507       0.002489      -0.024641       0.024772       0.021679      -0.053239       0.012679      -0.099558       0.009341      -0.088518       0.035671       0.052847              9.878355      12.749845       0.857990      -4.372247       5.674211      -0.962831      11.211007          -0.000000
          185              O       6.371112       0.275562      41.137560      -0.575828      36.463275 0.55552332E+03  0.13474586E+05                                 8.759602                            7.310128       0.208717       2.116289                    0.996129      27.835730      73.681062       0.700026       0.360727      -1.136753      -0.003457       0.005109       0.021964       0.022814       0.020488      -0.009358       0.053292       0.106209       0.030599      -0.090958       0.039119       0.051839              9.950426       5.787665       0.911714       1.035132      12.677336       4.196171      11.386277           0.000001
          186              O       6.856228       0.136460      43.311941      -0.567600      33.269464 0.48203100E+03  0.11271349E+05                                 8.162765                            6.704972       0.435092       2.184378                    0.998696      27.401736      70.945415       0.748954       0.349744      -1.146908      -0.017059      -0.008710      -0.032199       0.037465      -0.016241      -0.011522      -0.076057       0.052492      -0.073729      -0.098291       0.040361       0.057929              9.457151       5.547432      -1.054718       1.171291      13.079193      -4.370445       9.744828          -0.000003
          187              O       6.653682       5.215420      40.430550      -0.589412      37.279002 0.53335950E+03  0.12799870E+05                                 8.879214                            7.117872       0.320521       2.145113                    0.998109      27.870521      73.266955       0.716488       0.356214      -1.140880       0.003185       0.012753       0.036963       0.039230       0.002592       0.013515      -0.081669       0.079273      -0.084721      -0.109365       0.047072       0.062293             10.488323       5.721053      -0.498975       0.514171      14.433943      -5.257869      11.309973           0.000003
          188              O       6.615365       5.008529      42.600081      -0.584384      36.781701 0.54450310E+03  0.13137896E+05                                 8.786843                            7.208854       0.216116       2.114509                    0.997748      27.810657      73.359121       0.709279       0.357901      -1.139284       0.005985       0.001209      -0.033704       0.034253       0.000333      -0.000785       0.057827       0.086806      -0.030715      -0.083768       0.035229       0.048539             10.138153       5.496643       0.193667       0.083315      12.956721       4.778883      11.961095          -0.000001
          189              O       1.776907       5.745414      29.477814      -0.560931      32.825857 0.46787630E+03  0.10895831E+05                                 8.145621                            6.668537       0.356056       2.162484                    0.998600      27.310623      71.346944       0.737930       0.356419      -1.137657       0.007948      -0.002173      -0.030791       0.031874       0.001531       0.065441      -0.003551      -0.076046      -0.126325      -0.096265       0.037046       0.059219              9.406459      12.969224       0.629771       4.470564       5.341112       0.569991       9.909041           0.000003
          190              O       1.577446       5.598389      27.307205      -0.578282      35.083409 0.53620301E+03  0.12906999E+05                                 8.529014                            7.179982       0.200670       2.110081                    0.997639      27.804733      73.609192       0.705767       0.360536      -1.135527      -0.003892       0.004512       0.021602       0.022409      -0.005221      -0.052609      -0.004894      -0.084160      -0.027598      -0.078222       0.031105       0.047117              9.643028      12.540070      -0.379250      -4.065392       5.496550       0.599971      10.892463          -0.000002
          191              O       5.691752       5.749816      28.844091      -0.584437      35.870640 0.54959144E+03  0.13292404E+05                                 8.647751                            7.247247       0.253006       2.125513                    0.997442      27.908452      73.720776       0.706651       0.358375      -1.138834       0.001993      -0.004624      -0.028821       0.029257      -0.002139      -0.064729      -0.006622      -0.085156      -0.019209      -0.089929       0.040912       0.049018              9.841986      12.923854      -0.340758      -4.485145       5.544969       0.469151      11.057133          -0.000000
          192              O       5.499258       5.639767      26.648694      -0.581337      34.182930 0.49920896E+03  0.11802163E+05                                 8.363400                            6.873739       0.305833       2.136114                    0.998424      27.871005      73.093320       0.729948       0.354924      -1.140134      -0.013342       0.007352       0.040304       0.043087       0.005107       0.081850      -0.006419      -0.066368      -0.145690      -0.113344       0.055484       0.057861              9.666819      13.460149       0.549510       4.534693       5.485457       0.499326      10.054852          -0.000005
          193              O       3.664949       7.721886      28.841935      -0.575447      36.110983 0.54158310E+03  0.13057907E+05                                 8.702802                            7.208260       0.230137       2.122733                    0.996970      27.718026      73.234925       0.706107       0.359772      -1.137102       0.007656      -0.001303      -0.027225       0.028311      -0.002831      -0.004535      -0.060847       0.092440      -0.014380      -0.088388       0.039178       0.049210              9.989822       5.590278      -0.501582       0.703021      13.088297      -4.483997      11.290891          -0.000000
          194              O       3.478721       7.557253      26.654083      -0.568808      33.512322 0.48286418E+03  0.11311160E+05                                 8.240662                            6.744889       0.428068       2.183793                    0.998516      27.425911      71.389993       0.740062       0.353310      -1.142440       0.016340      -0.016876       0.034603       0.041823       0.007559      -0.008258       0.082020       0.069002      -0.109442      -0.109782       0.053499       0.056283              9.560644       5.406518       0.518692       0.502042      13.356448       4.435610       9.918966          -0.000004
          195              O       3.822109       3.814723      29.578045      -0.567695      34.984918 0.50881209E+03  0.12067878E+05                                 8.492086                            6.924864       0.313198       2.140757                    0.998312      27.756619      72.541316       0.730695       0.353424      -1.143115       0.006985       0.015850      -0.038820       0.042509       0.006035       0.001274       0.089049       0.061109      -0.113834      -0.114837       0.047901       0.066936              9.927426       5.627442       0.861418       0.909692      13.551515       4.706810      10.603322           0.000001
          196              O       3.609462       3.660655      27.337382      -0.581901      38.104418 0.58187831E+03  0.14263577E+05                                 9.016081                            7.463770       0.201505       2.108659                    0.996896      28.109714      74.547577       0.695976       0.359017      -1.139282       0.012333      -0.001110       0.022413       0.025606      -0.010917      -0.010007      -0.067541       0.080144       0.036974      -0.092263       0.035342       0.056921             10.359425       5.761409      -0.357069       0.502323      13.165817      -4.661748      12.151050          -0.000002
          197              O       2.096121       5.851061       8.002907      -0.571157      23.343924 0.33893070E+03  0.72711702E+04                                 6.379020                            5.537322       0.639377       2.280082                    0.998801      25.593607      63.869960       0.841575       0.339250      -1.153460      -0.013327       0.109971       0.090559       0.143081      -0.020423       0.016383       0.094209      -0.195809       0.409234      -0.170759      -0.020608       0.191367              7.033774       4.003444      -0.029314       0.127542       9.524612       3.112734       7.573268           0.000007
          198              O       4.396604       7.502669       8.329468      -0.549970      20.533718 0.33407243E+03  0.71582957E+04                                 5.796063                            5.526723       0.383769       2.197960                    0.998192      25.621677      64.404752       0.833702       0.342867      -1.147646      -0.123120       0.056921       0.001661       0.135651      -0.123108      -0.029157       0.071890       0.040834      -0.297645      -0.135800      -0.055155       0.190954              5.840674       6.311395      -1.424186      -0.561952       6.809918       0.695395       4.400708           0.000007
          199              O       6.443617       2.365603      21.517478      -0.575633      24.757453 0.35878176E+03  0.78060001E+04                                 6.660241                            5.712827       0.521811       2.237428                    0.998611      25.819496      64.851509       0.825287       0.341117      -1.152078       0.116038      -0.032195      -0.081744       0.145545      -0.074271      -0.084926       0.027972       0.154446       0.367388      -0.168506      -0.012837       0.181343              7.442386      10.413379      -0.858159      -3.344905       4.208511       0.531040       7.705267          -0.000004
          200              O       8.260933       4.512870      20.897766      -0.535241      20.109819 0.32966175E+03  0.70337764E+04                                 5.700164                            5.490229       0.368531       2.199048                    0.998229      25.345720      63.381778       0.837226       0.342881      -1.148708       0.049534      -0.118367       0.025188       0.130762      -0.112243      -0.051080       0.003713      -0.127600      -0.354824      -0.144705      -0.046301       0.191007              5.703924       6.248958      -1.317136      -0.349099       6.643768       0.207474       4.219046          -0.000006
          201              O       4.241300       1.822404      13.814728      -0.583588      36.914748 0.56092912E+03  0.13605956E+05                                 8.764260                            7.272419       0.280992       2.129418                    0.998196      27.992275      73.516847       0.714174       0.353575      -1.145207      -0.004013       0.002734       0.030568       0.030951      -0.007935       0.071682       0.000363      -0.066243       0.010746      -0.090236       0.030936       0.059301             10.108557      13.329159       0.028525       4.847065       5.593346      -0.091365      11.403167           0.000002
          202              O       4.052352       1.699149      16.061857      -0.568787      35.933372 0.52396616E+03  0.12509789E+05                                 8.650302                            7.042179       0.357161       2.157648                    0.998281      27.716281      72.504906       0.722799       0.354930      -1.142725      -0.007506      -0.003924      -0.033662       0.034711       0.005634      -0.084310       0.010159      -0.088654      -0.096541      -0.115256       0.052974       0.062282             10.166152      14.289615      -0.338466      -4.925051       5.692553       0.443210      10.516288          -0.000001
          203              O       0.366897       1.382210      13.246748      -0.583220      35.103681 0.51875921E+03  0.12340817E+05                                 8.454288                            6.943443       0.419602       2.168617                    0.998942      27.932784      72.674225       0.738776       0.348510      -1.149232       0.010441       0.004475       0.035456       0.037232      -0.014914      -0.085695      -0.003789      -0.044025      -0.077024      -0.104699       0.033969       0.070730              9.873138      13.816293      -1.185519      -4.684845       5.880914       1.361964       9.922208           0.000004
          204              O       0.196113       1.875227      15.427596      -0.558712      36.005048 0.53880931E+03  0.12962224E+05                                 8.660958                            7.177992       0.214425       2.124152                    0.996588      27.418832      72.143126       0.710002       0.358593      -1.139101      -0.000507      -0.002489      -0.024641       0.024772       0.021679       0.053239      -0.012679      -0.099558       0.009341      -0.088518       0.035671       0.052847              9.878355      12.749845       0.857990       4.372247       5.674212       0.962831      11.211007          -0.000000
          205              O       2.411232       8.528321      14.193560      -0.575828      36.463274 0.55552332E+03  0.13474586E+05                                 8.759602                            7.310129       0.208717       2.116289                    0.996129      27.835730      73.681062       0.700026       0.360727      -1.136753       0.003457      -0.005109       0.021964       0.022814       0.020488       0.009358      -0.053292       0.106209       0.030599      -0.090958       0.039119       0.051839              9.950426       5.787665       0.911714      -1.035132      12.677336      -4.196171      11.386277           0.000001
          206              O       1.926116       8.667423      16.367941      -0.567600      33.269462 0.48203096E+03  0.11271347E+05                                 8.162765                            6.704971       0.435093       2.184378                    0.998696      27.401735      70.945412       0.748954       0.349744      -1.146908       0.017059       0.008710      -0.032199       0.037465      -0.016241       0.011522       0.076057       0.052492      -0.073729      -0.098291       0.040361       0.057929              9.457151       5.547432      -1.054718      -1.171291      13.079192       4.370445       9.744828          -0.000003
          207              O       2.128662       3.588463      13.486550      -0.589412      37.279002 0.53335950E+03  0.12799870E+05                                 8.879214                            7.117872       0.320520       2.145113                    0.998109      27.870521      73.266955       0.716488       0.356214      -1.140880      -0.003185      -0.012753       0.036963       0.039230       0.002592      -0.013515       0.081669       0.079273      -0.084721      -0.109365       0.047072       0.062293             10.488323       5.721053      -0.498975      -0.514171      14.433943       5.257869      11.309973           0.000003
          208              O       2.166979       3.795354      15.656081      -0.584384      36.781700 0.54450308E+03  0.13137895E+05                                 8.786843                            7.208854       0.216115       2.114509                    0.997748      27.810656      73.359119       0.709279       0.357901      -1.139284      -0.005985      -0.001209      -0.033704       0.034253       0.000333       0.000785      -0.057827       0.086806      -0.030715      -0.083768       0.035229       0.048539             10.138153       5.496643       0.193667      -0.083315      12.956721      -4.778883      11.961095          -0.000001
          209              O       7.005437       3.058469       2.533814      -0.560931      32.825858 0.46787630E+03  0.10895831E+05                                 8.145621                            6.668537       0.356057       2.162484                    0.998600      27.310623      71.346944       0.737930       0.356419      -1.137657      -0.007948       0.002173      -0.030791       0.031874       0.001531      -0.065441       0.003551      -0.076046      -0.126325      -0.096265       0.037046       0.059219              9.406459      12.969224       0.629771      -4.470564       5.341112      -0.569991       9.909041           0.000003
          210              O       7.204898       3.205494       0.363205      -0.578282      35.083412 0.53620305E+03  0.12907000E+05                                 8.529014                            7.179982       0.200670       2.110081                    0.997639      27.804734      73.609196       0.705767       0.360536      -1.135527       0.003892      -0.004513       0.021602       0.022409      -0.005221       0.052609       0.004894      -0.084160      -0.027598      -0.078222       0.031105       0.047117              9.643028      12.540071      -0.379250       4.065393       5.496550      -0.599971      10.892464          -0.000002
          211              O       3.090592       3.054067       1.900091      -0.584437      35.870643 0.54959150E+03  0.13292406E+05                                 8.647752                            7.247248       0.253006       2.125513                    0.997442      27.908452      73.720780       0.706651       0.358375      -1.138834      -0.001993       0.004625      -0.028821       0.029257      -0.002139       0.064729       0.006622      -0.085156      -0.019209      -0.089929       0.040912       0.049018              9.841987      12.923856      -0.340758       4.485145       5.544970      -0.469151      11.057134          -0.000000
          212              O       3.283086       3.164116      53.592694      -0.581337      34.182924 0.49920886E+03  0.11802160E+05                                 8.363399                            6.873738       0.305833       2.136114                    0.998424      27.871004      73.093313       0.729948       0.354924      -1.140134       0.013342      -0.007352       0.040304       0.043087       0.005107      -0.081850       0.006419      -0.066368      -0.145690      -0.113344       0.055484       0.057860              9.666817      13.460146       0.549509      -4.534693       5.485456      -0.499325      10.054851          -0.000005
          213              O       5.117395       1.081997       1.897935      -0.575447      36.110983 0.54158310E+03  0.13057907E+05                                 8.702803                            7.208260       0.230137       2.122733                    0.996970      27.718026      73.234925       0.706107       0.359772      -1.137102      -0.007656       0.001303      -0.027225       0.028311      -0.002831       0.004535       0.060847       0.092440      -0.014380      -0.088388       0.039178       0.049210              9.989822       5.590278      -0.501582      -0.703021      13.088297       4.483997      11.290890          -0.000000
          214              O       5.303623       1.246630      53.598083      -0.568808      33.512321 0.48286417E+03  0.11311160E+05                                 8.240662                            6.744889       0.428068       2.183792                    0.998516      27.425911      71.389993       0.740062       0.353310      -1.142440      -0.016340       0.016876       0.034603       0.041823       0.007559       0.008258      -0.082020       0.069002      -0.109442      -0.109782       0.053499       0.056283              9.560644       5.406518       0.518692      -0.502042      13.356447      -4.435610       9.918966          -0.000004
          215              O       4.960235       4.989160       2.634045      -0.567695      34.984925 0.50881220E+03  0.12067881E+05                                 8.492088                            6.924865       0.313197       2.140757                    0.998312      27.756621      72.541325       0.730695       0.353424      -1.143115      -0.006985      -0.015850      -0.038820       0.042509       0.006035      -0.001274      -0.089049       0.061109      -0.113834      -0.114837       0.047901       0.066936              9.927428       5.627442       0.861418      -0.909692      13.551518      -4.706811      10.603323           0.000001
          216              O       5.172882       5.143228       0.393382      -0.581901      38.104417 0.58187828E+03  0.14263576E+05                                 9.016080                            7.463770       0.201505       2.108659                    0.996896      28.109714      74.547576       0.695976       0.359017      -1.139282      -0.012333       0.001110       0.022413       0.025606      -0.010917       0.010007       0.067541       0.080144       0.036974      -0.092263       0.035342       0.056921             10.359425       5.761409      -0.357069      -0.502323      13.165817       4.661748      12.151050          -0.000002

******************************************************
Auxiliary information for the entire system
The total spin magnetic moment of the unit cell is   0.000004
The total net atomic charge of the unit cell is   -0.000004
Accuracy of reproducing the electrostatic potential in the unit cell:
  The inner radius (bohr) =    5.0000
  The outer radius (bohr) =   12.0000
  Valid grid points have density less than (e/(bohr^3)) =    0.0001
  The number of valid grid points were=       253708
  The rms potential error without charges in kcal/mol is=      8.59270
  The rms potential error with partial charges in kcal/mol is=      1.25344
  The RRMSE value at monopole order=      0.14587
  The rms potential error with partial charges and cloud penetration in kcal/mol is=      1.24789
  The RRMSE value at monopole order with cloud penetration is=      0.14523
  The rms potential error with partial charges and atomic dipoles in kcal/mol is=      0.99585
  The RRMSE value at dipole order=      0.11589
  The rms potential error with partial charges, atomic dipoles and cloud penetration in kcal/mol is=      0.98361
  The RRMSE value at dipole order with cloud penetration=      0.11447

******************************************************
The electron densities and ab initio electrostatic potential were computed in VASP using the PBE functional and
projector augmented wave method. See the main text of the journal article for a description of computational details.
The atomic charges, dipoles, and quadrupoles were computed with the DDEC6 method as described in
(a) T. A. Manz and N. Gabaldon Limas, RSC Adv. 6 (2016) 47771-47801 DOI: 10.1039/c6ra04656h
(b) N. Gabaldon Limas and T. A. Manz, RSC Adv. 8 (2018) 2678-2707 DOI: 10.1039/c7ra11829e.
For each atom in the material, the electron cloud parameters were fit to the spherically averaged atom-in-material
electron density using radial positions for which this density was between 10^-4 and 10^-2 electrons per cubic bohr.
The polarizabilities, dispersion coefficients, and quantum Drude oscillator (QDO) parameters were fit using the MCLF method.
The magnetic structure of the system was optimized in VASP from the default ferromagnetic initial guess using spin polarization.
The atomic spin moments (ASMs) were computed on this optimized magnetic structure using the DDEC6 partition as inputs
to the method of T. A. Manz and D. S. Sholl, J. Chem. Theory Comput. 7 (2011) 4146-4164 DOI: 10.1021/ct200539n.
The RMSE and RRMSE were computed using a uniform grid with Ewald summation.
