# Supplementary material for: A collection of forcefield precursors for metal–organic frameworks
Source: RSC Adv. 2019 Nov 13;9(63):36492–507. doi: 10.1039/c9ra07327b (PMC9075174; doi:10.1039/c9ra07327b)
Supplement: RA-009-C9RA07327B-s5397 [file RA-009-C9RA07327B-s5397.xyz]

   76
jmolscript: load "" {1 1 1} spacegroup "x,y,z" unitcell [{      6.654000     0.000000     0.000000 }, {      0.000000    16.448000     0.000000 }, {      0.000000     0.000000    13.375000 }]
O      1.113547     2.864748    11.187786    -0.599418
O      4.441079    11.084636     4.495872    -0.600007
O      5.492278     5.445768    11.188321    -0.603361
O      2.163215    13.668288     4.502961    -0.602652
O      5.490415    11.089242     2.198850    -0.599654
O      2.164746     2.863761     8.887821    -0.600324
O      1.113946    13.668946     2.198315    -0.599840
O      4.439748     5.443466     8.884611    -0.599533
O      5.491746    13.668288     2.197512    -0.601491
O      2.164147     5.443137     8.883408    -0.601242
O      1.112549    11.090064     2.198449    -0.599640
O      4.441612     2.862281     8.889694    -0.599690
O      1.114146     5.447249    11.186583    -0.600845
O      4.439748    13.667301     4.503362    -0.600901
O      5.490348     2.865077    11.188990    -0.600290
O      2.164613    11.085294     4.496809    -0.601760
O     -0.025219     4.156081     9.319968    -1.051113
O      3.300717    12.382219     2.633136    -1.051059
O     -0.026350    12.380574     4.067204    -1.051475
O      3.301715     4.157725    10.754035    -1.051212
C      5.425738     0.602655    12.950344    -0.093456
C      2.098871     8.820404     6.255220    -0.091980
C      1.179754     7.700131    12.961846    -0.096375
C      4.506222    15.916236     6.282772    -0.092040
C      1.179222     8.831260     0.432548    -0.095080
C      4.506754     0.599201     7.128608    -0.096113
C      5.425805    15.919197     0.420644    -0.092235
C      2.098672     7.690098     7.101724    -0.094295
C      1.179488    15.919197     0.420376    -0.096441
C      4.506355     7.690098     7.102125    -0.095936
C      5.425539     8.828628     0.434554    -0.095086
C      2.099071     0.601503     7.126735    -0.093999
C      5.426071     7.697664    12.963853    -0.090168
C      2.098539    15.918703     6.281034    -0.092311
C      1.179355     0.602655    12.950076    -0.096527
C      4.506488     8.820404     6.255488    -0.097088
C     -0.024620     1.193960    12.513650    -0.030007
C     -0.024952     2.385947    11.579139     0.635216
C      3.302713     9.411710     5.818660    -0.029785
C      3.302846    10.604848     4.885887     0.636948
C     -0.023821     7.110964    12.521675    -0.030673
C     -0.023755     5.923912    11.580877     0.638940
C      3.302048    15.329536     5.840461    -0.032682
C      3.301582    14.144293     4.897524     0.639518
C     -0.024952     9.420263     0.871248    -0.031187
C     -0.025418    10.610769     1.807230     0.635173
C      3.303112     1.191658     7.564365    -0.031510
C      3.303245     2.383480     8.498609     0.635944
C     -0.024221    15.331181     0.861751    -0.030561
C     -0.024221    14.145444     1.803886     0.636653
C      3.302447     7.103233     7.544570    -0.029391
C      3.302048     5.919471     8.489113     0.636102
H      4.477543     1.014019    12.634560     0.111427
H      1.151009     9.231604     5.938232     0.111182
H      2.127949     7.287780    12.647801     0.113018
H      5.454151    15.501747     5.970734     0.110662
H      2.127018     9.243776     0.747930     0.112517
H      5.454816     1.009907     7.445461     0.112831
H      4.477876    15.505201     0.733351     0.110881
H      1.150410     7.276595     7.414565     0.110707
H      2.127683    15.505365     0.732683     0.112846
H      5.454217     7.276431     7.415368     0.112425
H      4.477477     9.239335     0.751541     0.112579
H      1.151342     1.014184     7.441850     0.112564
H      4.478209     7.283339    12.651546     0.109300
H      1.150344    15.506023     5.967256     0.110569
H      2.127084     1.014348    12.633757     0.113540
H      5.454483     9.231440     5.939035     0.113761
H      3.300451    12.386660     1.770984     0.444937
H      3.301715     4.161180    11.616054     0.445150
H     -0.025285     4.157725     8.457949     0.444986
H     -0.026616    12.382712     4.929222     0.445283
Al     1.637816     4.155094    10.036734     1.725961
Al     4.965747     4.155258    10.037670     1.726432
Al     4.964084    12.379258     3.349234     1.726082
Al     1.637616    12.378929     3.350304     1.726297

The following XYZ coordinates are in angstroms. Other properties are in atomic units.
The sperically averaged electron density of each atom fit to a function of the form exp(a - br)
eigen_1, eigen_2 and eigen_3 are the three eigenvalues of traceless quadrupole moment tensor
  atom number  atomic symbol              X              Y              Z     net charge C6 coefficient C8 coefficient C10 coefficient fluctuating dipole atomic polarizability isotropic forcefield polarizability              a              b squared Pearson coefficient          <r^3>          <r^4>         wp_QDO          m_QDO          q_QDO       dipole_x       dipole_y       dipole_z         dipole            Qxy            Qxz            Qyz     Q(x^2-y^2)  Q(3z^2 - R^2)        eigen_1        eigen_2        eigen_3 static polarizability      alpha(xx)      alpha(xy)      alpha(xz)      alpha(yy)      alpha(yz)      alpha(zz) atomic spin moment
            1              O       1.113547       2.864748      11.187786      -0.599418      42.897120 0.56035031E+03  0.13581063E+05                                 9.784525                            7.262277       0.195894       2.118391                    0.998274      27.438474      71.906483       0.716003       0.352953      -1.146330      -0.037668      -0.044682       0.019718       0.061678       0.028018      -0.014074       0.071340       0.050556       0.002442      -0.092935       0.031166       0.061769             12.452828      14.920808       5.444648      -4.891850      12.282881      -5.174376      10.154797          -0.000004
            2              O       4.441079      11.084636       4.495872      -0.600007      42.929307 0.56063148E+03  0.13589638E+05                                 9.789148                            7.263780       0.199988       2.119630                    0.998312      27.442863      71.923629       0.715973       0.352922      -1.146351      -0.036828      -0.044491       0.019663       0.061011       0.028050      -0.014156       0.071419       0.051362       0.005543      -0.093194       0.031229       0.061965             12.461079      14.930438       5.456337      -4.889234      12.306939      -5.174260      10.145862          -0.000005
            3              O       5.492278       5.445768      11.188321      -0.603361      43.078973 0.56257810E+03  0.13648524E+05                                 9.811697                            7.276340       0.196002       2.117817                    0.998221      27.484987      72.062814       0.715367       0.352918      -1.146364       0.034439       0.043650       0.018365       0.058555       0.027099       0.014029      -0.071138       0.047955       0.003844      -0.091711       0.029738       0.061973             12.495839      14.967788       5.461232       4.920553      12.307525       5.211307      10.212204          -0.000005
            4              O       2.163215      13.668288       4.502961      -0.602652      43.012917 0.56166662E+03  0.13620429E+05                                 9.801150                            7.269804       0.196116       2.118194                    0.998223      27.465917      71.989084       0.715807       0.352856      -1.146453       0.034565       0.043790       0.018050       0.058635       0.027314       0.013969      -0.071068       0.047548       0.002989      -0.091625       0.029647       0.061978             12.480824      14.953439       5.442672       4.927561      12.267410       5.207773      10.221622          -0.000004
            5              O       5.490415      11.089242       2.198850      -0.599654      42.900429 0.56021205E+03  0.13577303E+05                                 9.786611                            7.262341       0.191307       2.117191                    0.998274      27.431595      71.894800       0.715835       0.353047      -1.146218       0.036981      -0.044904      -0.019640       0.061398      -0.029212      -0.015571      -0.070547       0.048887       0.002876      -0.092730       0.031477       0.061253             12.457737      14.931511      -5.441986      -4.902947      12.277951       5.170511      10.163750          -0.000004
            6              O       2.164746       2.863761       8.887821      -0.600324      42.903653 0.56041038E+03  0.13582809E+05                                 9.785699                            7.262485       0.190686       2.116711                    0.998238      27.438222      71.905327       0.716023       0.352936      -1.146351       0.036589      -0.044531      -0.019890       0.060970      -0.028862      -0.015509      -0.070489       0.048875       0.002778      -0.092517       0.031407       0.061111             12.455063      14.926914      -5.454903      -4.883137      12.300135       5.167951      10.138140          -0.000005
            7              O       1.113946      13.668946       2.198315      -0.599840      42.948325 0.56056138E+03  0.13586585E+05                                 9.791282                            7.262436       0.203481       2.120951                    0.998265      27.434597      71.882323       0.716220       0.352836      -1.146499      -0.037161       0.044173      -0.020349       0.061207      -0.028883       0.015434       0.071485       0.050497       0.002252      -0.093816       0.032094       0.061721             12.468753      14.942399      -5.440864       4.918899      12.265400      -5.194635      10.198460          -0.000004
            8              O       4.439748       5.443466       8.884611      -0.599533      42.926275 0.56013232E+03  0.13573586E+05                                 9.788163                            7.259804       0.202712       2.120897                    0.998283      27.425856      71.852523       0.716328       0.352850      -1.146488      -0.037845       0.044191      -0.020318       0.061627      -0.028785       0.015934       0.071368       0.050420       0.002054      -0.093815       0.032387       0.061427             12.464645      14.939566      -5.433876       4.926672      12.243078      -5.196744      10.211293          -0.000004
            9              O       5.491746      13.668288       2.197512      -0.601491      43.022028 0.56162875E+03  0.13620170E+05                                 9.805482                            7.271479       0.187156       2.115640                    0.998183      27.458206      71.985960       0.715394       0.353043      -1.146227       0.036114       0.044422      -0.019062       0.060339       0.027587      -0.014328       0.071430       0.049219       0.002720      -0.092594       0.030655       0.061938             12.488389      14.963831       5.455743      -4.924346      12.290451      -5.206481      10.210884          -0.000005
           10              O       2.164147       5.443137       8.883408      -0.601242      43.013834 0.56138466E+03  0.13612665E+05                                 9.803808                            7.269542       0.191084       2.116961                    0.998195      27.453266      71.966985       0.715548       0.353008      -1.146264       0.035752       0.044542      -0.018557       0.060054       0.027729      -0.014306       0.071482       0.048983       0.002985      -0.092624       0.030520       0.062104             12.486996      14.961447       5.446127      -4.934730      12.270835      -5.208007      10.228708          -0.000004
           11              O       1.112549      11.090064       2.198449      -0.599640      42.926501 0.56061172E+03  0.13589173E+05                                 9.789615                            7.264357       0.166706       2.108843                    0.998288      27.441009      71.921110       0.715833       0.352991      -1.146284      -0.038006      -0.044195      -0.020430       0.061766       0.028597       0.015266      -0.071059       0.050419       0.003519      -0.093219       0.031799       0.061421             12.462083      14.934840       5.447298       4.899246      12.287816       5.174688      10.163594          -0.000005
           12              O       4.441612       2.862281       8.889694      -0.599690      42.921164 0.56059374E+03  0.13588416E+05                                 9.788385                            7.263924       0.167171       2.109113                    0.998231      27.441138      71.916942       0.715912       0.352960      -1.146326      -0.037882      -0.043925      -0.020993       0.061686       0.027933       0.015449      -0.070761       0.051857       0.004818      -0.093083       0.032331       0.060752             12.459497      14.934688       5.450251       4.894014      12.294146       5.171026      10.149658          -0.000004
           13              O       1.114146       5.447249      11.186583      -0.600845      42.983224 0.56108502E+03  0.13602783E+05                                 9.796477                            7.265905       0.199823       2.119698                    0.998302      27.449538      71.936465       0.716020       0.352843      -1.146465      -0.036575       0.044962       0.019312       0.061092      -0.028791      -0.013676      -0.072022       0.050969       0.001755      -0.093848       0.031200       0.062648             12.475233      14.946307      -5.446274      -4.920768      12.276464       5.201174      10.202928          -0.000004
           14              O       4.439748      13.667301       4.503362      -0.600901      42.947621 0.56065603E+03  0.13589355E+05                                 9.790368                            7.262331       0.200653       2.120123                    0.998291      27.442163      71.901707       0.716336       0.352766      -1.146564      -0.036213       0.044721       0.019345       0.060709      -0.028489      -0.013935      -0.072237       0.049721      -0.000497      -0.093746       0.031038       0.062708             12.466149      14.933620      -5.441148      -4.916704      12.258711       5.202337      10.206116          -0.000004
           15              O       5.490348       2.865077      11.188990      -0.600290      42.914295 0.56063314E+03  0.13590441E+05                                 9.790036                            7.266664       0.194144       2.118260                    0.998272      27.439482      71.929787       0.715367       0.353202      -1.146060       0.035733      -0.044150       0.018834       0.059840      -0.028580       0.013888       0.070885       0.048264       0.001978      -0.092114       0.030144       0.061971             12.459699      14.928002      -5.446515       4.891346      12.292676      -5.174993      10.158420          -0.000005
           16              O       2.164613      11.085294       4.496809      -0.601760      42.937471 0.56091583E+03  0.13598349E+05                                 9.790608                            7.266084       0.194339       2.118095                    0.998246      27.453039      71.956748       0.715786       0.352967      -1.146306       0.035229      -0.044269       0.018351       0.059478      -0.027769       0.013683       0.070901       0.048000       0.004889      -0.091633       0.029509       0.062124             12.461168      14.933536      -5.458683       4.883440      12.309563      -5.172741      10.140405          -0.000004
           17              O      -0.025219       4.156081       9.319968      -1.051113      55.990508 0.87816568E+03  0.23944353E+05                                11.840921                            9.071099      -0.456243       1.840664                    0.996221      33.767272      95.550430       0.639300       0.351378      -1.141359      -0.000564       0.000157       0.000161       0.000607       0.000097      -0.000636       0.000644      -0.117802       0.235773      -0.098199       0.019599       0.078600             15.477089      26.574846       0.004664       0.002269       9.164366      -0.012037      10.692055          -0.000004
           18              O       3.300717      12.382219       2.633136      -1.051059      56.012805 0.87832035E+03  0.23948925E+05                                11.843139                            9.070813      -0.455096       1.840951                    0.996255      33.767176      95.541743       0.639444       0.351294      -1.141460      -0.000739      -0.000414       0.000262       0.000887       0.000104      -0.000042       0.000530      -0.118194       0.236218      -0.098467       0.019723       0.078744             15.483513      26.590526      -0.002403       0.008829       9.167922      -0.022753      10.692090          -0.000004
           19              O      -0.026350      12.380574       4.067204      -1.051475      56.012594 0.87910105E+03  0.23974410E+05                                11.836498                            9.070029      -0.458981       1.839219                    0.996275      33.790264      95.600761       0.640011       0.350921      -1.141817      -0.000246      -0.000292      -0.000997       0.001068       0.000350      -0.000517       0.000151      -0.116589       0.232897      -0.097113       0.019479       0.077634             15.468128      26.549042       0.003086      -0.007262       9.160254       0.017412      10.695088          -0.000004
           20              O       3.301715       4.157725      10.754035      -1.051212      55.946309 0.87781136E+03  0.23928942E+05                                11.823200                            9.060187      -0.452117       1.841436                    0.996323      33.770408      95.504327       0.640736       0.350675      -1.142090      -0.000524      -0.000265      -0.001173       0.001312       0.000568      -0.000212       0.000062      -0.116641       0.232760      -0.097117       0.019530       0.077587             15.449622      26.512034      -0.003831      -0.000466       9.151201       0.015753      10.685632          -0.000004
           21              C       5.425738       0.602655      12.950344      -0.093456      40.413975 0.49148108E+03  0.11883445E+05                                10.192126                            7.363860       0.058853       1.978781                    0.999537      30.041401      86.841064       0.612259       0.413748      -1.068699       0.036903      -0.012369       0.007230       0.039586      -0.019914       0.015653       0.013546       0.022930       0.009206      -0.034831       0.010089       0.024742             12.543026      11.948566       0.815031      -0.630670      14.355298      -7.680618      11.325214          -0.000007
           22              C       2.098871       8.820404       6.255220      -0.091980      40.310279 0.48987654E+03  0.11834149E+05                                10.172086                            7.349328       0.063784       1.980801                    0.999541      29.996368      86.652810       0.613219       0.413466      -1.068955       0.037135      -0.013547       0.007270       0.040191      -0.019930       0.016080       0.012284       0.021350       0.013038      -0.034201       0.009518       0.024683             12.518096      11.926838       0.812396      -0.622455      14.317871      -7.665155      11.309578          -0.000007
           23              C       1.179754       7.700131      12.961846      -0.096375      40.473045 0.49222368E+03  0.11904896E+05                                10.196697                            7.365944       0.061325       1.979134                    0.999484      30.075168      86.927656       0.612657       0.413357      -1.069041      -0.036611       0.015017       0.007955       0.040363      -0.019562      -0.014421      -0.015077       0.023701       0.018662      -0.035815       0.012869       0.022945             12.550665      11.948621       0.809074       0.645241      14.355661       7.692970      11.347713          -0.000007
           24              C       4.506222      15.916236       6.282772      -0.092040      40.322417 0.48998692E+03  0.11837691E+05                                10.174566                            7.350985       0.061999       1.980007                    0.999477      30.004730      86.685181       0.613036       0.413559      -1.068876      -0.036240       0.014168       0.005418       0.039287      -0.020735      -0.014792      -0.013485       0.025682       0.016737      -0.035992       0.011121       0.024871             12.520874      11.928560       0.794803       0.655712      14.312755       7.669801      11.321307          -0.000007
           25              C       1.179222       8.831260       0.432548      -0.095080      40.523107 0.49303363E+03  0.11930548E+05                                10.209469                            7.375392       0.054212       1.976887                    0.999542      30.092468      87.027422       0.611783       0.413738      -1.068691      -0.037337      -0.014028      -0.007875       0.040655       0.019544       0.014969      -0.014778       0.022021       0.014766      -0.035292       0.012199       0.023094             12.566445      11.964925      -0.814286      -0.643143      14.376394       7.700713      11.358017          -0.000007
           26              C       4.506754       0.599201       7.128608      -0.096113      40.574933 0.49386606E+03  0.11956092E+05                                10.219756                            7.383038       0.050732       1.975589                    0.999561      30.112249      87.112859       0.611271       0.413897      -1.068556      -0.036931      -0.014179      -0.007535       0.040271       0.018796       0.015096      -0.013693       0.020750       0.015268      -0.033906       0.011162       0.022745             12.578740      11.973259      -0.826099      -0.629606      14.400576       7.708647      11.362386          -0.000007
           27              C       5.425805      15.919197       0.420644      -0.092235      40.346206 0.49038905E+03  0.11850040E+05                                10.180312                            7.355163       0.058926       1.979303                    0.999544      30.009954      86.714776       0.612706       0.413690      -1.068773       0.036061       0.012870      -0.006856       0.038898       0.019200      -0.015544       0.013707       0.023630       0.010165      -0.034544       0.010106       0.024438             12.528740      11.934013      -0.800329       0.650506      14.330541      -7.674838      11.321664          -0.000007
           28              C       2.098672       7.690098       7.101724      -0.094295      40.474201 0.49218930E+03  0.11905183E+05                                10.203449                            7.370622       0.052317       1.976728                    0.999559      30.064578      86.932760       0.611779       0.413911      -1.068564       0.034677       0.012575      -0.006386       0.037435       0.018672      -0.016612       0.014047       0.024830       0.012753      -0.035226       0.009934       0.025292             12.559604      11.956380      -0.802973       0.659182      14.354055      -7.702165      11.368376          -0.000007
           29              C       1.179488      15.919197       0.420376      -0.096441      40.515136 0.49283333E+03  0.11923621E+05                                10.203992                            7.370739       0.061262       1.978791                    0.999529      30.094927      87.006210       0.612413       0.413384      -1.068998      -0.036616       0.014881      -0.008911       0.040517      -0.020126       0.015193       0.015710       0.023587       0.016156      -0.036789       0.013061       0.023728             12.559728      11.958526       0.805296      -0.655388      14.368503      -7.697730      11.352155          -0.000007
           30              C       4.506355       7.690098       7.102125      -0.095936      40.475049 0.49218371E+03  0.11903961E+05                                10.197592                            7.365888       0.063145       1.979567                    0.999466      30.076045      86.936818       0.612615       0.413385      -1.068999      -0.036767       0.014605      -0.007918       0.040347      -0.020408       0.015069       0.015063       0.024169       0.017165      -0.036670       0.012633       0.024037             12.552181      11.951652       0.802387      -0.657482      14.344088      -7.695949      11.360802          -0.000007
           31              C       5.425539       8.828628       0.434554      -0.095086      40.485843 0.49254083E+03  0.11915400E+05                                10.203441                            7.371576       0.061608       1.979100                    0.999526      30.073007      86.953549       0.611970       0.413723      -1.068723       0.038598      -0.012943      -0.007674       0.041427      -0.019516      -0.015833      -0.013574       0.022603       0.011406      -0.034725       0.010290       0.024435             12.558415      11.957443       0.819772       0.629861      14.369831       7.694939      11.347970          -0.000007
           32              C       2.099071       0.601503       7.126735      -0.093999      40.381634 0.49097120E+03  0.11867143E+05                                10.182667                            7.356880       0.065548       1.980860                    0.999558      30.032150      86.778452       0.612990       0.413392      -1.069009       0.039462      -0.013765      -0.007548       0.042470      -0.020344      -0.015147      -0.013593       0.022940       0.011875      -0.035115       0.010732       0.024383             12.531072      11.937384       0.810101       0.634006      14.338696       7.673322      11.317135          -0.000007
           33              C       5.426071       7.697664      12.963853      -0.090168      40.241464 0.48874354E+03  0.11800399E+05                                10.163660                            7.343340       0.058719       1.979864                    0.999531      29.962474      86.542376       0.613131       0.413750      -1.068731       0.033702       0.012463       0.006427       0.036503       0.019638       0.015894      -0.013173       0.025256       0.008248      -0.034794       0.009094       0.025700             12.507791      11.917304      -0.793756      -0.650631      14.298835       7.660779      11.307234          -0.000007
           34              C       2.098539      15.918703       6.281034      -0.092311      40.392726 0.49093565E+03  0.11867632E+05                                10.192724                            7.363466       0.053331       1.977473                    0.999523      30.022872      86.793906       0.611780       0.414163      -1.068371       0.034556       0.012483       0.006463       0.037305       0.018662       0.014813      -0.013630       0.025069       0.011417      -0.034108       0.010061       0.024047             12.545286      11.942479      -0.806738      -0.648377      14.348616       7.690382      11.344762          -0.000007
           35              C       1.179355       0.602655      12.950076      -0.096527      40.507063 0.49283834E+03  0.11923875E+05                                10.204137                            7.371930       0.058479       1.978138                    0.999529      30.088505      86.990583       0.612215       0.413513      -1.068905      -0.037518      -0.015448       0.009499       0.041671       0.019947      -0.014899       0.014918       0.022310       0.016704      -0.035822       0.012651       0.023171             12.558951      11.957661      -0.818903       0.632952      14.377031      -7.693795      11.342161          -0.000007
           36              C       4.506488       8.820404       6.255488      -0.097088      40.544826 0.49333196E+03  0.11939437E+05                                10.212590                            7.377272       0.055133       1.977108                    0.999540      30.102067      87.058021       0.611756       0.413698      -1.068729      -0.036929      -0.015573       0.009516       0.041192       0.018982      -0.015274       0.014298       0.020271       0.018181      -0.034645       0.012022       0.022623             12.570882      11.965145      -0.821947       0.631263      14.384723      -7.705723      11.362777          -0.000007
           37              C      -0.024620       1.193960      12.513650      -0.030007      42.941572 0.45535040E+03  0.10730043E+05                                10.619990                            7.039621      -0.035121       1.985326                    0.999048      27.658113      77.232310       0.636893       0.408116      -1.079526       0.001544      -0.040284       0.025773       0.047848       0.000608       0.000163       0.012760      -0.011834       0.038194      -0.012335      -0.008174       0.020509             14.475097      11.693244      -0.001919       0.001168      17.957730     -10.402572      13.774317          -0.000004
           38              C      -0.024952       2.385947      11.579139       0.635216      27.766283 0.25694008E+03  0.53379374E+04                                 8.524164                            5.699631       0.075672       2.094760                    0.999530      21.700032      60.158708       0.621830       0.474125      -1.022213      -0.002063       0.054980      -0.053351       0.076638      -0.001128       0.001345       0.084714      -0.024351       0.110481      -0.072184      -0.030519       0.102703             11.368749      10.939834      -0.000625      -0.001570      13.049604      -6.881464      10.116808          -0.000002
           39              C       3.302713       9.411710       5.818660      -0.029785      42.953976 0.45537814E+03  0.10730969E+05                                10.622951                            7.040365      -0.038256       1.984294                    0.999053      27.656227      77.230572       0.636781       0.408178      -1.079474       0.001039      -0.040591       0.026944       0.048731      -0.000730      -0.000466       0.012634      -0.012676       0.035217      -0.012255      -0.007702       0.019957             14.481527      11.694431       0.001595      -0.000982      17.980643     -10.407766      13.769506          -0.000004
           40              C       3.302846      10.604848       4.885887       0.636948      27.760081 0.25674468E+03  0.53335223E+04                                 8.526736                            5.699994       0.070359       2.093052                    0.999568      21.696515      60.171224       0.621319       0.474546      -1.021860      -0.001781       0.055322      -0.054480       0.077665      -0.001974       0.001454       0.083905      -0.024425       0.110063      -0.071462      -0.030409       0.101872             11.373516      10.942324       0.001149      -0.004261      13.072642      -6.882757      10.105584          -0.000002
           41              C      -0.023821       7.110964      12.521675      -0.030673      43.040754 0.45606504E+03  0.10751100E+05                                10.637326                            7.045764      -0.040240       1.983389                    0.999050      27.674975      77.294624       0.636531       0.408188      -1.079478       0.001235       0.040646       0.026864       0.048737      -0.000036       0.001339      -0.012374      -0.012841       0.036275      -0.012599      -0.007366       0.019964             14.512136      11.706437       0.005117      -0.004649      17.939898      10.459126      13.890071          -0.000004
           42              C      -0.023755       5.923912      11.580877       0.638940      27.700573 0.25593228E+03  0.53121937E+04                                 8.514744                            5.690502       0.066620       2.092605                    0.999530      21.660793      60.038090       0.621942       0.474468      -1.021948      -0.002318      -0.055007      -0.054742       0.077639       0.001255       0.001607      -0.084515      -0.024010       0.105639      -0.072230      -0.029521       0.101751             11.362411      10.919558       0.000612      -0.005820      12.999878       6.899424      10.167797          -0.000002
           43              C       3.302048      15.329536       5.840461      -0.032682      43.044108 0.45619943E+03  0.10754217E+05                                10.633759                            7.043938      -0.038436       1.984181                    0.999000      27.683155      77.297496       0.637051       0.407857      -1.079782       0.000483       0.040495       0.028048       0.049263      -0.001621       0.001703      -0.012528      -0.011720       0.038749      -0.012538      -0.008015       0.020553             14.505662      11.701652      -0.001209       0.007271      17.912156      10.457251      13.903179          -0.000004
           44              C       3.301582      14.144293       4.897524       0.639518      27.721422 0.25618376E+03  0.53187388E+04                                 8.519711                            5.693848       0.067776       2.092571                    0.999524      21.666248      60.061421       0.621667       0.474560      -1.021895      -0.002521      -0.054534      -0.054314       0.077008       0.001009       0.001105      -0.084204      -0.024344       0.104543      -0.071812      -0.029545       0.101357             11.368970      10.926792      -0.000804       0.002640      12.987610       6.907709      10.192508          -0.000002
           45              C      -0.024952       9.420263       0.871248      -0.031187      42.943920 0.45527908E+03  0.10727834E+05                                10.619248                            7.038250      -0.037141       1.984661                    0.999047      27.659505      77.231761       0.637072       0.408021      -1.079599       0.000715      -0.040388      -0.026338       0.048222       0.000545       0.000390      -0.012646      -0.013073       0.036646      -0.012732      -0.007542       0.020274             14.475431      11.691916       0.001970      -0.007203      17.939961      10.407622      13.794416          -0.000004
           46              C      -0.025418      10.610769       1.807230       0.635173      27.754755 0.25665767E+03  0.53310601E+04                                 8.524988                            5.698479       0.063988       2.091428                    0.999587      21.692466      60.148826       0.621515       0.474455      -1.021948      -0.001232       0.053995       0.054236       0.076541      -0.001120      -0.000920      -0.083452      -0.026267       0.110594      -0.070345      -0.031512       0.101857             11.372029      10.939390      -0.001447      -0.004162      13.044368       6.887654      10.132327          -0.000002
           47              C       3.303112       1.191658       7.564365      -0.031510      42.953055 0.45544853E+03  0.10732678E+05                                10.620318                            7.039352      -0.037538       1.984493                    0.999015      27.663547      77.242621       0.637059       0.407997      -1.079630       0.000414      -0.040530      -0.027319       0.048879      -0.000946      -0.000156      -0.012863      -0.012803       0.038738      -0.013018      -0.007819       0.020837             14.475516      11.692578      -0.003059       0.005902      17.963919      10.402426      13.770050          -0.000004
           48              C       3.303245       2.383480       8.498609       0.635944      27.752240 0.25669237E+03  0.53320231E+04                                 8.525190                            5.699427       0.066016       2.092013                    0.999584      21.690624      60.147367       0.621364       0.474549      -1.021886      -0.001135       0.053548       0.054916       0.076710      -0.002372      -0.000828      -0.083250      -0.025175       0.113717      -0.070518      -0.031399       0.101918             11.370650      10.942182      -0.001842       0.005196      13.059705       6.880547      10.110063          -0.000002
           49              C      -0.024221      15.331181       0.861751      -0.030561      43.011702 0.45573050E+03  0.10740857E+05                                10.630352                            7.041575      -0.035770       1.984949                    0.999047      27.668912      77.260153       0.636960       0.408002      -1.079639       0.001322       0.040320      -0.026004       0.047996      -0.000024      -0.000432       0.013004      -0.013497       0.035519      -0.012682      -0.007777       0.020460             14.500677      11.699356       0.002014      -0.001849      17.917162     -10.450124      13.885514          -0.000004
           50              C      -0.024221      14.145444       1.803886       0.636653      27.746916 0.25640998E+03  0.53245279E+04                                 8.523424                            5.695432       0.062760       2.091067                    0.999577      21.680803      60.104892       0.621742       0.474405      -1.021994      -0.001545      -0.054457       0.055626       0.077860       0.001592      -0.000751       0.083869      -0.025897       0.107469      -0.070956      -0.030788       0.101744             11.375016      10.932068       0.001921       0.001511      13.006720      -6.909013      10.186260          -0.000002
           51              C       3.302447       7.103233       7.544570      -0.029391      42.983665 0.45528831E+03  0.10728291E+05                                10.627807                            7.039393      -0.039466       1.984033                    0.999005      27.654909      77.224126       0.636864       0.408146      -1.079499       0.000385       0.040214      -0.026728       0.048287      -0.000332      -0.001009       0.012706      -0.013710       0.034054      -0.012579      -0.007404       0.019983             14.498447      11.695872       0.005133      -0.003580      17.882633     -10.455749      13.916837          -0.000004
           52              C       3.302048       5.919471       8.489113       0.636102      27.756258 0.25643470E+03  0.53252512E+04                                 8.525362                            5.695709       0.061157       2.090446                    0.999575      21.685994      60.123481       0.621717       0.474406      -1.021978      -0.001773      -0.054298       0.056130       0.078115       0.001768      -0.000413       0.084300      -0.026389       0.106933      -0.071231      -0.030954       0.102185             11.378769      10.934123       0.003129      -0.000458      12.988237      -6.917533      10.213946          -0.000002
           53              H       4.477543       1.014019      12.634560       0.111427       1.527669 0.11901173E+02  0.12796190E+03                                 2.111395                            1.948976      -1.302812       2.227139                    0.996265       3.976361      11.336733       0.475949       1.196891      -0.726928      -0.043506       0.017995      -0.016130       0.049767      -0.005833       0.004591      -0.008658       0.021128      -0.029259      -0.016613      -0.001988       0.018602              2.195232       2.817307      -0.388583       0.315029       1.945319      -0.347973       1.823071          -0.000002
           54              H       1.151009       9.231604       5.938232       0.111182       1.530826 0.11929208E+02  0.12833889E+03                                 2.114310                            1.951238      -1.303960       2.226249                    0.996228       3.979980      11.350420       0.475685       1.196851      -0.726933      -0.043842       0.018013      -0.015883       0.049988      -0.005847       0.004688      -0.008797       0.020769      -0.028490      -0.016573      -0.001865       0.018437              2.198539       2.821781      -0.389494       0.317186       1.947795      -0.349267       1.826042          -0.000002
           55              H       2.127949       7.287780      12.647801       0.113018       1.521125 0.11836208E+02  0.12707998E+03                                 2.104838                            1.943251      -1.301359       2.228181                    0.996117       3.964938      11.293295       0.476832       1.196400      -0.727056       0.043123      -0.018543      -0.016100       0.049625      -0.005174      -0.004412       0.008352       0.020813      -0.028562      -0.016159      -0.001741       0.017900              2.188114       2.807835      -0.388141      -0.311384       1.939620       0.346327       1.816887          -0.000002
           56              H       5.454151      15.501747       5.970734       0.110662       1.531782 0.11933723E+02  0.12834897E+03                                 2.111710                            1.948962      -1.296622       2.229075                    0.996044       3.976878      11.325272       0.477120       1.193609      -0.727713       0.044256      -0.019045      -0.015809       0.050708      -0.005430      -0.004428       0.008525       0.020616      -0.028679      -0.016305      -0.001706       0.018011              2.195525       2.817855      -0.392117      -0.311721       1.947281       0.348294       1.821438          -0.000002
           57              H       2.127018       9.243776       0.747930       0.112517       1.521113 0.11839208E+02  0.12712701E+03                                 2.105279                            1.943865      -1.301150       2.228343                    0.996127       3.966862      11.301400       0.476596       1.196853      -0.726948       0.043306       0.018584       0.016054       0.049784       0.005278       0.004679       0.008166       0.020747      -0.027579      -0.015831      -0.002057       0.017888              2.188646       2.806993       0.387363       0.312887       1.940672       0.346549       1.818271          -0.000002
           58              H       5.454816       1.009907       7.445461       0.112831       1.517620 0.11808201E+02  0.12672531E+03                                 2.102995                            1.942043      -1.303208       2.227820                    0.996052       3.964700      11.296353       0.476498       1.197747      -0.726730       0.043250       0.018501       0.015728       0.049600       0.005079       0.005022       0.008370       0.020886      -0.027547      -0.016067      -0.001955       0.018021              2.186097       2.803990       0.385120       0.313440       1.937349       0.345723       1.816951          -0.000002
           59              H       4.477876      15.505201       0.733351       0.110881       1.531576 0.11934047E+02  0.12836757E+03                                 2.112304                            1.949570      -1.296628       2.229103                    0.996319       3.978974      11.336014       0.476779       1.194321      -0.727524      -0.043615      -0.018674       0.015922       0.050045       0.005750      -0.004399      -0.008665       0.021164      -0.029211      -0.016622      -0.001857       0.018479              2.196137       2.818681       0.391707      -0.312129       1.947667      -0.348423       1.822064          -0.000002
           60              H       1.150410       7.276595       7.414565       0.110707       1.527986 0.11901421E+02  0.12791968E+03                                 2.108471                            1.946542      -1.290603       2.232081                    0.996221       3.974415      11.316030       0.477318       1.193878      -0.727645      -0.044017      -0.019114       0.015787       0.050518       0.005414      -0.004395      -0.008737       0.020983      -0.028527      -0.016561      -0.001576       0.018137              2.191867       2.812559       0.389848      -0.310869       1.943399      -0.347230       1.819644          -0.000002
           61              H       2.127683      15.505365       0.732683       0.112846       1.523059 0.11856013E+02  0.12735096E+03                                 2.107064                            1.945233      -1.308004       2.225495                    0.996132       3.966996      11.303231       0.476438       1.196840      -0.726960       0.043011      -0.018636       0.016138       0.049575      -0.005358       0.004236      -0.008412       0.020855      -0.028294      -0.016187      -0.001723       0.017909              2.190444       2.810870      -0.389668       0.310370       1.942773      -0.346670       1.817688          -0.000002
           62              H       5.454217       7.276431       7.415368       0.112425       1.524011 0.11863775E+02  0.12744872E+03                                 2.107506                            1.945540      -1.310021       2.224706                    0.996116       3.968006      11.304876       0.476546       1.196434      -0.727058       0.043355      -0.018593       0.016058       0.049832      -0.005453       0.004239      -0.008306       0.020558      -0.027752      -0.015952      -0.001807       0.017758              2.190974       2.811142      -0.389980       0.311102       1.942682      -0.347264       1.819097          -0.000002
           63              H       4.477477       9.239335       0.751541       0.112579       1.521714 0.11846644E+02  0.12724713E+03                                 2.107311                            1.945624      -1.306574       2.226286                    0.996353       3.968627      11.314113       0.475882       1.198268      -0.726618      -0.043020       0.017965       0.016097       0.049321      -0.005754      -0.004690       0.008545       0.020942      -0.028507      -0.016363      -0.002050       0.018412              2.190798       2.810741      -0.386785      -0.314538       1.940917       0.347002       1.820737          -0.000002
           64              H       1.151342       1.014184       7.441850       0.112564       1.526861 0.11893415E+02  0.12787085E+03                                 2.111640                            1.949081      -1.311207       2.223756                    0.996338       3.973870      11.333118       0.475616       1.197801      -0.726714      -0.042902       0.017982       0.015974       0.049184      -0.005921      -0.004644       0.008565       0.020860      -0.028546      -0.016372      -0.002092       0.018464              2.195571       2.817159      -0.389655      -0.314876       1.946713       0.348343       1.822839          -0.000002
           65              H       4.478209       7.283339      12.651546       0.109300       1.537342 0.11984597E+02  0.12900996E+03                                 2.114867                            1.951564      -1.287725       2.231930                    0.996163       3.985337      11.347666       0.477456       1.191718      -0.728133      -0.044281      -0.019148      -0.016259       0.050910       0.005840       0.004321       0.008848       0.021274      -0.028988      -0.016793      -0.001739       0.018532              2.198993       2.822799       0.392921       0.312992       1.950255       0.349278       1.823926          -0.000002
           66              H       1.150344      15.506023       5.967256       0.110569       1.527449 0.11893263E+02  0.12778979E+03                                 2.106376                            1.944614      -1.281434       2.235420                    0.996104       3.973575      11.305906       0.478095       1.192331      -0.727996      -0.043820      -0.019031      -0.016233       0.050456       0.005640       0.004491       0.008730       0.021392      -0.029162      -0.016722      -0.001825       0.018547              2.189687       2.809845       0.388901       0.311313       1.941059       0.346802       1.818157          -0.000002
           67              H       2.127084       1.014348      12.633757       0.113540       1.518597 0.11815074E+02  0.12681513E+03                                 2.103742                            1.942462      -1.299667       2.229178                    0.996201       3.963721      11.293587       0.476509       1.197568      -0.726771       0.042548       0.018342      -0.016139       0.049063       0.005213      -0.004705      -0.008297       0.021070      -0.028400      -0.016137      -0.001984       0.018121              2.187047       2.804952       0.386463      -0.313408       1.938854      -0.346290       1.817335          -0.000002
           68              H       5.454483       9.231440       5.939035       0.113761       1.517600 0.11806956E+02  0.12671336E+03                                 2.103236                            1.942112      -1.302368       2.228028                    0.996069       3.963544      11.294505       0.476409       1.197959      -0.726671       0.042421       0.018373      -0.015739       0.048835       0.005186      -0.004997      -0.008246       0.021115      -0.028134      -0.016067      -0.002148       0.018215              2.186454       2.804478       0.385447      -0.313674       1.937844      -0.345951       1.817039          -0.000002
           69              H       3.300451      12.386660       1.770984       0.444937       0.457907 0.28640218E+01  0.22433392E+02                                 1.131570                            1.116019      -1.242634       2.502043                    0.999888       2.115339       5.853166       0.479501       1.630790      -0.646881      -0.000305       0.000298      -0.029115       0.029118       0.000246      -0.000339      -0.000079       0.001489       0.050288      -0.009166      -0.007602       0.016768              1.150023       1.169651      -0.000022       0.000159       1.055484      -0.002023       1.224933          -0.000002
           70              H       3.301715       4.161180      11.616054       0.445150       0.458966 0.28749679E+01  0.22555687E+02                                 1.136726                            1.120984      -1.239858       2.504949                    0.999874       2.118938       5.880705       0.476306       1.639070      -0.645631       0.000114       0.000237       0.028977       0.028978       0.000103      -0.000101      -0.000080       0.001353       0.050116      -0.009037      -0.007669       0.016706              1.155294       1.174856      -0.000033       0.000031       1.059944       0.001626       1.231081          -0.000002
           71              H      -0.025285       4.157725       8.457949       0.444986       0.458597 0.28696030E+01  0.22487310E+02                                 1.132454                            1.116889      -1.241212       2.502378                    0.999892       2.116873       5.858108       0.479470       1.630156      -0.646965      -0.000377      -0.000007      -0.029144       0.029147       0.000170      -0.000393      -0.000089       0.001516       0.050467      -0.009188      -0.007641       0.016829              1.150894       1.170434       0.000026       0.000025       1.056259      -0.001182       1.225988          -0.000003
           72              H      -0.026616      12.382712       4.929222       0.445283       0.458486 0.28707547E+01  0.22511637E+02                                 1.135314                            1.119656      -1.238955       2.505309                    0.999874       2.117490       5.872918       0.476970       1.637586      -0.645855       0.000166       0.000056       0.028982       0.028982       0.000078      -0.000084      -0.000069       0.001390       0.050263      -0.009077      -0.007678       0.016755              1.153800       1.173252       0.000007      -0.000124       1.058779       0.001454       1.229370          -0.000003
           73             Al       1.637816       4.155094      10.036734       1.725961      39.799808 0.43460645E+03  0.10513936E+05                                13.006173                            8.955267      -0.555629       1.793116                    0.999397      27.592888      88.368631       0.365885       0.691978      -0.910815      -0.000569       0.000509       0.000335       0.000834       0.000266       0.037157      -0.000162       0.007912       0.005257      -0.034750      -0.004829       0.039579             18.303467      24.769054      -0.001763      -4.832899      16.409177      -0.003762      13.732170          -0.000004
           74             Al       4.965747       4.155258      10.037670       1.726432      39.676799 0.43313897E+03  0.10467555E+05                                12.972092                            8.934464      -0.550279       1.795800                    0.999337      27.515006      88.017857       0.366731       0.691100      -0.911280      -0.000188      -0.000112      -0.000685       0.000719      -0.000017      -0.038049       0.000064       0.008140       0.002586      -0.035824      -0.004501       0.040325             18.252050      24.693325       0.005269       4.816208      16.366322       0.000114      13.696504          -0.000004
           75             Al       4.964084      12.379258       3.349234       1.726082      39.806322 0.43459889E+03  0.10513947E+05                                13.008152                            8.955561      -0.555744       1.793005                    0.999417      27.595730      88.385121       0.365848       0.692035      -0.910775      -0.000271       0.000568       0.000251       0.000677       0.000037       0.037150      -0.000290       0.007711       0.004915      -0.034821      -0.004674       0.039495             18.308115      24.778501       0.006308      -4.835309      16.411974      -0.000350      13.733871          -0.000004
           76             Al       1.637616      12.378929       3.350304       1.726297      39.697840 0.43335225E+03  0.10474400E+05                                12.977894                            8.937550      -0.552245       1.795088                    0.999330      27.526864      88.073934       0.366599       0.691237      -0.911200      -0.000091       0.000112      -0.000463       0.000485      -0.000062      -0.037839      -0.000347       0.008161       0.003440      -0.035533      -0.004652       0.040185             18.262023      24.711955      -0.003300       4.819496      16.372648       0.003238      13.701466          -0.000004

******************************************************
Auxiliary information for the entire system
The total spin magnetic moment of the unit cell is   -0.000310
The total net atomic charge of the unit cell is   -0.000002
Accuracy of reproducing the electrostatic potential in the unit cell:
  The inner radius (bohr) =    5.0000
  The outer radius (bohr) =   12.0000
  Valid grid points have density less than (e/(bohr^3)) =    0.0001
  The number of valid grid points were=       117895
  The rms potential error without charges in kcal/mol is=      1.13301
  The rms potential error with partial charges in kcal/mol is=      0.32639
  The RRMSE value at monopole order=      0.28808
  The rms potential error with partial charges and cloud penetration in kcal/mol is=      0.30201
  The RRMSE value at monopole order with cloud penetration is=      0.26656
  The rms potential error with partial charges and atomic dipoles in kcal/mol is=      0.34765
  The RRMSE value at dipole order=      0.30684
  The rms potential error with partial charges, atomic dipoles and cloud penetration in kcal/mol is=      0.33318
  The RRMSE value at dipole order with cloud penetration=      0.29407

******************************************************
The electron densities and ab initio electrostatic potential were computed in VASP using the PBE functional and
projector augmented wave method. See the main text of the journal article for a description of computational details.
The atomic charges, dipoles, and quadrupoles were computed with the DDEC6 method as described in
(a) T. A. Manz and N. Gabaldon Limas, RSC Adv. 6 (2016) 47771-47801 DOI: 10.1039/c6ra04656h
(b) N. Gabaldon Limas and T. A. Manz, RSC Adv. 8 (2018) 2678-2707 DOI: 10.1039/c7ra11829e.
For each atom in the material, the electron cloud parameters were fit to the spherically averaged atom-in-material
electron density using radial positions for which this density was between 10^-4 and 10^-2 electrons per cubic bohr.
The polarizabilities, dispersion coefficients, and quantum Drude oscillator (QDO) parameters were fit using the MCLF method.
The magnetic structure of the system was optimized in VASP from the default ferromagnetic initial guess using spin polarization.
The atomic spin moments (ASMs) were computed on this optimized magnetic structure using the DDEC6 partition as inputs
to the method of T. A. Manz and D. S. Sholl, J. Chem. Theory Comput. 7 (2011) 4146-4164 DOI: 10.1021/ct200539n.
The RMSE and RRMSE were computed using a uniform grid with Ewald summation.
