# Supplementary material for: A collection of forcefield precursors for metal–organic frameworks
Source: RSC Adv. 2019 Nov 13;9(63):36492–507. doi: 10.1039/c9ra07327b (PMC9075174; doi:10.1039/c9ra07327b)
Supplement: RA-009-C9RA07327B-s5398 [file RA-009-C9RA07327B-s5398.xyz]

  248
jmolscript: load "" {1 1 1} spacegroup "x,y,z" unitcell [{     16.215000     0.000000     0.000000 }, {      0.000000    17.174000     0.000000 }, {      0.000000     0.000000    18.104000 }]
Zn     4.516688    12.996940    13.801222     0.920481
Zn     3.680967     2.462580     2.177730     0.939818
Zn    14.404757     4.621008    14.857953     0.969807
Zn     5.038325     1.367222     4.904374     1.037183
Zn     3.590812     4.177060     4.749222     0.920481
Zn     4.426533    14.711420    11.229730     0.939818
Zn     9.917743    12.552992     5.805953     0.969807
Zn     3.069175    15.806778    13.956374     1.037183
Zn    11.698312     4.409940    13.354778     0.920481
Zn    12.534033    11.049580     6.874270     0.939818
Zn     1.810243    13.208008    12.298047     0.969807
Zn    11.176675     9.954222     4.147626     1.037183
Zn    12.624188    12.764060     4.302778     0.920481
Zn    11.788467     6.124420    15.926270     0.939818
Zn     6.297257     3.965992     3.246047     0.969807
Zn    13.145825     7.219778    13.199626     1.037183
H      3.612702    15.990711    18.026153     0.126682
H      5.853615    12.667542    17.798042     0.131216
H      6.114676    15.004924     2.978108     0.127902
H      7.403769    13.021327     2.932848     0.162917
H      6.729225    11.807125     2.136272     0.165344
H      7.908055    12.653803     1.459182     0.170053
H      0.583740     9.047263    13.282905     0.125676
H      4.622896     8.846327    13.630502     0.123803
H      2.377119     5.519724    14.083102     0.123550
H      5.761190     6.845556    13.894820     0.161081
H      5.005570     5.832290    14.876057     0.163141
H      5.023407     5.555789    13.299198     0.161106
H      8.603679    12.143735    13.536361     0.120311
H     11.546701    11.276448    10.927574     0.126814
H      8.204790    13.182762     9.658484     0.131984
H     10.502455    11.077230    14.392680     0.162648
H     11.201322    10.069116    13.364373     0.148609
H     11.858029    11.499710    13.654037     0.161499
H      4.494798     1.183289     8.974153     0.126682
H      2.253885     4.506458     8.746042     0.131216
H      1.992823     2.169076    12.030108     0.127902
H      0.703731     4.152673    11.984848     0.162917
H      1.378275     5.366875    11.188272     0.165343
H      0.199444     4.520197    10.511182     0.170053
H      7.523760     8.126737     4.230905     0.125676
H      3.484603     8.327673     4.578502     0.123803
H      5.730381    11.654276     5.031102     0.123550
H      2.346310    10.328444     4.842820     0.161081
H      3.101929    11.341710     5.824057     0.163141
H      3.084093    11.618211     4.247198     0.161107
H     15.718821     5.030265     4.484361     0.120311
H     12.775799     5.897552     1.875574     0.126814
H     16.117710     3.991238     0.606484     0.131984
H     13.820044     6.096770     5.340680     0.162648
H     13.121178     7.104884     4.312373     0.148609
H     12.464471     5.674290     4.602037     0.161499
H     12.602298     7.403711     9.129847     0.126682
H     10.361385     4.080542     9.357958     0.131216
H     10.100323     6.417924     6.073892     0.127902
H      8.811231     4.434327     6.119152     0.162917
H      9.485775     3.220125     6.915728     0.165344
H      8.306944     4.066803     7.592818     0.170053
H     15.631260     0.460263    13.873095     0.125676
H     11.592104     0.259327    13.525498     0.123803
H     13.837881    14.106724    13.072898     0.123551
H     10.453811    15.432556    13.261180     0.161081
H     11.209429    14.419290    12.279943     0.163141
H     11.191593    14.142789    13.856802     0.161106
H      7.611321     3.556735    13.619639     0.120311
H      4.668298     2.689448    16.228426     0.126814
H      8.010210     4.595762    17.497516     0.131984
H      5.712544     2.490230    12.763320     0.162648
H      5.013678     1.482116    13.791627     0.148609
H      4.356970     2.912710    13.501963     0.161499
H     11.720202     9.770289     0.077847     0.126682
H     13.961115    13.093458     0.305958     0.131216
H     14.222176    10.756076    15.125892     0.127902
H     15.511269    12.739673    15.171152     0.162918
H     14.836725    13.953875    15.967728     0.165344
H     16.015555    13.107197    16.644818     0.170053
H      8.691240    16.713737     4.821095     0.125676
H     12.730396    16.914673     4.473498     0.123803
H     10.484619     3.067276     4.020898     0.123551
H     13.868689     1.741444     4.209180     0.161081
H     13.113070     2.754710     3.227943     0.163141
H     13.130907     3.031211     4.804802     0.161106
H      0.496179    13.617265     4.567639     0.120311
H      3.439201    14.484552     7.176426     0.126814
H      0.097290    12.578238     8.445516     0.131984
H      2.394955    14.683770     3.711320     0.162648
H      3.093822    15.691884     4.739627     0.148609
H      3.750529    14.261290     4.449963     0.161499
C      4.486691    16.971347     2.281104     0.608747
C      4.802883    15.686732     1.565996    -0.026040
C      4.248330    15.401643     0.309578    -0.131237
C      4.626139    14.275029    17.760024    -0.018256
C      5.566609    13.423198     0.195523    -0.165041
C      6.109812    13.648178     1.466424     0.199746
C      5.733624    14.805705     2.129030    -0.173575
C      7.126492    12.700173     2.049373    -0.505226
C     16.167976     6.508946    13.784386     0.623545
C      1.295578     7.204493    13.724642    -0.023690
C      1.371789     8.547500    13.458514    -0.138147
C      2.613858     9.174351    13.447651    -0.024201
C      3.778095     8.411825    13.637743    -0.181835
C      3.726207     7.043057    13.835077     0.199426
C      2.450087     6.450554    13.907493    -0.182155
C      4.987734     6.251336    13.988961    -0.505976
C      6.803814    13.242871    11.955882     0.605077
C      8.195061    12.731086    11.658976    -0.020688
C      8.950680    12.162627    12.652886    -0.170993
C     10.204099    11.614776    12.417534     0.185052
C     10.693792    11.650842    11.117666    -0.183477
C      9.952767    12.229605    10.085738    -0.023005
C      8.707455    12.777456    10.355488    -0.128775
C     11.013228    11.011969    13.559896    -0.505744
C      2.748442    10.671924    13.264801     0.610881
C      4.131582    14.027723    16.353343     0.602751
C     10.479754    12.198692     8.671816     0.606219
C      3.620809     0.202653    11.333104     0.608746
C      3.304617     1.487268    10.617996    -0.026039
C      3.859170     1.772357     9.361578    -0.131237
C      3.481360     2.898971     8.708024    -0.018256
C      2.540890     3.750802     9.247523    -0.165041
C      1.997688     3.525822    10.518424     0.199746
C      2.373876     2.368295    11.181030    -0.173575
C      0.981007     4.473827    11.101373    -0.505226
C      8.154523    10.665054     4.732386     0.623545
C      6.811921     9.969507     4.672642    -0.023689
C      6.735711     8.626500     4.406514    -0.138147
C      5.493642     7.999649     4.395651    -0.024201
C      4.329405     8.762175     4.585743    -0.181835
C      4.381293    10.130943     4.783077     0.199426
C      5.657414    10.723446     4.855493    -0.182155
C      3.119766    10.922664     4.936961    -0.505976
C      1.303686     3.931129     2.903882     0.605077
C     16.127439     4.442914     2.606976    -0.020688
C     15.371820     5.011373     3.600886    -0.170993
C     14.118400     5.559224     3.365534     0.185052
C     13.628707     5.523158     2.065666    -0.183477
C     14.369733     4.944395     1.033738    -0.023004
C     15.615045     4.396544     1.303488    -0.128775
C     13.309272     6.162031     4.507896    -0.505744
C      5.359057     6.502076     4.212801     0.610881
C      3.975918     3.146277     7.301343     0.602751
C     13.842745     4.975308    17.723816     0.606218
C     11.728309     8.384347     6.770896     0.608746
C     11.412117     7.099732     7.486004    -0.026039
C     11.966670     6.814643     8.742422    -0.131237
C     11.588860     5.688029     9.395976    -0.018256
C     10.648390     4.836198     8.856477    -0.165041
C     10.105188     5.061178     7.585576     0.199746
C     10.481376     6.218705     6.922970    -0.173575
C      9.088507     4.113173     7.002627    -0.505226
C      0.047023    15.095946    13.371614     0.623545
C     14.919421    15.791493    13.431358    -0.023689
C     14.843211    17.134500    13.697486    -0.138147
C     13.601142     0.587351    13.708349    -0.024201
C     12.436905    16.998825    13.518257    -0.181835
C     12.488793    15.630057    13.320923     0.199426
C     13.764913    15.037554    13.248507    -0.182155
C     11.227266    14.838336    13.167039    -0.505976
C      9.411186     4.655871    15.200118     0.605077
C      8.019939     4.144086    15.497024    -0.020688
C      7.264320     3.575627    14.503114    -0.170993
C      6.010900     3.027776    14.738466     0.185052
C      5.521208     3.063842    16.038334    -0.183477
C      6.262233     3.642605    17.070262    -0.023004
C      7.507545     4.190456    16.800512    -0.128775
C      5.201772     2.424969    13.596104    -0.505744
C     13.466557     2.084924    13.891199     0.610881
C     12.083418     5.440723    10.802657     0.602751
C      5.735245     3.611692     0.380184     0.606218
C     12.594190     8.789653    15.822896     0.608746
C     12.910383    10.074268    16.538004    -0.026040
C     12.355830    10.359357    17.794422    -0.131237
C     12.733639    11.485971     0.343976    -0.018256
C     13.674110    12.337802    17.908477    -0.165042
C     14.217312    12.112822    16.637576     0.199747
C     13.841124    10.955295    15.974970    -0.173575
C     15.233992    13.060827    16.054627    -0.505226
C      8.060476     2.078054     4.319614     0.623545
C      9.403078     1.382507     4.379358    -0.023689
C      9.479289     0.039500     4.645486    -0.138147
C     10.721358    16.586649     4.656349    -0.024201
C     11.885595     0.175175     4.466257    -0.181835
C     11.833707     1.543943     4.268923     0.199426
C     10.557586     2.136446     4.196507    -0.182155
C     13.095234     2.335664     4.115039    -0.505976
C     14.911314    12.518129     6.148118     0.605077
C      0.087561    13.029914     6.445024    -0.020688
C      0.843180    13.598373     5.451114    -0.170993
C      2.096599    14.146224     5.686466     0.185052
C      2.586292    14.110158     6.986334    -0.183477
C      1.845267    13.531395     8.018262    -0.023004
C      0.599955    12.983544     7.748512    -0.128775
C      2.905728    14.749031     4.544104    -0.505744
C     10.855943    15.089076     4.839199     0.610881
C     12.239082    11.733277     1.750657     0.602751
C      2.372254    13.562308     9.432184     0.606218
O      3.622431     0.561590     1.763330    -0.529504
O      5.114211     0.037783     3.343809    -0.571914
O     15.219399     7.073971    13.214110    -0.572658
O     16.122574     5.430419    14.421646    -0.542438
O      6.226560    13.940136    11.068786    -0.535970
O      6.331957    12.897674    13.054794    -0.538237
O      1.744734    11.319383    12.886427    -0.546668
O      3.872142    11.147643    13.521878    -0.547930
O      4.762346    13.122653    15.699789    -0.532891
O      3.213813    14.711248    15.891691    -0.565473
O      9.729000    12.669260     7.779289    -0.539523
O     11.621290    11.704081     8.503449    -0.550649
O      3.400285    14.177137    12.777803    -1.021152
O      4.485069    16.612410    10.815330    -0.529504
O      2.993289    -0.037783    12.395809    -0.571914
O      9.103101    10.100029     4.162110    -0.572658
O      8.199926    11.743581     5.369646    -0.542438
O      1.880940     3.233864     2.016786    -0.535970
O      1.775542     4.276326     4.002794    -0.538237
O      6.362766     5.854617     3.834427    -0.546668
O      4.235358     6.026357     4.469878    -0.547930
O      3.345154     4.051347     6.647789    -0.532891
O      4.893687     2.462752     6.839691    -0.565473
O     14.593500     4.504740    16.831289    -0.539523
O     12.701209     5.469919    17.555449    -0.550649
O      4.707215     2.996863     3.725803    -1.021152
O     12.592569     9.148590     7.288670    -0.529504
O     11.100789     8.624783     5.708191    -0.571914
O      0.995601    15.660971    13.941890    -0.572658
O      0.092425    14.017419    12.734354    -0.542438
O      9.988440     5.353136    16.087214    -0.535970
O      9.883042     4.310674    14.101206    -0.538237
O     14.470266     2.732383    14.269573    -0.546668
O     12.342858     2.560643    13.634122    -0.547930
O     11.452654     4.535653    11.456211    -0.532891
O     13.001187     6.124248    11.264309    -0.565473
O      6.486000     4.082260     1.272711    -0.539523
O      4.593709     3.117081     0.548551    -0.550649
O     12.814714     5.590137    14.378197    -1.021152
O     11.729931     8.025410    16.340670    -0.529504
O     13.221711     8.549217    14.760191    -0.571914
O      7.111899     1.513029     4.889890    -0.572658
O      8.015074     3.156581     3.682354    -0.542438
O     14.334060    11.820864     7.035214    -0.535970
O     14.439457    12.863326     5.049206    -0.538237
O      9.852234    14.441617     5.217573    -0.546668
O     11.979642    14.613357     4.582122    -0.547930
O     12.869845    12.638347     2.404211    -0.532891
O     11.321313    11.049752     2.212309    -0.565473
O      1.621500    13.091740    10.324711    -0.539523
O      3.513790    14.056919     9.600551    -0.550649
O     11.507785    11.583863     5.326197    -1.021152

The following XYZ coordinates are in angstroms. Other properties are in atomic units.
The sperically averaged electron density of each atom fit to a function of the form exp(a - br)
eigen_1, eigen_2 and eigen_3 are the three eigenvalues of traceless quadrupole moment tensor
  atom number  atomic symbol              X              Y              Z     net charge C6 coefficient C8 coefficient C10 coefficient fluctuating dipole atomic polarizability isotropic forcefield polarizability              a              b squared Pearson coefficient          <r^3>          <r^4>         wp_QDO          m_QDO          q_QDO       dipole_x       dipole_y       dipole_z         dipole            Qxy            Qxz            Qyz     Q(x^2-y^2)  Q(3z^2 - R^2)        eigen_1        eigen_2        eigen_3 static polarizability      alpha(xx)      alpha(xy)      alpha(xz)      alpha(yy)      alpha(yz)      alpha(zz) atomic spin moment
            1             Zn       4.516688      12.996940      13.801222       0.920481      90.603879 0.18396886E+04  0.58606720E+05                                16.830214                           14.311400       0.017541       1.866140                    0.998956      46.752126     129.954530       0.460524       0.417495      -1.125689       0.026136      -0.054358       0.007343       0.060760      -0.076591       0.042129      -0.038298       0.012236      -0.060592      -0.066744      -0.044795       0.111539             19.678685      18.821470       0.667508      -0.606487      17.728151       0.697180      22.486435           0.000001
            2             Zn       3.680967       2.462580       2.177730       0.939818      86.296653 0.17924930E+04  0.56693836E+05                                16.335266                           14.146061       0.023123       1.876243                    0.998625      46.020913     127.172494       0.462576       0.418644      -1.125701      -0.002443      -0.000990      -0.053514       0.053579       0.011270       0.085937       0.037210       0.053138       0.125425      -0.074724      -0.044649       0.119373             18.885901      19.727162      -3.154454      -1.580026      20.075849       1.458282      16.854693           0.000000
            3             Zn      14.404757       4.621008      14.857953       0.969807      82.499872 0.17231610E+04  0.53919271E+05                                15.855881                           13.863577       0.043216       1.894802                    0.998211      44.974716     123.266111       0.467985       0.418269      -1.126932       0.017894      -0.003300       0.016361       0.024470      -0.070768       0.043232      -0.024007       0.044685      -0.145896      -0.065713      -0.047691       0.113403             18.237322      17.588116       2.124178      -0.618388      19.451579       0.878331      17.672270          -0.000000
            4             Zn       5.038325       1.367222       4.904374       1.037183      78.088631 0.15869990E+04  0.48643353E+05                                15.425740                           13.431041       0.195249       1.938612                    0.999466      43.793820     118.765787       0.468798       0.426259      -1.121701       0.051940      -0.070718       0.062647       0.107812      -0.022760      -0.000138      -0.123982      -0.069146      -0.013063      -0.112268      -0.031307       0.143575             17.683084      14.575762      -0.243494      -1.388108      18.029781       4.072682      20.443710           0.000001
            5             Zn       3.590812       4.177060       4.749222       0.920481      90.603877 0.18396889E+04  0.58606731E+05                                16.830213                           14.311401       0.017541       1.866140                    0.998956      46.752126     129.954527       0.460524       0.417495      -1.125689      -0.026136       0.054358       0.007343       0.060760      -0.076591      -0.042129       0.038298       0.012236      -0.060592      -0.066744      -0.044795       0.111539             19.678684      18.821465       0.667509       0.606481      17.728153      -0.697180      22.486433           0.000001
            6             Zn       4.426533      14.711420      11.229730       0.939818      86.296660 0.17924932E+04  0.56693846E+05                                16.335268                           14.146063       0.023123       1.876243                    0.998625      46.020914     127.172500       0.462576       0.418644      -1.125701       0.002443       0.000990      -0.053514       0.053579       0.011269      -0.085937      -0.037210       0.053138       0.125425      -0.074724      -0.044649       0.119373             18.885903      19.727167      -3.154455       1.580026      20.075852      -1.458283      16.854690           0.000000
            7             Zn       9.917743      12.552992       5.805953       0.969807      82.499864 0.17231605E+04  0.53919249E+05                                15.855880                           13.863574       0.043216       1.894802                    0.998211      44.974714     123.266102       0.467985       0.418269      -1.126932      -0.017894       0.003300       0.016361       0.024470      -0.070768      -0.043232       0.024007       0.044685      -0.145896      -0.065713      -0.047691       0.113403             18.237321      17.588115       2.124174       0.618384      19.451579      -0.878332      17.672270          -0.000000
            8             Zn       3.069175      15.806778      13.956374       1.037183      78.088640 0.15869992E+04  0.48643359E+05                                15.425741                           13.431042       0.195249       1.938612                    0.999466      43.793821     118.765793       0.468797       0.426259      -1.121701      -0.051940       0.070718       0.062647       0.107812      -0.022760       0.000138       0.123982      -0.069146      -0.013063      -0.112268      -0.031307       0.143575             17.683086      14.575764      -0.243495       1.388108      18.029783      -4.072682      20.443711           0.000001
            9             Zn      11.698312       4.409940      13.354778       0.920481      90.603870 0.18396885E+04  0.58606718E+05                                16.830212                           14.311399       0.017541       1.866140                    0.998956      46.752126     129.954526       0.460524       0.417495      -1.125689      -0.026136      -0.054358      -0.007343       0.060760       0.076591       0.042129       0.038298       0.012236      -0.060592      -0.066744      -0.044795       0.111539             19.678683      18.821461      -0.667509      -0.606480      17.728155      -0.697176      22.486432           0.000001
           10             Zn      12.534033      11.049580       6.874270       0.939818      86.296653 0.17924930E+04  0.56693838E+05                                16.335266                           14.146061       0.023123       1.876243                    0.998625      46.020912     127.172490       0.462576       0.418644      -1.125701       0.002443      -0.000990       0.053514       0.053579      -0.011270       0.085937      -0.037210       0.053138       0.125425      -0.074724      -0.044649       0.119373             18.885901      19.727164       3.154455      -1.580026      20.075851      -1.458284      16.854689           0.000000
           11             Zn       1.810243      13.208008      12.298047       0.969807      82.499869 0.17231607E+04  0.53919259E+05                                15.855880                           13.863576       0.043216       1.894802                    0.998211      44.974714     123.266102       0.467985       0.418269      -1.126932      -0.017894      -0.003300      -0.016361       0.024470       0.070768       0.043232       0.024006       0.044685      -0.145896      -0.065713      -0.047691       0.113403             18.237322      17.588114      -2.124171      -0.618383      19.451579      -0.878335      17.672272          -0.000000
           12             Zn      11.176675       9.954222       4.147626       1.037183      78.088630 0.15869991E+04  0.48643354E+05                                15.425740                           13.431041       0.195250       1.938612                    0.999466      43.793820     118.765788       0.468798       0.426259      -1.121701      -0.051940      -0.070718      -0.062647       0.107812       0.022760      -0.000138       0.123982      -0.069146      -0.013063      -0.112268      -0.031307       0.143575             17.683084      14.575762       0.243494      -1.388107      18.029781      -4.072682      20.443709           0.000001
           13             Zn      12.624188      12.764060       4.302778       0.920481      90.603893 0.18396887E+04  0.58606723E+05                                16.830215                           14.311400       0.017541       1.866140                    0.998956      46.752128     129.954533       0.460524       0.417495      -1.125689       0.026136       0.054358      -0.007343       0.060760       0.076591      -0.042129      -0.038298       0.012236      -0.060592      -0.066744      -0.044795       0.111539             19.678688      18.821471      -0.667508       0.606490      17.728154       0.697182      22.486438           0.000001
           14             Zn      11.788467       6.124420      15.926270       0.939818      86.296655 0.17924928E+04  0.56693830E+05                                16.335267                           14.146061       0.023123       1.876243                    0.998625      46.020914     127.172500       0.462576       0.418644      -1.125701      -0.002443       0.000990       0.053514       0.053579      -0.011270      -0.085937       0.037210       0.053138       0.125425      -0.074724      -0.044649       0.119373             18.885903      19.727159       3.154454       1.580026      20.075853       1.458283      16.854697           0.000000
           15             Zn       6.297257       3.965992       3.246047       0.969807      82.499860 0.17231605E+04  0.53919251E+05                                15.855879                           13.863574       0.043217       1.894802                    0.998211      44.974715     123.266105       0.467985       0.418269      -1.126932       0.017894       0.003300      -0.016361       0.024470       0.070768      -0.043232      -0.024007       0.044685      -0.145896      -0.065713      -0.047691       0.113403             18.237320      17.588114      -2.124175       0.618386      19.451579       0.878331      17.672268          -0.000000
           16             Zn      13.145825       7.219778      13.199626       1.037183      78.088625 0.15869990E+04  0.48643353E+05                                15.425739                           13.431041       0.195250       1.938612                    0.999466      43.793820     118.765786       0.468798       0.426259      -1.121701       0.051940       0.070718      -0.062647       0.107812       0.022760       0.000138      -0.123982      -0.069146      -0.013063      -0.112268      -0.031307       0.143575             17.683082      14.575764       0.243495       1.388106      18.029778       4.072682      20.443706           0.000001
           17              H       3.612702      15.990711      18.026153       0.126682       1.238693 0.94268959E+01  0.95338526E+02                                 1.821057                            1.731433      -1.321208       2.255459                    0.995022       3.499187       9.582378       0.507847       1.192542      -0.729747      -0.029950       0.024584      -0.015845       0.041863      -0.010514       0.006197      -0.005764       0.002799      -0.018874      -0.009413      -0.007432       0.016845              1.845915       1.800784      -0.340935       0.290808       1.899071      -0.101589       1.837891           0.000002
           18              H       5.853615      12.667542      17.798042       0.131216       1.155854 0.85588286E+01  0.83893722E+02                                 1.700784                            1.620796      -1.034359       2.395839                    0.997936       3.247138       8.552668       0.542897       1.150995      -0.741512       0.013597      -0.030659      -0.019381       0.038736      -0.011201       0.000747       0.005825      -0.011058      -0.018694      -0.012076      -0.004463       0.016539              1.720515       1.465381      -0.231299      -0.013981       1.866349       0.335295       1.829814           0.000001
           19              H       6.114676      15.004924       2.978108       0.127902       1.102216 0.82104560E+01  0.80646599E+02                                 1.723875                            1.646104      -1.066896       2.375854                    0.997952       3.402123       9.343121       0.503858       1.237596      -0.719162       0.017943       0.008133       0.032674       0.038153      -0.002733       0.011149       0.001572       0.002489       0.025051      -0.011436      -0.003769       0.015205              1.756167       1.594680      -0.010574       0.282266       1.618248       0.182615       2.055572           0.000001
           20              H       7.403769      13.021327       2.932848       0.162917       0.976748 0.72137902E+01  0.69154305E+02                                 1.645513                            1.581145      -1.028287       2.405506                    0.998177       3.362059       9.363944       0.491631       1.299605      -0.704743       0.001624       0.009498       0.014097       0.017075      -0.002830       0.000918       0.004026      -0.004939       0.002999      -0.005455      -0.000369       0.005824              1.677963       1.508632       0.002457       0.319410       1.472888       0.074862       2.052369           0.000000
           21              H       6.729225      11.807125       2.136272       0.165344       1.126544 0.86003251E+01  0.85028065E+02                                 1.732940                            1.668118      -0.952250       2.436170                    0.999085       3.260059       8.834227       0.510609       1.213306      -0.726419      -0.009068      -0.013054      -0.000917       0.015921       0.003875       0.004791       0.002021      -0.004074      -0.012652      -0.007340      -0.000706       0.008046              1.761814       1.507791       0.229852      -0.020846       2.263553      -0.267361       1.514098           0.000001
           22              H       7.908055      12.653803       1.459182       0.170053       0.966469 0.69994501E+01  0.65026663E+02                                 1.502493                            1.456475      -0.764639       2.529506                    0.999949       2.933847       7.441461       0.580103       1.136510      -0.746351       0.011179       0.002164      -0.010772       0.015675       0.000100      -0.002965      -0.002198       0.006013       0.007944      -0.005057      -0.000430       0.005487              1.515702       1.811702      -0.095598      -0.319326       1.237901      -0.000077       1.497504           0.000001
           23              H       0.583740       9.047263      13.282905       0.125676       1.234437 0.93170394E+01  0.94248304E+02                                 1.838440                            1.737227      -1.318271       2.256820                    0.995049       3.540315       9.796398       0.498476       1.214693      -0.724112      -0.032748       0.020918      -0.009858       0.040090      -0.010508       0.002357      -0.003739       0.009734      -0.019960      -0.009719      -0.005911       0.015629              1.876953       2.222651      -0.308041       0.073161       1.973100      -0.089844       1.435107           0.000001
           24              H       4.622896       8.846327      13.630502       0.123803       1.185207 0.88569715E+01  0.87693636E+02                                 1.731750                            1.649115      -1.133493       2.338184                    0.997308       3.366061       8.954262       0.537249       1.151457      -0.740329       0.032859       0.017342       0.001246       0.037175       0.003883       0.001777      -0.002265       0.016574      -0.027750      -0.010452      -0.003392       0.013845              1.755025       2.076966       0.304593      -0.005177       1.870718      -0.045942       1.317390           0.000001
           25              H       2.377119       5.519724      14.083102       0.123550       1.128904 0.84265670E+01  0.83278263E+02                                 1.749969                            1.666750      -0.984566       2.412931                    0.998231       3.423624       9.419783       0.501307       1.236293      -0.719614      -0.001380      -0.035594       0.010187       0.037048      -0.003924       0.002569      -0.005100      -0.012467      -0.035047      -0.012982      -0.001435       0.014417              1.785866       1.650678       0.023647       0.019202       2.289866      -0.100717       1.417055           0.000000
           26              H       5.761190       6.845556      13.894820       0.161081       1.033419 0.76225464E+01  0.72202816E+02                                 1.555079                            1.507061      -0.903528       2.458603                    0.999524       3.034329       7.722844       0.578708       1.117359      -0.750967       0.006675       0.014938      -0.001047       0.016395       0.001679      -0.000595      -0.000366      -0.003696      -0.010571      -0.003625      -0.000673       0.004298              1.562950       1.851943       0.275621      -0.029701       1.602194      -0.068408       1.234712           0.000001
           27              H       5.005570       5.832290      14.876057       0.163141       1.112090 0.84800400E+01  0.83817392E+02                                 1.732712                            1.666416      -1.066480       2.383193                    0.998100       3.343282       9.155721       0.504626       1.228005      -0.721874      -0.004453      -0.002570       0.017319       0.018066       0.002097      -0.001970      -0.000938       0.005105       0.019258      -0.006517      -0.000579       0.007096              1.763786       1.495052      -0.188379       0.185997       1.722407      -0.463175       2.073898           0.000000
           28              H       5.023407       5.555789      13.299198       0.161106       1.080939 0.82241226E+01  0.80353124E+02                                 1.682941                            1.629799      -0.846035       2.488107                    0.999422       3.204493       8.614449       0.517587       1.211184      -0.727202      -0.004008      -0.009609      -0.012941       0.016609       0.000240      -0.000839       0.006397      -0.003952       0.006354      -0.005168      -0.002794       0.007962              1.697844       1.439137      -0.156652      -0.023796       1.969168       0.407405       1.685225           0.000000
           29              H       8.603679      12.143735      13.536361       0.120311       1.166584 0.87506391E+01  0.86412774E+02                                 1.716925                            1.642357      -1.102860       2.350809                    0.997722       3.356558       8.928412       0.536588       1.155917      -0.739330      -0.014657      -0.001106       0.033625       0.036698      -0.003250      -0.002963      -0.003695       0.000815       0.040108      -0.010884      -0.003412       0.014295              1.738276       1.759321      -0.074118      -0.253703       1.383003      -0.043905       2.072503           0.000001
           30              H      11.546701      11.276448      10.927574       0.126814       1.155484 0.86410808E+01  0.85240932E+02                                 1.725068                            1.648189      -1.073418       2.372807                    0.997694       3.318511       8.883137       0.526683       1.178900      -0.734160       0.034277      -0.013097      -0.005484       0.037102      -0.010231       0.003204      -0.003031       0.017552      -0.009661      -0.012112      -0.003889       0.016001              1.750920       2.032969      -0.321782      -0.150066       1.538771       0.062806       1.681019           0.000001
           31              H       8.204790      13.182762       9.658484       0.131984       1.205006 0.90570458E+01  0.90659081E+02                                 1.787108                            1.696696      -1.303693       2.269430                    0.995307       3.433745       9.345744       0.513368       1.191936      -0.730057      -0.022544       0.018974      -0.031779       0.043338      -0.004283       0.010190      -0.009037       0.003128       0.010002      -0.010691      -0.006009       0.016699              1.813340       1.842413      -0.259127       0.215011       1.540606      -0.211977       2.057001           0.000001
           32              H      10.502455      11.077230      14.392680       0.162648       1.069985 0.81612922E+01  0.79376542E+02                                 1.656335                            1.612334      -0.890423       2.470125                    0.999396       3.151982       8.381358       0.527218       1.194490      -0.731660      -0.015359       0.003400       0.011007       0.019199      -0.001689      -0.004648       0.000423       0.004620       0.002023      -0.003954      -0.002334       0.006288              1.667638       1.581938      -0.064408      -0.207217       1.393835      -0.060075       2.027142           0.000001
           33              H      11.201322      10.069116      13.364373       0.148609       1.148073 0.86462662E+01  0.85733936E+02                                 1.754713                            1.669683      -1.015540       2.389407                    0.999175       3.405706       9.291153       0.510871       1.209123      -0.725878      -0.002184      -0.011608      -0.006575       0.013518       0.003167      -0.002253       0.002936      -0.005650       0.003898      -0.006341       0.001491       0.004850              1.802207       1.479002      -0.298891       0.081940       2.426970       0.010095       1.500650           0.000001
           34              H      11.858029      11.499710      13.654037       0.161499       1.023684 0.76626449E+01  0.74289274E+02                                 1.678752                            1.614947      -0.916601       2.455045                    0.999106       3.327871       9.205272       0.494982       1.276349      -0.710646       0.012999       0.011016      -0.004382       0.017593       0.006812      -0.003534      -0.001725       0.006902      -0.007661      -0.006410      -0.003712       0.010122              1.713724       2.035308       0.331466       0.261602       1.634780       0.011738       1.471085          -0.000000
           35              H       4.494798       1.183289       8.974153       0.126682       1.238692 0.94268881E+01  0.95338422E+02                                 1.821056                            1.731431      -1.321207       2.255459                    0.995022       3.499186       9.582372       0.507847       1.192542      -0.729747       0.029951      -0.024584      -0.015845       0.041863      -0.010514      -0.006197       0.005764       0.002799      -0.018874      -0.009413      -0.007432       0.016845              1.845914       1.800782      -0.340935      -0.290808       1.899070       0.101589       1.837889           0.000002
           36              H       2.253885       4.506458       8.746042       0.131216       1.155855 0.85588384E+01  0.83893846E+02                                 1.700785                            1.620797      -1.034360       2.395839                    0.997936       3.247140       8.552676       0.542897       1.150995      -0.741512      -0.013597       0.030659      -0.019381       0.038736      -0.011201      -0.000747      -0.005825      -0.011058      -0.018694      -0.012076      -0.004463       0.016539              1.720516       1.465382      -0.231299       0.013981       1.866351      -0.335296       1.829816           0.000001
           37              H       1.992823       2.169076      12.030108       0.127902       1.102217 0.82104599E+01  0.80646648E+02                                 1.723876                            1.646105      -1.066896       2.375854                    0.997952       3.402123       9.343122       0.503858       1.237596      -0.719162      -0.017943      -0.008133       0.032674       0.038153      -0.002733      -0.011149      -0.001572       0.002489       0.025051      -0.011436      -0.003769       0.015205              1.756167       1.594681      -0.010574      -0.282267       1.618249      -0.182615       2.055572           0.000001
           38              H       0.703731       4.152673      11.984848       0.162917       0.976747 0.72137846E+01  0.69154243E+02                                 1.645513                            1.581145      -1.028287       2.405506                    0.998177       3.362058       9.363943       0.491631       1.299605      -0.704743      -0.001624      -0.009498       0.014097       0.017075      -0.002830      -0.000918      -0.004026      -0.004939       0.002999      -0.005455      -0.000369       0.005824              1.677963       1.508632       0.002457      -0.319409       1.472888      -0.074862       2.052368           0.000000
           39              H       1.378275       5.366875      11.188272       0.165343       1.126545 0.86003343E+01  0.85028183E+02                                 1.732942                            1.668120      -0.952251       2.436169                    0.999085       3.260060       8.834233       0.510608       1.213307      -0.726419       0.009068       0.013054      -0.000917       0.015921       0.003875      -0.004791      -0.002021      -0.004074      -0.012652      -0.007340      -0.000706       0.008045              1.761816       1.507793       0.229852       0.020846       2.263555       0.267361       1.514099           0.000001
           40              H       0.199444       4.520197      10.511182       0.170053       0.966469 0.69994482E+01  0.65026640E+02                                 1.502493                            1.456475      -0.764638       2.529506                    0.999949       2.933847       7.441460       0.580103       1.136510      -0.746351      -0.011179      -0.002164      -0.010772       0.015675       0.000100       0.002965       0.002198       0.006013       0.007944      -0.005057      -0.000430       0.005487              1.515702       1.811702      -0.095598       0.319326       1.237900       0.000077       1.497504           0.000001
           41              H       7.523760       8.126737       4.230905       0.125676       1.234436 0.93170338E+01  0.94248237E+02                                 1.838440                            1.737227      -1.318270       2.256820                    0.995049       3.540314       9.796396       0.498476       1.214693      -0.724112       0.032748      -0.020918      -0.009858       0.040090      -0.010508      -0.002357       0.003739       0.009734      -0.019960      -0.009719      -0.005911       0.015629              1.876953       2.222651      -0.308041      -0.073161       1.973100       0.089844       1.435107           0.000001
           42              H       3.484603       8.327673       4.578502       0.123803       1.185207 0.88569632E+01  0.87693519E+02                                 1.731748                            1.649113      -1.133492       2.338185                    0.997308       3.366059       8.954250       0.537250       1.151456      -0.740329      -0.032859      -0.017342       0.001246       0.037175       0.003883      -0.001777       0.002265       0.016574      -0.027750      -0.010452      -0.003392       0.013845              1.755023       2.076964       0.304592       0.005177       1.870715       0.045942       1.317389           0.000001
           43              H       5.730381      11.654276       5.031102       0.123550       1.128904 0.84265681E+01  0.83278274E+02                                 1.749969                            1.666750      -0.984566       2.412931                    0.998231       3.423624       9.419782       0.501307       1.236292      -0.719614       0.001380       0.035593       0.010187       0.037048      -0.003924      -0.002569       0.005100      -0.012467      -0.035047      -0.012982      -0.001435       0.014417              1.785866       1.650677       0.023646      -0.019203       2.289867       0.100718       1.417055           0.000000
           44              H       2.346310      10.328444       4.842820       0.161081       1.033419 0.76225457E+01  0.72202804E+02                                 1.555078                            1.507060      -0.903528       2.458603                    0.999524       3.034329       7.722842       0.578708       1.117358      -0.750968      -0.006675      -0.014938      -0.001047       0.016395       0.001679       0.000595       0.000366      -0.003697      -0.010571      -0.003625      -0.000674       0.004298              1.562949       1.851942       0.275621       0.029701       1.602193       0.068408       1.234712           0.000001
           45              H       3.101929      11.341710       5.824057       0.163141       1.112091 0.84800414E+01  0.83817406E+02                                 1.732712                            1.666415      -1.066481       2.383193                    0.998100       3.343282       9.155720       0.504626       1.228004      -0.721874       0.004453       0.002570       0.017319       0.018066       0.002097       0.001970       0.000938       0.005105       0.019257      -0.006517      -0.000579       0.007096              1.763786       1.495052      -0.188379      -0.185998       1.722407       0.463175       2.073898           0.000000
           46              H       3.084093      11.618211       4.247198       0.161107       1.080939 0.82241197E+01  0.80353088E+02                                 1.682940                            1.629799      -0.846036       2.488107                    0.999422       3.204492       8.614446       0.517587       1.211183      -0.727202       0.004008       0.009609      -0.012941       0.016609       0.000240       0.000839      -0.006397      -0.003952       0.006354      -0.005168      -0.002794       0.007962              1.697843       1.439137      -0.156652       0.023796       1.969168      -0.407405       1.685225           0.000000
           47              H      15.718821       5.030265       4.484361       0.120311       1.166583 0.87506350E+01  0.86412718E+02                                 1.716924                            1.642356      -1.102860       2.350809                    0.997722       3.356558       8.928409       0.536589       1.155917      -0.739330       0.014657       0.001106       0.033625       0.036698      -0.003250       0.002963       0.003695       0.000815       0.040108      -0.010884      -0.003412       0.014295              1.738274       1.759319      -0.074118       0.253702       1.383003       0.043905       2.072501           0.000001
           48              H      12.775799       5.897552       1.875574       0.126814       1.155484 0.86410780E+01  0.85240896E+02                                 1.725067                            1.648188      -1.073418       2.372807                    0.997694       3.318512       8.883139       0.526683       1.178900      -0.734160      -0.034277       0.013097      -0.005484       0.037102      -0.010231      -0.003204       0.003031       0.017552      -0.009661      -0.012112      -0.003889       0.016001              1.750919       2.032968      -0.321781       0.150066       1.538771      -0.062806       1.681019           0.000001
           49              H      16.117710       3.991238       0.606484       0.131984       1.205007 0.90570529E+01  0.90659171E+02                                 1.787109                            1.696697      -1.303694       2.269429                    0.995307       3.433746       9.345748       0.513368       1.191936      -0.730057       0.022544      -0.018974      -0.031779       0.043338      -0.004283      -0.010190       0.009037       0.003128       0.010002      -0.010691      -0.006009       0.016699              1.813341       1.842414      -0.259127      -0.215011       1.540607       0.211977       2.057002           0.000001
           50              H      13.820044       6.096770       5.340680       0.162648       1.069985 0.81612869E+01  0.79376481E+02                                 1.656335                            1.612334      -0.890423       2.470125                    0.999396       3.151981       8.381356       0.527218       1.194490      -0.731660       0.015359      -0.003400       0.011007       0.019199      -0.001689       0.004648      -0.000423       0.004620       0.002023      -0.003954      -0.002334       0.006288              1.667638       1.581937      -0.064408       0.207217       1.393835       0.060075       2.027142           0.000001
           51              H      13.121178       7.104884       4.312373       0.148609       1.148072 0.86462607E+01  0.85733870E+02                                 1.754713                            1.669682      -1.015540       2.389407                    0.999175       3.405705       9.291150       0.510871       1.209123      -0.725878       0.002184       0.011608      -0.006575       0.013518       0.003167       0.002253      -0.002936      -0.005650       0.003898      -0.006341       0.001491       0.004850              1.802207       1.479002      -0.298891      -0.081940       2.426969      -0.010095       1.500650           0.000001
           52              H      12.464471       5.674290       4.602037       0.161499       1.023684 0.76626392E+01  0.74289209E+02                                 1.678752                            1.614947      -0.916601       2.455045                    0.999106       3.327870       9.205270       0.494982       1.276349      -0.710646      -0.012999      -0.011016      -0.004382       0.017593       0.006812       0.003534       0.001725       0.006902      -0.007661      -0.006410      -0.003712       0.010122              1.713724       2.035308       0.331466      -0.261602       1.634779      -0.011737       1.471085          -0.000000
           53              H      12.602298       7.403711       9.129847       0.126682       1.238693 0.94268998E+01  0.95338573E+02                                 1.821057                            1.731433      -1.321208       2.255459                    0.995022       3.499188       9.582380       0.507847       1.192542      -0.729747       0.029950       0.024584       0.015845       0.041863       0.010514       0.006197       0.005764       0.002799      -0.018874      -0.009413      -0.007432       0.016845              1.845915       1.800784       0.340935       0.290808       1.899071       0.101589       1.837891           0.000002
           54              H      10.361385       4.080542       9.357958       0.131216       1.155855 0.85588306E+01  0.83893747E+02                                 1.700784                            1.620796      -1.034359       2.395839                    0.997936       3.247139       8.552671       0.542897       1.150995      -0.741512      -0.013597      -0.030659       0.019381       0.038736       0.011201       0.000747      -0.005825      -0.011058      -0.018694      -0.012076      -0.004463       0.016539              1.720515       1.465381       0.231299      -0.013981       1.866349      -0.335296       1.829815           0.000001
           55              H      10.100323       6.417924       6.073892       0.127902       1.102216 0.82104557E+01  0.80646597E+02                                 1.723876                            1.646105      -1.066896       2.375855                    0.997952       3.402122       9.343119       0.503858       1.237596      -0.719162      -0.017943       0.008133      -0.032674       0.038153       0.002733       0.011149      -0.001572       0.002489       0.025051      -0.011436      -0.003769       0.015205              1.756167       1.594680       0.010574       0.282267       1.618248      -0.182615       2.055572           0.000001
           56              H       8.811231       4.434327       6.119152       0.162917       0.976747 0.72137846E+01  0.69154243E+02                                 1.645513                            1.581145      -1.028287       2.405507                    0.998177       3.362058       9.363943       0.491631       1.299605      -0.704743      -0.001624       0.009498      -0.014097       0.017075       0.002830       0.000918      -0.004026      -0.004939       0.002999      -0.005455      -0.000369       0.005824              1.677963       1.508632      -0.002457       0.319409       1.472888      -0.074862       2.052369           0.000000
           57              H       9.485775       3.220125       6.915728       0.165344       1.126544 0.86003283E+01  0.85028108E+02                                 1.732941                            1.668119      -0.952250       2.436170                    0.999085       3.260059       8.834229       0.510609       1.213306      -0.726419       0.009068      -0.013054       0.000917       0.015921      -0.003875       0.004791      -0.002021      -0.004074      -0.012652      -0.007340      -0.000706       0.008045              1.761815       1.507792      -0.229852      -0.020846       2.263553       0.267361       1.514098           0.000001
           58              H       8.306944       4.066803       7.592818       0.170053       0.966469 0.69994539E+01  0.65026707E+02                                 1.502494                            1.456475      -0.764639       2.529506                    0.999949       2.933848       7.441464       0.580103       1.136510      -0.746351      -0.011179       0.002164       0.010772       0.015675      -0.000100      -0.002965       0.002198       0.006013       0.007944      -0.005057      -0.000430       0.005487              1.515703       1.811703       0.095598      -0.319326       1.237901       0.000077       1.497504           0.000001
           59              H      15.631260       0.460263      13.873095       0.125676       1.234436 0.93170295E+01  0.94248181E+02                                 1.838439                            1.737226      -1.318270       2.256820                    0.995049       3.540313       9.796392       0.498476       1.214693      -0.724112       0.032748       0.020918       0.009858       0.040090       0.010508       0.002357       0.003739       0.009734      -0.019960      -0.009719      -0.005911       0.015629              1.876952       2.222651       0.308041       0.073161       1.973099       0.089844       1.435107           0.000001
           60              H      11.592104       0.259327      13.525498       0.123803       1.185207 0.88569719E+01  0.87693644E+02                                 1.731750                            1.649115      -1.133493       2.338185                    0.997308       3.366061       8.954263       0.537249       1.151458      -0.740329      -0.032859       0.017342      -0.001246       0.037175      -0.003883       0.001777       0.002265       0.016574      -0.027750      -0.010452      -0.003392       0.013845              1.755025       2.076966      -0.304593      -0.005177       1.870719       0.045942       1.317391           0.000001
           61              H      13.837881      14.106724      13.072898       0.123551       1.128903 0.84265633E+01  0.83278218E+02                                 1.749968                            1.666749      -0.984565       2.412931                    0.998231       3.423623       9.419780       0.501307       1.236293      -0.719614       0.001380      -0.035594      -0.010187       0.037048       0.003924       0.002569       0.005100      -0.012467      -0.035047      -0.012982      -0.001435       0.014417              1.785866       1.650677      -0.023647       0.019202       2.289866       0.100717       1.417055           0.000000
           62              H      10.453811      15.432556      13.261180       0.161081       1.033419 0.76225445E+01  0.72202791E+02                                 1.555078                            1.507060      -0.903528       2.458603                    0.999524       3.034330       7.722845       0.578708       1.117358      -0.750967      -0.006675       0.014938       0.001047       0.016395      -0.001679      -0.000595       0.000366      -0.003696      -0.010571      -0.003625      -0.000673       0.004298              1.562949       1.851941      -0.275621      -0.029701       1.602194       0.068408       1.234712           0.000001
           63              H      11.209429      14.419290      12.279943       0.163141       1.112091 0.84800460E+01  0.83817464E+02                                 1.732712                            1.666416      -1.066481       2.383193                    0.998100       3.343283       9.155724       0.504626       1.228004      -0.721874       0.004453      -0.002570      -0.017319       0.018066      -0.002097      -0.001970       0.000938       0.005105       0.019258      -0.006517      -0.000579       0.007096              1.763786       1.495053       0.188379       0.185998       1.722408       0.463176       2.073899           0.000000
           64              H      11.191593      14.142789      13.856802       0.161106       1.080939 0.82241232E+01  0.80353133E+02                                 1.682941                            1.629800      -0.846035       2.488107                    0.999422       3.204493       8.614450       0.517586       1.211184      -0.727202       0.004008      -0.009609       0.012941       0.016609      -0.000240      -0.000839      -0.006397      -0.003952       0.006354      -0.005168      -0.002794       0.007962              1.697844       1.439137       0.156652      -0.023796       1.969169      -0.407406       1.685225           0.000000
           65              H       7.611321       3.556735      13.619639       0.120311       1.166584 0.87506408E+01  0.86412791E+02                                 1.716925                            1.642357      -1.102860       2.350809                    0.997722       3.356559       8.928413       0.536589       1.155917      -0.739330       0.014657      -0.001106      -0.033625       0.036698       0.003250      -0.002963       0.003695       0.000815       0.040108      -0.010884      -0.003412       0.014295              1.738275       1.759320       0.074118      -0.253702       1.383003       0.043905       2.072502           0.000001
           66              H       4.668298       2.689448      16.228426       0.126814       1.155484 0.86410823E+01  0.85240951E+02                                 1.725068                            1.648189      -1.073417       2.372808                    0.997694       3.318510       8.883135       0.526682       1.178901      -0.734160      -0.034277      -0.013097       0.005484       0.037102       0.010231       0.003204       0.003031       0.017552      -0.009661      -0.012112      -0.003889       0.016001              1.750920       2.032969       0.321781      -0.150066       1.538772      -0.062806       1.681019           0.000001
           67              H       8.010210       4.595762      17.497516       0.131984       1.205005 0.90570424E+01  0.90659046E+02                                 1.787109                            1.696696      -1.303692       2.269430                    0.995307       3.433744       9.345744       0.513367       1.191937      -0.730057       0.022544       0.018974       0.031779       0.043338       0.004283       0.010190       0.009037       0.003128       0.010002      -0.010691      -0.006009       0.016699              1.813341       1.842414       0.259127       0.215011       1.540607       0.211977       2.057001           0.000001
           68              H       5.712544       2.490230      12.763320       0.162648       1.069985 0.81612853E+01  0.79376462E+02                                 1.656335                            1.612334      -0.890423       2.470125                    0.999396       3.151981       8.381356       0.527218       1.194490      -0.731660       0.015359       0.003400      -0.011007       0.019199       0.001689      -0.004648      -0.000423       0.004620       0.002023      -0.003954      -0.002334       0.006288              1.667638       1.581937       0.064408      -0.207217       1.393834       0.060075       2.027142           0.000001
           69              H       5.013678       1.482116      13.791627       0.148609       1.148072 0.86462604E+01  0.85733866E+02                                 1.754713                            1.669682      -1.015540       2.389407                    0.999175       3.405705       9.291150       0.510871       1.209123      -0.725878       0.002184      -0.011608       0.006575       0.013518      -0.003167      -0.002253      -0.002936      -0.005650       0.003898      -0.006341       0.001491       0.004850              1.802207       1.479002       0.298891       0.081940       2.426969      -0.010095       1.500650           0.000001
           70              H       4.356970       2.912710      13.501963       0.161499       1.023684 0.76626442E+01  0.74289266E+02                                 1.678752                            1.614947      -0.916601       2.455045                    0.999106       3.327870       9.205269       0.494982       1.276349      -0.710646      -0.012999       0.011016       0.004382       0.017593      -0.006812      -0.003534       0.001725       0.006902      -0.007661      -0.006410      -0.003712       0.010122              1.713724       2.035309      -0.331465       0.261602       1.634779      -0.011737       1.471085          -0.000000
           71              H      11.720202       9.770289       0.077847       0.126682       1.238692 0.94268905E+01  0.95338462E+02                                 1.821057                            1.731432      -1.321207       2.255459                    0.995022       3.499186       9.582376       0.507847       1.192543      -0.729747      -0.029951      -0.024584       0.015845       0.041863       0.010514      -0.006197      -0.005764       0.002799      -0.018874      -0.009413      -0.007432       0.016845              1.845915       1.800783       0.340935      -0.290808       1.899071      -0.101589       1.837891           0.000002
           72              H      13.961115      13.093458       0.305958       0.131216       1.155854 0.85588264E+01  0.83893701E+02                                 1.700784                            1.620796      -1.034358       2.395839                    0.997936       3.247138       8.552670       0.542897       1.150996      -0.741512       0.013597       0.030659       0.019381       0.038736       0.011201      -0.000747       0.005825      -0.011058      -0.018694      -0.012076      -0.004463       0.016539              1.720515       1.465381       0.231299       0.013981       1.866349       0.335295       1.829815           0.000001
           73              H      14.222176      10.756076      15.125892       0.127902       1.102216 0.82104561E+01  0.80646598E+02                                 1.723875                            1.646104      -1.066896       2.375855                    0.997952       3.402123       9.343120       0.503859       1.237595      -0.719162       0.017943      -0.008133      -0.032674       0.038153       0.002733      -0.011149       0.001572       0.002489       0.025051      -0.011436      -0.003769       0.015205              1.756166       1.594680       0.010574      -0.282266       1.618248       0.182615       2.055572           0.000001
           74              H      15.511269      12.739673      15.171152       0.162918       0.976747 0.72137866E+01  0.69154263E+02                                 1.645513                            1.581145      -1.028287       2.405507                    0.998177       3.362058       9.363941       0.491631       1.299604      -0.704743       0.001624      -0.009498      -0.014097       0.017076       0.002830      -0.000918       0.004026      -0.004939       0.002999      -0.005455      -0.000369       0.005824              1.677962       1.508632      -0.002457      -0.319410       1.472888       0.074862       2.052368           0.000000
           75              H      14.836725      13.953875      15.967728       0.165344       1.126544 0.86003240E+01  0.85028054E+02                                 1.732940                            1.668119      -0.952250       2.436170                    0.999085       3.260059       8.834228       0.510609       1.213306      -0.726419      -0.009068       0.013054       0.000917       0.015921      -0.003875      -0.004791       0.002021      -0.004074      -0.012652      -0.007340      -0.000706       0.008045              1.761814       1.507791      -0.229852       0.020846       2.263553      -0.267361       1.514098           0.000001
           76              H      16.015555      13.107197      16.644818       0.170053       0.966468 0.69994444E+01  0.65026595E+02                                 1.502493                            1.456474      -0.764638       2.529506                    0.999949       2.933846       7.441457       0.580103       1.136510      -0.746351       0.011179      -0.002164       0.010773       0.015675      -0.000100       0.002965      -0.002198       0.006013       0.007944      -0.005057      -0.000430       0.005487              1.515702       1.811701       0.095598       0.319325       1.237900      -0.000077       1.497503           0.000001
           77              H       8.691240      16.713737       4.821095       0.125676       1.234436 0.93170280E+01  0.94248157E+02                                 1.838439                            1.737226      -1.318269       2.256821                    0.995049       3.540313       9.796390       0.498476       1.214693      -0.724112      -0.032748      -0.020918       0.009858       0.040090       0.010508      -0.002357      -0.003739       0.009734      -0.019960      -0.009719      -0.005911       0.015629              1.876952       2.222650       0.308041      -0.073161       1.973098      -0.089844       1.435107           0.000001
           78              H      12.730396      16.914673       4.473498       0.123803       1.185207 0.88569648E+01  0.87693555E+02                                 1.731749                            1.649114      -1.133493       2.338185                    0.997308       3.366060       8.954259       0.537249       1.151458      -0.740329       0.032859      -0.017342      -0.001246       0.037175      -0.003883      -0.001777      -0.002265       0.016574      -0.027750      -0.010452      -0.003392       0.013845              1.755024       2.076965      -0.304592       0.005177       1.870718      -0.045942       1.317390           0.000001
           79              H      10.484619       3.067276       4.020898       0.123551       1.128903 0.84265655E+01  0.83278242E+02                                 1.749968                            1.666749      -0.984565       2.412931                    0.998231       3.423624       9.419782       0.501307       1.236292      -0.719614      -0.001380       0.035594      -0.010187       0.037048       0.003924      -0.002569      -0.005100      -0.012467      -0.035047      -0.012982      -0.001435       0.014417              1.785866       1.650677      -0.023646      -0.019203       2.289866      -0.100717       1.417055           0.000000
           80              H      13.868689       1.741444       4.209180       0.161081       1.033419 0.76225496E+01  0.72202851E+02                                 1.555079                            1.507061      -0.903529       2.458602                    0.999524       3.034331       7.722848       0.578708       1.117358      -0.750968       0.006675      -0.014938       0.001047       0.016395      -0.001679       0.000595      -0.000366      -0.003697      -0.010571      -0.003625      -0.000673       0.004298              1.562949       1.851942      -0.275621       0.029701       1.602194      -0.068408       1.234712           0.000001
           81              H      13.113070       2.754710       3.227943       0.163141       1.112092 0.84800517E+01  0.83817540E+02                                 1.732713                            1.666417      -1.066481       2.383192                    0.998100       3.343284       9.155730       0.504626       1.228005      -0.721874      -0.004453       0.002570      -0.017319       0.018066      -0.002097       0.001970      -0.000938       0.005105       0.019257      -0.006517      -0.000579       0.007096              1.763788       1.495053       0.188379      -0.185998       1.722409      -0.463176       2.073900           0.000000
           82              H      13.130907       3.031211       4.804802       0.161106       1.080940 0.82241267E+01  0.80353171E+02                                 1.682941                            1.629799      -0.846036       2.488107                    0.999422       3.204494       8.614451       0.517587       1.211183      -0.727202      -0.004008       0.009609       0.012941       0.016609      -0.000240       0.000839       0.006397      -0.003952       0.006354      -0.005168      -0.002794       0.007962              1.697844       1.439137       0.156652       0.023796       1.969169       0.407406       1.685225           0.000000
           83              H       0.496179      13.617265       4.567639       0.120311       1.166584 0.87506386E+01  0.86412767E+02                                 1.716925                            1.642357      -1.102860       2.350809                    0.997722       3.356558       8.928411       0.536588       1.155917      -0.739330      -0.014657       0.001106      -0.033625       0.036698       0.003250       0.002963      -0.003695       0.000815       0.040108      -0.010884      -0.003412       0.014295              1.738275       1.759320       0.074118       0.253702       1.383003      -0.043905       2.072503           0.000001
           84              H       3.439201      14.484552       7.176426       0.126814       1.155484 0.86410788E+01  0.85240902E+02                                 1.725067                            1.648188      -1.073418       2.372807                    0.997694       3.318511       8.883135       0.526683       1.178900      -0.734160       0.034277       0.013097       0.005484       0.037102       0.010231      -0.003204      -0.003031       0.017552      -0.009661      -0.012112      -0.003889       0.016001              1.750919       2.032968       0.321781       0.150066       1.538771       0.062806       1.681018           0.000001
           85              H       0.097290      12.578238       8.445516       0.131984       1.205006 0.90570472E+01  0.90659097E+02                                 1.787108                            1.696696      -1.303693       2.269430                    0.995307       3.433745       9.345744       0.513368       1.191936      -0.730057      -0.022544      -0.018974       0.031779       0.043338       0.004283      -0.010190      -0.009037       0.003128       0.010002      -0.010691      -0.006009       0.016699              1.813340       1.842414       0.259127      -0.215011       1.540606      -0.211977       2.057001           0.000001
           86              H       2.394955      14.683770       3.711320       0.162648       1.069985 0.81612934E+01  0.79376557E+02                                 1.656335                            1.612334      -0.890424       2.470124                    0.999396       3.151982       8.381358       0.527218       1.194490      -0.731660      -0.015359      -0.003400      -0.011007       0.019199       0.001689       0.004648       0.000423       0.004620       0.002023      -0.003954      -0.002334       0.006288              1.667638       1.581938       0.064408       0.207217       1.393835      -0.060075       2.027142           0.000001
           87              H       3.093822      15.691884       4.739627       0.148609       1.148072 0.86462604E+01  0.85733864E+02                                 1.754712                            1.669682      -1.015540       2.389407                    0.999175       3.405705       9.291149       0.510871       1.209123      -0.725878      -0.002184       0.011608       0.006575       0.013518      -0.003167       0.002253       0.002936      -0.005650       0.003898      -0.006341       0.001491       0.004850              1.802207       1.479002       0.298891      -0.081940       2.426969       0.010095       1.500649           0.000001
           88              H       3.750529      14.261290       4.449963       0.161499       1.023684 0.76626438E+01  0.74289259E+02                                 1.678751                            1.614947      -0.916601       2.455045                    0.999106       3.327871       9.205271       0.494982       1.276348      -0.710646       0.012999      -0.011016       0.004382       0.017593      -0.006812       0.003534      -0.001725       0.006902      -0.007661      -0.006410      -0.003712       0.010122              1.713724       2.035308      -0.331466      -0.261602       1.634779       0.011738       1.471084          -0.000000
           89              C       4.486691      16.971347       2.281104       0.608747      24.476828 0.25958810E+03  0.54161110E+04                                 7.805638                            5.727925      -0.059387       2.035329                    0.999516      22.314301      62.344058       0.619387       0.473959      -1.020543       0.000397       0.056234       0.026825       0.062305       0.057617      -0.031621      -0.053982       0.094683      -0.045255      -0.088564      -0.017060       0.105624              9.447942       6.171277      -2.064973       1.200918      13.002013       3.275453       9.170535           0.000002
           90              C       4.802883      15.686732       1.565996      -0.026040      40.361785 0.44765556E+03  0.10507541E+05                                10.142722                            6.988927       0.016336       2.007611                    0.999304      27.332391      76.260681       0.637736       0.409174      -1.078450       0.017079      -0.041977      -0.022895       0.050774      -0.004570       0.015275       0.001920       0.010331       0.005267      -0.014690      -0.003836       0.018526             12.980160       7.798695      -3.082017       1.717879      16.539361       5.579267      14.602423           0.000000
           91              C       4.248330      15.401643       0.309578      -0.131237      36.212296 0.44432800E+03  0.10545881E+05                                 9.614765                            7.119009      -0.119369       1.925515                    0.999456      30.162320      88.286861       0.603337       0.427727      -1.052818       0.012029      -0.012780       0.014038       0.022474       0.004268      -0.006123      -0.031640       0.043648      -0.079946      -0.050553       0.013072       0.037482             11.537914       7.073702      -1.324004       2.421814      11.569277       5.225174      15.970762           0.000001
           92              C       4.626139      14.275029      17.760024      -0.018256      39.389754 0.41833209E+03  0.96624174E+04                                 9.978926                            6.744566      -0.038044       1.991104                    0.999329      27.036486      75.034919       0.650314       0.407773      -1.078473       0.016725       0.001023       0.043478       0.046595      -0.006908      -0.000938       0.004477       0.018678      -0.037759      -0.014463      -0.003622       0.018085             13.087252       8.601524      -1.936609       4.849526      10.509797       3.514662      20.150436           0.000000
           93              C       5.566609      13.423198       0.195523      -0.165041      34.307503 0.43549617E+03  0.10225142E+05                                 9.121032                            6.941091       0.042720       1.983545                    0.999455      29.523061      84.339810       0.628809       0.414861      -1.067047      -0.011615       0.011574      -0.019469       0.025454      -0.001077      -0.028715      -0.002670      -0.022126      -0.104693      -0.049726       0.021100       0.028626             10.612804       8.683435      -2.668507       4.654506       8.578330       0.048990      14.576647           0.000001
           94              C       6.109812      13.648178       1.466424       0.199746      31.763019 0.36423833E+03  0.81242484E+04                                 8.751639                            6.378433       0.065033       2.047915                    0.998782      24.576865      66.960867       0.655594       0.418865      -1.071590       0.045678      -0.039363       0.024266       0.064999      -0.028605       0.021935      -0.012531      -0.000083      -0.024780      -0.028631      -0.015564       0.044195             10.588604       9.134714      -4.524070       3.659642      11.238024      -0.459572      11.393075          -0.000000
           95              C       5.733624      14.805705       2.129030      -0.173575      33.817655 0.45266128E+03  0.10743639E+05                                 9.052406                            7.096185       0.127701       2.007611                    0.999666      29.880173      86.143058       0.618615       0.417165      -1.064355      -0.006903       0.029466      -0.007576       0.031198       0.023336       0.014322      -0.014910       0.042934       0.024532      -0.043228       0.012587       0.030641             10.258669       8.097132      -4.116685       1.307958      13.115055       1.718538       9.563819           0.000001
           96              C       7.126492      12.700173       2.049373      -0.505226      29.478221 0.44386702E+03  0.10453757E+05                                 8.031274                            6.737289       0.275581       2.047027                    0.998237      31.811809      90.517737       0.678169       0.383485      -1.090071      -0.036640       0.039982      -0.024880       0.059666      -0.019003       0.020034       0.003789      -0.011502      -0.004223      -0.031102       0.006282       0.024820              9.045367       9.271655      -2.725743       2.065775       9.464625      -2.465187       8.399821           0.000001
           97              C      16.167976       6.508946      13.784386       0.623545      23.488792 0.24852739E+03  0.51337888E+04                                 7.614814                            5.622568      -0.039183       2.050030                    0.999517      21.970498      61.256402       0.621607       0.477009      -1.017997      -0.057647      -0.027132       0.002565       0.063764      -0.037345      -0.019265       0.060003      -0.059352       0.178258      -0.078195      -0.026546       0.104740              9.161844      13.108330       2.495453       0.036569       8.967654      -1.903559       5.409548           0.000002
           98              C       1.295578       7.204493      13.724642      -0.023690      40.291341 0.43911850E+03  0.10273961E+05                                10.138976                            6.932269      -0.071311       1.976995                    0.999282      27.431921      76.812404       0.637896       0.410393      -1.075939       0.046838       0.024798       0.005040       0.053237      -0.006436       0.007066      -0.015681       0.004494       0.021201      -0.016460      -0.005057       0.021517             12.967974      18.201042       3.638655      -0.345241      15.397043      -1.343157       5.305838           0.000000
           99              C       1.371789       8.547500      13.458514      -0.138147      37.150153 0.44991107E+03  0.10714151E+05                                 9.766349                            7.158693      -0.135525       1.918928                    0.999473      30.369433      89.106222       0.602148       0.427142      -1.052945       0.017753      -0.012357      -0.002160       0.021737      -0.028504       0.004534       0.005249       0.023139       0.097777      -0.047650       0.014430       0.033220             11.782979      13.039264       4.027918      -0.283609      17.138992      -1.613336       5.170682           0.000002
          100              C       2.613858       9.174351      13.447651      -0.024201      41.926851 0.44517871E+03  0.10428715E+05                                10.387192                            6.952491      -0.041741       1.985054                    0.999201      27.399992      76.225340       0.642143       0.407172      -1.080416       0.002365      -0.049442       0.008229       0.050178       0.001925       0.011411      -0.004404       0.019442      -0.015406      -0.014099      -0.003836       0.017935             13.709375      12.605933       2.369910       0.094416      23.096822      -2.231376       5.425368           0.000001
          101              C       3.778095       8.411825      13.637743      -0.181835      35.378665 0.45110175E+03  0.10692605E+05                                 9.314504                            7.065516       0.048798       1.976866                    0.999604      30.138944      86.705364       0.622662       0.414997      -1.066220      -0.019134       0.026837       0.002940       0.033090       0.008467       0.000917       0.008323       0.065313       0.038560      -0.041386       0.013796       0.027590             10.838129      10.691863      -1.876310       0.578062      16.936032      -1.735647       4.886491           0.000002
          102              C       3.726207       7.043057      13.835077       0.199426      32.132772 0.36433017E+03  0.81287860E+04                                 8.817386                            6.374383       0.072726       2.049468                    0.998830      24.631415      67.173115       0.656392       0.418227      -1.071737       0.053895      -0.035324       0.012262       0.065596      -0.027508       0.007670      -0.007539       0.032624      -0.082226      -0.029521      -0.017617       0.047137             10.683123      14.099916      -2.764396       0.941531      13.344622      -1.378011       4.604832           0.000000
          103              C       2.450087       6.450554      13.907493      -0.182155      35.154012 0.46555251E+03  0.11133690E+05                                 9.311388                            7.213838       0.084653       1.991397                    0.999555      30.244643      87.685443       0.610999       0.419175      -1.062481      -0.020346       0.010344       0.011294       0.025466      -0.021951       0.000414      -0.008951      -0.062290       0.036852      -0.044341       0.009105       0.035236             10.630911      16.100625      -0.043948       0.546370      10.830560      -0.631095       4.961548           0.000001
          104              C       4.987734       6.251336      13.988961      -0.505976      29.306283 0.44065790E+03  0.10371493E+05                                 8.017662                            6.720587       0.249410       2.031819                    0.998912      32.108288      91.681569       0.677052       0.384365      -1.088173      -0.055473       0.041042      -0.003851       0.069112       0.005483      -0.004228       0.005588       0.000644      -0.016871      -0.011290       0.002925       0.008364              9.002808      10.954558      -3.590816       1.180260       9.622416      -0.958090       6.431450           0.000000
          105              C       6.803814      13.242871      11.955882       0.605077      25.420165 0.25416426E+03  0.52555667E+04                                 7.922623                            5.607036       0.045531       2.068646                    0.999417      22.009385      60.482219       0.638583       0.463856      -1.029855      -0.056672       0.011592       0.006847       0.058250       0.060339       0.038054       0.045136      -0.111912       0.010481      -0.087945      -0.022853       0.110798              9.973061      15.093277      -3.580348      -2.102629       6.393333      -1.199308       8.432573           0.000002
          106              C       8.195061      12.731086      11.658976      -0.020688      40.782368 0.43328006E+03  0.10084959E+05                                10.199293                            6.858563       0.021370       2.009480                    0.999331      27.127339      75.309907       0.646356       0.407126      -1.080072       0.040882      -0.022612      -0.007171       0.047266       0.005017      -0.001428      -0.008432      -0.008994       0.038046      -0.013295      -0.003676       0.016971             13.464416      20.705544      -5.284608      -3.000616       7.246045      -0.154869      12.441661          -0.000000
          107              C       8.950680      12.162627      12.652886      -0.170993      34.478407 0.44440936E+03  0.10515464E+05                                 9.221215                            7.064495       0.056267       1.985558                    0.999623      29.947465      86.636760       0.614682       0.421124      -1.060221      -0.019141       0.010191      -0.016534       0.027269       0.030261      -0.005615       0.000381      -0.038875       0.062381      -0.046750       0.020159       0.026590             10.722985      15.396420      -4.226919       0.986674       6.892048      -1.287694       9.880487           0.000001
          108              C      10.204099      11.614776      12.417534       0.185052      32.480259 0.37748278E+03  0.85094764E+04                                 8.919131                            6.517663      -0.030047       2.014574                    0.999213      25.034366      68.947841       0.643847       0.422005      -1.067794       0.034168      -0.024005       0.047588       0.063311      -0.022042       0.023994      -0.028434       0.022838       0.056449      -0.038344      -0.014935       0.053279             10.835917      11.888632      -3.614317       2.105499       6.981347      -2.473522      13.637772          -0.000000
          109              C      10.693792      11.650842      11.117666      -0.183477      34.512216 0.45822148E+03  0.10910616E+05                                 9.173560                            7.142130       0.046391       1.977992                    0.999581      30.189217      87.220078       0.616199       0.417457      -1.063997      -0.004210       0.012326      -0.027019       0.029995      -0.004018       0.015806       0.004903       0.025621      -0.114561      -0.042243       0.006649       0.035594             10.476955       9.103710      -2.051217      -0.064183       6.186983      -1.337440      16.140172           0.000001
          110              C       9.952767      12.229605      10.085738      -0.023005      40.125363 0.43894652E+03  0.10248035E+05                                10.066545                            6.896475      -0.031049       1.989003                    0.999237      27.299241      75.852943       0.645659       0.406325      -1.080821      -0.011628      -0.003343       0.045461       0.047043      -0.005530       0.007302      -0.008062       0.018244      -0.021466      -0.014581      -0.003247       0.017828             12.955176      12.261629      -2.939651      -3.748929       6.472414       0.124078      20.131485           0.000000
          111              C       8.707455      12.777456      10.355488      -0.128775      36.399149 0.45470702E+03  0.10845006E+05                                 9.640282                            7.206238      -0.145401       1.917638                    0.999411      30.201389      88.358879       0.599641       0.428269      -1.053426       0.009397      -0.010960       0.013412       0.019705       0.019352       0.030842      -0.009252      -0.042780      -0.033166      -0.049902       0.015313       0.034589             11.469260      14.077916      -3.340424      -4.453387       6.375693       0.577591      13.954171           0.000002
          112              C      11.013228      11.011969      13.559896      -0.505744      30.854466 0.46212947E+03  0.11012792E+05                                 8.315732                            6.883721       0.153142       1.997276                    0.998321      32.561089      93.714631       0.668433       0.384516      -1.087494      -0.038994       0.020732      -0.049590       0.066404      -0.001847      -0.013517      -0.010696       0.029583       0.021783      -0.023607      -0.000066       0.023673              9.528506       8.993248      -1.897564       3.444555       8.834738      -2.546301      10.757532          -0.000001
          113              C       2.748442      10.671924      13.264801       0.610881      24.750275 0.24942715E+03  0.51383242E+04                                 7.799579                            5.564461       0.034552       2.067140                    0.999456      21.940731      60.369016       0.638697       0.465515      -1.027952       0.005005       0.059183      -0.007148       0.059823      -0.011276      -0.041379       0.023867       0.075103       0.279363      -0.087750      -0.023562       0.111312              9.752607       8.642576       1.055647       1.118902      15.858385      -1.579763       4.756861           0.000002
          114              C       4.131582      14.027723      16.353343       0.602751      25.317227 0.25747625E+03  0.53463481E+04                                 7.935029                            5.655603      -0.028722       2.041109                    0.999433      22.197576      61.315442       0.633190       0.465856      -1.027779      -0.038110      -0.029588      -0.049150       0.068874       0.064689      -0.041599      -0.021229       0.010510      -0.233827      -0.090778      -0.023670       0.114448             10.008114       7.450098      -1.526365       3.325431       6.948038       2.206395      15.626205           0.000002
          115              C      10.479754      12.198692       8.671816       0.606219      24.357697 0.25202549E+03  0.51980094E+04                                 7.672545                            5.573810       0.081253       2.080401                    0.999374      21.925517      60.086454       0.642425       0.462265      -1.031203       0.023945       0.005012      -0.056071       0.061175       0.052115       0.023604       0.012226      -0.090621      -0.227338      -0.083249      -0.026086       0.109335              9.353000       8.616030      -1.951439      -2.144560       5.031246       0.029479      14.411723           0.000002
          116              C       3.620809       0.202653      11.333104       0.608746      24.476827 0.25958810E+03  0.54161110E+04                                 7.805639                            5.727926      -0.059387       2.035329                    0.999516      22.314301      62.344059       0.619387       0.473960      -1.020543      -0.000397      -0.056234       0.026825       0.062305       0.057617       0.031621       0.053982       0.094683      -0.045255      -0.088564      -0.017060       0.105624              9.447942       6.171278      -2.064973      -1.200918      13.002013      -3.275453       9.170535           0.000002
          117              C       3.304617       1.487268      10.617996      -0.026039      40.361773 0.44765546E+03  0.10507538E+05                                10.142720                            6.988926       0.016337       2.007611                    0.999304      27.332388      76.260667       0.637736       0.409174      -1.078450      -0.017079       0.041977      -0.022895       0.050774      -0.004570      -0.015275      -0.001920       0.010331       0.005267      -0.014690      -0.003836       0.018526             12.980156       7.798693      -3.082017      -1.717877      16.539356      -5.579266      14.602418           0.000000
          118              C       3.859170       1.772357       9.361578      -0.131237      36.212299 0.44432818E+03  0.10545886E+05                                 9.614765                            7.119011      -0.119369       1.925515                    0.999456      30.162322      88.286867       0.603337       0.427727      -1.052818      -0.012029       0.012780       0.014038       0.022474       0.004267       0.006123       0.031640       0.043648      -0.079946      -0.050553       0.013072       0.037482             11.537914       7.073704      -1.324005      -2.421812      11.569276      -5.225172      15.970761           0.000001
          119              C       3.481360       2.898971       8.708024      -0.018256      39.389762 0.41833232E+03  0.96624242E+04                                 9.978928                            6.744569      -0.038045       1.991104                    0.999329      27.036489      75.034937       0.650314       0.407773      -1.078473      -0.016725      -0.001023       0.043478       0.046595      -0.006908       0.000938      -0.004477       0.018678      -0.037759      -0.014463      -0.003622       0.018085             13.087255       8.601529      -1.936612      -4.849529      10.509798      -3.514658      20.150437           0.000000
          120              C       2.540890       3.750802       9.247523      -0.165041      34.307505 0.43549613E+03  0.10225142E+05                                 9.121033                            6.941092       0.042719       1.983545                    0.999455      29.523068      84.339848       0.628809       0.414861      -1.067047       0.011615      -0.011574      -0.019469       0.025454      -0.001077       0.028715       0.002670      -0.022126      -0.104693      -0.049726       0.021100       0.028626             10.612806       8.683433      -2.668505      -4.654505       8.578331      -0.048994      14.576653           0.000001
          121              C       1.997688       3.525822      10.518424       0.199746      31.763020 0.36423842E+03  0.81242511E+04                                 8.751640                            6.378434       0.065033       2.047914                    0.998782      24.576868      66.960880       0.655594       0.418865      -1.071590      -0.045678       0.039363       0.024266       0.064999      -0.028605      -0.021935       0.012531      -0.000083      -0.024779      -0.028631      -0.015564       0.044195             10.588604       9.134711      -4.524067      -3.659641      11.238021       0.459568      11.393081          -0.000000
          122              C       2.373876       2.368295      11.181030      -0.173575      33.817668 0.45266151E+03  0.10743645E+05                                 9.052408                            7.096187       0.127701       2.007611                    0.999666      29.880176      86.143069       0.618615       0.417165      -1.064355       0.006903      -0.029466      -0.007576       0.031198       0.023336      -0.014322       0.014910       0.042934       0.024532      -0.043228       0.012587       0.030641             10.258671       8.097135      -4.116685      -1.307959      13.115057      -1.718539       9.563822           0.000001
          123              C       0.981007       4.473827      11.101373      -0.505226      29.478218 0.44386718E+03  0.10453761E+05                                 8.031274                            6.737290       0.275581       2.047027                    0.998237      31.811808      90.517737       0.678169       0.383485      -1.090071       0.036640      -0.039982      -0.024880       0.059666      -0.019003      -0.020034      -0.003789      -0.011502      -0.004223      -0.031102       0.006282       0.024820              9.045365       9.271656      -2.725739      -2.065772       9.464619       2.465184       8.399820           0.000000
          124              C       8.154523      10.665054       4.732386       0.623545      23.488807 0.24852758E+03  0.51337933E+04                                 7.614817                            5.622570      -0.039182       2.050030                    0.999517      21.970497      61.256394       0.621607       0.477009      -1.017997       0.057647       0.027132       0.002565       0.063764      -0.037345       0.019265      -0.060003      -0.059352       0.178258      -0.078195      -0.026546       0.104741              9.161849      13.108343       2.495459      -0.036566       8.967656       1.903558       5.409548           0.000002
          125              C       6.811921       9.969507       4.672642      -0.023689      40.291299 0.43911786E+03  0.10273942E+05                                10.138967                            6.932263      -0.071310       1.976995                    0.999282      27.431916      76.812378       0.637896       0.410393      -1.075939      -0.046838      -0.024798       0.005040       0.053237      -0.006436      -0.007066       0.015681       0.004494       0.021202      -0.016460      -0.005057       0.021517             12.967962      18.201016       3.638635       0.345238      15.397035       1.343157       5.305834           0.000000
          126              C       6.735711       8.626500       4.406514      -0.138147      37.150161 0.44991110E+03  0.10714152E+05                                 9.766351                            7.158694      -0.135524       1.918928                    0.999473      30.369432      89.106221       0.602147       0.427142      -1.052945      -0.017753       0.012357      -0.002160       0.021737      -0.028504      -0.004534      -0.005249       0.023139       0.097777      -0.047650       0.014430       0.033220             11.782982      13.039263       4.027912       0.283608      17.139000       1.613337       5.170683           0.000002
          127              C       5.493642       7.999649       4.395651      -0.024201      41.926848 0.44517870E+03  0.10428715E+05                                10.387191                            6.952491      -0.041741       1.985054                    0.999201      27.399992      76.225339       0.642143       0.407172      -1.080416      -0.002365       0.049442       0.008230       0.050178       0.001925      -0.011410       0.004404       0.019442      -0.015406      -0.014099      -0.003836       0.017935             13.709374      12.605931       2.369917      -0.094415      23.096823       2.231375       5.425368           0.000001
          128              C       4.329405       8.762175       4.585743      -0.181835      35.378669 0.45110198E+03  0.10692611E+05                                 9.314503                            7.065517       0.048799       1.976866                    0.999604      30.138940      86.705336       0.622662       0.414996      -1.066220       0.019134      -0.026837       0.002940       0.033090       0.008467      -0.000917      -0.008323       0.065313       0.038560      -0.041386       0.013796       0.027590             10.838127      10.691863      -1.876313      -0.578063      16.936027       1.735647       4.886491           0.000002
          129              C       4.381293      10.130943       4.783077       0.199426      32.132776 0.36433034E+03  0.81287903E+04                                 8.817386                            6.374384       0.072726       2.049468                    0.998830      24.631414      67.173105       0.656392       0.418227      -1.071738      -0.053895       0.035324       0.012262       0.065596      -0.027508      -0.007670       0.007539       0.032623      -0.082226      -0.029521      -0.017617       0.047137             10.683124      14.099920      -2.764401      -0.941532      13.344619       1.378011       4.604832           0.000000
          130              C       5.657414      10.723446       4.855493      -0.182155      35.153997 0.46555212E+03  0.11133679E+05                                 9.311384                            7.213834       0.084653       1.991398                    0.999555      30.244640      87.685425       0.610999       0.419175      -1.062481       0.020346      -0.010344       0.011294       0.025466      -0.021951      -0.000414       0.008951      -0.062290       0.036853      -0.044341       0.009105       0.035236             10.630908      16.100617      -0.043960      -0.546371      10.830559       0.631095       4.961547           0.000001
          131              C       3.119766      10.922664       4.936961      -0.505976      29.306287 0.44065789E+03  0.10371492E+05                                 8.017663                            6.720586       0.249409       2.031819                    0.998912      32.108288      91.681562       0.677052       0.384365      -1.088173       0.055473      -0.041042      -0.003851       0.069112       0.005483       0.004228      -0.005588       0.000644      -0.016871      -0.011290       0.002925       0.008364              9.002809      10.954558      -3.590819      -1.180263       9.622417       0.958091       6.431451           0.000000
          132              C       1.303686       3.931129       2.903882       0.605077      25.420151 0.25416416E+03  0.52555641E+04                                 7.922620                            5.607034       0.045531       2.068646                    0.999417      22.009384      60.482213       0.638584       0.463856      -1.029855       0.056672      -0.011592       0.006847       0.058250       0.060339      -0.038054      -0.045136      -0.111912       0.010481      -0.087945      -0.022853       0.110798              9.973055      15.093263      -3.580346       2.102624       6.393330       1.199309       8.432572           0.000002
          133              C      16.127439       4.442914       2.606976      -0.020688      40.782352 0.43327993E+03  0.10084956E+05                                10.199291                            6.858562       0.021370       2.009480                    0.999331      27.127335      75.309892       0.646356       0.407126      -1.080072      -0.040882       0.022612      -0.007171       0.047266       0.005017       0.001428       0.008432      -0.008994       0.038046      -0.013295      -0.003676       0.016971             13.464412      20.705533      -5.284604       3.000616       7.246042       0.154869      12.441659          -0.000000
          134              C      15.371820       5.011373       3.600886      -0.170993      34.478416 0.44440965E+03  0.10515472E+05                                 9.221216                            7.064497       0.056267       1.985558                    0.999623      29.947465      86.636757       0.614682       0.421124      -1.060221       0.019141      -0.010191      -0.016534       0.027269       0.030261       0.005615      -0.000381      -0.038875       0.062381      -0.046750       0.020159       0.026590             10.722986      15.396423      -4.226919      -0.986677       6.892049       1.287695       9.880487           0.000001
          135              C      14.118400       5.559224       3.365534       0.185052      32.480262 0.37748288E+03  0.85094791E+04                                 8.919131                            6.517664      -0.030047       2.014574                    0.999213      25.034365      68.947835       0.643847       0.422005      -1.067794      -0.034168       0.024005       0.047588       0.063311      -0.022042      -0.023994       0.028434       0.022838       0.056449      -0.038344      -0.014935       0.053279             10.835917      11.888626      -3.614314      -2.105501       6.981347       2.473524      13.637778          -0.000000
          136              C      13.628707       5.523158       2.065666      -0.183477      34.512201 0.45822137E+03  0.10910613E+05                                 9.173557                            7.142129       0.046391       1.977992                    0.999581      30.189221      87.220090       0.616199       0.417457      -1.063997       0.004210      -0.012326      -0.027019       0.029995      -0.004018      -0.015806      -0.004903       0.025621      -0.114561      -0.042243       0.006649       0.035594             10.476951       9.103707      -2.051216       0.064182       6.186982       1.337438      16.140164           0.000001
          137              C      14.369733       4.944395       1.033738      -0.023004      40.125370 0.43894677E+03  0.10248042E+05                                10.066546                            6.896477      -0.031049       1.989003                    0.999237      27.299242      75.852947       0.645659       0.406325      -1.080821       0.011628       0.003343       0.045461       0.047043      -0.005530      -0.007302       0.008062       0.018244      -0.021466      -0.014581      -0.003247       0.017828             12.955176      12.261638      -2.939655       3.748930       6.472416      -0.124080      20.131475           0.000000
          138              C      15.615045       4.396544       1.303488      -0.128775      36.399151 0.45470698E+03  0.10845005E+05                                 9.640282                            7.206238      -0.145401       1.917638                    0.999411      30.201389      88.358879       0.599641       0.428269      -1.053426      -0.009397       0.010960       0.013412       0.019705       0.019352      -0.030842       0.009252      -0.042780      -0.033166      -0.049902       0.015313       0.034589             11.469260      14.077917      -3.340425       4.453386       6.375693      -0.577591      13.954171           0.000002
          139              C      13.309272       6.162031       4.507896      -0.505744      30.854462 0.46212932E+03  0.11012788E+05                                 8.315731                            6.883719       0.153141       1.997276                    0.998321      32.561093      93.714642       0.668434       0.384516      -1.087494       0.038994      -0.020732      -0.049590       0.066404      -0.001847       0.013517       0.010696       0.029583       0.021783      -0.023607      -0.000066       0.023673              9.528504       8.993242      -1.897562      -3.444554       8.834736       2.546302      10.757536          -0.000001
          140              C       5.359057       6.502076       4.212801       0.610881      24.750277 0.24942718E+03  0.51383249E+04                                 7.799579                            5.564461       0.034552       2.067140                    0.999456      21.940733      60.369025       0.638697       0.465515      -1.027952      -0.005005      -0.059183      -0.007148       0.059823      -0.011276       0.041379      -0.023867       0.075103       0.279363      -0.087750      -0.023562       0.111312              9.752608       8.642579       1.055655      -1.118902      15.858384       1.579759       4.756861           0.000002
          141              C       3.975918       3.146277       7.301343       0.602751      25.317229 0.25747633E+03  0.53463501E+04                                 7.935030                            5.655604      -0.028723       2.041109                    0.999433      22.197578      61.315453       0.633190       0.465856      -1.027778       0.038110       0.029588      -0.049150       0.068874       0.064689       0.041599       0.021229       0.010510      -0.233827      -0.090778      -0.023670       0.114448             10.008115       7.450101      -1.526365      -3.325434       6.948039      -2.206393      15.626204           0.000002
          142              C      13.842745       4.975308      17.723816       0.606218      24.357703 0.25202567E+03  0.51980141E+04                                 7.672547                            5.573812       0.081253       2.080401                    0.999374      21.925519      60.086460       0.642425       0.462265      -1.031203      -0.023945      -0.005012      -0.056071       0.061175       0.052115      -0.023604      -0.012226      -0.090621      -0.227338      -0.083249      -0.026086       0.109335              9.353000       8.616037      -1.951441       2.144562       5.031247      -0.029482      14.411716           0.000002
          143              C      11.728309       8.384347       6.770896       0.608746      24.476829 0.25958812E+03  0.54161115E+04                                 7.805639                            5.727926      -0.059387       2.035329                    0.999516      22.314302      62.344064       0.619387       0.473960      -1.020543      -0.000397       0.056234      -0.026825       0.062305      -0.057617      -0.031621       0.053982       0.094683      -0.045255      -0.088564      -0.017060       0.105624              9.447943       6.171278       2.064973       1.200918      13.002014      -3.275453       9.170536           0.000002
          144              C      11.412117       7.099732       7.486004      -0.026039      40.361776 0.44765549E+03  0.10507539E+05                                10.142720                            6.988926       0.016336       2.007611                    0.999304      27.332389      76.260672       0.637736       0.409174      -1.078450      -0.017079      -0.041977       0.022895       0.050774       0.004570       0.015275      -0.001920       0.010331       0.005267      -0.014690      -0.003836       0.018526             12.980156       7.798694       3.082017       1.717878      16.539357      -5.579266      14.602419           0.000000
          145              C      11.966670       6.814643       8.742422      -0.131237      36.212300 0.44432819E+03  0.10545887E+05                                 9.614766                            7.119011      -0.119370       1.925514                    0.999456      30.162324      88.286880       0.603337       0.427727      -1.052818      -0.012029      -0.012780      -0.014038       0.022474      -0.004268      -0.006123       0.031640       0.043647      -0.079946      -0.050553       0.013072       0.037482             11.537915       7.073704       1.324005       2.421813      11.569277      -5.225172      15.970762           0.000002
          146              C      11.588860       5.688029       9.395976      -0.018256      39.389761 0.41833231E+03  0.96624240E+04                                 9.978928                            6.744569      -0.038045       1.991104                    0.999329      27.036489      75.034935       0.650314       0.407773      -1.078473      -0.016725       0.001023      -0.043478       0.046595       0.006908      -0.000938      -0.004477       0.018678      -0.037759      -0.014463      -0.003622       0.018085             13.087254       8.601529       1.936612       4.849528      10.509798      -3.514658      20.150435           0.000000
          147              C      10.648390       4.836198       8.856477      -0.165041      34.307501 0.43549608E+03  0.10225140E+05                                 9.121032                            6.941091       0.042720       1.983545                    0.999455      29.523066      84.339834       0.628809       0.414861      -1.067047       0.011615       0.011574       0.019469       0.025454       0.001077      -0.028715       0.002670      -0.022126      -0.104693      -0.049726       0.021100       0.028626             10.612804       8.683432       2.668505       4.654505       8.578330      -0.048993      14.576650           0.000001
          148              C      10.105188       5.061178       7.585576       0.199746      31.763022 0.36423845E+03  0.81242519E+04                                 8.751640                            6.378434       0.065033       2.047914                    0.998782      24.576869      66.960883       0.655594       0.418865      -1.071590      -0.045678      -0.039363      -0.024266       0.064999       0.028605       0.021935       0.012531      -0.000083      -0.024779      -0.028631      -0.015564       0.044195             10.588605       9.134712       4.524068       3.659641      11.238021       0.459569      11.393080           0.000000
          149              C      10.481376       6.218705       6.922970      -0.173575      33.817666 0.45266148E+03  0.10743644E+05                                 9.052407                            7.096186       0.127701       2.007611                    0.999666      29.880175      86.143062       0.618615       0.417165      -1.064355       0.006903       0.029466       0.007576       0.031198      -0.023336       0.014322       0.014910       0.042933       0.024532      -0.043228       0.012587       0.030640             10.258670       8.097135       4.116685       1.307960      13.115056      -1.718539       9.563821           0.000001
          150              C       9.088507       4.113173       7.002627      -0.505226      29.478219 0.44386721E+03  0.10453762E+05                                 8.031274                            6.737291       0.275580       2.047027                    0.998237      31.811809      90.517742       0.678169       0.383485      -1.090071       0.036640       0.039982       0.024880       0.059666       0.019003       0.020034      -0.003789      -0.011502      -0.004223      -0.031102       0.006282       0.024820              9.045366       9.271657       2.725739       2.065772       9.464619       2.465184       8.399821           0.000001
          151              C       0.047023      15.095946      13.371614       0.623545      23.488804 0.24852757E+03  0.51337933E+04                                 7.614817                            5.622570      -0.039183       2.050030                    0.999517      21.970498      61.256403       0.621607       0.477009      -1.017997       0.057647      -0.027132      -0.002565       0.063764       0.037345      -0.019265      -0.060003      -0.059352       0.178258      -0.078195      -0.026546       0.104741              9.161848      13.108341      -2.495455       0.036569       8.967655       1.903558       5.409548           0.000002
          152              C      14.919421      15.791493      13.431358      -0.023689      40.291311 0.43911813E+03  0.10273950E+05                                10.138969                            6.932265      -0.071310       1.976995                    0.999282      27.431917      76.812382       0.637896       0.410393      -1.075939      -0.046838       0.024798      -0.005040       0.053237       0.006436       0.007066       0.015681       0.004494       0.021202      -0.016460      -0.005057       0.021517             12.967965      18.201024      -3.638641      -0.345239      15.397036       1.343157       5.305835           0.000000
          153              C      14.843211      17.134500      13.697486      -0.138147      37.150148 0.44991101E+03  0.10714149E+05                                 9.766348                            7.158693      -0.135524       1.918928                    0.999473      30.369429      89.106205       0.602148       0.427142      -1.052945      -0.017753      -0.012357       0.002160       0.021737       0.028504       0.004534      -0.005249       0.023139       0.097778      -0.047650       0.014430       0.033220             11.782977      13.039260      -4.027911      -0.283607      17.138990       1.613336       5.170681           0.000002
          154              C      13.601142       0.587351      13.708349      -0.024201      41.926850 0.44517875E+03  0.10428716E+05                                10.387192                            6.952492      -0.041741       1.985054                    0.999201      27.399993      76.225345       0.642143       0.407172      -1.080416      -0.002365      -0.049442      -0.008230       0.050178      -0.001925       0.011411       0.004404       0.019442      -0.015406      -0.014099      -0.003836       0.017935             13.709374      12.605933      -2.369916       0.094416      23.096822       2.231375       5.425368           0.000001
          155              C      12.436905      16.998825      13.518257      -0.181835      35.378665 0.45110183E+03  0.10692608E+05                                 9.314504                            7.065516       0.048798       1.976866                    0.999604      30.138947      86.705377       0.622662       0.414997      -1.066220       0.019134       0.026837      -0.002940       0.033090      -0.008467       0.000917      -0.008323       0.065313       0.038559      -0.041386       0.013796       0.027590             10.838129      10.691862       1.876309       0.578062      16.936033       1.735647       4.886491           0.000002
          156              C      12.488793      15.630057      13.320923       0.199426      32.132778 0.36433024E+03  0.81287879E+04                                 8.817388                            6.374384       0.072725       2.049468                    0.998830      24.631417      67.173124       0.656392       0.418227      -1.071737      -0.053895      -0.035324      -0.012262       0.065596       0.027508       0.007670       0.007539       0.032623      -0.082227      -0.029521      -0.017617       0.047137             10.683125      14.099922       2.764397       0.941531      13.344623       1.378011       4.604832           0.000000
          157              C      13.764913      15.037554      13.248507      -0.182155      35.154005 0.46555224E+03  0.11133682E+05                                 9.311386                            7.213835       0.084653       1.991397                    0.999555      30.244642      87.685437       0.610999       0.419175      -1.062481       0.020346       0.010344      -0.011294       0.025466       0.021951       0.000414       0.008951      -0.062290       0.036853      -0.044341       0.009105       0.035236             10.630910      16.100623       0.043950       0.546370      10.830559       0.631095       4.961547           0.000001
          158              C      11.227266      14.838336      13.167039      -0.505976      29.306274 0.44065765E+03  0.10371486E+05                                 8.017662                            6.720585       0.249410       2.031819                    0.998912      32.108289      91.681578       0.677052       0.384365      -1.088173       0.055473       0.041042       0.003851       0.069112      -0.005483      -0.004228      -0.005588       0.000644      -0.016871      -0.011290       0.002925       0.008365              9.002808      10.954555       3.590818       1.180263       9.622417       0.958091       6.431451           0.000000
          159              C       9.411186       4.655871      15.200118       0.605077      25.420149 0.25416413E+03  0.52555634E+04                                 7.922620                            5.607034       0.045531       2.068646                    0.999417      22.009383      60.482213       0.638583       0.463856      -1.029855       0.056672       0.011592      -0.006847       0.058250      -0.060339       0.038054      -0.045136      -0.111912       0.010481      -0.087945      -0.022853       0.110798              9.973055      15.093264       3.580346      -2.102624       6.393331       1.199309       8.432572           0.000002
          160              C       8.019939       4.144086      15.497024      -0.020688      40.782358 0.43328002E+03  0.10084958E+05                                10.199291                            6.858563       0.021370       2.009480                    0.999331      27.127338      75.309902       0.646356       0.407126      -1.080072      -0.040882      -0.022612       0.007171       0.047266      -0.005017      -0.001428       0.008432      -0.008994       0.038046      -0.013295      -0.003676       0.016971             13.464413      20.705537       5.284606      -3.000616       7.246043       0.154868      12.441659          -0.000000
          161              C       7.264320       3.575627      14.503114      -0.170993      34.478409 0.44440956E+03  0.10515470E+05                                 9.221215                            7.064496       0.056267       1.985558                    0.999623      29.947463      86.636748       0.614682       0.421124      -1.060221       0.019141       0.010191       0.016534       0.027269      -0.030261      -0.005615      -0.000381      -0.038875       0.062381      -0.046750       0.020159       0.026590             10.722985      15.396420       4.226918       0.986675       6.892047       1.287694       9.880487           0.000000
          162              C       6.010900       3.027776      14.738466       0.185052      32.480261 0.37748278E+03  0.85094763E+04                                 8.919131                            6.517663      -0.030047       2.014574                    0.999213      25.034365      68.947835       0.643847       0.422005      -1.067794      -0.034168      -0.024005      -0.047588       0.063311       0.022042       0.023994       0.028434       0.022838       0.056449      -0.038344      -0.014935       0.053279             10.835918      11.888624       3.614314       2.105504       6.981347       2.473526      13.637782          -0.000000
          163              C       5.521208       3.063842      16.038334      -0.183477      34.512239 0.45822175E+03  0.10910624E+05                                 9.173563                            7.142131       0.046391       1.977993                    0.999581      30.189218      87.220077       0.616199       0.417456      -1.063997       0.004210       0.012326       0.027019       0.029995       0.004018       0.015806      -0.004903       0.025621      -0.114561      -0.042243       0.006649       0.035594             10.476959       9.103711       2.051217      -0.064179       6.186984       1.337442      16.140182           0.000000
          164              C       6.262233       3.642605      17.070262      -0.023004      40.125354 0.43894645E+03  0.10248033E+05                                10.066543                            6.896474      -0.031048       1.989003                    0.999237      27.299237      75.852926       0.645659       0.406325      -1.080821       0.011628      -0.003343      -0.045461       0.047043       0.005530       0.007302       0.008062       0.018244      -0.021466      -0.014581      -0.003247       0.017828             12.955173      12.261631       2.939652      -3.748929       6.472414      -0.124078      20.131474           0.000000
          165              C       7.507545       4.190456      16.800512      -0.128775      36.399154 0.45470707E+03  0.10845008E+05                                 9.640283                            7.206239      -0.145401       1.917638                    0.999411      30.201390      88.358885       0.599641       0.428269      -1.053426      -0.009397      -0.010960      -0.013412       0.019705      -0.019353       0.030842       0.009252      -0.042780      -0.033166      -0.049902       0.015313       0.034589             11.469261      14.077919       3.340426      -4.453385       6.375694      -0.577591      13.954170           0.000002
          166              C       5.201772       2.424969      13.596104      -0.505744      30.854481 0.46212960E+03  0.11012796E+05                                 8.315734                            6.883722       0.153142       1.997276                    0.998321      32.561092      93.714638       0.668433       0.384516      -1.087494       0.038994       0.020732       0.049590       0.066404       0.001847      -0.013517       0.010696       0.029583       0.021783      -0.023607      -0.000066       0.023673              9.528509       8.993248       1.897565       3.444558       8.834738       2.546304      10.757542          -0.000000
          167              C      13.466557       2.084924      13.891199       0.610881      24.750273 0.24942715E+03  0.51383240E+04                                 7.799578                            5.564461       0.034552       2.067140                    0.999456      21.940731      60.369014       0.638697       0.465515      -1.027952      -0.005005       0.059183       0.007148       0.059823       0.011276      -0.041379      -0.023867       0.075103       0.279363      -0.087750      -0.023562       0.111312              9.752606       8.642578      -1.055654       1.118902      15.858381       1.579759       4.756860           0.000002
          168              C      12.083418       5.440723      10.802657       0.602751      25.317226 0.25747630E+03  0.53463493E+04                                 7.935028                            5.655603      -0.028722       2.041109                    0.999433      22.197577      61.315444       0.633190       0.465856      -1.027779       0.038110      -0.029588       0.049150       0.068874      -0.064689      -0.041599       0.021229       0.010510      -0.233827      -0.090778      -0.023670       0.114448             10.008112       7.450100       1.526365       3.325432       6.948038      -2.206393      15.626200           0.000002
          169              C       5.735245       3.611692       0.380184       0.606218      24.357706 0.25202568E+03  0.51980143E+04                                 7.672547                            5.573812       0.081253       2.080401                    0.999374      21.925519      60.086459       0.642425       0.462265      -1.031203      -0.023945       0.005012       0.056071       0.061175      -0.052115       0.023604      -0.012226      -0.090621      -0.227338      -0.083249      -0.026086       0.109335              9.353001       8.616037       1.951441      -2.144563       5.031248      -0.029481      14.411719           0.000002
          170              C      12.594190       8.789653      15.822896       0.608746      24.476825 0.25958809E+03  0.54161109E+04                                 7.805639                            5.727926      -0.059387       2.035329                    0.999516      22.314302      62.344065       0.619387       0.473960      -1.020543       0.000397      -0.056234      -0.026825       0.062305      -0.057617       0.031621      -0.053982       0.094683      -0.045255      -0.088565      -0.017060       0.105624              9.447942       6.171279       2.064976      -1.200918      13.002014       3.275448       9.170531           0.000002
          171              C      12.910383      10.074268      16.538004      -0.026040      40.361782 0.44765557E+03  0.10507541E+05                                10.142722                            6.988927       0.016336       2.007611                    0.999304      27.332390      76.260677       0.637736       0.409174      -1.078450       0.017079       0.041977       0.022895       0.050774       0.004570      -0.015275       0.001920       0.010331       0.005267      -0.014690      -0.003836       0.018526             12.980159       7.798696       3.082020      -1.717878      16.539361       5.579264      14.602420           0.000000
          172              C      12.355830      10.359357      17.794422      -0.131237      36.212298 0.44432809E+03  0.10545884E+05                                 9.614765                            7.119010      -0.119369       1.925515                    0.999456      30.162323      88.286871       0.603337       0.427727      -1.052818       0.012029       0.012780      -0.014038       0.022474      -0.004267       0.006123      -0.031640       0.043648      -0.079946      -0.050553       0.013072       0.037482             11.537914       7.073702       1.324003      -2.421813      11.569277       5.225175      15.970763           0.000001
          173              C      12.733639      11.485971       0.343976      -0.018256      39.389764 0.41833227E+03  0.96624225E+04                                 9.978928                            6.744568      -0.038044       1.991104                    0.999329      27.036486      75.034918       0.650314       0.407773      -1.078473       0.016725      -0.001023      -0.043478       0.046595       0.006908       0.000938       0.004477       0.018678      -0.037759      -0.014463      -0.003622       0.018085             13.087255       8.601525       1.936607      -4.849527      10.509797       3.514665      20.150442           0.000000
          174              C      13.674110      12.337802      17.908477      -0.165042      34.307508 0.43549631E+03  0.10225147E+05                                 9.121034                            6.941093       0.042720       1.983545                    0.999455      29.523065      84.339834       0.628809       0.414861      -1.067047      -0.011615      -0.011574       0.019469       0.025454       0.001077       0.028716      -0.002670      -0.022126      -0.104693      -0.049726       0.021100       0.028626             10.612806       8.683435       2.668505      -4.654506       8.578330       0.048994      14.576654           0.000001
          175              C      14.217312      12.112822      16.637576       0.199747      31.763012 0.36423821E+03  0.81242453E+04                                 8.751638                            6.378432       0.065033       2.047915                    0.998782      24.576864      66.960865       0.655594       0.418865      -1.071590       0.045678       0.039363      -0.024266       0.064999       0.028605      -0.021935      -0.012531      -0.000083      -0.024779      -0.028631      -0.015564       0.044195             10.588602       9.134709       4.524068      -3.659640      11.238022      -0.459570      11.393076           0.000000
          176              C      13.841124      10.955295      15.974970      -0.173575      33.817661 0.45266131E+03  0.10743640E+05                                 9.052407                            7.096185       0.127701       2.007611                    0.999666      29.880174      86.143060       0.618615       0.417165      -1.064355      -0.006903      -0.029466       0.007576       0.031198      -0.023336      -0.014322      -0.014910       0.042934       0.024532      -0.043228       0.012587       0.030641             10.258670       8.097133       4.116686      -1.307958      13.115057       1.718539       9.563821           0.000001
          177              C      15.233992      13.060827      16.054627      -0.505226      29.478222 0.44386706E+03  0.10453758E+05                                 8.031274                            6.737290       0.275581       2.047027                    0.998237      31.811809      90.517735       0.678169       0.383485      -1.090071      -0.036640      -0.039982       0.024880       0.059666       0.019003      -0.020034       0.003789      -0.011502      -0.004222      -0.031102       0.006282       0.024820              9.045367       9.271655       2.725743      -2.065776       9.464625      -2.465188       8.399822           0.000000
          178              C       8.060476       2.078054       4.319614       0.623545      23.488790 0.24852737E+03  0.51337883E+04                                 7.614814                            5.622568      -0.039182       2.050030                    0.999517      21.970496      61.256393       0.621607       0.477009      -1.017997      -0.057647       0.027132      -0.002565       0.063764       0.037345       0.019265       0.060003      -0.059352       0.178258      -0.078195      -0.026546       0.104741              9.161844      13.108332      -2.495453      -0.036569       8.967653      -1.903558       5.409547           0.000002
          179              C       9.403078       1.382507       4.379358      -0.023689      40.291320 0.43911816E+03  0.10273951E+05                                10.138972                            6.932266      -0.071310       1.976995                    0.999282      27.431917      76.812392       0.637896       0.410393      -1.075939       0.046838      -0.024798      -0.005040       0.053237       0.006436      -0.007066      -0.015681       0.004494       0.021202      -0.016460      -0.005057       0.021517             12.967970      18.201033      -3.638651       0.345240      15.397040      -1.343157       5.305837           0.000000
          180              C       9.479289       0.039500       4.645486      -0.138147      37.150165 0.44991115E+03  0.10714154E+05                                 9.766352                            7.158695      -0.135525       1.918928                    0.999473      30.369433      89.106229       0.602147       0.427142      -1.052945       0.017753       0.012357       0.002160       0.021737       0.028504      -0.004534       0.005249       0.023139       0.097777      -0.047650       0.014430       0.033220             11.782984      13.039268      -4.027920       0.283609      17.139000      -1.613337       5.170683           0.000002
          181              C      10.721358      16.586649       4.656349      -0.024201      41.926881 0.44517902E+03  0.10428725E+05                                10.387198                            6.952494      -0.041742       1.985054                    0.999201      27.400002      76.225388       0.642143       0.407172      -1.080416       0.002365       0.049442      -0.008230       0.050178      -0.001925      -0.011411      -0.004404       0.019442      -0.015407      -0.014099      -0.003836       0.017935             13.709384      12.605941      -2.369918      -0.094416      23.096840      -2.231377       5.425371           0.000001
          182              C      11.885595       0.175175       4.466257      -0.181835      35.378687 0.45110217E+03  0.10692618E+05                                 9.314508                            7.065519       0.048796       1.976865                    0.999604      30.138959      86.705428       0.622662       0.414997      -1.066220      -0.019134      -0.026837      -0.002940       0.033090      -0.008467      -0.000917       0.008323       0.065313       0.038558      -0.041386       0.013796       0.027590             10.838134      10.691867       1.876314      -0.578063      16.936042      -1.735648       4.886494           0.000002
          183              C      11.833707       1.543943       4.268923       0.199426      32.132799 0.36433061E+03  0.81287983E+04                                 8.817392                            6.374387       0.072724       2.049468                    0.998830      24.631424      67.173153       0.656391       0.418227      -1.071737       0.053895       0.035324      -0.012262       0.065596       0.027508      -0.007670      -0.007539       0.032624      -0.082227      -0.029521      -0.017616       0.047137             10.683131      14.099927       2.764404      -0.941533      13.344632      -1.378013       4.604835           0.000000
          184              C      10.557586       2.136446       4.196507      -0.182155      35.154010 0.46555249E+03  0.11133690E+05                                 9.311388                            7.213838       0.084653       1.991397                    0.999555      30.244643      87.685445       0.610999       0.419175      -1.062481      -0.020346      -0.010344      -0.011294       0.025466       0.021951      -0.000414      -0.008951      -0.062290       0.036853      -0.044341       0.009105       0.035236             10.630911      16.100624       0.043956      -0.546371      10.830561      -0.631095       4.961549           0.000001
          185              C      13.095234       2.335664       4.115039      -0.505976      29.306272 0.44065765E+03  0.10371486E+05                                 8.017661                            6.720585       0.249409       2.031819                    0.998912      32.108292      91.681591       0.677052       0.384365      -1.088173      -0.055473      -0.041042       0.003851       0.069112      -0.005483       0.004228       0.005588       0.000644      -0.016871      -0.011290       0.002925       0.008365              9.002807      10.954552       3.590816      -1.180260       9.622418      -0.958091       6.431451           0.000000
          186              C      14.911314      12.518129       6.148118       0.605077      25.420162 0.25416423E+03  0.52555659E+04                                 7.922623                            5.607035       0.045531       2.068646                    0.999417      22.009383      60.482212       0.638583       0.463856      -1.029855      -0.056672      -0.011592      -0.006847       0.058250      -0.060339      -0.038054       0.045136      -0.111912       0.010481      -0.087945      -0.022853       0.110798              9.973060      15.093276       3.580347       2.102629       6.393332      -1.199308       8.432573           0.000002
          187              C       0.087561      13.029914       6.445024      -0.020688      40.782365 0.43328003E+03  0.10084959E+05                                10.199293                            6.858563       0.021370       2.009480                    0.999331      27.127338      75.309903       0.646356       0.407126      -1.080072       0.040882       0.022612       0.007171       0.047266      -0.005017       0.001428      -0.008432      -0.008994       0.038046      -0.013295      -0.003676       0.016972             13.464416      20.705542       5.284607       3.000616       7.246044      -0.154869      12.441661          -0.000000
          188              C       0.843180      13.598373       5.451114      -0.170993      34.478404 0.44440932E+03  0.10515463E+05                                 9.221213                            7.064494       0.056267       1.985558                    0.999623      29.947464      86.636750       0.614682       0.421124      -1.060221      -0.019141      -0.010191       0.016534       0.027269      -0.030261       0.005615       0.000381      -0.038875       0.062381      -0.046750       0.020159       0.026590             10.722983      15.396417       4.226918      -0.986674       6.892047      -1.287694       9.880486           0.000000
          189              C       2.096599      14.146224       5.686466       0.185052      32.480255 0.37748272E+03  0.85094748E+04                                 8.919130                            6.517663      -0.030047       2.014574                    0.999213      25.034364      68.947831       0.643847       0.422005      -1.067794       0.034168       0.024005      -0.047588       0.063311       0.022042      -0.023994      -0.028434       0.022838       0.056449      -0.038344      -0.014935       0.053279             10.835916      11.888630       3.614316      -2.105498       6.981346      -2.473521      13.637771          -0.000000
          190              C       2.586292      14.110158       6.986334      -0.183477      34.512216 0.45822148E+03  0.10910616E+05                                 9.173560                            7.142129       0.046391       1.977993                    0.999581      30.189217      87.220074       0.616199       0.417457      -1.063997      -0.004210      -0.012326       0.027019       0.029995       0.004018      -0.015806       0.004903       0.025621      -0.114561      -0.042243       0.006649       0.035594             10.476955       9.103709       2.051217       0.064183       6.186983      -1.337440      16.140172           0.000001
          191              C       1.845267      13.531395       8.018262      -0.023004      40.125366 0.43894655E+03  0.10248036E+05                                10.066545                            6.896475      -0.031049       1.989002                    0.999237      27.299242      75.852947       0.645659       0.406325      -1.080821      -0.011628       0.003343      -0.045461       0.047043       0.005530      -0.007302      -0.008062       0.018244      -0.021466      -0.014581      -0.003247       0.017828             12.955177      12.261629       2.939651       3.748930       6.472414       0.124078      20.131486           0.000000
          192              C       0.599955      12.983544       7.748512      -0.128775      36.399147 0.45470699E+03  0.10845005E+05                                 9.640281                            7.206237      -0.145401       1.917638                    0.999411      30.201389      88.358875       0.599641       0.428269      -1.053426       0.009397       0.010960      -0.013412       0.019705      -0.019352      -0.030842      -0.009252      -0.042780      -0.033166      -0.049902       0.015313       0.034589             11.469259      14.077915       3.340424       4.453386       6.375692       0.577591      13.954170           0.000002
          193              C       2.905728      14.749031       4.544104      -0.505744      30.854470 0.46212954E+03  0.11012794E+05                                 8.315732                            6.883722       0.153142       1.997276                    0.998321      32.561091      93.714635       0.668433       0.384516      -1.087494      -0.038994      -0.020732       0.049590       0.066404       0.001847       0.013517      -0.010696       0.029583       0.021783      -0.023607      -0.000066       0.023673              9.528506       8.993249       1.897564      -3.444555       8.834738      -2.546301      10.757532          -0.000001
          194              C      10.855943      15.089076       4.839199       0.610881      24.750282 0.24942722E+03  0.51383259E+04                                 7.799581                            5.564462       0.034551       2.067140                    0.999456      21.940735      60.369033       0.638697       0.465515      -1.027952       0.005005      -0.059183       0.007148       0.059823       0.011276       0.041379       0.023867       0.075103       0.279363      -0.087750      -0.023562       0.111312              9.752610       8.642580      -1.055655      -1.118902      15.858389      -1.579760       4.756861           0.000002
          195              C      12.239082      11.733277       1.750657       0.602751      25.317226 0.25747619E+03  0.53463465E+04                                 7.935029                            5.655602      -0.028722       2.041109                    0.999433      22.197578      61.315450       0.633190       0.465856      -1.027778      -0.038110       0.029588       0.049150       0.068874      -0.064689       0.041599      -0.021229       0.010510      -0.233827      -0.090778      -0.023670       0.114448             10.008114       7.450096       1.526364      -3.325430       6.948040       2.206398      15.626206           0.000002
          196              C       2.372254      13.562308       9.432184       0.606218      24.357704 0.25202555E+03  0.51980111E+04                                 7.672547                            5.573811       0.081253       2.080401                    0.999374      21.925521      60.086467       0.642425       0.462265      -1.031203       0.023945      -0.005012       0.056071       0.061175      -0.052115      -0.023604       0.012226      -0.090621      -0.227338      -0.083249      -0.026086       0.109335              9.353001       8.616031       1.951439       2.144561       5.031247       0.029479      14.411726           0.000002
          197              O       3.622431       0.561590       1.763330      -0.529504      29.838059 0.42848249E+03  0.97190057E+04                                 7.516677                            6.280950       0.529850       2.236066                    0.998285      26.372679      67.034855       0.782111       0.345262      -1.151743       0.002870      -0.016919      -0.012522       0.021244      -0.022845       0.004115      -0.055512       0.009175      -0.139183      -0.078809       0.014960       0.063850              8.455436       6.816010      -3.064211       0.829064      12.794682      -0.398658       5.755617           0.000001
          198              O       5.114211       0.037783       3.343809      -0.571914      37.379740 0.53938619E+03  0.12941015E+05                                 8.797304                            7.100606       0.505434       2.205119                    0.998672      27.639171      71.922126       0.728308       0.350528      -1.149011       0.023994      -0.004535      -0.053648       0.058944       0.050377       0.011661      -0.003356       0.034529       0.098096      -0.070483       0.027553       0.042930             10.246581       6.998088       1.532505       2.796695      10.806060       4.942108      12.935594          -0.000001
          199              O      15.219399       7.073971      13.214110      -0.572658      34.480261 0.49523724E+03  0.11653890E+05                                 8.349866                            6.834750       0.532968       2.228046                    0.997542      27.239487      70.654931       0.735843       0.353723      -1.144137       0.027149      -0.010455       0.010859       0.031053      -0.048366       0.022845       0.036715       0.023461       0.107024      -0.083175       0.030972       0.052202              9.509932      15.724906      -1.607858       1.931117       6.648762      -0.607145       6.156127           0.000000
          200              O      16.122574       5.430419      14.421646      -0.542438      31.738010 0.45510148E+03  0.10472724E+05                                 7.848724                            6.487021       0.530841       2.236192                    0.997744      26.530785      67.781255       0.767611       0.346748      -1.151252       0.010627       0.012138      -0.001202       0.016177       0.007892      -0.030779      -0.023518      -0.101891       0.043277      -0.069457       0.008347       0.061111              8.965104       9.139415       3.313894      -2.113837      10.734755      -3.082879       7.021141          -0.000001
          201              O       6.226560      13.940136      11.068786      -0.535970      31.740606 0.43188060E+03  0.97906780E+04                                 7.814897                            6.270442       0.676690       2.283930                    0.998659      26.268237      66.202306       0.791395       0.341400      -1.157908       0.015835      -0.018993      -0.010770       0.026971      -0.019750       0.060042      -0.017989      -0.052038      -0.022669      -0.075470       0.010046       0.065424              9.157359      12.695711      -4.595944       2.184694       7.777039      -2.006078       6.999325           0.000000
          202              O       6.331957      12.897674      13.054794      -0.538237      33.830260 0.45753640E+03  0.10540565E+05                                 8.210793                            6.505314       0.467784       2.213621                    0.997928      26.539122      67.793374       0.766524       0.346850      -1.151412       0.015441      -0.014781      -0.015415       0.026354       0.057419      -0.031060       0.005186      -0.026675       0.087809      -0.080607       0.024948       0.055659              9.714635      13.134000       0.047010      -5.599002       5.285193      -0.826602      10.724710          -0.000000
          203              O       1.744734      11.319383      12.886427      -0.546668      31.614631 0.44414031E+03  0.10142479E+05                                 7.789303                            6.371081       0.685841       2.281824                    0.999029      26.464918      67.010595       0.782609       0.342718      -1.156432       0.007309      -0.025587       0.001839       0.026674      -0.056607       0.008515      -0.023278       0.016863       0.080843      -0.072237       0.013297       0.058940              8.998359       7.959490      -3.062012       1.284561      13.138062      -2.862440       5.897526          -0.000000
          204              O       3.872142      11.147643      13.521878      -0.547930      33.762890 0.46633907E+03  0.10790151E+05                                 8.196475                            6.567578       0.525344       2.230161                    0.998513      26.613008      68.037016       0.763204       0.346849      -1.151895      -0.010010      -0.020056      -0.003505       0.022688       0.046572      -0.002859       0.030057       0.065439       0.076813      -0.077404       0.026481       0.050923              9.636179      10.650341       5.264991       1.000938      13.143734       0.735338       5.114462          -0.000001
          205              O       4.762346      13.122653      15.699789      -0.532891      31.611008 0.44085346E+03  0.10050251E+05                                 7.812295                            6.342466       0.526737       2.234108                    0.998078      26.352919      66.702801       0.785182       0.342179      -1.156714      -0.010687      -0.010697       0.018026       0.023528      -0.000637      -0.055868       0.043807      -0.022820      -0.020595      -0.074626       0.005230       0.069396              9.114292       5.701346      -1.207784      -0.620848       7.809806       4.137657      13.831725          -0.000000
          206              O       3.213813      14.711248      15.891691      -0.565473      33.389777 0.47854730E+03  0.11139599E+05                                 8.113733                            6.652916       0.663967       2.255242                    0.999140      27.281751      69.859083       0.758632       0.346841      -1.152397      -0.024894      -0.048700       0.041959       0.068934       0.006721       0.016964      -0.049486       0.022534      -0.145482      -0.078874       0.036867       0.042008              9.368084       9.443120      -2.422213       4.318559       6.857205      -2.197819      11.803928          -0.000000
          207              O       9.729000      12.669260       7.779289      -0.539523      31.501871 0.44286386E+03  0.10100881E+05                                 7.759353                            6.361260       0.632284       2.267554                    0.998760      26.324914      66.503710       0.783736       0.342647      -1.157084      -0.000220       0.003620       0.025715       0.025969       0.009797       0.055654      -0.017986      -0.036856       0.013849      -0.069335       0.018329       0.051005              8.878678       6.271248      -0.926327       1.863815       5.345546      -1.559567      15.019241          -0.000000
          208              O      11.621290      11.704081       8.503449      -0.550649      31.671705 0.45170593E+03  0.10362860E+05                                 7.795948                            6.437337       0.553637       2.237760                    0.998531      26.583195      67.549520       0.776058       0.344023      -1.154892      -0.011715       0.016235       0.012979       0.023860      -0.007213      -0.021677       0.027081       0.019578      -0.202314      -0.077872       0.024307       0.053565              8.872011      10.941178      -2.769020      -3.981598       6.161933       1.895797       9.512924          -0.000001
          209              O       3.400285      14.177137      12.777803      -1.021152      58.232226 0.13182275E+04  0.39416022E+05                                11.328833                           10.649944      -0.083173       1.889755                    0.998473      37.791001     108.625352       0.634875       0.322653      -1.176873      -0.030796      -0.010664      -0.021890       0.039260      -0.019127       0.000618      -0.014231       0.000097       0.017494      -0.025304       0.001974       0.023330             12.324732      12.137183      -0.033705       0.250765      12.473697      -0.840618      12.363317          -0.000001
          210              O       4.485069      16.612410      10.815330      -0.529504      29.838056 0.42848243E+03  0.97190039E+04                                 7.516677                            6.280950       0.529851       2.236066                    0.998285      26.372678      67.034850       0.782111       0.345262      -1.151743      -0.002870       0.016919      -0.012522       0.021244      -0.022845      -0.004115       0.055512       0.009175      -0.139183      -0.078809       0.014960       0.063850              8.455435       6.816009      -3.064211      -0.829064      12.794680       0.398658       5.755617           0.000001
          211              O       2.993289      -0.037783      12.395809      -0.571914      37.379745 0.53938630E+03  0.12941019E+05                                 8.797304                            7.100607       0.505433       2.205119                    0.998672      27.639173      71.922134       0.728308       0.350528      -1.149011      -0.023994       0.004535      -0.053648       0.058944       0.050377      -0.011661       0.003356       0.034529       0.098096      -0.070483       0.027553       0.042930             10.246582       6.998089       1.532505      -2.796695      10.806061      -4.942108      12.935595          -0.000001
          212              O       9.103101      10.100029       4.162110      -0.572658      34.480265 0.49523745E+03  0.11653896E+05                                 8.349867                            6.834751       0.532968       2.228046                    0.997542      27.239485      70.654924       0.735843       0.353723      -1.144137      -0.027149       0.010455       0.010859       0.031053      -0.048366      -0.022845      -0.036715       0.023461       0.107024      -0.083175       0.030972       0.052202              9.509932      15.724908      -1.607857      -1.931115       6.648762       0.607144       6.156127           0.000000
          213              O       8.199926      11.743581       5.369646      -0.542438      31.737998 0.45510131E+03  0.10472719E+05                                 7.848722                            6.487019       0.530841       2.236193                    0.997744      26.530783      67.781243       0.767611       0.346748      -1.151252      -0.010627      -0.012138      -0.001202       0.016177       0.007892       0.030779       0.023518      -0.101891       0.043277      -0.069457       0.008346       0.061111              8.965101       9.139414       3.313896       2.113838      10.734749       3.082877       7.021139          -0.000001
          214              O       1.880940       3.233864       2.016786      -0.535970      31.740606 0.43188053E+03  0.97906762E+04                                 7.814897                            6.270442       0.676691       2.283930                    0.998659      26.268235      66.202299       0.791395       0.341400      -1.157908      -0.015835       0.018993      -0.010770       0.026971      -0.019750      -0.060042       0.017989      -0.052038      -0.022670      -0.075470       0.010046       0.065424              9.157359      12.695712      -4.595944      -2.184696       7.777039       2.006078       6.999326           0.000000
          215              O       1.775542       4.276326       4.002794      -0.538237      33.830241 0.45753621E+03  0.10540560E+05                                 8.210790                            6.505313       0.467784       2.213621                    0.997928      26.539120      67.793366       0.766524       0.346850      -1.151412      -0.015441       0.014781      -0.015415       0.026354       0.057419       0.031060      -0.005186      -0.026675       0.087810      -0.080607       0.024948       0.055659              9.714629      13.133988       0.047009       5.598995       5.285192       0.826603      10.724707          -0.000000
          216              O       6.362766       5.854617       3.834427      -0.546668      31.614637 0.44414062E+03  0.10142487E+05                                 7.789304                            6.371084       0.685841       2.281824                    0.999029      26.464919      67.010597       0.782609       0.342718      -1.156432      -0.007309       0.025587       0.001839       0.026674      -0.056607      -0.008515       0.023278       0.016864       0.080843      -0.072237       0.013297       0.058940              8.998360       7.959492      -3.062011      -1.284561      13.138061       2.862439       5.897527          -0.000000
          217              O       4.235358       6.026357       4.469878      -0.547930      33.762875 0.46633864E+03  0.10790139E+05                                 8.196472                            6.567575       0.525344       2.230161                    0.998513      26.613007      68.037011       0.763204       0.346849      -1.151895       0.010010       0.020056      -0.003505       0.022688       0.046572       0.002859      -0.030057       0.065439       0.076813      -0.077403       0.026481       0.050923              9.636175      10.650337       5.264990      -1.000938      13.143730      -0.735338       5.114460          -0.000001
          218              O       3.345154       4.051347       6.647789      -0.532891      31.611009 0.44085352E+03  0.10050253E+05                                 7.812296                            6.342466       0.526737       2.234108                    0.998078      26.352919      66.702803       0.785182       0.342179      -1.156714       0.010687       0.010697       0.018026       0.023528      -0.000637       0.055868      -0.043807      -0.022820      -0.020595      -0.074626       0.005230       0.069397              9.114292       5.701346      -1.207783       0.620847       7.809806      -4.137657      13.831725          -0.000000
          219              O       4.893687       2.462752       6.839691      -0.565473      33.389773 0.47854725E+03  0.11139598E+05                                 8.113732                            6.652916       0.663967       2.255242                    0.999140      27.281750      69.859079       0.758632       0.346841      -1.152397       0.024894       0.048700       0.041959       0.068934       0.006721      -0.016964       0.049486       0.022534      -0.145482      -0.078874       0.036867       0.042008              9.368083       9.443120      -2.422213      -4.318558       6.857205       2.197819      11.803925          -0.000000
          220              O      14.593500       4.504740      16.831289      -0.539523      31.501877 0.44286416E+03  0.10100889E+05                                 7.759354                            6.361263       0.632283       2.267554                    0.998760      26.324916      66.503719       0.783736       0.342647      -1.157084       0.000220      -0.003620       0.025715       0.025969       0.009797      -0.055654       0.017986      -0.036856       0.013849      -0.069335       0.018329       0.051005              8.878679       6.271251      -0.926327      -1.863816       5.345547       1.559565      15.019238          -0.000000
          221              O      12.701209       5.469919      17.555449      -0.550649      31.671710 0.45170596E+03  0.10362860E+05                                 7.795949                            6.437337       0.553637       2.237760                    0.998531      26.583197      67.549525       0.776058       0.344023      -1.154892       0.011715      -0.016235       0.012979       0.023860      -0.007213       0.021677      -0.027081       0.019578      -0.202314      -0.077872       0.024307       0.053565              8.872012      10.941179      -2.769020       3.981598       6.161933      -1.895798       9.512925          -0.000001
          222              O       4.707215       2.996863       3.725803      -1.021152      58.232226 0.13182275E+04  0.39416022E+05                                11.328832                           10.649944      -0.083173       1.889755                    0.998473      37.791001     108.625350       0.634875       0.322653      -1.176873       0.030796       0.010664      -0.021890       0.039260      -0.019127      -0.000618       0.014231       0.000097       0.017494      -0.025304       0.001974       0.023330             12.324732      12.137182      -0.033704      -0.250764      12.473696       0.840619      12.363317          -0.000001
          223              O      12.592569       9.148590       7.288670      -0.529504      29.838064 0.42848257E+03  0.97190079E+04                                 7.516678                            6.280951       0.529850       2.236066                    0.998285      26.372680      67.034861       0.782111       0.345262      -1.151743      -0.002870      -0.016919       0.012522       0.021244       0.022845       0.004115       0.055512       0.009175      -0.139183      -0.078809       0.014959       0.063850              8.455437       6.816011       3.064211       0.829064      12.794684       0.398658       5.755618           0.000001
          224              O      11.100789       8.624783       5.708191      -0.571914      37.379736 0.53938614E+03  0.12941014E+05                                 8.797302                            7.100605       0.505434       2.205119                    0.998672      27.639171      71.922122       0.728309       0.350528      -1.149011      -0.023994      -0.004535       0.053648       0.058944      -0.050377       0.011661       0.003356       0.034529       0.098096      -0.070483       0.027553       0.042930             10.246579       6.998087      -1.532505       2.796694      10.806057      -4.942106      12.935592          -0.000001
          225              O       0.995601      15.660971      13.941890      -0.572658      34.480272 0.49523749E+03  0.11653897E+05                                 8.349868                            6.834751       0.532968       2.228046                    0.997542      27.239486      70.654927       0.735843       0.353723      -1.144137      -0.027149      -0.010455      -0.010859       0.031053       0.048366       0.022845      -0.036715       0.023461       0.107023      -0.083175       0.030972       0.052202              9.509934      15.724913       1.607858       1.931115       6.648762       0.607144       6.156128           0.000000
          226              O       0.092425      14.017419      12.734354      -0.542438      31.738002 0.45510147E+03  0.10472724E+05                                 7.848723                            6.487021       0.530841       2.236192                    0.997744      26.530784      67.781251       0.767611       0.346748      -1.151252      -0.010627       0.012138       0.001202       0.016177      -0.007892      -0.030779       0.023518      -0.101891       0.043277      -0.069457       0.008347       0.061111              8.965101       9.139414      -3.313892      -2.113835      10.734750       3.082876       7.021140          -0.000001
          227              O       9.988440       5.353136      16.087214      -0.535970      31.740615 0.43188068E+03  0.97906804E+04                                 7.814899                            6.270443       0.676691       2.283930                    0.998659      26.268237      66.202309       0.791394       0.341400      -1.157908      -0.015835      -0.018993       0.010770       0.026971       0.019750       0.060042       0.017989      -0.052038      -0.022669      -0.075470       0.010046       0.065424              9.157361      12.695716       4.595946       2.184696       7.777041       2.006079       6.999327           0.000000
          228              O       9.883042       4.310674      14.101206      -0.538237      33.830245 0.45753630E+03  0.10540563E+05                                 8.210791                            6.505313       0.467784       2.213621                    0.997928      26.539122      67.793373       0.766524       0.346850      -1.151412      -0.015441      -0.014781       0.015415       0.026354      -0.057419      -0.031060      -0.005186      -0.026675       0.087809      -0.080607       0.024948       0.055659              9.714630      13.133990      -0.047009      -5.598996       5.285192       0.826603      10.724708          -0.000000
          229              O      14.470266       2.732383      14.269573      -0.546668      31.614624 0.44414041E+03  0.10142481E+05                                 7.789302                            6.371082       0.685841       2.281824                    0.999029      26.464916      67.010582       0.782609       0.342718      -1.156432      -0.007309      -0.025587      -0.001839       0.026674       0.056607       0.008515       0.023278       0.016863       0.080842      -0.072237       0.013297       0.058940              8.998356       7.959489       3.062010       1.284561      13.138055       2.862437       5.897525          -0.000000
          230              O      12.342858       2.560643      13.634122      -0.547930      33.762876 0.46633864E+03  0.10790139E+05                                 8.196472                            6.567575       0.525344       2.230162                    0.998513      26.613006      68.037008       0.763204       0.346849      -1.151895       0.010010      -0.020056       0.003505       0.022688      -0.046572      -0.002859      -0.030058       0.065439       0.076813      -0.077404       0.026481       0.050923              9.636176      10.650336      -5.264990       1.000938      13.143732      -0.735338       5.114460          -0.000001
          231              O      11.452654       4.535653      11.456211      -0.532891      31.611007 0.44085348E+03  0.10050252E+05                                 7.812295                            6.342466       0.526737       2.234108                    0.998078      26.352919      66.702801       0.785182       0.342179      -1.156714       0.010687      -0.010697      -0.018026       0.023528       0.000637      -0.055868      -0.043807      -0.022820      -0.020595      -0.074626       0.005230       0.069396              9.114292       5.701346       1.207783      -0.620847       7.809805      -4.137656      13.831724          -0.000000
          232              O      13.001187       6.124248      11.264309      -0.565473      33.389777 0.47854732E+03  0.11139600E+05                                 8.113733                            6.652917       0.663967       2.255242                    0.999140      27.281751      69.859084       0.758631       0.346841      -1.152397       0.024894      -0.048700      -0.041958       0.068934      -0.006721       0.016964       0.049486       0.022534      -0.145482      -0.078874       0.036867       0.042008              9.368084       9.443120       2.422213       4.318558       6.857205       2.197819      11.803926          -0.000000
          233              O       6.486000       4.082260       1.272711      -0.539523      31.501875 0.44286410E+03  0.10100888E+05                                 7.759354                            6.361262       0.632284       2.267555                    0.998760      26.324915      66.503714       0.783736       0.342647      -1.157084       0.000220       0.003620      -0.025715       0.025969      -0.009797       0.055654       0.017986      -0.036856       0.013849      -0.069335       0.018329       0.051005              8.878679       6.271251       0.926327       1.863815       5.345546       1.559565      15.019239          -0.000000
          234              O       4.593709       3.117081       0.548551      -0.550649      31.671706 0.45170592E+03  0.10362859E+05                                 7.795948                            6.437337       0.553637       2.237760                    0.998531      26.583196      67.549522       0.776058       0.344023      -1.154892       0.011715       0.016235      -0.012979       0.023860       0.007213      -0.021677      -0.027081       0.019578      -0.202314      -0.077872       0.024307       0.053565              8.872011      10.941177       2.769019      -3.981598       6.161932      -1.895798       9.512924          -0.000001
          235              O      12.814714       5.590137      14.378197      -1.021152      58.232224 0.13182275E+04  0.39416020E+05                                11.328832                           10.649943      -0.083173       1.889755                    0.998473      37.791001     108.625351       0.634875       0.322653      -1.176873       0.030796      -0.010664       0.021890       0.039260       0.019127       0.000618       0.014231       0.000097       0.017494      -0.025304       0.001974       0.023330             12.324732      12.137179       0.033708       0.250763      12.473695       0.840624      12.363321          -0.000001
          236              O      11.729931       8.025410      16.340670      -0.529504      29.838067 0.42848246E+03  0.97190052E+04                                 7.516679                            6.280951       0.529850       2.236066                    0.998285      26.372681      67.034868       0.782111       0.345262      -1.151743       0.002870       0.016919       0.012522       0.021244       0.022845      -0.004115      -0.055512       0.009175      -0.139183      -0.078809       0.014959       0.063850              8.455439       6.816010       3.064213      -0.829064      12.794689      -0.398659       5.755619           0.000001
          237              O      13.221711       8.549217      14.760191      -0.571914      37.379747 0.53938649E+03  0.12941024E+05                                 8.797305                            7.100608       0.505433       2.205119                    0.998672      27.639173      71.922131       0.728308       0.350528      -1.149011       0.023994       0.004535       0.053648       0.058944      -0.050377      -0.011661      -0.003356       0.034529       0.098096      -0.070483       0.027553       0.042930             10.246581       6.998091      -1.532505      -2.796696      10.806060       4.942106      12.935592          -0.000001
          238              O       7.111899       1.513029       4.889890      -0.572658      34.480247 0.49523700E+03  0.11653882E+05                                 8.349863                            6.834748       0.532969       2.228046                    0.997542      27.239483      70.654912       0.735843       0.353723      -1.144137       0.027149       0.010455      -0.010859       0.031053       0.048366      -0.022845       0.036715       0.023461       0.107024      -0.083175       0.030972       0.052202              9.509928      15.724899       1.607858      -1.931116       6.648760      -0.607145       6.156126          -0.000000
          239              O       8.015074       3.156581       3.682354      -0.542438      31.738004 0.45510140E+03  0.10472722E+05                                 7.848723                            6.487020       0.530841       2.236192                    0.997744      26.530784      67.781249       0.767611       0.346748      -1.151252       0.010627      -0.012138       0.001202       0.016177      -0.007892       0.030779      -0.023518      -0.101891       0.043277      -0.069457       0.008347       0.061111              8.965102       9.139414      -3.313894       2.113836      10.734752      -3.082878       7.021140          -0.000001
          240              O      14.334060      11.820864       7.035214      -0.535970      31.740598 0.43188047E+03  0.97906743E+04                                 7.814895                            6.270441       0.676691       2.283930                    0.998659      26.268234      66.202295       0.791395       0.341400      -1.157908       0.015835       0.018993       0.010770       0.026972       0.019750      -0.060042      -0.017989      -0.052038      -0.022670      -0.075470       0.010046       0.065424              9.157357      12.695708       4.595943      -2.184694       7.777038      -2.006077       6.999324           0.000000
          241              O      14.439457      12.863326       5.049206      -0.538237      33.830253 0.45753630E+03  0.10540562E+05                                 8.210792                            6.505313       0.467784       2.213621                    0.997928      26.539121      67.793367       0.766524       0.346850      -1.151412       0.015441       0.014781       0.015415       0.026354      -0.057419       0.031060       0.005186      -0.026675       0.087809      -0.080607       0.024948       0.055659              9.714633      13.133997      -0.047010       5.599001       5.285192      -0.826603      10.724708          -0.000000
          242              O       9.852234      14.441617       5.217573      -0.546668      31.614630 0.44414048E+03  0.10142483E+05                                 7.789303                            6.371082       0.685841       2.281824                    0.999029      26.464916      67.010586       0.782609       0.342718      -1.156432       0.007309       0.025587      -0.001838       0.026674       0.056607      -0.008515      -0.023278       0.016863       0.080843      -0.072237       0.013297       0.058940              8.998359       7.959491       3.062011      -1.284561      13.138059      -2.862438       5.897526          -0.000000
          243              O      11.979642      14.613357       4.582122      -0.547930      33.762883 0.46633870E+03  0.10790141E+05                                 8.196473                            6.567576       0.525344       2.230162                    0.998513      26.613007      68.037013       0.763204       0.346849      -1.151895      -0.010010       0.020056       0.003505       0.022688      -0.046572       0.002859       0.030058       0.065439       0.076813      -0.077404       0.026481       0.050923              9.636178      10.650339      -5.264992      -1.000938      13.143735       0.735338       5.114461          -0.000001
          244              O      12.869845      12.638347       2.404211      -0.532891      31.611013 0.44085340E+03  0.10050250E+05                                 7.812297                            6.342466       0.526737       2.234108                    0.998078      26.352919      66.702805       0.785182       0.342179      -1.156714      -0.010687       0.010697      -0.018026       0.023528       0.000637       0.055868       0.043807      -0.022820      -0.020595      -0.074626       0.005230       0.069397              9.114295       5.701345       1.207783       0.620848       7.809810       4.137661      13.831729          -0.000000
          245              O      11.321313      11.049752       2.212309      -0.565473      33.389774 0.47854730E+03  0.11139599E+05                                 8.113733                            6.652916       0.663967       2.255242                    0.999140      27.281751      69.859083       0.758632       0.346841      -1.152397      -0.024894       0.048700      -0.041959       0.068934      -0.006721      -0.016964      -0.049486       0.022534      -0.145482      -0.078874       0.036867       0.042008              9.368083       9.443118       2.422213      -4.318558       6.857206      -2.197819      11.803926          -0.000000
          246              O       1.621500      13.091740      10.324711      -0.539523      31.501879 0.44286398E+03  0.10100884E+05                                 7.759354                            6.361261       0.632283       2.267554                    0.998760      26.324916      66.503720       0.783736       0.342647      -1.157084      -0.000220      -0.003620      -0.025715       0.025969      -0.009797      -0.055654      -0.017986      -0.036856       0.013849      -0.069335       0.018329       0.051005              8.878680       6.271249       0.926327      -1.863815       5.345547      -1.559567      15.019244          -0.000000
          247              O       3.513790      14.056919       9.600551      -0.550649      31.671704 0.45170592E+03  0.10362859E+05                                 7.795948                            6.437337       0.553637       2.237760                    0.998531      26.583195      67.549519       0.776058       0.344023      -1.154892      -0.011715      -0.016235      -0.012979       0.023860       0.007213       0.021677       0.027081       0.019578      -0.202314      -0.077872       0.024307       0.053565              8.872011      10.941178       2.769020       3.981598       6.161932       1.895797       9.512923          -0.000001
          248              O      11.507785      11.583863       5.326197      -1.021152      58.232228 0.13182276E+04  0.39416024E+05                                11.328833                           10.649944      -0.083173       1.889755                    0.998473      37.791002     108.625354       0.634875       0.322653      -1.176873      -0.030796       0.010664       0.021890       0.039260       0.019127      -0.000618      -0.014231       0.000097       0.017494      -0.025304       0.001974       0.023330             12.324732      12.137183       0.033704      -0.250765      12.473697      -0.840619      12.363317          -0.000001

******************************************************
Auxiliary information for the entire system
The total spin magnetic moment of the unit cell is   0.000151
The total net atomic charge of the unit cell is   0.000009
Accuracy of reproducing the electrostatic potential in the unit cell:
  The inner radius (bohr) =    5.0000
  The outer radius (bohr) =   12.0000
  Valid grid points have density less than (e/(bohr^3)) =    0.0001
  The number of valid grid points were=       281516
  The rms potential error without charges in kcal/mol is=      4.66734
  The rms potential error with partial charges in kcal/mol is=      1.26169
  The RRMSE value at monopole order=      0.27032
  The rms potential error with partial charges and cloud penetration in kcal/mol is=      1.26395
  The RRMSE value at monopole order with cloud penetration is=      0.27081
  The rms potential error with partial charges and atomic dipoles in kcal/mol is=      0.37270
  The RRMSE value at dipole order=      0.07985
  The rms potential error with partial charges, atomic dipoles and cloud penetration in kcal/mol is=      0.35989
  The RRMSE value at dipole order with cloud penetration=      0.07711

******************************************************
The electron densities and ab initio electrostatic potential were computed in VASP using the PBE functional and
projector augmented wave method. See the main text of the journal article for a description of computational details.
The atomic charges, dipoles, and quadrupoles were computed with the DDEC6 method as described in
(a) T. A. Manz and N. Gabaldon Limas, RSC Adv. 6 (2016) 47771-47801 DOI: 10.1039/c6ra04656h
(b) N. Gabaldon Limas and T. A. Manz, RSC Adv. 8 (2018) 2678-2707 DOI: 10.1039/c7ra11829e.
For each atom in the material, the electron cloud parameters were fit to the spherically averaged atom-in-material
electron density using radial positions for which this density was between 10^-4 and 10^-2 electrons per cubic bohr.
The polarizabilities, dispersion coefficients, and quantum Drude oscillator (QDO) parameters were fit using the MCLF method.
The magnetic structure of the system was optimized in VASP from the default ferromagnetic initial guess using spin polarization.
The atomic spin moments (ASMs) were computed on this optimized magnetic structure using the DDEC6 partition as inputs
to the method of T. A. Manz and D. S. Sholl, J. Chem. Theory Comput. 7 (2011) 4146-4164 DOI: 10.1021/ct200539n.
The RMSE and RRMSE were computed using a uniform grid with Ewald summation.
