# Supplementary material for: A collection of forcefield precursors for metal–organic frameworks
Source: RSC Adv. 2019 Nov 13;9(63):36492–507. doi: 10.1039/c9ra07327b (PMC9075174; doi:10.1039/c9ra07327b)
Supplement: RA-009-C9RA07327B-s5399 [file RA-009-C9RA07327B-s5399.xyz]

   38
jmolscript: load "" {1 1 1} spacegroup "x,y,z" unitcell [{     10.743500     0.000000     0.000000 }, {     -4.111879     9.925484     0.000000 }, {     -4.111879    -4.430798     8.881626 }]
Mn    -3.385319    -0.563986     7.162143     1.073543
Mn     5.905061     6.058672     1.719483     1.073689
Mn    -0.774582     4.916353     6.189072     1.073770
Mn     3.294324     0.578333     2.692554     1.074025
Mo    -2.040561     1.363396     2.203798     0.474235
Mo    -6.183197     4.131290     6.677828     0.474235
C     -2.417888     0.497158     4.154469     0.069432
C     -0.671955     2.519008     0.987193     0.059931
C      7.621864     3.204063     1.828194     0.069468
C      8.796682    -0.769280     1.841072     0.059956
C     -1.384681     2.805292     3.683210     0.069479
C      8.159118     1.036623     0.133491     0.059973
C      6.588658     0.895928     2.299453     0.069521
C     -0.034391     0.713105     2.694774     0.060011
C      4.937630     4.997528     4.727157     0.069462
C      3.191697     2.975678     7.894433     0.059950
C     -5.102122     2.290623     7.053432     0.069437
C     -6.276940     6.263966     7.040554     0.059937
C      3.904423     2.689394     5.198416     0.069525
C     -5.639376     4.458063     8.748135     0.060022
C     -4.068916     4.598758     6.582173     0.069474
C      2.554133     4.781581     6.186852     0.059962
N     -2.649367    -0.017611     5.150721    -0.389967
N     -0.007153     3.157433     0.294781    -0.394832
N      7.115837     4.211595     1.628446    -0.390002
N      4.774777     8.013476     1.718328    -0.394850
N     -0.997695     3.513349     4.495613    -0.390035
N      3.711860    -3.630510     7.937776    -0.394873
N      5.464165     0.680635     2.283555    -0.390059
N      1.055764     0.445138     2.956960    -0.394904
N      5.169109     5.512297     3.730905    -0.389987
N      2.526895     2.337253     8.586845    -0.394849
N     -4.596095     1.283091     7.253180    -0.389980
N     -2.255035    -2.518790     7.163298    -0.394830
N      3.517437     1.981337     4.386013    -0.390075
N     -1.192118     9.125196     0.943850    -0.394914
N     -2.944423     4.814051     6.598071    -0.390018
N      1.463978     5.049548     5.924666    -0.394862

The following XYZ coordinates are in angstroms. Other properties are in atomic units.
The sperically averaged electron density of each atom fit to a function of the form exp(a - br)
eigen_1, eigen_2 and eigen_3 are the three eigenvalues of traceless quadrupole moment tensor
  atom number  atomic symbol              X              Y              Z     net charge C6 coefficient C8 coefficient C10 coefficient fluctuating dipole atomic polarizability isotropic forcefield polarizability              a              b squared Pearson coefficient          <r^3>          <r^4>         wp_QDO          m_QDO          q_QDO       dipole_x       dipole_y       dipole_z         dipole            Qxy            Qxz            Qyz     Q(x^2-y^2)  Q(3z^2 - R^2)        eigen_1        eigen_2        eigen_3 static polarizability      alpha(xx)      alpha(xy)      alpha(xz)      alpha(yy)      alpha(yz)      alpha(zz) atomic spin moment
            1             Mn      -3.385319      -0.563986       7.162143       1.073543     175.962590 0.33125844E+04  0.12050085E+06                                24.229384                           18.063179       0.441448       1.937703                    0.999752      51.448041     145.814430       0.455859       0.369362      -1.177480      -0.003737      -0.009459       0.002408       0.010452       0.248948       0.206943       0.135870       0.236633      -0.327518      -0.224685      -0.216802       0.441487             29.837912      20.082456      -5.904511      -6.643354      38.286633      -9.850040      31.144648           4.804039
            2             Mn       5.905061       6.058672       1.719483       1.073689     175.939979 0.33120771E+04  0.12047738E+06                                24.227078                           18.061539       0.441660       1.937786                    0.999752      51.445660     145.803064       0.455891       0.369352      -1.177493       0.003729       0.009454      -0.002411       0.010445       0.249006       0.207003       0.135907       0.236709      -0.327583      -0.224747      -0.216856       0.441602             29.835024      20.080634      -5.903988      -6.642683      38.282756      -9.848938      31.141683           4.804154
            3             Mn      -0.774582       4.916353       6.189072       1.073770     175.920216 0.33115915E+04  0.12045506E+06                                24.225154                           18.060028       0.441868       1.937873                    0.999751      51.443477     145.793133       0.455918       0.369344      -1.177501       0.007316      -0.000987       0.007378       0.010437      -0.082501       0.062159      -0.315284      -0.374355       0.107228      -0.224358      -0.216934       0.441292             29.832786      39.787837       4.857144       4.950756      20.721043      10.978856      28.989479           4.804309
            4             Mn       3.294324       0.578333       2.692554       1.074025     175.889348 0.33108626E+04  0.12042145E+06                                24.222079                           18.057729       0.442141       1.937984                    0.999751      51.439867     145.776698       0.455960       0.369332      -1.177516      -0.007313       0.000975      -0.007367       0.010426      -0.082518       0.062167      -0.315338      -0.374419       0.107255      -0.224401      -0.216967       0.441368             29.829065      39.782808       4.856450       4.949977      20.718509      10.977470      28.985880           4.804393
            5             Mo      -2.040561       1.363396       2.203798       0.474235     205.882928 0.28235033E+04  0.98940012E+05                                28.366248                           18.180424       3.186668       2.490416                    0.996003     103.476663     290.244735       0.398173       0.438986      -1.124861       0.002753      -0.001818      -0.002936       0.004417       0.091050       0.147117      -0.098017      -0.075184      -0.120549      -0.237107       0.118300       0.118808             36.603057      36.445180       0.815192       1.317101      37.120678      -0.879896      36.243313           0.045266
            6             Mo      -6.183197       4.131290       6.677828       0.474235     205.882945 0.28235039E+04  0.98940038E+05                                28.366248                           18.180425       3.186668       2.490416                    0.996003     103.476668     290.244746       0.398173       0.438986      -1.124861      -0.002742       0.001831       0.002938       0.004416       0.091043       0.147118      -0.098019      -0.075178      -0.120595      -0.237108       0.118300       0.118808             36.603055      36.445161       0.815107       1.317159      37.120794      -0.879831      36.243212           0.045264
            7              C      -2.417888       0.497158       4.154469       0.069432      40.642525 0.52934622E+03  0.12991110E+05                                10.311492                            7.902624       0.394216       2.079435                    0.999941      29.426438      84.682380       0.564112       0.442419      -1.054795       0.000078      -0.026835       0.035817       0.044755      -0.005522       0.055954       0.118561       0.053885      -0.374026      -0.197178       0.077550       0.119628             11.824641       8.111788       1.481647      -3.100105       9.624121      -4.903658      17.738013           0.021745
            8              C      -0.671955       2.519008       0.987193       0.059931      40.203767 0.54217886E+03  0.13386408E+05                                10.246391                            7.997240       0.434342       2.089952                    0.999949      29.658120      85.615687       0.560810       0.442353      -1.054800       0.028690       0.027039      -0.011051       0.040944      -0.089491       0.112608       0.092371       0.023994      -0.008151      -0.196531       0.078202       0.118329             11.629627      11.296591       3.397340      -4.772918      10.310993      -4.348033      13.281297           0.020570
            9              C       7.621864       3.204063       1.828194       0.069468      40.642665 0.52934920E+03  0.12991267E+05                                10.311724                            7.902807       0.393996       2.079371                    0.999941      29.426431      84.684023       0.564086       0.442437      -1.054779      -0.015897       0.037426      -0.018735       0.044771       0.124703      -0.013326       0.052909       0.170381       0.214180      -0.197204       0.077602       0.119601             11.824891      10.093099      -5.462632       0.633910      18.019494      -1.328355       7.362080           0.021757
           10              C       8.796682      -0.769280       1.841072       0.059956      40.200472 0.54212729E+03  0.13384694E+05                                10.245435                            7.996560       0.434279       2.089938                    0.999949      29.657001      85.608486       0.560870       0.442320      -1.054830      -0.011423      -0.038576      -0.007605       0.040945       0.019256       0.021800      -0.024237       0.289248       0.290095      -0.196500       0.078166       0.118334             11.628487       7.681897      -2.362247      -0.184214      19.619168       1.414227       7.584396           0.020586
           11              C      -1.384681       2.805292       3.683210       0.069479      40.643633 0.52936457E+03  0.12991774E+05                                10.312036                            7.903020       0.393902       2.079347                    0.999941      29.426639      84.685808       0.564066       0.442448      -1.054770       0.024815       0.027515       0.025125       0.044768      -0.068508      -0.059816      -0.139022       0.054249      -0.120893      -0.197024       0.077576       0.119448             11.825288       8.355250       2.285864       2.908772      12.285637       6.189904      14.834979           0.021763
           12              C       8.159118       1.036623       0.133491       0.059973      40.201135 0.54213697E+03  0.13385122E+05                                10.245965                            7.996927       0.434090       2.089894                    0.999949      29.657053      85.611932       0.560821       0.442353      -1.054800      -0.013970       0.006578      -0.037892       0.040918      -0.005661      -0.083003      -0.063417      -0.042139      -0.463832      -0.196351       0.078167       0.118184             11.629131       8.052564       1.043154       2.815222       8.483100       3.543543      18.351730           0.020588
           13              C       6.588658       0.895928       2.299453       0.069521      40.640642 0.52931840E+03  0.12990294E+05                                10.311300                            7.902512       0.393790       2.079316                    0.999940      29.425630      84.680411       0.564104       0.442430      -1.054786      -0.040682      -0.016939      -0.008005       0.044789      -0.060692       0.000968      -0.021164      -0.269889       0.294623      -0.197110       0.077658       0.119452             11.824377      20.720486       1.788234      -0.291986       7.429291      -0.058043       7.323356           0.021789
           14              C      -0.034391       0.713105       2.694774       0.060011      40.197995 0.54208790E+03  0.13383467E+05                                10.244965                            7.996229       0.434125       2.089904                    0.999949      29.656056      85.604706       0.560887       0.442315      -1.054833       0.031284      -0.018114       0.019278       0.040969       0.067198      -0.065529       0.005233      -0.263560       0.194166      -0.196452       0.078236       0.118216             11.627917      19.539922      -2.370905       1.667639       7.915574      -0.293338       7.428254           0.020617
           15              C       4.937630       4.997528       4.727157       0.069462      40.641914 0.52933747E+03  0.12990860E+05                                10.311461                            7.902613       0.394118       2.079409                    0.999941      29.426137      84.681789       0.564106       0.442425      -1.054790      -0.000071       0.026851      -0.035824       0.044770      -0.005527       0.055960       0.118564       0.053893      -0.374042      -0.197187       0.077556       0.119630             11.824590       8.111762       1.481632      -3.100079       9.624093      -4.903612      17.737914           0.021756
           16              C       3.191697       2.975678       7.894433       0.059950      40.203131 0.54216943E+03  0.13386126E+05                                10.246325                            7.997203       0.434293       2.089941                    0.999949      29.657816      85.614844       0.560807       0.442357      -1.054797      -0.028706      -0.027049       0.011053       0.040961      -0.089498       0.112615       0.092372       0.024003      -0.008177      -0.196542       0.078203       0.118338             11.629537      11.296517       3.397305      -4.772858      10.310924      -4.347973      13.281171           0.020585
           17              C      -5.102122       2.290623       7.053432       0.069437      40.643261 0.52935774E+03  0.12991511E+05                                10.311753                            7.902817       0.394094       2.079397                    0.999941      29.426724      84.684586       0.564092       0.442431      -1.054785       0.015901      -0.037408       0.018730       0.044755       0.124700      -0.013329       0.052908       0.170371       0.214154      -0.197195       0.077597       0.119598             11.824939      10.093127      -5.462677       0.633920      18.019597      -1.328363       7.362093           0.021745
           18              C      -6.276940       6.263966       7.040554       0.059937      40.201107 0.54213675E+03  0.13384977E+05                                10.245500                            7.996596       0.434326       2.089949                    0.999949      29.657304      85.609320       0.560873       0.442316      -1.054833       0.011415       0.038561       0.007598       0.040926       0.019251       0.021795      -0.024236       0.289241       0.290053      -0.196489       0.078165       0.118324             11.628575       7.681939      -2.362290      -0.184216      19.619355       1.414236       7.584432           0.020571
           19              C       3.904423       2.689394       5.198416       0.069525      40.642791 0.52935145E+03  0.12991391E+05                                10.311960                            7.902969       0.393825       2.079329                    0.999941      29.426265      84.684938       0.564062       0.442454      -1.054765      -0.024823      -0.027532      -0.025129       0.044784      -0.068515      -0.059814      -0.139028       0.054252      -0.120917      -0.197033       0.077577       0.119456             11.825196       8.355197       2.285841       2.908743      12.285546       6.189840      14.834845           0.021789
           20              C      -5.639376       4.458063       8.748135       0.060022      40.200231 0.54212241E+03  0.13384698E+05                                10.245900                            7.996883       0.433988       2.089869                    0.999949      29.656632      85.611053       0.560815       0.442360      -1.054794       0.013983      -0.006576       0.037902       0.040930      -0.005670      -0.083005      -0.063428      -0.042141      -0.463839      -0.196359       0.078173       0.118186             11.629051       8.052518       1.043135       2.815193       8.483051       3.543502      18.351585           0.020610
           21              C      -4.068916       4.598758       6.582173       0.069474      40.641467 0.52933129E+03  0.12990670E+05                                10.311372                            7.902562       0.393869       2.079335                    0.999940      29.425996      84.681242       0.564108       0.442425      -1.054791       0.040668       0.016927       0.008007       0.044772      -0.060694       0.000967      -0.021161      -0.269880       0.294588      -0.197101       0.077656       0.119445             11.824465      20.720665       1.788244      -0.291988       7.429334      -0.058043       7.323395           0.021764
           22              C       2.554133       4.781581       6.186852       0.059962      40.198912 0.54210270E+03  0.13383898E+05                                10.245031                            7.996274       0.434229       2.089929                    0.999949      29.656485      85.605611       0.560893       0.442308      -1.054839      -0.031273       0.018117      -0.019268       0.040957       0.067203      -0.065529       0.005239      -0.263545       0.194135      -0.196444       0.078230       0.118214             11.627998      19.540090      -2.370923       1.667657       7.915618      -0.293336       7.428287           0.020589
           23              N      -2.649367      -0.017611       5.150721      -0.389967      42.207028 0.55197387E+03  0.13482946E+05                                 9.915780                            7.572617       0.456054       2.135284                    0.999269      29.952903      81.839888       0.643628       0.389587      -1.105504       0.018561       0.000503      -0.048322       0.051766      -0.014871       0.040799       0.088826       0.031299      -0.305621      -0.153969       0.072030       0.081939             11.421354       7.324536       1.279331      -3.644375       9.299478      -5.396229      17.640048           0.021762
           24              N      -0.007153       3.157433       0.294781      -0.394832      40.936834 0.56042357E+03  0.13754922E+05                                 9.748410                            7.647393       0.414522       2.115115                    0.999196      30.386905      83.491405       0.637709       0.391329      -1.103190      -0.022315      -0.021241       0.047481       0.056600      -0.084913       0.082557       0.074162      -0.001974      -0.006164      -0.161171       0.073659       0.087512             11.068214       9.636151       2.911678      -4.844994       9.930793      -4.695708      13.637698           0.022508
           25              N       7.115837       4.211595       1.628446      -0.390002      42.209193 0.55200917E+03  0.13484062E+05                                 9.916186                            7.572913       0.456125       2.135292                    0.999269      29.954003      81.844403       0.643607       0.389593      -1.105497       0.035356      -0.036528      -0.009894       0.051790       0.095435      -0.017204       0.034474       0.126567       0.196438      -0.154007       0.072105       0.081903             11.421827       9.221942      -5.994489       0.317260      18.172957      -1.556756       6.870583           0.021757
           26              N       4.774777       8.013476       1.718328      -0.394850      40.936570 0.56042076E+03  0.13754775E+05                                 9.748218                            7.647265       0.414514       2.115108                    0.999197      30.386961      83.490104       0.637731       0.391318      -1.103202      -0.023180       0.051631       0.001630       0.056619       0.009945       0.003075      -0.028086       0.230838       0.252243      -0.161129       0.073557       0.087572             11.067987       7.296844      -3.166530      -0.420997      19.096930       0.600780       6.810186           0.022497
           27              N      -0.997695       3.513349       4.495613      -0.390035      42.211856 0.55205276E+03  0.13485397E+05                                 9.916602                            7.573196       0.455981       2.135231                    0.999269      29.955194      81.848573       0.643597       0.389591      -1.105498       0.006621      -0.035512      -0.037106       0.051786      -0.049744      -0.048894      -0.104241       0.064666      -0.108848      -0.153798       0.072033       0.081765             11.422364       8.106136       2.497632       3.037463      11.483345       6.911498      14.677610           0.021763
           28              N       3.711860      -3.630510       7.937776      -0.394873      40.944192 0.56054694E+03  0.13758777E+05                                 9.749842                            7.648443       0.414316       2.115028                    0.999197      30.389167      83.501518       0.637636       0.391350      -1.103169       0.011116       0.029732       0.046941       0.056666      -0.006426      -0.069473      -0.039731      -0.008025      -0.395259      -0.160964       0.073447       0.087517             11.069929       7.829689       1.257372       3.044755       8.248612       4.532615      17.131484           0.022499
           29              N       5.464165       0.680635       2.283555      -0.390059      42.211545 0.55204867E+03  0.13485230E+05                                 9.916447                            7.573106       0.456099       2.135267                    0.999270      29.955071      81.847195       0.643610       0.389585      -1.105506       0.047304      -0.000524      -0.021121       0.051808      -0.044450       0.003252      -0.003844      -0.210851       0.236773      -0.153901       0.072107       0.081794             11.422149      21.101606       1.874838      -0.264210       6.513980       0.412436       6.650862           0.021748
           30              N       1.055764       0.445138       2.956960      -0.394904      40.939750 0.56047565E+03  0.13756477E+05                                 9.748805                            7.647715       0.414700       2.115146                    0.999197      30.388092      83.494654       0.637702       0.391325      -1.103196      -0.056614       0.000648       0.002207       0.056660       0.057681      -0.054553       0.019874      -0.200728       0.181403      -0.161096       0.073511       0.087585             11.068671      19.608974      -1.504198       1.410576       6.678745       0.105289       6.918292           0.022486
           31              N       5.169109       5.512297       3.730905      -0.389987      42.207792 0.55198767E+03  0.13483363E+05                                 9.915876                            7.572695       0.456073       2.135284                    0.999269      29.953327      81.841187       0.643627       0.389586      -1.105506      -0.018567      -0.000497       0.048337       0.051783      -0.014875       0.040803       0.088829       0.031299      -0.305637      -0.153977       0.072035       0.081941             11.421464       7.324603       1.279341      -3.644418       9.299562      -5.396277      17.640227           0.021756
           32              N       2.526895       2.337253       8.586845      -0.394849      40.937098 0.56042975E+03  0.13755102E+05                                 9.748416                            7.647409       0.414563       2.115124                    0.999196      30.387163      83.491997       0.637712       0.391326      -1.103192       0.022311       0.021243      -0.047502       0.056617      -0.084918       0.082562       0.074165      -0.001969      -0.006191      -0.161179       0.073657       0.087522             11.068215       9.636156       2.911673      -4.844987       9.930798      -4.695700      13.637692           0.022498
           33              N      -4.596095       1.283091       7.253180      -0.389980      42.208389 0.55199479E+03  0.13483627E+05                                 9.916084                            7.572831       0.456107       2.135292                    0.999269      29.953562      81.843045       0.643608       0.389595      -1.105496      -0.035341       0.036520       0.009887       0.051773       0.095430      -0.017204       0.034475       0.126561       0.196421      -0.154000       0.072100       0.081900             11.421710       9.221844      -5.994417       0.317263      18.172768      -1.556745       6.870517           0.021766
           34              N      -2.255035      -2.518790       7.163298      -0.394830      40.936242 0.56041357E+03  0.13754564E+05                                 9.748200                            7.647242       0.414473       2.115099                    0.999197      30.386680      83.489421       0.637728       0.391320      -1.103200       0.023161      -0.051621      -0.001637       0.056602       0.009940       0.003072      -0.028087       0.230832       0.252214      -0.161121       0.073559       0.087562             11.067972       7.296830      -3.166532      -0.420996      19.096915       0.600778       6.810169           0.022507
           35              N       3.517437       1.981337       4.386013      -0.390075      42.214089 0.55208882E+03  0.13486504E+05                                 9.916963                            7.573453       0.455966       2.135212                    0.999269      29.956142      81.851967       0.643584       0.389592      -1.105497      -0.006626       0.035517       0.037126       0.051805      -0.049748      -0.048896      -0.104247       0.064680      -0.108876      -0.153810       0.072040       0.081770             11.422807       8.106426       2.497740       3.037599      11.483783       6.911821      14.678211           0.021750
           36              N      -1.192118       9.125196       0.943850      -0.394914      40.946511 0.56058661E+03  0.13760004E+05                                 9.750234                            7.648733       0.414298       2.115010                    0.999197      30.390125      83.505106       0.637621       0.391352      -1.103167      -0.011112      -0.029753      -0.046950       0.056683      -0.006429      -0.069480      -0.039738      -0.008009      -0.395280      -0.160976       0.073449       0.087526             11.070397       7.829999       1.257435       3.044897       8.248955       4.532861      17.132238           0.022494
           37              N      -2.944423       4.814051       6.598071      -0.390018      42.209243 0.55201156E+03  0.13484091E+05                                 9.916074                            7.572842       0.456115       2.135286                    0.999270      29.954098      81.843701       0.643623       0.389584      -1.105507      -0.047286       0.000513       0.021117       0.051790      -0.044452       0.003251      -0.003848      -0.210836       0.236741      -0.153889       0.072100       0.081789             11.421691      21.100684       1.874758      -0.264195       6.513762       0.412413       6.650628           0.021759
           38              N       1.463978       5.049548       5.924666      -0.394862      40.937430 0.56043595E+03  0.13755250E+05                                 9.748415                            7.647427       0.414715       2.115164                    0.999197      30.387124      83.491055       0.637717       0.391323      -1.103198       0.056597      -0.000654      -0.002194       0.056643       0.057683      -0.054552       0.019868      -0.200707       0.181375      -0.161083       0.073508       0.087575             11.068205      19.608080      -1.504138       1.410527       6.678505       0.105275       6.918031           0.022496

******************************************************
Auxiliary information for the entire system
The total spin magnetic moment of the unit cell is   20.000293
The total net atomic charge of the unit cell is   -0.000000
Accuracy of reproducing the electrostatic potential in the unit cell:
  The inner radius (bohr) =    5.0000
  The outer radius (bohr) =   12.0000
  Valid grid points have density less than (e/(bohr^3)) =    0.0001
  The number of valid grid points were=        42284
  The rms potential error without charges in kcal/mol is=      8.77240
  The rms potential error with partial charges in kcal/mol is=      0.73773
  The RRMSE value at monopole order=      0.08410
  The rms potential error with partial charges and cloud penetration in kcal/mol is=      0.72464
  The RRMSE value at monopole order with cloud penetration is=      0.08260
  The rms potential error with partial charges and atomic dipoles in kcal/mol is=      0.60062
  The RRMSE value at dipole order=      0.06847
  The rms potential error with partial charges, atomic dipoles and cloud penetration in kcal/mol is=      0.57146
  The RRMSE value at dipole order with cloud penetration=      0.06514

******************************************************
The electron densities and ab initio electrostatic potential were computed in VASP using the PBE functional and
projector augmented wave method. See the main text of the journal article for a description of computational details.
The atomic charges, dipoles, and quadrupoles were computed with the DDEC6 method as described in
(a) T. A. Manz and N. Gabaldon Limas, RSC Adv. 6 (2016) 47771-47801 DOI: 10.1039/c6ra04656h
(b) N. Gabaldon Limas and T. A. Manz, RSC Adv. 8 (2018) 2678-2707 DOI: 10.1039/c7ra11829e.
For each atom in the material, the electron cloud parameters were fit to the spherically averaged atom-in-material
electron density using radial positions for which this density was between 10^-4 and 10^-2 electrons per cubic bohr.
The polarizabilities, dispersion coefficients, and quantum Drude oscillator (QDO) parameters were fit using the MCLF method.
The magnetic structure of the system was optimized in VASP from the default ferromagnetic initial guess using spin polarization.
The atomic spin moments (ASMs) were computed on this optimized magnetic structure using the DDEC6 partition as inputs
to the method of T. A. Manz and D. S. Sholl, J. Chem. Theory Comput. 7 (2011) 4146-4164 DOI: 10.1021/ct200539n.
The RMSE and RRMSE were computed using a uniform grid with Ewald summation.
