# Supplementary material for: A collection of forcefield precursors for metal–organic frameworks
Source: RSC Adv. 2019 Nov 13;9(63):36492–507. doi: 10.1039/c9ra07327b (PMC9075174; doi:10.1039/c9ra07327b)
Supplement: RA-009-C9RA07327B-s5400 [file RA-009-C9RA07327B-s5400.xyz]

   38
jmolscript: load "" {1 1 1} spacegroup "x,y,z" unitcell [{     10.722000     0.000000     0.000000 }, {     -4.101576     9.906481     0.000000 }, {      2.518684     5.482128     8.863622 }]
Mn     5.809795    13.230200     7.117311     1.070649
Mn     3.329313     2.158409     1.746311     1.071018
Mn     7.341007     6.601429     2.711116     1.070638
Mn     1.798101     8.787180     6.152506     1.071347
Mo     8.657225     1.379852     2.230974     0.482085
Mo     4.583459     4.102276     6.632648     0.482085
C      3.904607     9.846957     0.762271     0.069973
C      6.657328     2.015593     1.745247     0.058892
C     10.760254     1.848891     2.130815     0.070044
C      5.101920    11.622024     4.287334     0.058871
C      5.636476     9.457679     2.605905     0.069950
C      3.203197    10.135109     3.449722     0.058964
C      9.028386     2.238169     0.287181     0.070029
C      8.556050     3.502508     2.582859     0.058823
C      5.234501     5.541652     8.101351     0.070038
C      2.481780    13.373016     7.118375     0.058845
C     -1.621146    13.539718     6.732807     0.069979
C      4.037188     3.766585     4.576288     0.058919
C      3.502632     5.930930     6.257717     0.070058
C      5.935911     5.253500     5.413900     0.058854
C      0.110722    13.150440     8.576441     0.069921
C      0.583058    11.886101     6.280763     0.058933
N      6.037878    14.617895     8.813986    -0.389275
N      5.556879     2.275233     1.481111    -0.395542
N      1.163607     2.065593     2.143224    -0.389352
N      5.446023    11.867837     5.368696    -0.395526
N      6.146126     8.450697     2.805336    -0.389266
N      2.542327     9.489045     4.152607    -0.395652
N      1.055359     8.232791     8.151873    -0.389344
N      8.460574     4.654025     2.697200    -0.395502
N      3.101230     0.770714     0.049636    -0.389333
N      3.582229    13.113376     7.382511    -0.395490
N      7.975501    13.323016     6.720398    -0.389294
N      3.693085     3.520772     3.494926    -0.395577
N      2.992982     6.937912     6.058286    -0.389376
N      6.596781     5.899564     4.711015    -0.395545
N      8.083749     7.155818     0.711749    -0.389234
N      0.678534    10.734584     6.166422    -0.395609

The following XYZ coordinates are in angstroms. Other properties are in atomic units.
The sperically averaged electron density of each atom fit to a function of the form exp(a - br)
eigen_1, eigen_2 and eigen_3 are the three eigenvalues of traceless quadrupole moment tensor
  atom number  atomic symbol              X              Y              Z     net charge C6 coefficient C8 coefficient C10 coefficient fluctuating dipole atomic polarizability isotropic forcefield polarizability              a              b squared Pearson coefficient          <r^3>          <r^4>         wp_QDO          m_QDO          q_QDO       dipole_x       dipole_y       dipole_z         dipole            Qxy            Qxz            Qyz     Q(x^2-y^2)  Q(3z^2 - R^2)        eigen_1        eigen_2        eigen_3 static polarizability      alpha(xx)      alpha(xy)      alpha(xz)      alpha(yy)      alpha(yz)      alpha(zz) atomic spin moment
            1             Mn       5.809795      13.230200       7.117311       1.070649     177.587005 0.33110073E+04  0.12044770E+06                                24.356352                           18.051079       0.432564       1.935004                    0.999756      51.519128     146.091992       0.456237       0.369043      -1.177553      -0.007752       0.000925      -0.007774       0.011017      -0.078041       0.057130      -0.312804      -0.379156       0.094582      -0.223067      -0.214912       0.437979             30.098704      40.215282       4.865170       5.065228      20.783197      11.125555      29.297635           4.798856
            2             Mn       3.329313       2.158409       1.746311       1.071018     177.543470 0.33099906E+04  0.12040089E+06                                24.352143                           18.047956       0.432888       1.935142                    0.999756      51.513767     146.068503       0.456292       0.369029      -1.177570       0.007751      -0.000920       0.007770       0.011013      -0.078033       0.057125      -0.312783      -0.379133       0.094571      -0.223051      -0.214898       0.437949             30.093594      40.208353       4.864321       5.064089      20.779824      11.123677      29.292603           4.799354
            3             Mn       7.341007       6.601429       2.711116       1.070638     177.585332 0.33109490E+04  0.12044506E+06                                24.356162                           18.050864       0.432653       1.935031                    0.999756      51.519239     146.092001       0.456242       0.369041      -1.177555      -0.003848      -0.010015       0.002631       0.011046       0.242865       0.209146       0.134356       0.242265      -0.313237      -0.222644      -0.214943       0.437587             30.098552      20.187488      -5.932680      -6.791727      38.735143      -9.972078      31.373025           4.798841
            4             Mn       1.798101       8.787180       6.152506       1.071347     177.503299 0.33090138E+04  0.12035594E+06                                24.348209                           18.044896       0.433301       1.935302                    0.999755      51.509117     146.047480       0.456348       0.369013      -1.177589       0.003838       0.010007      -0.002637       0.011038       0.242824       0.209113       0.134336       0.242234      -0.313182      -0.222611      -0.214906       0.437517             30.088971      20.181288      -5.930955      -6.789652      38.722450      -9.968564      31.363175           4.799345
            5             Mo       8.657225       1.379852       2.230974       0.482085     203.021775 0.27341794E+04  0.95089327E+05                                28.159040                           17.928302       3.125566       2.479626                    0.995624     102.826461     287.791506       0.399502       0.440842      -1.123129      -0.005678       0.003795       0.006201       0.009225       0.088152       0.142228      -0.095411      -0.073295      -0.116882      -0.229737       0.114543       0.115194             36.461034      36.301141       0.831759       1.344099      36.989344      -0.898694      36.092616           0.045008
            6             Mo       4.583459       4.102276       6.632648       0.482085     203.021815 0.27341801E+04  0.95089355E+05                                28.159042                           17.928303       3.125566       2.479625                    0.995624     102.826473     287.791536       0.399502       0.440842      -1.123129       0.005690      -0.003801      -0.006187       0.009225       0.088160       0.142222      -0.095421      -0.073273      -0.116863      -0.229738       0.114544       0.115194             36.461036      36.301187       0.831720       1.344110      36.989383      -0.898691      36.092537           0.045011
            7              C       3.904607       9.846957       0.762271       0.069973      40.730367 0.52841809E+03  0.12962896E+05                                10.327535                            7.895961       0.396386       2.080899                    0.999944      29.387418      84.557731       0.564311       0.442449      -1.054757      -0.024372      -0.027438      -0.024160       0.043938      -0.067516      -0.058907      -0.137667       0.053704      -0.119162      -0.194762       0.076505       0.118257             11.861706       8.360476       2.290360       2.914752      12.339939       6.233461      14.884702           0.022423
            8              C       6.657328       2.015593       1.745247       0.058892      40.820464 0.54913167E+03  0.13597812E+05                                10.343509                            8.041695       0.425683       2.086622                    0.999951      29.731921      85.881771       0.560097       0.441621      -1.055510      -0.032387       0.017719      -0.019602       0.041798       0.065411      -0.065316       0.004444      -0.264045       0.192626      -0.195536       0.077498       0.118038             11.771944      19.871474      -2.338487       1.699854       7.955062      -0.287032       7.489296           0.022097
            9              C      10.760254       1.848891       2.130815       0.070044      40.727117 0.52836745E+03  0.12961289E+05                                10.326803                            7.895429       0.396439       2.080923                    0.999944      29.386244      84.552017       0.564348       0.442432      -1.054772       0.039759       0.017178       0.007559       0.043966      -0.059917       0.001368      -0.021093      -0.266857       0.290777      -0.194760       0.076465       0.118294             11.860844      20.809567       1.797947      -0.318626       7.436902      -0.064025       7.336065           0.022434
           10              C       5.101920      11.622024       4.287334       0.058871      40.818424 0.54909953E+03  0.13596649E+05                                10.342586                            8.041020       0.425795       2.086650                    0.999952      29.731535      85.876027       0.560174       0.441573      -1.055552       0.014755      -0.005904       0.038681       0.041818      -0.006118      -0.083376      -0.064444      -0.042564      -0.457876      -0.195465       0.077464       0.118001             11.770857       8.149465       1.093721       2.907520       8.601623       3.660605      18.561483           0.022087
           11              C       5.636476       9.457679       2.605905       0.069950      40.729884 0.52841087E+03  0.12962588E+05                                10.327136                            7.895675       0.396550       2.080941                    0.999944      29.387437      84.555513       0.564349       0.442423      -1.054780       0.016030      -0.036362       0.018743       0.043937       0.123413      -0.013088       0.051889       0.167542       0.211756      -0.194658       0.076589       0.118069             11.861227      10.138135      -5.506816       0.633771      18.079672      -1.324756       7.365875           0.022424
           12              C       3.203197      10.135109       3.449722       0.058964      40.819347 0.54911612E+03  0.13597292E+05                                10.343121                            8.041408       0.425694       2.086624                    0.999951      29.731803      85.880204       0.560127       0.441602      -1.055524      -0.028811      -0.027894       0.012010       0.041862      -0.088417       0.111750       0.092413       0.026185      -0.011292      -0.195347       0.077486       0.117860             11.771496      11.351501       3.438682      -4.839346      10.448532      -4.468342      13.514456           0.022104
           13              C       9.028386       2.238169       0.287181       0.070029      40.729269 0.52840251E+03  0.12962448E+05                                10.327448                            7.895897       0.396355       2.080899                    0.999944      29.386958      84.556822       0.564306       0.442455      -1.054751      -0.000668       0.026094      -0.035312       0.043912      -0.005349       0.055243       0.116651       0.052932      -0.370498      -0.194580       0.076525       0.118055             11.861617       8.123519       1.486964      -3.119476       9.632372      -4.918453      17.828959           0.022447
           14              C       8.556050       3.502508       2.582859       0.058823      40.818866 0.54910771E+03  0.13596828E+05                                10.342354                            8.040854       0.425812       2.086639                    0.999951      29.732043      85.875883       0.560206       0.441548      -1.055573       0.011123       0.039687       0.007100       0.041824       0.019944       0.021838      -0.022821       0.287659       0.289281      -0.195447       0.077565       0.117881             11.770578       7.762125      -2.447607      -0.178621      19.917668       1.368776       7.631942           0.022092
           15              C       5.234501       5.541652       8.101351       0.070038      40.729033 0.52839756E+03  0.12962291E+05                                10.327390                            7.895861       0.396317       2.080888                    0.999944      29.386857      84.556303       0.564307       0.442455      -1.054752       0.024380       0.027435       0.024171       0.043946      -0.067510      -0.058914      -0.137670       0.053702      -0.119176      -0.194766       0.076510       0.118256             11.861527       8.360370       2.290302       2.914700      12.339753       6.233342      14.884457           0.022434
           16              C       2.481780      13.373016       7.118375       0.058845      40.821697 0.54915113E+03  0.13598408E+05                                10.343701                            8.041830       0.425702       2.086621                    0.999951      29.732404      85.883400       0.560094       0.441620      -1.055511       0.032380      -0.017706       0.019597       0.041785       0.065413      -0.065320       0.004439      -0.264024       0.192637      -0.195530       0.077498       0.118032             11.772173      19.871916      -2.338541       1.699899       7.955195      -0.287026       7.489407           0.022090
           17              C      -1.621146      13.539718       6.732807       0.069979      40.728462 0.52838814E+03  0.12961900E+05                                10.326951                            7.895531       0.396508       2.080934                    0.999944      29.386810      84.553470       0.564351       0.442426      -1.054777      -0.039750      -0.017181      -0.007550       0.043957      -0.059919       0.001371      -0.021096      -0.266842       0.290789      -0.194755       0.076460       0.118295             11.861026      20.809930       1.797982      -0.318629       7.437009      -0.064023       7.336141           0.022422
           18              C       4.037188       3.766585       4.576288       0.058919      40.817176 0.54907986E+03  0.13596046E+05                                10.342392                            8.040885       0.425778       2.086651                    0.999952      29.731043      85.874366       0.560177       0.441574      -1.055551      -0.014753       0.005911      -0.038694       0.041831      -0.006111      -0.083381      -0.064452      -0.042553      -0.457879      -0.195471       0.077464       0.118007             11.770625       8.149319       1.093682       2.907447       8.601479       3.660502      18.561078           0.022096
           19              C       3.502632       5.930930       6.257717       0.070058      40.727681 0.52837651E+03  0.12961571E+05                                10.326876                            7.895489       0.396454       2.080927                    0.999944      29.386546      84.553152       0.564347       0.442431      -1.054772      -0.016038       0.036379      -0.018753       0.043958       0.123422      -0.013090       0.051884       0.167554       0.211768      -0.194669       0.076594       0.118075             11.860920      10.137887      -5.506637       0.633756      18.079146      -1.324710       7.365726           0.022446
           20              C       5.935911       5.253500       5.413900       0.058854      40.821541 0.54915134E+03  0.13598339E+05                                10.343362                            8.041579       0.425807       2.086643                    0.999951      29.732709      85.882493       0.560132       0.441593      -1.055533       0.028802       0.027878      -0.012004       0.041843      -0.088422       0.111747       0.092400       0.026179      -0.011244      -0.195338       0.077479       0.117859             11.771786      11.351762       3.438784      -4.839497      10.448773      -4.468487      13.514822           0.022091
           21              C       0.110722      13.150440       8.576441       0.069921      40.731475 0.52843690E+03  0.12963466E+05                                10.327707                            7.896082       0.396451       2.080913                    0.999944      29.387851      84.559188       0.564309       0.442447      -1.054759       0.000666      -0.026082       0.035294       0.043891      -0.005347       0.055237       0.116645       0.052944      -0.370474      -0.194569       0.076519       0.118050             11.861924       8.123695       1.487021      -3.119586       9.632616      -4.918618      17.829462           0.022424
           22              C       0.583058      11.886101       6.280763       0.058933      40.816682 0.54907266E+03  0.13595785E+05                                10.342114                            8.040683       0.425698       2.086620                    0.999951      29.731142      85.873611       0.560201       0.441558      -1.055564      -0.011129      -0.039705      -0.007098       0.041842       0.019960       0.021835      -0.022813       0.287670       0.289292      -0.195455       0.077573       0.117882             11.770291       7.761957      -2.447513      -0.178617      19.917128       1.368743       7.631789           0.022108
           23              N       6.037878      14.617895       8.813986      -0.389275      42.378880 0.55206292E+03  0.13485237E+05                                 9.942845                            7.572665       0.459050       2.136578                    0.999277      29.933626      81.779070       0.643718       0.389529      -1.105581      -0.006467       0.034728       0.036515       0.050805      -0.049356      -0.048698      -0.103427       0.063956      -0.108672      -0.152703       0.071583       0.081120             11.472966       8.127080       2.518440       3.064566      11.527104       6.971208      14.764715           0.022096
           24              N       5.556879       2.275233       1.481111      -0.395542      41.539192 0.56683818E+03  0.13946902E+05                                 9.835437                            7.682604       0.422697       2.117067                    0.999220      30.438992      83.638345       0.637527       0.390471      -1.104198       0.055741      -0.001127      -0.003149       0.055841       0.054897      -0.052833       0.018562      -0.197561       0.175446      -0.156725       0.071285       0.085441             11.200604      19.955132      -1.474458       1.447898       6.685264       0.120570       6.961415           0.022591
           25              N       1.163607       2.065593       2.143224      -0.389352      42.383777 0.55213994E+03  0.13487594E+05                                 9.943678                            7.573251       0.459097       2.136571                    0.999277      29.935183      81.784874       0.643686       0.389535      -1.105576      -0.046424       0.000624       0.020655       0.050815      -0.043918       0.003019      -0.003863      -0.209366       0.235095      -0.152726       0.071536       0.081190             11.473993      21.242482       1.883268      -0.268761       6.520308       0.416552       6.659187           0.022102
           26              N       5.446023      11.867837       5.368696      -0.395526      41.537666 0.56681022E+03  0.13946012E+05                                 9.835171                            7.682406       0.422700       2.117079                    0.999219      30.438048      83.634548       0.637537       0.390470      -1.104201      -0.009882      -0.029486      -0.046345       0.055812      -0.006403      -0.068200      -0.040302      -0.008323      -0.381561      -0.156695       0.071191       0.085504             11.200285       7.916112       1.309845       3.146659       8.340171       4.669624      17.344571           0.022588
           27              N       6.146126       8.450697       2.805336      -0.389266      42.378088 0.55204944E+03  0.13484786E+05                                 9.942626                            7.572509       0.459038       2.136572                    0.999277      29.933279      81.776986       0.643735       0.389523      -1.105588      -0.034553       0.035945       0.009761       0.050806       0.094492      -0.017210       0.033849       0.125647       0.195006      -0.152595       0.071556       0.081039             11.472705       9.249040      -6.046075       0.316064      18.288826      -1.562812       6.880250           0.022097
           28              N       2.542327       9.489045       4.152607      -0.395652      41.548927 0.56699891E+03  0.13951939E+05                                 9.837323                            7.683972       0.422530       2.116980                    0.999219      30.442001      83.651694       0.637431       0.390500      -1.104171       0.022346       0.019956      -0.047108       0.055828      -0.082024       0.080416       0.072372       0.000238      -0.009790      -0.156584       0.071117       0.085467             11.202867       9.671282       2.956994      -4.933172      10.065821      -4.832729      13.871498           0.022598
           29              N       1.055359       8.232791       8.151873      -0.389344      42.387021 0.55219260E+03  0.13489259E+05                                 9.944328                            7.573705       0.458874       2.136470                    0.999277      29.936671      81.791221       0.643652       0.389545      -1.105564      -0.018367      -0.000628       0.047455       0.050889      -0.014930       0.040345       0.087950       0.030694      -0.302633      -0.152451       0.071467       0.080985             11.474803       7.344011       1.292820      -3.682081       9.333281      -5.445414      17.747118           0.022101
           30              N       8.460574       4.654025       2.697200      -0.395502      41.538625 0.56682474E+03  0.13946479E+05                                 9.835420                            7.682593       0.422856       2.117137                    0.999220      30.438080      83.635376       0.637518       0.390479      -1.104193       0.023440      -0.050596      -0.002395       0.055813       0.010654       0.003459      -0.026295       0.224205       0.246680      -0.156646       0.071150       0.085495             11.200570       7.352330      -3.263974      -0.426236      19.412694       0.551534       6.836685           0.022586
           31              N       3.101230       0.770714       0.049636      -0.389333      42.382348 0.55211811E+03  0.13486945E+05                                 9.943463                            7.573102       0.458959       2.136530                    0.999277      29.934947      81.784237       0.643691       0.389535      -1.105574       0.006474      -0.034739      -0.036527       0.050823      -0.049357      -0.048704      -0.103436       0.063976      -0.108703      -0.152720       0.071597       0.081123             11.473722       8.127570       2.518621       3.064797      11.527850       6.971760      14.765748           0.022102
           32              N       3.582229      13.113376       7.382511      -0.395490      41.536563 0.56679329E+03  0.13945512E+05                                 9.834989                            7.682272       0.422755       2.117102                    0.999220      30.437906      83.634322       0.637544       0.390468      -1.104201      -0.055721       0.001141       0.003140       0.055822       0.054894      -0.052832       0.018555      -0.197527       0.175421      -0.156706       0.071282       0.085424             11.200062      19.954084      -1.474405       1.447837       6.684986       0.120555       6.961116           0.022585
           33              N       7.975501      13.323016       6.720398      -0.389294      42.380329 0.55208505E+03  0.13485894E+05                                 9.943063                            7.572816       0.459187       2.136618                    0.999277      29.933869      81.779736       0.643713       0.389529      -1.105582       0.046409      -0.000623      -0.020645       0.050798      -0.043918       0.003017      -0.003870      -0.209340       0.235063      -0.152709       0.071522       0.081186             11.473240      21.240962       1.883144      -0.268730       6.519955       0.416515       6.658804           0.022097
           34              N       3.693085       3.520772       3.494926      -0.395577      41.540226 0.56685403E+03  0.13947368E+05                                 9.835607                            7.682729       0.422645       2.117046                    0.999220      30.439112      83.638474       0.637520       0.390473      -1.104199       0.009887       0.029510       0.046352       0.055831      -0.006402      -0.068209      -0.040312      -0.008308      -0.381603      -0.156714       0.071194       0.085521             11.200811       7.916460       1.309925       3.146826       8.340564       4.669907      17.345408           0.022592
           35              N       2.992982       6.937912       6.058286      -0.389376      42.384710 0.55215407E+03  0.13488021E+05                                 9.943794                            7.573327       0.458882       2.136487                    0.999277      29.935818      81.786784       0.643685       0.389533      -1.105578       0.034574      -0.035968      -0.009777       0.050839       0.094510      -0.017218       0.033845       0.125670       0.195077      -0.152627       0.071579       0.081048             11.474145       9.250143      -6.046989       0.316086      18.291291      -1.563012       6.881000           0.022101
           36              N       6.596781       5.899564       4.711015      -0.395545      41.542634 0.56689299E+03  0.13948645E+05                                 9.836211                            7.683159       0.422652       2.117051                    0.999219      30.439576      83.642250       0.637478       0.390490      -1.104181      -0.022349      -0.019960       0.047068       0.055797      -0.082007       0.080402       0.072353       0.000245      -0.009728      -0.156551       0.071106       0.085446             11.201526       9.670213       2.956624      -4.932474      10.064661      -4.832038      13.869702           0.022589
           37              N       8.083749       7.155818       0.711749      -0.389234      42.380417 0.55208826E+03  0.13486032E+05                                 9.943163                            7.572888       0.459032       2.136555                    0.999277      29.934141      81.781452       0.643702       0.389534      -1.105575       0.018347       0.000632      -0.047427       0.050856      -0.014916       0.040335       0.087937       0.030702      -0.302559      -0.152420       0.071443       0.080976             11.473366       7.343175       1.292627      -3.681495       9.332179      -5.444618      17.744745           0.022100
           38              N       0.678534      10.734584       6.166422      -0.395609      41.544922 0.56693071E+03  0.13949775E+05                                 9.836531                            7.683405       0.422737       2.117066                    0.999220      30.440510      83.644829       0.637471       0.390489      -1.104184      -0.023477       0.050614       0.002390       0.055844       0.010671       0.003451      -0.026299       0.224242       0.246751      -0.156678       0.071162       0.085516             11.201911       7.353152      -3.264507      -0.426306      19.415170       0.551577       6.837410           0.022593

******************************************************
Auxiliary information for the entire system
The total spin magnetic moment of the unit cell is   20.000150
The total net atomic charge of the unit cell is   -0.000002
Accuracy of reproducing the electrostatic potential in the unit cell:
  The inner radius (bohr) =    5.0000
  The outer radius (bohr) =   12.0000
  Valid grid points have density less than (e/(bohr^3)) =    0.0001
  The number of valid grid points were=        42182
  The rms potential error without charges in kcal/mol is=      8.72440
  The rms potential error with partial charges in kcal/mol is=      0.71266
  The RRMSE value at monopole order=      0.08169
  The rms potential error with partial charges and cloud penetration in kcal/mol is=      0.69936
  The RRMSE value at monopole order with cloud penetration is=      0.08016
  The rms potential error with partial charges and atomic dipoles in kcal/mol is=      0.60425
  The RRMSE value at dipole order=      0.06926
  The rms potential error with partial charges, atomic dipoles and cloud penetration in kcal/mol is=      0.57508
  The RRMSE value at dipole order with cloud penetration=      0.06592

******************************************************
The electron densities and ab initio electrostatic potential were computed in VASP using the PBE functional and
projector augmented wave method. See the main text of the journal article for a description of computational details.
The atomic charges, dipoles, and quadrupoles were computed with the DDEC6 method as described in
(a) T. A. Manz and N. Gabaldon Limas, RSC Adv. 6 (2016) 47771-47801 DOI: 10.1039/c6ra04656h
(b) N. Gabaldon Limas and T. A. Manz, RSC Adv. 8 (2018) 2678-2707 DOI: 10.1039/c7ra11829e.
For each atom in the material, the electron cloud parameters were fit to the spherically averaged atom-in-material
electron density using radial positions for which this density was between 10^-4 and 10^-2 electrons per cubic bohr.
The polarizabilities, dispersion coefficients, and quantum Drude oscillator (QDO) parameters were fit using the MCLF method.
The magnetic structure of the system was optimized in VASP from the default ferromagnetic initial guess using spin polarization.
The atomic spin moments (ASMs) were computed on this optimized magnetic structure using the DDEC6 partition as inputs
to the method of T. A. Manz and D. S. Sholl, J. Chem. Theory Comput. 7 (2011) 4146-4164 DOI: 10.1021/ct200539n.
The RMSE and RRMSE were computed using a uniform grid with Ewald summation.
