# Supplementary material for: A collection of forcefield precursors for metal–organic frameworks
Source: RSC Adv. 2019 Nov 13;9(63):36492–507. doi: 10.1039/c9ra07327b (PMC9075174; doi:10.1039/c9ra07327b)
Supplement: RA-009-C9RA07327B-s5401 [file RA-009-C9RA07327B-s5401.xyz]

  396
jmolscript: load "" {1 1 1} spacegroup "x,y,z" unitcell [{     27.418000     0.000000     0.000000 }, {      0.000000    27.418000     0.000000 }, {      0.000000     0.000000    27.418000 }]
Cu     0.000000     5.532404    13.709000     0.868555
Cu     0.000000    21.885596    13.709000     0.894233
Cu    13.709000     0.000000     5.532404     0.894205
Cu    13.709000     0.000000    21.885596     0.894196
Cu     5.532404    13.709000     0.000000     0.868564
Cu    21.885596    13.709000     0.000000     0.894227
Cu    19.241404    13.709000     0.000000     0.894225
Cu     8.176596    13.709000     0.000000     0.868561
Cu    13.709000     0.000000     8.176596     0.894192
Cu    13.709000     0.000000    19.241404     0.894202
Cu     0.000000    19.241404    13.709000     0.894229
Cu     0.000000     8.176596    13.709000     0.868561
H      3.032431     4.869437    10.720438     0.117954
H      4.589773     4.842019     9.056165     0.118501
H     24.385569    22.548563    10.720438     0.117609
H     22.828227    22.575981     9.056165     0.118300
H     24.385569     4.869437    16.697562     0.117941
H     22.828227     4.842019    18.361835     0.118504
H      3.032431    22.548563    16.697562     0.117624
H      4.589773    22.575981    18.361835     0.118298
H     10.720438     3.032431     4.869437     0.117625
H      9.056165     4.589773     4.842019     0.118292
H     10.720438    24.385569    22.548563     0.117608
H      9.056165    22.828227    22.575981     0.118295
H     16.697562    24.385569     4.869437     0.117598
H     18.361835    22.828227     4.842019     0.118309
H     16.697562     3.032431    22.548563     0.117610
H     18.361835     4.589773    22.575981     0.118309
H      4.869437    10.720438     3.032431     0.117957
H      4.842019     9.056165     4.589773     0.118492
H     22.548563    10.720438    24.385569     0.117621
H     22.575981     9.056165    22.828227     0.118289
H      4.869437    16.697562    24.385569     0.117945
H      4.842019    18.361835    22.828227     0.118507
H     22.548563    16.697562     3.032431     0.117608
H     22.575981    18.361835     4.589773     0.118303
H     18.578437    16.741431     2.988562     0.117606
H     18.551019    18.298773     4.652835     0.118300
H      8.839563    10.676569     2.988562     0.117956
H      8.866981     9.119227     4.652835     0.118502
H     18.578437    10.676569    24.429438     0.117621
H     18.551019     9.119227    22.765165     0.118299
H      8.839563    16.741431    24.429438     0.117943
H      8.866981    18.298773    22.765165     0.118504
H     16.741431    24.429438     8.839563     0.117594
H     18.298773    22.765165     8.866981     0.118309
H     10.676569    24.429438    18.578437     0.117613
H      9.119227    22.765165    18.551019     0.118308
H     10.676569     2.988562     8.839563     0.117621
H      9.119227     4.652835     8.866981     0.118292
H     16.741431     2.988562    18.578437     0.117611
H     18.298773     4.652835    18.551019     0.118296
H     24.429438    18.578437    10.676569     0.117609
H     22.765165    18.551019     9.119227     0.118305
H     24.429438     8.839563    16.741431     0.117944
H     22.765165     8.866981    18.298773     0.118509
H      2.988562    18.578437    16.741431     0.117622
H      4.652835    18.551019    18.298773     0.118289
H      2.988562     8.839563    10.676569     0.117956
H      4.652835     8.866981     9.119227     0.118492
H     24.385569    22.548563    16.697562     0.117609
H     22.828227    22.575981    18.361835     0.118300
H      3.032431     4.869437    16.697562     0.117955
H      4.589773     4.842019    18.361835     0.118502
H      3.032431    22.548563    10.720438     0.117624
H      4.589773    22.575981     9.056165     0.118299
H     24.385569     4.869437    10.720438     0.117940
H     22.828227     4.842019     9.056165     0.118503
H     16.697562    24.385569    22.548563     0.117595
H     18.361835    22.828227    22.575981     0.118310
H     16.697562     3.032431     4.869437     0.117612
H     18.361835     4.589773     4.842019     0.118307
H     10.720438     3.032431    22.548563     0.117623
H      9.056165     4.589773    22.575981     0.118294
H     10.720438    24.385569     4.869437     0.117611
H      9.056165    22.828227     4.842019     0.118294
H     22.548563    16.697562    24.385569     0.117608
H     22.575981    18.361835    22.828227     0.118303
H      4.869437    16.697562     3.032431     0.117945
H      4.842019    18.361835     4.589773     0.118507
H     22.548563    10.720438     3.032431     0.117621
H     22.575981     9.056165     4.589773     0.118289
H      4.869437    10.720438    24.385569     0.117957
H      4.842019     9.056165    22.828227     0.118493
H      8.839563    10.676569    24.429438     0.117957
H      8.866981     9.119227    22.765165     0.118502
H     18.578437    16.741431    24.429438     0.117606
H     18.551019    18.298773    22.765165     0.118300
H      8.839563    16.741431     2.988562     0.117943
H      8.866981    18.298773     4.652835     0.118504
H     18.578437    10.676569     2.988562     0.117621
H     18.551019     9.119227     4.652835     0.118298
H     10.676569     2.988562    18.578437     0.117626
H      9.119227     4.652835    18.551019     0.118294
H     16.741431     2.988562     8.839563     0.117607
H     18.298773     4.652835     8.866981     0.118294
H     16.741431    24.429438    18.578437     0.117598
H     18.298773    22.765165    18.551019     0.118309
H     10.676569    24.429438     8.839563     0.117609
H      9.119227    22.765165     8.866981     0.118307
H      2.988562     8.839563    16.741431     0.117957
H      4.652835     8.866981    18.298773     0.118493
H      2.988562    18.578437    10.676569     0.117622
H      4.652835    18.551019     9.119227     0.118289
H     24.429438     8.839563    10.676569     0.117944
H     22.765165     8.866981     9.119227     0.118508
H     24.429438    18.578437    16.741431     0.117609
H     22.765165    18.551019    18.298773     0.118305
H      6.854500     5.206678     8.502322     0.128569
H     20.563500    22.211322     8.502322     0.128534
H     20.563500     5.206678    18.915678     0.128537
H      6.854500    22.211322    18.915678     0.128566
H      8.502322     6.854500     5.206678     0.128568
H      8.502322    20.563500    22.211322     0.128538
H     18.915678    20.563500     5.206678     0.128534
H     18.915678     6.854500    22.211322     0.128566
H      5.206678     8.502322     6.854500     0.128546
H     22.211322     8.502322    20.563500     0.128543
H      5.206678    18.915678    20.563500     0.128543
H     22.211322    18.915678     6.854500     0.128540
H     20.563500    22.211322    18.915678     0.128534
H      6.854500     5.206678    18.915678     0.128569
H      6.854500    22.211322     8.502322     0.128566
H     20.563500     5.206678     8.502322     0.128537
H     18.915678    20.563500    22.211322     0.128535
H     18.915678     6.854500     5.206678     0.128565
H      8.502322     6.854500    22.211322     0.128569
H      8.502322    20.563500     5.206678     0.128537
H     22.211322    18.915678    20.563500     0.128540
H      5.206678    18.915678     6.854500     0.128543
H     22.211322     8.502322     6.854500     0.128543
H      5.206678     8.502322    20.563500     0.128546
C      3.344996     5.675526    10.374971    -0.089670
C      4.288175     5.653592     9.396149    -0.152623
C     24.073004    21.742474    10.374971    -0.089073
C     23.129825    21.764408     9.396149    -0.153036
C     24.073004     5.675526    17.043029    -0.089694
C     23.129825     5.653592    18.021851    -0.152632
C      3.344996    21.742474    17.043029    -0.089050
C      4.288175    21.764408    18.021851    -0.153026
C     10.374971     3.344996     5.675526    -0.089038
C      9.396149     4.288175     5.653592    -0.153022
C     10.374971    24.073004    21.742474    -0.089060
C      9.396149    23.129825    21.764408    -0.153033
C     17.043029    24.073004     5.675526    -0.089080
C     18.021851    23.129825     5.653592    -0.153025
C     17.043029     3.344996    21.742474    -0.089055
C     18.021851     4.288175    21.764408    -0.153014
C      5.675526    10.374971     3.344996    -0.089672
C      5.653592     9.396149     4.288175    -0.152633
C     21.742474    10.374971    24.073004    -0.089050
C     21.764408     9.396149    23.129825    -0.153037
C      5.675526    17.043029    24.073004    -0.089690
C      5.653592    18.021851    23.129825    -0.152625
C     21.742474    17.043029     3.344996    -0.089070
C     21.764408    18.021851     4.288175    -0.153030
C     19.384526    17.053996     3.334029    -0.089074
C     19.362592    17.997175     4.312851    -0.153037
C      8.033474    10.364004     3.334029    -0.089671
C      8.055408     9.420825     4.312851    -0.152623
C     19.384526    10.364004    24.083971    -0.089050
C     19.362592     9.420825    23.105149    -0.153026
C      8.033474    17.053996    24.083971    -0.089694
C      8.055408    17.997175    23.105149    -0.152632
C     17.053996    24.083971     8.033474    -0.089080
C     17.997175    23.105149     8.055408    -0.153025
C     10.364004    24.083971    19.384526    -0.089057
C      9.420825    23.105149    19.362592    -0.153015
C     10.364004     3.334029     8.033474    -0.089038
C      9.420825     4.312851     8.055408    -0.153023
C     17.053996     3.334029    19.384526    -0.089061
C     17.997175     4.312851    19.362592    -0.153033
C     24.083971    19.384526    10.364004    -0.089068
C     23.105149    19.362592     9.420825    -0.153029
C     24.083971     8.033474    17.053996    -0.089689
C     23.105149     8.055408    17.997175    -0.152625
C      3.334029    19.384526    17.053996    -0.089049
C      4.312851    19.362592    17.997175    -0.153037
C      3.334029     8.033474    10.364004    -0.089671
C      4.312851     8.055408     9.420825    -0.152633
C     24.073004    21.742474    17.043029    -0.089073
C     23.129825    21.764408    18.021851    -0.153036
C      3.344996     5.675526    17.043029    -0.089670
C      4.288175     5.653592    18.021851    -0.152622
C      3.344996    21.742474    10.374971    -0.089050
C      4.288175    21.764408     9.396149    -0.153026
C     24.073004     5.675526    10.374971    -0.089694
C     23.129825     5.653592     9.396149    -0.152632
C     17.043029    24.073004    21.742474    -0.089079
C     18.021851    23.129825    21.764408    -0.153025
C     17.043029     3.344996     5.675526    -0.089057
C     18.021851     4.288175     5.653592    -0.153014
C     10.374971     3.344996    21.742474    -0.089037
C      9.396149     4.288175    21.764408    -0.153022
C     10.374971    24.073004     5.675526    -0.089061
C      9.396149    23.129825     5.653592    -0.153032
C     21.742474    17.043029    24.073004    -0.089069
C     21.764408    18.021851    23.129825    -0.153029
C      5.675526    17.043029     3.344996    -0.089690
C      5.653592    18.021851     4.288175    -0.152625
C     21.742474    10.374971     3.344996    -0.089051
C     21.764408     9.396149     4.288175    -0.153038
C      5.675526    10.374971    24.073004    -0.089671
C      5.653592     9.396149    23.129825    -0.152633
C      8.033474    10.364004    24.083971    -0.089670
C      8.055408     9.420825    23.105149    -0.152622
C     19.384526    17.053996    24.083971    -0.089074
C     19.362592    17.997175    23.105149    -0.153037
C      8.033474    17.053996     3.334029    -0.089694
C      8.055408    17.997175     4.312851    -0.152632
C     19.384526    10.364004     3.334029    -0.089051
C     19.362592     9.420825     4.312851    -0.153027
C     10.364004     3.334029    19.384526    -0.089038
C      9.420825     4.312851    19.362592    -0.153022
C     17.053996     3.334029     8.033474    -0.089061
C     17.997175     4.312851     8.055408    -0.153033
C     17.053996    24.083971    19.384526    -0.089080
C     17.997175    23.105149    19.362592    -0.153025
C     10.364004    24.083971     8.033474    -0.089056
C      9.420825    23.105149     8.055408    -0.153015
C      3.334029     8.033474    17.053996    -0.089670
C      4.312851     8.055408    17.997175    -0.152633
C      3.334029    19.384526    10.364004    -0.089050
C      4.312851    19.362592     9.420825    -0.153037
C     24.083971     8.033474    10.364004    -0.089690
C     23.105149     8.055408     9.420825    -0.152625
C     24.083971    19.384526    17.053996    -0.089068
C     23.105149    19.362592    17.997175    -0.153029
C      2.837763     6.854500    10.871237    -0.017431
C      1.789025     6.854500    11.919976     0.592038
C      5.899805     6.854500     7.809195     0.092832
C      4.809117     6.854500     8.899883     0.074682
C     24.580237    20.563500    10.871237    -0.020947
C     25.628975    20.563500    11.919976     0.595751
C     21.518195    20.563500     7.809195     0.092900
C     22.608883    20.563500     8.899883     0.074582
C     24.580237     6.854500    16.546763    -0.017478
C     25.628975     6.854500    15.498025     0.592046
C     21.518195     6.854500    19.608805     0.092773
C     22.608883     6.854500    18.518117     0.074746
C      2.837763    20.563500    16.546763    -0.020897
C      1.789025    20.563500    15.498025     0.595744
C      5.899805    20.563500    19.608805     0.092959
C      4.809117    20.563500    18.518117     0.074518
C     10.871237     2.837763     6.854500    -0.020874
C     11.919976     1.789025     6.854500     0.595747
C      7.809195     5.899805     6.854500     0.092997
C      8.899883     4.809117     6.854500     0.074486
C     10.871237    24.580237    20.563500    -0.020923
C     11.919976    25.628975    20.563500     0.595754
C      7.809195    21.518195    20.563500     0.092939
C      8.899883    22.608883    20.563500     0.074549
C     16.546763    24.580237     6.854500    -0.020973
C     15.498025    25.628975     6.854500     0.595761
C     19.608805    21.518195     6.854500     0.092879
C     18.518117    22.608883     6.854500     0.074612
C     16.546763     2.837763    20.563500    -0.020924
C     15.498025     1.789025    20.563500     0.595754
C     19.608805     5.899805    20.563500     0.092938
C     18.518117     4.809117    20.563500     0.074549
C      6.854500    10.871237     2.837763    -0.017431
C      6.854500    11.919976     1.789025     0.592039
C      6.854500     7.809195     5.899805     0.092832
C      6.854500     8.899883     4.809117     0.074683
C     20.563500    10.871237    24.580237    -0.020897
C     20.563500    11.919976    25.628975     0.595744
C     20.563500     7.809195    21.518195     0.092959
C     20.563500     8.899883    22.608883     0.074518
C      6.854500    16.546763    24.580237    -0.017478
C      6.854500    15.498025    25.628975     0.592046
C      6.854500    19.608805    21.518195     0.092773
C      6.854500    18.518117    22.608883     0.074746
C     20.563500    16.546763     2.837763    -0.020947
C     20.563500    15.498025     1.789025     0.595750
C     20.563500    19.608805     5.899805     0.092900
C     20.563500    18.518117     4.809117     0.074581
C     24.580237    20.563500    16.546763    -0.020947
C     25.628975    20.563500    15.498025     0.595751
C     21.518195    20.563500    19.608805     0.092900
C     22.608883    20.563500    18.518117     0.074582
C      2.837763     6.854500    16.546763    -0.017430
C      1.789025     6.854500    15.498025     0.592038
C      5.899805     6.854500    19.608805     0.092832
C      4.809117     6.854500    18.518117     0.074682
C      2.837763    20.563500    10.871237    -0.020897
C      1.789025    20.563500    11.919976     0.595744
C      5.899805    20.563500     7.809195     0.092959
C      4.809117    20.563500     8.899883     0.074518
C     24.580237     6.854500    10.871237    -0.017479
C     25.628975     6.854500    11.919976     0.592046
C     21.518195     6.854500     7.809195     0.092772
C     22.608883     6.854500     8.899883     0.074746
C     16.546763    24.580237    20.563500    -0.020973
C     15.498025    25.628975    20.563500     0.595760
C     19.608805    21.518195    20.563500     0.092879
C     18.518117    22.608883    20.563500     0.074612
C     16.546763     2.837763     6.854500    -0.020924
C     15.498025     1.789025     6.854500     0.595754
C     19.608805     5.899805     6.854500     0.092938
C     18.518117     4.809117     6.854500     0.074549
C     10.871237     2.837763    20.563500    -0.020874
C     11.919976     1.789025    20.563500     0.595747
C      7.809195     5.899805    20.563500     0.092998
C      8.899883     4.809117    20.563500     0.074486
C     10.871237    24.580237     6.854500    -0.020923
C     11.919976    25.628975     6.854500     0.595754
C      7.809195    21.518195     6.854500     0.092939
C      8.899883    22.608883     6.854500     0.074549
C     20.563500    16.546763    24.580237    -0.020947
C     20.563500    15.498025    25.628975     0.595750
C     20.563500    19.608805    21.518195     0.092900
C     20.563500    18.518117    22.608883     0.074581
C      6.854500    16.546763     2.837763    -0.017478
C      6.854500    15.498025     1.789025     0.592046
C      6.854500    19.608805     5.899805     0.092773
C      6.854500    18.518117     4.809117     0.074746
C     20.563500    10.871237     2.837763    -0.020897
C     20.563500    11.919976     1.789025     0.595744
C     20.563500     7.809195     5.899805     0.092959
C     20.563500     8.899883     4.809117     0.074518
C      6.854500    10.871237    24.580237    -0.017430
C      6.854500    11.919976    25.628975     0.592039
C      6.854500     7.809195    21.518195     0.092832
C      6.854500     8.899883    22.608883     0.074683
C      6.854500     5.864710     7.844290    -0.213477
C     20.563500    21.553290     7.844290    -0.213581
C     20.563500     5.864710    19.573710    -0.213579
C      6.854500    21.553290    19.573710    -0.213479
C      7.844290     6.854500     5.864710    -0.213477
C      7.844290    20.563500    21.553290    -0.213579
C     19.573710    20.563500     5.864710    -0.213581
C     19.573710     6.854500    21.553290    -0.213479
C      5.864710     7.844290     6.854500    -0.213563
C     21.553290     7.844290    20.563500    -0.213565
C      5.864710    19.573710    20.563500    -0.213565
C     21.553290    19.573710     6.854500    -0.213567
C     20.563500    21.553290    19.573710    -0.213581
C      6.854500     5.864710    19.573710    -0.213477
C      6.854500    21.553290     7.844290    -0.213479
C     20.563500     5.864710     7.844290    -0.213579
C     19.573710    20.563500    21.553290    -0.213581
C     19.573710     6.854500     5.864710    -0.213479
C      7.844290     6.854500    21.553290    -0.213477
C      7.844290    20.563500     5.864710    -0.213579
C     21.553290    19.573710    20.563500    -0.213567
C      5.864710    19.573710     6.854500    -0.213565
C     21.553290     7.844290     6.854500    -0.213565
C      5.864710     7.844290    20.563500    -0.213563
O      1.358014     5.739136    12.343584    -0.539785
O     26.059986    21.678864    12.343584    -0.546060
O     26.059986     5.739136    15.074416    -0.539779
O      1.358014    21.678864    15.074416    -0.546067
O     12.343584     1.358014     5.739136    -0.546078
O     12.343584    26.059986    21.678864    -0.546070
O     15.074416    26.059986     5.739136    -0.546062
O     15.074416     1.358014    21.678864    -0.546067
O      5.739136    12.343584     1.358014    -0.539786
O     21.678864    12.343584    26.059986    -0.546066
O      5.739136    15.074416    26.059986    -0.539777
O     21.678864    15.074416     1.358014    -0.546056
O     19.448136    15.067014     1.365416    -0.546059
O      7.969864    12.350986     1.365416    -0.539786
O     19.448136    12.350986    26.052584    -0.546066
O      7.969864    15.067014    26.052584    -0.539781
O     15.067014    26.052584     7.969864    -0.546059
O     12.350986    26.052584    19.448136    -0.546068
O     12.350986     1.365416     7.969864    -0.546075
O     15.067014     1.365416    19.448136    -0.546071
O     26.052584    19.448136    12.350986    -0.546056
O     26.052584     7.969864    15.067014    -0.539777
O      1.365416    19.448136    15.067014    -0.546065
O      1.365416     7.969864    12.350986    -0.539785
O     26.059986    21.678864    15.074416    -0.546060
O      1.358014     5.739136    15.074416    -0.539785
O      1.358014    21.678864    12.343584    -0.546067
O     26.059986     5.739136    12.343584    -0.539779
O     15.074416    26.059986    21.678864    -0.546060
O     15.074416     1.358014     5.739136    -0.546068
O     12.343584     1.358014    21.678864    -0.546077
O     12.343584    26.059986     5.739136    -0.546071
O     21.678864    15.074416    26.059986    -0.546056
O      5.739136    15.074416     1.358014    -0.539777
O     21.678864    12.343584     1.358014    -0.546066
O      5.739136    12.343584    26.059986    -0.539786
O      7.969864    12.350986    26.052584    -0.539787
O     19.448136    15.067014    26.052584    -0.546060
O      7.969864    15.067014     1.365416    -0.539780
O     19.448136    12.350986     1.365416    -0.546066
O     12.350986     1.365416    19.448136    -0.546078
O     15.067014     1.365416     7.969864    -0.546068
O     15.067014    26.052584    19.448136    -0.546061
O     12.350986    26.052584     7.969864    -0.546066
O      1.365416     7.969864    15.067014    -0.539786
O      1.365416    19.448136    12.350986    -0.546065
O     26.052584     7.969864    12.350986    -0.539777
O     26.052584    19.448136    15.067014    -0.546056

The following XYZ coordinates are in angstroms. Other properties are in atomic units.
The sperically averaged electron density of each atom fit to a function of the form exp(a - br)
eigen_1, eigen_2 and eigen_3 are the three eigenvalues of traceless quadrupole moment tensor
  atom number  atomic symbol              X              Y              Z     net charge C6 coefficient C8 coefficient C10 coefficient fluctuating dipole atomic polarizability isotropic forcefield polarizability              a              b squared Pearson coefficient          <r^3>          <r^4>         wp_QDO          m_QDO          q_QDO       dipole_x       dipole_y       dipole_z         dipole            Qxy            Qxz            Qyz     Q(x^2-y^2)  Q(3z^2 - R^2)        eigen_1        eigen_2        eigen_3 static polarizability      alpha(xx)      alpha(xy)      alpha(xz)      alpha(yy)      alpha(yz)      alpha(zz) atomic spin moment
            1             Cu       0.000000       5.532404      13.709000       0.868555      53.250508 0.76036718E+03  0.19303528E+05                                12.445696                            9.588581       0.893480       2.224564                    0.995510      39.880025      96.998109       0.532079       0.453437      -1.109460       0.000002      -0.130478       0.000000       0.130478       0.000002       0.000000       0.000000       0.187604       0.194425      -0.126206       0.061398       0.064808             17.559668      22.345716       0.000068       0.000000       7.969428      -0.000001      22.363859           0.000008
            2             Cu       0.000000      21.885596      13.709000       0.894233      51.091787 0.72430877E+03  0.18142778E+05                                12.056747                            9.307898       0.981685       2.257317                    0.995844      39.326668      94.613784       0.545149       0.448550      -1.113901       0.000003       0.134801       0.000000       0.134801      -0.000001       0.000000      -0.000000       0.188254       0.194968      -0.126622       0.061632       0.064989             16.970302      21.583608      -0.000063      -0.000001       7.725523       0.000001      21.601774          -0.674712
            3             Cu      13.709000       0.000000       5.532404       0.894205      51.096869 0.72438278E+03  0.18145146E+05                                12.057675                            9.308482       0.981507       2.257251                    0.995844      39.327713      94.618518       0.545121       0.448560      -1.113891      -0.000003       0.000003      -0.134775       0.134775      -0.000000      -0.000002       0.000001       0.003356      -0.379915      -0.126638       0.061641       0.064997             16.972401      21.604451      -0.000001       0.000109      21.586662       0.000063       7.726091          -0.674700
            4             Cu      13.709000       0.000000      21.885596       0.894196      51.098240 0.72440308E+03  0.18145799E+05                                12.057939                            9.308653       0.981478       2.257241                    0.995843      39.327942      94.619734       0.545112       0.448564      -1.113888      -0.000003       0.000003       0.134777       0.134777       0.000000       0.000002      -0.000001       0.003356      -0.379917      -0.126639       0.061642       0.064998             16.972827      21.605014      -0.000002      -0.000109      21.587223      -0.000063       7.726244          -0.674700
            5             Cu       5.532404      13.709000       0.000000       0.868564      53.249191 0.76034755E+03  0.19302889E+05                                12.445454                            9.588426       0.893506       2.224574                    0.995510      39.879771      96.996891       0.532086       0.453434      -1.109463      -0.130479      -0.000002      -0.000000       0.130479      -0.000002      -0.000000       0.000000      -0.191009       0.184190      -0.126203       0.061397       0.064806             17.559276       7.969241       0.000115       0.000001      22.363042      -0.000004      22.345545          -0.000018
            6             Cu      21.885596      13.709000       0.000000       0.894227      51.092444 0.72431914E+03  0.18143113E+05                                12.056883                            9.307993       0.981668       2.257312                    0.995844      39.326743      94.614343       0.545144       0.448553      -1.113898       0.134804      -0.000003      -0.000000       0.134804       0.000002       0.000000       0.000000      -0.191610       0.184899      -0.126622       0.061633       0.064989             16.970515       7.725562      -0.000110      -0.000001      21.601771      -0.000004      21.584211          -0.674721
            7             Cu      19.241404      13.709000       0.000000       0.894225      51.092873 0.72432494E+03  0.18143300E+05                                12.056967                            9.308043       0.981648       2.257305                    0.995844      39.326798      94.614681       0.545141       0.448554      -1.113897      -0.134803      -0.000003      -0.000000       0.134803      -0.000001      -0.000000       0.000000      -0.188251       0.194965      -0.126620       0.061631       0.064988             16.970659       7.725654      -0.000064      -0.000000      21.584076      -0.000004      21.602247           0.674674
            8             Cu       8.176596      13.709000       0.000000       0.868561      53.249888 0.76035718E+03  0.19303202E+05                                12.445580                            9.588500       0.893492       2.224568                    0.995510      39.879900      96.997493       0.532083       0.453435      -1.109461       0.130477      -0.000002      -0.000000       0.130477       0.000002       0.000000       0.000000      -0.187602       0.194423      -0.126205       0.061397       0.064808             17.559491       7.969359       0.000068       0.000000      22.345483      -0.000004      22.363630           0.000020
            9             Cu      13.709000       0.000000       8.176596       0.894192      51.098710 0.72440992E+03  0.18146020E+05                                12.058034                            9.308714       0.981455       2.257233                    0.995843      39.327997      94.620110       0.545108       0.448566      -1.113886      -0.000003       0.000003       0.134778       0.134778       0.000000       0.000001      -0.000002      -0.003356      -0.379909      -0.126636       0.061640       0.064996             16.972984      21.587428      -0.000001       0.000064      21.605226       0.000109       7.726300           0.674652
           10             Cu      13.709000       0.000000      19.241404       0.894202      51.097276 0.72438911E+03  0.18145347E+05                                12.057744                            9.308528       0.981497       2.257247                    0.995843      39.327824      94.618947       0.545119       0.448561      -1.113891      -0.000003       0.000003      -0.134776       0.134776       0.000000      -0.000001       0.000002      -0.003356      -0.379923      -0.126641       0.061643       0.064998             16.972509      21.586799      -0.000002      -0.000064      21.604596      -0.000110       7.726132           0.674651
           11             Cu       0.000000      19.241404      13.709000       0.894229      51.092038 0.72431289E+03  0.18142911E+05                                12.056803                            9.307938       0.981693       2.257320                    0.995844      39.326689      94.613995       0.545147       0.448551      -1.113900       0.000003      -0.134804       0.000000       0.134804       0.000002       0.000000       0.000000       0.191612       0.184901      -0.126623       0.061634       0.064989             16.970386      21.601605      -0.000109      -0.000001       7.725511      -0.000001      21.584041           0.674668
           12             Cu       0.000000       8.176596      13.709000       0.868561      53.249451 0.76035214E+03  0.19303039E+05                                12.445502                            9.588462       0.893501       2.224572                    0.995510      39.879834      96.997185       0.532085       0.453434      -1.109462       0.000002       0.130479       0.000000       0.130479      -0.000002       0.000000      -0.000000       0.191009       0.184190      -0.126203       0.061397       0.064806             17.559342      22.363129       0.000114       0.000000       7.969271       0.000001      22.345626          -0.000008
           13              H       3.032431       4.869437      10.720438       0.117954       1.160971 0.83608906E+01  0.81266955E+02                                 1.694353                            1.591830      -0.903316       2.453676                    0.998887       3.197495       8.316633       0.554463       1.136508      -0.745773      -0.011468      -0.035717       0.014192       0.040108       0.000626      -0.006770      -0.001597      -0.026128      -0.021888      -0.015218      -0.001647       0.016865              1.753012       1.634661       0.252828      -0.313343       1.969552      -0.283403       1.654822          -0.000001
           14              H       4.589773       4.842019       9.056165       0.118501       1.140243 0.81242226E+01  0.78370856E+02                                 1.671137                            1.567548      -0.864213       2.471368                    0.999163       3.164598       8.189424       0.559812       1.134204      -0.746446       0.008480      -0.033719      -0.012316       0.036885       0.000828      -0.011978       0.001235      -0.023137      -0.017825      -0.019382       0.004768       0.014614              1.732410       1.658617      -0.262459      -0.318086       1.956884       0.275620       1.581729          -0.000001
           15              H      24.385569      22.548563      10.720438       0.117609       1.160835 0.83594476E+01  0.81247690E+02                                 1.694057                            1.591566      -0.899365       2.455337                    0.998905       3.197784       8.316537       0.554587       1.136326      -0.745819       0.011535       0.035605       0.014260       0.040051       0.000602       0.006960       0.001577      -0.026002      -0.021768      -0.015365      -0.001414       0.016779              1.752699       1.634368       0.252837       0.313240       1.969203       0.283402       1.654527          -0.000268
           16              H      22.828227      22.575981       9.056165       0.118300       1.141956 0.81399724E+01  0.78564525E+02                                 1.673112                            1.569306      -0.865269       2.470695                    0.999154       3.167352       8.199993       0.559344       1.134550      -0.746353      -0.008473       0.033700      -0.012303       0.036862       0.000836       0.011971      -0.001224      -0.023141      -0.017841      -0.019377       0.004760       0.014618              1.734476       1.660554      -0.262838       0.318627       1.959362      -0.276022       1.583513           0.000083
           17              H      24.385569       4.869437      16.697562       0.117941       1.161060 0.83617086E+01  0.81277017E+02                                 1.694447                            1.591913      -0.903359       2.453644                    0.998886       3.197651       8.317188       0.554445       1.136515      -0.745771       0.011464      -0.035716      -0.014193       0.040106      -0.000625      -0.006772       0.001597      -0.026129      -0.021885      -0.015221      -0.001644       0.016865              1.753106       1.634752      -0.252844      -0.313371       1.969655       0.283417       1.654912          -0.000001
           18              H      22.828227       4.842019      18.361835       0.118504       1.140320 0.81249560E+01  0.78380154E+02                                 1.671255                            1.567652      -0.864293       2.471331                    0.999163       3.164710       8.189985       0.559772       1.134253      -0.746433      -0.008484      -0.033715       0.012318       0.036884      -0.000828      -0.011977      -0.001234      -0.023137      -0.017822      -0.019381       0.004768       0.014613              1.732535       1.658741       0.262488      -0.318128       1.957023      -0.275655       1.581842          -0.000001
           19              H       3.032431      22.548563      16.697562       0.117624       1.160738 0.83585579E+01  0.81236711E+02                                 1.693951                            1.591472      -0.899323       2.455369                    0.998905       3.197619       8.315932       0.554610       1.136312      -0.745823      -0.011539       0.035606      -0.014259       0.040053      -0.000604       0.006957      -0.001577      -0.026001      -0.021771      -0.015362      -0.001417       0.016779              1.752592       1.634266      -0.252819       0.313208       1.969084      -0.283384       1.654425          -0.000268
           20              H       4.589773      22.575981      18.361835       0.118298       1.141883 0.81392780E+01  0.78555718E+02                                 1.673001                            1.569208      -0.865187       2.470734                    0.999155       3.167240       8.199447       0.559381       1.134505      -0.746365       0.008469       0.033704       0.012301       0.036864      -0.000836       0.011972       0.001225      -0.023140      -0.017844      -0.019378       0.004760       0.014618              1.734359       1.660438       0.262811       0.318587       1.959233       0.275989       1.583407           0.000083
           21              H      10.720438       3.032431       4.869437       0.117625       1.160733 0.83585011E+01  0.81235970E+02                                 1.693941                            1.591463      -0.899327       2.455368                    0.998905       3.197603       8.315863       0.554613       1.136307      -0.745824       0.014261      -0.011537      -0.035605       0.040052      -0.006956      -0.001578       0.000603       0.002117       0.049885      -0.015360      -0.001418       0.016778              1.752579       1.654416      -0.313203      -0.283373       1.634261       0.252807       1.969059          -0.000267
           22              H       9.056165       4.589773       4.842019       0.118292       1.141867 0.81390763E+01  0.78552841E+02                                 1.672942                            1.569153      -0.865169       2.470736                    0.999155       3.167221       8.199198       0.559413       1.134453      -0.746378      -0.012298       0.008466      -0.033705       0.036863      -0.011972       0.001224       0.000837       0.002648       0.043633      -0.019378       0.004760       0.014618              1.734307       1.583362      -0.318575       0.275987       1.660396      -0.262820       1.959165           0.000084
           23              H      10.720438      24.385569      22.548563       0.117608       1.160838 0.83594739E+01  0.81248009E+02                                 1.694061                            1.591570      -0.899372       2.455335                    0.998905       3.197776       8.316519       0.554586       1.136328      -0.745819       0.014262       0.011533       0.035604       0.040051       0.006958       0.001577       0.000602       0.002118       0.049885      -0.015363      -0.001415       0.016778              1.752703       1.654533       0.313240       0.283396       1.634378       0.252829       1.969197          -0.000267
           24              H       9.056165      22.828227      22.575981       0.118295       1.141937 0.81397474E+01  0.78561372E+02                                 1.673050                            1.569249      -0.865247       2.470701                    0.999154       3.167327       8.199728       0.559376       1.134499      -0.746366      -0.012300      -0.008470       0.033701       0.036862       0.011971      -0.001223       0.000837       0.002650       0.043632      -0.019377       0.004759       0.014618              1.734422       1.583466       0.318614      -0.276019       1.660510      -0.262847       1.959291           0.000083
           25              H      16.697562      24.385569       4.869437       0.117598       1.160899 0.83600247E+01  0.81254712E+02                                 1.694117                            1.591619      -0.899399       2.455312                    0.998904       3.197891       8.316891       0.554579       1.136323      -0.745819      -0.014257       0.011534      -0.035604       0.040049      -0.006961       0.001576      -0.000601       0.002116       0.049886      -0.015365      -0.001413       0.016778              1.752764       1.654589      -0.313257       0.283415       1.634430      -0.252846       1.969275          -0.000266
           26              H      18.361835      22.828227       4.842019       0.118309       1.141885 0.81393287E+01  0.78556679E+02                                 1.673037                            1.569240      -0.865234       2.470721                    0.999155       3.167241       8.199593       0.559359       1.134544      -0.746355       0.012305      -0.008475      -0.033701       0.036864      -0.011970      -0.001226      -0.000835       0.002651       0.043631      -0.019376       0.004758       0.014617              1.734398       1.583447      -0.318605      -0.276007       1.660483       0.262825       1.959264           0.000084
           27              H      16.697562       3.032431      22.548563       0.117610       1.160817 0.83592666E+01  0.81245404E+02                                 1.694034                            1.591544      -0.899360       2.455343                    0.998905       3.197739       8.316364       0.554594       1.136319      -0.745821      -0.014257      -0.011538       0.035605       0.040051       0.006958      -0.001576      -0.000603       0.002114       0.049885      -0.015362      -0.001416       0.016778              1.752681       1.654509       0.313232      -0.283403       1.634349      -0.252833       1.969185          -0.000267
           28              H      18.361835       4.589773      22.575981       0.118309       1.141797 0.81385060E+01  0.78546261E+02                                 1.672905                            1.569124      -0.865147       2.470762                    0.999155       3.167112       8.198962       0.559402       1.134491      -0.746369       0.012303       0.008471       0.033704       0.036866       0.011971       0.001226      -0.000834       0.002649       0.043632      -0.019377       0.004759       0.014618              1.734259       1.583321       0.318559       0.275968       1.660346       0.262792       1.959109           0.000083
           29              H       4.869437      10.720438       3.032431       0.117957       1.160950 0.83607084E+01  0.81264651E+02                                 1.694322                            1.591804      -0.903310       2.453679                    0.998887       3.197479       8.316534       0.554472       1.136495      -0.745776      -0.035717       0.014195      -0.011465       0.040108      -0.001598       0.000626      -0.006770       0.024007      -0.028251      -0.015218      -0.001647       0.016865              1.752968       1.969489      -0.283379       0.252809       1.654784      -0.313330       1.634632           0.000001
           30              H       4.842019       9.056165       4.589773       0.118492       1.140333 0.81250153E+01  0.78380446E+02                                 1.671225                            1.567623      -0.864278       2.471328                    0.999163       3.164736       8.189893       0.559799       1.134202      -0.746446      -0.033716      -0.012314       0.008478       0.036882       0.001232       0.000830      -0.011978       0.020481      -0.025793      -0.019382       0.004768       0.014614              1.732512       1.956994       0.275657      -0.262501       1.581818      -0.318121       1.658723           0.000000
           31              H      22.548563      10.720438      24.385569       0.117621       1.160743 0.83586069E+01  0.81237322E+02                                 1.693956                            1.591477      -0.899327       2.455366                    0.998905       3.197631       8.315975       0.554608       1.136314      -0.745822       0.035605       0.014262       0.011536       0.040053       0.001578       0.000603       0.006957       0.023885      -0.028120      -0.015362      -0.001417       0.016779              1.752587       1.969068       0.283371       0.252809       1.654423       0.313206       1.634271          -0.000266
           32              H      22.575981       9.056165      22.828227       0.118289       1.141965 0.81399931E+01  0.78564307E+02                                 1.673074                            1.569270      -0.865254       2.470692                    0.999154       3.167371       8.199861       0.559374       1.134495      -0.746367       0.033702      -0.012298      -0.008467       0.036861      -0.001222       0.000838       0.011972       0.020492      -0.025789      -0.019378       0.004760       0.014618              1.734444       1.959323      -0.276022      -0.262849       1.583481       0.318618       1.660528           0.000084
           33              H       4.869437      16.697562      24.385569       0.117945       1.161021 0.83613502E+01  0.81272524E+02                                 1.694395                            1.591868      -0.903341       2.453655                    0.998886       3.197601       8.316960       0.554459       1.136499      -0.745775      -0.035717      -0.014191       0.011465       0.040107       0.001597      -0.000625      -0.006772       0.024009      -0.028248      -0.015221      -0.001644       0.016865              1.753048       1.969588       0.283404      -0.252831       1.654857      -0.313352       1.634700           0.000001
           34              H       4.842019      18.361835      22.828227       0.118507       1.140279 0.81245823E+01  0.78375590E+02                                 1.671211                            1.567614      -0.864261       2.471350                    0.999163       3.164644       8.189744       0.559781       1.134249      -0.746434      -0.033716       0.012318      -0.008484       0.036885      -0.001235      -0.000828      -0.011977       0.020480      -0.025793      -0.019381       0.004767       0.014614              1.732487       1.956967      -0.275644       0.262479       1.581798      -0.318112       1.658695           0.000000
           35              H      22.548563      16.697562       3.032431       0.117608       1.160814 0.83592510E+01  0.81245211E+02                                 1.694028                            1.591540      -0.899359       2.455342                    0.998905       3.197758       8.316410       0.554596       1.136316      -0.745822       0.035605      -0.014258      -0.011537       0.040051      -0.001577      -0.000603       0.006960       0.023887      -0.028117      -0.015364      -0.001415       0.016779              1.752666       1.969166      -0.283395      -0.252830       1.654495       0.313229       1.634339          -0.000265
           36              H      22.575981      18.361835       4.589773       0.118303       1.141906 0.81395150E+01  0.78558856E+02                                 1.673049                            1.569251      -0.865242       2.470712                    0.999154       3.167282       8.199695       0.559361       1.134534      -0.746358       0.033701       0.012303       0.008473       0.036864       0.001225      -0.000836       0.011971       0.020492      -0.025790      -0.019377       0.004759       0.014618              1.734407       1.959281       0.276006       0.262824       1.583451       0.318605       1.660489           0.000085
           37              H      18.578437      16.741431       2.988562       0.117606       1.160845 0.83595421E+01  0.81248866E+02                                 1.694070                            1.591577      -0.899373       2.455333                    0.998905       3.197801       8.316604       0.554584       1.136329      -0.745818      -0.035605      -0.011535      -0.014260       0.040051       0.000602       0.001577       0.006960       0.026002      -0.021769      -0.015365      -0.001414       0.016779              1.752713       1.969218       0.252840       0.283405       1.634381       0.313244       1.654540           0.000265
           38              H      18.551019      18.298773       4.652835       0.118300       1.141955 0.81399684E+01  0.78564461E+02                                 1.673109                            1.569304      -0.865271       2.470694                    0.999154       3.167355       8.199994       0.559345       1.134547      -0.746354      -0.033700       0.008473       0.012302       0.036862       0.000836      -0.001224       0.011971       0.023141      -0.017841      -0.019377       0.004760       0.014618              1.734474       1.959358      -0.262837      -0.276021       1.660552       0.318626       1.583511          -0.000085
           39              H       8.839563      10.676569       2.988562       0.117956       1.160960 0.83607845E+01  0.81265612E+02                                 1.694336                            1.591815      -0.903313       2.453677                    0.998887       3.197485       8.316573       0.554468       1.136500      -0.745775       0.035717       0.011467      -0.014192       0.040108       0.000626      -0.001597      -0.006770       0.026128      -0.021888      -0.015218      -0.001647       0.016865              1.752993       1.969529       0.252823      -0.283398       1.634644      -0.313337       1.654805          -0.000001
           40              H       8.866981       9.119227       4.652835       0.118502       1.140244 0.81242315E+01  0.78370982E+02                                 1.671140                            1.567550      -0.864212       2.471368                    0.999163       3.164599       8.189435       0.559811       1.134206      -0.746445       0.033719      -0.008480       0.012316       0.036885       0.000828       0.001235      -0.011978       0.023137      -0.017825      -0.019382       0.004768       0.014614              1.732413       1.956887      -0.262459       0.275621       1.658620      -0.318087       1.581731          -0.000002
           41              H      18.578437      10.676569      24.429438       0.117621       1.160752 0.83586797E+01  0.81238242E+02                                 1.693970                            1.591488      -0.899330       2.455365                    0.998905       3.197636       8.316011       0.554604       1.136319      -0.745821      -0.035606       0.011539       0.014259       0.040053      -0.000604      -0.001577       0.006957       0.026001      -0.021771      -0.015362      -0.001417       0.016779              1.752612       1.969107      -0.252823      -0.283389       1.634283       0.313214       1.654444           0.000265
           42              H      18.551019       9.119227      22.765165       0.118299       1.141870 0.81391567E+01  0.78554157E+02                                 1.672977                            1.569187      -0.865189       2.470732                    0.999155       3.167231       8.199370       0.559390       1.134492      -0.746368      -0.033704      -0.008469      -0.012300       0.036864      -0.000836       0.001225       0.011972       0.023141      -0.017844      -0.019378       0.004760       0.014618              1.734333       1.959202       0.262805       0.275983       1.660414       0.318580       1.583385          -0.000086
           43              H       8.839563      16.741431      24.429438       0.117943       1.161052 0.83616373E+01  0.81276128E+02                                 1.694436                            1.591904      -0.903356       2.453646                    0.998886       3.197644       8.317152       0.554448       1.136511      -0.745772       0.035716      -0.011464       0.014193       0.040106      -0.000625       0.001597      -0.006772       0.026129      -0.021885      -0.015221      -0.001644       0.016865              1.753094       1.969640      -0.252841       0.283414       1.634741      -0.313368       1.654901          -0.000001
           44              H       8.866981      18.298773      22.765165       0.118504       1.140321 0.81249628E+01  0.78380254E+02                                 1.671257                            1.567654      -0.864293       2.471331                    0.999163       3.164712       8.189998       0.559771       1.134254      -0.746433       0.033715       0.008484      -0.012318       0.036884      -0.000828      -0.001234      -0.011977       0.023137      -0.017822      -0.019381       0.004768       0.014613              1.732538       1.957026       0.262489      -0.275656       1.658743      -0.318129       1.581844          -0.000002
           45              H      16.741431      24.429438       8.839563       0.117594       1.160907 0.83601000E+01  0.81255637E+02                                 1.694127                            1.591627      -0.899408       2.455307                    0.998904       3.197907       8.316946       0.554577       1.136324      -0.745819      -0.011534       0.014257       0.035604       0.040049      -0.006961      -0.000601       0.001576      -0.002116       0.049887      -0.015365      -0.001413       0.016779              1.752774       1.634439      -0.313261      -0.252848       1.654598       0.283417       1.969286           0.000264
           46              H      18.298773      22.765165       8.866981       0.118309       1.141882 0.81393057E+01  0.78556383E+02                                 1.673032                            1.569236      -0.865235       2.470721                    0.999155       3.167241       8.199583       0.559360       1.134541      -0.746356       0.008475      -0.012305       0.033701       0.036864      -0.011970      -0.000835      -0.001226      -0.002650       0.043631      -0.019376       0.004758       0.014618              1.734393       1.660479      -0.318604       0.262823       1.583442      -0.276005       1.959258          -0.000086
           47              H      10.676569      24.429438      18.578437       0.117613       1.160793 0.83590495E+01  0.81242639E+02                                 1.693996                            1.591511      -0.899358       2.455343                    0.998905       3.197721       8.316241       0.554607       1.136302      -0.745825       0.011538       0.014256      -0.035604       0.040050       0.006958      -0.000603      -0.001576      -0.002114       0.049887      -0.015363      -0.001416       0.016779              1.752640       1.634313       0.313220      -0.252824       1.654472      -0.283392       1.969136           0.000264
           48              H       9.119227      22.765165      18.551019       0.118308       1.141807 0.81385954E+01  0.78547389E+02                                 1.672920                            1.569137      -0.865151       2.470760                    0.999155       3.167126       8.199029       0.559398       1.134497      -0.746367      -0.008471      -0.012303      -0.033704       0.036866       0.011971      -0.000835       0.001226      -0.002649       0.043632      -0.019377       0.004759       0.014618              1.734274       1.660361       0.318564       0.262796       1.583335       0.275972       1.959128          -0.000086
           49              H      10.676569       2.988562       8.839563       0.117621       1.160743 0.83585971E+01  0.81237160E+02                                 1.693954                            1.591474      -0.899337       2.455363                    0.998905       3.197621       8.315931       0.554610       1.136310      -0.745824       0.011537      -0.014261       0.035605       0.040052      -0.006956       0.000603      -0.001578      -0.002117       0.049886      -0.015360      -0.001418       0.016779              1.752593       1.634273      -0.313207       0.252810       1.654429      -0.283377       1.969076           0.000264
           50              H       9.119227       4.652835       8.866981       0.118292       1.141856 0.81389797E+01  0.78551619E+02                                 1.672925                            1.569138      -0.865169       2.470737                    0.999155       3.167213       8.199143       0.559419       1.134446      -0.746379      -0.008465       0.012298       0.033705       0.036863      -0.011972       0.000837       0.001224      -0.002648       0.043634      -0.019378       0.004760       0.014618              1.734289       1.660379      -0.318570      -0.262815       1.583346       0.275982       1.959142          -0.000086
           51              H      16.741431       2.988562      18.578437       0.117611       1.160815 0.83592589E+01  0.81245260E+02                                 1.694024                            1.591537      -0.899370       2.455336                    0.998905       3.197756       8.316388       0.554599       1.136310      -0.745823      -0.011533      -0.014262      -0.035604       0.040050       0.006958       0.000602       0.001577      -0.002118       0.049886      -0.015363      -0.001416       0.016779              1.752662       1.634341       0.313228       0.252820       1.654495       0.283385       1.969149           0.000264
           52              H      18.298773       4.652835      18.551019       0.118296       1.141935 0.81397251E+01  0.78561079E+02                                 1.673045                            1.569245      -0.865248       2.470701                    0.999154       3.167326       8.199713       0.559378       1.134496      -0.746367       0.008470       0.012300      -0.033701       0.036862       0.011971       0.000837      -0.001223      -0.002650       0.043632      -0.019377       0.004759       0.014618              1.734417       1.660505       0.318612      -0.262846       1.583461      -0.276018       1.959285          -0.000086
           53              H      24.429438      18.578437      10.676569       0.117609       1.160822 0.83593288E+01  0.81246230E+02                                 1.694045                            1.591555      -0.899351       2.455346                    0.998905       3.197758       8.316448       0.554589       1.136326      -0.745819       0.014258      -0.035605       0.011537       0.040051      -0.001577       0.006960      -0.000603      -0.023886      -0.028116      -0.015364      -0.001415       0.016779              1.752684       1.654511      -0.283400       0.313234       1.969187      -0.252835       1.634355           0.000266
           54              H      22.765165      18.551019       9.119227       0.118305       1.141907 0.81395281E+01  0.78559073E+02                                 1.673057                            1.569258      -0.865234       2.470717                    0.999155       3.167275       8.199702       0.559356       1.134542      -0.746356      -0.012303      -0.033701      -0.008473       0.036864       0.001225       0.011971      -0.000835      -0.020491      -0.025790      -0.019377       0.004759       0.014618              1.734415       1.583459       0.276008       0.318608       1.959291       0.262826       1.660497          -0.000084
           55              H      24.429438       8.839563      16.741431       0.117944       1.161028 0.83614148E+01  0.81273333E+02                                 1.694405                            1.591877      -0.903341       2.453655                    0.998886       3.197605       8.316988       0.554456       1.136503      -0.745774       0.014191       0.035717      -0.011465       0.040107       0.001597      -0.006772      -0.000625      -0.024008      -0.028248      -0.015220      -0.001644       0.016865              1.753060       1.654867       0.283407      -0.313356       1.969602      -0.252834       1.634710          -0.000001
           56              H      22.765165       8.866981      18.298773       0.118509       1.140267 0.81244758E+01  0.78374248E+02                                 1.671193                            1.567598      -0.864258       2.471352                    0.999163       3.164630       8.189672       0.559787       1.134241      -0.746436      -0.012318       0.033716       0.008484       0.036885      -0.001235      -0.011977      -0.000828      -0.020480      -0.025793      -0.019381       0.004767       0.014614              1.732468       1.581781      -0.275640      -0.318106       1.956945       0.262474       1.658677          -0.000001
           57              H       2.988562      18.578437      16.741431       0.117622       1.160751 0.83586859E+01  0.81238355E+02                                 1.693973                            1.591492      -0.899321       2.455370                    0.998905       3.197633       8.316018       0.554601       1.136323      -0.745820      -0.014262      -0.035606      -0.011536       0.040053       0.001578       0.006957       0.000603      -0.023884      -0.028119      -0.015362      -0.001417       0.016779              1.752605       1.654439       0.283376       0.313212       1.969089       0.252813       1.634287           0.000266
           58              H       4.652835      18.551019      18.298773       0.118289       1.141965 0.81399963E+01  0.78564373E+02                                 1.673077                            1.569273      -0.865251       2.470694                    0.999154       3.167369       8.199867       0.559372       1.134499      -0.746366       0.012298      -0.033702       0.008467       0.036861      -0.001222       0.011972       0.000838      -0.020492      -0.025789      -0.019378       0.004760       0.014618              1.734447       1.583484      -0.276023       0.318619       1.959326      -0.262849       1.660531          -0.000085
           59              H       2.988562       8.839563      10.676569       0.117956       1.160954 0.83607421E+01  0.81265077E+02                                 1.694328                            1.591809      -0.903311       2.453678                    0.998887       3.197480       8.316547       0.554470       1.136498      -0.745776      -0.014195       0.035717       0.011465       0.040108      -0.001598      -0.006770       0.000626      -0.024007      -0.028251      -0.015218      -0.001647       0.016865              1.752975       1.654789      -0.283381      -0.313332       1.969497       0.252811       1.634637          -0.000000
           60              H       4.652835       8.866981       9.119227       0.118492       1.140332 0.81249974E+01  0.78380218E+02                                 1.671222                            1.567621      -0.864278       2.471328                    0.999163       3.164733       8.189878       0.559800       1.134201      -0.746446       0.012314       0.033716      -0.008478       0.036882       0.001232      -0.011978       0.000830      -0.020481      -0.025793      -0.019382       0.004768       0.014614              1.732508       1.581815       0.275656      -0.318120       1.956991      -0.262500       1.658720          -0.000001
           61              H      24.385569      22.548563      16.697562       0.117609       1.160833 0.83594284E+01  0.81247436E+02                                 1.694053                            1.591562      -0.899366       2.455337                    0.998905       3.197783       8.316524       0.554589       1.136323      -0.745820       0.011535       0.035605      -0.014260       0.040051       0.000603      -0.006960      -0.001577      -0.026002      -0.021768      -0.015365      -0.001414       0.016779              1.752695       1.634364       0.252836      -0.313239       1.969197      -0.283401       1.654523          -0.000268
           62              H      22.828227      22.575981      18.361835       0.118300       1.141962 0.81400244E+01  0.78565182E+02                                 1.673120                            1.569314      -0.865270       2.470695                    0.999154       3.167357       8.200024       0.559341       1.134554      -0.746353      -0.008473       0.033700       0.012303       0.036862       0.000836      -0.011971       0.001224      -0.023140      -0.017841      -0.019377       0.004760       0.014618              1.734486       1.660563      -0.262841      -0.318630       1.959373       0.276025       1.583521           0.000083
           63              H       3.032431       4.869437      16.697562       0.117955       1.160968 0.83608560E+01  0.81266517E+02                                 1.694348                            1.591826      -0.903315       2.453676                    0.998887       3.197490       8.316609       0.554464       1.136505      -0.745774      -0.011468      -0.035717      -0.014192       0.040108       0.000626       0.006770       0.001597      -0.026128      -0.021887      -0.015218      -0.001647       0.016865              1.753006       1.634656       0.252827       0.313341       1.969545       0.283401       1.654817          -0.000001
           64              H       4.589773       4.842019      18.361835       0.118502       1.140246 0.81242501E+01  0.78371210E+02                                 1.671142                            1.567553      -0.864211       2.471369                    0.999163       3.164598       8.189436       0.559810       1.134207      -0.746445       0.008479      -0.033719       0.012316       0.036885       0.000828       0.011978      -0.001235      -0.023137      -0.017825      -0.019382       0.004768       0.014614              1.732416       1.658623      -0.262460       0.318088       1.956891      -0.275622       1.581734          -0.000001
           65              H       3.032431      22.548563      10.720438       0.117624       1.160741 0.83585782E+01  0.81236975E+02                                 1.693955                            1.591475      -0.899323       2.455369                    0.998905       3.197621       8.315946       0.554608       1.136314      -0.745822      -0.011539       0.035606       0.014259       0.040053      -0.000604      -0.006957       0.001578      -0.026001      -0.021771      -0.015362      -0.001417       0.016779              1.752596       1.634269      -0.252820      -0.313209       1.969089       0.283385       1.654429          -0.000267
           66              H       4.589773      22.575981       9.056165       0.118299       1.141877 0.81392240E+01  0.78555045E+02                                 1.672993                            1.569201      -0.865186       2.470734                    0.999155       3.167234       8.199416       0.559384       1.134502      -0.746366       0.008469       0.033704      -0.012301       0.036864      -0.000836      -0.011972      -0.001225      -0.023141      -0.017844      -0.019378       0.004760       0.014618              1.734350       1.660429       0.262809      -0.318585       1.959222      -0.275987       1.583399           0.000083
           67              H      24.385569       4.869437      10.720438       0.117940       1.161064 0.83617492E+01  0.81277529E+02                                 1.694453                            1.591919      -0.903360       2.453643                    0.998886       3.197657       8.317216       0.554443       1.136517      -0.745770       0.011464      -0.035716       0.014193       0.040106      -0.000625       0.006772      -0.001597      -0.026129      -0.021885      -0.015221      -0.001644       0.016865              1.753113       1.634758      -0.252845       0.313373       1.969662      -0.283419       1.654918          -0.000001
           68              H      22.828227       4.842019       9.056165       0.118503       1.140318 0.81249390E+01  0.78379936E+02                                 1.671251                            1.567649      -0.864295       2.471330                    0.999163       3.164711       8.189980       0.559773       1.134251      -0.746434      -0.008484      -0.033715      -0.012318       0.036884      -0.000828       0.011977       0.001234      -0.023137      -0.017822      -0.019381       0.004768       0.014614              1.732531       1.658738       0.262487       0.318127       1.957018       0.275654       1.581839          -0.000001
           69              H      16.697562      24.385569      22.548563       0.117595       1.160912 0.83601464E+01  0.81256248E+02                                 1.694137                            1.591636      -0.899403       2.455310                    0.998904       3.197905       8.316965       0.554573       1.136331      -0.745818      -0.014257       0.011534       0.035604       0.040049      -0.006961      -0.001576       0.000601       0.002116       0.049886      -0.015365      -0.001413       0.016778              1.752786       1.654608      -0.313264      -0.283420       1.634449       0.252851       1.969300          -0.000267
           70              H      18.361835      22.828227      22.575981       0.118310       1.141878 0.81392724E+01  0.78555978E+02                                 1.673028                            1.569233      -0.865231       2.470723                    0.999155       3.167233       8.199557       0.559361       1.134541      -0.746356       0.012305      -0.008475       0.033701       0.036864      -0.011970       0.001226       0.000835       0.002651       0.043631      -0.019376       0.004758       0.014618              1.734389       1.583439      -0.318603       0.276004       1.660475      -0.262822       1.959253           0.000084
           71              H      16.697562       3.032431       4.869437       0.117612       1.160804 0.83591476E+01  0.81243891E+02                                 1.694014                            1.591527      -0.899357       2.455344                    0.998905       3.197727       8.316292       0.554601       1.136311      -0.745823      -0.014256      -0.011538      -0.035604       0.040051       0.006958       0.001576       0.000603       0.002114       0.049886      -0.015362      -0.001416       0.016778              1.752659       1.654489       0.313226       0.283397       1.634329       0.252828       1.969159          -0.000267
           72              H      18.361835       4.589773       4.842019       0.118307       1.141806 0.81385876E+01  0.78547281E+02                                 1.672918                            1.569135      -0.865152       2.470759                    0.999155       3.167124       8.199017       0.559398       1.134496      -0.746368       0.012303       0.008471      -0.033704       0.036866       0.011971      -0.001226       0.000834       0.002649       0.043632      -0.019377       0.004759       0.014618              1.734272       1.583333       0.318563      -0.275972       1.660359      -0.262795       1.959125           0.000084
           73              H      10.720438       3.032431      22.548563       0.117623       1.160744 0.83586034E+01  0.81237270E+02                                 1.693958                            1.591478      -0.899330       2.455367                    0.998905       3.197613       8.315924       0.554607       1.136315      -0.745822       0.014261      -0.011537       0.035605       0.040052      -0.006956       0.001578      -0.000603       0.002117       0.049885      -0.015360      -0.001418       0.016778              1.752598       1.654434      -0.313209       0.283378       1.634278      -0.252811       1.969082          -0.000267
           74              H       9.056165       4.589773      22.575981       0.118294       1.141857 0.81389865E+01  0.78551726E+02                                 1.672928                            1.569141      -0.865164       2.470739                    0.999155       3.167207       8.199138       0.559417       1.134449      -0.746379      -0.012298       0.008465       0.033705       0.036863      -0.011972      -0.001224      -0.000837       0.002648       0.043633      -0.019378       0.004760       0.014618              1.734293       1.583349      -0.318571      -0.275983       1.660383       0.262817       1.959148           0.000083
           75              H      10.720438      24.385569       4.869437       0.117611       1.160826 0.83593676E+01  0.81246656E+02                                 1.694043                            1.591554      -0.899369       2.455336                    0.998905       3.197765       8.316454       0.554592       1.136319      -0.745821       0.014262       0.011533      -0.035604       0.040050       0.006958      -0.001577      -0.000602       0.002118       0.049885      -0.015363      -0.001415       0.016778              1.752683       1.654515       0.313234      -0.283390       1.634360      -0.252825       1.969173          -0.000266
           76              H       9.056165      22.828227       4.842019       0.118294       1.141945 0.81398182E+01  0.78562256E+02                                 1.673061                            1.569258      -0.865250       2.470699                    0.999154       3.167337       8.199774       0.559373       1.134503      -0.746365      -0.012300      -0.008470      -0.033701       0.036862       0.011971       0.001223      -0.000837       0.002650       0.043632      -0.019377       0.004759       0.014618              1.734434       1.583476       0.318618       0.276022       1.660521       0.262850       1.959305           0.000084
           77              H      22.548563      16.697562      24.385569       0.117608       1.160815 0.83592652E+01  0.81245391E+02                                 1.694030                            1.591542      -0.899359       2.455342                    0.998905       3.197759       8.316417       0.554595       1.136317      -0.745821       0.035605      -0.014258       0.011537       0.040051      -0.001577       0.000603      -0.006960       0.023887      -0.028117      -0.015364      -0.001415       0.016779              1.752669       1.969168      -0.283396       0.252831       1.654497      -0.313229       1.634341          -0.000265
           78              H      22.575981      18.361835      22.828227       0.118303       1.141909 0.81395500E+01  0.78559311E+02                                 1.673056                            1.569257      -0.865240       2.470713                    0.999155       3.167283       8.199715       0.559358       1.134539      -0.746356       0.033701       0.012303      -0.008473       0.036864       0.001225       0.000836      -0.011971       0.020491      -0.025789      -0.019377       0.004759       0.014618              1.734415       1.959291       0.276008      -0.262826       1.583458      -0.318608       1.660497           0.000084
           79              H       4.869437      16.697562       3.032431       0.117945       1.161020 0.83613430E+01  0.81272431E+02                                 1.694393                            1.591867      -0.903341       2.453654                    0.998886       3.197601       8.316957       0.554460       1.136498      -0.745775      -0.035717      -0.014191      -0.011465       0.040107       0.001597       0.000625       0.006772       0.024009      -0.028248      -0.015221      -0.001644       0.016865              1.753047       1.969587       0.283403       0.252830       1.654855       0.313352       1.634699           0.000001
           80              H       4.842019      18.361835       4.589773       0.118507       1.140276 0.81245501E+01  0.78375173E+02                                 1.671204                            1.567608      -0.864263       2.471349                    0.999163       3.164643       8.189726       0.559784       1.134245      -0.746435      -0.033716       0.012318       0.008484       0.036885      -0.001235       0.000828       0.011977       0.020480      -0.025793      -0.019381       0.004767       0.014614              1.732479       1.956958      -0.275642      -0.262477       1.581791       0.318110       1.658688           0.000001
           81              H      22.548563      10.720438       3.032431       0.117621       1.160742 0.83585992E+01  0.81237218E+02                                 1.693954                            1.591475      -0.899329       2.455366                    0.998905       3.197633       8.315975       0.554609       1.136312      -0.745823       0.035605       0.014262      -0.011536       0.040053       0.001578      -0.000603      -0.006957       0.023885      -0.028120      -0.015362      -0.001417       0.016779              1.752585       1.969065       0.283370      -0.252808       1.654421      -0.313206       1.634269          -0.000265
           82              H      22.575981       9.056165       4.589773       0.118289       1.141962 0.81399638E+01  0.78563928E+02                                 1.673067                            1.569264      -0.865256       2.470691                    0.999154       3.167372       8.199850       0.559377       1.134491      -0.746368       0.033702      -0.012298       0.008467       0.036861      -0.001222      -0.000838      -0.011972       0.020493      -0.025789      -0.019378       0.004760       0.014618              1.734437       1.959314      -0.276020       0.262847       1.583475      -0.318616       1.660521           0.000084
           83              H       4.869437      10.720438      24.385569       0.117957       1.160951 0.83607138E+01  0.81264732E+02                                 1.694324                            1.591807      -0.903309       2.453680                    0.998887       3.197476       8.316533       0.554471       1.136498      -0.745776      -0.035717       0.014195       0.011465       0.040108      -0.001598      -0.000626       0.006770       0.024007      -0.028251      -0.015218      -0.001647       0.016865              1.752971       1.969492      -0.283380      -0.252810       1.654786       0.313331       1.634634           0.000000
           84              H       4.842019       9.056165      22.828227       0.118493       1.140338 0.81250538E+01  0.78380941E+02                                 1.671233                            1.567630      -0.864276       2.471329                    0.999163       3.164736       8.189910       0.559796       1.134207      -0.746445      -0.033716      -0.012314      -0.008478       0.036882       0.001232      -0.000830       0.011978       0.020481      -0.025792      -0.019382       0.004768       0.014614              1.732520       1.957005       0.275659       0.262503       1.581825       0.318124       1.658730           0.000000
           85              H       8.839563      10.676569      24.429438       0.117957       1.160960 0.83607868E+01  0.81265645E+02                                 1.694336                            1.591816      -0.903312       2.453678                    0.998887       3.197483       8.316570       0.554468       1.136501      -0.745775       0.035717       0.011467       0.014192       0.040108       0.000626       0.001597       0.006770       0.026128      -0.021888      -0.015218      -0.001647       0.016865              1.752994       1.969530       0.252824       0.283398       1.634645       0.313338       1.654806          -0.000001
           86              H       8.866981       9.119227      22.765165       0.118502       1.140242 0.81242137E+01  0.78370745E+02                                 1.671136                            1.567547      -0.864211       2.471369                    0.999163       3.164596       8.189416       0.559812       1.134203      -0.746446       0.033719      -0.008480      -0.012316       0.036885       0.000828      -0.001235       0.011978       0.023137      -0.017824      -0.019382       0.004768       0.014614              1.732408       1.956882      -0.262458      -0.275620       1.658616       0.318086       1.581727          -0.000002
           87              H      18.578437      16.741431      24.429438       0.117606       1.160847 0.83595563E+01  0.81249046E+02                                 1.694072                            1.591579      -0.899373       2.455333                    0.998905       3.197802       8.316611       0.554583       1.136330      -0.745818      -0.035605      -0.011535       0.014260       0.040051       0.000602      -0.001577      -0.006960       0.026002      -0.021768      -0.015365      -0.001414       0.016779              1.752716       1.969221       0.252841      -0.283406       1.634383      -0.313245       1.654542           0.000265
           88              H      18.551019      18.298773      22.765165       0.118300       1.141954 0.81399533E+01  0.78564262E+02                                 1.673106                            1.569301      -0.865272       2.470694                    0.999154       3.167354       8.199983       0.559347       1.134545      -0.746355      -0.033700       0.008473      -0.012302       0.036862       0.000836       0.001224      -0.011971       0.023141      -0.017841      -0.019377       0.004760       0.014618              1.734470       1.959354      -0.262837       0.276021       1.660548      -0.318625       1.583508          -0.000085
           89              H       8.839563      16.741431       2.988562       0.117943       1.161051 0.83616293E+01  0.81276023E+02                                 1.694434                            1.591903      -0.903356       2.453646                    0.998886       3.197644       8.317148       0.554448       1.136510      -0.745772       0.035716      -0.011464      -0.014193       0.040106      -0.000625      -0.001597       0.006772       0.026129      -0.021886      -0.015221      -0.001644       0.016865              1.753092       1.969638      -0.252840      -0.283413       1.634740       0.313367       1.654899          -0.000001
           90              H       8.866981      18.298773       4.652835       0.118504       1.140323 0.81249869E+01  0.78380564E+02                                 1.671262                            1.567658      -0.864293       2.471331                    0.999163       3.164714       8.190014       0.559769       1.134257      -0.746432       0.033715       0.008484       0.012318       0.036884      -0.000828       0.001234       0.011977       0.023137      -0.017822      -0.019381       0.004768       0.014613              1.732543       1.957032       0.262490       0.275657       1.658748       0.318130       1.581848          -0.000001
           91              H      18.578437      10.676569       2.988562       0.117621       1.160752 0.83586780E+01  0.81238213E+02                                 1.693968                            1.591486      -0.899331       2.455365                    0.998905       3.197639       8.316015       0.554605       1.136317      -0.745822      -0.035606       0.011539      -0.014259       0.040053      -0.000604       0.001577      -0.006957       0.026001      -0.021771      -0.015362      -0.001417       0.016779              1.752610       1.969105      -0.252823       0.283389       1.634282      -0.313213       1.654442           0.000265
           92              H      18.551019       9.119227       4.652835       0.118298       1.141871 0.81391730E+01  0.78554375E+02                                 1.672981                            1.569191      -0.865189       2.470732                    0.999155       3.167234       8.199388       0.559388       1.134495      -0.746367      -0.033704      -0.008469       0.012300       0.036864      -0.000836      -0.001225      -0.011972       0.023141      -0.017844      -0.019378       0.004760       0.014618              1.734337       1.959206       0.262805      -0.275984       1.660418      -0.318581       1.583389          -0.000085
           93              H      10.676569       2.988562      18.578437       0.117626       1.160721 0.83583962E+01  0.81234631E+02                                 1.693923                            1.591447      -0.899327       2.455368                    0.998905       3.197594       8.315802       0.554620       1.136299      -0.745826       0.011537      -0.014261      -0.035605       0.040052      -0.006956      -0.000603       0.001578      -0.002117       0.049886      -0.015360      -0.001418       0.016779              1.752559       1.634243      -0.313197      -0.252802       1.654398       0.283368       1.969036           0.000263
           94              H       9.119227       4.652835      18.551019       0.118294       1.141857 0.81389877E+01  0.78551736E+02                                 1.672928                            1.569141      -0.865165       2.470739                    0.999155       3.167210       8.199144       0.559417       1.134448      -0.746379      -0.008465       0.012298      -0.033705       0.036863      -0.011972      -0.000837      -0.001224      -0.002648       0.043634      -0.019378       0.004760       0.014618              1.734293       1.660382      -0.318571       0.262816       1.583349      -0.275983       1.959147          -0.000086
           95              H      16.741431       2.988562       8.839563       0.117607       1.160835 0.83594463E+01  0.81247622E+02                                 1.694053                            1.591562      -0.899379       2.455331                    0.998905       3.197781       8.316509       0.554590       1.136320      -0.745820      -0.011533      -0.014262       0.035604       0.040050       0.006958      -0.000602      -0.001577      -0.002118       0.049886      -0.015363      -0.001416       0.016779              1.752693       1.634370       0.313237      -0.252827       1.654524      -0.283393       1.969186           0.000264
           96              H      18.298773       4.652835       8.866981       0.118294       1.141933 0.81397111E+01  0.78560890E+02                                 1.673041                            1.569241      -0.865252       2.470698                    0.999154       3.167328       8.199708       0.559380       1.134493      -0.746367       0.008470       0.012300       0.033701       0.036862       0.011971      -0.000837       0.001223      -0.002650       0.043633      -0.019377       0.004759       0.014618              1.734413       1.660502       0.318611       0.262844       1.583458       0.276017       1.959279          -0.000086
           97              H      16.741431      24.429438      18.578437       0.117598       1.160889 0.83599308E+01  0.81253502E+02                                 1.694100                            1.591603      -0.899401       2.455311                    0.998904       3.197886       8.316840       0.554585       1.136314      -0.745822      -0.011534       0.014257      -0.035604       0.040049      -0.006961       0.000601      -0.001576      -0.002116       0.049887      -0.015365      -0.001413       0.016779              1.752745       1.634413      -0.313252       0.252842       1.654572      -0.283410       1.969252           0.000264
           98              H      18.298773      22.765165      18.551019       0.118309       1.141886 0.81393451E+01  0.78556897E+02                                 1.673040                            1.569243      -0.865234       2.470721                    0.999155       3.167243       8.199608       0.559357       1.134546      -0.746355       0.008475      -0.012305      -0.033701       0.036864      -0.011970       0.000835       0.001226      -0.002650       0.043631      -0.019376       0.004758       0.014618              1.734402       1.660487      -0.318606      -0.262826       1.583450       0.276007       1.959269          -0.000086
           99              H      10.676569      24.429438       8.839563       0.117609       1.160814 0.83592402E+01  0.81245046E+02                                 1.694026                            1.591538      -0.899366       2.455339                    0.998905       3.197745       8.316362       0.554597       1.136314      -0.745822       0.011538       0.014256       0.035605       0.040051       0.006958       0.000603       0.001576      -0.002114       0.049887      -0.015363      -0.001416       0.016779              1.752673       1.634342       0.313230       0.252831       1.654502       0.283401       1.969174           0.000264
          100              H       9.119227      22.765165       8.866981       0.118307       1.141804 0.81385715E+01  0.78547080E+02                                 1.672915                            1.569132      -0.865153       2.470759                    0.999155       3.167125       8.199015       0.559399       1.134494      -0.746368      -0.008471      -0.012303       0.033704       0.036866       0.011971       0.000835      -0.001226      -0.002649       0.043632      -0.019377       0.004759       0.014618              1.734269       1.660356       0.318562      -0.262794       1.583330      -0.275970       1.959121          -0.000086
          101              H       2.988562       8.839563      16.741431       0.117957       1.160957 0.83607660E+01  0.81265388E+02                                 1.694333                            1.591814      -0.903309       2.453679                    0.998887       3.197480       8.316558       0.554469       1.136500      -0.745775      -0.014195       0.035717      -0.011465       0.040108      -0.001598       0.006770      -0.000626      -0.024007      -0.028251      -0.015218      -0.001647       0.016865              1.752980       1.654794      -0.283383       0.313333       1.969503      -0.252812       1.634642          -0.000001
          102              H       4.652835       8.866981      18.298773       0.118493       1.140329 0.81249741E+01  0.78379924E+02                                 1.671218                            1.567617      -0.864275       2.471329                    0.999163       3.164729       8.189860       0.559801       1.134199      -0.746446       0.012314       0.033716       0.008478       0.036882       0.001232       0.011978      -0.000830      -0.020481      -0.025793      -0.019382       0.004768       0.014614              1.732504       1.581811       0.275655       0.318119       1.956986       0.262499       1.658716          -0.000001
          103              H       2.988562      18.578437      10.676569       0.117622       1.160749 0.83586657E+01  0.81238096E+02                                 1.693969                            1.591488      -0.899321       2.455370                    0.998905       3.197632       8.316008       0.554603       1.136322      -0.745821      -0.014262      -0.035606       0.011536       0.040053       0.001578      -0.006957      -0.000603      -0.023885      -0.028119      -0.015362      -0.001417       0.016779              1.752601       1.654436       0.283375      -0.313210       1.969084      -0.252813       1.634284           0.000266
          104              H       4.652835      18.551019       9.119227       0.118289       1.141965 0.81399999E+01  0.78564419E+02                                 1.673077                            1.569273      -0.865251       2.470694                    0.999154       3.167370       8.199871       0.559372       1.134499      -0.746366       0.012298      -0.033702      -0.008467       0.036861      -0.001222      -0.011972      -0.000838      -0.020492      -0.025789      -0.019378       0.004760       0.014618              1.734448       1.583485      -0.276023      -0.318619       1.959327       0.262850       1.660531          -0.000084
          105              H      24.429438       8.839563      10.676569       0.117944       1.161026 0.83613904E+01  0.81273016E+02                                 1.694400                            1.591873      -0.903342       2.453654                    0.998886       3.197605       8.316977       0.554458       1.136500      -0.745775       0.014191       0.035717       0.011465       0.040107       0.001597       0.006772       0.000625      -0.024008      -0.028248      -0.015221      -0.001644       0.016865              1.753054       1.654862       0.283405       0.313354       1.969596       0.252832       1.634705          -0.000000
          106              H      22.765165       8.866981       9.119227       0.118508       1.140271 0.81245100E+01  0.78374674E+02                                 1.671198                            1.567603      -0.864260       2.471351                    0.999163       3.164636       8.189697       0.559785       1.134243      -0.746436      -0.012318       0.033716      -0.008484       0.036885      -0.001235       0.011977       0.000827      -0.020480      -0.025793      -0.019381       0.004767       0.014614              1.732473       1.581786      -0.275641       0.318108       1.956951      -0.262475       1.658682          -0.000001
          107              H      24.429438      18.578437      16.741431       0.117609       1.160824 0.83593510E+01  0.81246510E+02                                 1.694048                            1.591558      -0.899351       2.455346                    0.998905       3.197760       8.316460       0.554588       1.136327      -0.745819       0.014258      -0.035605      -0.011537       0.040052      -0.001577      -0.006960       0.000603      -0.023886      -0.028116      -0.015364      -0.001415       0.016779              1.752688       1.654515      -0.283401      -0.313235       1.969192       0.252836       1.634358           0.000266
          108              H      22.765165      18.551019      18.298773       0.118305       1.141906 0.81395236E+01  0.78559011E+02                                 1.673055                            1.569257      -0.865235       2.470716                    0.999155       3.167275       8.199698       0.559357       1.134541      -0.746356      -0.012303      -0.033701       0.008473       0.036864       0.001225      -0.011971       0.000836      -0.020491      -0.025790      -0.019377       0.004759       0.014618              1.734414       1.583457       0.276008      -0.318607       1.959289      -0.262825       1.660495          -0.000085
          109              H       6.854500       5.206678       8.502322       0.128569       1.188378 0.87419965E+01  0.86972588E+02                                 1.793742                            1.683815      -1.158293       2.337233                    0.996360       3.425189       9.377655       0.506203       1.216213      -0.724397       0.000011      -0.024464       0.024450       0.034588      -0.003947      -0.003953      -0.010527      -0.008348       0.008334      -0.012346      -0.000963       0.013308              1.865950       1.802350      -0.173434      -0.173453       1.897750      -0.422328       1.897749          -0.000002
          110              H      20.563500      22.211322       8.502322       0.128534       1.188695 0.87451679E+01  0.87013951E+02                                 1.794201                            1.684228      -1.158641       2.337034                    0.996355       3.426009       9.381106       0.506082       1.216367      -0.724358       0.000001       0.024453       0.024454       0.034582      -0.003957       0.003956       0.010527      -0.008339       0.008340      -0.012354      -0.000952       0.013307              1.866421       1.802836      -0.173514       0.173518       1.898213       0.422462       1.898214          -0.000000
          111              H      20.563500       5.206678      18.915678       0.128537       1.188581 0.87439133E+01  0.86996642E+02                                 1.793951                            1.684001      -1.158430       2.337134                    0.996358       3.425612       9.379158       0.506173       1.216215      -0.724395      -0.000011      -0.024462      -0.024448       0.034584       0.003953      -0.003959       0.010531      -0.008342       0.008329      -0.012356      -0.000954       0.013310              1.866162       1.802582       0.173476      -0.173495       1.897953       0.422368       1.897952          -0.000002
          112              H       6.854500      22.211322      18.915678       0.128566       1.188490 0.87432416E+01  0.86989789E+02                                 1.793993                            1.684042      -1.158502       2.337134                    0.996357       3.425582       9.379595       0.506111       1.216367      -0.724360      -0.000001       0.024455      -0.024457       0.034586       0.003950       0.003950      -0.010523      -0.008344       0.008345      -0.012344      -0.000961       0.013305              1.866209       1.802604       0.173472       0.173477       1.898010      -0.422423       1.898011          -0.000000
          113              H       8.502322       6.854500       5.206678       0.128568       1.188378 0.87420049E+01  0.86972720E+02                                 1.793745                            1.683818      -1.158292       2.337234                    0.996360       3.425191       9.377673       0.506201       1.216216      -0.724397       0.024464      -0.000011      -0.024450       0.034588      -0.003947      -0.010527      -0.003953       0.008348       0.008334      -0.012346      -0.000963       0.013308              1.865954       1.897754      -0.173435      -0.422330       1.802354      -0.173454       1.897753           0.000002
          114              H       8.502322      20.563500      22.211322       0.128538       1.188579 0.87438968E+01  0.86996455E+02                                 1.793950                            1.684001      -1.158428       2.337135                    0.996358       3.425610       9.379158       0.506173       1.216216      -0.724395       0.024462       0.000011       0.024448       0.034585       0.003953       0.010531      -0.003959       0.008342       0.008329      -0.012356      -0.000954       0.013310              1.866162       1.897952       0.173476       0.422367       1.802581      -0.173494       1.897952           0.000002
          115              H      18.915678      20.563500       5.206678       0.128534       1.188693 0.87451485E+01  0.87013706E+02                                 1.794199                            1.684226      -1.158641       2.337034                    0.996355       3.426005       9.381091       0.506082       1.216367      -0.724358      -0.024452      -0.000001      -0.024454       0.034582      -0.003957       0.010527       0.003956       0.008339       0.008340      -0.012354      -0.000952       0.013307              1.866418       1.898210      -0.173513       0.422461       1.802833       0.173518       1.898211          -0.000000
          116              H      18.915678       6.854500      22.211322       0.128566       1.188488 0.87432166E+01  0.86989403E+02                                 1.793984                            1.684034      -1.158504       2.337133                    0.996357       3.425575       9.379542       0.506115       1.216359      -0.724362      -0.024455       0.000001       0.024457       0.034586       0.003950      -0.010523       0.003950       0.008344       0.008345      -0.012344      -0.000961       0.013305              1.866199       1.898000       0.173470      -0.422420       1.802594       0.173475       1.898001          -0.000000
          117              H       5.206678       8.502322       6.854500       0.128546       1.188442 0.87424361E+01  0.86976672E+02                                 1.793686                            1.683763      -1.158203       2.337248                    0.996361       3.425168       9.377095       0.506262       1.216076      -0.724429      -0.024457       0.024457      -0.000000       0.034587      -0.010534      -0.003955      -0.003955      -0.000000      -0.016679      -0.012357      -0.000957       0.013314              1.865887       1.897675      -0.422270      -0.173451       1.897675      -0.173451       1.802310          -0.000000
          118              H      22.211322       8.502322      20.563500       0.128543       1.188553 0.87436606E+01  0.86993539E+02                                 1.793929                            1.683982      -1.158415       2.337147                    0.996358       3.425555       9.378984       0.506174       1.216222      -0.724394       0.024448       0.024463       0.000013       0.034585       0.010530      -0.003958       0.003952      -0.000007      -0.016679      -0.012355      -0.000955       0.013310              1.866136       1.897926       0.422361      -0.173487       1.897928       0.173473       1.802554           0.000002
          119              H       5.206678      18.915678      20.563500       0.128543       1.188554 0.87436725E+01  0.86993722E+02                                 1.793933                            1.683986      -1.158414       2.337148                    0.996358       3.425559       9.379011       0.506172       1.216225      -0.724393      -0.024463      -0.024448      -0.000012       0.034585       0.010530       0.003952      -0.003958       0.000007      -0.016679      -0.012355      -0.000955       0.013310              1.866140       1.897932       0.422363       0.173474       1.897930      -0.173488       1.802559          -0.000002
          120              H      22.211322      18.915678       6.854500       0.128540       1.188666 0.87449103E+01  0.87010773E+02                                 1.794177                            1.684207      -1.158627       2.337047                    0.996355       3.425951       9.380923       0.506083       1.216373      -0.724357       0.024454      -0.024454      -0.000000       0.034583      -0.010527       0.003955       0.003955      -0.000000      -0.016680      -0.012353      -0.000954       0.013307              1.866392       1.898185      -0.422455       0.173511       1.898185       0.173511       1.802806          -0.000000
          121              H      20.563500      22.211322      18.915678       0.128534       1.188696 0.87451788E+01  0.87014112E+02                                 1.794205                            1.684231      -1.158641       2.337034                    0.996355       3.426011       9.381123       0.506080       1.216370      -0.724358       0.000001       0.024453      -0.024454       0.034582      -0.003957      -0.003956      -0.010527      -0.008339       0.008340      -0.012354      -0.000952       0.013307              1.866424       1.802839      -0.173514      -0.173519       1.898216      -0.422463       1.898217          -0.000000
          122              H       6.854500       5.206678      18.915678       0.128569       1.188376 0.87419809E+01  0.86972389E+02                                 1.793740                            1.683814      -1.158291       2.337234                    0.996360       3.425185       9.377640       0.506203       1.216212      -0.724397       0.000011      -0.024464      -0.024450       0.034588      -0.003947       0.003953       0.010527      -0.008348       0.008334      -0.012346      -0.000963       0.013308              1.865948       1.802348      -0.173434       0.173453       1.897748       0.422328       1.897747          -0.000002
          123              H       6.854500      22.211322       8.502322       0.128566       1.188489 0.87432338E+01  0.86989671E+02                                 1.793990                            1.684040      -1.158503       2.337134                    0.996357       3.425581       9.379583       0.506112       1.216365      -0.724360      -0.000001       0.024455       0.024457       0.034586       0.003950      -0.003950       0.010523      -0.008344       0.008345      -0.012344      -0.000961       0.013305              1.866206       1.802601       0.173472      -0.173476       1.898007       0.422422       1.898008          -0.000000
          124              H      20.563500       5.206678       8.502322       0.128537       1.188583 0.87439289E+01  0.86996841E+02                                 1.793952                            1.684003      -1.158431       2.337133                    0.996358       3.425616       9.379173       0.506173       1.216215      -0.724395      -0.000011      -0.024462       0.024448       0.034584       0.003953       0.003959      -0.010531      -0.008342       0.008329      -0.012356      -0.000954       0.013310              1.866164       1.802584       0.173476       0.173495       1.897955      -0.422368       1.897954          -0.000002
          125              H      18.915678      20.563500      22.211322       0.128535       1.188692 0.87451373E+01  0.87013538E+02                                 1.794195                            1.684222      -1.158641       2.337034                    0.996355       3.426003       9.381072       0.506084       1.216364      -0.724359      -0.024452      -0.000001       0.024454       0.034582      -0.003957      -0.010527      -0.003956       0.008339       0.008340      -0.012354      -0.000953       0.013307              1.866414       1.898205      -0.173512      -0.422459       1.802829      -0.173517       1.898207          -0.000000
          126              H      18.915678       6.854500       5.206678       0.128565       1.188490 0.87432380E+01  0.86989702E+02                                 1.793989                            1.684039      -1.158505       2.337133                    0.996357       3.425581       9.379575       0.506113       1.216363      -0.724361      -0.024455       0.000001      -0.024457       0.034586       0.003950       0.010523      -0.003950       0.008344       0.008345      -0.012344      -0.000961       0.013305              1.866204       1.898006       0.173471       0.422421       1.802600      -0.173476       1.898007          -0.000000
          127              H       8.502322       6.854500      22.211322       0.128569       1.188376 0.87419795E+01  0.86972371E+02                                 1.793740                            1.683813      -1.158291       2.337234                    0.996360       3.425184       9.377637       0.506203       1.216212      -0.724397       0.024464      -0.000011       0.024450       0.034588      -0.003947       0.010527       0.003953       0.008348       0.008335      -0.012346      -0.000963       0.013308              1.865948       1.897748      -0.173434       0.422328       1.802348       0.173453       1.897747           0.000002
          128              H       8.502322      20.563500       5.206678       0.128537       1.188581 0.87439134E+01  0.86996689E+02                                 1.793954                            1.684005      -1.158428       2.337135                    0.996358       3.425614       9.379182       0.506171       1.216219      -0.724394       0.024462       0.000011      -0.024448       0.034585       0.003953      -0.010531       0.003959       0.008342       0.008329      -0.012356      -0.000954       0.013310              1.866166       1.897957       0.173476      -0.422369       1.802586       0.173495       1.897956           0.000002
          129              H      22.211322      18.915678      20.563500       0.128540       1.188667 0.87449120E+01  0.87010801E+02                                 1.794178                            1.684208      -1.158627       2.337047                    0.996355       3.425951       9.380926       0.506082       1.216374      -0.724357       0.024454      -0.024454       0.000000       0.034583      -0.010527      -0.003955      -0.003955      -0.000000      -0.016680      -0.012353      -0.000954       0.013307              1.866393       1.898186      -0.422455      -0.173511       1.898186      -0.173511       1.802807          -0.000000
          130              H       5.206678      18.915678       6.854500       0.128543       1.188554 0.87436712E+01  0.86993706E+02                                 1.793933                            1.683985      -1.158414       2.337148                    0.996358       3.425559       9.379011       0.506172       1.216225      -0.724393      -0.024463      -0.024448       0.000012       0.034585       0.010530      -0.003952       0.003958       0.000007      -0.016679      -0.012355      -0.000955       0.013310              1.866140       1.897932       0.422363      -0.173474       1.897930       0.173488       1.802559          -0.000002
          131              H      22.211322       8.502322       6.854500       0.128543       1.188554 0.87436684E+01  0.86993648E+02                                 1.793930                            1.683983      -1.158416       2.337147                    0.996358       3.425558       9.378998       0.506173       1.216223      -0.724394       0.024448       0.024463      -0.000013       0.034585       0.010530       0.003958      -0.003952      -0.000007      -0.016679      -0.012355      -0.000955       0.013310              1.866138       1.897927       0.422362       0.173488       1.897929      -0.173473       1.802556           0.000002
          132              H       5.206678       8.502322      20.563500       0.128546       1.188441 0.87424259E+01  0.86976539E+02                                 1.793685                            1.683762      -1.158202       2.337249                    0.996361       3.425165       9.377083       0.506262       1.216075      -0.724429      -0.024457       0.024457       0.000000       0.034587      -0.010534       0.003955       0.003955      -0.000000      -0.016679      -0.012357      -0.000957       0.013314              1.865885       1.897674      -0.422269       0.173450       1.897674       0.173451       1.802308          -0.000000
          133              C       3.344996       5.675526      10.374971      -0.089670      34.662626 0.39453120E+03  0.90670840E+04                                 9.325160                            6.656582      -0.001115       1.975966                    0.999688      28.688352      81.957511       0.632801       0.421165      -1.059544       0.013726       0.018368      -0.015755       0.027821       0.015852       0.012515      -0.012539      -0.039938      -0.033867      -0.032434      -0.000230       0.032664             12.488580      14.036630      -0.959657      -8.994363       9.317464       0.811666      14.111646          -0.000001
          134              C       4.288175       5.653592       9.396149      -0.152623      36.386404 0.41864069E+03  0.97511903E+04                                 9.578034                            6.821901       0.120592       2.007369                    0.999714      29.426338      84.244469       0.630796       0.416870      -1.063757      -0.019111       0.005314       0.015074       0.024914      -0.012045      -0.007513       0.013654      -0.044233      -0.059309      -0.025111      -0.013852       0.038962             12.933520      14.686651       0.533147      -9.416997       9.631680      -0.575314      14.482229          -0.000001
          135              C      24.073004      21.742474      10.374971      -0.089073      34.654185 0.39446115E+03  0.90652636E+04                                 9.324299                            6.656648      -0.001728       1.975815                    0.999686      28.684979      81.952588       0.632691       0.421248      -1.059470      -0.013254      -0.018749      -0.015285       0.027583       0.015744      -0.011447       0.012481      -0.039705      -0.033650      -0.031367      -0.001206       0.032573             12.483759      14.029779      -0.958304       8.988050       9.316835      -0.810345      14.104662           0.000798
          136              C      23.129825      21.764408       9.396149      -0.153036      36.413539 0.41902802E+03  0.97628592E+04                                 9.583001                            6.825357       0.119891       2.006941                    0.999714      29.443569      84.316241       0.630570       0.416907      -1.063691       0.018960      -0.005423       0.014935       0.024737      -0.012150       0.007475      -0.013742      -0.044428      -0.059511      -0.025156      -0.013998       0.039154             12.937644      14.690180       0.533537       9.418285       9.637425       0.575643      14.485326           0.000451
          137              C      24.073004       5.675526      17.043029      -0.089694      34.664717 0.39455459E+03  0.90677765E+04                                 9.325558                            6.656786      -0.001164       1.975933                    0.999688      28.689487      81.962061       0.632789       0.421166      -1.059542      -0.013740       0.018375       0.015742       0.027825      -0.015854       0.012505       0.012546      -0.039972      -0.033873      -0.032435      -0.000248       0.032683             12.489128      14.037363       0.959867      -8.994851       9.317807      -0.811905      14.112213          -0.000001
          138              C      23.129825       5.653592      18.021851      -0.152632      36.387837 0.41865349E+03  0.97515994E+04                                 9.578398                            6.822073       0.120499       2.007340                    0.999714      29.426850      84.247442       0.630777       0.416878      -1.063747       0.019092       0.005314      -0.015073       0.024899       0.012050      -0.007518      -0.013654      -0.044214      -0.059268      -0.025102      -0.013850       0.038952             12.933961      14.687369      -0.532942      -9.417452       9.631854       0.575024      14.482661          -0.000001
          139              C       3.344996      21.742474      17.043029      -0.089050      34.652032 0.39443703E+03  0.90645473E+04                                 9.323883                            6.656434      -0.001675       1.975849                    0.999686      28.683806      81.947818       0.632704       0.421247      -1.059473       0.013240      -0.018742       0.015297       0.027578      -0.015743      -0.011458      -0.012473      -0.039671      -0.033642      -0.031366      -0.001187       0.032553             12.483185      14.029017       0.958105       8.987542       9.316470       0.810117      14.104066           0.000797
          140              C       4.288175      21.764408      18.021851      -0.153026      36.412007 0.41901406E+03  0.97624146E+04                                 9.582610                            6.825170       0.119988       2.006972                    0.999714      29.443028      84.313106       0.630591       0.416898      -1.063701      -0.018980      -0.005424      -0.014935       0.024753       0.012145       0.007470       0.013742      -0.044446      -0.059551      -0.025164      -0.014000       0.039164             12.937159      14.689405      -0.533728       9.417788       9.637232      -0.575920      14.484840           0.000451
          141              C      10.374971       3.344996       5.675526      -0.089038      34.651081 0.39442454E+03  0.90641793E+04                                 9.323703                            6.656323      -0.001657       1.975862                    0.999686      28.683260      81.945618       0.632711       0.421246      -1.059475      -0.015290       0.013247       0.018740       0.027576       0.011466      -0.012472       0.015739       0.003025       0.076294      -0.031367      -0.001173       0.032540             12.483207      14.104001      -8.987620       0.810367      14.029319      -0.958436       9.316299           0.000798
          142              C       9.396149       4.288175       5.653592      -0.153022      36.411156 0.41900527E+03  0.97621325E+04                                 9.582378                            6.825047       0.120052       2.006991                    0.999714      29.442735      84.311199       0.630606       0.416892      -1.063707       0.014941      -0.018987       0.005425       0.024762      -0.007465       0.013739      -0.012144      -0.007541       0.096467      -0.025159      -0.014008       0.039168             12.937011      14.484556      -9.417685      -0.575552      14.689518       0.533251       9.636959           0.000451
          143              C      10.374971      24.073004      21.742474      -0.089060      34.653133 0.39444727E+03  0.90648559E+04                                 9.324099                            6.656523      -0.001709       1.975830                    0.999686      28.684390      81.950240       0.632699       0.421247      -1.059471      -0.015278      -0.013261      -0.018747       0.027581      -0.011455       0.012479       0.015739       0.003038       0.076349      -0.031368      -0.001192       0.032560             12.483752      14.104563       8.988104      -0.810579      14.030044      -0.958619       9.316648           0.000798
          144              C       9.396149      23.129825      21.764408      -0.153033      36.412681 0.41901914E+03  0.97625741E+04                                 9.582768                            6.825233       0.119959       2.006962                    0.999714      29.443268      84.314292       0.630584       0.416900      -1.063698       0.014940       0.018968      -0.005424       0.024747       0.007470      -0.013739      -0.012148      -0.007530       0.096421      -0.025151      -0.014007       0.039158             12.937493      14.485040       9.418180       0.575286      14.690289       0.533070       9.637149           0.000451
          145              C      17.043029      24.073004       5.675526      -0.089080      34.654657 0.39446646E+03  0.90654198E+04                                 9.324375                            6.656685      -0.001735       1.975807                    0.999687      28.685301      81.953772       0.632690       0.421247      -1.059470       0.015290      -0.013252       0.018752       0.027587       0.011445       0.012480      -0.015743       0.003021       0.076404      -0.031366      -0.001213       0.032579             12.483991      14.104966      -8.988258      -0.810359      14.030122       0.958355       9.316886           0.000799
          146              C      18.021851      23.129825       5.653592      -0.153025      36.412826 0.41901788E+03  0.97625562E+04                                 9.582887                            6.825280       0.119901       2.006953                    0.999714      29.443045      84.314234       0.630573       0.416908      -1.063691      -0.014930       0.018956       0.005422       0.024731      -0.007468      -0.013743       0.012152      -0.007544       0.096363      -0.025147      -0.013999       0.039146             12.937564      14.485307      -9.418254       0.575611      14.690158      -0.533473       9.637227           0.000452
          147              C      17.043029       3.344996      21.742474      -0.089055      34.652411 0.39444124E+03  0.90646723E+04                                 9.323938                            6.656457      -0.001682       1.975841                    0.999686      28.684110      81.948934       0.632705       0.421245      -1.059474       0.015303       0.013237      -0.018745       0.027582      -0.011455      -0.012473      -0.015742       0.003008       0.076349      -0.031365      -0.001194       0.032559             12.483382      14.104324       8.987716       0.810103      14.029313       0.958129       9.316508           0.000798
          148              C      18.021851       4.288175      21.764408      -0.153014      36.411257 0.41900365E+03  0.97621001E+04                                 9.582481                            6.825086       0.120000       2.006984                    0.999714      29.442480      84.310906       0.630596       0.416898      -1.063702      -0.014930      -0.018975      -0.005423       0.024746       0.007463       0.013744       0.012147      -0.007555       0.096410      -0.025155      -0.014001       0.039156             12.937059      14.484805       9.417746      -0.575910      14.689365      -0.533686       9.637008           0.000451
          149              C       5.675526      10.374971       3.344996      -0.089672      34.662969 0.39453398E+03  0.90671662E+04                                 9.325240                            6.656618      -0.001127       1.975961                    0.999688      28.688433      81.957898       0.632798       0.421167      -1.059543       0.018369      -0.015740       0.013740       0.027820      -0.012543       0.015850       0.012516       0.036894      -0.042999      -0.032437      -0.000228       0.032664             12.488784       9.317496       0.812136      -0.960154      14.111655      -8.994591      14.037200           0.000001
          150              C       5.653592       9.396149       4.288175      -0.152633      36.387138 0.41864895E+03  0.97514430E+04                                 9.578176                            6.821978       0.120573       2.007358                    0.999714      29.426784      84.246352       0.630791       0.416871      -1.063755       0.005315       0.015080      -0.019107       0.024915       0.013649      -0.012046      -0.007516       0.051766      -0.036721      -0.025108      -0.013855       0.038962             12.933683       9.631659      -0.574674       0.532506      14.482138      -9.417177      14.687254           0.000001
          151              C      21.742474      10.374971      24.073004      -0.089050      34.652318 0.39443878E+03  0.90646024E+04                                 9.323954                            6.656459      -0.001691       1.975843                    0.999686      28.683884      81.948248       0.632701       0.421248      -1.059472      -0.018743      -0.015282      -0.013254       0.027577       0.012477       0.015741      -0.011459       0.036647      -0.042710      -0.031369      -0.001184       0.032553             12.483378       9.316505      -0.810560      -0.958576      14.104060       8.987761      14.029570           0.000799
          152              C      21.764408       9.396149      23.129825      -0.153037      36.412759 0.41902251E+03  0.97626700E+04                                 9.582749                            6.825243       0.119969       2.006961                    0.999714      29.443478      84.314908       0.630587       0.416898      -1.063699      -0.005425       0.014942       0.018976       0.024754      -0.013737      -0.012145       0.007473       0.051995      -0.036921      -0.025161      -0.014004       0.039165             12.937327       9.637193       0.575300       0.533107      14.484764       9.417983      14.690023           0.000452
          153              C       5.675526      17.043029      24.073004      -0.089690      34.664370 0.39455157E+03  0.90676840E+04                                 9.325491                            6.656762      -0.001150       1.975940                    0.999688      28.689295      81.961242       0.632790       0.421166      -1.059542       0.018373       0.015753      -0.013731       0.027825       0.012544      -0.015854       0.012506       0.036930      -0.043000      -0.032435      -0.000248       0.032683             12.488984       9.317713      -0.811897       0.959871      14.112010      -8.994711      14.037229           0.000001
          154              C       5.653592      18.021851      23.129825      -0.152625      36.387219 0.41864692E+03  0.97514011E+04                                 9.578279                            6.822015       0.120519       2.007350                    0.999714      29.426533      84.246142       0.630780       0.416878      -1.063748       0.005312      -0.015070       0.019096       0.024899      -0.013654       0.012049      -0.007515       0.051745      -0.036671      -0.025103      -0.013847       0.038951             12.933730       9.631720       0.575009      -0.532918      14.482378      -9.417231      14.687093           0.000001
          155              C      21.742474      17.043029       3.344996      -0.089070      34.653815 0.39445754E+03  0.90651556E+04                                 9.324228                            6.656618      -0.001719       1.975820                    0.999686      28.684789      81.951810       0.632693       0.421248      -1.059470      -0.018748       0.015295       0.013244       0.027583      -0.012478      -0.015745      -0.011449       0.036684      -0.042712      -0.031366      -0.001206       0.032572             12.483615       9.316744       0.810319       0.958291      14.104460       8.987913      14.029642           0.000800
          156              C      21.764408      18.021851       4.288175      -0.153030      36.412968 0.41902202E+03  0.97626747E+04                                 9.582883                            6.825300       0.119910       2.006951                    0.999714      29.443268      84.314908       0.630574       0.416906      -1.063692      -0.005422      -0.014931      -0.018965       0.024738       0.013742       0.012149       0.007472       0.051974      -0.036871      -0.025157      -0.013996       0.039153             12.937424       9.637279      -0.575646      -0.533531      14.485067       9.418084      14.689926           0.000454
          157              C      19.384526      17.053996       3.334029      -0.089074      34.654246 0.39446158E+03  0.90652788E+04                                 9.324320                            6.656658      -0.001733       1.975814                    0.999686      28.685001      81.952763       0.632689       0.421249      -1.059469       0.018749       0.013254       0.015285       0.027583       0.015744       0.012480      -0.011447       0.039705      -0.033650      -0.031367      -0.001206       0.032573             12.483797       9.316855      -0.958303      -0.810343      14.029827       8.988088      14.104710          -0.000800
          158              C      19.362592      17.997175       4.312851      -0.153037      36.413625 0.41902891E+03  0.97628860E+04                                 9.583021                            6.825367       0.119890       2.006941                    0.999714      29.443599      84.316382       0.630569       0.416907      -1.063690       0.005423      -0.018961      -0.014935       0.024738      -0.012150      -0.013742       0.007475       0.044429      -0.059512      -0.025156      -0.013999       0.039155             12.937682       9.637437       0.533542       0.575649      14.690231       9.418325      14.485376          -0.000453
          159              C       8.033474      10.364004       3.334029      -0.089671      34.662704 0.39453230E+03  0.90671157E+04                                 9.325179                            6.656597      -0.001116       1.975965                    0.999688      28.688373      81.957607       0.632800       0.421166      -1.059544      -0.018368      -0.013726       0.015755       0.027821       0.015853      -0.012539       0.012515       0.039938      -0.033867      -0.032434      -0.000230       0.032664             12.488608       9.317474      -0.959671       0.811680      14.036668      -8.994389      14.111682          -0.000001
          160              C       8.055408       9.420825       4.312851      -0.152623      36.386435 0.41864110E+03  0.97512039E+04                                 9.578045                            6.821909       0.120591       2.007369                    0.999714      29.426349      84.244568       0.630795       0.416871      -1.063756      -0.005314       0.019111      -0.015074       0.024914      -0.012045       0.013654      -0.007513       0.044233      -0.059309      -0.025111      -0.013852       0.038962             12.933535       9.631693       0.533140      -0.575307      14.686667      -9.417007      14.482243          -0.000002
          161              C      19.384526      10.364004      24.083971      -0.089050      34.652042 0.39443706E+03  0.90645503E+04                                 9.323888                            6.656436      -0.001680       1.975847                    0.999686      28.683824      81.947943       0.632704       0.421247      -1.059473       0.018742      -0.013240      -0.015297       0.027578      -0.015743      -0.012473      -0.011458       0.039670      -0.033642      -0.031366      -0.001187       0.032553             12.483193       9.316481       0.958088       0.810099      14.029025       8.987548      14.104074          -0.000799
          162              C      19.362592       9.420825      23.105149      -0.153026      36.412054 0.41901476E+03  0.97624322E+04                                 9.582612                            6.825172       0.119987       2.006971                    0.999714      29.443042      84.313070       0.630592       0.416897      -1.063701       0.005424       0.018980       0.014935       0.024753       0.012145       0.013742       0.007470       0.044447      -0.059552      -0.025164      -0.014001       0.039165             12.937169       9.637220      -0.533747      -0.575939      14.689426       9.417805      14.484861          -0.000454
          163              C       8.033474      17.053996      24.083971      -0.089694      34.664793 0.39455560E+03  0.90678066E+04                                 9.325579                            6.656801      -0.001165       1.975933                    0.999688      28.689508      81.962185       0.632788       0.421167      -1.059541      -0.018375       0.013740      -0.015743       0.027825      -0.015853       0.012546       0.012505       0.039972      -0.033874      -0.032435      -0.000248       0.032683             12.489159       9.317822       0.959876      -0.811914      14.037403      -8.994878      14.112251          -0.000001
          164              C       8.055408      17.997175      23.105149      -0.152632      36.387888 0.41865410E+03  0.97516191E+04                                 9.578414                            6.822083       0.120497       2.007339                    0.999714      29.426867      84.247571       0.630775       0.416879      -1.063747      -0.005314      -0.019092       0.015073       0.024899       0.012050      -0.013654      -0.007518       0.044215      -0.059269      -0.025102      -0.013850       0.038952             12.933984       9.631872      -0.532940       0.575021      14.687395      -9.417469      14.482685          -0.000002
          165              C      17.053996      24.083971       8.033474      -0.089080      34.654696 0.39446673E+03  0.90654299E+04                                 9.324391                            6.656693      -0.001740       1.975806                    0.999687      28.685313      81.953893       0.632689       0.421248      -1.059469       0.013252      -0.015290      -0.018752       0.027587       0.011444      -0.015743       0.012480      -0.003021       0.076405      -0.031366      -0.001213       0.032579             12.484019      14.030156      -8.988285       0.958346      14.105002      -0.810350       9.316899          -0.000802
          166              C      17.997175      23.105149       8.055408      -0.153025      36.412875 0.41901835E+03  0.97625703E+04                                 9.582899                            6.825287       0.119901       2.006953                    0.999714      29.443055      84.314289       0.630572       0.416908      -1.063691      -0.018956       0.014930      -0.005422       0.024731      -0.007469       0.012151      -0.013743       0.007544       0.096364      -0.025147      -0.013999       0.039146             12.937588      14.690189      -9.418279      -0.533485      14.485341       0.575623       9.637234          -0.000455
          167              C      10.364004      24.083971      19.384526      -0.089057      34.652583 0.39444343E+03  0.90647357E+04                                 9.323982                            6.656487      -0.001686       1.975839                    0.999686      28.684149      81.949118       0.632702       0.421247      -1.059473      -0.013237      -0.015302       0.018745       0.027582      -0.011455      -0.015742      -0.012473      -0.003007       0.076350      -0.031365      -0.001194       0.032559             12.483449      14.029402       8.987778       0.958163      14.104411       0.810137       9.316535          -0.000801
          168              C       9.420825      23.105149      19.362592      -0.153015      36.411351 0.41900471E+03  0.97621356E+04                                 9.582511                            6.825104       0.119996       2.006983                    0.999714      29.442522      84.311206       0.630593       0.416899      -1.063700       0.018975       0.014930       0.005423       0.024746       0.007464       0.012147       0.013744       0.007555       0.096411      -0.025155      -0.014001       0.039156             12.937102      14.689410       9.417775      -0.533667      14.484848      -0.575891       9.637047          -0.000455
          169              C      10.364004       3.334029       8.033474      -0.089038      34.651103 0.39442464E+03  0.90641847E+04                                 9.323715                            6.656329      -0.001663       1.975861                    0.999686      28.683270      81.945734       0.632710       0.421247      -1.059474      -0.013247       0.015290      -0.018740       0.027576       0.011466       0.015738      -0.012472      -0.003025       0.076295      -0.031367      -0.001173       0.032540             12.483227      14.029343      -8.987639      -0.958421      14.104026       0.810351       9.316312          -0.000800
          170              C       9.420825       4.312851       8.055408      -0.153023      36.411224 0.41900609E+03  0.97621560E+04                                 9.582393                            6.825056       0.120051       2.006991                    0.999714      29.442747      84.311235       0.630605       0.416892      -1.063707       0.018987      -0.014941      -0.005425       0.024762      -0.007465      -0.012144       0.013739       0.007541       0.096468      -0.025159      -0.014009       0.039168             12.937039      14.689557      -9.417715       0.533271      14.484595      -0.575572       9.636963          -0.000454
          171              C      17.053996       3.334029      19.384526      -0.089061      34.653249 0.39444891E+03  0.90649014E+04                                 9.324123                            6.656542      -0.001711       1.975828                    0.999686      28.684417      81.950302       0.632697       0.421248      -1.059471       0.013262       0.015278       0.018747       0.027581      -0.011455       0.015739       0.012479      -0.003038       0.076349      -0.031368      -0.001191       0.032560             12.483787      14.030093       8.988136      -0.958649      14.104610      -0.810609       9.316659          -0.000801
          172              C      17.997175       4.312851      19.362592      -0.153033      36.412684 0.41901933E+03  0.97625791E+04                                 9.582766                            6.825234       0.119956       2.006961                    0.999714      29.443276      84.314306       0.630584       0.416900      -1.063698      -0.018968      -0.014940       0.005424       0.024747       0.007470      -0.012148      -0.013739       0.007530       0.096420      -0.025151      -0.014007       0.039158             12.937486      14.690280       9.418169       0.533055      14.485030       0.575271       9.637149          -0.000455
          173              C      24.083971      19.384526      10.364004      -0.089068      34.653687 0.39445603E+03  0.90651111E+04                                 9.324195                            6.656597      -0.001709       1.975824                    0.999686      28.684753      81.951626       0.632695       0.421247      -1.059471      -0.015295       0.018748      -0.013244       0.027583      -0.012478      -0.011449      -0.015745      -0.036684      -0.042712      -0.031367      -0.001206       0.032572             12.483561      14.104391       0.810303       8.987862       9.316720       0.958276      14.029573          -0.000799
          174              C      23.105149      19.362592       9.420825      -0.153029      36.412902 0.41902120E+03  0.97626510E+04                                 9.582873                            6.825293       0.119914       2.006953                    0.999714      29.443235      84.314803       0.630575       0.416906      -1.063692       0.014931       0.005422       0.018964       0.024738       0.013742       0.007472       0.012149      -0.051973      -0.036870      -0.025157      -0.013996       0.039153             12.937406      14.485044      -0.575650       9.418066       9.637273      -0.533534      14.689902          -0.000453
          175              C      24.083971       8.033474      17.053996      -0.089689      34.664270 0.39455038E+03  0.90676483E+04                                 9.325462                            6.656744      -0.001147       1.975941                    0.999688      28.689270      81.961086       0.632793       0.421165      -1.059543      -0.015753      -0.018373       0.013731       0.027826       0.012544       0.012506      -0.015854      -0.036929      -0.043000      -0.032435      -0.000248       0.032683             12.488939      14.111952      -0.811883      -8.994668       9.317694       0.959857      14.037170          -0.000001
          176              C      23.105149       8.055408      17.997175      -0.152625      36.387196 0.41864685E+03  0.97513957E+04                                 9.578267                            6.822010       0.120521       2.007350                    0.999714      29.426520      84.245999       0.630782       0.416877      -1.063749       0.015070      -0.005312      -0.019096       0.024899      -0.013654      -0.007515       0.012049      -0.051745      -0.036671      -0.025103      -0.013848       0.038950             12.933712      14.482360       0.575020      -9.417218       9.631701      -0.532929      14.687076          -0.000002
          177              C       3.334029      19.384526      17.053996      -0.089049      34.652221 0.39443755E+03  0.90645667E+04                                 9.323930                            6.656443      -0.001683       1.975846                    0.999686      28.683855      81.948121       0.632703       0.421248      -1.059473       0.015283       0.018743       0.013254       0.027578       0.012477      -0.011459       0.015741      -0.036648      -0.042710      -0.031369      -0.001184       0.032553             12.483340      14.104010      -0.810543       8.987725       9.316489      -0.958559      14.029521          -0.000799
          178              C       4.312851      19.362592      17.997175      -0.153037      36.412758 0.41902241E+03  0.97626684E+04                                 9.582755                            6.825246       0.119971       2.006961                    0.999714      29.443465      84.314905       0.630586       0.416899      -1.063699      -0.014942       0.005425      -0.018976       0.024754      -0.013737       0.007473      -0.012145      -0.051994      -0.036921      -0.025161      -0.014003       0.039165             12.937334      14.484772       0.575310       9.417989       9.637200       0.533117      14.690031          -0.000453
          179              C       3.334029       8.033474      10.364004      -0.089671      34.662901 0.39453311E+03  0.90671400E+04                                 9.325220                            6.656604      -0.001125       1.975962                    0.999688      28.688413      81.957770       0.632799       0.421166      -1.059544       0.015740      -0.018369      -0.013740       0.027820      -0.012543       0.012516       0.015850      -0.036893      -0.042999      -0.032437      -0.000227       0.032664             12.488753      14.111616       0.812130      -8.994563       9.317482      -0.960149      14.037163          -0.000001
          180              C       4.312851       8.055408       9.420825      -0.152633      36.387112 0.41864868E+03  0.97514337E+04                                 9.578168                            6.821973       0.120574       2.007358                    0.999714      29.426775      84.246275       0.630792       0.416871      -1.063755      -0.015080      -0.005315       0.019107       0.024915       0.013649      -0.007516      -0.012046      -0.051766      -0.036721      -0.025108      -0.013855       0.038962             12.933670      14.482122      -0.574676      -9.417167       9.631649       0.532507      14.687240          -0.000001
          181              C      24.073004      21.742474      17.043029      -0.089073      34.654186 0.39446111E+03  0.90652618E+04                                 9.324299                            6.656647      -0.001727       1.975815                    0.999686      28.684974      81.952554       0.632691       0.421248      -1.059470      -0.013254      -0.018749       0.015284       0.027583       0.015744       0.011447      -0.012481      -0.039705      -0.033650      -0.031367      -0.001206       0.032573             12.483760      14.029783      -0.958311      -8.988054       9.316832       0.810352      14.104666           0.000798
          182              C      23.129825      21.764408      18.021851      -0.153036      36.413518 0.41902767E+03  0.97628494E+04                                 9.582997                            6.825353       0.119892       2.006942                    0.999714      29.443565      84.316237       0.630570       0.416907      -1.063691       0.018960      -0.005423      -0.014935       0.024737      -0.012149      -0.007475       0.013742      -0.044428      -0.059511      -0.025156      -0.013998       0.039154             12.937638      14.690170       0.533530      -9.418278       9.637426      -0.575636      14.485317           0.000451
          183              C       3.344996       5.675526      17.043029      -0.089670      34.662587 0.39453073E+03  0.90670692E+04                                 9.325150                            6.656576      -0.001113       1.975966                    0.999688      28.688330      81.957390       0.632802       0.421165      -1.059545       0.013726       0.018368       0.015755       0.027820       0.015853      -0.012515       0.012539      -0.039937      -0.033866      -0.032434      -0.000230       0.032664             12.488564      14.036611      -0.959662       8.994351       9.317452      -0.811671      14.111629          -0.000001
          184              C       4.288175       5.653592      18.021851      -0.152622      36.386359 0.41864019E+03  0.97511748E+04                                 9.578020                            6.821893       0.120595       2.007370                    0.999714      29.426329      84.244406       0.630797       0.416870      -1.063757      -0.019111       0.005314      -0.015074       0.024914      -0.012045       0.007513      -0.013654      -0.044233      -0.059309      -0.025110      -0.013852       0.038962             12.933497      14.686619       0.533139       9.416975       9.631672       0.575307      14.482201          -0.000001
          185              C       3.344996      21.742474      10.374971      -0.089050      34.652040 0.39443718E+03  0.90645523E+04                                 9.323886                            6.656436      -0.001676       1.975848                    0.999686      28.683815      81.947870       0.632704       0.421247      -1.059473       0.013240      -0.018742      -0.015297       0.027578      -0.015743       0.011458       0.012473      -0.039671      -0.033642      -0.031366      -0.001187       0.032553             12.483187      14.029018       0.958099      -8.987542       9.316475      -0.810111      14.104067           0.000797
          186              C       4.288175      21.764408       9.396149      -0.153026      36.412029 0.41901441E+03  0.97624246E+04                                 9.582615                            6.825174       0.119987       2.006972                    0.999714      29.443031      84.313113       0.630591       0.416898      -1.063700      -0.018980      -0.005424       0.014935       0.024753       0.012145      -0.007470      -0.013742      -0.044446      -0.059551      -0.025164      -0.014000       0.039164             12.937167      14.689417      -0.533736      -9.417796       9.637233       0.575927      14.484852           0.000451
          187              C      24.073004       5.675526      10.374971      -0.089694      34.664754 0.39455501E+03  0.90677901E+04                                 9.325569                            6.656792      -0.001166       1.975933                    0.999688      28.689507      81.962181       0.632788       0.421166      -1.059541      -0.013740       0.018375      -0.015743       0.027825      -0.015854      -0.012505      -0.012546      -0.039972      -0.033874      -0.032435      -0.000248       0.032684             12.489144      14.037383       0.959862       8.994864       9.317819       0.811900      14.112231          -0.000001
          188              C      23.129825       5.653592       9.396149      -0.152632      36.387883 0.41865400E+03  0.97516151E+04                                 9.578412                            6.822081       0.120497       2.007339                    0.999714      29.426860      84.247517       0.630776       0.416879      -1.063747       0.019092       0.005314       0.015073       0.024898       0.012050       0.007518       0.013654      -0.044214      -0.059268      -0.025102      -0.013850       0.038952             12.933985      14.687401      -0.532949       9.417475       9.631864      -0.575031      14.482690          -0.000001
          189              C      17.043029      24.073004      21.742474      -0.089079      34.654588 0.39446550E+03  0.90653932E+04                                 9.324363                            6.656675      -0.001735       1.975807                    0.999687      28.685282      81.953728       0.632691       0.421247      -1.059470       0.015290      -0.013252      -0.018752       0.027587       0.011444      -0.012480       0.015743       0.003021       0.076405      -0.031366      -0.001213       0.032579             12.483972      14.104942      -8.988241       0.810338      14.030096      -0.958334       9.316879           0.000799
          190              C      18.021851      23.129825      21.764408      -0.153025      36.412832 0.41901796E+03  0.97625575E+04                                 9.582887                            6.825280       0.119903       2.006954                    0.999714      29.443038      84.314184       0.630573       0.416907      -1.063691      -0.014930       0.018956      -0.005422       0.024731      -0.007468       0.013743      -0.012152      -0.007544       0.096364      -0.025147      -0.013999       0.039146             12.937567      14.485316      -9.418261      -0.575627      14.690165       0.533489       9.637222           0.000451
          191              C      17.043029       3.344996       5.675526      -0.089057      34.652515 0.39444259E+03  0.90647107E+04                                 9.323960                            6.656471      -0.001683       1.975840                    0.999686      28.684143      81.949049       0.632704       0.421246      -1.059474       0.015302       0.013237       0.018745       0.027582      -0.011456       0.012473       0.015742       0.003008       0.076350      -0.031365      -0.001194       0.032559             12.483416      14.104368       8.987748      -0.810126      14.029358      -0.958152       9.316523           0.000798
          192              C      18.021851       4.288175       5.653592      -0.153014      36.411277 0.41900380E+03  0.97621067E+04                                 9.582488                            6.825089       0.119996       2.006983                    0.999714      29.442497      84.311026       0.630595       0.416898      -1.063701      -0.014930      -0.018975       0.005423       0.024746       0.007464      -0.013744      -0.012147      -0.007555       0.096410      -0.025155      -0.014001       0.039156             12.937070      14.484813       9.417751       0.575892      14.689374       0.533669       9.637022           0.000452
          193              C      10.374971       3.344996      21.742474      -0.089037      34.650971 0.39442315E+03  0.90641395E+04                                 9.323679                            6.656308      -0.001656       1.975863                    0.999686      28.683223      81.945480       0.632712       0.421246      -1.059475      -0.015290       0.013247      -0.018740       0.027576       0.011466       0.012472      -0.015738       0.003025       0.076294      -0.031367      -0.001173       0.032540             12.483171      14.103956      -8.987588      -0.810345      14.029273       0.958414       9.316283           0.000797
          194              C       9.396149       4.288175      21.764408      -0.153022      36.411127 0.41900504E+03  0.97621236E+04                                 9.582368                            6.825041       0.120056       2.006993                    0.999714      29.442716      84.311060       0.630606       0.416891      -1.063708       0.014941      -0.018987      -0.005425       0.024762      -0.007465      -0.013739       0.012144      -0.007541       0.096467      -0.025159      -0.014009       0.039168             12.936996      14.484542      -9.417675       0.575568      14.689503      -0.533267       9.636942           0.000450
          195              C      10.374971      24.073004       5.675526      -0.089061      34.653211 0.39444830E+03  0.90648849E+04                                 9.324116                            6.656535      -0.001709       1.975829                    0.999686      28.684412      81.950311       0.632698       0.421248      -1.059471      -0.015278      -0.013261       0.018747       0.027581      -0.011455      -0.012479      -0.015740       0.003038       0.076349      -0.031368      -0.001191       0.032560             12.483777      14.104594       8.988126       0.810601      14.030077       0.958641       9.316659           0.000799
          196              C       9.396149      23.129825       5.653592      -0.153032      36.412687 0.41901916E+03  0.97625762E+04                                 9.582771                            6.825234       0.119957       2.006962                    0.999714      29.443279      84.314375       0.630584       0.416901      -1.063697       0.014940       0.018968       0.005424       0.024747       0.007470       0.013739       0.012148      -0.007530       0.096420      -0.025151      -0.014006       0.039158             12.937495      14.485038       9.418178      -0.575269      14.690289      -0.533053       9.637159           0.000451
          197              C      21.742474      17.043029      24.073004      -0.089069      34.653807 0.39445737E+03  0.90651508E+04                                 9.324226                            6.656616      -0.001718       1.975821                    0.999686      28.684785      81.951793       0.632693       0.421248      -1.059470      -0.018748       0.015295      -0.013244       0.027583      -0.012478       0.015745       0.011448       0.036684      -0.042712      -0.031366      -0.001206       0.032572             12.483614       9.316742       0.810321      -0.958293      14.104457      -8.987912      14.029641           0.000800
          198              C      21.764408      18.021851      23.129825      -0.153029      36.412948 0.41902172E+03  0.97626660E+04                                 9.582879                            6.825296       0.119911       2.006951                    0.999714      29.443264      84.314897       0.630575       0.416906      -1.063692      -0.005422      -0.014931       0.018965       0.024738       0.013742      -0.012149      -0.007472       0.051974      -0.036871      -0.025157      -0.013996       0.039153             12.937417       9.637278      -0.575641       0.533526      14.485057      -9.418078      14.689917           0.000453
          199              C       5.675526      17.043029       3.344996      -0.089690      34.664384 0.39455178E+03  0.90676905E+04                                 9.325494                            6.656764      -0.001151       1.975940                    0.999688      28.689302      81.961274       0.632790       0.421166      -1.059542       0.018373       0.015753       0.013731       0.027826       0.012544       0.015854      -0.012506       0.036930      -0.043001      -0.032435      -0.000248       0.032683             12.488988       9.317716      -0.811895      -0.959869      14.112015       8.994713      14.037232           0.000001
          200              C       5.653592      18.021851       4.288175      -0.152625      36.387243 0.41864726E+03  0.97514108E+04                                 9.578285                            6.822020       0.120517       2.007350                    0.999714      29.426538      84.246162       0.630780       0.416878      -1.063748       0.005312      -0.015070      -0.019096       0.024899      -0.013654      -0.012049       0.007515       0.051745      -0.036672      -0.025103      -0.013847       0.038951             12.933739       9.631723       0.575014       0.532924      14.482390       9.417239      14.687104           0.000002
          201              C      21.742474      10.374971       3.344996      -0.089051      34.652380 0.39443954E+03  0.90646254E+04                                 9.323969                            6.656469      -0.001693       1.975842                    0.999686      28.683910      81.948379       0.632700       0.421249      -1.059472      -0.018743      -0.015282       0.013254       0.027578       0.012477      -0.015741       0.011459       0.036648      -0.042711      -0.031369      -0.001185       0.032553             12.483403       9.316518      -0.810560       0.958576      14.104091      -8.987783      14.029600           0.000799
          202              C      21.764408       9.396149       4.288175      -0.153038      36.412840 0.41902348E+03  0.97626996E+04                                 9.582770                            6.825256       0.119965       2.006959                    0.999714      29.443502      84.315044       0.630585       0.416899      -1.063699      -0.005425       0.014942      -0.018976       0.024754      -0.013737       0.012145      -0.007473       0.051995      -0.036921      -0.025161      -0.014004       0.039165             12.937361       9.637210       0.575306      -0.533113      14.484807      -9.418015      14.690066           0.000452
          203              C       5.675526      10.374971      24.073004      -0.089671      34.662904 0.39453317E+03  0.90671419E+04                                 9.325224                            6.656607      -0.001124       1.975962                    0.999688      28.688405      81.957760       0.632799       0.421166      -1.059544       0.018369      -0.015740      -0.013740       0.027820      -0.012543      -0.015850      -0.012516       0.036893      -0.042998      -0.032437      -0.000227       0.032664             12.488759       9.317482       0.812137       0.960155      14.111624       8.994569      14.037170           0.000000
          204              C       5.653592       9.396149      23.129825      -0.152633      36.387064 0.41864805E+03  0.97514157E+04                                 9.578158                            6.821966       0.120577       2.007359                    0.999714      29.426763      84.246236       0.630792       0.416871      -1.063755       0.005315       0.015080       0.019108       0.024915       0.013649       0.012046       0.007516       0.051766      -0.036721      -0.025108      -0.013855       0.038962             12.933653       9.631645      -0.574667      -0.532499      14.482098       9.417149      14.687215           0.000000
          205              C       8.033474      10.364004      24.083971      -0.089670      34.662634 0.39453151E+03  0.90670917E+04                                 9.325161                            6.656586      -0.001114       1.975966                    0.999688      28.688346      81.957464       0.632801       0.421165      -1.059545      -0.018368      -0.013726      -0.015755       0.027821       0.015852       0.012539      -0.012515       0.039938      -0.033866      -0.032434      -0.000230       0.032664             12.488577       9.317460      -0.959666      -0.811675      14.036629       8.994360      14.111644          -0.000001
          206              C       8.055408       9.420825      23.105149      -0.152622      36.386365 0.41864037E+03  0.97511801E+04                                 9.578022                            6.821896       0.120594       2.007369                    0.999714      29.426329      84.244406       0.630797       0.416870      -1.063757      -0.005314       0.019111       0.015074       0.024914      -0.012045      -0.013654       0.007513       0.044233      -0.059309      -0.025110      -0.013852       0.038962             12.933497       9.631673       0.533140       0.575307      14.686620       9.416972      14.482199          -0.000002
          207              C      19.384526      17.053996      24.083971      -0.089074      34.654228 0.39446136E+03  0.90652722E+04                                 9.324315                            6.656655      -0.001733       1.975814                    0.999686      28.684997      81.952735       0.632690       0.421249      -1.059469       0.018749       0.013254      -0.015284       0.027583       0.015744      -0.012480       0.011447       0.039705      -0.033650      -0.031367      -0.001206       0.032573             12.483788       9.316852      -0.958299       0.810339      14.029814      -8.988079      14.104698          -0.000800
          208              C      19.362592      17.997175      23.105149      -0.153037      36.413615 0.41902882E+03  0.97628826E+04                                 9.583016                            6.825364       0.119890       2.006941                    0.999714      29.443597      84.316341       0.630569       0.416907      -1.063691       0.005424      -0.018960       0.014935       0.024738      -0.012150       0.013742      -0.007475       0.044429      -0.059512      -0.025156      -0.013999       0.039155             12.937673       9.637432       0.533545      -0.575651      14.690221      -9.418317      14.485367          -0.000454
          209              C       8.033474      17.053996       3.334029      -0.089694      34.664813 0.39455581E+03  0.90678132E+04                                 9.325585                            6.656804      -0.001165       1.975933                    0.999688      28.689513      81.962217       0.632787       0.421167      -1.059541      -0.018375       0.013740       0.015743       0.027826      -0.015854      -0.012546      -0.012505       0.039972      -0.033874      -0.032435      -0.000248       0.032684             12.489168       9.317825       0.959880       0.811918      14.037417       8.994888      14.112263          -0.000001
          210              C       8.055408      17.997175       4.312851      -0.152632      36.387894 0.41865410E+03  0.97516205E+04                                 9.578420                            6.822086       0.120498       2.007340                    0.999714      29.426866      84.247611       0.630775       0.416879      -1.063746      -0.005314      -0.019092      -0.015073       0.024899       0.012050       0.013654       0.007518       0.044214      -0.059269      -0.025102      -0.013850       0.038952             12.933993       9.631878      -0.532936      -0.575018      14.687407       9.417477      14.482695          -0.000001
          211              C      19.384526      10.364004       3.334029      -0.089051      34.652112 0.39443784E+03  0.90645742E+04                                 9.323908                            6.656448      -0.001682       1.975846                    0.999686      28.683849      81.948087       0.632702       0.421248      -1.059472       0.018742      -0.013239       0.015297       0.027578      -0.015743       0.012473       0.011458       0.039671      -0.033642      -0.031366      -0.001187       0.032553             12.483226       9.316497       0.958094      -0.810104      14.029067      -8.987579      14.104114          -0.000799
          212              C      19.362592       9.420825       4.312851      -0.153027      36.412128 0.41901554E+03  0.97624575E+04                                 9.582636                            6.825186       0.119984       2.006970                    0.999714      29.443063      84.313240       0.630590       0.416898      -1.063700       0.005424       0.018980      -0.014935       0.024753       0.012145      -0.013742      -0.007470       0.044447      -0.059552      -0.025164      -0.014000       0.039165             12.937208       9.637242      -0.533747       0.575939      14.689475      -9.417841      14.484907          -0.000454
          213              C      10.364004       3.334029      19.384526      -0.089038      34.651103 0.39442494E+03  0.90641902E+04                                 9.323710                            6.656330      -0.001659       1.975862                    0.999686      28.683254      81.945592       0.632710       0.421247      -1.059475      -0.013247       0.015290       0.018740       0.027576       0.011466      -0.015738       0.012472      -0.003025       0.076294      -0.031367      -0.001173       0.032540             12.483216      14.029333      -8.987628       0.958443      14.104015      -0.810373       9.316299          -0.000800
          214              C       9.420825       4.312851      19.362592      -0.153022      36.411185 0.41900584E+03  0.97621486E+04                                 9.582383                            6.825053       0.120052       2.006991                    0.999714      29.442743      84.311210       0.630605       0.416892      -1.063707       0.018987      -0.014941       0.005425       0.024762      -0.007465       0.012144      -0.013739       0.007541       0.096468      -0.025159      -0.014008       0.039168             12.937014      14.689523      -9.417686      -0.533254      14.484560       0.575555       9.636960          -0.000455
          215              C      17.053996       3.334029       8.033474      -0.089061      34.653243 0.39444856E+03  0.90648940E+04                                 9.324126                            6.656540      -0.001715       1.975827                    0.999686      28.684429      81.950421       0.632697       0.421248      -1.059471       0.013261       0.015278      -0.018747       0.027581      -0.011455      -0.015739      -0.012479      -0.003038       0.076350      -0.031368      -0.001192       0.032560             12.483796      14.030101       8.988144       0.958628      14.104618       0.810587       9.316669          -0.000801
          216              C      17.997175       4.312851       8.055408      -0.153033      36.412715 0.41901950E+03  0.97625841E+04                                 9.582773                            6.825236       0.119956       2.006961                    0.999714      29.443277      84.314312       0.630584       0.416900      -1.063698      -0.018967      -0.014940      -0.005424       0.024747       0.007470       0.012148       0.013739       0.007530       0.096420      -0.025151      -0.014007       0.039158             12.937506      14.690310       9.418195      -0.533071      14.485060      -0.575288       9.637150          -0.000454
          217              C      17.053996      24.083971      19.384526      -0.089080      34.654743 0.39446751E+03  0.90654504E+04                                 9.324399                            6.656700      -0.001738       1.975806                    0.999687      28.685318      81.953866       0.632688       0.421248      -1.059469       0.013252      -0.015290       0.018752       0.027587       0.011444       0.015744      -0.012480      -0.003021       0.076405      -0.031366      -0.001213       0.032579             12.484029      14.030171      -8.988294      -0.958369      14.105015       0.810373       9.316899          -0.000802
          218              C      17.997175      23.105149      19.362592      -0.153025      36.412871 0.41901839E+03  0.97625728E+04                                 9.582900                            6.825289       0.119899       2.006953                    0.999714      29.443062      84.314354       0.630572       0.416908      -1.063691      -0.018956       0.014930       0.005422       0.024731      -0.007469      -0.012152       0.013743       0.007544       0.096364      -0.025147      -0.013999       0.039146             12.937584      14.690180      -9.418269       0.533468      14.485330      -0.575607       9.637242          -0.000455
          219              C      10.364004      24.083971       8.033474      -0.089056      34.652547 0.39444274E+03  0.90647182E+04                                 9.323977                            6.656480      -0.001688       1.975839                    0.999686      28.684150      81.949181       0.632702       0.421247      -1.059473      -0.013237      -0.015302      -0.018745       0.027582      -0.011455       0.015742       0.012473      -0.003008       0.076350      -0.031365      -0.001195       0.032559             12.483445      14.029392       8.987774      -0.958140      14.104404      -0.810114       9.316540          -0.000801
          220              C       9.420825      23.105149       8.055408      -0.153015      36.411364 0.41900473E+03  0.97621354E+04                                 9.582513                            6.825103       0.119997       2.006983                    0.999714      29.442519      84.311171       0.630593       0.416899      -1.063701       0.018975       0.014930      -0.005422       0.024746       0.007464      -0.012147      -0.013744       0.007555       0.096412      -0.025155      -0.014001       0.039156             12.937110      14.689424       9.417790       0.533683      14.484864       0.575907       9.637042          -0.000455
          221              C       3.334029       8.033474      17.053996      -0.089670      34.662843 0.39453237E+03  0.90671183E+04                                 9.325207                            6.656596      -0.001123       1.975963                    0.999688      28.688389      81.957667       0.632800       0.421166      -1.059544       0.015740      -0.018369       0.013740       0.027820      -0.012543      -0.012516      -0.015850      -0.036893      -0.042998      -0.032437      -0.000227       0.032664             12.488733      14.111589       0.812125       8.994544       9.317472       0.960144      14.037138          -0.000001
          222              C       4.312851       8.055408      17.997175      -0.152633      36.387086 0.41864842E+03  0.97514248E+04                                 9.578159                            6.821968       0.120576       2.007359                    0.999714      29.426765      84.246197       0.630792       0.416871      -1.063755      -0.015080      -0.005315      -0.019108       0.024915       0.013650       0.007516       0.012046      -0.051766      -0.036721      -0.025108      -0.013855       0.038962             12.933656      14.482105      -0.574679       9.417155       9.631639      -0.532510      14.687223          -0.000001
          223              C       3.334029      19.384526      10.364004      -0.089050      34.652248 0.39443792E+03  0.90645777E+04                                 9.323937                            6.656447      -0.001684       1.975846                    0.999686      28.683865      81.948168       0.632703       0.421248      -1.059472       0.015283       0.018743      -0.013254       0.027578       0.012477       0.011459      -0.015741      -0.036648      -0.042711      -0.031369      -0.001184       0.032553             12.483350      14.104023      -0.810546      -8.987734       9.316494       0.958562      14.029533          -0.000799
          224              C       4.312851      19.362592       9.420825      -0.153037      36.412770 0.41902257E+03  0.97626735E+04                                 9.582759                            6.825249       0.119970       2.006961                    0.999714      29.443469      84.314942       0.630585       0.416899      -1.063699      -0.014942       0.005425       0.018976       0.024754      -0.013737      -0.007474       0.012145      -0.051994      -0.036921      -0.025161      -0.014003       0.039165             12.937341      14.484780       0.575309      -9.417995       9.637205      -0.533116      14.690039          -0.000452
          225              C      24.083971       8.033474      10.364004      -0.089690      34.664323 0.39455104E+03  0.90676677E+04                                 9.325475                            6.656752      -0.001149       1.975940                    0.999688      28.689290      81.961176       0.632792       0.421166      -1.059543      -0.015753      -0.018373      -0.013731       0.027826       0.012544      -0.012506       0.015854      -0.036930      -0.043001      -0.032435      -0.000248       0.032683             12.488958      14.111978      -0.811888       8.994686       9.317703      -0.959862      14.037195          -0.000001
          226              C      23.105149       8.055408       9.420825      -0.152625      36.387223 0.41864710E+03  0.97514047E+04                                 9.578277                            6.822015       0.120518       2.007350                    0.999714      29.426530      84.246086       0.630781       0.416878      -1.063749       0.015070      -0.005312       0.019096       0.024899      -0.013654       0.007515      -0.012049      -0.051745      -0.036671      -0.025103      -0.013848       0.038950             12.933728      14.482378       0.575017       9.417232       9.631712       0.532926      14.687093          -0.000001
          227              C      24.083971      19.384526      17.053996      -0.089068      34.653668 0.39445574E+03  0.90651026E+04                                 9.324190                            6.656593      -0.001709       1.975824                    0.999686      28.684746      81.951596       0.632695       0.421247      -1.059471      -0.015295       0.018748       0.013244       0.027583      -0.012478       0.011449       0.015745      -0.036684      -0.042712      -0.031367      -0.001206       0.032572             12.483555      14.104383       0.810301      -8.987857       9.316717      -0.958273      14.029565          -0.000799
          228              C      23.105149      19.362592      17.997175      -0.153029      36.412899 0.41902114E+03  0.97626487E+04                                 9.582871                            6.825292       0.119914       2.006953                    0.999714      29.443233      84.314781       0.630575       0.416906      -1.063692       0.014931       0.005422      -0.018964       0.024738       0.013742      -0.007472      -0.012149      -0.051973      -0.036870      -0.025157      -0.013996       0.039153             12.937404      14.485042      -0.575652      -9.418065       9.637270       0.533536      14.689900          -0.000453
          229              C       2.837763       6.854500      10.871237      -0.017431      40.486918 0.41277365E+03  0.94936548E+04                                10.260427                            6.702102       0.056091       2.028992                    0.999249      26.630982      73.536355       0.652594       0.408076      -1.079244       0.026338       0.000000      -0.026352       0.037258       0.000919      -0.005225       0.000918      -0.008992      -0.009000      -0.008341       0.002227       0.006114             15.632130      18.507990      -0.055516     -12.883745       9.880064      -0.056023      18.508336           0.000000
          230              C       1.789025       6.854500      11.919976       0.592038      25.220662 0.25924337E+03  0.54117042E+04                                 8.092870                            5.734970      -0.028335       2.050183                    0.999621      22.320820      62.551172       0.616728       0.475758      -1.018714      -0.041886       0.000000       0.041871       0.059225      -0.000069       0.100964      -0.000069       0.044401       0.044409      -0.086163      -0.029602       0.115765             11.459524      13.581625       0.000682      -8.605337       7.215147       0.000465      13.581800          -0.000000
          231              C       5.899805       6.854500       7.809195       0.092832      43.572228 0.41078207E+03  0.94701971E+04                                10.877111                            6.760932      -0.133019       1.964420                    0.999186      26.514073      74.160271       0.636686       0.417285      -1.069413       0.013413       0.000007      -0.013421       0.018974       0.009625      -0.017252       0.009620      -0.006306      -0.006304      -0.025573       0.010423       0.015150             17.163039      19.835439      -3.024353     -11.106290      11.817448      -3.025521      19.836230           0.000000
          232              C       4.809117       6.854500       8.899883       0.074682      42.259059 0.43399283E+03  0.10123099E+05                                10.711981                            6.964229      -0.102831       1.974495                    0.999296      26.688401      74.588225       0.626585       0.419078      -1.070445      -0.006703      -0.000001       0.006704       0.009480      -0.011522      -0.011522      -0.011522       0.020609       0.020601      -0.026112       0.007721       0.018391             16.844540      19.978106      -0.183578     -14.089501      10.576841      -0.184566      19.978672          -0.000000
          233              C      24.580237      20.563500      10.871237      -0.020947      40.488128 0.41299063E+03  0.94996172E+04                                10.259014                            6.703273       0.054787       2.028763                    0.999231      26.638220      73.553119       0.652643       0.408004      -1.079322      -0.027757       0.000000      -0.027746       0.039247       0.000935       0.004427      -0.000935      -0.011408      -0.011399      -0.008338       0.000625       0.007713             15.621301      18.492133      -0.055787      12.869137       9.879558       0.055735      18.492211          -0.000001
          234              C      25.628975      20.563500      11.919976       0.595751      25.122935 0.25828832E+03  0.53874190E+04                                 8.074200                            5.726380      -0.031159       2.049928                    0.999624      22.284998      62.449225       0.616798       0.476088      -1.018420       0.041399       0.000000       0.041411       0.058555      -0.000053      -0.102724       0.000053       0.039991       0.039986      -0.089394      -0.026660       0.116054             11.420445      13.529631       0.000569       8.561571       7.201991      -0.000612      13.529713           0.000000
          235              C      21.518195      20.563500       7.809195       0.092900      43.576044 0.41080957E+03  0.94711310E+04                                10.878098                            6.761413      -0.133422       1.964284                    0.999186      26.515273      74.168422       0.636618       0.417317      -1.069377      -0.013412       0.000000      -0.013410       0.018966       0.009642       0.017216      -0.009642      -0.006356      -0.006355      -0.025572       0.010474       0.015097             17.162273      19.834471      -3.025151      11.104715      11.817876       3.025219      19.834470          -0.000000
          236              C      22.608883      20.563500       8.899883       0.074582      42.269833 0.43412342E+03  0.10127183E+05                                10.714099                            6.965610      -0.103423       1.974252                    0.999296      26.693862      74.613952       0.626461       0.419118      -1.070390       0.006722      -0.000000       0.006724       0.009508      -0.011524       0.011586       0.011524       0.020575       0.020580      -0.026128       0.007683       0.018444             16.843842      19.975823      -0.184063      14.086663      10.579904       0.184109      19.975800           0.000000
          237              C      24.580237       6.854500      16.546763      -0.017478      40.489129 0.41279636E+03  0.94943134E+04                                10.260758                            6.702256       0.056069       2.028971                    0.999249      26.631922      73.539620       0.652591       0.408073      -1.079245      -0.026358       0.000000       0.026347       0.037268      -0.000917      -0.005261      -0.000917      -0.009007      -0.008999      -0.008380       0.002259       0.006121             15.632576      18.508659       0.055782     -12.884152       9.880337       0.055732      18.508733          -0.000000
          238              C      25.628975       6.854500      15.498025       0.592046      25.221089 0.25924646E+03  0.54117874E+04                                 8.092972                            5.735007      -0.028331       2.050179                    0.999621      22.320983      62.551834       0.616725       0.475758      -1.018713       0.041875      -0.000000      -0.041888       0.059229       0.000069       0.100966       0.000069       0.044376       0.044370      -0.086174      -0.029583       0.115757             11.459657      13.581845      -0.000550      -8.605473       7.215200      -0.000592      13.581926          -0.000000
          239              C      21.518195       6.854500      19.608805       0.092773      43.575433 0.41080969E+03  0.94710044E+04                                10.877580                            6.761112      -0.132946       1.964425                    0.999186      26.515285      74.164621       0.636684       0.417279      -1.069415      -0.013423      -0.000000       0.013422       0.018982      -0.009615      -0.017287      -0.009615      -0.006278      -0.006277      -0.025589       0.010395       0.015194             17.163418      19.836315       3.024891     -11.106697      11.817619       3.024968      19.836320           0.000000
          240              C      22.608883       6.854500      18.518117       0.074746      42.258967 0.43398208E+03  0.10122821E+05                                10.712139                            6.964242      -0.102969       1.974461                    0.999296      26.687961      74.587754       0.626569       0.419090      -1.070433       0.006702       0.000000      -0.006703       0.009478       0.011526      -0.011483       0.011526       0.020599       0.020603      -0.026100       0.007751       0.018349             16.844687      19.978625       0.183995     -14.089730      10.576830       0.184056      19.978605          -0.000000
          241              C       2.837763      20.563500      16.546763      -0.020897      40.485852 0.41296697E+03  0.94989306E+04                                10.258669                            6.703109       0.054809       2.028784                    0.999231      26.637253      73.549738       0.652647       0.408008      -1.079321       0.027736       0.000000       0.027751       0.039235      -0.000936       0.004391       0.000935      -0.011391      -0.011399      -0.008299       0.000593       0.007706             15.620829      18.491437       0.055522      12.868706       9.879270      -0.056024      18.491779          -0.000000
          242              C       1.789025      20.563500      15.498025       0.595744      25.122532 0.25828525E+03  0.53873358E+04                                 8.074101                            5.726342      -0.031165       2.049933                    0.999623      22.284826      62.448521       0.616802       0.476087      -1.018421      -0.041408       0.000000      -0.041394       0.058550       0.000053      -0.102722      -0.000053       0.040018       0.040026      -0.089382      -0.026680       0.116062             11.420319      13.529426      -0.000701       8.561447       7.201935       0.000484      13.529597           0.000000
          243              C       5.899805      20.563500      19.608805       0.092959      43.572788 0.41078174E+03  0.94703164E+04                                10.877615                            6.761229      -0.133495       1.964280                    0.999185      26.514053      74.164007       0.636622       0.417322      -1.069375       0.013402      -0.000007       0.013409       0.018958      -0.009652       0.017181       0.009647      -0.006384      -0.006382      -0.025556       0.010502       0.015053             17.161857      19.833547       3.024609      11.104273      11.817690      -3.025768      19.834335           0.000000
          244              C       4.809117      20.563500      18.518117       0.074518      42.269893 0.43413413E+03  0.10127458E+05                                10.713930                            6.965594      -0.103283       1.974287                    0.999296      26.694300      74.614376       0.626478       0.419106      -1.070402      -0.006724       0.000001      -0.006725       0.009510       0.011520       0.011626      -0.011520       0.020586       0.020577      -0.026140       0.007653       0.018487             16.843663      19.975261       0.183647      14.086398      10.579905      -0.184617      19.975824           0.000000
          245              C      10.871237       2.837763       6.854500      -0.020874      40.484774 0.41295464E+03  0.94985711E+04                                10.258511                            6.703021       0.054833       2.028799                    0.999231      26.636733      73.547883       0.652650       0.408009      -1.079320      -0.027740       0.027740      -0.000000       0.039230      -0.004371       0.000936       0.000936       0.000000       0.022765      -0.008276       0.000577       0.007699             15.620987      18.491897     -12.868929      -0.055792      18.491893      -0.055808       9.879172          -0.000000
          246              C      11.919976       1.789025       6.854500       0.595747      25.122003 0.25827957E+03  0.53871915E+04                                 8.074007                            5.726288      -0.031170       2.049937                    0.999623      22.284644      62.448002       0.616802       0.476088      -1.018419       0.041401      -0.041401      -0.000000       0.058549       0.102722      -0.000053      -0.000053      -0.000000      -0.080081      -0.089375      -0.026694       0.116069             11.420436      13.529731      -8.561610       0.000590      13.529729       0.000583       7.201849          -0.000000
          247              C       7.809195       5.899805       6.854500       0.092997      43.570025 0.41075896E+03  0.94696390E+04                                10.877168                            6.761054      -0.133520       1.964286                    0.999185      26.513046      74.160063       0.636629       0.417324      -1.069376      -0.013401       0.013402       0.000000       0.018953      -0.017158       0.009654       0.009654       0.000000       0.012805      -0.025545       0.010521       0.015024             17.161562      19.833553     -11.103857      -3.025244      19.833554      -3.025246      11.817578          -0.000000
          248              C       8.899883       4.809117       6.854500       0.074486      42.269102 0.43413337E+03  0.10127402E+05                                10.713669                            6.965515      -0.103172       1.974320                    0.999296      26.694292      74.613418       0.626494       0.419097      -1.070411       0.006725      -0.006725       0.000000       0.009511      -0.011646      -0.011517      -0.011517       0.000000      -0.041177      -0.026145       0.007636       0.018509             16.843447      19.975302     -14.086147      -0.184187      19.975303      -0.184194      10.579735          -0.000000
          249              C      10.871237      24.580237      20.563500      -0.020923      40.487011 0.41297772E+03  0.94992405E+04                                10.258848                            6.703179       0.054811       2.028778                    0.999231      26.637683      73.551188       0.652646       0.408006      -1.079322      -0.027735      -0.027761      -0.000000       0.039242       0.004407      -0.000935       0.000935       0.000008       0.022790      -0.008315       0.000608       0.007707             15.621444      18.492311      12.869347       0.055513      18.492573      -0.056062       9.879448          -0.000001
          250              C      11.919976      25.628975      20.563500       0.595754      25.122425 0.25828272E+03  0.53872762E+04                                 8.074108                            5.726326      -0.031164       2.049933                    0.999623      22.284813      62.448682       0.616800       0.476089      -1.018418       0.041418       0.041391      -0.000000       0.058555      -0.102724       0.000053      -0.000053      -0.000007      -0.080021      -0.089387      -0.026674       0.116061             11.420566      13.529853       8.561741      -0.000713      13.529940       0.000455       7.201905          -0.000000
          251              C       7.809195      21.518195      20.563500       0.092939      43.573232 0.41078644E+03  0.94704436E+04                                10.877643                            6.761236      -0.133446       1.964291                    0.999185      26.514252      74.164429       0.636626       0.417318      -1.069378      -0.013402      -0.013412       0.000008       0.018961       0.017192      -0.009649       0.009644      -0.000001       0.012750      -0.025561       0.010493       0.015068             17.161953      19.833657      11.104277       3.024693      19.834448      -3.025785      11.817754          -0.000001
          252              C       8.899883      22.608883      20.563500       0.074549      42.269033 0.43412278E+03  0.10127130E+05                                10.713834                            6.965531      -0.103308       1.974286                    0.999296      26.693859      74.613004       0.626477       0.419109      -1.070399       0.006724       0.006724      -0.000001       0.009509       0.011607       0.011521      -0.011521       0.000006      -0.041163      -0.026133       0.007666       0.018467             16.843609      19.975253      14.086389       0.183685      19.975838      -0.184603      10.579735          -0.000000
          253              C      16.546763      24.580237       6.854500      -0.020973      40.489313 0.41300123E+03  0.94999231E+04                                10.259198                            6.703342       0.054789       2.028757                    0.999231      26.638653      73.554587       0.652641       0.408002      -1.079324       0.027756      -0.027756      -0.000000       0.039253      -0.004442      -0.000934      -0.000934      -0.000000       0.022814      -0.008354       0.000640       0.007714             15.621930      18.493024     -12.869795       0.055769      18.493025       0.055782       9.879741          -0.000000
          254              C      15.498025      25.628975       6.854500       0.595761      25.122871 0.25828593E+03  0.53873631E+04                                 8.074218                            5.726367      -0.031158       2.049929                    0.999624      22.284986      62.449399       0.616796       0.476090      -1.018417      -0.041408       0.041408      -0.000000       0.058560       0.102726       0.000053       0.000053       0.000000      -0.079960      -0.089400      -0.026653       0.116053             11.420717      13.530093      -8.561898      -0.000585      13.530094      -0.000578       7.201963          -0.000000
          255              C      19.608805      21.518195       6.854500       0.092879      43.576489 0.41081424E+03  0.94712576E+04                                10.878127                            6.761421      -0.133374       1.964296                    0.999186      26.515471      74.168845       0.636623       0.417313      -1.069380       0.013413      -0.013413       0.000000       0.018968      -0.017227      -0.009639      -0.009639       0.000000       0.012694      -0.025577       0.010465       0.015112             17.162371      19.834581     -11.104719       3.025232      19.834589       3.025241      11.817943          -0.000000
          256              C      18.518117      22.608883       6.854500       0.074612      42.268987 0.43411220E+03  0.10126859E+05                                10.714005                            6.965548      -0.103447       1.974251                    0.999296      26.693425      74.612590       0.626460       0.419121      -1.070388      -0.006722       0.006722      -0.000000       0.009507      -0.011567       0.011524       0.011524      -0.000000      -0.041148      -0.026121       0.007696       0.018425             16.843793      19.975819     -14.086659       0.184093      19.975822       0.184103      10.579737           0.000000
          257              C      16.546763       2.837763      20.563500      -0.020924      40.487007 0.41297763E+03  0.94992372E+04                                10.258844                            6.703177       0.054811       2.028778                    0.999231      26.637686      73.551178       0.652646       0.408006      -1.079322       0.027761       0.027735      -0.000000       0.039242       0.004407       0.000935      -0.000935      -0.000008       0.022790      -0.008315       0.000609       0.007707             15.621435      18.492563      12.869338      -0.056067      18.492298       0.055508       9.879444          -0.000001
          258              C      15.498025       1.789025      20.563500       0.595754      25.122442 0.25828280E+03  0.53872781E+04                                 8.074110                            5.726326      -0.031164       2.049933                    0.999623      22.284814      62.448680       0.616800       0.476089      -1.018418      -0.041391      -0.041418      -0.000000       0.058555      -0.102724      -0.000053       0.000053       0.000007      -0.080021      -0.089387      -0.026674       0.116061             11.420570      13.529947       8.561747       0.000455      13.529858      -0.000714       7.201903          -0.000000
          259              C      19.608805       5.899805      20.563500       0.092938      43.573226 0.41078652E+03  0.94704446E+04                                10.877636                            6.761234      -0.133446       1.964291                    0.999185      26.514256      74.164405       0.636627       0.417318      -1.069378       0.013412       0.013403      -0.000008       0.018961       0.017193       0.009644      -0.009649       0.000001       0.012750      -0.025561       0.010493       0.015068             17.161940      19.834430      11.104265      -3.025783      19.833643       3.024690      11.817746           0.000000
          260              C      18.518117       4.809117      20.563500       0.074549      42.269007 0.43412258E+03  0.10127124E+05                                10.713827                            6.965528      -0.103310       1.974285                    0.999296      26.693852      74.612951       0.626477       0.419109      -1.070400      -0.006724      -0.006724       0.000001       0.009509       0.011607      -0.011521       0.011521      -0.000006      -0.041162      -0.026133       0.007666       0.018467             16.843594      19.975823      14.086377      -0.184611      19.975237       0.183677      10.579723          -0.000000
          261              C       6.854500      10.871237       2.837763      -0.017431      40.486936 0.41277371E+03  0.94936575E+04                                10.260433                            6.702104       0.056091       2.028992                    0.999249      26.630985      73.536393       0.652594       0.408076      -1.079243      -0.000000      -0.026338       0.026352       0.037258       0.000918       0.000918      -0.005225       0.008992      -0.009000      -0.008341       0.002227       0.006114             15.632145       9.880063      -0.055517      -0.056022      18.508018     -12.883763      18.508353           0.000000
          262              C       6.854500      11.919976       1.789025       0.592039      25.220673 0.25924342E+03  0.54117056E+04                                 8.092875                            5.734972      -0.028335       2.050183                    0.999621      22.320821      62.551187       0.616728       0.475758      -1.018714      -0.000000       0.041886      -0.041871       0.059225      -0.000069      -0.000069       0.100964      -0.044401       0.044409      -0.086163      -0.029602       0.115765             11.459534       7.215151       0.000682       0.000464      13.581641      -8.605345      13.581810          -0.000000
          263              C       6.854500       7.809195       5.899805       0.092832      43.572228 0.41078206E+03  0.94701969E+04                                10.877111                            6.760933      -0.133019       1.964420                    0.999186      26.514072      74.160271       0.636686       0.417285      -1.069413      -0.000007      -0.013413       0.013421       0.018974       0.009625       0.009620      -0.017252       0.006307      -0.006304      -0.025573       0.010423       0.015150             17.163040      11.817449      -3.024355      -3.025519      19.835442     -11.106291      19.836230          -0.000000
          264              C       6.854500       8.899883       4.809117       0.074683      42.259041 0.43399265E+03  0.10123094E+05                                10.711978                            6.964228      -0.102830       1.974496                    0.999296      26.688396      74.588215       0.626585       0.419078      -1.070445       0.000001       0.006703      -0.006704       0.009480      -0.011522      -0.011522      -0.011522      -0.020609       0.020601      -0.026112       0.007721       0.018391             16.844535      10.576839      -0.183581      -0.184563      19.978101     -14.089496      19.978664          -0.000000
          265              C      20.563500      10.871237      24.580237      -0.020897      40.485883 0.41296718E+03  0.94989381E+04                                10.258682                            6.703115       0.054807       2.028784                    0.999231      26.637252      73.549783       0.652646       0.408008      -1.079320       0.000000      -0.027736      -0.027750       0.039235      -0.000936       0.000936       0.004390       0.011391      -0.011399      -0.008298       0.000593       0.007705             15.620859       9.879281       0.055519      -0.056027      18.491479      12.868739      18.491816          -0.000000
          266              C      20.563500      11.919976      25.628975       0.595744      25.122493 0.25828485E+03  0.53873269E+04                                 8.074099                            5.726341      -0.031165       2.049933                    0.999623      22.284825      62.448564       0.616801       0.476087      -1.018420      -0.000000       0.041408       0.041394       0.058550       0.000053      -0.000053      -0.102722      -0.040019       0.040027      -0.089382      -0.026681       0.116062             11.420320       7.201934      -0.000701       0.000484      13.529429       8.561449      13.529597          -0.000000
          267              C      20.563500       7.809195      21.518195       0.092959      43.572780 0.41078165E+03  0.94703130E+04                                10.877612                            6.761227      -0.133499       1.964278                    0.999185      26.514049      74.163974       0.636622       0.417322      -1.069375       0.000007      -0.013402      -0.013409       0.018958      -0.009652       0.009647       0.017181       0.006384      -0.006382      -0.025555       0.010503       0.015053             17.161857      11.817680       3.024603      -3.025765      19.833551      11.104282      19.834339          -0.000000
          268              C      20.563500       8.899883      22.608883       0.074518      42.269925 0.43413440E+03  0.10127465E+05                                10.713933                            6.965595      -0.103285       1.974287                    0.999296      26.694311      74.614396       0.626478       0.419106      -1.070402      -0.000001       0.006724       0.006726       0.009510       0.011520      -0.011520       0.011626      -0.020586       0.020578      -0.026140       0.007653       0.018487             16.843678      10.579898       0.183642      -0.184622      19.975286      14.086420      19.975850          -0.000000
          269              C       6.854500      16.546763      24.580237      -0.017478      40.489149 0.41279635E+03  0.94943144E+04                                10.260768                            6.702259       0.056069       2.028972                    0.999249      26.631921      73.539657       0.652590       0.408073      -1.079245      -0.000000       0.026358      -0.026347       0.037268      -0.000917      -0.000918      -0.005261       0.009007      -0.008999      -0.008380       0.002259       0.006120             15.632598       9.880340       0.055781       0.055734      18.508689     -12.884177      18.508764           0.000001
          270              C       6.854500      15.498025      25.628975       0.592046      25.221098 0.25924646E+03  0.54117877E+04                                 8.092978                            5.735009      -0.028330       2.050179                    0.999621      22.320983      62.551854       0.616725       0.475759      -1.018713       0.000000      -0.041875       0.041888       0.059230       0.000068       0.000069       0.100966      -0.044376       0.044370      -0.086174      -0.029583       0.115757             11.459670       7.215205      -0.000550      -0.000592      13.581862      -8.605486      13.581943          -0.000000
          271              C       6.854500      19.608805      21.518195       0.092773      43.575433 0.41080961E+03  0.94710030E+04                                10.877584                            6.761114      -0.132946       1.964425                    0.999186      26.515281      74.164636       0.636683       0.417280      -1.069415       0.000000       0.013423      -0.013422       0.018982      -0.009615      -0.009615      -0.017287       0.006278      -0.006278      -0.025589       0.010395       0.015194             17.163426      11.817621       3.024897       3.024963      19.836330     -11.106706      19.836328           0.000000
          272              C       6.854500      18.518117      22.608883       0.074746      42.258974 0.43398215E+03  0.10122823E+05                                10.712141                            6.964244      -0.102967       1.974461                    0.999296      26.687964      74.587781       0.626569       0.419090      -1.070433      -0.000000      -0.006702       0.006703       0.009478       0.011526       0.011526      -0.011483      -0.020599       0.020603      -0.026100       0.007751       0.018350             16.844692      10.576837       0.183999       0.184052      19.978631     -14.089734      19.978609          -0.000000
          273              C      20.563500      16.546763       2.837763      -0.020947      40.488175 0.41299047E+03  0.94996147E+04                                10.259032                            6.703276       0.054785       2.028763                    0.999231      26.638214      73.553164       0.652641       0.408005      -1.079322      -0.000000       0.027757       0.027746       0.039247       0.000935      -0.000935       0.004426       0.011407      -0.011399      -0.008337       0.000624       0.007713             15.621348       9.879569      -0.055789       0.055732      18.492202      12.869193      18.492274           0.000000
          274              C      20.563500      15.498025       1.789025       0.595750      25.122943 0.25828806E+03  0.53874134E+04                                 8.074209                            5.726381      -0.031159       2.049929                    0.999624      22.284996      62.449267       0.616798       0.476088      -1.018419      -0.000000      -0.041398      -0.041411       0.058555      -0.000053       0.000053      -0.102724      -0.039992       0.039987      -0.089394      -0.026660       0.116055             11.420473       7.201993       0.000568      -0.000613      13.529674       8.561608      13.529753          -0.000000
          275              C      20.563500      19.608805       5.899805       0.092900      43.576043 0.41080937E+03  0.94711259E+04                                10.878102                            6.761414      -0.133425       1.964283                    0.999186      26.515264      74.168409       0.636618       0.417317      -1.069376      -0.000000       0.013412       0.013410       0.018966       0.009642      -0.009642       0.017215       0.006356      -0.006355      -0.025571       0.010475       0.015097             17.162286      11.817876      -3.025149       3.025218      19.834493      11.104735      19.834490           0.000000
          276              C      20.563500      18.518117       4.809117       0.074581      42.269894 0.43412389E+03  0.10127197E+05                                10.714111                            6.965614      -0.103422       1.974252                    0.999296      26.693880      74.614025       0.626461       0.419118      -1.070390       0.000000      -0.006723      -0.006724       0.009508      -0.011524       0.011524       0.011586      -0.020576       0.020580      -0.026128       0.007683       0.018445             16.843874      10.579908      -0.184058       0.184113      19.975870      14.086702      19.975846           0.000000
          277              C      24.580237      20.563500      16.546763      -0.020947      40.488134 0.41299050E+03  0.94996133E+04                                10.259015                            6.703271       0.054786       2.028763                    0.999231      26.638220      73.553114       0.652643       0.408004      -1.079323      -0.027757       0.000000       0.027746       0.039247       0.000935      -0.004427       0.000935      -0.011408      -0.011399      -0.008338       0.000625       0.007713             15.621303      18.492139      -0.055788     -12.869141       9.879557      -0.055733      18.492213          -0.000001
          278              C      25.628975      20.563500      15.498025       0.595751      25.122958 0.25828843E+03  0.53874215E+04                                 8.074204                            5.726381      -0.031159       2.049928                    0.999624      22.284999      62.449224       0.616799       0.476087      -1.018420       0.041398       0.000000      -0.041411       0.058555      -0.000053       0.102724      -0.000053       0.039991       0.039986      -0.089394      -0.026660       0.116054             11.420455      13.529647       0.000569      -8.561584       7.201991       0.000611      13.529727           0.000000
          279              C      21.518195      20.563500      19.608805       0.092900      43.576036 0.41080951E+03  0.94711294E+04                                10.878096                            6.761413      -0.133422       1.964284                    0.999186      26.515271      74.168414       0.636618       0.417317      -1.069377      -0.013412       0.000000       0.013410       0.018966       0.009642      -0.017216       0.009642      -0.006355      -0.006355      -0.025572       0.010474       0.015097             17.162268      19.834464      -3.025151     -11.104709      11.817876      -3.025221      19.834465          -0.000000
          280              C      22.608883      20.563500      18.518117       0.074582      42.269833 0.43412347E+03  0.10127184E+05                                10.714099                            6.965611      -0.103422       1.974252                    0.999296      26.693863      74.613953       0.626461       0.419118      -1.070390       0.006722      -0.000000      -0.006724       0.009508      -0.011524      -0.011586      -0.011524       0.020575       0.020580      -0.026128       0.007683       0.018445             16.843839      19.975818      -0.184063     -14.086659      10.579905      -0.184108      19.975795           0.000000
          281              C       2.837763       6.854500      16.546763      -0.017430      40.486896 0.41277331E+03  0.94936445E+04                                10.260421                            6.702098       0.056091       2.028992                    0.999249      26.630974      73.536310       0.652595       0.408076      -1.079244       0.026338       0.000000       0.026352       0.037257       0.000919       0.005225      -0.000918      -0.008992      -0.009000      -0.008340       0.002227       0.006114             15.632117      18.507974      -0.055517      12.883733       9.880058       0.056022      18.508319          -0.000000
          282              C       1.789025       6.854500      15.498025       0.592038      25.220678 0.25924343E+03  0.54117056E+04                                 8.092872                            5.734970      -0.028336       2.050183                    0.999621      22.320819      62.551161       0.616728       0.475758      -1.018714      -0.041885       0.000000      -0.041871       0.059225      -0.000069      -0.100964       0.000069       0.044401       0.044409      -0.086163      -0.029602       0.115765             11.459528      13.581632       0.000682       8.605343       7.215145      -0.000464      13.581807          -0.000000
          283              C       5.899805       6.854500      19.608805       0.092832      43.572192 0.41078189E+03  0.94701910E+04                                10.877102                            6.760930      -0.133019       1.964420                    0.999186      26.514066      74.160225       0.636687       0.417285      -1.069413       0.013413       0.000007       0.013421       0.018974       0.009625       0.017252      -0.009620      -0.006307      -0.006304      -0.025573       0.010423       0.015150             17.163016      19.835409      -3.024350      11.106270      11.817437       3.025518      19.836204           0.000000
          284              C       4.809117       6.854500      18.518117       0.074682      42.259043 0.43399283E+03  0.10123098E+05                                10.711974                            6.964228      -0.102830       1.974495                    0.999296      26.688402      74.588203       0.626586       0.419078      -1.070445      -0.006703      -0.000001      -0.006704       0.009481      -0.011522       0.011523       0.011522       0.020609       0.020601      -0.026112       0.007720       0.018392             16.844521      19.978078      -0.183578      14.089479      10.576836       0.184565      19.978648          -0.000000
          285              C       2.837763      20.563500      10.871237      -0.020897      40.485852 0.41296715E+03  0.94989360E+04                                10.258670                            6.703111       0.054809       2.028784                    0.999231      26.637255      73.549752       0.652647       0.408008      -1.079321       0.027736       0.000000      -0.027751       0.039235      -0.000936      -0.004391      -0.000936      -0.011391      -0.011399      -0.008299       0.000593       0.007706             15.620830      18.491436       0.055521     -12.868706       9.879272       0.056025      18.491781          -0.000000
          286              C       1.789025      20.563500      11.919976       0.595744      25.122511 0.25828516E+03  0.53873337E+04                                 8.074097                            5.726341      -0.031165       2.049933                    0.999623      22.284826      62.448526       0.616801       0.476087      -1.018421      -0.041408       0.000000       0.041394       0.058550       0.000053       0.102722       0.000053       0.040018       0.040026      -0.089382      -0.026680       0.116062             11.420311      13.529412      -0.000701      -8.561436       7.201935      -0.000485      13.529585           0.000000
          287              C       5.899805      20.563500       7.809195       0.092959      43.572797 0.41078177E+03  0.94703175E+04                                10.877618                            6.761230      -0.133495       1.964280                    0.999185      26.514054      74.164017       0.636621       0.417322      -1.069374       0.013402      -0.000007      -0.013409       0.018958      -0.009652      -0.017181      -0.009647      -0.006384      -0.006382      -0.025556       0.010502       0.015053             17.161865      19.833559       3.024610     -11.104282      11.817691       3.025767      19.834344           0.000000
          288              C       4.809117      20.563500       8.899883       0.074518      42.269894 0.43413406E+03  0.10127456E+05                                10.713932                            6.965594      -0.103284       1.974287                    0.999296      26.694298      74.614377       0.626478       0.419106      -1.070402      -0.006724       0.000001       0.006725       0.009510       0.011520      -0.011626       0.011520       0.020586       0.020577      -0.026140       0.007653       0.018487             16.843669      19.975270       0.183647     -14.086406      10.579904       0.184617      19.975833           0.000000
          289              C      24.580237       6.854500      10.871237      -0.017479      40.489149 0.41279668E+03  0.94943230E+04                                10.260764                            6.702260       0.056069       2.028971                    0.999249      26.631929      73.539661       0.652590       0.408073      -1.079245      -0.026358       0.000000      -0.026347       0.037268      -0.000917       0.005261       0.000917      -0.009007      -0.008999      -0.008380       0.002260       0.006120             15.632589      18.508674       0.055782      12.884165       9.880343      -0.055733      18.508749          -0.000000
          290              C      25.628975       6.854500      11.919976       0.592046      25.221071 0.25924638E+03  0.54117855E+04                                 8.092970                            5.735007      -0.028330       2.050179                    0.999621      22.320983      62.551842       0.616725       0.475758      -1.018713       0.041875      -0.000000       0.041888       0.059229       0.000069      -0.100966      -0.000069       0.044375       0.044370      -0.086174      -0.029583       0.115757             11.459653      13.581838      -0.000550       8.605467       7.215201       0.000593      13.581919          -0.000000
          291              C      21.518195       6.854500       7.809195       0.092772      43.575466 0.41080983E+03  0.94710093E+04                                10.877589                            6.761115      -0.132946       1.964425                    0.999186      26.515290      74.164666       0.636683       0.417280      -1.069415      -0.013423      -0.000000      -0.013422       0.018982      -0.009615       0.017287       0.009615      -0.006278      -0.006277      -0.025590       0.010395       0.015195             17.163442      19.836346       3.024894      11.106718      11.817631      -3.024972      19.836349          -0.000000
          292              C      22.608883       6.854500       8.899883       0.074746      42.258983 0.43398207E+03  0.10122822E+05                                10.712146                            6.964245      -0.102969       1.974461                    0.999296      26.687960      74.587779       0.626569       0.419090      -1.070433       0.006701       0.000000       0.006703       0.009478       0.011526       0.011482      -0.011526       0.020599       0.020603      -0.026100       0.007751       0.018349             16.844706      19.978652       0.183994      14.089751      10.576837      -0.184057      19.978630          -0.000000
          293              C      16.546763      24.580237      20.563500      -0.020973      40.489299 0.41300112E+03  0.94999196E+04                                10.259195                            6.703340       0.054789       2.028757                    0.999231      26.638650      73.554565       0.652642       0.408002      -1.079324       0.027756      -0.027756      -0.000000       0.039253      -0.004442       0.000934       0.000934       0.000000       0.022815      -0.008354       0.000640       0.007714             15.621922      18.493015     -12.869787      -0.055779      18.493015      -0.055772       9.879736          -0.000001
          294              C      15.498025      25.628975      20.563500       0.595760      25.122872 0.25828595E+03  0.53873634E+04                                 8.074216                            5.726366      -0.031158       2.049929                    0.999624      22.284986      62.449387       0.616797       0.476090      -1.018417      -0.041408       0.041408      -0.000000       0.058560       0.102726      -0.000053      -0.000053       0.000000      -0.079960      -0.089400      -0.026653       0.116053             11.420713      13.530088      -8.561893       0.000581      13.530088       0.000583       7.201962          -0.000000
          295              C      19.608805      21.518195      20.563500       0.092879      43.576485 0.41081424E+03  0.94712574E+04                                10.878125                            6.761420      -0.133373       1.964296                    0.999186      26.515471      74.168841       0.636623       0.417313      -1.069380       0.013413      -0.013413      -0.000000       0.018969      -0.017227       0.009639       0.009639      -0.000000       0.012694      -0.025577       0.010465       0.015112             17.162367      19.834577     -11.104715      -3.025234      19.834582      -3.025239      11.817942          -0.000000
          296              C      18.518117      22.608883      20.563500       0.074612      42.268978 0.43411214E+03  0.10126857E+05                                10.714004                            6.965548      -0.103447       1.974251                    0.999296      26.693423      74.612587       0.626460       0.419121      -1.070387      -0.006722       0.006722       0.000000       0.009507      -0.011567      -0.011524      -0.011524      -0.000000      -0.041148      -0.026121       0.007696       0.018425             16.843788      19.975814     -14.086654      -0.184101      19.975814      -0.184095      10.579737          -0.000000
          297              C      16.546763       2.837763       6.854500      -0.020924      40.487049 0.41297795E+03  0.94992475E+04                                10.258854                            6.703181       0.054811       2.028778                    0.999231      26.637697      73.551241       0.652646       0.408006      -1.079322       0.027761       0.027735       0.000000       0.039242       0.004407      -0.000935       0.000935      -0.000008       0.022790      -0.008315       0.000609       0.007707             15.621458      18.492593      12.869361       0.056058      18.492326      -0.055517       9.879455           0.000000
          298              C      15.498025       1.789025       6.854500       0.595754      25.122447 0.25828279E+03  0.53872783E+04                                 8.074114                            5.726328      -0.031164       2.049933                    0.999623      22.284815      62.448700       0.616799       0.476089      -1.018418      -0.041391      -0.041418      -0.000000       0.058555      -0.102724       0.000053      -0.000053       0.000007      -0.080020      -0.089387      -0.026673       0.116061             11.420580      13.529962       8.561759      -0.000459      13.529872       0.000710       7.201906          -0.000000
          299              C      19.608805       5.899805       6.854500       0.092938      43.573258 0.41078665E+03  0.94704495E+04                                10.877645                            6.761237      -0.133447       1.964291                    0.999185      26.514261      74.164449       0.636626       0.417318      -1.069378       0.013412       0.013403       0.000008       0.018961       0.017193      -0.009644       0.009649       0.000001       0.012749      -0.025561       0.010493       0.015068             17.161963      19.834457      11.104285       3.025784      19.833672      -3.024697      11.817758           0.000000
          300              C      18.518117       4.809117       6.854500       0.074549      42.269036 0.43412273E+03  0.10127129E+05                                10.713834                            6.965530      -0.103310       1.974285                    0.999296      26.693856      74.612984       0.626477       0.419109      -1.070399      -0.006724      -0.006724      -0.000001       0.009509       0.011606       0.011521      -0.011521      -0.000006      -0.041163      -0.026133       0.007666       0.018467             16.843616      19.975851      14.086401       0.184603      19.975266      -0.183685      10.579732           0.000000
          301              C      10.871237       2.837763      20.563500      -0.020874      40.484729 0.41295430E+03  0.94985603E+04                                10.258500                            6.703016       0.054833       2.028799                    0.999231      26.636722      73.547814       0.652650       0.408009      -1.079321      -0.027740       0.027740      -0.000000       0.039230      -0.004371      -0.000936      -0.000936      -0.000000       0.022765      -0.008276       0.000577       0.007699             15.620963      18.491866     -12.868905       0.055802      18.491864       0.055798       9.879159          -0.000001
          302              C      11.919976       1.789025      20.563500       0.595747      25.121999 0.25827958E+03  0.53871914E+04                                 8.074003                            5.726287      -0.031169       2.049937                    0.999623      22.284643      62.447982       0.616803       0.476088      -1.018419       0.041401      -0.041401      -0.000000       0.058550       0.102722       0.000053       0.000053      -0.000000      -0.080081      -0.089375      -0.026694       0.116069             11.420426      13.529716      -8.561599      -0.000586      13.529715      -0.000587       7.201847          -0.000000
          303              C       7.809195       5.899805      20.563500       0.092998      43.569990 0.41075879E+03  0.94696333E+04                                10.877158                            6.761051      -0.133519       1.964286                    0.999185      26.513040      74.160015       0.636630       0.417323      -1.069376      -0.013402       0.013402      -0.000000       0.018953      -0.017158      -0.009654      -0.009654       0.000000       0.012805      -0.025545       0.010521       0.015024             17.161536      19.833523     -11.103835       3.025243      19.833521       3.025239      11.817565          -0.000000
          304              C       8.899883       4.809117      20.563500       0.074486      42.269072 0.43413325E+03  0.10127398E+05                                10.713660                            6.965512      -0.103171       1.974320                    0.999296      26.694289      74.613383       0.626494       0.419097      -1.070411       0.006726      -0.006725      -0.000000       0.009511      -0.011646       0.011517       0.011517      -0.000000      -0.041177      -0.026145       0.007636       0.018509             16.843423      19.975273     -14.086122       0.184195      19.975272       0.184185      10.579725          -0.000000
          305              C      10.871237      24.580237       6.854500      -0.020923      40.487030 0.41297786E+03  0.94992450E+04                                10.258853                            6.703181       0.054811       2.028778                    0.999231      26.637687      73.551217       0.652645       0.408006      -1.079322      -0.027735      -0.027761      -0.000000       0.039242       0.004407       0.000935      -0.000935       0.000008       0.022790      -0.008315       0.000608       0.007706             15.621455      18.492322      12.869357      -0.055504      18.492586       0.056072       9.879456          -0.000001
          306              C      11.919976      25.628975       6.854500       0.595754      25.122425 0.25828270E+03  0.53872759E+04                                 8.074109                            5.726327      -0.031164       2.049933                    0.999623      22.284814      62.448696       0.616799       0.476089      -1.018418       0.041418       0.041391      -0.000000       0.058555      -0.102724      -0.000054       0.000053      -0.000007      -0.080021      -0.089387      -0.026674       0.116061             11.420570      13.529858       8.561746       0.000717      13.529947      -0.000451       7.201905          -0.000000
          307              C       7.809195      21.518195       6.854500       0.092939      43.573240 0.41078647E+03  0.94704447E+04                                10.877645                            6.761237      -0.133447       1.964291                    0.999185      26.514253      74.164439       0.636626       0.417318      -1.069378      -0.013402      -0.013412      -0.000008       0.018960       0.017192       0.009649      -0.009644      -0.000001       0.012750      -0.025561       0.010493       0.015067             17.161960      19.833665      11.104284      -3.024691      19.834458       3.025788      11.817757          -0.000001
          308              C       8.899883      22.608883       6.854500       0.074549      42.269045 0.43412285E+03  0.10127132E+05                                10.713836                            6.965532      -0.103308       1.974286                    0.999296      26.693861      74.613013       0.626477       0.419109      -1.070399       0.006724       0.006724       0.000001       0.009509       0.011607      -0.011521       0.011521       0.000006      -0.041163      -0.026133       0.007666       0.018467             16.843616      19.975260      14.086397      -0.183677      19.975849       0.184611      10.579739          -0.000000
          309              C      20.563500      16.546763      24.580237      -0.020947      40.488178 0.41299050E+03  0.94996155E+04                                10.259032                            6.703276       0.054785       2.028763                    0.999231      26.638215      73.553164       0.652641       0.408005      -1.079322       0.000000       0.027757      -0.027746       0.039247       0.000935       0.000935      -0.004426       0.011407      -0.011399      -0.008337       0.000624       0.007713             15.621348       9.879571      -0.055787      -0.055735      18.492199     -12.869192      18.492274           0.000000
          310              C      20.563500      15.498025      25.628975       0.595750      25.122945 0.25828809E+03  0.53874142E+04                                 8.074209                            5.726381      -0.031160       2.049929                    0.999624      22.284999      62.449276       0.616798       0.476088      -1.018419      -0.000000      -0.041398       0.041411       0.058555      -0.000053      -0.000053       0.102724      -0.039992       0.039987      -0.089394      -0.026661       0.116054             11.420473       7.201993       0.000569       0.000612      13.529672      -8.561608      13.529754          -0.000000
          311              C      20.563500      19.608805      21.518195       0.092900      43.576035 0.41080936E+03  0.94711253E+04                                10.878099                            6.761413      -0.133426       1.964283                    0.999186      26.515264      74.168399       0.636618       0.417317      -1.069377      -0.000000       0.013412      -0.013410       0.018966       0.009642       0.009642      -0.017215       0.006356      -0.006356      -0.025571       0.010475       0.015097             17.162280      11.817871      -3.025148      -3.025215      19.834485     -11.104731      19.834483           0.000000
          312              C      20.563500      18.518117      22.608883       0.074581      42.269890 0.43412389E+03  0.10127196E+05                                10.714109                            6.965614      -0.103422       1.974252                    0.999296      26.693880      74.614016       0.626461       0.419118      -1.070390       0.000000      -0.006723       0.006724       0.009508      -0.011524      -0.011524      -0.011586      -0.020576       0.020580      -0.026128       0.007683       0.018445             16.843870      10.579908      -0.184059      -0.184113      19.975861     -14.086696      19.975840          -0.000000
          313              C       6.854500      16.546763       2.837763      -0.017478      40.489151 0.41279635E+03  0.94943146E+04                                10.260769                            6.702260       0.056069       2.028972                    0.999249      26.631921      73.539663       0.652590       0.408073      -1.079245      -0.000000       0.026358       0.026347       0.037268      -0.000917       0.000918       0.005261       0.009007      -0.008999      -0.008380       0.002259       0.006120             15.632600       9.880339       0.055784      -0.055731      18.508695      12.884181      18.508767           0.000001
          314              C       6.854500      15.498025       1.789025       0.592046      25.221098 0.25924644E+03  0.54117873E+04                                 8.092979                            5.735009      -0.028330       2.050179                    0.999621      22.320981      62.551847       0.616725       0.475759      -1.018713       0.000000      -0.041875      -0.041888       0.059230       0.000068      -0.000069      -0.100966      -0.044376       0.044370      -0.086174      -0.029583       0.115757             11.459671       7.215205      -0.000549       0.000593      13.581864       8.605487      13.581944          -0.000000
          315              C       6.854500      19.608805       5.899805       0.092773      43.575444 0.41080964E+03  0.94710042E+04                                10.877587                            6.761115      -0.132946       1.964425                    0.999186      26.515282      74.164648       0.636683       0.417280      -1.069415       0.000000       0.013423       0.013422       0.018982      -0.009615       0.009615       0.017287       0.006278      -0.006278      -0.025589       0.010395       0.015194             17.163434      11.817627       3.024899      -3.024966      19.836340      11.106711      19.836336           0.000000
          316              C       6.854500      18.518117       4.809117       0.074746      42.258976 0.43398210E+03  0.10122822E+05                                10.712143                            6.964244      -0.102967       1.974461                    0.999296      26.687962      74.587787       0.626569       0.419090      -1.070433      -0.000000      -0.006702      -0.006703       0.009478       0.011526      -0.011526       0.011483      -0.020599       0.020603      -0.026100       0.007751       0.018349             16.844698      10.576838       0.183999      -0.184052      19.978640      14.089741      19.978616          -0.000000
          317              C      20.563500      10.871237       2.837763      -0.020897      40.485914 0.41296736E+03  0.94989441E+04                                10.258690                            6.703117       0.054807       2.028784                    0.999231      26.637259      73.549831       0.652645       0.408008      -1.079320       0.000000      -0.027736       0.027751       0.039235      -0.000936      -0.000936      -0.004391       0.011391      -0.011399      -0.008299       0.000593       0.007705             15.620880       9.879285       0.055522       0.056024      18.491510     -12.868763      18.491844          -0.000000
          318              C      20.563500      11.919976       1.789025       0.595744      25.122504 0.25828488E+03  0.53873279E+04                                 8.074103                            5.726342      -0.031165       2.049933                    0.999623      22.284827      62.448578       0.616801       0.476088      -1.018420      -0.000000       0.041408      -0.041394       0.058550       0.000053       0.000053       0.102722      -0.040019       0.040027      -0.089382      -0.026680       0.116062             11.420331       7.201937      -0.000700      -0.000485      13.529445      -8.561461      13.529611          -0.000000
          319              C      20.563500       7.809195       5.899805       0.092959      43.572818 0.41078177E+03  0.94703178E+04                                10.877624                            6.761231      -0.133499       1.964279                    0.999185      26.514053      74.164022       0.636621       0.417322      -1.069374       0.000007      -0.013402       0.013409       0.018958      -0.009652      -0.009647      -0.017181       0.006384      -0.006382      -0.025555       0.010502       0.015053             17.161886      11.817695       3.024606       3.025769      19.833588     -11.104308      19.834374          -0.000000
          320              C      20.563500       8.899883       4.809117       0.074518      42.269941 0.43413431E+03  0.10127464E+05                                10.713942                            6.965597      -0.103285       1.974287                    0.999296      26.694308      74.614428       0.626478       0.419106      -1.070402      -0.000001       0.006724      -0.006725       0.009510       0.011520       0.011520      -0.011626      -0.020586       0.020578      -0.026140       0.007653       0.018487             16.843703      10.579905       0.183641       0.184623      19.975322     -14.086449      19.975884          -0.000000
          321              C       6.854500      10.871237      24.580237      -0.017430      40.486905 0.41277352E+03  0.94936512E+04                                10.260426                            6.702101       0.056091       2.028992                    0.999249      26.630977      73.536345       0.652594       0.408076      -1.079243      -0.000000      -0.026338      -0.026352       0.037258       0.000918      -0.000918       0.005225       0.008992      -0.009000      -0.008340       0.002227       0.006114             15.632125       9.880059      -0.055513       0.056026      18.507988      12.883740      18.508327           0.000000
          322              C       6.854500      11.919976      25.628975       0.592039      25.220662 0.25924337E+03  0.54117042E+04                                 8.092871                            5.734971      -0.028335       2.050183                    0.999621      22.320818      62.551172       0.616728       0.475758      -1.018714      -0.000000       0.041886       0.041871       0.059225      -0.000069       0.000069      -0.100964      -0.044401       0.044409      -0.086163      -0.029602       0.115765             11.459524       7.215149       0.000683      -0.000463      13.581626       8.605334      13.581797          -0.000001
          323              C       6.854500       7.809195      21.518195       0.092832      43.572188 0.41078191E+03  0.94701916E+04                                10.877100                            6.760929      -0.133019       1.964420                    0.999186      26.514067      74.160223       0.636687       0.417285      -1.069413      -0.000007      -0.013413      -0.013421       0.018974       0.009625      -0.009620       0.017252       0.006307      -0.006304      -0.025573       0.010423       0.015150             17.163012      11.817434      -3.024352       3.025515      19.835406      11.106266      19.836196          -0.000000
          324              C       6.854500       8.899883      22.608883       0.074683      42.259025 0.43399274E+03  0.10123095E+05                                10.711970                            6.964226      -0.102829       1.974496                    0.999296      26.688399      74.588187       0.626586       0.419078      -1.070445       0.000001       0.006703       0.006704       0.009480      -0.011522       0.011522       0.011523      -0.020609       0.020601      -0.026112       0.007720       0.018392             16.844510      10.576834      -0.183581       0.184562      19.978066      14.089468      19.978632          -0.000000
          325              C       6.854500       5.864710       7.844290      -0.213477      40.471205 0.45825216E+03  0.10967823E+05                                10.422344                            7.227341      -0.047735       1.946508                    0.999291      30.908800      91.047442       0.598696       0.427449      -1.052295       0.000036       0.002022      -0.002038       0.002871       0.020556       0.020589      -0.013720      -0.021216       0.021086      -0.039723       0.018942       0.020781             14.496757      19.167999      -6.761543      -6.762531      12.160774      -0.153521      12.161499          -0.000007
          326              C      20.563500      21.553290       7.844290      -0.213581      40.480467 0.45836244E+03  0.10971255E+05                                10.424128                            7.228339      -0.048079       1.946351                    0.999291      30.913413      91.067895       0.598631       0.427464      -1.052273       0.000003      -0.002040      -0.002037       0.002883       0.020544      -0.020541       0.013760      -0.021174       0.021190      -0.039697       0.018878       0.020819             14.498472      19.170274      -6.762814       6.762912      12.162557       0.153543      12.162585          -0.000000
          327              C      20.563500       5.864710      19.573710      -0.213579      40.477697 0.45833210E+03  0.10970260E+05                                10.423440                            7.227964      -0.047850       1.946425                    0.999291      30.912300      91.061132       0.598669       0.427448      -1.052291      -0.000036       0.002045       0.002061       0.002903      -0.020522       0.020555       0.013773      -0.021231       0.021101      -0.039703       0.018863       0.020840             14.498390      19.170490       6.762609      -6.763597      12.161977       0.153095      12.162703          -0.000007
          328              C       6.854500      21.553290      19.573710      -0.213479      40.473907 0.45828185E+03  0.10968798E+05                                10.423015                            7.227707      -0.047962       1.946436                    0.999290      30.909892      91.054083       0.598660       0.427464      -1.052277      -0.000003      -0.002018       0.002015       0.002851      -0.020578      -0.020575      -0.013706      -0.021159       0.021175      -0.039718       0.018957       0.020761             14.496806      19.167731       6.761728       6.761827      12.161328      -0.153972      12.161358          -0.000001
          329              C       7.844290       6.854500       5.864710      -0.213477      40.471205 0.45825214E+03  0.10967823E+05                                10.422345                            7.227341      -0.047734       1.946509                    0.999291      30.908799      91.047454       0.598696       0.427449      -1.052295      -0.002022      -0.000036       0.002038       0.002871       0.020556      -0.013720       0.020589       0.021216       0.021086      -0.039723       0.018942       0.020781             14.496759      12.160776      -6.761544      -0.153523      19.168001      -6.762532      12.161501           0.000005
          330              C       7.844290      20.563500      21.553290      -0.213579      40.477704 0.45833212E+03  0.10970261E+05                                10.423446                            7.227967      -0.047849       1.946425                    0.999291      30.912291      91.061136       0.598668       0.427448      -1.052291      -0.002045       0.000036      -0.002060       0.002903      -0.020523       0.013773       0.020556       0.021231       0.021101      -0.039703       0.018863       0.020839             14.498401      12.161984       6.762617       0.153092      19.170509      -6.763604      12.162709           0.000005
          331              C      19.573710      20.563500       5.864710      -0.213581      40.480429 0.45836193E+03  0.10971239E+05                                10.424122                            7.228335      -0.048080       1.946352                    0.999291      30.913390      91.067802       0.598632       0.427464      -1.052273       0.002040      -0.000003       0.002037       0.002883       0.020544       0.013759      -0.020541       0.021174       0.021191      -0.039697       0.018878       0.020819             14.498466      12.162544      -6.762810       0.153538      19.170272       6.762917      12.162582          -0.000000
          332              C      19.573710       6.854500      21.553290      -0.213479      40.473862 0.45828141E+03  0.10968782E+05                                10.423000                            7.227699      -0.047963       1.946435                    0.999290      30.909881      91.053961       0.598661       0.427464      -1.052278       0.002018       0.000003      -0.002015       0.002851      -0.020578      -0.013706      -0.020575       0.021159       0.021176      -0.039718       0.018957       0.020761             14.496782      12.161303       6.761714      -0.153968      19.167703       6.761818      12.161339          -0.000001
          333              C       5.864710       7.844290       6.854500      -0.213563      40.474257 0.45829294E+03  0.10969004E+05                                10.422668                            7.227538      -0.047619       1.946506                    0.999292      30.910770      91.053012       0.598705       0.427434      -1.052308       0.002063      -0.002063      -0.000000       0.002917      -0.013779       0.020540       0.020540      -0.000000      -0.042429      -0.039711       0.018860       0.020851             14.498154      12.161995      -0.152614      -6.763284      12.161996      -6.763284      19.170472          -0.000000
          334              C      21.553290       7.844290      20.563500      -0.213565      40.476916 0.45832223E+03  0.10969963E+05                                10.423323                            7.227897      -0.047848       1.946432                    0.999291      30.911854      91.059540       0.598670       0.427449      -1.052291      -0.002058      -0.002039       0.000040       0.002898       0.013766       0.020562      -0.020526      -0.000073      -0.042389      -0.039706       0.018875       0.020831             14.498179      12.162523       0.153062      -6.763451      12.161838       6.762573      19.170176           0.000005
          335              C       5.864710      19.573710      20.563500      -0.213565      40.476951 0.45832262E+03  0.10969977E+05                                10.423334                            7.227903      -0.047848       1.946433                    0.999291      30.911864      91.059627       0.598669       0.427449      -1.052290       0.002039       0.002058      -0.000039       0.002898       0.013766      -0.020526       0.020562       0.000073      -0.042389      -0.039706       0.018875       0.020831             14.498193      12.161846       0.153067       6.762574      12.162541      -6.763462      19.170194          -0.000006
          336              C      21.553290      19.573710       6.854500      -0.213567      40.479680 0.45835251E+03  0.10970956E+05                                10.424010                            7.228271      -0.048078       1.946359                    0.999291      30.912965      91.066284       0.598633       0.427465      -1.052272      -0.002035       0.002034      -0.000000       0.002877      -0.013752      -0.020548      -0.020547      -0.000001      -0.042349      -0.039700       0.018890       0.020810             14.498257      12.162406      -0.153511       6.762767      12.162410       6.762772      19.169953           0.000000
          337              C      20.563500      21.553290      19.573710      -0.213581      40.480463 0.45836239E+03  0.10971253E+05                                10.424128                            7.228339      -0.048079       1.946351                    0.999291      30.913412      91.067901       0.598631       0.427464      -1.052273       0.000003      -0.002040       0.002037       0.002883       0.020544       0.020541      -0.013760      -0.021174       0.021190      -0.039697       0.018878       0.020819             14.498471      19.170270      -6.762813      -6.762910      12.162556      -0.153545      12.162586          -0.000001
          338              C       6.854500       5.864710      19.573710      -0.213477      40.471163 0.45825178E+03  0.10967811E+05                                10.422332                            7.227335      -0.047733       1.946509                    0.999291      30.908787      91.047355       0.598697       0.427448      -1.052295       0.000036       0.002022       0.002038       0.002871       0.020556      -0.020589       0.013720      -0.021216       0.021086      -0.039723       0.018942       0.020781             14.496735      19.167965      -6.761529       6.762519      12.160756       0.153522      12.161483          -0.000007
          339              C       6.854500      21.553290       7.844290      -0.213479      40.473916 0.45828194E+03  0.10968800E+05                                10.423017                            7.227708      -0.047963       1.946435                    0.999290      30.909894      91.054087       0.598660       0.427464      -1.052277      -0.000003      -0.002018      -0.002015       0.002851      -0.020578       0.020575       0.013706      -0.021160       0.021175      -0.039718       0.018957       0.020761             14.496810      19.167740       6.761732      -6.761829      12.161331       0.153970      12.161359          -0.000001
          340              C      20.563500       5.864710       7.844290      -0.213579      40.477740 0.45833250E+03  0.10970273E+05                                10.423452                            7.227970      -0.047852       1.946424                    0.999291      30.912313      91.061221       0.598668       0.427448      -1.052291      -0.000036       0.002045      -0.002061       0.002903      -0.020522      -0.020555      -0.013773      -0.021231       0.021101      -0.039702       0.018863       0.020840             14.498413      19.170524       6.762622       6.763609      12.161995      -0.153095      12.162720          -0.000007
          341              C      19.573710      20.563500      21.553290      -0.213581      40.480424 0.45836190E+03  0.10971237E+05                                10.424119                            7.228334      -0.048079       1.946352                    0.999291      30.913389      91.067776       0.598632       0.427464      -1.052273       0.002040      -0.000003      -0.002037       0.002883       0.020544      -0.013759       0.020541       0.021174       0.021191      -0.039697       0.018878       0.020819             14.498461      12.162539      -6.762807      -0.153536      19.170265      -6.762914      12.162578          -0.000001
          342              C      19.573710       6.854500       5.864710      -0.213479      40.473902 0.45828172E+03  0.10968793E+05                                10.423013                            7.227705      -0.047964       1.946435                    0.999290      30.909890      91.054053       0.598660       0.427464      -1.052277       0.002018       0.000003       0.002015       0.002851      -0.020578       0.013706       0.020575       0.021159       0.021176      -0.039718       0.018957       0.020761             14.496808      12.161323       6.761728       0.153968      19.167740      -6.761834      12.161360          -0.000000
          343              C       7.844290       6.854500      21.553290      -0.213477      40.471163 0.45825182E+03  0.10967812E+05                                10.422331                            7.227335      -0.047733       1.946509                    0.999291      30.908789      91.047358       0.598697       0.427448      -1.052295      -0.002022      -0.000036      -0.002038       0.002871       0.020556       0.013720      -0.020589       0.021216       0.021087      -0.039723       0.018942       0.020781             14.496732      12.160755      -6.761529       0.153524      19.167961       6.762515      12.161479           0.000005
          344              C       7.844290      20.563500       5.864710      -0.213579      40.477714 0.45833217E+03  0.10970263E+05                                10.423450                            7.227969      -0.047849       1.946425                    0.999291      30.912293      91.061170       0.598668       0.427448      -1.052291      -0.002045       0.000036       0.002060       0.002903      -0.020523      -0.013773      -0.020556       0.021231       0.021101      -0.039702       0.018863       0.020839             14.498409      12.161992       6.762622      -0.153093      19.170521       6.763609      12.162716           0.000006
          345              C      21.553290      19.573710      20.563500      -0.213567      40.479671 0.45835243E+03  0.10970954E+05                                10.424008                            7.228270      -0.048078       1.946359                    0.999291      30.912963      91.066273       0.598633       0.427465      -1.052272      -0.002035       0.002035       0.000000       0.002877      -0.013752       0.020548       0.020547      -0.000001      -0.042348      -0.039700       0.018890       0.020810             14.498253      12.162401      -0.153512      -6.762763      12.162409      -6.762771      19.169948          -0.000000
          346              C       5.864710      19.573710       6.854500      -0.213565      40.476961 0.45832272E+03  0.10969980E+05                                10.423336                            7.227904      -0.047848       1.946433                    0.999291      30.911867      91.059642       0.598669       0.427449      -1.052290       0.002040       0.002058       0.000039       0.002898       0.013766       0.020526      -0.020562       0.000073      -0.042389      -0.039706       0.018875       0.020831             14.498198      12.161852       0.153066      -6.762578      12.162543       6.763463      19.170199          -0.000006
          347              C      21.553290       7.844290       6.854500      -0.213565      40.476960 0.45832261E+03  0.10969976E+05                                10.423337                            7.227903      -0.047849       1.946432                    0.999291      30.911864      91.059622       0.598669       0.427449      -1.052290      -0.002058      -0.002039      -0.000040       0.002898       0.013766      -0.020562       0.020526      -0.000073      -0.042389      -0.039706       0.018875       0.020831             14.498204      12.162543       0.153060       6.763467      12.161857      -6.762587      19.170211           0.000006
          348              C       5.864710       7.844290      20.563500      -0.213563      40.474214 0.45829258E+03  0.10968991E+05                                10.422654                            7.227532      -0.047618       1.946506                    0.999292      30.910760      91.052930       0.598706       0.427433      -1.052308       0.002063      -0.002063       0.000000       0.002917      -0.013779      -0.020541      -0.020541       0.000000      -0.042429      -0.039711       0.018860       0.020851             14.498130      12.161975      -0.152616       6.763268      12.161977       6.763270      19.170437          -0.000001
          349              O       1.358014       5.739136      12.343584      -0.539785      33.515372 0.50335393E+03  0.11921933E+05                                 8.346418                            6.929491       0.306159       2.134493                    0.998855      27.728498      72.729291       0.722890       0.357734      -1.138160       0.005039       0.027906      -0.006155       0.029018       0.041616       0.029934      -0.041809       0.034732       0.029706      -0.079571       0.038243       0.041328             10.391343      11.823949       2.172971      -5.519103       7.613555      -2.174401      11.736526          -0.000000
          350              O      26.059986      21.678864      12.343584      -0.546060      33.672200 0.50658729E+03  0.12018747E+05                                 8.375338                            6.954960       0.302914       2.131975                    0.998877      27.817476      73.044203       0.721000       0.358069      -1.137799      -0.007350      -0.027524      -0.008476       0.029722       0.040731      -0.031324       0.040908       0.033953       0.028854      -0.078848       0.036506       0.042342             10.426367      11.863430       2.181370       5.530026       7.640324       2.182796      11.775348          -0.056965
          351              O      26.059986       5.739136      15.074416      -0.539779      33.515231 0.50334973E+03  0.11921808E+05                                 8.346401                            6.929462       0.306145       2.134492                    0.998855      27.728362      72.728833       0.722892       0.357734      -1.138160      -0.005066       0.027903       0.006153       0.029019      -0.041606       0.029920       0.041805       0.034748       0.029687      -0.079556       0.038237       0.041319             10.391277      11.823914      -2.172899      -5.519089       7.613459       2.174332      11.736458          -0.000000
          352              O       1.358014      21.678864      15.074416      -0.546067      33.672315 0.50659111E+03  0.12018860E+05                                 8.375344                            6.954980       0.302927       2.131975                    0.998877      27.817623      73.044647       0.720999       0.358068      -1.137799       0.007322      -0.027527       0.008476       0.029719      -0.040742      -0.031338      -0.040914       0.033939       0.028873      -0.078866       0.036513       0.042353             10.426418      11.863443      -2.181438       5.530030       7.640410      -2.182865      11.775402          -0.056943
          353              O      12.343584       1.358014       5.739136      -0.546078      33.673691 0.50661517E+03  0.12019588E+05                                 8.375613                            6.955178       0.302894       2.131960                    0.998877      27.818006      73.046408       0.720983       0.358071      -1.137795      -0.008460       0.007323       0.027538       0.029724       0.031347      -0.040918       0.040742      -0.002543      -0.065372      -0.078875       0.036509       0.042366             10.427001      11.776131      -5.530506      -2.182813      11.864358       2.181403       7.640514          -0.056929
          354              O      12.343584      26.059986      21.678864      -0.546070      33.673779 0.50661432E+03  0.12019566E+05                                 8.375654                            6.955187       0.302882       2.131960                    0.998877      27.817862      73.046091       0.720980       0.358073      -1.137794      -0.008460      -0.007351      -0.027534       0.029727      -0.031333       0.040913       0.040731      -0.002560      -0.065384      -0.078858       0.036503       0.042355             10.427026      11.776178       5.530567       2.182760      11.864441       2.181350       7.640459          -0.056951
          355              O      15.074416      26.059986       5.739136      -0.546062      33.673233 0.50660301E+03  0.12019225E+05                                 8.375555                            6.955097       0.302874       2.131961                    0.998877      27.817640      73.045182       0.720987       0.358072      -1.137795       0.008489      -0.007350       0.027530       0.029732       0.031319       0.040901      -0.040726      -0.002542      -0.065393      -0.078840       0.036497       0.042343             10.426899      11.776036      -5.530473       2.182864      11.864226      -2.181414       7.640434          -0.056974
          356              O      15.074416       1.358014      21.678864      -0.546067      33.673561 0.50661002E+03  0.12019436E+05                                 8.375615                            6.955153       0.302889       2.131963                    0.998877      27.817784      73.045769       0.720983       0.358072      -1.137794       0.008489       0.007322      -0.027533       0.029728      -0.031333      -0.040906      -0.040737      -0.002525      -0.065381      -0.078857       0.036505       0.042353             10.427030      11.776188       5.530541      -2.182947      11.864343      -2.181497       7.640558          -0.056951
          357              O       5.739136      12.343584       1.358014      -0.539786      33.515153 0.50335096E+03  0.11921842E+05                                 8.346367                            6.929461       0.306160       2.134493                    0.998855      27.728487      72.729135       0.722894       0.357733      -1.138161       0.027906      -0.006140       0.005054       0.029017      -0.041813       0.041612       0.029934      -0.032208       0.037273      -0.079571       0.038241       0.041330             10.391201       7.613389      -2.174218       2.172833      11.736245      -5.519012      11.823967          -0.000001
          358              O      21.678864      12.343584      26.059986      -0.546066      33.672422 0.50659335E+03  0.12018930E+05                                 8.375373                            6.955007       0.302928       2.131976                    0.998877      27.817608      73.044723       0.720996       0.358069      -1.137798      -0.027527      -0.008460      -0.007337       0.029718       0.040918       0.040739      -0.031338      -0.031398       0.036501      -0.078867       0.036512       0.042355             10.426396       7.640301       2.182697       2.181317      11.775270       5.530037      11.863617          -0.056941
          359              O       5.739136      15.074416      26.059986      -0.539777      33.514820 0.50334293E+03  0.11921602E+05                                 8.346317                            6.929403       0.306153       2.134495                    0.998855      27.728276      72.728385       0.722897       0.357733      -1.138161       0.027902       0.006167      -0.005053       0.029019       0.041802      -0.041608       0.029920      -0.032223       0.037252      -0.079555       0.038238       0.041317             10.391149       7.613398       2.174336      -2.172911      11.736198      -5.518980      11.823850          -0.000001
          360              O      21.678864      15.074416       1.358014      -0.546056      33.672095 0.50658524E+03  0.12018688E+05                                 8.375327                            6.954951       0.302922       2.131979                    0.998877      27.817386      73.043953       0.720999       0.358069      -1.137798      -0.027522       0.008489       0.007337       0.029722      -0.040906      -0.040734      -0.031325      -0.031411       0.036480      -0.078848       0.036507       0.042342             10.426354       7.640313      -2.182820      -2.181400      11.775237       5.530014      11.863512          -0.056964
          361              O      19.448136      15.067014       1.365416      -0.546059      33.672390 0.50659024E+03  0.12018838E+05                                 8.375384                            6.954990       0.302914       2.131976                    0.998877      27.817469      73.044308       0.720996       0.358070      -1.137797       0.027524       0.007350       0.008475       0.029722       0.040731       0.040909      -0.031324      -0.033954       0.028856      -0.078849       0.036506       0.042343             10.426441       7.640354       2.181381       2.182809      11.863524       5.530091      11.775445           0.056960
          362              O       7.969864      12.350986       1.365416      -0.539786      33.515332 0.50335333E+03  0.11921914E+05                                 8.346406                            6.929481       0.306158       2.134492                    0.998855      27.728517      72.729297       0.722892       0.357734      -1.138161      -0.027907      -0.005039       0.006155       0.029018       0.041616      -0.041809       0.029934      -0.034732       0.029705      -0.079571       0.038243       0.041328             10.391325       7.613548       2.172968      -2.174401      11.823923      -5.519087      11.736505           0.000001
          363              O      19.448136      12.350986      26.052584      -0.546066      33.672525 0.50659449E+03  0.12018964E+05                                 8.375396                            6.955017       0.302928       2.131976                    0.998877      27.817619      73.044794       0.720995       0.358069      -1.137798       0.027527      -0.007322      -0.008475       0.029719      -0.040742      -0.040914      -0.031338      -0.033940       0.028874      -0.078866       0.036513       0.042353             10.426498       7.640450      -2.181449      -2.182878      11.863542       5.530094      11.775502           0.056937
          364              O       7.969864      15.067014      26.052584      -0.539781      33.515234 0.50334988E+03  0.11921811E+05                                 8.346399                            6.929461       0.306144       2.134491                    0.998855      27.728385      72.728881       0.722892       0.357734      -1.138160      -0.027903       0.005066      -0.006154       0.029019      -0.041606       0.041805       0.029921      -0.034747       0.029687      -0.079556       0.038237       0.041319             10.391275       7.613460      -2.172901       2.174333      11.823911      -5.519085      11.736455           0.000001
          365              O      15.067014      26.052584       7.969864      -0.546059      33.673496 0.50660679E+03  0.12019341E+05                                 8.375620                            6.955138       0.302873       2.131962                    0.998877      27.817631      73.045328       0.720982       0.358073      -1.137793       0.007351      -0.008489      -0.027529       0.029731       0.031319      -0.040726       0.040901       0.002542      -0.065393      -0.078840       0.036498       0.042342             10.427003      11.864360      -5.530562      -2.181435      11.776170       2.182886       7.640479           0.056968
          366              O      12.350986      26.052584      19.448136      -0.546068      33.673387 0.50660739E+03  0.12019356E+05                                 8.375573                            6.955125       0.302882       2.131961                    0.998877      27.817788      73.045668       0.720986       0.358071      -1.137795      -0.007322      -0.008489       0.027533       0.029728      -0.031333      -0.040737      -0.040906       0.002525      -0.065381      -0.078858       0.036504       0.042354             10.426964      11.864254       5.530485      -2.181485      11.776104      -2.182937       7.640533           0.056945
          367              O      12.350986       1.365416       7.969864      -0.546075      33.673986 0.50661949E+03  0.12019721E+05                                 8.375686                            6.955224       0.302892       2.131961                    0.998877      27.818000      73.046586       0.720978       0.358073      -1.137793      -0.007322       0.008460      -0.027537       0.029723       0.031346       0.040742      -0.040919       0.002543      -0.065372      -0.078876       0.036510       0.042366             10.427116      11.864502      -5.530602       2.181425      11.776281      -2.182838       7.640564           0.056923
          368              O      15.067014       1.365416      19.448136      -0.546071      33.673625 0.50661204E+03  0.12019496E+05                                 8.375617                            6.955163       0.302875       2.131957                    0.998877      27.817865      73.045999       0.720983       0.358072      -1.137794       0.007351       0.008460       0.027534       0.029727      -0.031333       0.040731       0.040913       0.002560      -0.065384      -0.078858       0.036503       0.042356             10.426966      11.864361       5.530515       2.181339      11.776102       2.182751       7.640434           0.056945
          369              O      26.052584      19.448136      12.350986      -0.546056      33.671949 0.50658274E+03  0.12018612E+05                                 8.375298                            6.954930       0.302926       2.131981                    0.998877      27.817355      73.043794       0.721001       0.358069      -1.137798      -0.008489       0.027522      -0.007337       0.029721      -0.040905      -0.031325      -0.040734       0.031411       0.036479      -0.078848       0.036506       0.042342             10.426308      11.775181      -2.182812       5.529977       7.640291      -2.181390      11.863453           0.056959
          370              O      26.052584       7.969864      15.067014      -0.539777      33.514807 0.50334277E+03  0.11921597E+05                                 8.346315                            6.929403       0.306155       2.134496                    0.998855      27.728268      72.728365       0.722897       0.357733      -1.138161      -0.006167      -0.027901       0.005053       0.029018       0.041802       0.029920      -0.041609       0.032223       0.037252      -0.079555       0.038238       0.041317             10.391143      11.736191       2.174333      -5.518975       7.613396      -2.172908      11.823841          -0.000001
          371              O       1.365416      19.448136      15.067014      -0.546065      33.672314 0.50659140E+03  0.12018870E+05                                 8.375352                            6.954991       0.302933       2.131978                    0.998877      27.817579      73.044581       0.720997       0.358069      -1.137798       0.008460       0.027527       0.007337       0.029717       0.040918      -0.031339       0.040738       0.031397       0.036501      -0.078866       0.036511       0.042355             10.426367      11.775237       2.182695       5.530015       7.640281       2.181313      11.863581           0.056937
          372              O       1.365416       7.969864      12.350986      -0.539785      33.515127 0.50335057E+03  0.11921830E+05                                 8.346361                            6.929457       0.306162       2.134494                    0.998855      27.728479      72.729103       0.722894       0.357733      -1.138161       0.006139      -0.027906      -0.005054       0.029017      -0.041813       0.029934       0.041612       0.032208       0.037273      -0.079571       0.038241       0.041330             10.391190      11.736233      -2.174216      -5.519004       7.613385       2.172829      11.823952          -0.000001
          373              O      26.059986      21.678864      15.074416      -0.546060      33.672184 0.50658699E+03  0.12018738E+05                                 8.375333                            6.954956       0.302913       2.131974                    0.998877      27.817475      73.044181       0.721000       0.358068      -1.137799      -0.007351      -0.027524       0.008475       0.029722       0.040731       0.031324      -0.040908       0.033953       0.028854      -0.078848       0.036506       0.042342             10.426362      11.863423       2.181369      -5.530024       7.640319      -2.182797      11.775344          -0.056965
          374              O       1.358014       5.739136      15.074416      -0.539785      33.515357 0.50335369E+03  0.11921925E+05                                 8.346413                            6.929487       0.306159       2.134493                    0.998855      27.728502      72.729280       0.722891       0.357734      -1.138160       0.005039       0.027907       0.006154       0.029018       0.041616      -0.029934       0.041809       0.034732       0.029705      -0.079571       0.038243       0.041328             10.391335      11.823937       2.172969       5.519098       7.613550       2.174401      11.736520          -0.000000
          375              O       1.358014      21.678864      12.343584      -0.546067      33.672334 0.50659145E+03  0.12018871E+05                                 8.375349                            6.954985       0.302927       2.131975                    0.998877      27.817624      73.044671       0.720999       0.358068      -1.137799       0.007322      -0.027527      -0.008476       0.029719      -0.040742       0.031338       0.040914       0.033939       0.028874      -0.078866       0.036513       0.042353             10.426425      11.863452      -2.181439      -5.530033       7.640416       2.182865      11.775407          -0.056942
          376              O      26.059986       5.739136      12.343584      -0.539779      33.515248 0.50335001E+03  0.11921817E+05                                 8.346407                            6.929467       0.306145       2.134492                    0.998855      27.728358      72.728845       0.722891       0.357734      -1.138160      -0.005066       0.027903      -0.006154       0.029019      -0.041606      -0.029920      -0.041805       0.034748       0.029687      -0.079556       0.038237       0.041319             10.391286      11.823928      -2.172901       5.519095       7.613465      -2.174332      11.736465          -0.000000
          377              O      15.074416      26.059986      21.678864      -0.546060      33.673442 0.50660607E+03  0.12019319E+05                                 8.375606                            6.955130       0.302875       2.131963                    0.998877      27.817638      73.045312       0.720983       0.358073      -1.137794       0.008489      -0.007350      -0.027529       0.029731       0.031319      -0.040901       0.040726      -0.002542      -0.065393      -0.078840       0.036498       0.042342             10.426979      11.776139      -5.530541      -2.182880      11.864329       2.181430       7.640469          -0.056974
          378              O      15.074416       1.358014       5.739136      -0.546068      33.673342 0.50660675E+03  0.12019336E+05                                 8.375562                            6.955119       0.302887       2.131962                    0.998877      27.817782      73.045622       0.720987       0.358071      -1.137795       0.008489       0.007322       0.027533       0.029728      -0.031333       0.040906       0.040737      -0.002525      -0.065381      -0.078857       0.036504       0.042353             10.426948      11.776085       5.530474       2.182932      11.864238       2.181482       7.640522          -0.056951
          379              O      12.343584       1.358014      21.678864      -0.546077      33.673908 0.50661841E+03  0.12019687E+05                                 8.375665                            6.955211       0.302895       2.131961                    0.998877      27.818009      73.046556       0.720980       0.358072      -1.137794      -0.008460       0.007322      -0.027537       0.029723       0.031347       0.040919      -0.040742      -0.002543      -0.065372      -0.078876       0.036510       0.042366             10.427081      11.776233      -5.530572       2.182828      11.864461      -2.181418       7.640550          -0.056929
          380              O      12.343584      26.059986       5.739136      -0.546071      33.673577 0.50661136E+03  0.12019475E+05                                 8.375606                            6.955156       0.302880       2.131959                    0.998877      27.817862      73.045963       0.720984       0.358072      -1.137795      -0.008460      -0.007351       0.027534       0.029728      -0.031333      -0.040913      -0.040731      -0.002560      -0.065383      -0.078858       0.036502       0.042356             10.426949      11.776079       5.530502      -2.182744      11.864342      -2.181334       7.640425          -0.056951
          381              O      21.678864      15.074416      26.059986      -0.546056      33.672099 0.50658534E+03  0.12018690E+05                                 8.375327                            6.954951       0.302922       2.131979                    0.998877      27.817391      73.043965       0.720999       0.358069      -1.137798      -0.027522       0.008489      -0.007337       0.029722      -0.040906       0.040734       0.031325      -0.031411       0.036480      -0.078848       0.036507       0.042342             10.426354       7.640313      -2.182820       2.181399      11.775236      -5.530015      11.863513          -0.056964
          382              O       5.739136      15.074416       1.358014      -0.539777      33.514813 0.50334279E+03  0.11921598E+05                                 8.346316                            6.929403       0.306153       2.134495                    0.998855      27.728270      72.728368       0.722897       0.357733      -1.138161       0.027902       0.006167       0.005053       0.029018       0.041802       0.041608      -0.029920      -0.032223       0.037252      -0.079555       0.038238       0.041317             10.391148       7.613398       2.174336       2.172912      11.736198       5.518979      11.823848          -0.000001
          383              O      21.678864      12.343584       1.358014      -0.546066      33.672432 0.50659345E+03  0.12018933E+05                                 8.375376                            6.955008       0.302928       2.131976                    0.998877      27.817607      73.044725       0.720996       0.358069      -1.137798      -0.027527      -0.008460       0.007337       0.029718       0.040918      -0.040739       0.031338      -0.031398       0.036501      -0.078866       0.036512       0.042355             10.426403       7.640303       2.182700      -2.181320      11.775280      -5.530044      11.863625          -0.056941
          384              O       5.739136      12.343584      26.059986      -0.539786      33.515141 0.50335083E+03  0.11921838E+05                                 8.346364                            6.929459       0.306160       2.134493                    0.998855      27.728488      72.729131       0.722894       0.357733      -1.138161       0.027906      -0.006139      -0.005054       0.029017      -0.041813      -0.041612      -0.029934      -0.032208       0.037273      -0.079571       0.038241       0.041330             10.391193       7.613386      -2.174215      -2.172831      11.736235       5.519004      11.823959          -0.000001
          385              O       7.969864      12.350986      26.052584      -0.539787      33.515340 0.50335353E+03  0.11921920E+05                                 8.346407                            6.929483       0.306158       2.134492                    0.998855      27.728521      72.729315       0.722892       0.357734      -1.138160      -0.027907      -0.005039      -0.006154       0.029018       0.041616       0.041809      -0.029934      -0.034732       0.029705      -0.079571       0.038243       0.041328             10.391325       7.613550       2.172967       2.174401      11.823921       5.519084      11.736505           0.000001
          386              O      19.448136      15.067014      26.052584      -0.546060      33.672419 0.50659074E+03  0.12018853E+05                                 8.375390                            6.954995       0.302914       2.131975                    0.998877      27.817476      73.044345       0.720996       0.358070      -1.137797       0.027524       0.007350      -0.008475       0.029722       0.040731      -0.040909       0.031324      -0.033955       0.028855      -0.078849       0.036506       0.042343             10.426451       7.640360       2.181383      -2.182811      11.863535      -5.530098      11.775457           0.056960
          387              O       7.969864      15.067014       1.365416      -0.539780      33.515210 0.50334945E+03  0.11921799E+05                                 8.346394                            6.929457       0.306144       2.134491                    0.998855      27.728378      72.728848       0.722893       0.357734      -1.138160      -0.027903       0.005066       0.006154       0.029019      -0.041606      -0.041805      -0.029921      -0.034747       0.029687      -0.079556       0.038237       0.041319             10.391268       7.613455      -2.172899      -2.174331      11.823903       5.519079      11.736446           0.000001
          388              O      19.448136      12.350986       1.365416      -0.546066      33.672518 0.50659430E+03  0.12018958E+05                                 8.375395                            6.955015       0.302928       2.131976                    0.998877      27.817616      73.044777       0.720995       0.358069      -1.137798       0.027527      -0.007322       0.008476       0.029719      -0.040742       0.040914       0.031338      -0.033940       0.028875      -0.078866       0.036513       0.042353             10.426498       7.640448      -2.181449       2.182878      11.863544      -5.530097      11.775503           0.056937
          389              O      12.350986       1.365416      19.448136      -0.546078      33.673752 0.50661610E+03  0.12019616E+05                                 8.375628                            6.955187       0.302889       2.131958                    0.998877      27.818013      73.046468       0.720982       0.358072      -1.137795      -0.007322       0.008460       0.027537       0.029724       0.031347      -0.040742       0.040918       0.002543      -0.065372      -0.078876       0.036509       0.042367             10.427021      11.864378      -5.530520      -2.181406      11.776159       2.182819       7.640526           0.056923
          390              O      15.067014       1.365416       7.969864      -0.546068      33.673855 0.50661537E+03  0.12019598E+05                                 8.375674                            6.955199       0.302879       2.131960                    0.998877      27.817852      73.046115       0.720979       0.358073      -1.137793       0.007351       0.008460      -0.027534       0.029727      -0.031332      -0.040731      -0.040913       0.002560      -0.065384      -0.078858       0.036503       0.042355             10.427059      11.864484       5.530596      -2.181357      11.776223      -2.182768       7.640471           0.056945
          391              O      15.067014      26.052584      19.448136      -0.546061      33.673266 0.50660342E+03  0.12019238E+05                                 8.375563                            6.955102       0.302869       2.131960                    0.998877      27.817640      73.045202       0.720987       0.358072      -1.137795       0.007350      -0.008489       0.027530       0.029732       0.031319       0.040726      -0.040901       0.002542      -0.065393      -0.078840       0.036497       0.042343             10.426912      11.864242      -5.530484       2.181418      11.776052      -2.182869       7.640441           0.056967
          392              O      12.350986      26.052584       7.969864      -0.546066      33.673625 0.50661089E+03  0.12019463E+05                                 8.375631                            6.955163       0.302886       2.131963                    0.998877      27.817779      73.045799       0.720982       0.358073      -1.137794      -0.007322      -0.008489      -0.027533       0.029727      -0.031333       0.040738       0.040907       0.002525      -0.065381      -0.078858       0.036505       0.042353             10.427058      11.864376       5.530565       2.181502      11.776226       2.182955       7.640571           0.056945
          393              O       1.365416       7.969864      15.067014      -0.539786      33.515153 0.50335103E+03  0.11921844E+05                                 8.346366                            6.929461       0.306162       2.134494                    0.998855      27.728485      72.729129       0.722894       0.357733      -1.138161       0.006139      -0.027906       0.005054       0.029017      -0.041813      -0.029934      -0.041612       0.032208       0.037273      -0.079571       0.038241       0.041330             10.391197      11.736241      -2.174217       5.519010       7.613386      -2.172830      11.823963          -0.000001
          394              O       1.365416      19.448136      12.350986      -0.546065      33.672299 0.50659117E+03  0.12018864E+05                                 8.375349                            6.954988       0.302933       2.131978                    0.998877      27.817579      73.044575       0.720998       0.358069      -1.137798       0.008460       0.027527      -0.007337       0.029717       0.040918       0.031339      -0.040738       0.031397       0.036501      -0.078866       0.036511       0.042355             10.426361      11.775230       2.182694      -5.530010       7.640281      -2.181312      11.863572           0.056937
          395              O      26.052584       7.969864      12.350986      -0.539777      33.514782 0.50334231E+03  0.11921584E+05                                 8.346310                            6.929399       0.306155       2.134496                    0.998855      27.728262      72.728338       0.722897       0.357733      -1.138161      -0.006167      -0.027901      -0.005053       0.029018       0.041802      -0.029920       0.041608       0.032223       0.037252      -0.079555       0.038238       0.041317             10.391136      11.736183       2.174333       5.518970       7.613395       2.172907      11.823830          -0.000001
          396              O      26.052584      19.448136      15.067014      -0.546056      33.671967 0.50658302E+03  0.12018620E+05                                 8.375302                            6.954932       0.302926       2.131981                    0.998877      27.817357      73.043805       0.721001       0.358069      -1.137798      -0.008489       0.027522       0.007337       0.029721      -0.040905       0.031325       0.040734       0.031411       0.036479      -0.078848       0.036506       0.042342             10.426315      11.775190      -2.182813      -5.529984       7.640292       2.181393      11.863463           0.056959

******************************************************
Auxiliary information for the entire system
The total spin magnetic moment of the unit cell is   -0.000482
The total net atomic charge of the unit cell is   -0.000005
Accuracy of reproducing the electrostatic potential in the unit cell:
  The inner radius (bohr) =    5.0000
  The outer radius (bohr) =   12.0000
  Valid grid points have density less than (e/(bohr^3)) =    0.0001
  The number of valid grid points were=      3408970
  The rms potential error without charges in kcal/mol is=      1.89138
  The rms potential error with partial charges in kcal/mol is=      0.46451
  The RRMSE value at monopole order=      0.24559
  The rms potential error with partial charges and cloud penetration in kcal/mol is=      0.47133
  The RRMSE value at monopole order with cloud penetration is=      0.24920
  The rms potential error with partial charges and atomic dipoles in kcal/mol is=      0.20720
  The RRMSE value at dipole order=      0.10955
  The rms potential error with partial charges, atomic dipoles and cloud penetration in kcal/mol is=      0.19882
  The RRMSE value at dipole order with cloud penetration=      0.10512

******************************************************
The electron densities and ab initio electrostatic potential were computed in VASP using the PBE functional and
projector augmented wave method. See the main text of the journal article for a description of computational details.
The atomic charges, dipoles, and quadrupoles were computed with the DDEC6 method as described in
(a) T. A. Manz and N. Gabaldon Limas, RSC Adv. 6 (2016) 47771-47801 DOI: 10.1039/c6ra04656h
(b) N. Gabaldon Limas and T. A. Manz, RSC Adv. 8 (2018) 2678-2707 DOI: 10.1039/c7ra11829e.
For each atom in the material, the electron cloud parameters were fit to the spherically averaged atom-in-material
electron density using radial positions for which this density was between 10^-4 and 10^-2 electrons per cubic bohr.
The polarizabilities, dispersion coefficients, and quantum Drude oscillator (QDO) parameters were fit using the MCLF method.
The magnetic structure of the system was optimized in VASP from the default ferromagnetic initial guess using spin polarization.
The atomic spin moments (ASMs) were computed on this optimized magnetic structure using the DDEC6 partition as inputs
to the method of T. A. Manz and D. S. Sholl, J. Chem. Theory Comput. 7 (2011) 4146-4164 DOI: 10.1021/ct200539n.
The RMSE and RRMSE were computed using a uniform grid with Ewald summation.
