# Supplementary material for: A collection of forcefield precursors for metal–organic frameworks
Source: RSC Adv. 2019 Nov 13;9(63):36492–507. doi: 10.1039/c9ra07327b (PMC9075174; doi:10.1039/c9ra07327b)
Supplement: RA-009-C9RA07327B-s5402 [file RA-009-C9RA07327B-s5402.xyz]

  140
jmolscript: load "" {1 1 1} spacegroup "x,y,z" unitcell [{     12.005000     0.000000     0.000000 }, {      0.000000    12.471000     0.000000 }, {      0.000000     0.000000    13.804000 }]
Zn     9.645537     3.117750     0.000000     0.728422
Zn     3.643037     9.353250     6.902000     0.728422
Zn     8.361963     3.117750     6.902000     0.728422
Zn     2.359463     9.353250     0.000000     0.728422
H      5.150145     7.654700     2.505426     0.143615
H      3.989261     8.927989     3.992117     0.096072
H      6.261808     7.769433     6.911663     0.088305
H      7.507927     6.483673     5.488470     0.130485
H      7.839265     5.408673     3.343329     0.112602
H      6.531921     6.477437     1.191285     0.136337
H      5.150145    11.051800    11.298574     0.143615
H      3.989261     9.778511     9.811883     0.096072
H      6.261808    10.937067     6.892337     0.088305
H      7.507927    12.222827     8.315530     0.130485
H      7.839265     0.826827    10.460671     0.112602
H      6.531921    12.229063    12.612715     0.136337
H     11.152645     1.419200     4.396574     0.143615
H      9.991761     2.692489     2.909883     0.096072
H      0.259308     1.533933    -0.009663     0.088305
H      1.505427     0.248173     1.413530     0.130485
H      1.836765    11.644173     3.558671     0.112602
H      0.529420     0.241937     5.710715     0.136337
H     11.152645     4.816300     9.407426     0.143615
H      9.991761     3.543011    10.894117     0.096072
H      0.259308     4.701567     0.009663     0.088305
H      1.505427     5.987327    12.390470     0.130485
H      1.836765     7.062327    10.245329     0.112602
H      0.529420     5.993563     8.093285     0.136337
H      0.852355    11.051800     9.407426     0.143615
H      2.013238     9.778511    10.894117     0.096072
H     11.745692    10.937067     0.009663     0.088305
H     10.499573    12.222827    12.390470     0.130485
H     10.168235     0.826827    10.245329     0.112602
H     11.475579    12.229063     8.093285     0.136337
H      0.852355     7.654700     4.396574     0.143615
H      2.013238     8.927989     2.909883     0.096072
H     11.745692     7.769433    -0.009663     0.088305
H     10.499573     6.483673     1.413530     0.130485
H     10.168235     5.408673     3.558671     0.112602
H     11.475579     6.477437     5.710715     0.136337
H      6.854855     4.816300    11.298574     0.143615
H      8.015738     3.543011     9.811883     0.096072
H      5.743192     4.701567     6.892337     0.088305
H      4.497073     5.987327     8.315530     0.130485
H      4.165735     7.062327    10.460671     0.112602
H      5.473080     5.993563    12.612715     0.136337
H      6.854855     1.419200     2.505426     0.143615
H      8.015738     2.692489     3.992117     0.096072
H      5.743192     1.533933     6.911663     0.088305
H      4.497073     0.248173     5.488470     0.130485
H      4.165735    11.644173     3.343329     0.112602
H      5.473080     0.241937     1.191285     0.136337
C      5.389045     7.643476     3.404066    -0.168878
C      4.687952     8.400466     4.305468     0.096260
C      6.016906     7.728279     6.015783     0.071867
C      6.774422     6.951335     5.159935    -0.196563
C      6.447885     6.866533     3.823708     0.176776
C      7.228210     5.978597     2.936111    -0.112080
C      7.138173     5.917490     1.621970    -0.206900
C      7.964117     4.990894     0.792350     0.625669
C      5.389045    11.063024    10.399934    -0.168878
C      4.687952    10.306034     9.498532     0.096260
C      6.016906    10.978221     7.788217     0.071867
C      6.774422    11.755165     8.644065    -0.196563
C      6.447885    11.839967     9.980292     0.176776
C      7.228210     0.256903    10.867889    -0.112080
C      7.138173     0.318010    12.182030    -0.206900
C      7.964117     1.244606    13.011650     0.625669
C     11.391545     1.407976     3.497934    -0.168878
C     10.690452     2.164966     2.596532     0.096260
C      0.014406     1.492779     0.886217     0.071867
C      0.771921     0.715835     1.742065    -0.196563
C      0.445386     0.631033     3.078292     0.176776
C      1.225710    12.214097     3.965889    -0.112080
C      1.135673    12.152990     5.280030    -0.206900
C      1.961617    11.226394     6.109650     0.625669
C     11.391545     4.827524    10.306066    -0.168878
C     10.690452     4.070534    11.207468     0.096260
C      0.014406     4.742721    12.917783     0.071867
C      0.771921     5.519665    12.061935    -0.196563
C      0.445386     5.604467    10.725708     0.176776
C      1.225710     6.492403     9.838111    -0.112080
C      1.135673     6.553510     8.523970    -0.206900
C      1.961617     7.480106     7.694350     0.625669
C      0.613456    11.063024    10.306066    -0.168878
C      1.314547    10.306034    11.207468     0.096260
C     -0.014406    10.978221    12.917783     0.071867
C     11.233078    11.755165    12.061935    -0.196564
C     11.559614    11.839967    10.725708     0.176776
C     10.779290     0.256903     9.838111    -0.112080
C     10.869327     0.318010     8.523970    -0.206900
C     10.043383     1.244606     7.694350     0.625669
C      0.613456     7.643476     3.497934    -0.168878
C      1.314547     8.400466     2.596532     0.096260
C     -0.014406     7.728279     0.886217     0.071867
C     11.233078     6.951335     1.742065    -0.196563
C     11.559614     6.866533     3.078292     0.176776
C     10.779290     5.978597     3.965889    -0.112080
C     10.869327     5.917490     5.280030    -0.206900
C     10.043383     4.990894     6.109650     0.625669
C      6.615956     4.827524    10.399934    -0.168878
C      7.317048     4.070534     9.498532     0.096260
C      5.988094     4.742721     7.788217     0.071867
C      5.230578     5.519665     8.644065    -0.196563
C      5.557114     5.604467     9.980292     0.176776
C      4.776789     6.492403    10.867889    -0.112080
C      4.866827     6.553510    12.182030    -0.206900
C      4.040883     7.480106    13.011650     0.625669
C      6.615956     1.407976     3.404066    -0.168878
C      7.317048     2.164966     4.305468     0.096260
C      5.988094     1.492779     6.015783     0.071867
C      5.230578     0.715835     5.159935    -0.196564
C      5.557114     0.631033     3.823708     0.176776
C      4.776789    12.214097     2.936111    -0.112080
C      4.866827    12.152990     1.621970    -0.206900
C      4.040883    11.226394     0.792350     0.625669
N      4.960466     8.416678     5.615467    -0.220551
N      4.960466    10.289822     8.188533    -0.220551
N     10.962966     2.181178     1.286533    -0.220551
N     10.962966     4.054322    12.517467    -0.220551
N      1.042034    10.289822    12.517467    -0.220551
N      1.042034     8.416678     1.286533    -0.220550
N      7.044534     4.054322     8.188533    -0.220551
N      7.044534     2.181178     5.615467    -0.220551
O      7.812854     4.969694    13.382978    -0.567673
O      8.850086     4.293765     1.362455    -0.569555
O      7.812854     1.265807     0.421022    -0.567673
O      8.850086     1.941735    12.441545    -0.569555
O      1.810354    11.205193     7.323022    -0.567673
O      2.847586    10.529265     5.539545    -0.569555
O      1.810354     7.501307     6.480978    -0.567673
O      2.847586     8.177235     8.264455    -0.569555
O     10.194646     1.265807     6.480978    -0.567673
O      9.157414     1.941735     8.264455    -0.569555
O     10.194646     4.969694     7.323022    -0.567673
O      9.157414     4.293765     5.539545    -0.569555
O      4.192146     7.501307     0.421022    -0.567673
O      3.154914     8.177235    12.441545    -0.569555
O      4.192146    11.205193    13.382978    -0.567673
O      3.154914    10.529265     1.362455    -0.569555

The following XYZ coordinates are in angstroms. Other properties are in atomic units.
The sperically averaged electron density of each atom fit to a function of the form exp(a - br)
eigen_1, eigen_2 and eigen_3 are the three eigenvalues of traceless quadrupole moment tensor
  atom number  atomic symbol              X              Y              Z     net charge C6 coefficient C8 coefficient C10 coefficient fluctuating dipole atomic polarizability isotropic forcefield polarizability              a              b squared Pearson coefficient          <r^3>          <r^4>         wp_QDO          m_QDO          q_QDO       dipole_x       dipole_y       dipole_z         dipole            Qxy            Qxz            Qyz     Q(x^2-y^2)  Q(3z^2 - R^2)        eigen_1        eigen_2        eigen_3 static polarizability      alpha(xx)      alpha(xy)      alpha(xz)      alpha(yy)      alpha(yz)      alpha(zz) atomic spin moment
            1             Zn       9.645537       3.117750       0.000000       0.728422     103.434432 0.22645973E+04  0.75524932E+05                                17.941172                           15.497515       0.334577       1.933868                    0.997956      49.867814     139.011921       0.461788       0.397708      -1.146451      -0.103128      -0.000000       0.000000       0.103128      -0.000000      -0.000000       0.041524      -0.031218       0.036360      -0.030709      -0.021669       0.052378             20.581629      20.561446       0.000001      -0.000000      22.528975       0.694511      18.654467           0.000002
            2             Zn       3.643037       9.353250       6.902000       0.728422     103.434428 0.22645973E+04  0.75524930E+05                                17.941172                           15.497515       0.334577       1.933868                    0.997956      49.867814     139.011919       0.461788       0.397708      -1.146451      -0.103128      -0.000000      -0.000000       0.103128       0.000000      -0.000000      -0.041524      -0.031218       0.036360      -0.030709      -0.021669       0.052378             20.581629      20.561446       0.000000       0.000000      22.528974      -0.694512      18.654466           0.000002
            3             Zn       8.361963       3.117750       6.902000       0.728422     103.434433 0.22645973E+04  0.75524931E+05                                17.941172                           15.497515       0.334577       1.933868                    0.997956      49.867814     139.011919       0.461788       0.397708      -1.146451       0.103128      -0.000000       0.000000       0.103128       0.000000      -0.000000      -0.041524      -0.031218       0.036360      -0.030709      -0.021669       0.052378             20.581629      20.561446      -0.000001      -0.000000      22.528975      -0.694512      18.654467           0.000002
            4             Zn       2.359463       9.353250       0.000000       0.728422     103.434445 0.22645974E+04  0.75524935E+05                                17.941174                           15.497515       0.334577       1.933868                    0.997956      49.867815     139.011923       0.461788       0.397708      -1.146451       0.103128      -0.000000       0.000000       0.103128      -0.000000       0.000000       0.041524      -0.031218       0.036360      -0.030709      -0.021669       0.052378             20.581631      20.561450      -0.000000       0.000000      22.528976       0.694511      18.654468           0.000002
            5              H       5.150145       7.654700       2.505426       0.143615       0.968570 0.66117221E+01  0.62440988E+02                                 1.663078                            1.536370      -1.178083       2.337867                    0.996058       3.488965       9.862206       0.484443       1.338777      -0.694776      -0.008779      -0.000066      -0.034102       0.035214      -0.007296      -0.000211      -0.000671       0.002384       0.005034      -0.008274       0.001705       0.006569              1.723979       1.475057      -0.128184       0.242760       1.359051       0.058586       2.337828           0.000001
            6              H       3.989261       8.927989       3.992117       0.096072       1.001174 0.67068780E+01  0.63981834E+02                                 1.744783                            1.577644      -1.174914       2.319788                    0.995128       3.745215      10.868954       0.461361       1.391647      -0.683612      -0.032769       0.025777      -0.018368       0.045560      -0.008625       0.005696      -0.001621       0.008041       0.019176      -0.012875       0.000785       0.012090              1.848803       2.131142      -0.557360       0.270869       1.829651      -0.148378       1.585617           0.000001
            7              H       6.261808       7.769433       6.911663       0.088305       1.254094 0.93552742E+01  0.94622996E+02                                 1.858222                            1.741146      -1.000411       2.394617                    0.997415       3.532655       9.737882       0.498335       1.215192      -0.724871       0.017766       0.001189       0.042926       0.046472      -0.010235       0.010360       0.004512       0.021109       0.031759      -0.022117       0.003246       0.018870              1.901323       1.521601      -0.063144       0.188234       1.606853       0.073737       2.575516           0.000001
            8              H       7.507927       6.483673       5.488470       0.130485       1.007689 0.71609110E+01  0.68921933E+02                                 1.704430                            1.597921      -1.106026       2.366025                    0.996484       3.537580      10.062318       0.475930       1.337130      -0.695677       0.028337      -0.016411       0.011627       0.034749      -0.007883       0.006904       0.004643       0.009554       0.028802      -0.016216       0.002999       0.013216              1.752474       2.021694      -0.491686       0.189273       1.669963      -0.146850       1.565765           0.000001
            9              H       7.839265       5.408673       3.343329       0.112602       0.978769 0.71108319E+01  0.69136238E+02                                 1.738999                            1.639739      -1.377518       2.222874                    0.993345       3.926572      11.669501       0.444284       1.417948      -0.677451       0.022296      -0.023059       0.010892       0.033874      -0.005595       0.001228      -0.000342      -0.002485       0.007458      -0.007034       0.002099       0.004935              1.795399       1.884338      -0.411407       0.178237       1.774954      -0.132487       1.726906           0.000001
           10              H       6.531921       6.477437       1.191285       0.136337       1.080228 0.78460747E+01  0.76753370E+02                                 1.739203                            1.634942      -1.336540       2.258547                    0.994571       3.533858       9.917671       0.490092       1.277566      -0.708305      -0.020691       0.020826      -0.011316       0.031463      -0.003841      -0.001387      -0.000351      -0.012476       0.011179      -0.009345       0.003882       0.005464              1.784430       1.868083      -0.454033       0.286870       1.684558      -0.162638       1.800650           0.000001
           11              H       5.150145      11.051800      11.298574       0.143615       0.968570 0.66117221E+01  0.62440988E+02                                 1.663078                            1.536370      -1.178083       2.337867                    0.996058       3.488965       9.862206       0.484443       1.338777      -0.694776      -0.008779       0.000066       0.034102       0.035214       0.007296       0.000211      -0.000671       0.002384       0.005034      -0.008274       0.001705       0.006569              1.723979       1.475057       0.128184      -0.242760       1.359051       0.058586       2.337828           0.000001
           12              H       3.989261       9.778511       9.811883       0.096072       1.001174 0.67068771E+01  0.63981826E+02                                 1.744783                            1.577644      -1.174914       2.319788                    0.995128       3.745215      10.868955       0.461361       1.391647      -0.683612      -0.032769      -0.025777       0.018368       0.045560       0.008625      -0.005696      -0.001621       0.008041       0.019176      -0.012875       0.000785       0.012090              1.848803       2.131142       0.557361      -0.270869       1.829651      -0.148378       1.585617           0.000001
           13              H       6.261808      10.937067       6.892337       0.088305       1.254094 0.93552727E+01  0.94622974E+02                                 1.858222                            1.741145      -1.000411       2.394617                    0.997415       3.532655       9.737881       0.498335       1.215192      -0.724872       0.017766      -0.001189      -0.042926       0.046472       0.010235      -0.010360       0.004512       0.021109       0.031759      -0.022117       0.003246       0.018871              1.901323       1.521601       0.063144      -0.188234       1.606853       0.073737       2.575515           0.000001
           14              H       7.507927      12.222827       8.315530       0.130485       1.007689 0.71609110E+01  0.68921933E+02                                 1.704430                            1.597921      -1.106026       2.366025                    0.996484       3.537580      10.062318       0.475930       1.337130      -0.695677       0.028337       0.016411      -0.011627       0.034749       0.007883      -0.006904       0.004643       0.009554       0.028802      -0.016216       0.002999       0.013216              1.752474       2.021694       0.491686      -0.189273       1.669963      -0.146850       1.565765           0.000001
           15              H       7.839265       0.826827      10.460671       0.112602       0.978769 0.71108319E+01  0.69136238E+02                                 1.738999                            1.639739      -1.377518       2.222874                    0.993345       3.926572      11.669501       0.444284       1.417948      -0.677451       0.022296       0.023059      -0.010892       0.033874       0.005595      -0.001228      -0.000342      -0.002485       0.007458      -0.007033       0.002099       0.004935              1.795399       1.884338       0.411407      -0.178237       1.774954      -0.132487       1.726906           0.000001
           16              H       6.531921      12.229063      12.612715       0.136337       1.080229 0.78460752E+01  0.76753373E+02                                 1.739203                            1.634942      -1.336539       2.258547                    0.994571       3.533858       9.917670       0.490092       1.277566      -0.708305      -0.020691      -0.020826       0.011316       0.031463       0.003841       0.001387      -0.000351      -0.012476       0.011179      -0.009345       0.003882       0.005464              1.784430       1.868083       0.454033      -0.286870       1.684558      -0.162638       1.800650           0.000001
           17              H      11.152645       1.419200       4.396574       0.143615       0.968570 0.66117220E+01  0.62440986E+02                                 1.663078                            1.536370      -1.178083       2.337867                    0.996058       3.488965       9.862206       0.484443       1.338777      -0.694776      -0.008779      -0.000066       0.034102       0.035214      -0.007296       0.000211       0.000671       0.002384       0.005034      -0.008274       0.001705       0.006569              1.723978       1.475057      -0.128184      -0.242760       1.359051      -0.058586       2.337828           0.000001
           18              H       9.991761       2.692489       2.909883       0.096072       1.001174 0.67068771E+01  0.63981826E+02                                 1.744783                            1.577644      -1.174914       2.319788                    0.995128       3.745215      10.868955       0.461361       1.391647      -0.683612      -0.032769       0.025777       0.018368       0.045560      -0.008625      -0.005696       0.001621       0.008041       0.019176      -0.012875       0.000785       0.012090              1.848803       2.131142      -0.557360      -0.270869       1.829651       0.148378       1.585617           0.000001
           19              H       0.259308       1.533933      -0.009663       0.088305       1.254094 0.93552730E+01  0.94622981E+02                                 1.858222                            1.741146      -1.000411       2.394617                    0.997415       3.532655       9.737882       0.498335       1.215192      -0.724871       0.017766       0.001189      -0.042926       0.046472      -0.010235      -0.010360      -0.004512       0.021109       0.031759      -0.022117       0.003246       0.018870              1.901323       1.521601      -0.063144      -0.188234       1.606853      -0.073737       2.575516           0.000001
           20              H       1.505427       0.248173       1.413530       0.130485       1.007689 0.71609154E+01  0.68921986E+02                                 1.704431                            1.597921      -1.106026       2.366025                    0.996484       3.537580      10.062319       0.475930       1.337130      -0.695677       0.028337      -0.016411      -0.011627       0.034749      -0.007883      -0.006904      -0.004643       0.009554       0.028802      -0.016216       0.002999       0.013216              1.752474       2.021694      -0.491686      -0.189273       1.669964       0.146850       1.565765           0.000001
           21              H       1.836765      11.644173       3.558671       0.112602       0.978769 0.71108320E+01  0.69136240E+02                                 1.738999                            1.639739      -1.377518       2.222874                    0.993345       3.926572      11.669501       0.444284       1.417948      -0.677451       0.022296      -0.023059      -0.010892       0.033874      -0.005595      -0.001228       0.000342      -0.002485       0.007458      -0.007033       0.002099       0.004935              1.795399       1.884338      -0.411407      -0.178237       1.774954       0.132486       1.726906           0.000001
           22              H       0.529420       0.241937       5.710715       0.136337       1.080229 0.78460786E+01  0.76753418E+02                                 1.739203                            1.634942      -1.336540       2.258547                    0.994571       3.533858       9.917672       0.490092       1.277567      -0.708305      -0.020691       0.020826       0.011316       0.031463      -0.003841       0.001387       0.000351      -0.012476       0.011179      -0.009345       0.003882       0.005464              1.784431       1.868084      -0.454034      -0.286870       1.684559       0.162638       1.800651           0.000001
           23              H      11.152645       4.816300       9.407426       0.143615       0.968570 0.66117227E+01  0.62440992E+02                                 1.663078                            1.536370      -1.178083       2.337867                    0.996058       3.488965       9.862205       0.484443       1.338777      -0.694776      -0.008779       0.000066      -0.034102       0.035214       0.007296      -0.000211       0.000671       0.002384       0.005034      -0.008274       0.001705       0.006569              1.723978       1.475056       0.128184       0.242760       1.359051      -0.058586       2.337827           0.000001
           24              H       9.991761       3.543011      10.894117       0.096072       1.001174 0.67068780E+01  0.63981834E+02                                 1.744783                            1.577644      -1.174914       2.319788                    0.995128       3.745215      10.868954       0.461361       1.391647      -0.683612      -0.032769      -0.025777      -0.018368       0.045560       0.008625       0.005696       0.001621       0.008041       0.019176      -0.012875       0.000785       0.012090              1.848803       2.131142       0.557360       0.270869       1.829651       0.148378       1.585617           0.000001
           25              H       0.259308       4.701567       0.009663       0.088305       1.254094 0.93552729E+01  0.94622977E+02                                 1.858222                            1.741145      -1.000411       2.394617                    0.997415       3.532655       9.737881       0.498335       1.215192      -0.724872       0.017766      -0.001189       0.042926       0.046472       0.010235       0.010360      -0.004512       0.021109       0.031759      -0.022117       0.003246       0.018870              1.901323       1.521601       0.063144       0.188234       1.606853      -0.073737       2.575516           0.000001
           26              H       1.505427       5.987327      12.390470       0.130485       1.007689 0.71609154E+01  0.68921986E+02                                 1.704431                            1.597921      -1.106026       2.366025                    0.996484       3.537580      10.062319       0.475930       1.337130      -0.695677       0.028337       0.016411       0.011627       0.034749       0.007883       0.006904      -0.004643       0.009554       0.028802      -0.016216       0.002999       0.013216              1.752474       2.021694       0.491687       0.189273       1.669964       0.146850       1.565765           0.000001
           27              H       1.836765       7.062327      10.245329       0.112602       0.978769 0.71108320E+01  0.69136240E+02                                 1.738999                            1.639739      -1.377518       2.222874                    0.993345       3.926572      11.669501       0.444284       1.417948      -0.677451       0.022296       0.023059       0.010892       0.033874       0.005595       0.001228       0.000342      -0.002485       0.007458      -0.007034       0.002099       0.004935              1.795399       1.884338       0.411407       0.178237       1.774954       0.132486       1.726906           0.000001
           28              H       0.529420       5.993563       8.093285       0.136337       1.080229 0.78460791E+01  0.76753422E+02                                 1.739203                            1.634942      -1.336539       2.258547                    0.994571       3.533858       9.917671       0.490092       1.277566      -0.708305      -0.020691      -0.020826      -0.011316       0.031463       0.003841      -0.001387       0.000351      -0.012476       0.011178      -0.009345       0.003882       0.005464              1.784431       1.868084       0.454033       0.286870       1.684559       0.162638       1.800651           0.000001
           29              H       0.852355      11.051800       9.407426       0.143615       0.968570 0.66117206E+01  0.62440970E+02                                 1.663078                            1.536370      -1.178083       2.337867                    0.996058       3.488965       9.862206       0.484443       1.338777      -0.694776       0.008779       0.000066      -0.034102       0.035214      -0.007296       0.000211       0.000671       0.002384       0.005034      -0.008274       0.001705       0.006569              1.723978       1.475056      -0.128184      -0.242759       1.359051      -0.058587       2.337828           0.000001
           30              H       2.013238       9.778511      10.894117       0.096072       1.001173 0.67068765E+01  0.63981820E+02                                 1.744783                            1.577645      -1.174914       2.319788                    0.995128       3.745215      10.868956       0.461361       1.391648      -0.683612       0.032769      -0.025777      -0.018368       0.045560      -0.008625      -0.005696       0.001621       0.008041       0.019176      -0.012875       0.000785       0.012090              1.848804       2.131142      -0.557361      -0.270869       1.829652       0.148378       1.585617           0.000001
           31              H      11.745692      10.937067       0.009663       0.088305       1.254094 0.93552724E+01  0.94622966E+02                                 1.858221                            1.741145      -1.000411       2.394617                    0.997415       3.532655       9.737879       0.498335       1.215191      -0.724872      -0.017766      -0.001189       0.042926       0.046472      -0.010235      -0.010360      -0.004512       0.021109       0.031759      -0.022117       0.003246       0.018871              1.901322       1.521601      -0.063144      -0.188234       1.606852      -0.073737       2.575515           0.000001
           32              H      10.499573      12.222827      12.390470       0.130485       1.007689 0.71609117E+01  0.68921939E+02                                 1.704430                            1.597921      -1.106026       2.366025                    0.996484       3.537580      10.062317       0.475931       1.337129      -0.695677      -0.028337       0.016411       0.011627       0.034749      -0.007883      -0.006904      -0.004643       0.009554       0.028802      -0.016216       0.002999       0.013216              1.752474       2.021693      -0.491686      -0.189273       1.669963       0.146850       1.565765           0.000001
           33              H      10.168235       0.826827      10.245329       0.112602       0.978769 0.71108311E+01  0.69136230E+02                                 1.738999                            1.639739      -1.377518       2.222873                    0.993345       3.926572      11.669502       0.444284       1.417949      -0.677451      -0.022296       0.023059       0.010892       0.033874      -0.005595      -0.001228       0.000342      -0.002485       0.007458      -0.007033       0.002099       0.004935              1.795400       1.884338      -0.411407      -0.178237       1.774954       0.132487       1.726906           0.000001
           34              H      11.475579      12.229063       8.093285       0.136337       1.080228 0.78460743E+01  0.76753367E+02                                 1.739203                            1.634942      -1.336539       2.258547                    0.994571       3.533858       9.917672       0.490092       1.277567      -0.708305       0.020691      -0.020826      -0.011316       0.031463      -0.003841       0.001387       0.000351      -0.012476       0.011179      -0.009345       0.003882       0.005464              1.784431       1.868083      -0.454033      -0.286870       1.684559       0.162638       1.800651           0.000001
           35              H       0.852355       7.654700       4.396574       0.143615       0.968570 0.66117206E+01  0.62440970E+02                                 1.663078                            1.536370      -1.178083       2.337867                    0.996058       3.488965       9.862206       0.484443       1.338777      -0.694776       0.008779      -0.000066       0.034102       0.035214       0.007296      -0.000211       0.000671       0.002384       0.005034      -0.008274       0.001705       0.006569              1.723978       1.475056       0.128184       0.242759       1.359051      -0.058587       2.337828           0.000001
           36              H       2.013238       8.927989       2.909883       0.096072       1.001174 0.67068774E+01  0.63981829E+02                                 1.744783                            1.577644      -1.174914       2.319788                    0.995128       3.745215      10.868955       0.461361       1.391647      -0.683612       0.032769       0.025777       0.018368       0.045560       0.008625       0.005696       0.001621       0.008041       0.019176      -0.012875       0.000785       0.012090              1.848804       2.131142       0.557361       0.270869       1.829652       0.148378       1.585617           0.000001
           37              H      11.745692       7.769433      -0.009663       0.088305       1.254094 0.93552727E+01  0.94622974E+02                                 1.858222                            1.741145      -1.000411       2.394617                    0.997415       3.532655       9.737881       0.498335       1.215192      -0.724872      -0.017766       0.001189      -0.042926       0.046472       0.010235       0.010360      -0.004512       0.021109       0.031759      -0.022117       0.003246       0.018870              1.901323       1.521601       0.063144       0.188234       1.606853      -0.073737       2.575515           0.000001
           38              H      10.499573       6.483673       1.413530       0.130485       1.007689 0.71609117E+01  0.68921939E+02                                 1.704430                            1.597921      -1.106026       2.366025                    0.996484       3.537580      10.062317       0.475931       1.337129      -0.695677      -0.028337      -0.016411      -0.011627       0.034749       0.007883       0.006904      -0.004643       0.009554       0.028802      -0.016216       0.002999       0.013216              1.752474       2.021693       0.491686       0.189273       1.669963       0.146850       1.565765           0.000001
           39              H      10.168235       5.408673       3.558671       0.112602       0.978769 0.71108320E+01  0.69136240E+02                                 1.738999                            1.639739      -1.377518       2.222873                    0.993345       3.926572      11.669501       0.444284       1.417948      -0.677451      -0.022296      -0.023059      -0.010892       0.033874       0.005595       0.001228       0.000342      -0.002485       0.007458      -0.007034       0.002099       0.004935              1.795399       1.884338       0.411407       0.178237       1.774954       0.132487       1.726906           0.000001
           40              H      11.475579       6.477437       5.710715       0.136337       1.080229 0.78460752E+01  0.76753373E+02                                 1.739203                            1.634942      -1.336539       2.258547                    0.994571       3.533858       9.917670       0.490092       1.277566      -0.708305       0.020691       0.020826       0.011316       0.031463       0.003841      -0.001387       0.000351      -0.012476       0.011179      -0.009345       0.003882       0.005464              1.784430       1.868083       0.454033       0.286870       1.684558       0.162638       1.800650           0.000001
           41              H       6.854855       4.816300      11.298574       0.143615       0.968570 0.66117205E+01  0.62440969E+02                                 1.663078                            1.536370      -1.178083       2.337867                    0.996058       3.488965       9.862206       0.484443       1.338777      -0.694776       0.008779       0.000066       0.034102       0.035214      -0.007296      -0.000211      -0.000671       0.002384       0.005034      -0.008274       0.001705       0.006569              1.723978       1.475056      -0.128184       0.242759       1.359051       0.058587       2.337828           0.000001
           42              H       8.015738       3.543011       9.811883       0.096072       1.001173 0.67068720E+01  0.63981768E+02                                 1.744783                            1.577644      -1.174914       2.319788                    0.995128       3.745215      10.868956       0.461361       1.391648      -0.683612       0.032769      -0.025777       0.018368       0.045560      -0.008625       0.005696      -0.001621       0.008041       0.019176      -0.012875       0.000785       0.012090              1.848803       2.131141      -0.557361       0.270869       1.829651      -0.148378       1.585617           0.000001
           43              H       5.743192       4.701567       6.892337       0.088305       1.254094 0.93552728E+01  0.94622978E+02                                 1.858222                            1.741145      -1.000411       2.394617                    0.997415       3.532655       9.737882       0.498335       1.215192      -0.724871      -0.017766      -0.001189      -0.042926       0.046472      -0.010235       0.010360       0.004512       0.021109       0.031759      -0.022117       0.003246       0.018870              1.901323       1.521601      -0.063144       0.188234       1.606853       0.073737       2.575516           0.000001
           44              H       4.497073       5.987327       8.315530       0.130485       1.007689 0.71609111E+01  0.68921934E+02                                 1.704430                            1.597921      -1.106026       2.366025                    0.996484       3.537580      10.062318       0.475930       1.337130      -0.695677      -0.028337       0.016411      -0.011627       0.034749      -0.007883       0.006904       0.004643       0.009554       0.028802      -0.016216       0.002999       0.013216              1.752474       2.021693      -0.491686       0.189273       1.669963      -0.146850       1.565765           0.000001
           45              H       4.165735       7.062327      10.460671       0.112602       0.978768 0.71108270E+01  0.69136182E+02                                 1.738999                            1.639739      -1.377518       2.222873                    0.993345       3.926572      11.669502       0.444284       1.417949      -0.677451      -0.022296       0.023059      -0.010892       0.033874      -0.005595       0.001228      -0.000342      -0.002485       0.007458      -0.007034       0.002099       0.004935              1.795399       1.884337      -0.411407       0.178237       1.774954      -0.132487       1.726906           0.000001
           46              H       5.473080       5.993563      12.612715       0.136337       1.080229 0.78460787E+01  0.76753419E+02                                 1.739203                            1.634942      -1.336539       2.258547                    0.994571       3.533858       9.917672       0.490092       1.277567      -0.708305       0.020691      -0.020826       0.011316       0.031463      -0.003841      -0.001387      -0.000351      -0.012476       0.011179      -0.009345       0.003882       0.005464              1.784431       1.868084      -0.454034       0.286870       1.684559      -0.162638       1.800651           0.000001
           47              H       6.854855       1.419200       2.505426       0.143615       0.968570 0.66117212E+01  0.62440975E+02                                 1.663078                            1.536370      -1.178083       2.337867                    0.996058       3.488965       9.862205       0.484443       1.338777      -0.694776       0.008779      -0.000066      -0.034102       0.035214       0.007296       0.000211      -0.000671       0.002384       0.005034      -0.008274       0.001705       0.006569              1.723978       1.475056       0.128184      -0.242759       1.359051       0.058587       2.337828           0.000001
           48              H       8.015738       2.692489       3.992117       0.096072       1.001173 0.67068720E+01  0.63981768E+02                                 1.744783                            1.577644      -1.174914       2.319788                    0.995128       3.745215      10.868956       0.461361       1.391648      -0.683612       0.032769       0.025777      -0.018368       0.045560       0.008625      -0.005696      -0.001621       0.008041       0.019176      -0.012875       0.000785       0.012090              1.848803       2.131141       0.557361      -0.270869       1.829651      -0.148378       1.585617           0.000001
           49              H       5.743192       1.533933       6.911663       0.088305       1.254094 0.93552728E+01  0.94622979E+02                                 1.858222                            1.741145      -1.000411       2.394617                    0.997415       3.532655       9.737882       0.498335       1.215192      -0.724871      -0.017766       0.001189       0.042926       0.046472       0.010235      -0.010360       0.004512       0.021109       0.031759      -0.022117       0.003246       0.018871              1.901323       1.521601       0.063144      -0.188234       1.606853       0.073737       2.575516           0.000001
           50              H       4.497073       0.248173       5.488470       0.130485       1.007689 0.71609111E+01  0.68921934E+02                                 1.704430                            1.597921      -1.106026       2.366025                    0.996484       3.537580      10.062318       0.475930       1.337130      -0.695677      -0.028337      -0.016411       0.011627       0.034749       0.007883      -0.006904       0.004643       0.009554       0.028802      -0.016216       0.002999       0.013216              1.752474       2.021693       0.491686      -0.189273       1.669963      -0.146850       1.565765           0.000001
           51              H       4.165735      11.644173       3.343329       0.112602       0.978768 0.71108280E+01  0.69136191E+02                                 1.738999                            1.639739      -1.377518       2.222873                    0.993345       3.926572      11.669501       0.444284       1.417949      -0.677451      -0.022296      -0.023059       0.010892       0.033874       0.005595      -0.001228      -0.000342      -0.002485       0.007458      -0.007034       0.002099       0.004935              1.795399       1.884337       0.411407      -0.178237       1.774954      -0.132487       1.726906           0.000001
           52              H       5.473080       0.241937       1.191285       0.136337       1.080229 0.78460795E+01  0.76753425E+02                                 1.739203                            1.634942      -1.336539       2.258548                    0.994571       3.533858       9.917670       0.490092       1.277566      -0.708305       0.020691       0.020826      -0.011316       0.031463       0.003841       0.001387      -0.000351      -0.012476       0.011179      -0.009345       0.003882       0.005464              1.784431       1.868084       0.454034      -0.286870       1.684559      -0.162638       1.800650           0.000001
           53              C       5.389045       7.643476       3.404066      -0.168878      33.872517 0.42337177E+03  0.99024630E+04                                 9.193647                            6.934134       0.088276       2.021552                    0.998743      28.856819      83.150946       0.614881       0.425886      -1.056657      -0.002642      -0.003209      -0.000558       0.004194       0.023892      -0.006048      -0.002898      -0.011196       0.015342      -0.027368       0.003437       0.023931             10.672047      10.846367      -5.306861      -0.807971       9.436456       2.192022      11.733317           0.000001
           54              C       4.687952       8.400466       4.305468       0.096260      28.252186 0.33922249E+03  0.75323164E+04                                 8.253565                            6.268114       0.140737       2.067883                    0.999391      26.031967      73.905643       0.635099       0.434331      -1.047901       0.020972      -0.013428       0.045161       0.051571       0.020273       0.012855      -0.018559      -0.004818      -0.039088      -0.035630       0.007730       0.027900              9.504996       9.021177      -3.996167      -0.368020       8.078556       1.677786      11.415255           0.000001
           55              C       6.016906       7.728279       6.015783       0.071867      26.661028 0.32980594E+03  0.72561841E+04                                 7.795424                            6.083974       0.213096       2.076129                    0.999798      26.287604      73.766983       0.661468       0.420869      -1.058464      -0.028630       0.011195      -0.034526       0.046228       0.030637       0.020409      -0.014322       0.010048       0.009904      -0.044907       0.013444       0.031463              8.791304       8.547970      -3.853923      -0.446996       7.775147       1.520508      10.050795           0.000001
           56              C       6.774422       6.951335       5.159935      -0.196563      33.639590 0.44056635E+03  0.10391564E+05                                 9.056917                            7.004980       0.188988       2.037095                    0.999461      29.520870      84.990435       0.621731       0.417670      -1.063465      -0.001244       0.006861       0.003972       0.008025      -0.002457       0.004916      -0.003902       0.007731      -0.071326      -0.024770       0.007469       0.017301             10.326285       9.457442      -4.127542      -1.130843       8.454948       2.361149      13.066464           0.000001
           57              C       6.447885       6.866533       3.823708       0.176776      32.438308 0.35952428E+03  0.80196727E+04                                 8.947568                            6.371080       0.002080       2.031732                    0.999101      24.771109      68.230140       0.648558       0.423379      -1.065172       0.007413      -0.010549      -0.014645       0.019512      -0.003459      -0.002676      -0.000182      -0.001836       0.009141      -0.005692       0.001212       0.004480             11.002869      10.294690      -5.332474      -2.206013       9.615507       3.651498      13.098412           0.000002
           58              C       7.228210       5.978597       2.936111      -0.112080      38.730800 0.44275039E+03  0.10489962E+05                                10.090480                            7.107797      -0.029387       1.970725                    0.999200      29.386239      85.695578       0.604156       0.427900      -1.053628      -0.020032       0.015756       0.006844       0.026389       0.010083       0.008804      -0.004852       0.007999      -0.053302      -0.022225       0.001892       0.020333             12.543014       9.925878      -4.731211      -3.906991      10.297588       5.130916      17.405574           0.000001
           59              C       7.138173       5.917490       1.621970      -0.206900      38.153171 0.45380393E+03  0.10783614E+05                                 9.876129                            7.121473       0.103856       2.008172                    0.999099      29.893002      86.390044       0.615046       0.419086      -1.062536      -0.012111       0.002300      -0.006404       0.013892       0.038741       0.009926      -0.017360      -0.001965      -0.100253      -0.047969      -0.007852       0.055821             11.949484       9.573027      -4.425208      -2.795436       9.729432       4.277964      16.545994           0.000000
           60              C       7.964117       4.990894       0.792350       0.625669      22.539055 0.23670371E+03  0.48304313E+04                                 7.353687                            5.441477      -0.082160       2.033939                    0.999599      21.806132      60.433742       0.639831       0.469094      -1.022242       0.021496      -0.034627      -0.006944       0.041344       0.060286      -0.007705      -0.015098      -0.014816      -0.148112      -0.052420      -0.034977       0.087397              8.684387       7.808337      -3.458191      -0.786680       7.616508       2.048090      10.628315           0.000003
           61              C       5.389045      11.063024      10.399934      -0.168878      33.872517 0.42337177E+03  0.99024631E+04                                 9.193647                            6.934134       0.088276       2.021552                    0.998743      28.856819      83.150947       0.614881       0.425886      -1.056657      -0.002642       0.003209       0.000558       0.004194      -0.023892       0.006048      -0.002898      -0.011196       0.015342      -0.027368       0.003437       0.023931             10.672047      10.846368       5.306861       0.807971       9.436456       2.192022      11.733317           0.000001
           62              C       4.687952      10.306034       9.498532       0.096260      28.252186 0.33922249E+03  0.75323165E+04                                 8.253565                            6.268114       0.140737       2.067883                    0.999391      26.031967      73.905643       0.635099       0.434331      -1.047901       0.020972       0.013428      -0.045161       0.051571      -0.020274      -0.012855      -0.018559      -0.004818      -0.039088      -0.035630       0.007730       0.027900              9.504996       9.021177       3.996167       0.368020       8.078556       1.677786      11.415254           0.000001
           63              C       6.016906      10.978221       7.788217       0.071867      26.661031 0.32980599E+03  0.72561853E+04                                 7.795425                            6.083974       0.213096       2.076128                    0.999798      26.287606      73.766988       0.661468       0.420869      -1.058464      -0.028630      -0.011195       0.034526       0.046228      -0.030637      -0.020409      -0.014322       0.010048       0.009905      -0.044907       0.013444       0.031463              8.791304       8.547970       3.853924       0.446996       7.775148       1.520508      10.050795           0.000001
           64              C       6.774422      11.755165       8.644065      -0.196563      33.639590 0.44056636E+03  0.10391564E+05                                 9.056918                            7.004980       0.188988       2.037095                    0.999461      29.520870      84.990438       0.621731       0.417670      -1.063465      -0.001244      -0.006861      -0.003972       0.008025       0.002457      -0.004916      -0.003902       0.007731      -0.071326      -0.024770       0.007469       0.017301             10.326285       9.457442       4.127542       1.130843       8.454949       2.361149      13.066464           0.000001
           65              C       6.447885      11.839967       9.980292       0.176776      32.438308 0.35952428E+03  0.80196728E+04                                 8.947568                            6.371080       0.002080       2.031732                    0.999101      24.771109      68.230143       0.648557       0.423379      -1.065172       0.007413       0.010549       0.014645       0.019512       0.003459       0.002676      -0.000182      -0.001836       0.009141      -0.005692       0.001212       0.004480             11.002870      10.294691       5.332474       2.206013       9.615507       3.651498      13.098413           0.000002
           66              C       7.228210       0.256903      10.867889      -0.112080      38.730800 0.44275039E+03  0.10489963E+05                                10.090480                            7.107797      -0.029388       1.970725                    0.999200      29.386239      85.695579       0.604155       0.427900      -1.053628      -0.020032      -0.015756      -0.006844       0.026389      -0.010083      -0.008804      -0.004852       0.007999      -0.053302      -0.022225       0.001892       0.020333             12.543014       9.925879       4.731212       3.906991      10.297589       5.130917      17.405574           0.000001
           67              C       7.138173       0.318010      12.182030      -0.206900      38.153171 0.45380392E+03  0.10783613E+05                                 9.876129                            7.121473       0.103856       2.008172                    0.999099      29.893002      86.390041       0.615046       0.419086      -1.062536      -0.012111      -0.002300       0.006404       0.013892      -0.038741      -0.009926      -0.017360      -0.001965      -0.100253      -0.047969      -0.007852       0.055821             11.949484       9.573027       4.425208       2.795436       9.729433       4.277964      16.545993           0.000000
           68              C       7.964117       1.244606      13.011650       0.625669      22.539055 0.23670370E+03  0.48304310E+04                                 7.353687                            5.441477      -0.082161       2.033939                    0.999599      21.806131      60.433738       0.639831       0.469094      -1.022242       0.021496       0.034627       0.006944       0.041344      -0.060286       0.007705      -0.015098      -0.014816      -0.148112      -0.052420      -0.034977       0.087397              8.684387       7.808337       3.458190       0.786681       7.616508       2.048093      10.628316           0.000003
           69              C      11.391545       1.407976       3.497934      -0.168878      33.872523 0.42337202E+03  0.99024702E+04                                 9.193649                            6.934136       0.088276       2.021552                    0.998743      28.856820      83.150951       0.614881       0.425887      -1.056657      -0.002642      -0.003209       0.000558       0.004194       0.023892       0.006048       0.002898      -0.011196       0.015342      -0.027368       0.003437       0.023931             10.672048      10.846369      -5.306861       0.807972       9.436456      -2.192023      11.733320           0.000001
           70              C      10.690452       2.164966       2.596532       0.096260      28.252184 0.33922248E+03  0.75323163E+04                                 8.253565                            6.268115       0.140737       2.067883                    0.999391      26.031967      73.905645       0.635099       0.434331      -1.047901       0.020972      -0.013428      -0.045161       0.051571       0.020274      -0.012855       0.018559      -0.004818      -0.039088      -0.035630       0.007730       0.027900              9.504995       9.021176      -3.996166       0.368019       8.078555      -1.677785      11.415254           0.000001
           71              C       0.014406       1.492779       0.886217       0.071867      26.661031 0.32980585E+03  0.72561815E+04                                 7.795425                            6.083972       0.213096       2.076129                    0.999798      26.287605      73.766985       0.661468       0.420869      -1.058464      -0.028630       0.011195       0.034526       0.046228       0.030637      -0.020409       0.014322       0.010048       0.009904      -0.044907       0.013444       0.031464              8.791305       8.547968      -3.853924       0.446998       7.775149      -1.520511      10.050799           0.000001
           72              C       0.771921       0.715835       1.742065      -0.196563      33.639613 0.44056638E+03  0.10391565E+05                                 9.056922                            7.004980       0.188988       2.037095                    0.999461      29.520871      84.990443       0.621731       0.417670      -1.063465      -0.001244       0.006861      -0.003972       0.008025      -0.002457      -0.004916       0.003902       0.007731      -0.071326      -0.024770       0.007468       0.017301             10.326292       9.457443      -4.127544       1.130852       8.454954      -2.361158      13.066480           0.000001
           73              C       0.445386       0.631033       3.078292       0.176776      32.438321 0.35952427E+03  0.80196726E+04                                 8.947570                            6.371080       0.002080       2.031732                    0.999101      24.771110      68.230144       0.648558       0.423379      -1.065172       0.007413      -0.010549       0.014645       0.019512      -0.003459       0.002676       0.000182      -0.001836       0.009141      -0.005692       0.001212       0.004480             11.002874      10.294687      -5.332473       2.206023       9.615508      -3.651507      13.098427           0.000002
           74              C       1.225710      12.214097       3.965889      -0.112080      38.730806 0.44275025E+03  0.10489959E+05                                10.090481                            7.107796      -0.029387       1.970725                    0.999200      29.386239      85.695579       0.604156       0.427900      -1.053628      -0.020032       0.015756      -0.006844       0.026389       0.010083      -0.008804       0.004852       0.007999      -0.053302      -0.022225       0.001892       0.020333             12.543017       9.925878      -4.731212       3.906993      10.297591      -5.130921      17.405581           0.000001
           75              C       1.135673      12.152990       5.280030      -0.206900      38.153201 0.45380421E+03  0.10783622E+05                                 9.876134                            7.121475       0.103856       2.008172                    0.999099      29.893003      86.390045       0.615046       0.419086      -1.062536      -0.012111       0.002300       0.006404       0.013892       0.038741      -0.009926       0.017360      -0.001965      -0.100253      -0.047969      -0.007852       0.055821             11.949491       9.573034      -4.425212       2.795439       9.729438      -4.277968      16.546003           0.000000
           76              C       1.961617      11.226394       6.109650       0.625669      22.539059 0.23670373E+03  0.48304318E+04                                 7.353687                            5.441477      -0.082161       2.033939                    0.999599      21.806133      60.433743       0.639831       0.469094      -1.022242       0.021496      -0.034627       0.006944       0.041344       0.060286       0.007705       0.015098      -0.014816      -0.148112      -0.052420      -0.034977       0.087397              8.684388       7.808338      -3.458190       0.786682       7.616508      -2.048094      10.628318           0.000003
           77              C      11.391545       4.827524      10.306066      -0.168878      33.872520 0.42337197E+03  0.99024688E+04                                 9.193648                            6.934136       0.088276       2.021552                    0.998743      28.856818      83.150945       0.614881       0.425887      -1.056657      -0.002642       0.003209      -0.000558       0.004194      -0.023892      -0.006048       0.002898      -0.011196       0.015342      -0.027368       0.003437       0.023931             10.672048      10.846368       5.306860      -0.807972       9.436456      -2.192023      11.733320           0.000001
           78              C      10.690452       4.070534      11.207468       0.096260      28.252183 0.33922248E+03  0.75323162E+04                                 8.253564                            6.268114       0.140737       2.067883                    0.999391      26.031967      73.905643       0.635099       0.434331      -1.047901       0.020972       0.013428       0.045161       0.051571      -0.020274       0.012855       0.018559      -0.004818      -0.039088      -0.035630       0.007730       0.027900              9.504995       9.021176       3.996166      -0.368019       8.078555      -1.677785      11.415254           0.000001
           79              C       0.014406       4.742721      12.917783       0.071867      26.661032 0.32980585E+03  0.72561817E+04                                 7.795425                            6.083973       0.213096       2.076129                    0.999798      26.287605      73.766986       0.661468       0.420869      -1.058464      -0.028630      -0.011195      -0.034526       0.046228      -0.030637       0.020409       0.014322       0.010048       0.009904      -0.044907       0.013444       0.031463              8.791306       8.547969       3.853924      -0.446998       7.775149      -1.520511      10.050799           0.000002
           80              C       0.771921       5.519665      12.061935      -0.196563      33.639610 0.44056634E+03  0.10391564E+05                                 9.056921                            7.004979       0.188988       2.037095                    0.999461      29.520870      84.990437       0.621731       0.417670      -1.063465      -0.001244      -0.006861       0.003972       0.008025       0.002457       0.004916       0.003901       0.007731      -0.071326      -0.024770       0.007469       0.017301             10.326291       9.457442       4.127544      -1.130852       8.454953      -2.361157      13.066478           0.000001
           81              C       0.445386       5.604467      10.725708       0.176776      32.438319 0.35952425E+03  0.80196721E+04                                 8.947570                            6.371080       0.002080       2.031732                    0.999101      24.771109      68.230143       0.648558       0.423379      -1.065172       0.007413       0.010549      -0.014645       0.019512       0.003459      -0.002676       0.000182      -0.001836       0.009141      -0.005692       0.001212       0.004480             11.002875      10.294688       5.332473      -2.206023       9.615509      -3.651507      13.098428           0.000002
           82              C       1.225710       6.492403       9.838111      -0.112080      38.730805 0.44275025E+03  0.10489958E+05                                10.090480                            7.107796      -0.029387       1.970725                    0.999200      29.386239      85.695577       0.604156       0.427900      -1.053628      -0.020032      -0.015756       0.006844       0.026389      -0.010083       0.008804       0.004852       0.007999      -0.053302      -0.022225       0.001892       0.020333             12.543016       9.925878       4.731212      -3.906993      10.297591      -5.130921      17.405580           0.000001
           83              C       1.135673       6.553510       8.523970      -0.206900      38.153200 0.45380419E+03  0.10783621E+05                                 9.876134                            7.121475       0.103856       2.008172                    0.999099      29.893002      86.390043       0.615046       0.419086      -1.062536      -0.012111      -0.002300      -0.006404       0.013892      -0.038741       0.009926       0.017360      -0.001965      -0.100253      -0.047969      -0.007852       0.055821             11.949492       9.573034       4.425212      -2.795439       9.729438      -4.277969      16.546004           0.000000
           84              C       1.961617       7.480106       7.694350       0.625669      22.539057 0.23670371E+03  0.48304313E+04                                 7.353687                            5.441477      -0.082160       2.033939                    0.999599      21.806132      60.433741       0.639831       0.469094      -1.022242       0.021496       0.034627      -0.006944       0.041344      -0.060286      -0.007705       0.015098      -0.014816      -0.148112      -0.052420      -0.034977       0.087397              8.684388       7.808338       3.458190      -0.786682       7.616508      -2.048094      10.628318           0.000003
           85              C       0.613456      11.063024      10.306066      -0.168878      33.872515 0.42337181E+03  0.99024642E+04                                 9.193647                            6.934135       0.088276       2.021552                    0.998743      28.856818      83.150944       0.614881       0.425887      -1.056657       0.002642       0.003209      -0.000558       0.004194       0.023892       0.006048       0.002898      -0.011196       0.015342      -0.027368       0.003437       0.023931             10.672047      10.846360      -5.306856       0.807976       9.436454      -2.192030      11.733327           0.000001
           86              C       1.314547      10.306034      11.207468       0.096260      28.252177 0.33922219E+03  0.75323085E+04                                 8.253563                            6.268111       0.140737       2.067883                    0.999391      26.031967      73.905644       0.635100       0.434331      -1.047901      -0.020972       0.013428       0.045161       0.051571       0.020273      -0.012855       0.018559      -0.004818      -0.039088      -0.035630       0.007730       0.027900              9.504993       9.021166      -3.996162       0.368022       8.078554      -1.677789      11.415260           0.000001
           87              C      -0.014406      10.978221      12.917783       0.071867      26.661033 0.32980597E+03  0.72561848E+04                                 7.795425                            6.083974       0.213096       2.076128                    0.999798      26.287605      73.766984       0.661468       0.420869      -1.058464       0.028630      -0.011195      -0.034526       0.046228       0.030637      -0.020409       0.014322       0.010048       0.009904      -0.044907       0.013444       0.031464              8.791305       8.547970      -3.853924       0.446996       7.775148      -1.520508      10.050797           0.000001
           88              C      11.233078      11.755165      12.061935      -0.196564      33.639593 0.44056633E+03  0.10391563E+05                                 9.056919                            7.004980       0.188988       2.037095                    0.999461      29.520872      84.990447       0.621731       0.417670      -1.063465       0.001244      -0.006861       0.003972       0.008025      -0.002457      -0.004916       0.003902       0.007731      -0.071326      -0.024770       0.007469       0.017301             10.326287       9.457442      -4.127542       1.130848       8.454951      -2.361153      13.066468           0.000001
           89              C      11.559614      11.839967      10.725708       0.176776      32.438325 0.35952449E+03  0.80196786E+04                                 8.947572                            6.371082       0.002080       2.031732                    0.999101      24.771109      68.230144       0.648557       0.423379      -1.065172      -0.007413       0.010549      -0.014645       0.019512      -0.003459       0.002676       0.000182      -0.001836       0.009141      -0.005692       0.001212       0.004480             11.002876      10.294691      -5.332474       2.206023       9.615510      -3.651508      13.098426           0.000002
           90              C      10.779290       0.256903       9.838111      -0.112080      38.730805 0.44275028E+03  0.10489959E+05                                10.090480                            7.107796      -0.029388       1.970725                    0.999200      29.386240      85.695581       0.604156       0.427900      -1.053628       0.020032      -0.015756       0.006844       0.026389       0.010083      -0.008804       0.004852       0.007999      -0.053302      -0.022225       0.001892       0.020333             12.543015       9.925875      -4.731210       3.906992      10.297588      -5.130919      17.405582           0.000001
           91              C      10.869327       0.318010       8.523970      -0.206900      38.153180 0.45380394E+03  0.10783614E+05                                 9.876131                            7.121473       0.103856       2.008172                    0.999099      29.893002      86.390045       0.615046       0.419086      -1.062536       0.012111      -0.002300      -0.006404       0.013892       0.038741      -0.009926       0.017360      -0.001965      -0.100253      -0.047969      -0.007852       0.055821             11.949488       9.573028      -4.425209       2.795437       9.729435      -4.277966      16.546000           0.000000
           92              C      10.043383       1.244606       7.694350       0.625669      22.539057 0.23670372E+03  0.48304314E+04                                 7.353687                            5.441477      -0.082160       2.033939                    0.999599      21.806132      60.433741       0.639831       0.469094      -1.022242      -0.021496       0.034627      -0.006944       0.041344       0.060286       0.007705       0.015098      -0.014816      -0.148112      -0.052420      -0.034977       0.087397              8.684388       7.808337      -3.458190       0.786682       7.616508      -2.048094      10.628317           0.000003
           93              C       0.613456       7.643476       3.497934      -0.168878      33.872511 0.42337175E+03  0.99024625E+04                                 9.193646                            6.934134       0.088276       2.021552                    0.998743      28.856816      83.150934       0.614881       0.425886      -1.056657       0.002642      -0.003209       0.000558       0.004194      -0.023892      -0.006048       0.002898      -0.011196       0.015342      -0.027368       0.003437       0.023931             10.672045      10.846359       5.306855      -0.807976       9.436452      -2.192030      11.733325           0.000001
           94              C       1.314547       8.400466       2.596532       0.096260      28.252174 0.33922215E+03  0.75323072E+04                                 8.253562                            6.268111       0.140737       2.067884                    0.999391      26.031965      73.905636       0.635100       0.434331      -1.047901      -0.020972      -0.013428      -0.045161       0.051571      -0.020274       0.012855       0.018559      -0.004818      -0.039088      -0.035630       0.007730       0.027900              9.504993       9.021165       3.996162      -0.368022       8.078553      -1.677789      11.415260           0.000001
           95              C      -0.014406       7.728279       0.886217       0.071867      26.661031 0.32980595E+03  0.72561841E+04                                 7.795425                            6.083973       0.213096       2.076128                    0.999798      26.287604      73.766979       0.661468       0.420869      -1.058464       0.028630       0.011195       0.034526       0.046228      -0.030637       0.020409       0.014322       0.010048       0.009904      -0.044907       0.013444       0.031463              8.791304       8.547970       3.853924      -0.446996       7.775148      -1.520508      10.050796           0.000002
           96              C      11.233078       6.951335       1.742065      -0.196563      33.639590 0.44056629E+03  0.10391562E+05                                 9.056918                            7.004979       0.188988       2.037095                    0.999461      29.520871      84.990439       0.621731       0.417670      -1.063465       0.001244       0.006861      -0.003972       0.008025       0.002457       0.004916       0.003902       0.007731      -0.071326      -0.024770       0.007469       0.017301             10.326285       9.457441       4.127542      -1.130847       8.454949      -2.361152      13.066466           0.000001
           97              C      11.559614       6.866533       3.078292       0.176776      32.438322 0.35952447E+03  0.80196779E+04                                 8.947571                            6.371082       0.002081       2.031732                    0.999101      24.771108      68.230137       0.648557       0.423379      -1.065172      -0.007413      -0.010549       0.014645       0.019512       0.003459      -0.002676       0.000182      -0.001836       0.009141      -0.005692       0.001212       0.004480             11.002874      10.294689       5.332473      -2.206022       9.615508      -3.651507      13.098425           0.000002
           98              C      10.779290       5.978597       3.965889      -0.112080      38.730802 0.44275025E+03  0.10489958E+05                                10.090480                            7.107796      -0.029387       1.970725                    0.999200      29.386239      85.695576       0.604156       0.427900      -1.053628       0.020032       0.015756      -0.006844       0.026389      -0.010083       0.008804       0.004852       0.007999      -0.053302      -0.022225       0.001892       0.020333             12.543014       9.925874       4.731209      -3.906991      10.297587      -5.130919      17.405581           0.000001
           99              C      10.869327       5.917490       5.280030      -0.206900      38.153180 0.45380395E+03  0.10783614E+05                                 9.876130                            7.121473       0.103856       2.008172                    0.999099      29.893003      86.390045       0.615046       0.419086      -1.062536       0.012111       0.002300       0.006404       0.013892      -0.038741       0.009926       0.017360      -0.001965      -0.100253      -0.047969      -0.007852       0.055821             11.949487       9.573027       4.425208      -2.795437       9.729433      -4.277965      16.546000           0.000000
          100              C      10.043383       4.990894       6.109650       0.625669      22.539056 0.23670371E+03  0.48304313E+04                                 7.353687                            5.441476      -0.082160       2.033939                    0.999599      21.806132      60.433740       0.639831       0.469094      -1.022242      -0.021496      -0.034627       0.006944       0.041344      -0.060286      -0.007705       0.015098      -0.014816      -0.148112      -0.052420      -0.034977       0.087397              8.684387       7.808337       3.458190      -0.786680       7.616507      -2.048090      10.628315           0.000003
          101              C       6.615956       4.827524      10.399934      -0.168878      33.872517 0.42337196E+03  0.99024685E+04                                 9.193648                            6.934136       0.088276       2.021552                    0.998743      28.856818      83.150944       0.614881       0.425887      -1.056657       0.002642       0.003209       0.000558       0.004194       0.023892      -0.006048      -0.002898      -0.011196       0.015342      -0.027368       0.003437       0.023931             10.672047      10.846363      -5.306856      -0.807975       9.436453       2.192027      11.733324           0.000001
          102              C       7.317048       4.070534       9.498532       0.096260      28.252166 0.33922215E+03  0.75323073E+04                                 8.253561                            6.268111       0.140737       2.067883                    0.999391      26.031967      73.905643       0.635100       0.434331      -1.047901      -0.020972       0.013428      -0.045161       0.051571       0.020273       0.012855      -0.018559      -0.004818      -0.039088      -0.035630       0.007730       0.027900              9.504990       9.021166      -3.996161      -0.368018       8.078551       1.677785      11.415253           0.000001
          103              C       5.988094       4.742721       7.788217       0.071867      26.661032 0.32980595E+03  0.72561842E+04                                 7.795425                            6.083974       0.213096       2.076129                    0.999798      26.287604      73.766982       0.661468       0.420869      -1.058464       0.028630      -0.011195       0.034526       0.046228       0.030637       0.020409      -0.014322       0.010048       0.009905      -0.044907       0.013444       0.031463              8.791305       8.547971      -3.853925      -0.446997       7.775149       1.520508      10.050796           0.000001
          104              C       5.230578       5.519665       8.644065      -0.196563      33.639590 0.44056630E+03  0.10391562E+05                                 9.056918                            7.004979       0.188988       2.037095                    0.999461      29.520871      84.990443       0.621731       0.417670      -1.063465       0.001244      -0.006861      -0.003972       0.008025      -0.002457       0.004916      -0.003902       0.007731      -0.071326      -0.024770       0.007469       0.017301             10.326286       9.457441      -4.127542      -1.130848       8.454950       2.361152      13.066466           0.000001
          105              C       5.557114       5.604467       9.980292       0.176776      32.438320 0.35952459E+03  0.80196810E+04                                 8.947571                            6.371083       0.002080       2.031732                    0.999101      24.771109      68.230141       0.648557       0.423379      -1.065172      -0.007413       0.010549       0.014645       0.019512      -0.003459      -0.002676      -0.000182      -0.001836       0.009141      -0.005692       0.001212       0.004480             11.002873      10.294691      -5.332472      -2.206020       9.615507       3.651504      13.098422           0.000002
          106              C       4.776789       6.492403      10.867889      -0.112080      38.730772 0.44275014E+03  0.10489955E+05                                10.090475                            7.107795      -0.029387       1.970725                    0.999200      29.386239      85.695577       0.604156       0.427900      -1.053628       0.020032      -0.015756      -0.006844       0.026389       0.010083       0.008804      -0.004852       0.007999      -0.053302      -0.022225       0.001892       0.020333             12.543006       9.925870      -4.731205      -3.906983      10.297581       5.130911      17.405567           0.000001
          107              C       4.866827       6.553510      12.182030      -0.206900      38.153192 0.45380423E+03  0.10783622E+05                                 9.876133                            7.121476       0.103856       2.008172                    0.999099      29.893002      86.390045       0.615046       0.419086      -1.062536       0.012111      -0.002300       0.006404       0.013892       0.038741       0.009926      -0.017360      -0.001965      -0.100253      -0.047969      -0.007852       0.055821             11.949488       9.573031      -4.425210      -2.795432       9.729435       4.277964      16.545998           0.000000
          108              C       4.040883       7.480106      13.011650       0.625669      22.539056 0.23670373E+03  0.48304317E+04                                 7.353687                            5.441477      -0.082161       2.033939                    0.999599      21.806133      60.433743       0.639831       0.469094      -1.022242      -0.021496       0.034627       0.006944       0.041344       0.060286      -0.007705      -0.015098      -0.014816      -0.148112      -0.052420      -0.034977       0.087397              8.684386       7.808336      -3.458189      -0.786681       7.616507       2.048093      10.628316           0.000003
          109              C       6.615956       1.407976       3.404066      -0.168878      33.872516 0.42337194E+03  0.99024679E+04                                 9.193648                            6.934136       0.088276       2.021552                    0.998743      28.856817      83.150942       0.614881       0.425887      -1.056657       0.002642      -0.003209      -0.000558       0.004194      -0.023892       0.006048      -0.002898      -0.011196       0.015342      -0.027368       0.003437       0.023931             10.672047      10.846363       5.306856       0.807975       9.436453       2.192027      11.733324           0.000001
          110              C       7.317048       2.164966       4.305468       0.096260      28.252165 0.33922213E+03  0.75323067E+04                                 8.253561                            6.268111       0.140737       2.067883                    0.999391      26.031966      73.905641       0.635100       0.434331      -1.047901      -0.020972      -0.013428       0.045161       0.051571      -0.020273      -0.012855      -0.018559      -0.004818      -0.039088      -0.035630       0.007730       0.027900              9.504990       9.021166       3.996161       0.368018       8.078551       1.677785      11.415253           0.000001
          111              C       5.988094       1.492779       6.015783       0.071867      26.661032 0.32980595E+03  0.72561841E+04                                 7.795425                            6.083973       0.213096       2.076129                    0.999798      26.287604      73.766981       0.661468       0.420869      -1.058464       0.028630       0.011195      -0.034526       0.046228      -0.030637      -0.020409      -0.014322       0.010048       0.009904      -0.044907       0.013444       0.031463              8.791305       8.547971       3.853925       0.446997       7.775148       1.520508      10.050796           0.000001
          112              C       5.230578       0.715835       5.159935      -0.196564      33.639590 0.44056630E+03  0.10391563E+05                                 9.056918                            7.004980       0.188988       2.037095                    0.999461      29.520871      84.990445       0.621731       0.417670      -1.063465       0.001244       0.006861       0.003972       0.008025       0.002457      -0.004916      -0.003902       0.007731      -0.071326      -0.024770       0.007469       0.017301             10.326286       9.457442       4.127543       1.130848       8.454950       2.361153      13.066466           0.000001
          113              C       5.557114       0.631033       3.823708       0.176776      32.438321 0.35952459E+03  0.80196811E+04                                 8.947571                            6.371083       0.002080       2.031732                    0.999101      24.771109      68.230143       0.648557       0.423379      -1.065172      -0.007413      -0.010549      -0.014645       0.019512       0.003459       0.002676      -0.000182      -0.001836       0.009141      -0.005692       0.001212       0.004480             11.002873      10.294691       5.332473       2.206020       9.615507       3.651504      13.098422           0.000002
          114              C       4.776789      12.214097       2.936111      -0.112080      38.730772 0.44275014E+03  0.10489955E+05                                10.090475                            7.107795      -0.029387       1.970725                    0.999200      29.386239      85.695578       0.604156       0.427900      -1.053628       0.020032       0.015756       0.006844       0.026389      -0.010083      -0.008804      -0.004852       0.007999      -0.053302      -0.022225       0.001892       0.020333             12.543006       9.925870       4.731205       3.906983      10.297581       5.130911      17.405568           0.000001
          115              C       4.866827      12.152990       1.621970      -0.206900      38.153192 0.45380425E+03  0.10783623E+05                                 9.876133                            7.121476       0.103856       2.008172                    0.999099      29.893003      86.390045       0.615046       0.419086      -1.062536       0.012111       0.002300      -0.006404       0.013892      -0.038741      -0.009926      -0.017360      -0.001965      -0.100253      -0.047969      -0.007852       0.055821             11.949488       9.573031       4.425209       2.795432       9.729435       4.277964      16.545998           0.000000
          116              C       4.040883      11.226394       0.792350       0.625669      22.539054 0.23670371E+03  0.48304312E+04                                 7.353686                            5.441476      -0.082161       2.033939                    0.999599      21.806132      60.433740       0.639831       0.469094      -1.022242      -0.021496      -0.034627      -0.006944       0.041344      -0.060286       0.007705      -0.015098      -0.014816      -0.148112      -0.052420      -0.034977       0.087397              8.684386       7.808336       3.458189       0.786681       7.616507       2.048093      10.628316           0.000003
          117              N       4.960466       8.416678       5.615467      -0.220551      35.612808 0.48881500E+03  0.11608691E+05                                 8.982076                            7.111773       0.064195       2.053891                    0.998756      27.209572      73.839572       0.664699       0.388010      -1.104168       0.069926      -0.082433      -0.096749       0.145069       0.008217       0.046543      -0.044838       0.014544       0.000949      -0.069054       0.007678       0.061376             10.233351      10.283085      -4.184682       0.236436       8.412469       1.068880      12.004499           0.000000
          118              N       4.960466      10.289822       8.188533      -0.220551      35.612808 0.48881500E+03  0.11608690E+05                                 8.982076                            7.111773       0.064195       2.053891                    0.998756      27.209572      73.839571       0.664699       0.388010      -1.104168       0.069926       0.082433       0.096749       0.145069      -0.008217      -0.046543      -0.044838       0.014544       0.000949      -0.069054       0.007678       0.061376             10.233350      10.283084       4.184682      -0.236436       8.412469       1.068880      12.004498           0.000000
          119              N      10.962966       2.181178       1.286533      -0.220551      35.612810 0.48881501E+03  0.11608691E+05                                 8.982076                            7.111773       0.064195       2.053891                    0.998756      27.209572      73.839571       0.664699       0.388010      -1.104168       0.069926      -0.082433       0.096749       0.145069       0.008217      -0.046543       0.044838       0.014544       0.000949      -0.069054       0.007678       0.061376             10.233351      10.283086      -4.184684      -0.236435       8.412470      -1.068881      12.004498           0.000000
          120              N      10.962966       4.054322      12.517467      -0.220551      35.612810 0.48881501E+03  0.11608691E+05                                 8.982076                            7.111773       0.064195       2.053891                    0.998756      27.209572      73.839572       0.664699       0.388010      -1.104168       0.069926       0.082433      -0.096749       0.145069      -0.008217       0.046543       0.044838       0.014544       0.000949      -0.069054       0.007678       0.061376             10.233352      10.283086       4.184684       0.236434       8.412471      -1.068881      12.004498           0.000000
          121              N       1.042034      10.289822      12.517467      -0.220551      35.612815 0.48881495E+03  0.11608689E+05                                 8.982077                            7.111773       0.064195       2.053891                    0.998756      27.209572      73.839572       0.664699       0.388010      -1.104168      -0.069926       0.082433      -0.096749       0.145069       0.008217      -0.046543       0.044838       0.014544       0.000949      -0.069054       0.007678       0.061376             10.233353      10.283084      -4.184682      -0.236432       8.412469      -1.068882      12.004506           0.000000
          122              N       1.042034       8.416678       1.286533      -0.220550      35.612813 0.48881493E+03  0.11608688E+05                                 8.982076                            7.111773       0.064195       2.053891                    0.998756      27.209571      73.839568       0.664699       0.388010      -1.104168      -0.069926      -0.082433       0.096749       0.145069      -0.008217       0.046543       0.044838       0.014544       0.000949      -0.069054       0.007678       0.061376             10.233352      10.283083       4.184681       0.236433       8.412469      -1.068882      12.004505           0.000000
          123              N       7.044534       4.054322       8.188533      -0.220551      35.612815 0.48881500E+03  0.11608690E+05                                 8.982077                            7.111774       0.064195       2.053891                    0.998756      27.209571      73.839570       0.664699       0.388010      -1.104168      -0.069926       0.082433       0.096749       0.145069       0.008217       0.046543      -0.044838       0.014544       0.000949      -0.069054       0.007678       0.061376             10.233353      10.283086      -4.184683       0.236437       8.412470       1.068880      12.004503           0.000000
          124              N       7.044534       2.181178       5.615467      -0.220551      35.612816 0.48881503E+03  0.11608691E+05                                 8.982077                            7.111774       0.064195       2.053891                    0.998756      27.209572      73.839571       0.664699       0.388010      -1.104168      -0.069926      -0.082433      -0.096749       0.145069      -0.008217      -0.046543      -0.044838       0.014544       0.000949      -0.069054       0.007678       0.061376             10.233353      10.283086       4.184683      -0.236437       8.412469       1.068880      12.004503           0.000000
          125              O       7.812854       4.969694      13.382978      -0.567673      31.387630 0.45127669E+03  0.10347609E+05                                 7.764484                            6.456223       1.003575       2.375082                    0.998746      26.907860      68.293219       0.771194       0.346374      -1.153255       0.001411      -0.008541       0.012999       0.015618       0.072439       0.012835      -0.001604      -0.004439       0.131626      -0.095181       0.039287       0.055894              8.609165       6.352695      -0.909041       1.615661       5.635039       0.546058      13.839760           0.000001
          126              O       8.850086       4.293765       1.362455      -0.569555      39.159015 0.58840242E+03  0.14440066E+05                                 9.146287                            7.481518       0.333836       2.165555                    0.994951      27.549661      72.713729       0.699641       0.356727      -1.142979      -0.021972       0.001757      -0.029812       0.037076      -0.037522       0.010077      -0.009137       0.001464      -0.142405      -0.049150      -0.013787       0.062937             10.485789      11.436166      -5.125397       0.554904      11.473386       0.378374       8.547815          -0.000000
          127              O       7.812854       1.265807       0.421022      -0.567673      31.387627 0.45127663E+03  0.10347608E+05                                 7.764484                            6.456223       1.003575       2.375082                    0.998746      26.907859      68.293215       0.771194       0.346374      -1.153255       0.001411       0.008541      -0.012999       0.015618      -0.072440      -0.012835      -0.001604      -0.004439       0.131626      -0.095181       0.039287       0.055894              8.609164       6.352695       0.909040      -1.615661       5.635039       0.546062      13.839759           0.000000
          128              O       8.850086       1.941735      12.441545      -0.569555      39.159012 0.58840242E+03  0.14440066E+05                                 9.146287                            7.481518       0.333836       2.165555                    0.994951      27.549661      72.713730       0.699641       0.356727      -1.142979      -0.021972      -0.001757       0.029812       0.037076       0.037522      -0.010077      -0.009137       0.001464      -0.142405      -0.049150      -0.013787       0.062937             10.485789      11.436166       5.125395      -0.554904      11.473384       0.378374       8.547816          -0.000000
          129              O       1.810354      11.205193       7.323022      -0.567673      31.387631 0.45127667E+03  0.10347609E+05                                 7.764485                            6.456223       1.003575       2.375082                    0.998746      26.907859      68.293217       0.771194       0.346374      -1.153255       0.001411      -0.008541      -0.012999       0.015618       0.072440      -0.012835       0.001604      -0.004439       0.131626      -0.095181       0.039287       0.055894              8.609166       6.352695      -0.909040      -1.615660       5.635040      -0.546062      13.839762           0.000001
          130              O       2.847586      10.529265       5.539545      -0.569555      39.159013 0.58840241E+03  0.14440066E+05                                 9.146287                            7.481518       0.333836       2.165555                    0.994951      27.549661      72.713730       0.699641       0.356727      -1.142979      -0.021972       0.001757       0.029812       0.037076      -0.037522      -0.010077       0.009137       0.001464      -0.142405      -0.049150      -0.013787       0.062937             10.485789      11.436167      -5.125396      -0.554904      11.473385      -0.378375       8.547816          -0.000000
          131              O       1.810354       7.501307       6.480978      -0.567673      31.387634 0.45127674E+03  0.10347611E+05                                 7.764485                            6.456224       1.003575       2.375082                    0.998746      26.907861      68.293223       0.771194       0.346374      -1.153255       0.001411       0.008541       0.012999       0.015618      -0.072439       0.012835       0.001604      -0.004439       0.131626      -0.095181       0.039287       0.055894              8.609166       6.352695       0.909040       1.615660       5.635040      -0.546062      13.839763           0.000001
          132              O       2.847586       8.177235       8.264455      -0.569555      39.159013 0.58840241E+03  0.14440066E+05                                 9.146287                            7.481518       0.333836       2.165555                    0.994951      27.549661      72.713729       0.699641       0.356727      -1.142979      -0.021972      -0.001757      -0.029812       0.037076       0.037522       0.010077       0.009137       0.001464      -0.142405      -0.049150      -0.013787       0.062937             10.485789      11.436166       5.125396       0.554904      11.473384      -0.378375       8.547816          -0.000000
          133              O      10.194646       1.265807       6.480978      -0.567673      31.387631 0.45127669E+03  0.10347609E+05                                 7.764484                            6.456223       1.003575       2.375082                    0.998746      26.907860      68.293219       0.771194       0.346374      -1.153255      -0.001411       0.008541       0.012999       0.015618       0.072439      -0.012835       0.001604      -0.004439       0.131626      -0.095181       0.039287       0.055894              8.609165       6.352696      -0.909040      -1.615661       5.635040      -0.546062      13.839761           0.000001
          134              O       9.157414       1.941735       8.264455      -0.569555      39.159013 0.58840242E+03  0.14440066E+05                                 9.146287                            7.481518       0.333836       2.165555                    0.994951      27.549661      72.713730       0.699641       0.356727      -1.142979       0.021972      -0.001757      -0.029812       0.037076      -0.037522      -0.010077       0.009137       0.001464      -0.142405      -0.049150      -0.013787       0.062937             10.485789      11.436166      -5.125395      -0.554904      11.473384      -0.378375       8.547816          -0.000000
          135              O      10.194646       4.969694       7.323022      -0.567673      31.387630 0.45127667E+03  0.10347609E+05                                 7.764484                            6.456223       1.003575       2.375082                    0.998746      26.907859      68.293217       0.771194       0.346374      -1.153255      -0.001411      -0.008541      -0.012999       0.015618      -0.072439       0.012835       0.001604      -0.004439       0.131626      -0.095181       0.039287       0.055894              8.609165       6.352696       0.909041       1.615661       5.635039      -0.546058      13.839761           0.000001
          136              O       9.157414       4.293765       5.539545      -0.569555      39.159016 0.58840242E+03  0.14440066E+05                                 9.146287                            7.481518       0.333836       2.165555                    0.994951      27.549661      72.713730       0.699641       0.356727      -1.142979       0.021972       0.001757       0.029812       0.037076       0.037522       0.010077       0.009137       0.001464      -0.142405      -0.049150      -0.013787       0.062937             10.485790      11.436166       5.125396       0.554904      11.473386      -0.378375       8.547816          -0.000000
          137              O       4.192146       7.501307       0.421022      -0.567673      31.387633 0.45127673E+03  0.10347610E+05                                 7.764485                            6.456224       1.003575       2.375082                    0.998746      26.907861      68.293223       0.771194       0.346374      -1.153255      -0.001411       0.008541      -0.012999       0.015618       0.072439       0.012835      -0.001604      -0.004439       0.131626      -0.095181       0.039287       0.055894              8.609165       6.352695      -0.909040       1.615661       5.635040       0.546062      13.839761           0.000000
          138              O       3.154914       8.177235      12.441545      -0.569555      39.159012 0.58840242E+03  0.14440066E+05                                 9.146287                            7.481518       0.333836       2.165555                    0.994951      27.549661      72.713730       0.699641       0.356727      -1.142979       0.021972      -0.001757       0.029812       0.037076      -0.037522       0.010077      -0.009137       0.001464      -0.142405      -0.049150      -0.013787       0.062937             10.485788      11.436166      -5.125395       0.554904      11.473384       0.378375       8.547816          -0.000000
          139              O       4.192146      11.205193      13.382978      -0.567673      31.387632 0.45127672E+03  0.10347610E+05                                 7.764485                            6.456224       1.003575       2.375082                    0.998746      26.907860      68.293221       0.771194       0.346374      -1.153255      -0.001411      -0.008541       0.012999       0.015618      -0.072439      -0.012835      -0.001604      -0.004439       0.131626      -0.095181       0.039287       0.055894              8.609166       6.352696       0.909040      -1.615661       5.635040       0.546062      13.839761           0.000001
          140              O       3.154914      10.529265       1.362455      -0.569555      39.159012 0.58840243E+03  0.14440066E+05                                 9.146287                            7.481518       0.333836       2.165555                    0.994951      27.549661      72.713731       0.699641       0.356727      -1.142979       0.021972       0.001757      -0.029812       0.037076       0.037522      -0.010077      -0.009137       0.001464      -0.142405      -0.049150      -0.013787       0.062937             10.485789      11.436166       5.125395      -0.554904      11.473384       0.378375       8.547816          -0.000000

******************************************************
Auxiliary information for the entire system
The total spin magnetic moment of the unit cell is   0.000129
The total net atomic charge of the unit cell is   -0.000009
Accuracy of reproducing the electrostatic potential in the unit cell:
  The inner radius (bohr) =    5.0000
  The outer radius (bohr) =   12.0000
  Valid grid points have density less than (e/(bohr^3)) =    0.0001
  The number of valid grid points were=        70520
  The rms potential error without charges in kcal/mol is=      2.89587
  The rms potential error with partial charges in kcal/mol is=      0.75247
  The RRMSE value at monopole order=      0.25984
  The rms potential error with partial charges and cloud penetration in kcal/mol is=      0.75460
  The RRMSE value at monopole order with cloud penetration is=      0.26058
  The rms potential error with partial charges and atomic dipoles in kcal/mol is=      0.26866
  The RRMSE value at dipole order=      0.09277
  The rms potential error with partial charges, atomic dipoles and cloud penetration in kcal/mol is=      0.26892
  The RRMSE value at dipole order with cloud penetration=      0.09286

******************************************************
The electron densities and ab initio electrostatic potential were computed in VASP using the PBE functional and
projector augmented wave method. See the main text of the journal article for a description of computational details.
The atomic charges, dipoles, and quadrupoles were computed with the DDEC6 method as described in
(a) T. A. Manz and N. Gabaldon Limas, RSC Adv. 6 (2016) 47771-47801 DOI: 10.1039/c6ra04656h
(b) N. Gabaldon Limas and T. A. Manz, RSC Adv. 8 (2018) 2678-2707 DOI: 10.1039/c7ra11829e.
For each atom in the material, the electron cloud parameters were fit to the spherically averaged atom-in-material
electron density using radial positions for which this density was between 10^-4 and 10^-2 electrons per cubic bohr.
The polarizabilities, dispersion coefficients, and quantum Drude oscillator (QDO) parameters were fit using the MCLF method.
The magnetic structure of the system was optimized in VASP from the default ferromagnetic initial guess using spin polarization.
The atomic spin moments (ASMs) were computed on this optimized magnetic structure using the DDEC6 partition as inputs
to the method of T. A. Manz and D. S. Sholl, J. Chem. Theory Comput. 7 (2011) 4146-4164 DOI: 10.1021/ct200539n.
The RMSE and RRMSE were computed using a uniform grid with Ewald summation.
