# Supplementary material for: A collection of forcefield precursors for metal–organic frameworks
Source: RSC Adv. 2019 Nov 13;9(63):36492–507. doi: 10.1039/c9ra07327b (PMC9075174; doi:10.1039/c9ra07327b)
Supplement: RA-009-C9RA07327B-s5403 [file RA-009-C9RA07327B-s5403.xyz]

   60
jmolscript: load "" {1 1 1} spacegroup "x,y,z" unitcell [{     10.682300     0.000000     0.000000 }, {     -2.945158    10.268280     0.000000 }, {     -2.945158    -3.908640     9.495268 }]
Cd    -2.332078     3.496704     9.352174     1.058109
Cd     7.676472    -0.224335     6.793389     1.058108
Cd     4.004144     9.134462     2.378470     1.058108
Cd     7.124062     2.862936     0.143094     1.058109
Cd    -2.884488     6.583975     2.701879     1.058109
Cd     0.787840    -2.774822     7.116798     1.058109
H      5.232480     4.741146     5.981069     0.177094
H      5.392389     6.318607     6.758732     0.154515
H      2.139047     6.056978     6.660931     0.177095
H      2.209015     6.243404     8.415656     0.154515
H      3.114773     3.118676     8.136495     0.177096
H      4.587007     3.613733     8.976826     0.154516
H     -0.440496     1.618494     3.514199     0.177095
H     -0.600405     0.041033     2.736536     0.154515
H      2.652937     0.302662     2.834337     0.177095
H      2.582969     0.116236     1.079612     0.154515
H      1.677211     3.240964     1.358773     0.177096
H      0.204977     2.745907     0.518442     0.154516
C     -3.857832     4.789781     7.431946     0.681742
C      5.911181     5.341328     6.358981    -0.459053
C      6.627044     5.857566     5.119849     0.676296
C      5.917144    -2.316219     7.258183     0.681742
C      2.068237     6.742735     7.359782    -0.459053
C      0.580541     7.060760     7.365479     0.676296
C      5.667762     7.781358     0.620991     0.681743
C      3.504572     3.156814     9.036647    -0.459054
C      3.803435     1.694854     9.332899     0.676296
C      8.649816     1.569859     2.063322     0.681742
C     -1.119197     1.018312     3.136287    -0.459053
C     -1.835060     0.502074     4.375419     0.676296
C     -1.125160     8.675859     2.237085     0.681743
C      2.723747    -0.383095     2.135486    -0.459053
C      4.211443    -0.701120     2.129789     0.676296
C     -0.875778    -1.421718     8.874277     0.681742
C      1.287412     3.202826     0.458621    -0.459054
C      0.988549     4.664786     0.162369     0.676296
O     -2.960239     5.516009     7.935195    -0.611460
O     -4.034222     3.627097     7.819353    -0.537883
O     -2.563968     1.088501     8.620754    -0.588797
O      1.370917     5.528084     1.003650    -0.550564
O      5.851275    -1.401328     8.121303    -0.611460
O      6.735558    -2.264983     6.330495    -0.537883
O      7.971420    -0.380978     4.288063    -0.588797
O     -1.508564     0.993506     5.493962    -0.550564
O      6.118373     7.842078     1.795555    -0.611461
O      4.598773     8.326162     0.315243    -0.537883
O      1.753210     8.795687     1.279962    -0.588797
O      4.935860    -0.153682     3.010000    -0.550564
O      7.752223     0.843631     1.560073    -0.611461
O      8.826206     2.732543     1.675915    -0.537883
O      7.355952     5.271139     0.874514    -0.588797
O      3.421067     0.831556     8.491618    -0.550564
O     -1.059291     7.760968     1.373965    -0.611460
O     -1.943574     8.624623     3.164773    -0.537883
O     -3.179436     6.740618     5.207205    -0.588797
O      6.300548     5.366134     4.001306    -0.550564
O     -1.326389    -1.482438     7.699713    -0.611460
O      0.193211    -1.966522     9.180025    -0.537883
O      3.038774    -2.436047     8.215306    -0.588797
O     -0.143876     6.513322     6.485268    -0.550564

The following XYZ coordinates are in angstroms. Other properties are in atomic units.
The sperically averaged electron density of each atom fit to a function of the form exp(a - br)
eigen_1, eigen_2 and eigen_3 are the three eigenvalues of traceless quadrupole moment tensor
  atom number  atomic symbol              X              Y              Z     net charge C6 coefficient C8 coefficient C10 coefficient fluctuating dipole atomic polarizability isotropic forcefield polarizability              a              b squared Pearson coefficient          <r^3>          <r^4>         wp_QDO          m_QDO          q_QDO       dipole_x       dipole_y       dipole_z         dipole            Qxy            Qxz            Qyz     Q(x^2-y^2)  Q(3z^2 - R^2)        eigen_1        eigen_2        eigen_3 static polarizability      alpha(xx)      alpha(xy)      alpha(xz)      alpha(yy)      alpha(yz)      alpha(zz) atomic spin moment
            1             Cd      -2.332078       3.496704       9.352174       1.058109     126.241220 0.33288613E+04  0.11847983E+06                                19.134460                           17.874781       0.897936       2.028827                    0.997884      73.030693     189.895004       0.478124       0.359929      -1.212744       0.017298       0.001520       0.013793       0.022176       0.051472      -0.068063      -0.012717       0.160543      -0.073425      -0.084483      -0.052540       0.137023             20.351713      16.773805      -2.656306       1.702380      26.183187       0.896512      18.098149           0.000000
            2             Cd       7.676472      -0.224335       6.793389       1.058108     126.241241 0.33288623E+04  0.11847987E+06                                19.134463                           17.874784       0.897936       2.028827                    0.997884      73.030695     189.895018       0.478124       0.359929      -1.212744       0.006935       0.019985       0.006656       0.022176      -0.100288       0.000078       0.022585      -0.009469      -0.212028      -0.084484      -0.052539       0.137023             20.351716      17.126427       2.686489      -1.625005      18.285882      -2.347320      25.642840           0.000000
            3             Cd       4.004144       9.134462       2.378470       1.058108     126.241239 0.33288627E+04  0.11847989E+06                                19.134463                           17.874786       0.897935       2.028826                    0.997884      73.030699     189.895034       0.478124       0.359929      -1.212744      -0.003308       0.006266       0.021014       0.022176       0.005630       0.003508      -0.095442      -0.126302       0.119774      -0.084484      -0.052539       0.137023             20.351716      26.875902       0.271066       0.372402      16.479867       2.047720      17.699380           0.000001
            4             Cd       7.124062       2.862936       0.143094       1.058109     126.241243 0.33288620E+04  0.11847986E+06                                19.134462                           17.874783       0.897936       2.028827                    0.997884      73.030700     189.895029       0.478124       0.359929      -1.212744      -0.017298      -0.001520      -0.013793       0.022176       0.051472      -0.068063      -0.012717       0.160543      -0.073425      -0.084483      -0.052540       0.137023             20.351716      16.773807      -2.656306       1.702382      26.183191       0.896511      18.098151           0.000000
            5             Cd      -2.884488       6.583975       2.701879       1.058109     126.241260 0.33288629E+04  0.11847990E+06                                19.134464                           17.874785       0.897936       2.028827                    0.997884      73.030704     189.895044       0.478124       0.359929      -1.212744      -0.006935      -0.019985      -0.006656       0.022176      -0.100288       0.000077       0.022585      -0.009469      -0.212028      -0.084484      -0.052539       0.137023             20.351718      17.126428       2.686490      -1.625004      18.285884      -2.347320      25.642841           0.000001
            6             Cd       0.787840      -2.774822       7.116798       1.058109     126.241234 0.33288626E+04  0.11847989E+06                                19.134462                           17.874785       0.897936       2.028827                    0.997884      73.030700     189.895033       0.478124       0.359929      -1.212744       0.003308      -0.006266      -0.021014       0.022176       0.005630       0.003508      -0.095441      -0.126302       0.119774      -0.084484      -0.052539       0.137023             20.351715      26.875899       0.271067       0.372402      16.479866       2.047719      17.699380           0.000000
            7              H       5.232480       4.741146       5.981069       0.177094       1.099377 0.85915105E+01  0.85268266E+02                                 1.739661                            1.699124      -1.049411       2.411008                    0.998498       3.211503       8.837042       0.489752       1.260119      -0.716630      -0.016309      -0.016384      -0.020973       0.031214       0.003986       0.007264       0.001057       0.002966      -0.010648      -0.008370      -0.001190       0.009559              1.742978       1.828572       0.303101       0.099028       1.743453       0.096350       1.656910           0.000001
            8              H       5.392389       6.318607       6.758732       0.154515       1.418713 0.12077070E+02  0.13129343E+03                                 2.058236                            1.994975      -1.223378       2.234139                    0.998558       4.213573      12.373502       0.455911       1.235790      -0.715848      -0.012334       0.032502       0.006790       0.035420      -0.006685      -0.006404       0.007034      -0.014701       0.005335      -0.012001      -0.003141       0.015142              2.098491       2.084572      -0.514902      -0.233180       2.394865       0.279867       1.816036           0.000003
            9              H       2.139047       6.056978       6.660931       0.177095       1.099372 0.85914586E+01  0.85267629E+02                                 1.739656                            1.699119      -1.049410       2.411009                    0.998498       3.211498       8.837024       0.489753       1.260119      -0.716630      -0.008151      -0.019305      -0.023135       0.031214       0.002556      -0.002357       0.006035      -0.011444       0.001436      -0.008370      -0.001190       0.009559              1.742973       1.631483      -0.080331      -0.051174       1.798699       0.316119       1.798736           0.000001
           10              H       2.209015       6.243404       8.415656       0.154515       1.418710 0.12077046E+02  0.13129311E+03                                 2.058234                            1.994974      -1.223378       2.234139                    0.998558       4.213570      12.373493       0.455911       1.235791      -0.715848      -0.002457      -0.013536       0.032640       0.035420      -0.001342       0.005594      -0.007363       0.008452       0.032204      -0.012001      -0.003141       0.015142              2.098489       1.742298      -0.117799       0.150957       2.045152      -0.544377       2.508016           0.000002
           11              H       3.114773       3.118676       8.136495       0.177096       1.099373 0.85914660E+01  0.85267716E+02                                 1.739656                            1.699119      -1.049414       2.411007                    0.998498       3.211498       8.837023       0.489753       1.260119      -0.716630      -0.011253      -0.011708      -0.026658       0.031214      -0.001900       0.002023       0.002106       0.005815       0.027018      -0.008370      -0.001190       0.009559              1.742973       1.589264      -0.028853       0.241673       1.618405      -0.028226       2.021249           0.000001
           12              H       4.587007       3.613733       8.976826       0.154516       1.418712 0.12077059E+02  0.13129328E+03                                 2.058234                            1.994974      -1.223378       2.234139                    0.998558       4.213572      12.373498       0.455911       1.235790      -0.715849       0.034643       0.007380      -0.000092       0.035420       0.008560       0.001607       0.001385       0.005943      -0.035493      -0.012001      -0.003141       0.015142              2.098489       2.644193       0.443115      -0.200836       1.922292      -0.111148       1.728983           0.000003
           13              H      -0.440496       1.618494       3.514199       0.177095       1.099376 0.85914999E+01  0.85268142E+02                                 1.739661                            1.699123      -1.049410       2.411009                    0.998498       3.211501       8.837038       0.489752       1.260120      -0.716630       0.016309       0.016384       0.020974       0.031214       0.003986       0.007264       0.001057       0.002966      -0.010648      -0.008370      -0.001190       0.009559              1.742978       1.828571       0.303101       0.099028       1.743452       0.096350       1.656909           0.000001
           14              H      -0.600405       0.041033       2.736536       0.154515       1.418712 0.12077063E+02  0.13129334E+03                                 2.058236                            1.994975      -1.223378       2.234139                    0.998558       4.213572      12.373500       0.455911       1.235790      -0.715848       0.012334      -0.032502      -0.006790       0.035420      -0.006685      -0.006404       0.007034      -0.014701       0.005335      -0.012001      -0.003141       0.015142              2.098491       2.084571      -0.514902      -0.233180       2.394864       0.279867       1.816036           0.000002
           15              H       2.652937       0.302662       2.834337       0.177095       1.099372 0.85914595E+01  0.85267647E+02                                 1.739657                            1.699119      -1.049410       2.411009                    0.998498       3.211498       8.837027       0.489753       1.260120      -0.716629       0.008151       0.019305       0.023135       0.031214       0.002556      -0.002357       0.006035      -0.011444       0.001436      -0.008370      -0.001190       0.009559              1.742973       1.631484      -0.080331      -0.051174       1.798699       0.316119       1.798737           0.000001
           16              H       2.582969       0.116236       1.079612       0.154515       1.418711 0.12077051E+02  0.13129318E+03                                 2.058234                            1.994974      -1.223378       2.234139                    0.998558       4.213571      12.373494       0.455911       1.235790      -0.715848       0.002457       0.013536      -0.032640       0.035420      -0.001342       0.005594      -0.007363       0.008452       0.032204      -0.012001      -0.003141       0.015142              2.098489       1.742298      -0.117798       0.150957       2.045152      -0.544377       2.508016           0.000002
           17              H       1.677211       3.240964       1.358773       0.177096       1.099371 0.85914508E+01  0.85267527E+02                                 1.739655                            1.699117      -1.049413       2.411008                    0.998498       3.211495       8.837013       0.489753       1.260119      -0.716630       0.011253       0.011707       0.026658       0.031214      -0.001900       0.002023       0.002106       0.005815       0.027018      -0.008369      -0.001190       0.009559              1.742971       1.589262      -0.028853       0.241672       1.618404      -0.028226       2.021248           0.000001
           18              H       0.204977       2.745907       0.518442       0.154516       1.418711 0.12077053E+02  0.13129320E+03                                 2.058234                            1.994974      -1.223379       2.234138                    0.998558       4.213571      12.373495       0.455911       1.235790      -0.715848      -0.034643      -0.007380       0.000092       0.035420       0.008560       0.001607       0.001385       0.005943      -0.035493      -0.012001      -0.003141       0.015142              2.098489       2.644192       0.443115      -0.200836       1.922292      -0.111148       1.728983           0.000003
           19              C      -3.857832       4.789781       7.431946       0.681742      19.862911 0.23006915E+03  0.46702272E+04                                 6.798181                            5.418178       0.057603       2.085848                    0.999387      21.383025      59.454539       0.630590       0.478497      -1.015344       0.009123      -0.001503       0.006462       0.011280      -0.027633      -0.065249       0.041150       0.060389       0.111473      -0.065351      -0.041206       0.106557              7.559792       6.174164       0.677630       2.003546       8.957904      -2.506890       7.547309           0.000011
           20              C       5.911181       5.341328       6.358981      -0.459053      35.980263 0.57367613E+03  0.14346700E+05                                 9.200009                            7.729860      -0.056018       1.959084                    0.997190      32.093372      92.844007       0.627066       0.390578      -1.089564       0.006969      -0.026446       0.003949       0.027632       0.000809      -0.003179       0.008462      -0.027876      -0.029015      -0.014136      -0.006965       0.021101             10.231266       8.663582      -0.515175       0.276286       8.798314      -2.808001      13.231901           0.000004
           21              C       6.627044       5.857566       5.119849       0.676296      20.383893 0.23919039E+03  0.49001497E+04                                 6.968088                            5.548811       0.132502       2.111468                    0.999731      21.478045      59.887324       0.619374       0.482711      -1.013670      -0.001773       0.011932      -0.014244       0.018665      -0.075035       0.011698      -0.026255      -0.005046      -0.198023      -0.073149      -0.039040       0.112188              7.831029       5.928793       2.034207      -0.982460       6.040393      -0.453579      11.523902           0.000014
           22              C       5.917144      -2.316219       7.258183       0.681742      19.862909 0.23006921E+03  0.46702285E+04                                 6.798181                            5.418178       0.057604       2.085848                    0.999387      21.383023      59.454531       0.630590       0.478497      -1.015345       0.003779       0.010574       0.001070       0.011280      -0.046453       0.071060      -0.032040       0.039347      -0.022061      -0.065351      -0.041206       0.106557              7.559791       8.417171       2.238113      -2.571717       7.273513       0.707665       6.988689           0.000012
           23              C       2.068237       6.742735       7.359782      -0.459053      35.980332 0.57367793E+03  0.14346759E+05                                 9.200033                            7.729882      -0.056016       1.959085                    0.997190      32.093417      92.844259       0.627064       0.390579      -1.089563       0.011265       0.010481      -0.022952       0.027632      -0.003392      -0.003720      -0.001548       0.001404       0.061828      -0.014136      -0.006965       0.021101             10.231291      13.878301       1.947269      -0.314508       9.351646      -0.476400       7.463927           0.000004
           24              C       0.580541       7.060760       7.365479       0.676296      20.383876 0.23919010E+03  0.49001423E+04                                 6.968084                            5.548807       0.132505       2.111469                    0.999731      21.478043      59.887314       0.619374       0.482711      -1.013670      -0.016538      -0.006587       0.005611       0.018665       0.016619      -0.034376      -0.077411      -0.095416       0.006994      -0.073148      -0.039040       0.112188              7.831023      11.551444      -0.070120       1.130206       5.426010       1.892027       6.515616           0.000015
           25              C       5.667762       7.781358       0.620991       0.681743      19.862891 0.23006890E+03  0.46702209E+04                                 6.798176                            5.418174       0.057604       2.085848                    0.999387      21.383022      59.454526       0.630590       0.478497      -1.015345      -0.003960       0.002795       0.010186       0.011280       0.068224      -0.014563      -0.020725      -0.096374      -0.111901      -0.065351      -0.041206       0.106557              7.559785       8.387127      -3.238668       0.086033       6.561800       1.159345       7.730430           0.000012
           26              C       3.504572       3.156814       9.036647      -0.459054      35.980389 0.57367902E+03  0.14346794E+05                                 9.200045                            7.729891      -0.056013       1.959085                    0.997190      32.093438      92.844355       0.627063       0.390579      -1.089563      -0.027342       0.003877       0.000955       0.027632       0.005259       0.010896      -0.001611       0.024937      -0.022544      -0.014136      -0.006965       0.021101             10.231305       9.061166      -2.413727      -1.427398      12.889999       1.339331       8.742752           0.000004
           27              C       3.803435       1.694854       9.332899       0.676296      20.383876 0.23919013E+03  0.49001430E+04                                 6.968083                            5.548807       0.132505       2.111469                    0.999731      21.478041      59.887305       0.619375       0.482711      -1.013670       0.011958      -0.013775      -0.003956       0.018665      -0.002609      -0.068435      -0.017255       0.135468      -0.043082      -0.073148      -0.039040       0.112188              7.831023       4.953698      -0.820561       1.559588      11.623513       0.827426       6.915859           0.000015
           28              C       8.649816       1.569859       2.063322       0.681742      19.862911 0.23006915E+03  0.46702271E+04                                 6.798182                            5.418178       0.057603       2.085848                    0.999387      21.383026      59.454546       0.630590       0.478497      -1.015344      -0.009123       0.001503      -0.006462       0.011280      -0.027633      -0.065249       0.041150       0.060389       0.111472      -0.065351      -0.041206       0.106557              7.559793       6.174164       0.677629       2.003546       8.957905      -2.506890       7.547310           0.000012
           29              C      -1.119197       1.018312       3.136287      -0.459053      35.980278 0.57367641E+03  0.14346709E+05                                 9.200012                            7.729862      -0.056018       1.959084                    0.997190      32.093379      92.844038       0.627066       0.390578      -1.089564      -0.006969       0.026446      -0.003949       0.027632       0.000809      -0.003179       0.008462      -0.027876      -0.029015      -0.014136      -0.006965       0.021101             10.231269       8.663584      -0.515176       0.276286       8.798316      -2.808003      13.231907           0.000004
           30              C      -1.835060       0.502074       4.375419       0.676296      20.383893 0.23919039E+03  0.49001495E+04                                 6.968088                            5.548811       0.132502       2.111468                    0.999731      21.478045      59.887324       0.619374       0.482711      -1.013670       0.001773      -0.011932       0.014244       0.018665      -0.075035       0.011698      -0.026255      -0.005046      -0.198023      -0.073149      -0.039040       0.112188              7.831029       5.928793       2.034207      -0.982459       6.040392      -0.453579      11.523902           0.000015
           31              C      -1.125160       8.675859       2.237085       0.681743      19.862911 0.23006922E+03  0.46702289E+04                                 6.798181                            5.418179       0.057603       2.085848                    0.999387      21.383025      59.454541       0.630590       0.478497      -1.015344      -0.003779      -0.010574      -0.001070       0.011280      -0.046453       0.071060      -0.032040       0.039347      -0.022061      -0.065351      -0.041206       0.106557              7.559792       8.417172       2.238114      -2.571717       7.273513       0.707665       6.988689           0.000012
           32              C       2.723747      -0.383095       2.135486      -0.459053      35.980357 0.57367841E+03  0.14346775E+05                                 9.200038                            7.729886      -0.056017       1.959084                    0.997190      32.093433      92.844330       0.627063       0.390579      -1.089563      -0.011265      -0.010481       0.022951       0.027632      -0.003391      -0.003720      -0.001548       0.001403       0.061827      -0.014136      -0.006965       0.021101             10.231297      13.878311       1.947271      -0.314508       9.351651      -0.476400       7.463930           0.000004
           33              C       4.211443      -0.701120       2.129789       0.676296      20.383877 0.23919010E+03  0.49001425E+04                                 6.968084                            5.548807       0.132505       2.111469                    0.999731      21.478044      59.887321       0.619374       0.482711      -1.013670       0.016538       0.006587      -0.005612       0.018665       0.016619      -0.034376      -0.077411      -0.095416       0.006994      -0.073148      -0.039040       0.112188              7.831024      11.551446      -0.070120       1.130206       5.426010       1.892027       6.515616           0.000015
           34              C      -0.875778      -1.421718       8.874277       0.681742      19.862890 0.23006889E+03  0.46702207E+04                                 6.798176                            5.418174       0.057604       2.085849                    0.999387      21.383021      59.454522       0.630590       0.478497      -1.015345       0.003960      -0.002795      -0.010186       0.011280       0.068224      -0.014563      -0.020725      -0.096374      -0.111901      -0.065351      -0.041206       0.106557              7.559785       8.387127      -3.238668       0.086033       6.561800       1.159345       7.730429           0.000012
           35              C       1.287412       3.202826       0.458621      -0.459054      35.980379 0.57367882E+03  0.14346787E+05                                 9.200042                            7.729889      -0.056013       1.959085                    0.997190      32.093429      92.844312       0.627063       0.390579      -1.089563       0.027342      -0.003878      -0.000955       0.027632       0.005259       0.010896      -0.001611       0.024937      -0.022544      -0.014136      -0.006965       0.021101             10.231302       9.061163      -2.413726      -1.427398      12.889994       1.339330       8.742749           0.000004
           36              C       0.988549       4.664786       0.162369       0.676296      20.383876 0.23919013E+03  0.49001429E+04                                 6.968083                            5.548807       0.132506       2.111470                    0.999731      21.478040      59.887296       0.619375       0.482711      -1.013671      -0.011958       0.013775       0.003956       0.018665      -0.002609      -0.068435      -0.017255       0.135468      -0.043082      -0.073148      -0.039040       0.112188              7.831022       4.953697      -0.820560       1.559588      11.623511       0.827426       6.915859           0.000014
           37              O      -2.960239       5.516009       7.935195      -0.611460      36.113067 0.62234972E+03  0.15495039E+05                                 8.578157                            7.717665       0.290375       2.131427                    0.995864      28.517690      75.912403       0.685456       0.358896      -1.140792      -0.014039       0.009384      -0.004123       0.017382       0.040370      -0.008614       0.050924       0.048236      -0.001136      -0.078138       0.021753       0.056385              8.991387       8.818861       3.139390       1.782909      10.373160      -0.102568       7.782139           0.000006
           38              O      -4.034222       3.627097       7.819353      -0.537883      31.095565 0.46767207E+03  0.10822383E+05                                 7.719502                            6.607535       0.813592       2.329341                    0.998380      26.490694      67.599308       0.756059       0.350081      -1.149900      -0.007655       0.000542       0.003076       0.008268      -0.018056      -0.048651      -0.033539      -0.061909       0.016276      -0.077589       0.021975       0.055615              8.449908       6.004491       0.656355      -0.016605      12.148969      -3.263716       7.196265           0.000006
           39              O      -2.563968       1.088501       8.620754      -0.588797      34.753473 0.58105795E+03  0.14223664E+05                                 8.379345                            7.450470       0.410305       2.179071                    0.996608      27.958244      73.843377       0.698449       0.358244      -1.141081      -0.011134      -0.012514       0.013178       0.021312      -0.021116      -0.001142      -0.018215       0.111982       0.096515      -0.078885       0.034639       0.044246              8.858045       6.680460      -1.184608       2.379172       9.555207       0.140490      10.338469           0.000008
           40              O       1.370917       5.528084       1.003650      -0.550564      28.072811 0.41699008E+03  0.93690241E+04                                 7.128574                            6.141763       0.883318       2.336530                    0.999359      26.599620      66.703044       0.803611       0.339228      -1.159947      -0.007067      -0.011425       0.009562       0.016490       0.027423      -0.022769       0.053511      -0.022987      -0.073955      -0.074649       0.014035       0.060614              7.774557       5.339008       0.771687       1.176502      10.850924       3.093859       7.133739           0.000005
           41              O       5.851275      -1.401328       8.121303      -0.611460      36.113071 0.62234984E+03  0.15495042E+05                                 8.578157                            7.717665       0.290375       2.131427                    0.995864      28.517690      75.912401       0.685456       0.358896      -1.140792      -0.003228      -0.015531       0.007108       0.017382      -0.036733       0.033346       0.044989      -0.029493       0.046001      -0.078138       0.021754       0.056384              8.991387       8.034088       0.228583      -1.934199       9.014543       3.171368       9.925531           0.000006
           42              O       6.735558      -2.264983       6.330495      -0.537883      31.095567 0.46767211E+03  0.10822384E+05                                 7.719502                            6.607536       0.813592       2.329341                    0.998380      26.490693      67.599305       0.756059       0.350081      -1.149900       0.004646      -0.006631       0.001672       0.008268      -0.014827      -0.020907      -0.042632       0.096379       0.003973      -0.077589       0.021975       0.055614              8.449909      10.032297       0.890062      -4.069440       6.183716      -0.542361       9.133715           0.000006
           43              O       7.971420      -0.380978       4.288063      -0.588797      34.753485 0.58105827E+03  0.14223674E+05                                 8.379347                            7.450472       0.410304       2.179071                    0.996608      27.958245      73.843383       0.698449       0.358244      -1.141081       0.019362      -0.006030      -0.006556       0.021313       0.003266       0.028342      -0.012637      -0.015894      -0.209385      -0.078885       0.034639       0.044246              8.858048       8.459040       3.161121       0.413254       8.347500      -0.078918       9.767605           0.000008
           44              O      -1.508564       0.993506       5.493962      -0.550564      28.072830 0.41699054E+03  0.93690371E+04                                 7.128578                            6.141767       0.883317       2.336530                    0.999359      26.599626      66.703070       0.803610       0.339228      -1.159947       0.014628      -0.003157      -0.006925       0.016490      -0.041582       0.015529       0.021818      -0.014212       0.163402      -0.074649       0.014035       0.060614              7.774561       5.061540       0.714605       0.534187       5.771767       1.361479      12.490375           0.000005
           45              O       6.118373       7.842078       1.795555      -0.611461      36.113064 0.62234943E+03  0.15495030E+05                                 8.578156                            7.717663       0.290375       2.131427                    0.995864      28.517692      75.912410       0.685456       0.358896      -1.140792       0.012890       0.000340      -0.011656       0.017382       0.039297       0.039371      -0.010840      -0.043373       0.119841      -0.078138       0.021754       0.056384              8.991386       8.591019      -1.715859       2.617983       7.003980       0.204850      11.379160           0.000006
           46              O       4.598773       8.326162       0.315243      -0.537883      31.095567 0.46767204E+03  0.10822382E+05                                 7.719502                            6.607535       0.813592       2.329341                    0.998380      26.490692      67.599304       0.756059       0.350081      -1.149900       0.002632       0.005588      -0.005496       0.008268      -0.017826      -0.006152      -0.024307      -0.005383      -0.214783      -0.077590       0.021975       0.055614              8.449909      11.334015      -3.728530       0.828044       7.786369      -0.517760       6.229343           0.000006
           47              O       1.753210       8.795687       1.279962      -0.588797      34.753487 0.58105822E+03  0.14223673E+05                                 8.379347                            7.450472       0.410305       2.179071                    0.996608      27.958244      73.843378       0.698449       0.358244      -1.141081      -0.008959       0.017573      -0.008071       0.021313       0.002213      -0.050546      -0.000132      -0.087118       0.052880      -0.078885       0.034639       0.044246              8.858048       9.964574      -0.389319      -0.422669       8.111856       3.083431       8.497714           0.000008
           48              O       4.935860      -0.153682       3.010000      -0.550564      28.072824 0.41699014E+03  0.93690261E+04                                 7.128576                            6.141764       0.883317       2.336530                    0.999359      26.599626      66.703069       0.803611       0.339228      -1.159947      -0.009034       0.012627      -0.005555       0.016490       0.042199       0.049106      -0.019768       0.021114       0.018122      -0.074649       0.014035       0.060614              7.774560      10.022926       1.644987       2.964473       5.597017       1.749265       7.703735           0.000005
           49              O       7.752223       0.843631       1.560073      -0.611461      36.113073 0.62234985E+03  0.15495043E+05                                 8.578158                            7.717665       0.290375       2.131427                    0.995864      28.517693      75.912413       0.685456       0.358896      -1.140792       0.014039      -0.009384       0.004123       0.017382       0.040370      -0.008614       0.050924       0.048236      -0.001136      -0.078138       0.021753       0.056385              8.991388       8.818862       3.139391       1.782909      10.373162      -0.102568       7.782140           0.000006
           50              O       8.826206       2.732543       1.675915      -0.537883      31.095578 0.46767230E+03  0.10822389E+05                                 7.719505                            6.607537       0.813591       2.329340                    0.998380      26.490698      67.599327       0.756059       0.350081      -1.149900       0.007655      -0.000542      -0.003076       0.008268      -0.018056      -0.048650      -0.033539      -0.061909       0.016276      -0.077589       0.021975       0.055614              8.449912       6.004493       0.656355      -0.016605      12.148974      -3.263718       7.196268           0.000006
           51              O       7.355952       5.271139       0.874514      -0.588797      34.753476 0.58105800E+03  0.14223666E+05                                 8.379345                            7.450470       0.410305       2.179071                    0.996608      27.958245      73.843381       0.698449       0.358244      -1.141081       0.011134       0.012514      -0.013178       0.021312      -0.021116      -0.001142      -0.018215       0.111982       0.096515      -0.078885       0.034639       0.044246              8.858046       6.680461      -1.184609       2.379172       9.555208       0.140490      10.338469           0.000008
           52              O       3.421067       0.831556       8.491618      -0.550564      28.072821 0.41699025E+03  0.93690289E+04                                 7.128576                            6.141764       0.883318       2.336530                    0.999359      26.599623      66.703056       0.803611       0.339228      -1.159947       0.007067       0.011425      -0.009562       0.016490       0.027423      -0.022769       0.053511      -0.022987      -0.073955      -0.074649       0.014035       0.060614              7.774559       5.339009       0.771687       1.176503      10.850928       3.093860       7.133740           0.000004
           53              O      -1.059291       7.760968       1.373965      -0.611460      36.113080 0.62235003E+03  0.15495048E+05                                 8.578159                            7.717666       0.290375       2.131427                    0.995864      28.517694      75.912416       0.685456       0.358896      -1.140792       0.003228       0.015531      -0.007108       0.017382      -0.036733       0.033346       0.044989      -0.029493       0.046001      -0.078138       0.021754       0.056384              8.991389       8.034090       0.228583      -1.934199       9.014544       3.171368       9.925532           0.000006
           54              O      -1.943574       8.624623       3.164773      -0.537883      31.095578 0.46767231E+03  0.10822390E+05                                 7.719505                            6.607537       0.813591       2.329340                    0.998380      26.490696      67.599320       0.756059       0.350081      -1.149900      -0.004646       0.006632      -0.001672       0.008268      -0.014827      -0.020907      -0.042632       0.096379       0.003973      -0.077589       0.021975       0.055614              8.449912      10.032300       0.890063      -4.069441       6.183717      -0.542361       9.133718           0.000006
           55              O      -3.179436       6.740618       5.207205      -0.588797      34.753492 0.58105841E+03  0.14223679E+05                                 8.379348                            7.450473       0.410305       2.179071                    0.996608      27.958249      73.843395       0.698449       0.358244      -1.141081      -0.019362       0.006030       0.006556       0.021313       0.003266       0.028342      -0.012637      -0.015894      -0.209384      -0.078885       0.034639       0.044247              8.858049       8.459040       3.161122       0.413254       8.347500      -0.078918       9.767606           0.000008
           56              O       6.300548       5.366134       4.001306      -0.550564      28.072824 0.41699043E+03  0.93690339E+04                                 7.128576                            6.141766       0.883318       2.336530                    0.999359      26.599625      66.703063       0.803611       0.339228      -1.159947      -0.014628       0.003157       0.006925       0.016490      -0.041581       0.015529       0.021818      -0.014213       0.163402      -0.074649       0.014035       0.060614              7.774559       5.061540       0.714605       0.534187       5.771765       1.361479      12.490372           0.000004
           57              O      -1.326389      -1.482438       7.699713      -0.611460      36.113061 0.62234936E+03  0.15495028E+05                                 8.578155                            7.717662       0.290375       2.131427                    0.995864      28.517691      75.912404       0.685456       0.358896      -1.140792      -0.012891      -0.000340       0.011656       0.017382       0.039297       0.039372      -0.010840      -0.043373       0.119841      -0.078138       0.021754       0.056384              8.991385       8.591017      -1.715859       2.617983       7.003980       0.204849      11.379159           0.000006
           58              O       0.193211      -1.966522       9.180025      -0.537883      31.095560 0.46767192E+03  0.10822378E+05                                 7.719501                            6.607535       0.813592       2.329341                    0.998380      26.490689      67.599294       0.756059       0.350081      -1.149900      -0.002632      -0.005588       0.005496       0.008268      -0.017826      -0.006152      -0.024307      -0.005382      -0.214783      -0.077590       0.021975       0.055614              8.449908      11.334013      -3.728529       0.828044       7.786368      -0.517760       6.229342           0.000006
           59              O       3.038774      -2.436047       8.215306      -0.588797      34.753489 0.58105826E+03  0.14223674E+05                                 8.379347                            7.450472       0.410305       2.179071                    0.996608      27.958245      73.843382       0.698449       0.358244      -1.141081       0.008959      -0.017573       0.008071       0.021313       0.002213      -0.050546      -0.000132      -0.087118       0.052880      -0.078885       0.034639       0.044246              8.858048       9.964574      -0.389319      -0.422669       8.111856       3.083431       8.497715           0.000008
           60              O      -0.143876       6.513322       6.485268      -0.550564      28.072821 0.41699010E+03  0.93690251E+04                                 7.128575                            6.141763       0.883317       2.336530                    0.999359      26.599628      66.703071       0.803611       0.339228      -1.159947       0.009034      -0.012627       0.005555       0.016490       0.042199       0.049106      -0.019768       0.021115       0.018123      -0.074649       0.014035       0.060614              7.774558      10.022924       1.644987       2.964473       5.597017       1.749264       7.703735           0.000004

******************************************************
Auxiliary information for the entire system
The total spin magnetic moment of the unit cell is   0.000352
The total net atomic charge of the unit cell is   -0.000001
Accuracy of reproducing the electrostatic potential in the unit cell:
  The inner radius (bohr) =    5.0000
  The outer radius (bohr) =   12.0000
  Valid grid points have density less than (e/(bohr^3)) =    0.0001
  The number of valid grid points were=        18811
  The rms potential error without charges in kcal/mol is=      3.46222
  The rms potential error with partial charges in kcal/mol is=      0.50834
  The RRMSE value at monopole order=      0.14682
  The rms potential error with partial charges and cloud penetration in kcal/mol is=      0.48055
  The RRMSE value at monopole order with cloud penetration is=      0.13880
  The rms potential error with partial charges and atomic dipoles in kcal/mol is=      1.11932
  The RRMSE value at dipole order=      0.32329
  The rms potential error with partial charges, atomic dipoles and cloud penetration in kcal/mol is=      1.08069
  The RRMSE value at dipole order with cloud penetration=      0.31214

******************************************************
The electron densities and ab initio electrostatic potential were computed in VASP using the PBE functional and
projector augmented wave method. See the main text of the journal article for a description of computational details.
The atomic charges, dipoles, and quadrupoles were computed with the DDEC6 method as described in
(a) T. A. Manz and N. Gabaldon Limas, RSC Adv. 6 (2016) 47771-47801 DOI: 10.1039/c6ra04656h
(b) N. Gabaldon Limas and T. A. Manz, RSC Adv. 8 (2018) 2678-2707 DOI: 10.1039/c7ra11829e.
For each atom in the material, the electron cloud parameters were fit to the spherically averaged atom-in-material
electron density using radial positions for which this density was between 10^-4 and 10^-2 electrons per cubic bohr.
The polarizabilities, dispersion coefficients, and quantum Drude oscillator (QDO) parameters were fit using the MCLF method.
The magnetic structure of the system was optimized in VASP from the default ferromagnetic initial guess using spin polarization.
The atomic spin moments (ASMs) were computed on this optimized magnetic structure using the DDEC6 partition as inputs
to the method of T. A. Manz and D. S. Sholl, J. Chem. Theory Comput. 7 (2011) 4146-4164 DOI: 10.1021/ct200539n.
The RMSE and RRMSE were computed using a uniform grid with Ewald summation.
