# Supplementary material for: A collection of forcefield precursors for metal–organic frameworks
Source: RSC Adv. 2019 Nov 13;9(63):36492–507. doi: 10.1039/c9ra07327b (PMC9075174; doi:10.1039/c9ra07327b)
Supplement: RA-009-C9RA07327B-s5404 [file RA-009-C9RA07327B-s5404.xyz]

   60
jmolscript: load "" {1 1 1} spacegroup "x,y,z" unitcell [{     10.667800     0.000000     0.000000 }, {     -2.934179    10.256342     0.000000 }, {     -2.934179    -3.891314     9.489479 }]
Cd     7.674788    -0.216532     6.789153     1.056455
Cd     4.007286     9.129102     2.375501     1.056452
Cd    -2.319130     3.504581     9.347801     1.056451
Cd    -2.875346     6.581560     2.700326     1.056456
Cd     0.792156    -2.764074     7.113978     1.056451
Cd     7.118572     2.860447     0.141678     1.056451
H      1.763950     3.141526     1.290569     0.176897
H      0.428764     2.745952     0.576960     0.183002
H     -0.483097     1.696509     3.396285     0.176897
H     -0.606346     0.272499     2.759540     0.183001
H      2.535183     0.222799     2.858231     0.176897
H      2.522109     0.090865     1.299110     0.183001
H      3.035492     3.223502     8.198910     0.176898
H      4.370678     3.619076     8.912519     0.183002
H      5.282539     4.668519     6.093194     0.176897
H      5.405788     6.092529     6.729939     0.183001
H      2.264259     6.142229     6.631248     0.176898
H      2.277333     6.274163     8.190369     0.183001
C     -0.871215    -1.404406     8.869816     0.681513
C      1.274920     3.204600     0.456444    -0.496520
C      0.996517     4.659014     0.173657     0.696739
C      8.642010     1.566178     2.065860     0.681512
C     -1.113588     1.007486     3.138171    -0.496520
C     -1.819093     0.516080     4.376548     0.696739
C     -1.110609     8.670977     2.232874     0.681513
C      2.730332    -0.377157     2.122796    -0.496520
C      4.205223    -0.689022     2.137980     0.696739
C      5.670657     7.769434     0.619663     0.681513
C      3.524522     3.160428     9.033035    -0.496520
C      3.802925     1.706014     9.315822     0.696739
C     -3.842568     4.798850     7.423619     0.681512
C      5.913030     5.357542     6.351308    -0.496520
C      6.618535     5.848948     5.112931     0.696738
C      5.910051    -2.305949     7.256605     0.681513
C      2.069110     6.742185     7.366683    -0.496520
C      0.594219     7.054050     7.351499     0.696739
O     -1.318847    -1.471764     7.695967    -0.608778
O      0.200503    -1.949616     9.183918    -0.543354
O     -2.554864     1.097956     8.612651    -0.600747
O      1.372687     5.518658     1.001140    -0.545204
O      7.745511     0.844113     1.558172    -0.608778
O      8.825518     2.733390     1.680587    -0.543354
O      7.963547    -0.379112     4.283551    -0.600747
O     -1.500050     0.998615     5.485868    -0.545205
O     -1.052249     7.755209     1.372179    -0.608778
O     -1.929567     8.627556     3.166639    -0.543354
O      1.758324     8.786053     1.274437    -0.600747
O      4.928245    -0.150335     3.005318    -0.545204
O      6.118289     7.836792     1.793512    -0.608778
O      4.598939     8.314644     0.305561    -0.543354
O      7.354306     5.267072     0.876828    -0.600747
O      3.426755     0.846370     8.488339    -0.545203
O     -2.946069     5.520915     7.931307    -0.608778
O     -4.026076     3.631638     7.808892    -0.543354
O     -3.164105     6.744140     5.205928    -0.600747
O      6.299492     5.366413     4.003611    -0.545205
O      5.851691    -1.390181     8.117300    -0.608778
O      6.729009    -2.262528     6.322840    -0.543354
O      3.041118    -2.421025     8.215042    -0.600746
O     -0.128803     6.515363     6.484161    -0.545204

The following XYZ coordinates are in angstroms. Other properties are in atomic units.
The sperically averaged electron density of each atom fit to a function of the form exp(a - br)
eigen_1, eigen_2 and eigen_3 are the three eigenvalues of traceless quadrupole moment tensor
  atom number  atomic symbol              X              Y              Z     net charge C6 coefficient C8 coefficient C10 coefficient fluctuating dipole atomic polarizability isotropic forcefield polarizability              a              b squared Pearson coefficient          <r^3>          <r^4>         wp_QDO          m_QDO          q_QDO       dipole_x       dipole_y       dipole_z         dipole            Qxy            Qxz            Qyz     Q(x^2-y^2)  Q(3z^2 - R^2)        eigen_1        eigen_2        eigen_3 static polarizability      alpha(xx)      alpha(xy)      alpha(xz)      alpha(yy)      alpha(yz)      alpha(zz) atomic spin moment
            1             Cd       7.674788      -0.216532       6.789153       1.056455     126.665049 0.33443266E+04  0.11918145E+06                                19.187656                           17.928454       0.890988       2.026227                    0.997876      73.127360     190.335814       0.476868       0.360419      -1.212198       0.008210       0.019136       0.008007       0.022310      -0.098425      -0.001085       0.024210      -0.015588      -0.208484      -0.083559      -0.051607       0.135166             20.394151      17.275720       2.677158      -1.546414      18.223589      -2.194237      25.683144          -0.000003
            2             Cd       4.007286       9.129102       2.375501       1.056452     126.665393 0.33443395E+04  0.11918203E+06                                19.187691                           17.928488       0.891005       2.026231                    0.997875      73.127493     190.336299       0.476867       0.360419      -1.212197      -0.002115       0.007930       0.020743       0.022307       0.005110       0.003925      -0.094030      -0.121025       0.130245      -0.083560      -0.051610       0.135171             20.394185      26.772467       0.270342       0.495401      16.653179       2.107853      17.756908          -0.000003
            3             Cd      -2.319130       3.504581       9.347801       1.056451     126.665418 0.33443410E+04  0.11918210E+06                                19.187690                           17.928490       0.891006       2.026231                    0.997875      73.127493     190.336280       0.476867       0.360419      -1.212198       0.016141       0.002418       0.015206       0.022307       0.051941      -0.064531      -0.011994       0.160299      -0.079643      -0.083560      -0.051611       0.135171             20.394183      16.736017      -2.515475       1.695132      26.154612       0.940609      18.291921          -0.000002
            4             Cd      -2.875346       6.581560       2.700326       1.056456     126.665018 0.33443257E+04  0.11918141E+06                                19.187653                           17.928451       0.890988       2.026227                    0.997876      73.127352     190.335782       0.476868       0.360419      -1.212198      -0.008210      -0.019136      -0.008007       0.022310      -0.098425      -0.001086       0.024210      -0.015588      -0.208484      -0.083559      -0.051607       0.135166             20.394147      17.275718       2.677157      -1.546415      18.223585      -2.194238      25.683140          -0.000003
            5             Cd       0.792156      -2.764074       7.113978       1.056451     126.665392 0.33443394E+04  0.11918203E+06                                19.187691                           17.928488       0.891004       2.026231                    0.997875      73.127492     190.336298       0.476867       0.360419      -1.212197       0.002115      -0.007929      -0.020743       0.022307       0.005111       0.003925      -0.094030      -0.121026       0.130245      -0.083560      -0.051610       0.135171             20.394185      26.772470       0.270341       0.495400      16.653180       2.107853      17.756907          -0.000003
            6             Cd       7.118572       2.860447       0.141678       1.056451     126.665370 0.33443395E+04  0.11918203E+06                                19.187686                           17.928486       0.891006       2.026231                    0.997875      73.127481     190.336235       0.476867       0.360419      -1.212198      -0.016141      -0.002418      -0.015206       0.022307       0.051941      -0.064531      -0.011994       0.160299      -0.079644      -0.083559      -0.051611       0.135171             20.394178      16.736013      -2.515475       1.695131      26.154603       0.940609      18.291917          -0.000002
            7              H       1.763950       3.141526       1.290569       0.176897       1.013739 0.77102390E+01  0.74439131E+02                                 1.645786                            1.607322      -0.913818       2.476921                    0.999307       3.099278       8.396580       0.504898       1.256519      -0.717529       0.013213       0.001829       0.018608       0.022895      -0.000878       0.004746      -0.000398       0.002710       0.016389      -0.004591      -0.003349       0.007940              1.650079       1.587917      -0.056891       0.274853       1.502901      -0.057838       1.859418           0.000003
            8              H       0.428764       2.745952       0.576960       0.183002       0.856858 0.62695918E+01  0.58672296E+02                                 1.572648                            1.525578      -1.055444       2.403627                    0.998072       3.355583       9.571254       0.470166       1.392069      -0.685171      -0.018227      -0.010048       0.003972       0.021189       0.003976       0.001342      -0.000732      -0.008589      -0.017076      -0.006377      -0.002324       0.008701              1.598179       1.932768       0.314395      -0.139735       1.513216      -0.081100       1.348553           0.000001
            9              H      -0.483097       1.696509       3.396285       0.176897       1.013740 0.77102498E+01  0.74439261E+02                                 1.645788                            1.607323      -0.913819       2.476920                    0.999307       3.099279       8.396584       0.504898       1.256519      -0.717529       0.012251       0.017248       0.008753       0.022895       0.005528       0.002679       0.001794      -0.000122      -0.008974      -0.004591      -0.003349       0.007940              1.650080       1.683064       0.303108       0.066522       1.753559       0.072746       1.513616           0.000004
           10              H      -0.606346       0.272499       2.759540       0.183001       0.856858 0.62695909E+01  0.58672285E+02                                 1.572648                            1.525578      -1.055445       2.403627                    0.998072       3.355582       9.571251       0.470166       1.392069      -0.685171       0.012212      -0.015465      -0.007790       0.021189      -0.000724      -0.005984       0.002644      -0.001315       0.014338      -0.006377      -0.002324       0.008701              1.598179       1.598756      -0.344126      -0.176525       1.763207       0.196914       1.432575           0.000001
           11              H       2.535183       0.222799       2.858231       0.176897       1.013738 0.77102283E+01  0.74438996E+02                                 1.645785                            1.607320      -0.913818       2.476921                    0.999307       3.099275       8.396568       0.504898       1.256519      -0.717529      -0.001875       0.012206       0.019279       0.022895      -0.001007      -0.001993       0.005807      -0.004673       0.006485      -0.004591      -0.003349       0.007940              1.650077       1.539420      -0.094546      -0.115254       1.640721       0.284974       1.770091           0.000004
           12              H       2.522109       0.090865       1.299110       0.183001       0.856858 0.62695865E+01  0.58672238E+02                                 1.572647                            1.525577      -1.055445       2.403627                    0.998072       3.355583       9.571255       0.470166       1.392069      -0.685171      -0.004647       0.011373      -0.017264       0.021189      -0.003135       0.004816      -0.001680       0.009837       0.003184      -0.006377      -0.002324       0.008701              1.598179       1.378679      -0.095724       0.129223       1.561998      -0.363862       1.853861           0.000001
           13              H       3.035492       3.223502       8.198910       0.176898       1.013738 0.77102320E+01  0.74439045E+02                                 1.645785                            1.607321      -0.913818       2.476921                    0.999307       3.099277       8.396576       0.504898       1.256519      -0.717529      -0.013213      -0.001829      -0.018608       0.022895      -0.000878       0.004746      -0.000398       0.002710       0.016389      -0.004591      -0.003349       0.007940              1.650078       1.587916      -0.056891       0.274853       1.502900      -0.057838       1.859417           0.000003
           14              H       4.370678       3.619076       8.912519       0.183002       0.856858 0.62695876E+01  0.58672248E+02                                 1.572647                            1.525577      -1.055445       2.403627                    0.998072       3.355582       9.571251       0.470166       1.392069      -0.685171       0.018227       0.010048      -0.003972       0.021189       0.003976       0.001342      -0.000732      -0.008589      -0.017076      -0.006377      -0.002324       0.008701              1.598179       1.932768       0.314395      -0.139735       1.513216      -0.081100       1.348553           0.000001
           15              H       5.282539       4.668519       6.093194       0.176897       1.013739 0.77102446E+01  0.74439198E+02                                 1.645787                            1.607323      -0.913819       2.476920                    0.999307       3.099278       8.396581       0.504898       1.256519      -0.717529      -0.012251      -0.017248      -0.008753       0.022895       0.005528       0.002679       0.001794      -0.000122      -0.008974      -0.004591      -0.003349       0.007940              1.650079       1.683064       0.303107       0.066522       1.753559       0.072746       1.513616           0.000004
           16              H       5.405788       6.092529       6.729939       0.183001       0.856859 0.62695938E+01  0.58672319E+02                                 1.572648                            1.525578      -1.055445       2.403627                    0.998072       3.355583       9.571254       0.470166       1.392069      -0.685171      -0.012212       0.015465       0.007790       0.021189      -0.000724      -0.005984       0.002644      -0.001315       0.014338      -0.006377      -0.002324       0.008701              1.598180       1.598757      -0.344126      -0.176525       1.763207       0.196914       1.432576           0.000001
           17              H       2.264259       6.142229       6.631248       0.176898       1.013738 0.77102344E+01  0.74439077E+02                                 1.645786                            1.607322      -0.913818       2.476921                    0.999307       3.099276       8.396575       0.504898       1.256519      -0.717529       0.001875      -0.012206      -0.019279       0.022895      -0.001007      -0.001993       0.005807      -0.004673       0.006485      -0.004591      -0.003349       0.007940              1.650078       1.539421      -0.094547      -0.115254       1.640722       0.284974       1.770092           0.000004
           18              H       2.277333       6.274163       8.190369       0.183001       0.856858 0.62695859E+01  0.58672231E+02                                 1.572648                            1.525578      -1.055445       2.403626                    0.998072       3.355583       9.571256       0.470166       1.392070      -0.685171       0.004647      -0.011373       0.017264       0.021189      -0.003135       0.004816      -0.001680       0.009837       0.003184      -0.006377      -0.002324       0.008701              1.598179       1.378679      -0.095724       0.129223       1.561998      -0.363862       1.853861           0.000001
           19              C      -0.871215      -1.404406       8.869816       0.681513      19.544098 0.22764613E+03  0.45984096E+04                                 6.687608                            5.361222       0.143031       2.116713                    0.999355      21.094288      58.077068       0.640413       0.473477      -1.020332       0.003647      -0.006252      -0.009644       0.012058       0.067745      -0.020649      -0.022561      -0.084863      -0.111064      -0.063813      -0.040888       0.104701              7.415281       8.154490      -3.104115       0.088221       6.367933       1.179832       7.723422           0.000013
           20              C       1.274920       3.204600       0.456444      -0.496520      32.805626 0.51283087E+03  0.12531347E+05                                 8.784327                            7.395919      -0.198501       1.922721                    0.996936      31.745221      92.232346       0.626673       0.399983      -1.077849       0.008411       0.014167      -0.008780       0.018669       0.007019       0.005730       0.000054       0.004368       0.012380      -0.010278       0.000621       0.009657              9.764245       8.519258      -2.271683      -1.233163      12.641364       0.830253       8.132113           0.000009
           21              C       0.996517       4.659014       0.173657       0.696739      20.084555 0.23236366E+03  0.47276949E+04                                 6.931408                            5.491123       0.091198       2.106417                    0.999729      21.095674      58.689768       0.618642       0.486615      -1.011260      -0.012677       0.007422       0.000495       0.014698      -0.000831      -0.064305      -0.017055       0.123160      -0.054621      -0.067849      -0.036890       0.104739              7.806987       4.902759      -0.849390       1.512939      11.666552       0.905630       6.851652           0.000015
           22              C       8.642010       1.566178       2.065860       0.681512      19.544107 0.22764630E+03  0.45984137E+04                                 6.687611                            5.361224       0.143033       2.116713                    0.999355      21.094285      58.077058       0.640413       0.473477      -1.020332      -0.007301       0.001704      -0.009444       0.012058      -0.033575      -0.063594       0.038852       0.061688       0.093004      -0.063813      -0.040888       0.104701              7.415285       6.143962       0.684159       2.045979       8.710500      -2.367105       7.391392           0.000013
           23              C      -1.113588       1.007486       3.138171      -0.496520      32.805626 0.51283062E+03  0.12531339E+05                                 8.784325                            7.395916      -0.198501       1.922721                    0.996936      31.745217      92.232326       0.626673       0.399983      -1.077849      -0.015291       0.004374       0.009776       0.018669       0.002969       0.000479       0.009153      -0.000447      -0.009011      -0.010278       0.000621       0.009657              9.764245       8.370184      -0.321714      -0.246648       8.347378      -2.743351      12.575172           0.000008
           24              C      -1.819093       0.516080       4.376548       0.696739      20.084560 0.23236363E+03  0.47276940E+04                                 6.931406                            5.491121       0.091198       2.106417                    0.999729      21.095684      58.689787       0.618643       0.486615      -1.011260       0.001220      -0.012837       0.007055       0.014698      -0.071871       0.006811      -0.024227      -0.006866      -0.178551      -0.067849      -0.036890       0.104739              7.806985       5.846376       1.992035      -0.946716       5.965308      -0.491204      11.609273           0.000015
           25              C      -1.110609       8.670977       2.232874       0.681513      19.544144 0.22764686E+03  0.45984281E+04                                 6.687624                            5.361236       0.143031       2.116712                    0.999355      21.094290      58.077090       0.640411       0.473478      -1.020331      -0.007014      -0.009601      -0.002006       0.012058      -0.045143       0.067884      -0.037986       0.029453      -0.023799      -0.063812      -0.040889       0.104701              7.415299       8.144825       2.205845      -2.453426       7.242332       0.763912       6.858739           0.000013
           26              C       2.730332      -0.377157       2.122796      -0.496520      32.805614 0.51283059E+03  0.12531339E+05                                 8.784324                            7.395917      -0.198500       1.922721                    0.996936      31.745220      92.232348       0.626673       0.399983      -1.077849       0.011307      -0.012670       0.007756       0.018669      -0.003232       0.003865       0.004152      -0.007787       0.022413      -0.010278       0.000620       0.009658              9.764241      13.530964       1.370267      -0.343708       8.731837      -0.505266       7.029922           0.000009
           27              C       4.205223      -0.689022       2.137980       0.696739      20.084559 0.23236364E+03  0.47276945E+04                                 6.931409                            5.491123       0.091199       2.106418                    0.999729      21.095677      58.689778       0.618642       0.486615      -1.011260       0.010623       0.004308      -0.009200       0.014698       0.013817      -0.030296      -0.075145      -0.082603       0.008512      -0.067849      -0.036890       0.104739              7.806988      11.604087       0.015465       1.160386       5.383992       1.875398       6.432886           0.000015
           28              C       5.670657       7.769434       0.619663       0.681513      19.544096 0.22764611E+03  0.45984093E+04                                 6.687608                            5.361222       0.143032       2.116713                    0.999355      21.094287      58.077065       0.640413       0.473477      -1.020332      -0.003647       0.006253       0.009644       0.012058       0.067745      -0.020649      -0.022561      -0.084863      -0.111064      -0.063813      -0.040888       0.104701              7.415281       8.154489      -3.104115       0.088221       6.367933       1.179832       7.723421           0.000013
           29              C       3.524522       3.160428       9.033035      -0.496520      32.805626 0.51283087E+03  0.12531347E+05                                 8.784327                            7.395919      -0.198501       1.922721                    0.996936      31.745219      92.232337       0.626673       0.399983      -1.077849      -0.008411      -0.014166       0.008780       0.018669       0.007019       0.005730       0.000054       0.004368       0.012380      -0.010278       0.000621       0.009657              9.764245       8.519258      -2.271683      -1.233163      12.641364       0.830253       8.132113           0.000008
           30              C       3.802925       1.706014       9.315822       0.696739      20.084561 0.23236375E+03  0.47276971E+04                                 6.931409                            5.491124       0.091198       2.106418                    0.999729      21.095677      58.689773       0.618642       0.486615      -1.011260       0.012677      -0.007422      -0.000495       0.014698      -0.000831      -0.064305      -0.017055       0.123160      -0.054621      -0.067849      -0.036890       0.104739              7.806988       4.902759      -0.849390       1.512939      11.666553       0.905630       6.851652           0.000015
           31              C      -3.842568       4.798850       7.423619       0.681512      19.544110 0.22764633E+03  0.45984145E+04                                 6.687611                            5.361224       0.143033       2.116713                    0.999355      21.094287      58.077062       0.640413       0.473477      -1.020332       0.007301      -0.001704       0.009444       0.012058      -0.033575      -0.063594       0.038852       0.061688       0.093004      -0.063813      -0.040888       0.104701              7.415285       6.143962       0.684159       2.045979       8.710500      -2.367106       7.391392           0.000013
           32              C       5.913030       5.357542       6.351308      -0.496520      32.805633 0.51283077E+03  0.12531344E+05                                 8.784327                            7.395918      -0.198501       1.922721                    0.996936      31.745222      92.232350       0.626673       0.399983      -1.077849       0.015292      -0.004374      -0.009776       0.018669       0.002969       0.000479       0.009153      -0.000447      -0.009011      -0.010278       0.000621       0.009657              9.764247       8.370186      -0.321715      -0.246648       8.347380      -2.743352      12.575175           0.000009
           33              C       6.618535       5.848948       5.112931       0.696738      20.084561 0.23236365E+03  0.47276945E+04                                 6.931407                            5.491121       0.091197       2.106417                    0.999729      21.095685      58.689795       0.618642       0.486615      -1.011260      -0.001220       0.012836      -0.007055       0.014698      -0.071871       0.006811      -0.024227      -0.006866      -0.178551      -0.067849      -0.036890       0.104739              7.806987       5.846377       1.992036      -0.946716       5.965309      -0.491204      11.609275           0.000015
           34              C       5.910051      -2.305949       7.256605       0.681513      19.544145 0.22764688E+03  0.45984284E+04                                 6.687624                            5.361235       0.143031       2.116712                    0.999355      21.094291      58.077091       0.640411       0.473477      -1.020331       0.007014       0.009601       0.002006       0.012058      -0.045143       0.067884      -0.037986       0.029453      -0.023799      -0.063812      -0.040889       0.104701              7.415299       8.144825       2.205846      -2.453426       7.242332       0.763912       6.858738           0.000013
           35              C       2.069110       6.742185       7.366683      -0.496520      32.805624 0.51283075E+03  0.12531344E+05                                 8.784327                            7.395920      -0.198501       1.922721                    0.996936      31.745227      92.232388       0.626673       0.399983      -1.077849      -0.011307       0.012670      -0.007756       0.018669      -0.003232       0.003865       0.004152      -0.007787       0.022413      -0.010278       0.000621       0.009657              9.764245      13.530971       1.370268      -0.343708       8.731840      -0.505266       7.029925           0.000008
           36              C       0.594219       7.054050       7.351499       0.696739      20.084562 0.23236368E+03  0.47276956E+04                                 6.931410                            5.491123       0.091199       2.106418                    0.999729      21.095680      58.689792       0.618642       0.486615      -1.011260      -0.010623      -0.004308       0.009200       0.014698       0.013817      -0.030296      -0.075145      -0.082603       0.008512      -0.067849      -0.036890       0.104739              7.806990      11.604090       0.015465       1.160386       5.383992       1.875398       6.432887           0.000015
           37              O      -1.318847      -1.471764       7.695967      -0.608778      35.359714 0.60532692E+03  0.14953848E+05                                 8.429243                            7.587062       0.361247       2.157387                    0.995809      28.270486      74.744559       0.695272       0.356606      -1.143630      -0.013989      -0.002435       0.011147       0.018052       0.039250       0.038084      -0.012431      -0.042262       0.116581      -0.077242       0.022813       0.054428              8.834221       8.451550      -1.683073       2.595861       6.851870       0.201400      11.199244           0.000009
           38              O       0.200503      -1.949616       9.183918      -0.543354      30.574864 0.46079549E+03  0.10611358E+05                                 7.593985                            6.529354       0.891515       2.353032                    0.998714      26.436316      67.038338       0.766619       0.346947      -1.153843      -0.000564      -0.009039       0.004359       0.010051      -0.018841      -0.005631      -0.026834       0.000366      -0.218636      -0.079953       0.022774       0.057179              8.290061      11.142659      -3.651947       0.828842       7.580665      -0.432872       6.146858           0.000005
           39              O      -2.554864       1.097956       8.612651      -0.600747      35.240283 0.59259640E+03  0.14564017E+05                                 8.440326                            7.505131       0.445901       2.188705                    0.996401      28.095569      74.128014       0.699190       0.356442      -1.143585      -0.015776      -0.012107       0.010328       0.022408      -0.022333       0.005140      -0.020939       0.100982       0.105197      -0.076158       0.028854       0.047304              8.927524       6.765468      -1.173037       2.417715       9.558202       0.219098      10.458901           0.000006
           40              O       1.372687       5.518658       1.001140      -0.545204      27.695193 0.40816686E+03  0.91252391E+04                                 7.067059                            6.079068       0.887825       2.341512                    0.999288      26.434852      66.204615       0.806923       0.339522      -1.159269      -0.007380      -0.008642       0.010637       0.015566       0.025508      -0.026956       0.051771      -0.013688      -0.078892      -0.076094       0.021305       0.054788              7.705738       5.291758       0.763804       1.149958      10.727434       3.087898       7.098021           0.000003
           41              O       7.745511       0.844113       1.558172      -0.608778      35.359721 0.60532740E+03  0.14953863E+05                                 8.429246                            7.587066       0.361238       2.157384                    0.995810      28.270484      74.744559       0.695271       0.356606      -1.143630       0.014652      -0.010359       0.001976       0.018052       0.039162      -0.009933       0.049959       0.048751      -0.005033      -0.077241       0.022813       0.054428              8.834223       8.674232       3.104042       1.762544      10.209367      -0.091065       7.619071           0.000009
           42              O       8.825518       2.733390       1.680587      -0.543354      30.574857 0.46079544E+03  0.10611356E+05                                 7.593984                            6.529354       0.891515       2.353032                    0.998714      26.436312      67.038325       0.766619       0.346947      -1.153843       0.007330       0.001510      -0.006709       0.010051      -0.018176      -0.049822      -0.034607      -0.065662       0.005123      -0.079953       0.022774       0.057179              8.290059       5.858111       0.640608       0.062605      11.941707      -3.169449       7.070359           0.000005
           43              O       7.963547      -0.379112       4.283551      -0.600747      35.240290 0.59259649E+03  0.14564020E+05                                 8.440327                            7.505132       0.445897       2.188703                    0.996400      28.095575      74.128037       0.699190       0.356442      -1.143585       0.017943      -0.011276      -0.007285       0.022409       0.011748       0.025604      -0.012138      -0.012323      -0.203654      -0.076158       0.028853       0.047304              8.927525       8.498989       3.177934       0.500210       8.441904      -0.031672       9.841682           0.000007
           44              O      -1.500050       0.998615       5.485868      -0.545205      27.695264 0.40816807E+03  0.91252733E+04                                 7.067072                            6.079077       0.887795       2.341504                    0.999288      26.434880      66.204717       0.806922       0.339522      -1.159269       0.014644      -0.003485      -0.003966       0.015567      -0.045852       0.016143       0.018534      -0.016241       0.149013      -0.076093       0.021307       0.054786              7.705753       5.030925       0.699564       0.574791       5.713385       1.353292      12.372949           0.000002
           45              O      -1.052249       7.755209       1.372179      -0.608778      35.359716 0.60532757E+03  0.14953869E+05                                 8.429244                            7.587067       0.361238       2.157383                    0.995810      28.270502      74.744628       0.695271       0.356606      -1.143630       0.001507       0.015671      -0.008835       0.018053      -0.037629       0.032652       0.043110      -0.029824       0.044057      -0.077242       0.022813       0.054429              8.834220       7.863037       0.221005      -1.910420       8.867078       3.136165       9.772545           0.000009
           46              O      -1.929567       8.627556       3.166639      -0.543354      30.574167 0.46078256E+03  0.10610974E+05                                 7.593826                            6.529225       0.891510       2.353030                    0.998714      26.436170      67.037457       0.766634       0.346943      -1.153848      -0.008535       0.005183      -0.001148       0.010051      -0.016334      -0.024085      -0.044043       0.095822       0.009972      -0.079954       0.022774       0.057180              8.289882       9.781371       0.937288      -3.983454       6.073175      -0.498425       9.015101           0.000005
           47              O       1.758324       8.786053       1.274437      -0.600747      35.240264 0.59259603E+03  0.14564006E+05                                 8.440323                            7.505130       0.445896       2.188703                    0.996400      28.095558      74.127983       0.699190       0.356442      -1.143585      -0.007302       0.016574      -0.013196       0.022408      -0.002612      -0.050418       0.006986      -0.081108       0.048114      -0.076158       0.028853       0.047305              8.927522       9.967324      -0.322853      -0.410198       8.194084       3.138320       8.621157           0.000007
           48              O       4.928245      -0.150335       3.005318      -0.545204      27.695201 0.40816696E+03  0.91252420E+04                                 7.067061                            6.079069       0.887824       2.341512                    0.999288      26.434854      66.204625       0.806923       0.339522      -1.159269      -0.006279       0.013436      -0.004729       0.015566       0.043325       0.045076      -0.024859       0.016782       0.017549      -0.076094       0.021305       0.054788              7.705740       9.912251       1.662866       2.936087       5.582848       1.740018       7.622121           0.000002
           49              O       6.118289       7.836792       1.793512      -0.608778      35.359710 0.60532683E+03  0.14953846E+05                                 8.429243                            7.587061       0.361247       2.157387                    0.995809      28.270484      74.744552       0.695272       0.356606      -1.143630       0.013989       0.002436      -0.011147       0.018052       0.039250       0.038084      -0.012431      -0.042262       0.116581      -0.077242       0.022813       0.054428              8.834221       8.451549      -1.683073       2.595861       6.851869       0.201399      11.199243           0.000009
           50              O       4.598939       8.314644       0.305561      -0.543354      30.574860 0.46079541E+03  0.10611355E+05                                 7.593984                            6.529354       0.891515       2.353032                    0.998714      26.436313      67.038329       0.766619       0.346947      -1.153843       0.000565       0.009039      -0.004359       0.010051      -0.018841      -0.005631      -0.026834       0.000366      -0.218636      -0.079953       0.022774       0.057179              8.290060      11.142658      -3.651946       0.828843       7.580664      -0.432872       6.146857           0.000005
           51              O       7.354306       5.267072       0.876828      -0.600747      35.240266 0.59259605E+03  0.14564006E+05                                 8.440323                            7.505129       0.445901       2.188705                    0.996401      28.095562      74.127987       0.699190       0.356442      -1.143586       0.015776       0.012107      -0.010328       0.022408      -0.022333       0.005140      -0.020939       0.100982       0.105197      -0.076158       0.028854       0.047304              8.927521       6.765466      -1.173037       2.417714       9.558198       0.219098      10.458898           0.000007
           52              O       3.426755       0.846370       8.488339      -0.545203      27.695172 0.40816649E+03  0.91252288E+04                                 7.067055                            6.079065       0.887825       2.341513                    0.999288      26.434844      66.204585       0.806923       0.339522      -1.159269       0.007380       0.008642      -0.010637       0.015566       0.025508      -0.026956       0.051771      -0.013688      -0.078892      -0.076094       0.021305       0.054788              7.705733       5.291755       0.763804       1.149957      10.727427       3.087896       7.098017           0.000002
           53              O      -2.946069       5.520915       7.931307      -0.608778      35.359726 0.60532750E+03  0.14953866E+05                                 8.429246                            7.587066       0.361238       2.157384                    0.995810      28.270486      74.744566       0.695271       0.356606      -1.143630      -0.014652       0.010359      -0.001976       0.018052       0.039162      -0.009933       0.049959       0.048751      -0.005033      -0.077241       0.022813       0.054428              8.834224       8.674232       3.104042       1.762544      10.209368      -0.091065       7.619072           0.000009
           54              O      -4.026076       3.631638       7.808892      -0.543354      30.574856 0.46079543E+03  0.10611356E+05                                 7.593983                            6.529354       0.891515       2.353032                    0.998714      26.436312      67.038324       0.766619       0.346947      -1.153843      -0.007330      -0.001510       0.006709       0.010051      -0.018176      -0.049823      -0.034607      -0.065662       0.005123      -0.079953       0.022774       0.057179              8.290059       5.858111       0.640608       0.062605      11.941707      -3.169450       7.070359           0.000005
           55              O      -3.164105       6.744140       5.205928      -0.600747      35.240282 0.59259633E+03  0.14564015E+05                                 8.440326                            7.505131       0.445897       2.188704                    0.996400      28.095571      74.128024       0.699190       0.356442      -1.143585      -0.017942       0.011276       0.007285       0.022409       0.011748       0.025604      -0.012138      -0.012323      -0.203654      -0.076158       0.028853       0.047304              8.927523       8.498988       3.177934       0.500210       8.441903      -0.031672       9.841680           0.000007
           56              O       6.299492       5.366413       4.003611      -0.545205      27.695261 0.40816801E+03  0.91252714E+04                                 7.067071                            6.079077       0.887795       2.341504                    0.999288      26.434880      66.204714       0.806922       0.339522      -1.159269      -0.014644       0.003484       0.003966       0.015567      -0.045852       0.016143       0.018534      -0.016241       0.149014      -0.076093       0.021307       0.054786              7.705752       5.030924       0.699564       0.574791       5.713384       1.353292      12.372947           0.000002
           57              O       5.851691      -1.390181       8.117300      -0.608778      35.359715 0.60532755E+03  0.14953869E+05                                 8.429245                            7.587067       0.361238       2.157383                    0.995810      28.270501      74.744627       0.695271       0.356606      -1.143630      -0.001507      -0.015671       0.008835       0.018053      -0.037629       0.032652       0.043110      -0.029824       0.044057      -0.077242       0.022813       0.054429              8.834220       7.863037       0.221006      -1.910420       8.867078       3.136165       9.772545           0.000009
           58              O       6.729009      -2.262528       6.322840      -0.543354      30.574170 0.46078262E+03  0.10610976E+05                                 7.593827                            6.529226       0.891510       2.353030                    0.998714      26.436170      67.037460       0.766634       0.346943      -1.153848       0.008535      -0.005183       0.001148       0.010051      -0.016334      -0.024085      -0.044043       0.095822       0.009972      -0.079954       0.022774       0.057180              8.289883       9.781373       0.937288      -3.983455       6.073175      -0.498426       9.015102           0.000005
           59              O       3.041118      -2.421025       8.215042      -0.600746      35.240247 0.59259567E+03  0.14563995E+05                                 8.440320                            7.505127       0.445897       2.188704                    0.996400      28.095551      74.127955       0.699190       0.356442      -1.143585       0.007301      -0.016574       0.013196       0.022408      -0.002612      -0.050418       0.006986      -0.081109       0.048114      -0.076158       0.028853       0.047305              8.927518       9.967320      -0.322854      -0.410199       8.194081       3.138319       8.621154           0.000007
           60              O      -0.128803       6.515363       6.484161      -0.545204      27.695222 0.40816734E+03  0.91252530E+04                                 7.067066                            6.079072       0.887822       2.341511                    0.999288      26.434858      66.204650       0.806922       0.339522      -1.159269       0.006279      -0.013436       0.004729       0.015566       0.043325       0.045076      -0.024859       0.016783       0.017549      -0.076094       0.021305       0.054788              7.705746       9.912259       1.662868       2.936090       5.582852       1.740019       7.622126           0.000002

******************************************************
Auxiliary information for the entire system
The total spin magnetic moment of the unit cell is   0.000369
The total net atomic charge of the unit cell is   -0.000001
Accuracy of reproducing the electrostatic potential in the unit cell:
  The inner radius (bohr) =    5.0000
  The outer radius (bohr) =   12.0000
  Valid grid points have density less than (e/(bohr^3)) =    0.0001
  The number of valid grid points were=        19285
  The rms potential error without charges in kcal/mol is=      3.54057
  The rms potential error with partial charges in kcal/mol is=      0.60909
  The RRMSE value at monopole order=      0.17203
  The rms potential error with partial charges and cloud penetration in kcal/mol is=      0.57487
  The RRMSE value at monopole order with cloud penetration is=      0.16237
  The rms potential error with partial charges and atomic dipoles in kcal/mol is=      1.11556
  The RRMSE value at dipole order=      0.31508
  The rms potential error with partial charges, atomic dipoles and cloud penetration in kcal/mol is=      1.07757
  The RRMSE value at dipole order with cloud penetration=      0.30435

******************************************************
The electron densities and ab initio electrostatic potential were computed in VASP using the PBE functional and
projector augmented wave method. See the main text of the journal article for a description of computational details.
The atomic charges, dipoles, and quadrupoles were computed with the DDEC6 method as described in
(a) T. A. Manz and N. Gabaldon Limas, RSC Adv. 6 (2016) 47771-47801 DOI: 10.1039/c6ra04656h
(b) N. Gabaldon Limas and T. A. Manz, RSC Adv. 8 (2018) 2678-2707 DOI: 10.1039/c7ra11829e.
For each atom in the material, the electron cloud parameters were fit to the spherically averaged atom-in-material
electron density using radial positions for which this density was between 10^-4 and 10^-2 electrons per cubic bohr.
The polarizabilities, dispersion coefficients, and quantum Drude oscillator (QDO) parameters were fit using the MCLF method.
The magnetic structure of the system was optimized in VASP from the default ferromagnetic initial guess using spin polarization.
The atomic spin moments (ASMs) were computed on this optimized magnetic structure using the DDEC6 partition as inputs
to the method of T. A. Manz and D. S. Sholl, J. Chem. Theory Comput. 7 (2011) 4146-4164 DOI: 10.1021/ct200539n.
The RMSE and RRMSE were computed using a uniform grid with Ewald summation.
