# Supplementary material for: A collection of forcefield precursors for metal–organic frameworks
Source: RSC Adv. 2019 Nov 13;9(63):36492–507. doi: 10.1039/c9ra07327b (PMC9075174; doi:10.1039/c9ra07327b)
Supplement: RA-009-C9RA07327B-s5405 [file RA-009-C9RA07327B-s5405.xyz]

   60
jmolscript: load "" {1 1 1} spacegroup "x,y,z" unitcell [{     10.690100     0.000000     0.000000 }, {     -2.936187    10.278961     0.000000 }, {     -2.936187    -3.892351     9.513498 }]
Cd     5.967049     4.147867     2.050825     1.057023
Cd    -1.324104     5.827489     4.615569     1.057023
Cd     2.349406    -0.705958     7.141307     1.057022
Cd    -1.149323     2.238743     7.462673     1.057023
Cd     6.141830     0.559121     4.897929     1.057023
Cd     2.468320     7.092568     2.372191     1.057023
H      2.889113     0.709425     1.898894     0.176325
H      3.020305     0.752963     3.458157     0.182680
H      0.638050     3.186931     1.375652     0.176325
H      1.973806     3.704930     2.006397     0.182680
H     -0.111395     0.631751     3.470524     0.176326
H     -0.105565     2.022600     4.188793     0.182680
H      1.928613     5.677185     7.614604     0.176325
H      1.797421     5.633647     6.055341     0.182680
H      4.179676     3.199679     8.137846     0.176325
H      2.843920     2.681680     7.507101     0.182680
H      4.929121     5.754859     6.042974     0.176326
H      4.923291     4.364010     5.324705     0.182680
C      4.443328     1.871306     2.521077     0.680520
C      4.228174    -0.677071     2.609553     0.689293
C      3.523033     0.679661     2.632385    -0.492492
C      0.341815     4.718692     2.686612     0.680520
C      1.407533     4.799355     0.361513     0.689293
C      1.127532     3.986027     1.625857    -0.492492
C      0.578913     0.520854     5.384640     0.680520
C     -1.812359     0.946130     4.578847     0.689293
C     -0.314129     1.082900     4.304858    -0.492493
C      0.374398     4.515304     6.992421     0.680520
C      0.589552     7.063681     6.903945     0.689292
C      1.294693     5.706949     6.881113    -0.492492
C      4.475911     1.667918     6.826886     0.680520
C      3.410193     1.587255     9.151985     0.689292
C      3.690194     2.400583     7.887641    -0.492492
C      4.238813     5.865756     4.128858     0.680520
C      6.630085     5.440480     4.934651     0.689292
C      5.131855     5.303710     5.208640    -0.492492
O      5.338606     2.070389     3.381097    -0.607457
O      5.118491    -0.923875     3.479086    -0.600488
O      4.251820     2.670361     1.583046    -0.544706
O      0.976070     8.753705     1.745727    -0.540697
O      0.788789     5.777458     3.196535    -0.607457
O      2.026686     5.902144     0.462356    -0.600489
O     -0.731314     4.212984     3.070957    -0.544706
O     -1.901802     0.471861     8.762883    -0.540697
O      0.524439     0.970145     6.557654    -0.607457
O     -2.294209     1.452409     5.637699    -0.600488
O      1.399838    -0.360701     5.062132    -0.544706
O      8.148948     0.349878     3.754978    -0.540697
O     -0.520880     4.316221     6.132401    -0.607457
O     -0.300765     7.310485     6.034412    -0.600488
O      0.565906     3.716249     7.930452    -0.544706
O      3.841656    -2.367095     7.767771    -0.540697
O      4.028937     0.609152     6.316963    -0.607457
O      2.791040     0.484466     9.051142    -0.600488
O      5.549040     2.173626     6.442541    -0.544706
O      6.719528     5.914749     0.750615    -0.540697
O      4.293287     5.416465     2.955844    -0.607457
O      7.111935     4.934201     3.875799    -0.600488
O      3.417888     6.747311     4.451366    -0.544706
O     -3.331222     6.036732     5.758520    -0.540697

The following XYZ coordinates are in angstroms. Other properties are in atomic units.
The sperically averaged electron density of each atom fit to a function of the form exp(a - br)
eigen_1, eigen_2 and eigen_3 are the three eigenvalues of traceless quadrupole moment tensor
  atom number  atomic symbol              X              Y              Z     net charge C6 coefficient C8 coefficient C10 coefficient fluctuating dipole atomic polarizability isotropic forcefield polarizability              a              b squared Pearson coefficient          <r^3>          <r^4>         wp_QDO          m_QDO          q_QDO       dipole_x       dipole_y       dipole_z         dipole            Qxy            Qxz            Qyz     Q(x^2-y^2)  Q(3z^2 - R^2)        eigen_1        eigen_2        eigen_3 static polarizability      alpha(xx)      alpha(xy)      alpha(xz)      alpha(yy)      alpha(yz)      alpha(zz) atomic spin moment
            1             Cd       5.967049       4.147867       2.050825       1.057023     126.833998 0.33521605E+04  0.11953829E+06                                19.215870                           17.959272       0.839106       2.011080                    0.997756      73.160770     190.525123       0.476036       0.360814      -1.211787       0.018092       0.014634       0.008961       0.024936      -0.080229       0.021907       0.004409       0.117988      -0.213738      -0.082802      -0.053894       0.136696             20.420779      16.783446       2.531524      -1.669067      18.781731      -2.096935      25.697160          -0.000003
            2             Cd      -1.324104       5.827489       4.615569       1.057023     126.834014 0.33521609E+04  0.11953832E+06                                19.215873                           17.959274       0.839106       2.011080                    0.997756      73.160777     190.525155       0.476036       0.360814      -1.211787      -0.002323       0.018152       0.016938       0.024936       0.000206       0.005006      -0.067167      -0.191146      -0.081437      -0.082802      -0.053894       0.136696             20.420782      26.789141       0.354739       0.422464      16.169686       1.900088      18.303518          -0.000003
            3             Cd       2.349406      -0.705958       7.141307       1.057022     126.834014 0.33521607E+04  0.11953830E+06                                19.215872                           17.959273       0.839106       2.011080                    0.997756      73.160769     190.525121       0.476036       0.360814      -1.211787       0.009102       0.000184       0.023215       0.024936       0.035951      -0.092564      -0.024272       0.098336       0.127567      -0.082802      -0.053894       0.136696             20.420782      17.293828      -2.455672       1.888022      26.161004       1.047139      17.807514          -0.000003
            4             Cd      -1.149323       2.238743       7.462673       1.057023     126.833969 0.33521594E+04  0.11953824E+06                                19.215867                           17.959269       0.839107       2.011080                    0.997756      73.160762     190.525090       0.476036       0.360814      -1.211787      -0.018092      -0.014634      -0.008961       0.024936      -0.080229       0.021907       0.004409       0.117988      -0.213738      -0.082802      -0.053894       0.136696             20.420776      16.783442       2.531523      -1.669067      18.781728      -2.096934      25.697157          -0.000003
            5             Cd       6.141830       0.559121       4.897929       1.057023     126.833959 0.33521591E+04  0.11953823E+06                                19.215866                           17.959268       0.839106       2.011080                    0.997756      73.160764     190.525101       0.476036       0.360814      -1.211787       0.002323      -0.018152      -0.016938       0.024936       0.000205       0.005006      -0.067167      -0.191146      -0.081436      -0.082803      -0.053894       0.136696             20.420775      26.789133       0.354740       0.422464      16.169680       1.900087      18.303511          -0.000003
            6             Cd       2.468320       7.092568       2.372191       1.057023     126.833974 0.33521593E+04  0.11953824E+06                                19.215868                           17.959269       0.839106       2.011080                    0.997756      73.160757     190.525077       0.476036       0.360814      -1.211787      -0.009102      -0.000184      -0.023215       0.024936       0.035951      -0.092564      -0.024272       0.098336       0.127567      -0.082802      -0.053894       0.136696             20.420777      17.293825      -2.455671       1.888021      26.160998       1.047139      17.807509          -0.000003
            7              H       2.889113       0.709425       1.898894       0.176325       1.020339 0.77788750E+01  0.75274798E+02                                 1.653620                            1.615118      -0.919662       2.473992                    0.999297       3.107498       8.430895       0.503327       1.257543      -0.717322      -0.012628      -0.001174      -0.019084       0.022914       0.000461       0.006072      -0.000077       0.004716       0.006945      -0.004497      -0.003363       0.007861              1.657771       1.694453      -0.052521       0.306990       1.502810      -0.034275       1.776049           0.000003
            8              H       3.020305       0.752963       3.458157       0.182680       0.857288 0.62739083E+01  0.58682296E+02                                 1.568707                            1.522634      -0.996898       2.430257                    0.998515       3.346895       9.522519       0.472556       1.385748      -0.686425      -0.012415       0.002226       0.017481       0.021556      -0.005059      -0.003042       0.004358      -0.004953       0.003757      -0.006274      -0.002487       0.008761              1.593574       1.590445      -0.029625      -0.379455       1.338939       0.020827       1.851339           0.000000
            9              H       0.638050       3.186931       1.375652       0.176325       1.020338 0.77788682E+01  0.75274713E+02                                 1.653619                            1.615117      -0.919662       2.473992                    0.999297       3.107497       8.430890       0.503328       1.257543      -0.717322      -0.013088      -0.016871      -0.008313       0.022914       0.004711       0.001164       0.003167      -0.005470      -0.008198      -0.004497      -0.003363       0.007860              1.657770       1.595298       0.275693       0.049997       1.860046       0.084626       1.517965           0.000003
           10              H       1.973806       3.704930       2.006397       0.182680       0.857287 0.62739068E+01  0.58682279E+02                                 1.568706                            1.522634      -0.996898       2.430257                    0.998515       3.346896       9.522521       0.472556       1.385748      -0.686425       0.018156      -0.007725       0.008680       0.021556      -0.000398       0.004389      -0.004814       0.002128       0.014458      -0.006274      -0.002487       0.008761              1.593574       1.929805      -0.243040       0.233956       1.423905      -0.111122       1.427012           0.000000
           11              H      -0.111395       0.631751       3.470524       0.176326       1.020338 0.77788602E+01  0.75274616E+02                                 1.653618                            1.615116      -0.919661       2.473993                    0.999297       3.107496       8.430886       0.503328       1.257542      -0.717322       0.002339      -0.012943      -0.018763       0.022914      -0.001288      -0.001450       0.004579      -0.001465       0.016024      -0.004497      -0.003363       0.007860              1.657768       1.545007      -0.072489      -0.132528       1.557988       0.247202       1.870311           0.000003
           12              H      -0.105565       2.022600       4.188793       0.182680       0.857288 0.62739101E+01  0.58682319E+02                                 1.568707                            1.522634      -0.996898       2.430257                    0.998515       3.346897       9.522526       0.472556       1.385748      -0.686425       0.005550       0.020468      -0.003863       0.021556       0.005783      -0.000862       0.001099       0.002640      -0.016976      -0.006274      -0.002487       0.008761              1.593575       1.373561       0.149674      -0.037709       2.060702      -0.152574       1.346461           0.000000
           13              H       1.928613       5.677185       7.614604       0.176325       1.020339 0.77788786E+01  0.75274839E+02                                 1.653620                            1.615118      -0.919662       2.473992                    0.999297       3.107499       8.430897       0.503327       1.257542      -0.717322       0.012628       0.001174       0.019084       0.022914       0.000461       0.006072      -0.000077       0.004716       0.006945      -0.004497      -0.003363       0.007860              1.657771       1.694453      -0.052521       0.306990       1.502810      -0.034275       1.776049           0.000003
           14              H       1.797421       5.633647       6.055341       0.182680       0.857288 0.62739090E+01  0.58682303E+02                                 1.568707                            1.522634      -0.996897       2.430257                    0.998515       3.346895       9.522518       0.472556       1.385748      -0.686425       0.012415      -0.002226      -0.017481       0.021556      -0.005059      -0.003042       0.004358      -0.004953       0.003756      -0.006274      -0.002487       0.008761              1.593574       1.590445      -0.029625      -0.379454       1.338939       0.020827       1.851339           0.000000
           15              H       4.179676       3.199679       8.137846       0.176325       1.020338 0.77788646E+01  0.75274672E+02                                 1.653619                            1.615117      -0.919661       2.473993                    0.999297       3.107496       8.430888       0.503327       1.257543      -0.717322       0.013088       0.016871       0.008313       0.022914       0.004711       0.001164       0.003167      -0.005470      -0.008199      -0.004497      -0.003363       0.007860              1.657770       1.595298       0.275693       0.049997       1.860046       0.084626       1.517965           0.000003
           16              H       2.843920       2.681680       7.507101       0.182680       0.857287 0.62739067E+01  0.58682280E+02                                 1.568707                            1.522634      -0.996899       2.430257                    0.998515       3.346896       9.522523       0.472556       1.385748      -0.686425      -0.018156       0.007725      -0.008680       0.021556      -0.000398       0.004389      -0.004814       0.002128       0.014458      -0.006274      -0.002487       0.008761              1.593574       1.929805      -0.243040       0.233956       1.423906      -0.111122       1.427012           0.000000
           17              H       4.929121       5.754859       6.042974       0.176326       1.020336 0.77788416E+01  0.75274392E+02                                 1.653617                            1.615114      -0.919659       2.473994                    0.999297       3.107492       8.430873       0.503328       1.257543      -0.717322      -0.002340       0.012943       0.018763       0.022914      -0.001288      -0.001450       0.004579      -0.001465       0.016025      -0.004497      -0.003363       0.007861              1.657767       1.545005      -0.072489      -0.132527       1.557986       0.247201       1.870309           0.000003
           18              H       4.923291       4.364010       5.324705       0.182680       0.857287 0.62739016E+01  0.58682225E+02                                 1.568706                            1.522634      -0.996899       2.430257                    0.998515       3.346895       9.522522       0.472555       1.385749      -0.686424      -0.005550      -0.020468       0.003863       0.021556       0.005783      -0.000862       0.001099       0.002639      -0.016976      -0.006274      -0.002487       0.008761              1.593574       1.373561       0.149674      -0.037709       2.060702      -0.152574       1.346461           0.000000
           19              C       4.443328       1.871306       2.521077       0.680520      19.573496 0.22845660E+03  0.46193030E+04                                 6.694052                            5.370891       0.133785       2.112687                    0.999334      21.133651      58.231230       0.639754       0.473500      -1.020226       0.007479       0.009060       0.003100       0.012150      -0.046514      -0.055130       0.054910       0.024542      -0.022534      -0.063923      -0.041156       0.105079              7.414488       6.209224       1.654541       1.427323       9.167971      -2.117197       6.866271           0.000014
           20              C       4.228174      -0.677071       2.609553       0.689293      20.395939 0.23800536E+03  0.48674195E+04                                 6.990070                            5.549940       0.102080       2.107970                    0.999739      21.211522      58.997709       0.617125       0.485312      -1.012809      -0.000820      -0.014015       0.009452       0.016924       0.033035      -0.064170      -0.050528       0.054178       0.011593      -0.068294      -0.036628       0.104922              7.870275       5.851341      -1.565665       1.484289      11.253770       1.714341       6.505713           0.000016
           21              C       3.523033       0.679661       2.632385      -0.492492      32.801447 0.51590121E+03  0.12621024E+05                                 8.781272                            7.417373      -0.185323       1.926688                    0.996891      31.748746      92.196520       0.626056       0.399912      -1.078253       0.016121      -0.008058      -0.006798       0.019262      -0.003141       0.003459       0.003899       0.006210       0.022048      -0.009554       0.000449       0.009104              9.743606       8.398341      -0.010902      -0.401317      13.786498      -0.488532       7.045979           0.000008
           22              C       0.341815       4.718692       2.686612       0.680520      19.573506 0.22845681E+03  0.46193082E+04                                 6.694055                            5.370894       0.133784       2.112686                    0.999334      21.133651      58.231234       0.639754       0.473500      -1.020226      -0.002594       0.007037       0.009559       0.012150      -0.044789       0.055553      -0.050614      -0.017494       0.090352      -0.063923      -0.041156       0.105079              7.414492       8.127098       1.242344      -2.796657       6.762488       1.355819       7.353890           0.000014
           23              C       1.407533       4.799355       0.361513       0.689293      20.395942 0.23800545E+03  0.48674220E+04                                 6.990071                            5.549941       0.102080       2.107970                    0.999739      21.211524      58.997717       0.617125       0.485312      -1.012809       0.013740       0.003072      -0.009392       0.016924      -0.058567      -0.025292      -0.000699       0.083946      -0.179168      -0.068294      -0.036628       0.104922              7.870275       4.936040       1.705173      -0.180760       6.900193      -0.974125      11.774593           0.000016
           24              C       1.127532       3.986027       1.625857      -0.492492      32.801444 0.51590132E+03  0.12621028E+05                                 8.781273                            7.417375      -0.185323       1.926687                    0.996891      31.748758      92.196572       0.626056       0.399913      -1.078253      -0.007544       0.014611      -0.010032       0.019262       0.004563       0.007874       0.000588      -0.001955      -0.006061      -0.009554       0.000450       0.009104              9.743606       8.552235      -0.323344      -2.562024       8.201058      -0.900383      12.477526           0.000008
           25              C       0.578913       0.520854       5.384640       0.680520      19.573503 0.22845675E+03  0.46193065E+04                                 6.694054                            5.370892       0.133784       2.112686                    0.999334      21.133650      58.231226       0.639754       0.473500      -1.020226       0.006657      -0.000796       0.010133       0.012150       0.080291      -0.016826      -0.026041      -0.000757      -0.109697      -0.063923      -0.041156       0.105079              7.414491       8.070835      -3.074902       1.104159       6.374991       0.409847       7.797646           0.000014
           26              C      -1.812359       0.946130       4.578847       0.689293      20.395946 0.23800548E+03  0.48674227E+04                                 6.990072                            5.549942       0.102080       2.107970                    0.999739      21.211524      58.997720       0.617125       0.485312      -1.012809      -0.013250       0.010504      -0.000713       0.016924      -0.033857       0.000995      -0.066050      -0.104194      -0.058285      -0.068294      -0.036628       0.104922              7.870277      11.673198       1.111472       0.559933       5.021300       1.730073       6.916334           0.000016
           27              C      -0.314129       1.082900       4.304858      -0.492493      32.801455 0.51590145E+03  0.12621032E+05                                 8.781275                            7.417376      -0.185323       1.926687                    0.996891      31.748762      92.196590       0.626056       0.399913      -1.078253      -0.012176      -0.011324       0.009724       0.019262       0.004222      -0.002926       0.006657      -0.007479       0.005475      -0.009554       0.000449       0.009104              9.743609      13.385772      -0.868091       1.172343       7.661899      -0.985330       8.183157           0.000008
           28              C       0.374398       4.515304       6.992421       0.680520      19.573496 0.22845660E+03  0.46193030E+04                                 6.694052                            5.370891       0.133785       2.112686                    0.999334      21.133651      58.231230       0.639754       0.473500      -1.020226      -0.007479      -0.009060      -0.003100       0.012150      -0.046514      -0.055130       0.054910       0.024542      -0.022534      -0.063923      -0.041156       0.105079              7.414488       6.209223       1.654541       1.427323       9.167971      -2.117197       6.866271           0.000014
           29              C       0.589552       7.063681       6.903945       0.689292      20.395945 0.23800543E+03  0.48674213E+04                                 6.990071                            5.549941       0.102080       2.107970                    0.999739      21.211526      58.997722       0.617125       0.485312      -1.012809       0.000820       0.014015      -0.009452       0.016924       0.033035      -0.064170      -0.050528       0.054178       0.011593      -0.068294      -0.036628       0.104922              7.870276       5.851342      -1.565665       1.484289      11.253773       1.714341       6.505714           0.000016
           30              C       1.294693       5.706949       6.881113      -0.492492      32.801451 0.51590127E+03  0.12621026E+05                                 8.781273                            7.417374      -0.185323       1.926687                    0.996891      31.748749      92.196536       0.626056       0.399913      -1.078253      -0.016121       0.008058       0.006798       0.019262      -0.003141       0.003459       0.003899       0.006210       0.022048      -0.009554       0.000450       0.009104              9.743608       8.398342      -0.010902      -0.401317      13.786501      -0.488532       7.045980           0.000008
           31              C       4.475911       1.667918       6.826886       0.680520      19.573506 0.22845682E+03  0.46193081E+04                                 6.694054                            5.370893       0.133786       2.112687                    0.999334      21.133650      58.231220       0.639754       0.473500      -1.020226       0.002594      -0.007037      -0.009559       0.012150      -0.044789       0.055553      -0.050614      -0.017494       0.090352      -0.063923      -0.041156       0.105079              7.414490       8.127096       1.242344      -2.796656       6.762486       1.355819       7.353888           0.000014
           32              C       3.410193       1.587255       9.151985       0.689292      20.395945 0.23800549E+03  0.48674230E+04                                 6.990073                            5.549942       0.102080       2.107970                    0.999739      21.211526      58.997730       0.617124       0.485312      -1.012809      -0.013740      -0.003072       0.009392       0.016924      -0.058567      -0.025292      -0.000699       0.083946      -0.179168      -0.068294      -0.036628       0.104922              7.870277       4.936041       1.705173      -0.180760       6.900195      -0.974125      11.774596           0.000016
           33              C       3.690194       2.400583       7.887641      -0.492492      32.801430 0.51590104E+03  0.12621019E+05                                 8.781269                            7.417372      -0.185323       1.926687                    0.996891      31.748748      92.196530       0.626056       0.399913      -1.078253       0.007543      -0.014611       0.010032       0.019262       0.004563       0.007874       0.000588      -0.001955      -0.006061      -0.009554       0.000450       0.009104              9.743602       8.552231      -0.323344      -2.562021       8.201055      -0.900382      12.477521           0.000008
           34              C       4.238813       5.865756       4.128858       0.680520      19.573506 0.22845679E+03  0.46193074E+04                                 6.694054                            5.370892       0.133785       2.112687                    0.999334      21.133651      58.231226       0.639754       0.473500      -1.020226      -0.006657       0.000796      -0.010133       0.012150       0.080291      -0.016826      -0.026041      -0.000757      -0.109697      -0.063923      -0.041156       0.105079              7.414491       8.070835      -3.074902       1.104158       6.374992       0.409847       7.797645           0.000014
           35              C       6.630085       5.440480       4.934651       0.689292      20.395951 0.23800555E+03  0.48674245E+04                                 6.990074                            5.549943       0.102080       2.107970                    0.999739      21.211527      58.997734       0.617124       0.485312      -1.012809       0.013250      -0.010505       0.000713       0.016924      -0.033857       0.000995      -0.066050      -0.104194      -0.058285      -0.068294      -0.036628       0.104922              7.870279      11.673201       1.111472       0.559933       5.021301       1.730073       6.916336           0.000016
           36              C       5.131855       5.303710       5.208640      -0.492492      32.801442 0.51590121E+03  0.12621024E+05                                 8.781271                            7.417373      -0.185322       1.926688                    0.996891      31.748749      92.196532       0.626056       0.399913      -1.078253       0.012176       0.011323      -0.009724       0.019262       0.004222      -0.002926       0.006657      -0.007479       0.005475      -0.009554       0.000449       0.009104              9.743605      13.385766      -0.868090       1.172342       7.661896      -0.985330       8.183153           0.000008
           37              O       5.338606       2.070389       3.381097      -0.607457      35.350310 0.60425036E+03  0.14920964E+05                                 8.428651                            7.581299       0.362982       2.158044                    0.995833      28.258996      74.704191       0.695384       0.356699      -1.143529      -0.015588      -0.005014       0.009729       0.019047      -0.023747       0.032029       0.043845       0.066568       0.041103      -0.077656       0.023404       0.054253              8.834901       8.714668       0.469753       3.546384       8.040978      -0.948949       9.749057           0.000009
           38              O       5.118491      -0.923875       3.479086      -0.600488      35.292921 0.59614225E+03  0.14670526E+05                                 8.445745                            7.525387       0.453536       2.189936                    0.996433      28.146329      74.269589       0.698669       0.356237      -1.143945      -0.017498       0.003147       0.013123       0.022098       0.019607       0.022442      -0.046938       0.071993       0.052676      -0.077448       0.027786       0.049661              8.924868       8.481977      -0.679434       3.118491       9.650508       0.525169       8.642118           0.000006
           39              O       4.251820       2.670361       1.583046      -0.544706      30.630334 0.46339205E+03  0.10684685E+05                                 7.600444                            6.545499       0.901573       2.354630                    0.998797      26.495242      67.200185       0.766169       0.346711      -1.154198      -0.009264       0.005790       0.001185       0.010988      -0.039676      -0.034985      -0.037215      -0.065036       0.015336      -0.080962       0.021935       0.059027              8.289622       5.870009      -0.188348       0.619584       9.962801      -3.956466       9.036057           0.000004
           40              O       0.976070       8.753705       1.745727      -0.540697      27.618507 0.40636415E+03  0.90760243E+04                                 7.055468                            6.067597       0.878628       2.339525                    0.999290      26.396541      66.103247       0.807191       0.339742      -1.158936      -0.014491       0.000666       0.003699       0.014970       0.031988      -0.036885       0.035691      -0.059114       0.016105      -0.075756       0.022111       0.053645              7.693621       5.032729       0.273784       0.863967      10.444950       3.283568       7.603183           0.000001
           41              O       0.788789       5.777458       3.196535      -0.607457      35.350317 0.60425067E+03  0.14920973E+05                                 8.428652                            7.581301       0.362982       2.158044                    0.995833      28.258997      74.704191       0.695384       0.356699      -1.143529       0.014766      -0.011993      -0.000957       0.019047       0.019289       0.050916       0.004300      -0.084278      -0.005045      -0.077657       0.023404       0.054253              8.834902       8.419804       3.020177      -0.563431      10.464158       1.687846       7.620743           0.000009
           42              O       2.026686       5.902144       0.462356      -0.600489      35.292926 0.59614231E+03  0.14670528E+05                                 8.445746                            7.525388       0.453535       2.189936                    0.996433      28.146332      74.269603       0.698669       0.356237      -1.143945       0.015339      -0.013816       0.007882       0.022098       0.015110      -0.018502       0.022426      -0.001952      -0.206216      -0.077448       0.027786       0.049661              8.924869       6.762959       2.652505      -0.131295      10.137620       0.536623       9.874028           0.000006
           43              O      -0.731314       4.212984       3.070957      -0.544706      30.630336 0.46339224E+03  0.10684690E+05                                 7.600444                            6.545500       0.901574       2.354630                    0.998797      26.495244      67.200189       0.766169       0.346711      -1.154198       0.001491      -0.009209       0.005807       0.010988       0.003707      -0.020171      -0.057729       0.077632       0.000938      -0.080962       0.021935       0.059027              8.289622      11.143550       2.151155      -3.042154       6.668667      -0.806284       7.056650           0.000005
           44              O      -1.901802       0.471861       8.762883      -0.540697      27.618497 0.40636405E+03  0.90760214E+04                                 7.055466                            6.067596       0.878629       2.339525                    0.999290      26.396538      66.103233       0.807191       0.339742      -1.158936       0.007029      -0.013063       0.002017       0.014970      -0.035133       0.012934       0.019959       0.062169       0.146421      -0.075756       0.022111       0.053645              7.693618       5.290444       0.769571       1.134711       5.451355       0.927907      12.339054           0.000002
           45              O       0.524439       0.970145       6.557654      -0.607457      35.350312 0.60425049E+03  0.14920967E+05                                 8.428651                            7.581300       0.362982       2.158044                    0.995833      28.258997      74.704193       0.695384       0.356699      -1.143529      -0.000540       0.015202      -0.011462       0.019047       0.045170      -0.022301       0.032248      -0.005549       0.118770      -0.077657       0.023404       0.054253              8.834901       7.843678      -1.829699      -0.509869       7.421504       2.539538      11.239521           0.000009
           46              O      -2.294209       1.452409       5.637699      -0.600488      35.292933 0.59614264E+03  0.14670538E+05                                 8.445747                            7.525389       0.453536       2.189936                    0.996433      28.146333      74.269602       0.698669       0.356237      -1.143945       0.007832       0.018190      -0.009803       0.022098      -0.046582      -0.021613       0.001084      -0.063263       0.108420      -0.077448       0.027786       0.049661              8.924869       9.921231      -0.223785      -0.381455       6.377411       2.392502      10.475965           0.000006
           47              O       1.399838      -0.360701       5.062132      -0.544706      30.630337 0.46339230E+03  0.10684692E+05                                 7.600444                            6.545500       0.901573       2.354630                    0.998797      26.495242      67.200181       0.766169       0.346711      -1.154198       0.008112       0.003868      -0.006324       0.010989      -0.017973      -0.025195      -0.011573       0.018220      -0.221413      -0.080962       0.021935       0.059027              8.289623       9.753527      -4.027250      -0.652629       8.956201       0.686116       6.159140           0.000004
           48              O       8.148948       0.349878       3.754978      -0.540697      27.618508 0.40636407E+03  0.90760224E+04                                 7.055469                            6.067596       0.878628       2.339525                    0.999290      26.396542      66.103251       0.807191       0.339742      -1.158936       0.004621       0.008630      -0.011326       0.014970       0.024943       0.056420      -0.012607      -0.015509      -0.079629      -0.075756       0.022111       0.053645              7.693621       9.892039       2.073241       2.643805       6.099416       1.942822       7.089409           0.000002
           49              O      -0.520880       4.316221       6.132401      -0.607457      35.350318 0.60425055E+03  0.14920970E+05                                 8.428652                            7.581301       0.362982       2.158044                    0.995833      28.259000      74.704206       0.695384       0.356699      -1.143529       0.015588       0.005014      -0.009729       0.019047      -0.023747       0.032029       0.043845       0.066568       0.041103      -0.077656       0.023404       0.054253              8.834902       8.714669       0.469753       3.546384       8.040979      -0.948949       9.749059           0.000009
           50              O      -0.300765       7.310485       6.034412      -0.600488      35.292923 0.59614229E+03  0.14670527E+05                                 8.445745                            7.525387       0.453536       2.189936                    0.996433      28.146330      74.269593       0.698669       0.356237      -1.143945       0.017498      -0.003147      -0.013123       0.022098       0.019607       0.022441      -0.046938       0.071993       0.052676      -0.077448       0.027786       0.049661              8.924868       8.481977      -0.679435       3.118491       9.650509       0.525169       8.642119           0.000006
           51              O       0.565906       3.716249       7.930452      -0.544706      30.630325 0.46339187E+03  0.10684680E+05                                 7.600442                            6.545497       0.901574       2.354630                    0.998797      26.495238      67.200170       0.766169       0.346711      -1.154198       0.009264      -0.005790      -0.001185       0.010989      -0.039676      -0.034985      -0.037215      -0.065036       0.015336      -0.080962       0.021935       0.059027              8.289621       5.870008      -0.188348       0.619584       9.962799      -3.956465       9.036056           0.000004
           52              O       3.841656      -2.367095       7.767771      -0.540697      27.618506 0.40636412E+03  0.90760236E+04                                 7.055468                            6.067597       0.878628       2.339525                    0.999290      26.396542      66.103248       0.807191       0.339742      -1.158936       0.014491      -0.000666      -0.003699       0.014970       0.031988      -0.036885       0.035691      -0.059114       0.016104      -0.075756       0.022111       0.053645              7.693620       5.032729       0.273784       0.863967      10.444949       3.283567       7.603183           0.000002
           53              O       4.028937       0.609152       6.316963      -0.607457      35.350313 0.60425059E+03  0.14920971E+05                                 8.428651                            7.581301       0.362982       2.158044                    0.995833      28.258995      74.704186       0.695384       0.356699      -1.143529      -0.014766       0.011993       0.000957       0.019047       0.019289       0.050916       0.004300      -0.084278      -0.005046      -0.077657       0.023404       0.054253              8.834901       8.419804       3.020177      -0.563431      10.464157       1.687845       7.620743           0.000009
           54              O       2.791040       0.484466       9.051142      -0.600488      35.292909 0.59614194E+03  0.14670517E+05                                 8.445743                            7.525385       0.453536       2.189936                    0.996433      28.146325      74.269575       0.698669       0.356237      -1.143945      -0.015339       0.013817      -0.007882       0.022098       0.015110      -0.018502       0.022426      -0.001953      -0.206216      -0.077448       0.027786       0.049661              8.924865       6.762956       2.652504      -0.131294      10.137617       0.536624       9.874023           0.000006
           55              O       5.549040       2.173626       6.442541      -0.544706      30.630323 0.46339197E+03  0.10684683E+05                                 7.600442                            6.545498       0.901574       2.354630                    0.998797      26.495237      67.200166       0.766169       0.346711      -1.154198      -0.001491       0.009209      -0.005807       0.010989       0.003707      -0.020171      -0.057729       0.077632       0.000938      -0.080962       0.021935       0.059027              8.289620      11.143547       2.151154      -3.042152       6.668665      -0.806284       7.056648           0.000004
           56              O       6.719528       5.914749       0.750615      -0.540697      27.618509 0.40636427E+03  0.90760277E+04                                 7.055469                            6.067598       0.878628       2.339525                    0.999290      26.396542      66.103250       0.807191       0.339742      -1.158936      -0.007029       0.013063      -0.002017       0.014970      -0.035133       0.012934       0.019959       0.062170       0.146421      -0.075756       0.022111       0.053645              7.693621       5.290446       0.769571       1.134711       5.451357       0.927907      12.339058           0.000001
           57              O       4.293287       5.416465       2.955844      -0.607457      35.350311 0.60425048E+03  0.14920967E+05                                 8.428651                            7.581300       0.362983       2.158044                    0.995833      28.258997      74.704193       0.695384       0.356699      -1.143529       0.000540      -0.015202       0.011462       0.019047       0.045170      -0.022301       0.032248      -0.005549       0.118770      -0.077656       0.023404       0.054253              8.834901       7.843678      -1.829699      -0.509869       7.421504       2.539538      11.239521           0.000009
           58              O       7.111935       4.934201       3.875799      -0.600488      35.292929 0.59614257E+03  0.14670536E+05                                 8.445746                            7.525389       0.453535       2.189936                    0.996433      28.146331      74.269596       0.698669       0.356237      -1.143945      -0.007832      -0.018190       0.009803       0.022098      -0.046581      -0.021613       0.001084      -0.063263       0.108420      -0.077448       0.027786       0.049661              8.924868       9.921231      -0.223785      -0.381455       6.377411       2.392502      10.475964           0.000006
           59              O       3.417888       6.747311       4.451366      -0.544706      30.630322 0.46339201E+03  0.10684683E+05                                 7.600442                            6.545498       0.901573       2.354630                    0.998797      26.495235      67.200157       0.766169       0.346711      -1.154198      -0.008112      -0.003868       0.006324       0.010988      -0.017973      -0.025195      -0.011573       0.018220      -0.221413      -0.080962       0.021935       0.059027              8.289620       9.753524      -4.027248      -0.652629       8.956197       0.686116       6.159138           0.000004
           60              O      -3.331222       6.036732       5.758520      -0.540697      27.618499 0.40636390E+03  0.90760174E+04                                 7.055466                            6.067595       0.878629       2.339525                    0.999290      26.396540      66.103240       0.807192       0.339742      -1.158936      -0.004621      -0.008630       0.011326       0.014970       0.024942       0.056420      -0.012607      -0.015509      -0.079629      -0.075756       0.022111       0.053645              7.693619       9.892035       2.073240       2.643804       6.099414       1.942822       7.089408           0.000002

******************************************************
Auxiliary information for the entire system
The total spin magnetic moment of the unit cell is   0.000356
The total net atomic charge of the unit cell is   0.000002
Accuracy of reproducing the electrostatic potential in the unit cell:
  The inner radius (bohr) =    5.0000
  The outer radius (bohr) =   12.0000
  Valid grid points have density less than (e/(bohr^3)) =    0.0001
  The number of valid grid points were=        19897
  The rms potential error without charges in kcal/mol is=      3.50100
  The rms potential error with partial charges in kcal/mol is=      0.61289
  The RRMSE value at monopole order=      0.17506
  The rms potential error with partial charges and cloud penetration in kcal/mol is=      0.57840
  The RRMSE value at monopole order with cloud penetration is=      0.16521
  The rms potential error with partial charges and atomic dipoles in kcal/mol is=      1.11382
  The RRMSE value at dipole order=      0.31814
  The rms potential error with partial charges, atomic dipoles and cloud penetration in kcal/mol is=      1.07575
  The RRMSE value at dipole order with cloud penetration=      0.30727

******************************************************
The electron densities and ab initio electrostatic potential were computed in VASP using the PBE functional and
projector augmented wave method. See the main text of the journal article for a description of computational details.
The atomic charges, dipoles, and quadrupoles were computed with the DDEC6 method as described in
(a) T. A. Manz and N. Gabaldon Limas, RSC Adv. 6 (2016) 47771-47801 DOI: 10.1039/c6ra04656h
(b) N. Gabaldon Limas and T. A. Manz, RSC Adv. 8 (2018) 2678-2707 DOI: 10.1039/c7ra11829e.
For each atom in the material, the electron cloud parameters were fit to the spherically averaged atom-in-material
electron density using radial positions for which this density was between 10^-4 and 10^-2 electrons per cubic bohr.
The polarizabilities, dispersion coefficients, and quantum Drude oscillator (QDO) parameters were fit using the MCLF method.
The magnetic structure of the system was optimized in VASP from the default ferromagnetic initial guess using spin polarization.
The atomic spin moments (ASMs) were computed on this optimized magnetic structure using the DDEC6 partition as inputs
to the method of T. A. Manz and D. S. Sholl, J. Chem. Theory Comput. 7 (2011) 4146-4164 DOI: 10.1021/ct200539n.
The RMSE and RRMSE were computed using a uniform grid with Ewald summation.
