# Supplementary material for: A collection of forcefield precursors for metal–organic frameworks
Source: RSC Adv. 2019 Nov 13;9(63):36492–507. doi: 10.1039/c9ra07327b (PMC9075174; doi:10.1039/c9ra07327b)
Supplement: RA-009-C9RA07327B-s5406 [file RA-009-C9RA07327B-s5406.xyz]

  288
jmolscript: load "" {1 1 1} spacegroup "x,y,z" unitcell [{     10.484000     0.000000     0.000000 }, {      0.000000    24.008000     0.000000 }, {     -1.948194     0.000000    24.920966 }]
Cu     5.562105    12.093310    12.624712     0.857593
Cu     4.852278     6.278332     6.000470     0.181810
Cu     1.999604     0.089310    24.756737     0.857603
Cu     4.657625    18.282332     6.460013     0.181811
Cu     2.973701    11.914690    12.296254     0.857598
Cu     3.683528    17.729668    18.920496     0.181811
Cu     6.536202    23.918690     0.164229     0.857562
Cu     3.878181     5.725668    18.460953     0.181812
H      5.722562    10.537111     3.723192     0.140060
H      5.782003     8.851750     1.876549     0.141537
H      6.932820    10.369055     8.854419     0.121447
H      2.958750    10.570722     8.326095     0.124269
H      7.683314     9.151850     5.557375     0.052151
H      7.374677     7.276825     7.212128     0.141482
H      8.839381     7.452083     6.594088     0.151318
H      8.520000     8.001866     8.064425     0.156597
H      8.749551    10.601933     7.810231     0.151702
H      9.699979     9.989729     6.676327     0.149304
H      8.647058    11.134910     6.305004     0.149039
H      3.042554     9.283894     4.974225     0.051616
H      2.580006    11.569455     5.151164     0.149049
H      1.193158    10.779592     5.041511     0.147552
H      1.690378    11.329375     6.459514     0.151920
H      0.968490     8.573257     5.903777     0.142887
H      2.236361     7.687362     6.314973     0.143262
H      1.631311     8.748515     7.349193     0.151813
H      7.193521     3.675625     1.938851     0.126569
H      3.290360     4.170190     1.241064     0.126037
H      7.773584     6.861486     3.571174     0.052388
H      8.015304     4.083761     4.126912     0.153049
H      9.348546     4.948049     4.318803     0.151399
H      8.037003     5.300966     5.163624     0.147037
H      8.639391     6.847082     1.467845     0.145057
H      9.788305     6.230076     2.394905     0.142757
H      8.880477     5.264954     1.495258     0.152294
H      3.129926     7.540913     2.502065     0.053338
H      1.592015     5.783527     0.864758     0.148708
H      1.444664     7.372857     0.979394     0.147999
H      2.703259     6.736645     0.221797     0.151090
H      1.657161     5.183327     3.209820     0.151337
H      2.510509     6.040413     4.256501     0.137854
H      1.219961     6.681426     3.558714     0.145236
H      3.787341    22.541111     8.737291     0.140060
H      3.727900    20.855750    10.583934     0.141538
H      2.577083    22.373055     3.606064     0.121448
H      6.551153    22.574722     4.134388     0.124267
H      1.826589    21.155850     6.903108     0.052152
H      2.135226    19.280825     5.248355     0.141481
H      0.670522    19.456083     5.866395     0.151319
H      0.989903    20.005866     4.396058     0.156596
H      0.760352    22.605933     4.650252     0.151701
H     -0.190076    21.993729     5.784156     0.149304
H      0.862845    23.138910     6.155479     0.149038
H      6.467349    21.287894     7.486258     0.051616
H      6.929897    23.573455     7.309319     0.149047
H      8.316745    22.783592     7.418972     0.147551
H      7.819525    23.333375     6.000969     0.151918
H      8.541413    20.577257     6.556706     0.142887
H      7.273542    19.691362     6.145510     0.143262
H      7.878592    20.752515     5.111290     0.151811
H      2.316382    15.679625    10.521632     0.126570
H      6.219543    16.174190    11.219419     0.126035
H      1.736319    18.865486     8.889309     0.052388
H      1.494599    16.087761     8.333571     0.153049
H      0.161357    16.952049     8.141680     0.151399
H      1.472900    17.304966     7.296859     0.147036
H      0.870512    18.851082    10.992638     0.145057
H     -0.278402    18.234076    10.065578     0.142757
H      0.629426    17.268954    10.965225     0.152295
H      6.379977    19.544913     9.958418     0.053338
H      7.917888    17.787527    11.595725     0.148708
H      8.065239    19.376857    11.481089     0.148001
H      6.806644    18.740645    12.238686     0.151091
H      7.852742    17.187327     9.250663     0.151338
H      6.999394    18.044413     8.203982     0.137853
H      8.289942    18.685426     8.901769     0.145236
H      2.813244    13.470889    21.197774     0.140060
H      2.753803    15.156250    23.044417     0.141537
H      1.602986    13.638945    16.066547     0.121447
H      5.577056    13.437278    16.594871     0.124269
H      0.852492    14.856150    19.363591     0.052151
H      1.161129    16.731175    17.708838     0.141482
H     -0.303575    16.555917    18.326878     0.151319
H      0.015806    16.006134    16.856541     0.156598
H     -0.213745    13.406067    17.110735     0.151703
H     -1.164173    14.018271    18.244639     0.149304
H     -0.111252    12.873090    18.615962     0.149039
H      5.493252    14.724106    19.946741     0.051616
H      5.955800    12.438545    19.769802     0.149050
H      7.342648    13.228408    19.879455     0.147553
H      6.845428    12.678625    18.461452     0.151920
H      7.567316    15.434743    19.017189     0.142887
H      6.299445    16.320638    18.605993     0.143263
H      6.904495    15.259485    17.571773     0.151813
H      1.342285    20.332375    22.982115     0.126571
H      5.245446    19.837810    23.679902     0.126034
H      0.762222    17.146514    21.349792     0.052388
H      0.520502    19.924239    20.794054     0.153049
H     -0.812740    19.059951    20.602163     0.151400
H      0.498803    18.707034    19.757342     0.147037
H     -0.103585    17.160918    23.453121     0.145058
H     -1.252499    17.777924    22.526061     0.142757
H     -0.344671    18.743046    23.425708     0.152296
H      5.405880    16.467087    22.418901     0.053338
H      6.943791    18.224473    24.056208     0.148708
H      7.091142    16.635143    23.941572     0.148001
H      5.832547    17.271355    24.699169     0.151092
H      6.878645    18.824673    21.711146     0.151337
H      6.025297    17.967587    20.664465     0.137853
H      7.315845    17.326574    21.362252     0.145236
H      4.748465     1.466889    16.183675     0.140059
H      4.807906     3.152250    14.337032     0.141538
H      5.958723     1.634945    21.314902     0.121444
H      1.984653     1.433278    20.786578     0.124269
H      6.709217     2.852150    18.017858     0.052151
H      6.400580     4.727175    19.672611     0.141481
H      7.865284     4.551917    19.054571     0.151318
H      7.545903     4.002134    20.524908     0.156595
H      7.775454     1.402067    20.270714     0.151699
H      8.725882     2.014271    19.136810     0.149304
H      7.672961     0.869090    18.765487     0.149037
H      2.068457     2.720106    17.434708     0.051616
H      1.605909     0.434545    17.611647     0.149045
H      0.219061     1.224408    17.501994     0.147549
H      0.716281     0.674625    18.919997     0.151917
H     -0.005607     3.430743    18.364260     0.142887
H      1.262264     4.316638    18.775456     0.143261
H      0.657214     3.255485    19.809676     0.151811
H      6.219424     8.328375    14.399334     0.126570
H      2.316263     7.833810    13.701547     0.126036
H      6.799487     5.142514    16.031657     0.052388
H      7.041207     7.920239    16.587395     0.153049
H      8.374449     7.055951    16.779286     0.151399
H      7.062906     6.703034    17.624107     0.147036
H      7.665294     5.156918    13.928328     0.145059
H      8.814208     5.773924    14.855388     0.142757
H      7.906380     6.739046    13.955741     0.152295
H      2.155829     4.463087    14.962548     0.053338
H      0.617918     6.220473    13.325241     0.148709
H      0.470567     4.631143    13.439877     0.148002
H      1.729162     5.267355    12.682280     0.151091
H      0.683064     6.820673    15.670303     0.151337
H      1.536412     5.963587    16.716984     0.137853
H      0.245864     5.322574    16.019197     0.145236
C      5.251633     7.593730     4.744952    -0.112973
C      5.608343     9.598398     3.802939    -0.115535
C      5.633387     8.683694     2.798624    -0.098289
C      5.245705     9.454350     6.282576     0.028928
C      6.361542     9.651216     7.042665     0.037040
C      6.175751    10.198598     8.306158    -0.154311
C      4.909426    10.498698     8.787133     0.002043
C      3.812238    10.323440     7.989662    -0.163828
C      3.895990     9.792863     6.703740     0.040666
C      7.732437     9.257485     6.551722     0.082835
C      8.157340     7.865021     7.164778    -0.480274
C      8.807662    10.347448     6.865726    -0.486388
C      2.718437     9.612803     5.861411     0.098399
C      1.978413    10.945247     5.604725    -0.483526
C      1.811036     8.566054     6.404688    -0.479453
C      4.712308    11.086894    10.155294     0.604668
C      5.343554     6.206068     2.683988     0.029420
C      6.502370     5.459419     2.599257     0.023520
C      6.415395     4.215805     2.008630    -0.165091
C      5.231609     3.752450     1.527655     0.007793
C      4.101221     4.513504     1.597434    -0.163979
C      4.102153     5.776325     2.175600     0.042208
C      7.903500     5.956385     3.169947     0.097420
C      8.369655     4.981660     4.301359    -0.481949
C      8.889963     6.086028     2.031059    -0.484008
C      2.860662     6.602200     2.285253     0.092835
C      2.079726     6.626208     0.969426    -0.480099
C      1.982648     6.078826     3.431617    -0.478402
C      5.211194     2.326375     0.917092     0.603004
C      4.258270    19.597730     7.715531    -0.112973
C      3.901560    21.602398     8.657544    -0.115535
C      3.876516    20.687694     9.661859    -0.098287
C      4.264198    21.458350     6.177907     0.028930
C      3.148361    21.655216     5.417818     0.037043
C      3.334152    22.202598     4.154325    -0.154310
C      4.600477    22.502698     3.673350     0.002041
C      5.697665    22.327440     4.470821    -0.163827
C      5.613913    21.796863     5.756743     0.040670
C      1.777466    21.261485     5.908761     0.082834
C      1.352563    19.869021     5.295705    -0.480274
C      0.702241    22.351448     5.594757    -0.486387
C      6.791466    21.616803     6.599072     0.098397
C      7.531490    22.949247     6.855758    -0.483524
C      7.698867    20.570054     6.055795    -0.479452
C      4.797595    23.090894     2.305189     0.604667
C      4.166349    18.210068     9.776495     0.029418
C      3.007533    17.463419     9.861226     0.023519
C      3.094508    16.219805    10.451853    -0.165092
C      4.278294    15.756450    10.932828     0.007795
C      5.408682    16.517504    10.863049    -0.163978
C      5.407750    17.780325    10.284883     0.042206
C      1.606403    17.960385     9.290536     0.097420
C      1.140248    16.985660     8.159124    -0.481949
C      0.619940    18.090028    10.429424    -0.484008
C      6.649241    18.606200    10.175230     0.092835
C      7.430177    18.630208    11.491057    -0.480100
C      7.527255    18.082826     9.028866    -0.478402
C      4.298709    14.330375    11.543391     0.603003
C      3.284173    16.414270    20.176014    -0.112973
C      2.927463    14.409602    21.118027    -0.115536
C      2.902419    15.324306    22.122342    -0.098289
C      3.290101    14.553650    18.638390     0.028928
C      2.174264    14.356784    17.878301     0.037041
C      2.360055    13.809402    16.614808    -0.154311
C      3.626380    13.509302    16.133833     0.002044
C      4.723568    13.684560    16.931304    -0.163828
C      4.639816    14.215137    18.217226     0.040666
C      0.803369    14.750515    18.369244     0.082835
C      0.378466    16.142979    17.756188    -0.480274
C     -0.271856    13.660552    18.055240    -0.486388
C      5.817369    14.395197    19.059555     0.098399
C      6.557393    13.062753    19.316241    -0.483527
C      6.724770    15.441946    18.516278    -0.479453
C      3.823498    12.921106    14.765672     0.604668
C      3.192252    17.801932    22.236978     0.029420
C      2.033436    18.548581    22.321709     0.023520
C      2.120411    19.792195    22.912336    -0.165093
C      3.304197    20.255550    23.393311     0.007793
C      4.434585    19.494496    23.323532    -0.163977
C      4.433653    18.231675    22.745366     0.042207
C      0.632306    18.051615    21.751019     0.097421
C      0.166151    19.026340    20.619607    -0.481950
C     -0.354157    17.921972    22.889907    -0.484008
C      5.675144    17.405800    22.635713     0.092835
C      6.456080    17.381792    23.951540    -0.480100
C      6.553158    17.929174    21.489349    -0.478402
C      3.324612    21.681625    24.003874     0.603003
C      4.277536     4.410270    17.205435    -0.112973
C      4.634246     2.405602    16.263422    -0.115535
C      4.659290     3.320306    15.259107    -0.098288
C      4.271608     2.549650    18.743059     0.028930
C      5.387445     2.352784    19.503148     0.037042
C      5.201654     1.805402    20.766641    -0.154308
C      3.935329     1.505302    21.247616     0.002040
C      2.838141     1.680560    20.450145    -0.163829
C      2.921893     2.211137    19.164223     0.040670
C      6.758340     2.746515    19.012205     0.082834
C      7.183243     4.138979    19.625261    -0.480274
C      7.833565     1.656552    19.326209    -0.486386
C      1.744340     2.391197    18.321894     0.098397
C      1.004316     1.058753    18.065208    -0.483524
C      0.836939     3.437946    18.865171    -0.479453
C      3.738211     0.917106    22.615777     0.604668
C      4.369457     5.797932    15.144471     0.029418
C      5.528273     6.544581    15.059740     0.023519
C      5.441298     7.788195    14.469113    -0.165093
C      4.257512     8.251550    13.988138     0.007796
C      3.127124     7.490496    14.057917    -0.163978
C      3.128056     6.227675    14.636083     0.042206
C      6.929403     6.047615    15.630430     0.097420
C      7.395558     7.022340    16.761842    -0.481949
C      7.915866     5.917972    14.491542    -0.484008
C      1.886565     5.401800    14.745736     0.092835
C      1.105629     5.377792    13.429909    -0.480100
C      1.008551     5.925174    15.892100    -0.478402
C      4.237097     9.677625    13.377575     0.603004
N      5.382898     8.892563     4.956780     0.051858
N      5.403086     7.483294     3.384267     0.035010
N      4.127005    20.896563     7.503703     0.051856
N      4.106817    19.487294     9.076216     0.035012
N      3.152908    15.115437    19.964186     0.051857
N      3.132720    16.524706    21.536699     0.035010
N      4.408801     3.111437    17.417263     0.051856
N      4.428989     4.520706    15.844750     0.035012
Cl     4.399180     4.894751     7.508936    -0.509353
Cl     5.110723    16.898751     4.951547    -0.509351
Cl     4.136626    19.113249    17.412030    -0.509351
Cl     3.425083     7.109249    19.969419    -0.509350
O      5.742984    11.382673    10.797756    -0.522901
O      3.516033    11.223740    10.558266    -0.545700
O      6.289228     1.732897     0.819651    -0.529926
O      4.075481     1.891110     0.572185    -0.530216
O      3.766919    23.386673     1.662727    -0.522896
O      5.993870    23.227740     1.902217    -0.545688
O      3.220675    13.736897    11.640832    -0.529936
O      5.434422    13.895110    11.888298    -0.530222
O      2.792822    12.625327    14.123210    -0.522903
O      5.019773    12.784260    14.362700    -0.545698
O      2.246578    22.275103    24.101315    -0.529930
O      4.460325    22.116890    24.348781    -0.530213
O      4.768887     0.621327    23.258239    -0.522893
O      2.541936     0.780260    23.018749    -0.545692
O      5.315131    10.271103    13.280134    -0.529935
O      3.101384    10.112890    13.032668    -0.530223

The following XYZ coordinates are in angstroms. Other properties are in atomic units.
The sperically averaged electron density of each atom fit to a function of the form exp(a - br)
eigen_1, eigen_2 and eigen_3 are the three eigenvalues of traceless quadrupole moment tensor
  atom number  atomic symbol              X              Y              Z     net charge C6 coefficient C8 coefficient C10 coefficient fluctuating dipole atomic polarizability isotropic forcefield polarizability              a              b squared Pearson coefficient          <r^3>          <r^4>         wp_QDO          m_QDO          q_QDO       dipole_x       dipole_y       dipole_z         dipole            Qxy            Qxz            Qyz     Q(x^2-y^2)  Q(3z^2 - R^2)        eigen_1        eigen_2        eigen_3 static polarizability      alpha(xx)      alpha(xy)      alpha(xz)      alpha(yy)      alpha(yz)      alpha(zz) atomic spin moment
            1             Cu       5.562105      12.093310      12.624712       0.857593      50.892044 0.75195031E+03  0.19004943E+05                                12.005781                            9.483228       1.008620       2.256599                    0.996092      39.880856      96.256162       0.540349       0.448492      -1.114370       0.142877       0.006017       0.026600       0.145457      -0.011305      -0.022821      -0.001432      -0.172632       0.165021      -0.117586       0.058034       0.059552             15.877910       7.927806      -0.596407      -1.809977      19.738427      -0.056766      19.967499           0.640114
            2             Cu       4.852278       6.278332       6.000470       0.181810     105.840033 0.24047531E+04  0.82227800E+05                                19.945695                           17.609843       0.518573       1.909873                    0.999938      60.146270     175.390127       0.370413       0.483584      -1.080936      -0.030331      -0.114129       0.108984       0.160695      -0.021347       0.016508       0.087468       0.007883      -0.040146      -0.099573       0.016734       0.082840             20.176626      14.258664       2.931232      -2.959758      23.260499      -7.884880      23.010716           0.000013
            3             Cu       1.999604       0.089310      24.756737       0.857603      50.890597 0.75192834E+03  0.19004222E+05                                12.005463                            9.483016       1.008692       2.256623                    0.996093      39.880799      96.255154       0.540362       0.448485      -1.114376      -0.142872       0.006017      -0.026599       0.145452       0.011306      -0.022818       0.001432      -0.172618       0.165007      -0.117576       0.058029       0.059547             15.877434       7.927618       0.596384      -1.809914      19.737807       0.056760      19.966878           0.640080
            4             Cu       4.657625      18.282332       6.460013       0.181811     105.840011 0.24047529E+04  0.82227786E+05                                19.945689                           17.609840       0.518576       1.909874                    0.999938      60.146271     175.390104       0.370413       0.483584      -1.080936       0.030332      -0.114132      -0.108981       0.160695       0.021347       0.016507      -0.087468       0.007882      -0.040142      -0.099574       0.016733       0.082841             20.176619      14.258663      -2.931230      -2.959758      23.260488       7.884874      23.010707           0.000009
            5             Cu       2.973701      11.914690      12.296254       0.857598      50.891652 0.75194332E+03  0.19004717E+05                                12.005706                            9.483171       1.008645       2.256607                    0.996092      39.880767      96.255734       0.540352       0.448491      -1.114371      -0.142876      -0.006017      -0.026600       0.145456      -0.011306      -0.022823      -0.001432      -0.172645       0.165033      -0.117595       0.058039       0.059556             15.877806       7.927758      -0.596403      -1.809964      19.738296      -0.056766      19.967364          -0.640121
            6             Cu       3.683528      17.729668      18.920496       0.181811     105.839989 0.24047524E+04  0.82227775E+05                                19.945698                           17.609847       0.518570       1.909872                    0.999938      60.146240     175.390069       0.370413       0.483584      -1.080935       0.030331       0.114129      -0.108983       0.160694      -0.021347       0.016508       0.087469       0.007881      -0.040144      -0.099574       0.016733       0.082841             20.176628      14.258666       2.931231      -2.959758      23.260505      -7.884878      23.010712          -0.000032
            7             Cu       6.536202      23.918690       0.164229       0.857562      50.894422 0.75199107E+03  0.19006259E+05                                12.006225                            9.483550       1.008537       2.256566                    0.996092      39.881424      96.258726       0.540333       0.448498      -1.114365       0.142879      -0.006017       0.026600       0.145458       0.011307      -0.022826       0.001432      -0.172657       0.165044      -0.117603       0.058043       0.059561             15.878542       7.928083       0.596434      -1.810055      19.739220       0.056759      19.968324          -0.640063
            8             Cu       3.878181       5.725668      18.460953       0.181812     105.839881 0.24047492E+04  0.82227636E+05                                19.945689                           17.609838       0.518570       1.909873                    0.999938      60.146190     175.389909       0.370413       0.483584      -1.080935      -0.030332       0.114130       0.108980       0.160693       0.021347       0.016507      -0.087468       0.007883      -0.040143      -0.099573       0.016733       0.082840             20.176620      14.258663      -2.931229      -2.959758      23.260490       7.884874      23.010706          -0.000033
            9              H       5.722562      10.537111       3.723192       0.140060       1.190759 0.84642950E+01  0.82648168E+02                                 1.746862                            1.625590      -0.803566       2.512987                    0.999693       3.088864       8.091676       0.535798       1.170746      -0.739159       0.006192       0.049403      -0.009078       0.050610       0.006282      -0.005818      -0.004880      -0.047284       0.033704      -0.030718       0.008800       0.021919              1.793125       1.418692       0.135114      -0.020041       2.499424      -0.097822       1.461259           0.000006
           10              H       5.782003       8.851750       1.876549       0.141537       1.174450 0.83055126E+01  0.80592980E+02                                 1.720969                            1.602565      -0.809483       2.513715                    0.999623       3.054173       7.936629       0.544351       1.159568      -0.742053       0.008198       0.012767      -0.047314       0.049687       0.005499      -0.005880      -0.005725      -0.038518       0.049148      -0.028793       0.007468       0.021325              1.763508       1.410789       0.038705      -0.171850       1.468976      -0.191552       2.410760           0.000007
           11              H       6.932820      10.369055       8.854419       0.121447       1.170870 0.87619135E+01  0.87119405E+02                                 1.762993                            1.674618      -1.112473       2.348797                    0.997036       3.461772       9.439251       0.513247       1.200228      -0.727639       0.028741       0.007110       0.023262       0.037653      -0.000704       0.007754       0.004866       0.015029       0.005301      -0.011210      -0.001385       0.012595              1.809554       2.097467       0.076084       0.203749       1.436702       0.229105       1.894493           0.000254
           12              H       2.958750      10.570722       8.326095       0.124269       1.142182 0.86251466E+01  0.85727988E+02                                 1.757867                            1.679903      -1.179438       2.321113                    0.995888       3.492630       9.633172       0.502246       1.226968      -0.721067      -0.032257       0.009516       0.014462       0.036609      -0.004015      -0.002667       0.004760       0.020492      -0.009308      -0.011634      -0.001706       0.013339              1.800270       2.105444      -0.172386      -0.133467       1.479507       0.231732       1.815860          -0.000250
           13              H       7.683314       9.151850       5.557375       0.052151       1.388921 0.11728331E+02  0.12582155E+03                                 2.000521                            1.952600      -0.934724       2.389212                    0.995652       3.990351      11.416691       0.468345       1.219051      -0.722575       0.003551      -0.006165      -0.039093       0.039735       0.000540      -0.003299       0.003106      -0.000545       0.013581      -0.004992      -0.001695       0.006688              2.035780       1.926922       0.051060       0.142949       1.674381       0.278557       2.506039          -0.000033
           14              H       7.374677       7.276825       7.212128       0.141482       1.302911 0.10628014E+02  0.11211137E+03                                 1.966077                            1.897346      -1.399854       2.198726                    0.996527       3.887677      11.313118       0.457127       1.270200      -0.709653      -0.013195      -0.006890       0.004725       0.015618      -0.000628      -0.001286      -0.005770      -0.001176      -0.008756      -0.006974       0.001121       0.005853              1.982543       2.369768       0.483409       0.026117       1.983743       0.058856       1.594119          -0.000000
           15              H       8.839381       7.452083       6.594088       0.151318       0.998588 0.72505169E+01  0.68686498E+02                                 1.593475                            1.526935      -0.747013       2.525949                    0.999899       3.163097       8.389869       0.536167       1.205878      -0.727549       0.008356      -0.005237      -0.011017       0.014786      -0.004471      -0.005017      -0.001181      -0.004223       0.011160      -0.008745       0.002362       0.006382              1.635587       1.852304      -0.267154      -0.349078       1.492268       0.279849       1.562188          -0.000002
           16              H       8.520000       8.001866       8.064425       0.156597       1.029683 0.76539773E+01  0.72745121E+02                                 1.568301                            1.525430      -0.769279       2.521006                    0.999868       3.040303       7.810540       0.565277       1.140062      -0.745455       0.003389       0.006897       0.012616       0.014772      -0.000118       0.002073       0.001448      -0.010036       0.002212      -0.006050       0.000893       0.005157              1.580822       1.482586       0.038253       0.291845       1.330847       0.110950       1.929032          -0.000002
           17              H       8.749551      10.601933       7.810231       0.151702       1.077985 0.81562539E+01  0.78877017E+02                                 1.618861                            1.574466      -0.963739       2.422222                    0.999119       3.173322       8.263184       0.555699       1.139743      -0.744405      -0.006774       0.000882       0.015817       0.017229       0.003288      -0.003171       0.001977      -0.002523       0.015142      -0.007185       0.000994       0.006191              1.632937       1.555530       0.020767      -0.122747       1.395636       0.248833       1.947645          -0.000012
           18              H       9.699979       9.989729       6.676327       0.149304       0.990303 0.67738914E+01  0.63632839E+02                                 1.624103                            1.498680      -1.048976       2.385101                    0.997350       3.383002       9.189195       0.524387       1.243400      -0.715834       0.011059      -0.010057      -0.002836       0.015215      -0.000027       0.000066       0.002674       0.004774      -0.013481      -0.005766       0.001132       0.004634              1.731429       2.556222      -0.265496      -0.235633       1.385639       0.072147       1.252424          -0.000000
           19              H       8.647058      11.134910       6.305004       0.149039       1.104311 0.85326472E+01  0.83132758E+02                                 1.626468                            1.597839      -0.879421       2.456931                    0.999682       3.136695       8.095920       0.560279       1.122053      -0.750201      -0.007409       0.008642      -0.009511       0.014834      -0.000082       0.004591      -0.002528      -0.000420       0.002764      -0.005086      -0.000415       0.005501              1.616340       1.477918      -0.035677       0.036078       1.875868      -0.309545       1.495235           0.000002
           20              H       3.042554       9.283894       4.974225       0.051616       1.288422 0.10436263E+02  0.10929681E+03                                 1.937435                            1.866980      -0.966413       2.381656                    0.994460       3.989793      11.468100       0.466958       1.252466      -0.714053       0.005783      -0.017199      -0.036779       0.041012       0.000426       0.000772       0.006846      -0.002395       0.017142      -0.005749      -0.004110       0.009859              1.996347       1.918336      -0.179366      -0.314753       1.764285       0.427415       2.306420           0.000045
           21              H       2.580006      11.569455       5.151164       0.149049       1.131797 0.86790301E+01  0.85172909E+02                                 1.674080                            1.627935      -0.896524       2.451080                    0.999465       3.173885       8.302067       0.545057       1.145076      -0.744179       0.013336       0.006140      -0.005910       0.015827       0.000119      -0.003391      -0.001448       0.004015      -0.009994      -0.005064      -0.000062       0.005126              1.675140       1.690007       0.292045      -0.221661       1.815640      -0.276985       1.519772           0.000003
           22              H       1.193158      10.779592       5.041511       0.147552       1.086577 0.79692220E+01  0.76201973E+02                                 1.592913                            1.528518      -0.914059       2.441551                    0.999388       3.109001       7.906606       0.582639       1.099402      -0.755289      -0.008587      -0.007587      -0.007793       0.013857      -0.000216       0.005103       0.003935      -0.005019      -0.005141      -0.007622       0.001261       0.006361              1.623462       2.001130       0.082210       0.372822       1.355377       0.035102       1.513880           0.000006
           23              H       1.690378      11.329375       6.459514       0.151920       1.069506 0.81594242E+01  0.79166085E+02                                 1.631627                            1.592680      -0.894490       2.459542                    0.999242       3.192960       8.414668       0.541499       1.165813      -0.737864      -0.000516       0.001236       0.016940       0.016993      -0.003394      -0.001412      -0.000042      -0.007474       0.017911      -0.008159       0.002010       0.006149              1.640644       1.538978      -0.136305      -0.164303       1.538980       0.283402       1.843974           0.000004
           24              H       0.968490       8.573257       5.903777       0.142887       1.053038 0.75868094E+01  0.72821460E+02                                 1.659663                            1.565509      -0.852516       2.468866                    0.999393       3.292892       8.843036       0.526772       1.211388      -0.725424      -0.007547       0.004443      -0.010607       0.013755       0.002414       0.003880      -0.005039       0.003603       0.004083      -0.007947       0.002089       0.005858              1.734923       2.374485       0.047769       0.342244       1.368147       0.078803       1.462139           0.000002
           25              H       2.236361       7.687362       6.314973       0.143262       1.211556 0.96572636E+01  0.99757030E+02                                 1.900568                            1.829510      -1.367185       2.221618                    0.996014       3.804849      11.063531       0.456215       1.299711      -0.703494       0.007958      -0.012795      -0.001506       0.015143       0.003509      -0.002324      -0.002110      -0.006536      -0.006907      -0.004679      -0.002177       0.006856              1.920902       1.821980      -0.392152      -0.099224       2.377511       0.249234       1.563216          -0.000000
           26              H       1.631311       8.748515       7.349193       0.151813       1.102798 0.85477128E+01  0.84419810E+02                                 1.716242                            1.671691      -0.841952       2.484209                    0.999535       3.247372       8.809378       0.505846       1.226009      -0.724174       0.004402       0.006457       0.015748       0.017580       0.004104      -0.001188       0.001006      -0.009591       0.016354      -0.009184       0.003455       0.005728              1.729699       1.618586       0.021213      -0.151021       1.429982       0.210575       2.140528           0.000005
           27              H       7.193521       3.675625       1.938851       0.126569       1.178709 0.88514256E+01  0.88373728E+02                                 1.783651                            1.693242      -1.194547       2.315250                    0.995774       3.472975       9.538785       0.505057       1.214664      -0.724315       0.029450      -0.021757      -0.002596       0.036707      -0.007959       0.002569       0.004095       0.011669      -0.034554      -0.013894      -0.001742       0.015635              1.831241       2.072366      -0.256658       0.015950       1.939701       0.222733       1.481654          -0.000190
           28              H       3.290360       4.170190       1.241064       0.126037       1.155303 0.86755475E+01  0.86188617E+02                                 1.760336                            1.677252      -1.114120       2.354447                    0.996520       3.448029       9.448355       0.507016       1.215993      -0.724080      -0.030733      -0.014676      -0.014427       0.036987       0.002762       0.006161       0.006271       0.012077      -0.020052      -0.011866      -0.001086       0.012952              1.801506       2.086423       0.103501       0.260490       1.774649       0.247106       1.543446           0.000267
           29              H       7.773584       6.861486       3.571174       0.052388       1.275734 0.10384381E+02  0.10835684E+03                                 1.905960                            1.849227      -0.807458       2.450650                    0.996810       3.928996      11.184421       0.475334       1.234898      -0.718307       0.002641       0.038194       0.018843       0.042672       0.000715      -0.000203       0.007606      -0.009215      -0.003579      -0.006382      -0.003892       0.010273              1.954134       1.804296      -0.207128      -0.102895       2.259185       0.467279       1.798922           0.000038
           30              H       8.015304       4.083761       4.126912       0.153049       1.098374 0.83140327E+01  0.81085307E+02                                 1.663254                            1.608726      -0.966437       2.418813                    0.999300       3.225908       8.537206       0.538012       1.167303      -0.737267      -0.010012      -0.012097      -0.006227       0.016892       0.004240       0.002309      -0.000089      -0.008528       0.003355      -0.007145       0.001536       0.005609              1.685956       1.526138       0.304724       0.152031       2.105922       0.167000       1.425810           0.000011
           31              H       9.348546       4.948049       4.318803       0.151399       1.003167 0.71422089E+01  0.66849202E+02                                 1.544176                            1.471963      -0.826706       2.486937                    0.999782       3.084611       7.914971       0.575241       1.137607      -0.744380       0.012969       0.002501      -0.004104       0.013831       0.000174       0.000542      -0.003916       0.006420       0.000220      -0.005861       0.002488       0.003373              1.589879       2.251019      -0.003999       0.013748       1.249896      -0.013422       1.268722           0.000004
           32              H       8.037003       5.300966       5.163624       0.147037       1.190021 0.92550089E+01  0.93585436E+02                                 1.810352                            1.740136      -1.152011       2.326591                    0.997584       3.515207       9.766211       0.493689       1.226933      -0.721366      -0.005822       0.006505       0.013383       0.015978      -0.003473       0.000592      -0.000802      -0.008208       0.018982      -0.008546       0.002002       0.006544              1.831088       1.568764      -0.140446      -0.266583       1.649389       0.397298       2.275110           0.000002
           33              H       8.639391       6.847082       1.467845       0.145057       1.158409 0.91220078E+01  0.90550745E+02                                 1.692745                            1.663070      -0.941250       2.424509                    0.999398       3.227523       8.463188       0.542678       1.137004      -0.746240      -0.008879       0.010235      -0.003572       0.014013      -0.003878      -0.000656      -0.001255      -0.001029      -0.001443      -0.004151      -0.000060       0.004211              1.676654       1.563265      -0.138592       0.064237       1.789192      -0.351986       1.677505           0.000004
           34              H       9.788305       6.230076       2.394905       0.142757       1.038524 0.71764076E+01  0.68219310E+02                                 1.660172                            1.529751      -1.086480       2.359540                    0.997475       3.417798       9.261348       0.526914       1.222830      -0.720665       0.010839       0.000984       0.010536       0.015148       0.001486      -0.000839       0.002549       0.006965       0.001534      -0.005273       0.001696       0.003576              1.770545       2.652132       0.191884       0.276856       1.254143       0.041729       1.405359           0.000004
           35              H       8.880477       5.264954       1.495258       0.152294       1.100549 0.84281363E+01  0.82318081E+02                                 1.656148                            1.613071      -0.934833       2.437199                    0.999285       3.197880       8.415440       0.541671       1.157729      -0.740228      -0.006858      -0.015584      -0.002675       0.017235       0.002981      -0.001215       0.000761      -0.011176       0.003008      -0.007066       0.001192       0.005874              1.669318       1.548547       0.091866      -0.028569       1.831255       0.396715       1.628150           0.000008
           36              H       3.129926       7.540913       2.502065       0.053338       1.387897 0.11563912E+02  0.12338430E+03                                 1.989554                            1.931058      -0.829283       2.440770                    0.996864       3.914483      11.099616       0.474716       1.209253      -0.725421       0.003443       0.039199       0.009098       0.040388      -0.001701      -0.002269       0.002422      -0.009125       0.002588      -0.005847      -0.000182       0.006029              2.028505       1.913576       0.273564       0.168705       2.402619       0.346089       1.769321          -0.000034
           37              H       1.592015       5.783527       0.864758       0.148708       1.103196 0.84712110E+01  0.82808116E+02                                 1.653159                            1.612332      -0.903045       2.453007                    0.999030       3.218778       8.461896       0.544483       1.150786      -0.741666      -0.004667      -0.015230       0.003696       0.016353       0.002777       0.003823      -0.001110      -0.008694       0.002064      -0.007450       0.002636       0.004814              1.664605       1.756294       0.306502       0.080310       1.797836       0.105837       1.439685          -0.000002
           38              H       1.444664       7.372857       0.979394       0.147999       1.061723 0.77422883E+01  0.73348961E+02                                 1.556814                            1.497680      -0.820981       2.485734                    0.999713       3.054596       7.680796       0.595088       1.086426      -0.759086      -0.006391       0.012708       0.004757       0.014999      -0.003237       0.001705       0.004501      -0.005677       0.004624      -0.006709       0.000236       0.006473              1.579021       1.762188      -0.406518       0.032943       1.650989      -0.043877       1.323886           0.000005
           39              H       2.703259       6.736645       0.221797       0.151090       1.113100 0.83863409E+01  0.81486671E+02                                 1.643517                            1.589225      -0.940479       2.432073                    0.999323       3.150694       8.164148       0.558165       1.129352      -0.747773       0.014784       0.000821      -0.008259       0.016955       0.003419      -0.001944       0.001197       0.007702       0.003023      -0.006124       0.000974       0.005151              1.657568       1.689478       0.021762      -0.367386       1.328019      -0.093486       1.955207           0.000001
           40              H       1.657161       5.183327       3.209820       0.151337       1.136626 0.88622158E+01  0.88245961E+02                                 1.745079                            1.697297      -0.871355       2.469738                    0.999323       3.276200       8.899596       0.504602       1.219003      -0.725822       0.000768      -0.015084      -0.006991       0.016643       0.002223      -0.002799       0.002265      -0.012370       0.005048      -0.008415       0.001934       0.006481              1.762979       1.752188       0.288022       0.042339       2.054389       0.224115       1.482359          -0.000000
           41              H       2.510509       6.040413       4.256501       0.137854       1.217661 0.97027697E+01  0.10057996E+03                                 1.917689                            1.841032      -1.380611       2.207336                    0.996287       3.916666      11.496205       0.451058       1.309961      -0.700474       0.009611      -0.001596       0.010649       0.014433       0.000996      -0.003139      -0.003386      -0.001236       0.005203      -0.003819      -0.001833       0.005653              1.944798       1.997009       0.046903       0.489075       1.527586       0.155063       2.309797           0.000002
           42              H       1.219961       6.681426       3.558714       0.145236       1.028175 0.74756251E+01  0.71615443E+02                                 1.648159                            1.567266      -0.754652       2.519205                    0.999755       3.257865       8.790734       0.518893       1.232165      -0.721080      -0.006692       0.013453      -0.000434       0.015032      -0.004504      -0.003948      -0.003052      -0.005891      -0.005753      -0.008268       0.001822       0.006446              1.710017       2.187641      -0.373905      -0.121045       1.544311       0.163697       1.398101          -0.000002
           43              H       3.787341      22.541111       8.737291       0.140060       1.190754 0.84642460E+01  0.82647542E+02                                 1.746854                            1.625583      -0.803563       2.512988                    0.999693       3.088859       8.091647       0.535800       1.170743      -0.739160      -0.006192       0.049403       0.009078       0.050610      -0.006282      -0.005818       0.004881      -0.047284       0.033704      -0.030718       0.008800       0.021919              1.793116       1.418686      -0.135113      -0.020041       2.499410       0.097821       1.461253           0.000010
           44              H       3.727900      20.855750      10.583934       0.141538       1.174452 0.83055310E+01  0.80593217E+02                                 1.720972                            1.602568      -0.809483       2.513715                    0.999623       3.054174       7.936639       0.544350       1.159569      -0.742053      -0.008198       0.012767       0.047313       0.049687      -0.005499      -0.005880       0.005725      -0.038517       0.049147      -0.028793       0.007468       0.021325              1.763512       1.410791      -0.038706      -0.171850       1.468979       0.191553       2.410765           0.000004
           45              H       2.577083      22.373055       3.606064       0.121448       1.170872 0.87619276E+01  0.87119514E+02                                 1.762989                            1.674614      -1.112474       2.348796                    0.997036       3.461771       9.439223       0.513250       1.200221      -0.727641      -0.028741       0.007110      -0.023262       0.037652       0.000704       0.007755      -0.004866       0.015029       0.005302      -0.011210      -0.001385       0.012595              1.809549       2.097461      -0.076083       0.203749       1.436699      -0.229104       1.894488           0.000259
           46              H       6.551153      22.574722       4.134388       0.124267       1.142180 0.86251256E+01  0.85727735E+02                                 1.757866                            1.679903      -1.179438       2.321114                    0.995888       3.492624       9.633156       0.502246       1.226970      -0.721066       0.032258       0.009516      -0.014462       0.036610       0.004015      -0.002667      -0.004760       0.020492      -0.009309      -0.011634      -0.001706       0.013340              1.800270       2.105444       0.172386      -0.133468       1.479507      -0.231732       1.815859          -0.000245
           47              H       1.826589      21.155850       6.903108       0.052152       1.388917 0.11728286E+02  0.12582094E+03                                 2.000517                            1.952597      -0.934723       2.389214                    0.995652       3.990343      11.416662       0.468345       1.219051      -0.722575      -0.003551      -0.006165       0.039093       0.039736      -0.000540      -0.003299      -0.003106      -0.000544       0.013581      -0.004993      -0.001695       0.006688              2.035776       1.926918      -0.051060       0.142949       1.674378      -0.278556       2.506034          -0.000033
           48              H       2.135226      19.280825       5.248355       0.141481       1.302917 0.10628074E+02  0.11211217E+03                                 1.966083                            1.897351      -1.399857       2.198724                    0.996527       3.887686      11.313154       0.457126       1.270200      -0.709652       0.013195      -0.006891      -0.004725       0.015618       0.000628      -0.001286       0.005770      -0.001176      -0.008756      -0.006974       0.001121       0.005853              1.982549       2.369775      -0.483411       0.026117       1.983749      -0.058857       1.594124           0.000001
           49              H       0.670522      19.456083       5.866395       0.151319       0.998585 0.72504880E+01  0.68686158E+02                                 1.593472                            1.526932      -0.747010       2.525951                    0.999899       3.163091       8.389850       0.536168       1.205879      -0.727549      -0.008356      -0.005237       0.011017       0.014786       0.004471      -0.005017       0.001181      -0.004223       0.011160      -0.008745       0.002363       0.006382              1.635583       1.852300       0.267153      -0.349077       1.492265      -0.279848       1.562185          -0.000002
           50              H       0.989903      20.005866       4.396058       0.156596       1.029680 0.76539506E+01  0.72744759E+02                                 1.568295                            1.525423      -0.769281       2.521004                    0.999868       3.040300       7.810511       0.565280       1.140057      -0.745456      -0.003389       0.006897      -0.012616       0.014772       0.000118       0.002073      -0.001448      -0.010036       0.002212      -0.006050       0.000893       0.005157              1.580815       1.482580      -0.038253       0.291843       1.330841      -0.110949       1.929023           0.000003
           51              H       0.760352      22.605933       4.650252       0.151701       1.077981 0.81561984E+01  0.78876258E+02                                 1.618848                            1.574453      -0.963741       2.422219                    0.999119       3.173315       8.263124       0.555705       1.139733      -0.744408       0.006774       0.000882      -0.015817       0.017229      -0.003288      -0.003170      -0.001977      -0.002523       0.015142      -0.007185       0.000994       0.006191              1.632923       1.555517      -0.020767      -0.122745       1.395626      -0.248830       1.947627          -0.000004
           52              H      -0.190076      21.993729       5.784156       0.149304       0.990295 0.67738283E+01  0.63632134E+02                                 1.624099                            1.498677      -1.048976       2.385102                    0.997350       3.382987       9.189163       0.524385       1.243407      -0.715832      -0.011059      -0.010057       0.002836       0.015215       0.000027       0.000066      -0.002674       0.004774      -0.013481      -0.005766       0.001132       0.004634              1.731424       2.556214       0.265495      -0.235631       1.385637      -0.072146       1.252422           0.000001
           53              H       0.862845      23.138910       6.155479       0.149038       1.104309 0.85326239E+01  0.83132463E+02                                 1.626465                            1.597836      -0.879423       2.456930                    0.999682       3.136690       8.095900       0.560280       1.122053      -0.750201       0.007409       0.008642       0.009511       0.014834       0.000082       0.004591       0.002528      -0.000420       0.002764      -0.005086      -0.000415       0.005501              1.616337       1.477916       0.035676       0.036078       1.875864       0.309543       1.495232           0.000008
           54              H       6.467349      21.287894       7.486258       0.051616       1.288421 0.10436254E+02  0.10929670E+03                                 1.937434                            1.866980      -0.966414       2.381656                    0.994460       3.989791      11.468093       0.466958       1.252466      -0.714053      -0.005783      -0.017199       0.036779       0.041012      -0.000426       0.000772      -0.006846      -0.002395       0.017142      -0.005749      -0.004110       0.009859              1.996346       1.918335       0.179366      -0.314753       1.764285      -0.427414       2.306419           0.000045
           55              H       6.929897      23.573455       7.309319       0.149047       1.131801 0.86790645E+01  0.85173333E+02                                 1.674085                            1.627939      -0.896526       2.451078                    0.999465       3.173889       8.302082       0.545056       1.145076      -0.744179      -0.013336       0.006140       0.005911       0.015827      -0.000119      -0.003391       0.001448       0.004015      -0.009995      -0.005064      -0.000062       0.005126              1.675144       1.690011      -0.292046      -0.221662       1.815645       0.276986       1.519776           0.000007
           56              H       8.316745      22.783592       7.418972       0.147551       1.086576 0.79692084E+01  0.76201792E+02                                 1.592910                            1.528515      -0.914059       2.441552                    0.999388       3.108999       7.906592       0.582640       1.099400      -0.755289       0.008587      -0.007587       0.007793       0.013857       0.000216       0.005103      -0.003935      -0.005019      -0.005141      -0.007622       0.001261       0.006361              1.623459       2.001126      -0.082210       0.372821       1.355375      -0.035102       1.513877           0.000007
           57              H       7.819525      23.333375       6.000969       0.151918       1.069505 0.81594121E+01  0.79165902E+02                                 1.631623                            1.592677      -0.894489       2.459543                    0.999242       3.192957       8.414644       0.541501       1.165809      -0.737865       0.000516       0.001237      -0.016940       0.016993       0.003394      -0.001412       0.000042      -0.007474       0.017911      -0.008160       0.002010       0.006149              1.640640       1.538974       0.136305      -0.164303       1.538977      -0.283401       1.843970           0.000009
           58              H       8.541413      20.577257       6.556706       0.142887       1.053036 0.75867874E+01  0.72821197E+02                                 1.659661                            1.565507      -0.852514       2.468867                    0.999393       3.292887       8.843020       0.526772       1.211388      -0.725424       0.007548       0.004443       0.010607       0.013756      -0.002414       0.003880       0.005039       0.003603       0.004083      -0.007947       0.002089       0.005858              1.734921       2.374481      -0.047769       0.342243       1.368145      -0.078803       1.462137           0.000002
           59              H       7.273542      19.691362       6.145510       0.143262       1.211559 0.96572934E+01  0.99757389E+02                                 1.900569                            1.829511      -1.367186       2.221617                    0.996014       3.804852      11.063533       0.456216       1.299708      -0.703495      -0.007958      -0.012795       0.001506       0.015143      -0.003509      -0.002324       0.002110      -0.006536      -0.006907      -0.004679      -0.002177       0.006856              1.920903       1.821981       0.392152      -0.099224       2.377512      -0.249235       1.563217           0.000000
           60              H       7.878592      20.752515       5.111290       0.151811       1.102799 0.85477134E+01  0.84419793E+02                                 1.716241                            1.671690      -0.841953       2.484208                    0.999535       3.247371       8.809366       0.505847       1.226007      -0.724175      -0.004402       0.006457      -0.015748       0.017580      -0.004104      -0.001188      -0.001006      -0.009591       0.016354      -0.009184       0.003455       0.005728              1.729697       1.618584      -0.021213      -0.151021       1.429981      -0.210575       2.140526           0.000009
           61              H       2.316382      15.679625      10.521632       0.126570       1.178713 0.88514661E+01  0.88374284E+02                                 1.783658                            1.693249      -1.194546       2.315250                    0.995774       3.472986       9.538841       0.505054       1.214668      -0.724314      -0.029450      -0.021757       0.002596       0.036707       0.007959       0.002570      -0.004095       0.011669      -0.034554      -0.013894      -0.001741       0.015635              1.831249       2.072376       0.256659       0.015951       1.939710      -0.222734       1.481660          -0.000195
           62              H       6.219543      16.174190      11.219419       0.126035       1.155302 0.86755453E+01  0.86188630E+02                                 1.760339                            1.677255      -1.114121       2.354448                    0.996520       3.448031       9.448377       0.507014       1.215998      -0.724079       0.030733      -0.014676       0.014427       0.036987      -0.002762       0.006161      -0.006271       0.012077      -0.020051      -0.011866      -0.001086       0.012952              1.801510       2.086428      -0.103501       0.260491       1.774653      -0.247107       1.543449           0.000261
           63              H       1.736319      18.865486       8.889309       0.052388       1.275736 0.10384407E+02  0.10835716E+03                                 1.905962                            1.849229      -0.807458       2.450650                    0.996810       3.929001      11.184435       0.475335       1.234897      -0.718307      -0.002641       0.038194      -0.018843       0.042671      -0.000715      -0.000203      -0.007606      -0.009215      -0.003579      -0.006382      -0.003892       0.010273              1.954136       1.804297       0.207128      -0.102895       2.259187      -0.467280       1.798923           0.000038
           64              H       1.494599      16.087761       8.333571       0.153049       1.098381 0.83141011E+01  0.81086199E+02                                 1.663266                            1.608736      -0.966439       2.418812                    0.999300       3.225921       8.537272       0.538008       1.167309      -0.737266       0.010012      -0.012097       0.006227       0.016892      -0.004240       0.002309       0.000089      -0.008528       0.003356      -0.007145       0.001536       0.005609              1.685968       1.526148      -0.304728       0.152032       2.105938      -0.167002       1.425819           0.000005
           65              H       0.161357      16.952049       8.141680       0.151399       1.003170 0.71422456E+01  0.66849678E+02                                 1.544184                            1.471970      -0.826706       2.486937                    0.999782       3.084618       7.915015       0.575237       1.137613      -0.744378      -0.012969       0.002501       0.004104       0.013831      -0.000174       0.000542       0.003916       0.006420       0.000220      -0.005861       0.002488       0.003373              1.589888       2.251035       0.003999       0.013749       1.249902       0.013422       1.268728           0.000001
           66              H       1.472900      17.304966       7.296859       0.147036       1.190025 0.92550456E+01  0.93585937E+02                                 1.810359                            1.740142      -1.152012       2.326591                    0.997584       3.515214       9.766250       0.493687       1.226937      -0.721365       0.005822       0.006505      -0.013383       0.015978       0.003473       0.000592       0.000802      -0.008208       0.018982      -0.008545       0.002002       0.006544              1.831095       1.568770       0.140447      -0.266584       1.649395      -0.397301       2.275120           0.000001
           67              H       0.870512      18.851082      10.992638       0.145057       1.158415 0.91220684E+01  0.90551535E+02                                 1.692754                            1.663079      -0.941252       2.424508                    0.999398       3.227530       8.463227       0.542675       1.137008      -0.746239       0.008879       0.010235       0.003572       0.014013       0.003878      -0.000656       0.001255      -0.001029      -0.001443      -0.004151      -0.000060       0.004211              1.676663       1.563273       0.138594       0.064237       1.789202       0.351989       1.677513          -0.000000
           68              H      -0.278402      18.234076      10.065578       0.142757       1.038524 0.71764031E+01  0.68219272E+02                                 1.660173                            1.529752      -1.086478       2.359541                    0.997475       3.417798       9.261355       0.526913       1.222832      -0.720664      -0.010839       0.000984      -0.010536       0.015148      -0.001486      -0.000839      -0.002549       0.006965       0.001534      -0.005273       0.001696       0.003576              1.770546       2.652134      -0.191884       0.276857       1.254144      -0.041729       1.405361           0.000003
           69              H       0.629426      17.268954      10.965225       0.152295       1.100556 0.84282161E+01  0.82319144E+02                                 1.656163                            1.613086      -0.934834       2.437199                    0.999285       3.197891       8.415513       0.541665       1.157738      -0.740226       0.006858      -0.015584       0.002675       0.017235      -0.002981      -0.001215      -0.000761      -0.011176       0.003008      -0.007066       0.001192       0.005874              1.669333       1.548562      -0.091867      -0.028570       1.831273      -0.396721       1.628165           0.000001
           70              H       6.379977      19.544913       9.958418       0.053338       1.387900 0.11563940E+02  0.12338465E+03                                 1.989555                            1.931059      -0.829283       2.440769                    0.996864       3.914487      11.099623       0.474716       1.209251      -0.725421      -0.003443       0.039199      -0.009098       0.040388       0.001701      -0.002269      -0.002422      -0.009125       0.002588      -0.005847      -0.000182       0.006029              2.028506       1.913577      -0.273564       0.168705       2.402620      -0.346089       1.769321          -0.000035
           71              H       7.917888      17.787527      11.595725       0.148708       1.103196 0.84712183E+01  0.82808257E+02                                 1.653164                            1.612337      -0.903044       2.453008                    0.999030       3.218778       8.461917       0.544479       1.150792      -0.741665       0.004667      -0.015231      -0.003696       0.016353      -0.002777       0.003823       0.001110      -0.008694       0.002064      -0.007450       0.002635       0.004815              1.664610       1.756300      -0.306503       0.080311       1.797842      -0.105837       1.439689          -0.000008
           72              H       8.065239      19.376857      11.481089       0.148001       1.061719 0.77422519E+01  0.73348515E+02                                 1.556808                            1.497675      -0.820980       2.485735                    0.999713       3.054592       7.680776       0.595090       1.086423      -0.759087       0.006391       0.012707      -0.004757       0.014999       0.003237       0.001705      -0.004501      -0.005677       0.004624      -0.006709       0.000236       0.006473              1.579015       1.762181       0.406516       0.032943       1.650983       0.043877       1.323882           0.000003
           73              H       6.806644      18.740645      12.238686       0.151091       1.113097 0.83863177E+01  0.81486393E+02                                 1.643515                            1.589223      -0.940479       2.432074                    0.999323       3.150690       8.164136       0.558165       1.129353      -0.747773      -0.014784       0.000821       0.008259       0.016955      -0.003419      -0.001944      -0.001197       0.007702       0.003024      -0.006124       0.000974       0.005151              1.657565       1.689475      -0.021762      -0.367385       1.328018       0.093486       1.955204          -0.000004
           74              H       7.852742      17.187327       9.250663       0.151338       1.136624 0.88622004E+01  0.88245806E+02                                 1.745080                            1.697298      -0.871353       2.469740                    0.999323       3.276199       8.899605       0.504600       1.219007      -0.725821      -0.000768      -0.015084       0.006991       0.016643      -0.002223      -0.002799      -0.002265      -0.012370       0.005048      -0.008415       0.001934       0.006481              1.762980       1.752190      -0.288022       0.042339       2.054391      -0.224115       1.482360          -0.000005
           75              H       6.999394      18.044413       8.203982       0.137853       1.217661 0.97027686E+01  0.10057994E+03                                 1.917688                            1.841032      -1.380610       2.207337                    0.996287       3.916665      11.496199       0.451058       1.309961      -0.700474      -0.009611      -0.001596      -0.010649       0.014433      -0.000996      -0.003139       0.003386      -0.001236       0.005203      -0.003819      -0.001833       0.005653              1.944797       1.997009      -0.046903       0.489075       1.527586      -0.155063       2.309797           0.000001
           76              H       8.289942      18.685426       8.901769       0.145236       1.028176 0.74756350E+01  0.71615556E+02                                 1.648160                            1.567266      -0.754653       2.519204                    0.999755       3.257867       8.790738       0.518893       1.232164      -0.721081       0.006691       0.013453       0.000434       0.015032       0.004504      -0.003948       0.003052      -0.005891      -0.005753      -0.008268       0.001822       0.006446              1.710018       2.187642       0.373905      -0.121045       1.544311      -0.163697       1.398101          -0.000002
           77              H       2.813244      13.470889      21.197774       0.140060       1.190758 0.84642869E+01  0.82648061E+02                                 1.746860                            1.625589      -0.803566       2.512986                    0.999693       3.088864       8.091672       0.535798       1.170745      -0.739159      -0.006192      -0.049403       0.009078       0.050610       0.006282      -0.005818      -0.004880      -0.047284       0.033704      -0.030718       0.008800       0.021919              1.793123       1.418691       0.135114      -0.020041       2.499421      -0.097822       1.461258           0.000001
           78              H       2.753803      15.156250      23.044417       0.141537       1.174442 0.83054359E+01  0.80592009E+02                                 1.720956                            1.602554      -0.809483       2.513715                    0.999623       3.054165       7.936584       0.544355       1.159563      -0.742054      -0.008198      -0.012767       0.047314       0.049687       0.005499      -0.005880      -0.005725      -0.038517       0.049148      -0.028793       0.007467       0.021325              1.763495       1.410780       0.038705      -0.171848       1.468966      -0.191550       2.410739           0.000007
           79              H       1.602986      13.638945      16.066547       0.121447       1.170870 0.87619105E+01  0.87119366E+02                                 1.762993                            1.674618      -1.112472       2.348797                    0.997036       3.461771       9.439247       0.513247       1.200228      -0.727639      -0.028741      -0.007110      -0.023262       0.037652      -0.000704       0.007754       0.004866       0.015029       0.005302      -0.011210      -0.001385       0.012595              1.809554       2.097466       0.076084       0.203749       1.436702       0.229105       1.894493          -0.000262
           80              H       5.577056      13.437278      16.594871       0.124269       1.142183 0.86251509E+01  0.85728033E+02                                 1.757867                            1.679903      -1.179439       2.321113                    0.995888       3.492630       9.633169       0.502247       1.226967      -0.721067       0.032257      -0.009516      -0.014462       0.036609      -0.004015      -0.002667       0.004760       0.020492      -0.009308      -0.011634      -0.001706       0.013340              1.800270       2.105444      -0.172386      -0.133467       1.479507       0.231731       1.815859           0.000244
           81              H       0.852492      14.856150      19.363591       0.052151       1.388921 0.11728328E+02  0.12582150E+03                                 2.000521                            1.952600      -0.934724       2.389213                    0.995652       3.990350      11.416689       0.468344       1.219051      -0.722575      -0.003551       0.006165       0.039093       0.039735       0.000540      -0.003299       0.003106      -0.000545       0.013581      -0.004992      -0.001695       0.006688              2.035780       1.926922       0.051060       0.142949       1.674381       0.278557       2.506039           0.000033
           82              H       1.161129      16.731175      17.708838       0.141482       1.302911 0.10628018E+02  0.11211143E+03                                 1.966078                            1.897346      -1.399855       2.198726                    0.996527       3.887677      11.313119       0.457127       1.270200      -0.709652       0.013195       0.006890      -0.004725       0.015618      -0.000628      -0.001286      -0.005770      -0.001176      -0.008756      -0.006974       0.001121       0.005853              1.982544       2.369768       0.483409       0.026117       1.983743       0.058856       1.594120          -0.000001
           83              H      -0.303575      16.555917      18.326878       0.151319       0.998587 0.72505077E+01  0.68686384E+02                                 1.593473                            1.526933      -0.747012       2.525949                    0.999899       3.163095       8.389860       0.536168       1.205877      -0.727549      -0.008356       0.005237       0.011017       0.014786      -0.004471      -0.005017      -0.001181      -0.004223       0.011160      -0.008745       0.002363       0.006382              1.635585       1.852301      -0.267154      -0.349077       1.492266       0.279848       1.562186           0.000003
           84              H       0.015806      16.006134      16.856541       0.156598       1.029680 0.76539530E+01  0.72744816E+02                                 1.568297                            1.525426      -0.769277       2.521007                    0.999868       3.040300       7.810523       0.565278       1.140060      -0.745455      -0.003389      -0.006897      -0.012616       0.014772      -0.000118       0.002073       0.001448      -0.010036       0.002212      -0.006050       0.000893       0.005157              1.580817       1.482582       0.038253       0.291844       1.330843       0.110949       1.929026          -0.000004
           85              H      -0.213745      13.406067      17.110735       0.151703       1.077984 0.81562387E+01  0.78876823E+02                                 1.618859                            1.574463      -0.963738       2.422222                    0.999119       3.173320       8.263173       0.555700       1.139741      -0.744406       0.006774      -0.000882      -0.015817       0.017229       0.003288      -0.003171       0.001977      -0.002523       0.015142      -0.007185       0.000994       0.006191              1.632934       1.555527       0.020767      -0.122747       1.395634       0.248832       1.947641           0.000001
           86              H      -1.164173      14.018271      18.244639       0.149304       0.990303 0.67738889E+01  0.63632807E+02                                 1.624103                            1.498680      -1.048976       2.385101                    0.997350       3.383001       9.189191       0.524387       1.243400      -0.715834      -0.011059       0.010057       0.002836       0.015215      -0.000027       0.000066       0.002674       0.004774      -0.013481      -0.005766       0.001132       0.004634              1.731428       2.556221      -0.265496      -0.235632       1.385639       0.072146       1.252424          -0.000001
           87              H      -0.111252      12.873090      18.615962       0.149039       1.104312 0.85326568E+01  0.83132882E+02                                 1.626470                            1.597840      -0.879421       2.456932                    0.999682       3.136696       8.095926       0.560278       1.122054      -0.750201       0.007409      -0.008642       0.009511       0.014834      -0.000082       0.004591      -0.002528      -0.000420       0.002764      -0.005086      -0.000415       0.005501              1.616342       1.477919      -0.035677       0.036078       1.875870      -0.309545       1.495236          -0.000004
           88              H       5.493252      14.724106      19.946741       0.051616       1.288422 0.10436267E+02  0.10929686E+03                                 1.937435                            1.866980      -0.966414       2.381655                    0.994460       3.989793      11.468098       0.466958       1.252465      -0.714053      -0.005783       0.017200       0.036779       0.041012       0.000426       0.000772       0.006846      -0.002395       0.017142      -0.005749      -0.004110       0.009859              1.996347       1.918336      -0.179366      -0.314753       1.764285       0.427415       2.306420          -0.000045
           89              H       5.955800      12.438545      19.769802       0.149050       1.131794 0.86789943E+01  0.85172463E+02                                 1.674076                            1.627931      -0.896522       2.451081                    0.999465       3.173880       8.302047       0.545058       1.145075      -0.744179      -0.013336      -0.006140       0.005910       0.015827       0.000119      -0.003391      -0.001448       0.004015      -0.009994      -0.005064      -0.000062       0.005126              1.675135       1.690002       0.292044      -0.221660       1.815635      -0.276983       1.519769          -0.000000
           90              H       7.342648      13.228408      19.879455       0.147553       1.086577 0.79692194E+01  0.76201937E+02                                 1.592912                            1.528517      -0.914059       2.441551                    0.999388       3.109001       7.906604       0.582639       1.099401      -0.755289       0.008587       0.007587       0.007793       0.013857      -0.000216       0.005103       0.003935      -0.005019      -0.005140      -0.007622       0.001261       0.006361              1.623461       2.001128       0.082209       0.372822       1.355376       0.035102       1.513879          -0.000001
           91              H       6.845428      12.678625      18.461452       0.151920       1.069504 0.81594083E+01  0.79165888E+02                                 1.631625                            1.592678      -0.894489       2.459543                    0.999242       3.192957       8.414657       0.541499       1.165813      -0.737864       0.000516      -0.001236      -0.016940       0.016993      -0.003394      -0.001412      -0.000042      -0.007474       0.017911      -0.008159       0.002010       0.006149              1.640642       1.538976      -0.136305      -0.164303       1.538979       0.283401       1.843971          -0.000009
           92              H       7.567316      15.434743      19.017189       0.142887       1.053039 0.75868139E+01  0.72821508E+02                                 1.659663                            1.565509      -0.852516       2.468865                    0.999393       3.292893       8.843037       0.526772       1.211387      -0.725424       0.007547      -0.004443       0.010607       0.013755       0.002414       0.003880      -0.005039       0.003603       0.004083      -0.007947       0.002089       0.005858              1.734923       2.374484       0.047769       0.342243       1.368147       0.078803       1.462139          -0.000001
           93              H       6.299445      16.320638      18.605993       0.143263       1.211557 0.96572731E+01  0.99757135E+02                                 1.900568                            1.829509      -1.367187       2.221617                    0.996014       3.804849      11.063525       0.456216       1.299709      -0.703495      -0.007958       0.012794       0.001506       0.015143       0.003509      -0.002324      -0.002110      -0.006536      -0.006907      -0.004679      -0.002177       0.006856              1.920901       1.821979      -0.392151      -0.099224       2.377510       0.249234       1.563215          -0.000001
           94              H       6.904495      15.259485      17.571773       0.151813       1.102796 0.85476872E+01  0.84419481E+02                                 1.716238                            1.671688      -0.841950       2.484210                    0.999535       3.247368       8.809359       0.505847       1.226007      -0.724174      -0.004402      -0.006457      -0.015748       0.017580       0.004104      -0.001188       0.001006      -0.009591       0.016354      -0.009184       0.003455       0.005728              1.729695       1.618582       0.021213      -0.151020       1.429980       0.210574       2.140523          -0.000010
           95              H       1.342285      20.332375      22.982115       0.126571       1.178713 0.88514603E+01  0.88374142E+02                                 1.783652                            1.693243      -1.194547       2.315249                    0.995774       3.472981       9.538798       0.505058       1.214661      -0.724316      -0.029450       0.021757       0.002596       0.036707      -0.007959       0.002569       0.004095       0.011669      -0.034554      -0.013894      -0.001741       0.015635              1.831241       2.072367      -0.256658       0.015951       1.939702       0.222733       1.481655           0.000193
           96              H       5.245446      19.837810      23.679902       0.126034       1.155300 0.86755206E+01  0.86188290E+02                                 1.760335                            1.677251      -1.114123       2.354447                    0.996520       3.448023       9.448338       0.507016       1.215995      -0.724080       0.030733       0.014676       0.014427       0.036988       0.002762       0.006161       0.006271       0.012077      -0.020051      -0.011866      -0.001087       0.012953              1.801505       2.086422       0.103501       0.260490       1.774648       0.247106       1.543446          -0.000264
           97              H       0.762222      17.146514      21.349792       0.052388       1.275734 0.10384386E+02  0.10835690E+03                                 1.905961                            1.849228      -0.807458       2.450650                    0.996810       3.928997      11.184424       0.475334       1.234898      -0.718307      -0.002641      -0.038194      -0.018843       0.042672       0.000715      -0.000203       0.007606      -0.009215      -0.003579      -0.006382      -0.003892       0.010273              1.954135       1.804296      -0.207128      -0.102895       2.259186       0.467279       1.798922          -0.000037
           98              H       0.520502      19.924239      20.794054       0.153049       1.098377 0.83140655E+01  0.81085735E+02                                 1.663260                            1.608731      -0.966439       2.418812                    0.999300       3.225914       8.537237       0.538010       1.167306      -0.737266       0.010012       0.012097       0.006227       0.016892       0.004240       0.002309      -0.000089      -0.008527       0.003356      -0.007145       0.001536       0.005609              1.685962       1.526142       0.304726       0.152031       2.105930       0.167000       1.425814          -0.000006
           99              H      -0.812740      19.059951      20.602163       0.151400       1.003164 0.71421905E+01  0.66848983E+02                                 1.544173                            1.471960      -0.826704       2.486938                    0.999782       3.084608       7.914959       0.575242       1.137606      -0.744380      -0.012969      -0.002501       0.004104       0.013831       0.000174       0.000542      -0.003916       0.006420       0.000220      -0.005862       0.002488       0.003374              1.589876       2.251014      -0.003999       0.013748       1.249894      -0.013422       1.268720          -0.000001
          100              H       0.498803      18.707034      19.757342       0.147037       1.190020 0.92550028E+01  0.93585383E+02                                 1.810354                            1.740137      -1.152010       2.326592                    0.997584       3.515206       9.766217       0.493688       1.226936      -0.721366       0.005822      -0.006505      -0.013383       0.015978      -0.003473       0.000592      -0.000802      -0.008208       0.018982      -0.008545       0.002002       0.006544              1.831089       1.568765      -0.140446      -0.266583       1.649390       0.397299       2.275112          -0.000000
          101              H      -0.103585      17.160918      23.453121       0.145058       1.158408 0.91219978E+01  0.90550627E+02                                 1.692744                            1.663070      -0.941250       2.424510                    0.999398       3.227520       8.463181       0.542678       1.137005      -0.746240       0.008879      -0.010235       0.003572       0.014013      -0.003878      -0.000656      -0.001255      -0.001029      -0.001443      -0.004151      -0.000060       0.004211              1.676654       1.563265      -0.138592       0.064237       1.789191      -0.351985       1.677505           0.000005
          102              H      -1.252499      17.777924      22.526061       0.142757       1.038524 0.71764086E+01  0.68219321E+02                                 1.660172                            1.529752      -1.086482       2.359540                    0.997475       3.417798       9.261348       0.526914       1.222830      -0.720665      -0.010839      -0.000984      -0.010536       0.015148       0.001486      -0.000839       0.002549       0.006965       0.001534      -0.005273       0.001696       0.003576              1.770545       2.652131       0.191884       0.276856       1.254143       0.041729       1.405360          -0.000003
          103              H      -0.344671      18.743046      23.425708       0.152296       1.100548 0.84281325E+01  0.82318035E+02                                 1.656147                            1.613071      -0.934832       2.437199                    0.999285       3.197879       8.415437       0.541671       1.157728      -0.740229       0.006858       0.015584       0.002675       0.017235       0.002981      -0.001215       0.000761      -0.011176       0.003008      -0.007066       0.001192       0.005874              1.669317       1.548547       0.091866      -0.028569       1.831254       0.396715       1.628149          -0.000004
          104              H       5.405880      16.467087      22.418901       0.053338       1.387900 0.11563939E+02  0.12338463E+03                                 1.989554                            1.931059      -0.829284       2.440769                    0.996864       3.914484      11.099610       0.474717       1.209251      -0.725421      -0.003443      -0.039199      -0.009098       0.040388      -0.001701      -0.002269       0.002422      -0.009125       0.002588      -0.005847      -0.000182       0.006029              2.028506       1.913577       0.273564       0.168704       2.402619       0.346089       1.769321           0.000036
          105              H       6.943791      18.224473      24.056208       0.148708       1.103189 0.84711351E+01  0.82807154E+02                                 1.653149                            1.612322      -0.903042       2.453008                    0.999030       3.218765       8.461839       0.544486       1.150783      -0.741667       0.004667       0.015230      -0.003696       0.016353       0.002777       0.003823      -0.001110      -0.008694       0.002064      -0.007450       0.002636       0.004815              1.664595       1.756283       0.306499       0.080310       1.797824       0.105836       1.439677           0.000005
          106              H       7.091142      16.635143      23.941572       0.148001       1.061710 0.77421630E+01  0.73347396E+02                                 1.556792                            1.497660      -0.820979       2.485735                    0.999713       3.054583       7.680716       0.595097       1.086415      -0.759089       0.006391      -0.012707      -0.004757       0.014999      -0.003237       0.001705       0.004501      -0.005677       0.004624      -0.006709       0.000236       0.006473              1.578999       1.762161      -0.406509       0.032943       1.650965      -0.043876       1.323870           0.000005
          107              H       5.832547      17.271355      24.699169       0.151092       1.113087 0.83862110E+01  0.81485022E+02                                 1.643498                            1.589207      -0.940475       2.432075                    0.999324       3.150675       8.164056       0.558172       1.129344      -0.747775      -0.014784      -0.000821       0.008259       0.016955       0.003419      -0.001944       0.001197       0.007702       0.003024      -0.006124       0.000974       0.005150              1.657548       1.689456       0.021762      -0.367379       1.328005      -0.093484       1.955181           0.000006
          108              H       6.878645      18.824673      21.711146       0.151337       1.136619 0.88621452E+01  0.88245046E+02                                 1.745069                            1.697288      -0.871351       2.469741                    0.999323       3.276190       8.899546       0.504605       1.218999      -0.725823      -0.000768       0.015084       0.006991       0.016643       0.002223      -0.002799       0.002265      -0.012370       0.005047      -0.008415       0.001934       0.006481              1.762969       1.752178       0.288019       0.042339       2.054377       0.224113       1.482352           0.000004
          109              H       6.025297      17.967587      20.664465       0.137853       1.217661 0.97027680E+01  0.10057991E+03                                 1.917686                            1.841030      -1.380611       2.207336                    0.996287       3.916663      11.496182       0.451059       1.309958      -0.700474      -0.009611       0.001596      -0.010649       0.014433       0.000996      -0.003139      -0.003386      -0.001236       0.005202      -0.003819      -0.001833       0.005653              1.944795       1.997007       0.046903       0.489074       1.527585       0.155062       2.309793          -0.000001
          110              H       7.315845      17.326574      21.362252       0.145236       1.028177 0.74756436E+01  0.71615659E+02                                 1.648161                            1.567267      -0.754654       2.519203                    0.999755       3.257868       8.790742       0.518893       1.232164      -0.721081       0.006691      -0.013453       0.000434       0.015032      -0.004504      -0.003948      -0.003052      -0.005891      -0.005753      -0.008268       0.001822       0.006446              1.710019       2.187644      -0.373905      -0.121045       1.544312       0.163698       1.398102           0.000002
          111              H       4.748465       1.466889      16.183675       0.140059       1.190768 0.84643776E+01  0.82649231E+02                                 1.746877                            1.625603      -0.803565       2.512987                    0.999693       3.088872       8.091727       0.535793       1.170753      -0.739157       0.006192      -0.049403      -0.009078       0.050610      -0.006282      -0.005818       0.004880      -0.047284       0.033704      -0.030718       0.008800       0.021919              1.793141       1.418702      -0.135116      -0.020041       2.499450       0.097823       1.461270           0.000004
          112              H       4.807906       3.152250      14.337032       0.141538       1.174451 0.83055145E+01  0.80593001E+02                                 1.720968                            1.602565      -0.809484       2.513715                    0.999623       3.054174       7.936631       0.544352       1.159567      -0.742053       0.008198      -0.012767      -0.047313       0.049687      -0.005499      -0.005880       0.005725      -0.038517       0.049147      -0.028793       0.007467       0.021325              1.763508       1.410789      -0.038705      -0.171849       1.468976       0.191552       2.410758           0.000005
          113              H       5.958723       1.634945      21.314902       0.121444       1.170873 0.87619404E+01  0.87119740E+02                                 1.762997                            1.674621      -1.112478       2.348795                    0.997036       3.461775       9.439263       0.513246       1.200229      -0.727639       0.028741      -0.007110       0.023262       0.037653       0.000704       0.007755      -0.004866       0.015029       0.005301      -0.011210      -0.001385       0.012595              1.809558       2.097473      -0.076084       0.203750       1.436705      -0.229106       1.894498          -0.000255
          114              H       1.984653       1.433278      20.786578       0.124269       1.142185 0.86251779E+01  0.85728387E+02                                 1.757871                            1.679907      -1.179438       2.321113                    0.995888       3.492636       9.633197       0.502245       1.226969      -0.721067      -0.032258      -0.009516       0.014462       0.036609       0.004015      -0.002667      -0.004760       0.020492      -0.009308      -0.011634      -0.001706       0.013339              1.800274       2.105449       0.172386      -0.133467       1.479510      -0.231732       1.815864           0.000249
          115              H       6.709217       2.852150      18.017858       0.052151       1.388917 0.11728293E+02  0.12582103E+03                                 2.000518                            1.952598      -0.934723       2.389213                    0.995652       3.990346      11.416674       0.468345       1.219051      -0.722575       0.003551       0.006165      -0.039093       0.039735      -0.000540      -0.003299      -0.003106      -0.000544       0.013581      -0.004992      -0.001695       0.006688              2.035777       1.926919      -0.051060       0.142949       1.674378      -0.278556       2.506035           0.000034
          116              H       6.400580       4.727175      19.672611       0.141481       1.302915 0.10628056E+02  0.11211191E+03                                 1.966080                            1.897348      -1.399855       2.198725                    0.996527       3.887683      11.313132       0.457127       1.270198      -0.709653      -0.013195       0.006890       0.004725       0.015618       0.000628      -0.001286       0.005770      -0.001176      -0.008756      -0.006974       0.001121       0.005853              1.982546       2.369771      -0.483410       0.026117       1.983745      -0.058856       1.594121           0.000001
          117              H       7.865284       4.551917      19.054571       0.151318       0.998587 0.72505053E+01  0.68686365E+02                                 1.593474                            1.526934      -0.747011       2.525950                    0.999899       3.163095       8.389864       0.536167       1.205879      -0.727549       0.008356       0.005237      -0.011017       0.014786       0.004471      -0.005017       0.001181      -0.004223       0.011160      -0.008745       0.002362       0.006382              1.635586       1.852303       0.267154      -0.349078       1.492267      -0.279849       1.562187           0.000003
          118              H       7.545903       4.002134      20.524908       0.156595       1.029683 0.76539813E+01  0.72745142E+02                                 1.568299                            1.525428      -0.769283       2.521004                    0.999868       3.040305       7.810535       0.565278       1.140059      -0.745455       0.003389      -0.006897       0.012616       0.014772       0.000118       0.002073      -0.001448      -0.010036       0.002212      -0.006050       0.000893       0.005157              1.580820       1.482584      -0.038253       0.291845       1.330845      -0.110949       1.929030           0.000002
          119              H       7.775454       1.402067      20.270714       0.151699       1.077990 0.81562907E+01  0.78877433E+02                                 1.618863                            1.574467      -0.963745       2.422218                    0.999119       3.173328       8.263193       0.555700       1.139740      -0.744406      -0.006774      -0.000882       0.015817       0.017229      -0.003288      -0.003171      -0.001977      -0.002523       0.015142      -0.007185       0.000994       0.006191              1.632939       1.555532      -0.020767      -0.122747       1.395637      -0.248833       1.947647           0.000009
          120              H       8.725882       2.014271      19.136810       0.149304       0.990296 0.67738377E+01  0.63632271E+02                                 1.624104                            1.498681      -1.048974       2.385102                    0.997350       3.382992       9.189193       0.524383       1.243411      -0.715831       0.011059       0.010057      -0.002836       0.015215       0.000027       0.000066      -0.002674       0.004774      -0.013482      -0.005766       0.001132       0.004634              1.731429       2.556223       0.265497      -0.235633       1.385640      -0.072146       1.252425           0.000001
          121              H       7.672961       0.869090      18.765487       0.149037       1.104317 0.85327085E+01  0.83133548E+02                                 1.626478                            1.597849      -0.879424       2.456930                    0.999682       3.136700       8.095956       0.560275       1.122059      -0.750199      -0.007409      -0.008642      -0.009511       0.014834       0.000082       0.004591       0.002527      -0.000420       0.002763      -0.005086      -0.000415       0.005501              1.616350       1.477927       0.035677       0.036079       1.875880       0.309547       1.495244           0.000001
          122              H       2.068457       2.720106      17.434708       0.051616       1.288419 0.10436239E+02  0.10929650E+03                                 1.937433                            1.866979      -0.966413       2.381656                    0.994460       3.989790      11.468091       0.466958       1.252466      -0.714053       0.005783       0.017199      -0.036779       0.041012      -0.000426       0.000772      -0.006846      -0.002395       0.017142      -0.005749      -0.004110       0.009859              1.996345       1.918334       0.179366      -0.314752       1.764284      -0.427414       2.306417          -0.000045
          123              H       1.605909       0.434545      17.611647       0.149045       1.131816 0.86792189E+01  0.85175333E+02                                 1.674110                            1.627962      -0.896529       2.451077                    0.999465       3.173908       8.302189       0.545047       1.145089      -0.744176       0.013336      -0.006140      -0.005911       0.015827      -0.000119      -0.003391       0.001447       0.004015      -0.009995      -0.005064      -0.000063       0.005126              1.675169       1.690037      -0.292054      -0.221667       1.815674       0.276993       1.519797           0.000004
          124              H       0.219061       1.224408      17.501994       0.147549       1.086595 0.79693924E+01  0.76204108E+02                                 1.592941                            1.528543      -0.914062       2.441550                    0.999388       3.109021       7.906717       0.582628       1.099415      -0.755285      -0.008587       0.007587      -0.007793       0.013857       0.000216       0.005103      -0.003935      -0.005019      -0.005141      -0.007622       0.001261       0.006361              1.623492       2.001172      -0.082212       0.372833       1.355398      -0.035103       1.513905           0.000002
          125              H       0.716281       0.674625      18.919997       0.151917       1.069512 0.81594905E+01  0.79166908E+02                                 1.631636                            1.592688      -0.894491       2.459541                    0.999242       3.192972       8.414716       0.541496       1.165816      -0.737863      -0.000516      -0.001236       0.016940       0.016993       0.003394      -0.001412       0.000042      -0.007474       0.017911      -0.008159       0.002010       0.006149              1.640653       1.538985       0.136306      -0.164305       1.538988      -0.283404       1.843986          -0.000004
          126              H      -0.005607       3.430743      18.364260       0.142887       1.053035 0.75867769E+01  0.72821081E+02                                 1.659660                            1.565507      -0.852513       2.468868                    0.999393       3.292886       8.843020       0.526772       1.211390      -0.725424      -0.007548      -0.004443      -0.010607       0.013756      -0.002414       0.003880       0.005039       0.003603       0.004083      -0.007947       0.002089       0.005858              1.734921       2.374480      -0.047769       0.342243       1.368145      -0.078803       1.462137          -0.000001
          127              H       1.262264       4.316638      18.775456       0.143261       1.211559 0.96572956E+01  0.99757446E+02                                 1.900572                            1.829513      -1.367185       2.221618                    0.996014       3.804855      11.063554       0.456215       1.299711      -0.703494       0.007958       0.012795      -0.001506       0.015143      -0.003509      -0.002324       0.002110      -0.006536      -0.006907      -0.004679      -0.002177       0.006856              1.920906       1.821983       0.392153      -0.099224       2.377517      -0.249236       1.563219           0.000000
          128              H       0.657214       3.255485      19.809676       0.151811       1.102805 0.85477837E+01  0.84420702E+02                                 1.716251                            1.671700      -0.841958       2.484206                    0.999535       3.247383       8.809424       0.505844       1.226011      -0.724174       0.004402      -0.006457       0.015748       0.017580      -0.004104      -0.001188      -0.001006      -0.009591       0.016353      -0.009184       0.003455       0.005728              1.729708       1.618594      -0.021213      -0.151023       1.429989      -0.210577       2.140540          -0.000005
          129              H       6.219424       8.328375      14.399334       0.126570       1.178713 0.88514674E+01  0.88374292E+02                                 1.783658                            1.693248      -1.194547       2.315250                    0.995774       3.472986       9.538838       0.505054       1.214667      -0.724314       0.029450       0.021757      -0.002596       0.036707       0.007959       0.002570      -0.004095       0.011669      -0.034554      -0.013894      -0.001741       0.015635              1.831248       2.072375       0.256659       0.015951       1.939709      -0.222734       1.481660           0.000188
          130              H       2.316263       7.833810      13.701547       0.126036       1.155302 0.86755458E+01  0.86188649E+02                                 1.760340                            1.677256      -1.114120       2.354448                    0.996520       3.448032       9.448385       0.507014       1.215999      -0.724079      -0.030733       0.014676      -0.014427       0.036987      -0.002762       0.006161      -0.006271       0.012077      -0.020051      -0.011866      -0.001086       0.012952              1.801511       2.086429      -0.103501       0.260491       1.774653      -0.247107       1.543450          -0.000269
          131              H       6.799487       5.142514      16.031657       0.052388       1.275735 0.10384400E+02  0.10835708E+03                                 1.905962                            1.849228      -0.807458       2.450650                    0.996810       3.929000      11.184432       0.475335       1.234897      -0.718307       0.002641      -0.038194       0.018843       0.042671      -0.000715      -0.000203      -0.007606      -0.009215      -0.003579      -0.006382      -0.003892       0.010273              1.954135       1.804297       0.207128      -0.102895       2.259187      -0.467280       1.798923          -0.000037
          132              H       7.041207       7.920239      16.587395       0.153049       1.098380 0.83140970E+01  0.81086148E+02                                 1.663265                            1.608736      -0.966439       2.418812                    0.999300       3.225920       8.537269       0.538008       1.167309      -0.737266      -0.010012       0.012097      -0.006227       0.016892      -0.004240       0.002309       0.000089      -0.008528       0.003356      -0.007145       0.001536       0.005609              1.685968       1.526148      -0.304728       0.152032       2.105938      -0.167002       1.425819          -0.000012
          133              H       8.374449       7.055951      16.779286       0.151399       1.003171 0.71422505E+01  0.66849741E+02                                 1.544186                            1.471971      -0.826706       2.486937                    0.999782       3.084619       7.915021       0.575237       1.137614      -0.744378       0.012969      -0.002501      -0.004104       0.013831      -0.000174       0.000542       0.003916       0.006420       0.000220      -0.005861       0.002488       0.003373              1.589890       2.251037       0.003999       0.013749       1.249903       0.013422       1.268729          -0.000004
          134              H       7.062906       6.703034      17.624107       0.147036       1.190023 0.92550325E+01  0.93585767E+02                                 1.810357                            1.740141      -1.152010       2.326592                    0.997584       3.515212       9.766241       0.493688       1.226936      -0.721366      -0.005822      -0.006505       0.013383       0.015978       0.003473       0.000592       0.000802      -0.008208       0.018982      -0.008545       0.002002       0.006544              1.831093       1.568769       0.140447      -0.266584       1.649394      -0.397300       2.275118          -0.000001
          135              H       7.665294       5.156918      13.928328       0.145059       1.158406 0.91219755E+01  0.90550331E+02                                 1.692740                            1.663066      -0.941250       2.424509                    0.999398       3.227520       8.463172       0.542680       1.137002      -0.746241      -0.008879      -0.010235      -0.003572       0.014013       0.003878      -0.000656       0.001255      -0.001029      -0.001443      -0.004151      -0.000060       0.004211              1.676649       1.563261       0.138592       0.064236       1.789187       0.351984       1.677500           0.000002
          136              H       8.814208       5.773924      14.855388       0.142757       1.038524 0.71764049E+01  0.68219285E+02                                 1.660172                            1.529752      -1.086479       2.359541                    0.997475       3.417798       9.261351       0.526914       1.222831      -0.720665       0.010839      -0.000984       0.010536       0.015148      -0.001486      -0.000839      -0.002549       0.006965       0.001534      -0.005273       0.001696       0.003576              1.770545       2.652132      -0.191885       0.276856       1.254143      -0.041729       1.405360          -0.000004
          137              H       7.906380       6.739046      13.955741       0.152295       1.100554 0.84281958E+01  0.82318889E+02                                 1.656161                            1.613083      -0.934832       2.437200                    0.999285       3.197888       8.415500       0.541665       1.157738      -0.740226      -0.006858       0.015584      -0.002675       0.017235      -0.002981      -0.001215      -0.000761      -0.011176       0.003008      -0.007066       0.001192       0.005874              1.669331       1.548559      -0.091867      -0.028570       1.831270      -0.396720       1.628163          -0.000010
          138              H       2.155829       4.463087      14.962548       0.053338       1.387899 0.11563930E+02  0.12338452E+03                                 1.989554                            1.931058      -0.829283       2.440770                    0.996864       3.914485      11.099616       0.474716       1.209252      -0.725421       0.003443      -0.039199       0.009098       0.040388       0.001701      -0.002269      -0.002422      -0.009125       0.002588      -0.005847      -0.000182       0.006029              2.028506       1.913576      -0.273564       0.168704       2.402620      -0.346089       1.769321           0.000036
          139              H       0.617918       6.220473      13.325241       0.148709       1.103197 0.84712280E+01  0.82808382E+02                                 1.653165                            1.612338      -0.903044       2.453008                    0.999030       3.218779       8.461923       0.544479       1.150792      -0.741665      -0.004667       0.015230       0.003696       0.016353      -0.002777       0.003823       0.001110      -0.008694       0.002064      -0.007450       0.002635       0.004814              1.664612       1.756302      -0.306504       0.080311       1.797842      -0.105838       1.439691           0.000000
          140              H       0.470567       4.631143      13.439877       0.148002       1.061703 0.77421000E+01  0.73346631E+02                                 1.556784                            1.497653      -0.820975       2.485737                    0.999713       3.054576       7.680683       0.595100       1.086412      -0.759089      -0.006391      -0.012707       0.004757       0.014999       0.003237       0.001705      -0.004500      -0.005677       0.004624      -0.006709       0.000236       0.006473              1.578990       1.762150       0.406505       0.032942       1.650956       0.043876       1.323863           0.000004
          141              H       1.729162       5.267355      12.682280       0.151091       1.113095 0.83862980E+01  0.81486133E+02                                 1.643511                            1.589219      -0.940479       2.432074                    0.999323       3.150687       8.164118       0.558167       1.129350      -0.747774       0.014784      -0.000821      -0.008259       0.016955      -0.003419      -0.001944      -0.001197       0.007701       0.003023      -0.006124       0.000974       0.005150              1.657561       1.689470      -0.021763      -0.367383       1.328015       0.093486       1.955199           0.000002
          142              H       0.683064       6.820673      15.670303       0.151337       1.136627 0.88622294E+01  0.88246176E+02                                 1.745084                            1.697302      -0.871355       2.469739                    0.999323       3.276204       8.899626       0.504599       1.219008      -0.725821       0.000768       0.015084      -0.006991       0.016643      -0.002223      -0.002799      -0.002265      -0.012370       0.005048      -0.008415       0.001934       0.006481              1.762984       1.752194      -0.288023       0.042339       2.054396      -0.224116       1.482363          -0.000001
          143              H       1.536412       5.963587      16.716984       0.137853       1.217659 0.97027493E+01  0.10057971E+03                                 1.917688                            1.841032      -1.380608       2.207338                    0.996287       3.916663      11.496199       0.451057       1.309963      -0.700473       0.009611       0.001596       0.010649       0.014433      -0.000996      -0.003139       0.003386      -0.001236       0.005203      -0.003819      -0.001833       0.005653              1.944797       1.997009      -0.046903       0.489075       1.527586      -0.155063       2.309796          -0.000002
          144              H       0.245864       5.322574      16.019197       0.145236       1.028176 0.74756307E+01  0.71615508E+02                                 1.648160                            1.567266      -0.754652       2.519204                    0.999755       3.257866       8.790736       0.518893       1.232165      -0.721081      -0.006691      -0.013453      -0.000434       0.015032       0.004504      -0.003948       0.003052      -0.005891      -0.005753      -0.008268       0.001822       0.006446              1.710018       2.187642       0.373905      -0.121045       1.544311      -0.163698       1.398101           0.000002
          145              C       5.251633       7.593730       4.744952      -0.112973      42.225074 0.57523183E+03  0.14431698E+05                                10.388876                            7.911486       0.369867       2.069996                    0.998221      31.130550      90.948920       0.598311       0.408042      -1.075000       0.027209       0.096571      -0.087952       0.133424      -0.017251       0.018021       0.059862       0.102287      -0.048592      -0.094938       0.031398       0.063540             12.919157       6.356947       0.571947      -1.005761      15.639297       5.466454      16.761225          -0.000002
          146              C       5.608343       9.598398       3.802939      -0.115535      30.824085 0.40951318E+03  0.94772651E+04                                 8.476072                            6.708463       0.294179       2.064890                    0.999727      29.036279      82.606463       0.642217       0.412106      -1.067819      -0.011539      -0.013115       0.060481       0.062953       0.015239      -0.021567      -0.018624      -0.134945       0.121156      -0.092261       0.025251       0.067010              9.571366       4.857318       0.780477      -0.739954      12.728933       1.434667      11.127847           0.000010
          147              C       5.633387       8.683694       2.798624      -0.098289      29.909968 0.39544692E+03  0.90721662E+04                                 8.301196                            6.586206       0.299389       2.070389                    0.999689      28.678534      81.234829       0.649037       0.411352      -1.068302      -0.006165      -0.057539       0.004641       0.058054       0.012891      -0.016908      -0.019538      -0.109775       0.107458      -0.076248       0.016950       0.059298              9.359703       4.807695       0.641387      -0.995555      10.785215       1.280128      12.486201           0.000001
          148              C       5.245705       9.454350       6.282576       0.028928      44.249082 0.46438482E+03  0.11079917E+05                                10.937931                            7.281581       0.040441       2.002563                    0.999602      28.117471      80.971901       0.599574       0.428158      -1.058664       0.008881      -0.038886      -0.059939       0.071997      -0.006667      -0.017398       0.032403      -0.033982       0.203097      -0.053483      -0.027828       0.081311             14.751077      15.814593      -1.056481       0.494409       9.548291       7.441762      18.890347           0.000037
          149              C       6.361542       9.651216       7.042665       0.037040      38.032163 0.42398465E+03  0.98842948E+04                                 9.931308                            6.942500      -0.141265       1.967782                    0.999104      27.005913      76.770508       0.616308       0.426298      -1.060259       0.037665      -0.009442       0.028689       0.048279      -0.001116      -0.013933      -0.013845      -0.022264      -0.044877      -0.027611       0.003461       0.024150             12.812237      16.624087      -1.561187      -0.848843       7.639494       4.996901      14.173131          -0.000492
          150              C       6.175751      10.198598       8.306158      -0.154311      38.603692 0.45830282E+03  0.10957444E+05                                10.068969                            7.248022      -0.067545       1.947771                    0.999318      30.225391      88.672460       0.595980       0.429851      -1.051963      -0.012353      -0.009070      -0.006293       0.016567       0.001769       0.014416      -0.011880      -0.019909      -0.052780      -0.028629       0.006033       0.022597             12.720836      13.327245      -2.418098      -3.816870       8.160535       6.024344      16.674729          -0.000772
          151              C       4.909426      10.498698       8.787133       0.002043      41.252065 0.41323521E+03  0.95097261E+04                                10.313157                            6.686107       0.016440       2.010928                    0.999291      26.699703      73.818236       0.656077       0.405677      -1.080517       0.004474      -0.020218      -0.032054       0.038161       0.005557       0.001436      -0.004875       0.004453      -0.030167      -0.012237       0.001099       0.011138             14.551109      12.079462      -1.454087      -1.580594       8.865056       7.914182      22.708809           0.000055
          152              C       3.812238      10.323440       7.989662      -0.163828      38.093269 0.45875954E+03  0.10981926E+05                                 9.990108                            7.256514      -0.103920       1.934851                    0.999282      30.403264      89.537545       0.594443       0.430430      -1.050571       0.013023      -0.006222       0.003548       0.014863      -0.000264      -0.008853      -0.017365      -0.020494      -0.070085      -0.031442       0.003358       0.028085             12.503459      11.248865       0.422634       2.883313       7.806097       6.017278      18.455414           0.000780
          153              C       3.895990       9.792863       6.703740       0.040666      39.016320 0.44949455E+03  0.10623642E+05                                10.106431                            7.155167      -0.191310       1.948498                    0.998835      27.261483      77.801412       0.606751       0.427117      -1.060703      -0.037880      -0.003862       0.008590       0.039033       0.007936       0.007841      -0.013905      -0.020305      -0.036147      -0.023352       0.000687       0.022665             12.858180      16.224131      -0.514841       2.362521       7.465976       4.736163      14.884432           0.000542
          154              C       7.732437       9.257485       6.551722       0.082835      26.771759 0.40285957E+03  0.92976043E+04                                 7.973000                            6.783388      -0.343157       1.919962                    0.997886      26.356872      75.208192       0.619609       0.428323      -1.056152       0.051723      -0.007845       0.069222       0.086767       0.010169       0.000434      -0.003087      -0.020474      -0.036132      -0.012825      -0.007848       0.020673              9.063294      12.704403       0.129482      -0.329771       7.856635       0.888285       6.628844          -0.000146
          155              C       8.157340       7.865021       7.164778      -0.480274      25.916686 0.45252850E+03  0.10744839E+05                                 7.376431                            6.863443       0.243982       2.030486                    0.997923      32.382790      93.522945       0.660819       0.390364      -1.081654      -0.017136       0.070268      -0.021602       0.075484      -0.019171      -0.002931      -0.028850      -0.084564      -0.042937      -0.043105      -0.020356       0.063461              7.567420       8.465518      -0.720365       0.207704       7.848850       0.419605       6.387891          -0.000007
          156              C       8.807662      10.347448       6.865726      -0.486388      28.263353 0.45352785E+03  0.10742430E+05                                 7.849683                            6.852034       0.420890       2.083295                    0.999071      32.143189      91.819584       0.666103       0.388210      -1.086386      -0.056918      -0.061349      -0.009752       0.084252       0.026635       0.003324       0.008901      -0.022805      -0.052946      -0.021810      -0.017495       0.039305              8.693401      12.357782       1.783164      -0.256747       7.626818       0.511755       6.095604          -0.000011
          157              C       2.718437       9.612803       5.861411       0.098399      25.344985 0.37122557E+03  0.84306804E+04                                 7.729683                            6.542460      -0.416676       1.898058                    0.998251      26.154036      75.088816       0.623743       0.432390      -1.049093      -0.072571       0.016778       0.045418       0.087240      -0.002106       0.003690      -0.003431      -0.029474      -0.006480      -0.014777      -0.001924       0.016701              8.657198      11.016487       0.127206       1.408571       7.900376       0.457433       7.054731           0.000136
          158              C       1.978413      10.945247       5.604725      -0.483526      26.290993 0.43954627E+03  0.10344705E+05                                 7.449357                            6.758552       0.301566       2.044470                    0.999007      32.162740      92.005778       0.667819       0.389703      -1.083808       0.032968      -0.067884       0.015440       0.077029      -0.019978       0.007713      -0.012321      -0.062322      -0.022206      -0.033962      -0.010541       0.044503              7.789180       8.697745      -1.464315       0.680745       8.390859      -0.494488       6.278937           0.000012
          159              C       1.811036       8.566054       6.404688      -0.479453      26.519350 0.44139848E+03  0.10446207E+05                                 7.541674                            6.774085       0.141914       1.999742                    0.997679      32.420628      94.381175       0.663860       0.389854      -1.078829       0.047444       0.053487      -0.024333       0.075524       0.032959      -0.004664      -0.024691      -0.047625       0.002571      -0.042473      -0.009298       0.051770              8.032687      10.281737       1.257106      -0.087418       7.556762       0.620292       6.259563           0.000006
          160              C       4.712308      11.086894      10.155294       0.604668      23.894348 0.25278067E+03  0.52373511E+04                                 7.772956                            5.653713       0.003481       2.065035                    0.999630      21.982716      61.134534       0.623424       0.474193      -1.020769      -0.010860       0.022296       0.052000       0.057611      -0.000952       0.012367      -0.078741      -0.118100      -0.183702      -0.096617      -0.026871       0.123488             10.267018       7.493019      -0.517930      -1.292900       6.887495       5.256283      16.420539          -0.000548
          161              C       5.343554       6.206068       2.683988       0.029420      43.659549 0.45448838E+03  0.10786579E+05                                10.828625                            7.189459       0.057128       2.008482                    0.999538      28.026589      80.521971       0.605124       0.426482      -1.059602       0.000073       0.057328       0.042987       0.071655       0.010001      -0.005481       0.036356      -0.123239      -0.042084      -0.057517      -0.025234       0.082751             14.611629      15.029588      -0.973464       1.574266      18.046412       8.010583      10.758886          -0.000066
          162              C       6.502370       5.459419       2.599257       0.023520      39.182360 0.45619959E+03  0.10812614E+05                                10.116390                            7.197943      -0.145145       1.960328                    0.998885      27.473951      78.294018       0.606788       0.425886      -1.062400       0.029627      -0.025530       0.001906       0.039156       0.018577      -0.001153      -0.015991       0.022693       0.050169      -0.033794       0.007727       0.026067             12.903385      16.161915      -0.130979       1.793123      14.338663       5.255293       8.209576           0.000590
          163              C       6.415395       4.215805       2.008630      -0.165091      37.270811 0.44887271E+03  0.10690834E+05                                 9.825088                            7.163855      -0.105815       1.932486                    0.999445      30.380924      89.352663       0.599813       0.428748      -1.051212      -0.013807       0.008570       0.002560       0.016451      -0.011787      -0.013365      -0.019777       0.012618       0.048359      -0.033003       0.005256       0.027747             12.264652      11.877781       2.396755       2.653923      16.121900       6.356094       8.794275           0.000864
          164              C       5.231609       3.752450       1.527655       0.007793      40.072007 0.41186534E+03  0.94691439E+04                                10.122234                            6.677574       0.046328       2.020231                    0.999255      26.675433      73.685569       0.656201       0.405988      -1.080446      -0.005512       0.033192       0.016437       0.037447       0.003279      -0.001805      -0.004117       0.012451       0.017025      -0.010675       0.002439       0.008236             14.071688      11.538054      -0.728295       1.124656      21.465074       7.844896       9.211934           0.000515
          165              C       4.101221       4.513504       1.597434      -0.163979      37.787752 0.45484199E+03  0.10867575E+05                                 9.938937                            7.235103      -0.128702       1.928668                    0.998982      30.347581      89.362876       0.593983       0.431579      -1.049606       0.011547      -0.001179       0.009565       0.015040       0.010565       0.000717      -0.012445       0.033619       0.049451      -0.031206       0.010810       0.020397             12.342376      11.795625      -3.738691      -0.158895      17.191769       5.693748       8.039733          -0.000770
          166              C       4.102153       5.776325       2.175600       0.042208      38.057156 0.43741394E+03  0.10264292E+05                                 9.926545                            7.045681      -0.155823       1.961428                    0.999043      27.056491      76.850694       0.613317       0.425583      -1.062035      -0.037853      -0.015144       0.000518       0.040773      -0.007799      -0.009162      -0.014606       0.010322       0.030129      -0.023270       0.004268       0.019002             12.592479      15.809923      -2.650986       1.218982      13.949407       4.743479       8.018108          -0.000505
          167              C       7.903500       5.956385       3.169947       0.097420      26.092534 0.40482046E+03  0.93476049E+04                                 7.842294                            6.815329      -0.312117       1.932326                    0.998116      26.188649      74.574934       0.616490       0.430271      -1.055700       0.062938      -0.062727      -0.014229       0.089991       0.010800       0.003120      -0.007234      -0.002121       0.021201      -0.016600       0.005040       0.011560              8.684165      11.359169       0.554869      -0.175196       6.747559       0.350354       7.945769           0.000191
          168              C       8.369655       4.981660       4.301359      -0.481949      25.715453 0.44178444E+03  0.10414761E+05                                 7.311698                            6.770672       0.300221       2.049719                    0.998313      32.089714      91.993819       0.667702       0.389121      -1.083779      -0.020117       0.046295      -0.060359       0.078684      -0.004530       0.008772      -0.038174      -0.029410       0.090056      -0.031103      -0.025937       0.057039              7.478576       8.072038      -0.231930       0.840256       6.829102       0.032474       7.534588           0.000011
          169              C       8.889963       6.086028       2.031059      -0.484008      27.206787 0.43783281E+03  0.10295088E+05                                 7.625733                            6.709401       0.380780       2.071865                    0.998775      32.048148      91.658886       0.675607       0.385559      -1.086628      -0.049419      -0.013717       0.065743       0.083382       0.008810      -0.017296      -0.007764      -0.010679       0.056678      -0.023593      -0.005974       0.029567              8.309968      11.609320       0.790002      -1.542931       5.961025       0.022470       7.359560           0.000008
          170              C       2.860662       6.602200       2.285253       0.092835      25.663293 0.38057926E+03  0.86633581E+04                                 7.710602                            6.561963      -0.333964       1.923499                    0.998211      26.039150      73.903711       0.634178       0.424281      -1.058169      -0.067915      -0.049605      -0.011656       0.084906      -0.001802      -0.000663      -0.006881      -0.007039       0.059598      -0.014065      -0.007495       0.021560              8.626048      10.932481      -1.288458       0.408497       6.781993       0.500570       8.163668          -0.000125
          171              C       2.079726       6.626208       0.969426      -0.480099      26.521977 0.43286250E+03  0.10146438E+05                                 7.502712                            6.709552       0.322092       2.052086                    0.999197      31.985895      91.256553       0.669999       0.390003      -1.083815       0.035310      -0.005600       0.070289       0.078859       0.001692       0.021901      -0.003242      -0.011069       0.101151      -0.030302      -0.011071       0.041374              7.952161       9.030626      -0.650659       1.652036       6.087426      -0.312767       8.738430          -0.000002
          172              C       1.982648       6.078826       3.431617      -0.478402      26.859867 0.45610989E+03  0.10874413E+05                                 7.605059                            6.890637       0.159515       2.003531                    0.997623      32.597991      94.997503       0.658096       0.390374      -1.079342       0.044983       0.023582      -0.055702       0.075381      -0.000467      -0.032375      -0.020918      -0.036329       0.085469      -0.047995      -0.002404       0.050399              8.067537      10.221042       0.074726      -1.018871       6.128701       0.734751       7.852869           0.000001
          173              C       5.211194       2.326375       0.917092       0.603004      23.267537 0.25281743E+03  0.52357912E+04                                 7.632484                            5.655959       0.001926       2.066500                    0.999460      21.956785      60.953313       0.623296       0.474501      -1.021094       0.000055      -0.054661      -0.023745       0.059596       0.009281      -0.015667      -0.078624       0.038364       0.278941      -0.098133      -0.029308       0.127441              9.924786       7.211263      -0.110328       0.346986      15.584815       5.160810       6.978282          -0.000436
          174              C       4.258270      19.597730       7.715531      -0.112973      42.225114 0.57523248E+03  0.14431717E+05                                10.388880                            7.911489       0.369866       2.069995                    0.998221      31.130570      90.948982       0.598311       0.408041      -1.075000      -0.027209       0.096571       0.087953       0.133424       0.017251       0.018021      -0.059862       0.102285      -0.048594      -0.094938       0.031399       0.063539             12.919163       6.356950      -0.571946      -1.005761      15.639307      -5.466460      16.761231          -0.000002
          175              C       3.901560      21.602398       8.657544      -0.115535      30.824056 0.40951283E+03  0.94772541E+04                                 8.476064                            6.708459       0.294182       2.064892                    0.999727      29.036261      82.606367       0.642217       0.412106      -1.067819       0.011539      -0.013115      -0.060480       0.062953      -0.015239      -0.021567       0.018624      -0.134945       0.121156      -0.092261       0.025251       0.067010              9.571356       4.857314      -0.780475      -0.739954      12.728914      -1.434666      11.127839           0.000013
          176              C       3.876516      20.687694       9.661859      -0.098287      29.909937 0.39544639E+03  0.90721507E+04                                 8.301189                            6.586200       0.299390       2.070389                    0.999689      28.678515      81.234748       0.649038       0.411352      -1.068302       0.006165      -0.057538      -0.004641       0.058053      -0.012891      -0.016908       0.019538      -0.109774       0.107457      -0.076248       0.016950       0.059298              9.359695       4.807691      -0.641385      -0.995555      10.785202      -1.280122      12.486192          -0.000001
          177              C       4.264198      21.458350       6.177907       0.028930      44.249040 0.46438431E+03  0.11079902E+05                                10.937927                            7.281579       0.040439       2.002563                    0.999602      28.117452      80.971852       0.599574       0.428159      -1.058664      -0.008881      -0.038885       0.059939       0.071998       0.006666      -0.017397      -0.032402      -0.033984       0.203094      -0.053484      -0.027826       0.081310             14.751072      15.814582       1.056481       0.494408       9.548292      -7.441763      18.890342           0.000038
          178              C       3.148361      21.655216       5.417818       0.037043      38.032134 0.42398429E+03  0.98842855E+04                                 9.931309                            6.942501      -0.141268       1.967781                    0.999104      27.005898      76.770491       0.616307       0.426298      -1.060259      -0.037665      -0.009442      -0.028688       0.048279       0.001116      -0.013933       0.013846      -0.022266      -0.044877      -0.027612       0.003460       0.024151             12.812238      16.624085       1.561188      -0.848844       7.639496      -4.996903      14.173132          -0.000490
          179              C       3.334152      22.202598       4.154325      -0.154310      38.603729 0.45830342E+03  0.10957461E+05                                10.068973                            7.248025      -0.067539       1.947772                    0.999318      30.225419      88.672539       0.595980       0.429851      -1.051963       0.012353      -0.009070       0.006294       0.016568      -0.001769       0.014416       0.011880      -0.019906      -0.052782      -0.028630       0.006034       0.022596             12.720840      13.327250       2.418101      -3.816875       8.160539      -6.024345      16.674732          -0.000760
          180              C       4.600477      22.502698       3.673350       0.002041      41.252128 0.41323616E+03  0.95097524E+04                                10.313160                            6.686111       0.016447       2.010930                    0.999291      26.699743      73.818343       0.656077       0.405677      -1.080518      -0.004472      -0.020218       0.032055       0.038162      -0.005557       0.001435       0.004875       0.004454      -0.030166      -0.012236       0.001099       0.011137             14.551112      12.079467       1.454093      -1.580604       8.865060      -7.914182      22.708809           0.000061
          181              C       5.697665      22.327440       4.470821      -0.163827      38.093193 0.45875855E+03  0.10981897E+05                                 9.990099                            7.256509      -0.103923       1.934851                    0.999282      30.403221      89.537410       0.594443       0.430430      -1.050571      -0.013023      -0.006221      -0.003548       0.014863       0.000264      -0.008853       0.017366      -0.020495      -0.070087      -0.031443       0.003357       0.028085             12.503445      11.248854      -0.422631       2.883304       7.806091      -6.017270      18.455392           0.000789
          182              C       5.613913      21.796863       5.756743       0.040670      39.016248 0.44949376E+03  0.10623619E+05                                10.106417                            7.155159      -0.191305       1.948500                    0.998835      27.261452      77.801286       0.606752       0.427116      -1.060703       0.037880      -0.003861      -0.008589       0.039033      -0.007936       0.007841       0.013905      -0.020306      -0.036147      -0.023352       0.000686       0.022666             12.858160      16.224101       0.514842       2.362512       7.465967      -4.736157      14.884411           0.000546
          183              C       1.777466      21.261485       5.908761       0.082834      26.771732 0.40285913E+03  0.92975914E+04                                 7.972996                            6.783385      -0.343154       1.919963                    0.997886      26.356849      75.208109       0.619609       0.428323      -1.056152      -0.051723      -0.007845      -0.069221       0.086767      -0.010169       0.000433       0.003087      -0.020473      -0.036132      -0.012824      -0.007848       0.020673              9.063289      12.704394      -0.129483      -0.329773       7.856633      -0.888283       6.628839          -0.000145
          184              C       1.352563      19.869021       5.295705      -0.480274      25.916674 0.45252820E+03  0.10744830E+05                                 7.376428                            6.863441       0.243980       2.030486                    0.997923      32.382775      93.522878       0.660819       0.390364      -1.081654       0.017136       0.070268       0.021602       0.075484       0.019172      -0.002931       0.028850      -0.084564      -0.042938      -0.043105      -0.020357       0.063461              7.567417       8.465516       0.720362       0.207703       7.848850      -0.419604       6.387885          -0.000000
          185              C       0.702241      22.351448       5.594757      -0.486387      28.263209 0.45352502E+03  0.10742353E+05                                 7.849697                            6.852047       0.420890       2.083295                    0.999071      32.143019      91.819261       0.666097       0.388214      -1.086382       0.056918      -0.061349       0.009753       0.084252      -0.026636       0.003324      -0.008901      -0.022806      -0.052944      -0.021811      -0.017495       0.039306              8.693418      12.357812      -1.783175      -0.256745       7.626835      -0.511755       6.095607           0.000002
          186              C       6.791466      21.616803       6.599072       0.098397      25.345003 0.37122600E+03  0.84306919E+04                                 7.729685                            6.542463      -0.416673       1.898058                    0.998251      26.154045      75.088834       0.623743       0.432390      -1.049093       0.072571       0.016778      -0.045418       0.087240       0.002105       0.003691       0.003431      -0.029474      -0.006479      -0.014777      -0.001924       0.016701              8.657199      11.016487      -0.127206       1.408571       7.900380      -0.457433       7.054732           0.000137
          187              C       7.531490      22.949247       6.855758      -0.483524      26.290924 0.43954468E+03  0.10344657E+05                                 7.449340                            6.758536       0.301569       2.044472                    0.999007      32.162682      92.005523       0.667820       0.389703      -1.083809      -0.032968      -0.067883      -0.015440       0.077029       0.019978       0.007713       0.012321      -0.062323      -0.022207      -0.033962      -0.010541       0.044504              7.789162       8.697722       1.464306       0.680740       8.390840       0.494487       6.278924           0.000020
          188              C       7.698867      20.570054       6.055795      -0.479452      26.519321 0.44139782E+03  0.10446187E+05                                 7.541667                            6.774079       0.141915       1.999742                    0.997679      32.420604      94.381064       0.663861       0.389854      -1.078830      -0.047444       0.053487       0.024333       0.075524      -0.032959      -0.004664       0.024691      -0.047625       0.002572      -0.042473      -0.009298       0.051771              8.032679      10.281723      -1.257103      -0.087419       7.556756      -0.620292       6.259558           0.000009
          189              C       4.797595      23.090894       2.305189       0.604667      23.894445 0.25278174E+03  0.52373781E+04                                 7.772977                            5.653725       0.003488       2.065036                    0.999630      21.982740      61.134596       0.623423       0.474193      -1.020770       0.010858       0.022296      -0.052001       0.057612       0.000952       0.012368       0.078742      -0.118102      -0.183702      -0.096618      -0.026872       0.123490             10.267049       7.493042       0.517937      -1.292918       6.887514      -5.256302      16.420592          -0.000542
          190              C       4.166349      18.210068       9.776495       0.029418      43.659635 0.45448936E+03  0.10786608E+05                                10.828638                            7.189466       0.057129       2.008482                    0.999538      28.026627      80.522105       0.605124       0.426482      -1.059602      -0.000073       0.057328      -0.042987       0.071654      -0.010001      -0.005481      -0.036358      -0.123239      -0.042087      -0.057517      -0.025236       0.082753             14.611648      15.029611       0.973468       1.574267      18.046436      -8.010593      10.758897          -0.000067
          191              C       3.007533      17.463419       9.861226       0.023519      39.182427 0.45620037E+03  0.10812638E+05                                10.116402                            7.197949      -0.145146       1.960327                    0.998885      27.473983      78.294146       0.606788       0.425886      -1.062399      -0.029627      -0.025530      -0.001906       0.039156      -0.018577      -0.001153       0.015990       0.022694       0.050168      -0.033794       0.007728       0.026066             12.903403      16.161942       0.130980       1.793126      14.338682      -5.255300       8.209584           0.000589
          192              C       3.094508      16.219805      10.451853      -0.165092      37.270910 0.44887400E+03  0.10690873E+05                                 9.825103                            7.163863      -0.105812       1.932486                    0.999445      30.380982      89.352889       0.599813       0.428747      -1.051212       0.013807       0.008570      -0.002560       0.016451       0.011787      -0.013365       0.019776       0.012618       0.048357      -0.033002       0.005256       0.027746             12.264675      11.877805      -2.396763       2.653930      16.121932      -6.356107       8.794289           0.000855
          193              C       4.278294      15.756450      10.932828       0.007795      40.071991 0.41186485E+03  0.94691315E+04                                10.122240                            6.677576       0.046318       2.020229                    0.999255      26.675409      73.685539       0.656200       0.405989      -1.080446       0.005513       0.033191      -0.016437       0.037446      -0.003280      -0.001805       0.004117       0.012452       0.017027      -0.010676       0.002439       0.008237             14.071702      11.538066       0.728285       1.124662      21.465099      -7.844907       9.211941           0.000509
          194              C       5.408682      16.517504      10.863049      -0.163978      37.787692 0.45484109E+03  0.10867548E+05                                 9.938926                            7.235094      -0.128705       1.928668                    0.998982      30.347548      89.362759       0.593983       0.431579      -1.049606      -0.011547      -0.001181      -0.009565       0.015040      -0.010565       0.000717       0.012444       0.033617       0.049450      -0.031205       0.010809       0.020396             12.342363      11.795615       3.738683      -0.158892      17.191751      -5.693742       8.039723          -0.000780
          195              C       5.407750      17.780325      10.284883       0.042206      38.057222 0.43741480E+03  0.10264316E+05                                 9.926553                            7.045686      -0.155821       1.961428                    0.999043      27.056523      76.850792       0.613317       0.425583      -1.062035       0.037853      -0.015144      -0.000518       0.040773       0.007799      -0.009162       0.014606       0.010322       0.030127      -0.023270       0.004269       0.019000             12.592492      15.809942       2.650990       1.218983      13.949420      -4.743482       8.018113          -0.000506
          196              C       1.606403      17.960385       9.290536       0.097420      26.092542 0.40482058E+03  0.93476093E+04                                 7.842297                            6.815332      -0.312118       1.932325                    0.998116      26.188663      74.575003       0.616489       0.430272      -1.055699      -0.062938      -0.062727       0.014229       0.089991      -0.010800       0.003120       0.007234      -0.002121       0.021201      -0.016599       0.005039       0.011560              8.684170      11.359173      -0.554868      -0.175197       6.747562      -0.350352       7.945775           0.000190
          197              C       1.140248      16.985660       8.159124      -0.481949      25.715474 0.44178488E+03  0.10414777E+05                                 7.311708                            6.770678       0.300219       2.049718                    0.998313      32.089745      91.994027       0.667701       0.389121      -1.083779       0.020117       0.046296       0.060360       0.078684       0.004530       0.008772       0.038173      -0.029409       0.090057      -0.031102      -0.025936       0.057038              7.478587       8.072053       0.231928       0.840258       6.829111      -0.032476       7.534597           0.000002
          198              C       0.619940      18.090028      10.429424      -0.484008      27.206797 0.43783305E+03  0.10295097E+05                                 7.625738                            6.709404       0.380779       2.071864                    0.998775      32.048176      91.659068       0.675606       0.385559      -1.086628       0.049419      -0.013717      -0.065743       0.083382      -0.008810      -0.017296       0.007765      -0.010678       0.056676      -0.023592      -0.005974       0.029566              8.309974      11.609321      -0.790003      -1.542930       5.961034      -0.022470       7.359566          -0.000001
          199              C       6.649241      18.606200      10.175230       0.092835      25.663302 0.38057938E+03  0.86633618E+04                                 7.710604                            6.561965      -0.333967       1.923498                    0.998211      26.039160      73.903749       0.634178       0.424281      -1.058169       0.067915      -0.049605       0.011656       0.084906       0.001802      -0.000663       0.006881      -0.007039       0.059598      -0.014065      -0.007495       0.021560              8.626051      10.932489       1.288458       0.408497       6.781996      -0.500571       8.163668          -0.000127
          200              C       7.430177      18.630208      11.491057      -0.480100      26.522003 0.43286313E+03  0.10146457E+05                                 7.502716                            6.709557       0.322091       2.052085                    0.999197      31.985913      91.256622       0.669999       0.390003      -1.083815      -0.035310      -0.005600      -0.070289       0.078859      -0.001692       0.021901       0.003242      -0.011069       0.101151      -0.030302      -0.011071       0.041374              7.952165       9.030633       0.650656       1.652039       6.087430       0.312768       8.738433          -0.000013
          201              C       7.527255      18.082826       9.028866      -0.478402      26.859863 0.45610978E+03  0.10874410E+05                                 7.605057                            6.890635       0.159516       2.003532                    0.997623      32.597987      94.997481       0.658096       0.390374      -1.079342      -0.044983       0.023581       0.055702       0.075381       0.000467      -0.032375       0.020918      -0.036328       0.085469      -0.047994      -0.002404       0.050398              8.067535      10.221042      -0.074726      -1.018871       6.128700      -0.734751       7.852864          -0.000003
          202              C       4.298709      14.330375      11.543391       0.603003      23.267470 0.25281666E+03  0.52357724E+04                                 7.632472                            5.655952       0.001919       2.066498                    0.999460      21.956774      60.953304       0.623296       0.474501      -1.021093      -0.000057      -0.054661       0.023745       0.059596      -0.009279      -0.015668       0.078623       0.038364       0.278938      -0.098132      -0.029308       0.127440              9.924769       7.211251       0.110313       0.346992      15.584785      -5.160799       6.978271          -0.000442
          203              C       3.284173      16.414270      20.176014      -0.112973      42.225056 0.57523159E+03  0.14431690E+05                                10.388872                            7.911483       0.369868       2.069997                    0.998221      31.130542      90.948882       0.598311       0.408042      -1.075000      -0.027209      -0.096571       0.087953       0.133424      -0.017251       0.018021       0.059862       0.102286      -0.048592      -0.094938       0.031399       0.063539             12.919151       6.356945       0.571946      -1.005761      15.639295       5.466452      16.761213           0.000001
          204              C       2.927463      14.409602      21.118027      -0.115536      30.824094 0.40951337E+03  0.94772703E+04                                 8.476071                            6.708463       0.294178       2.064890                    0.999727      29.036289      82.606481       0.642217       0.412106      -1.067819       0.011539       0.013115      -0.060480       0.062953       0.015239      -0.021567      -0.018624      -0.134946       0.121156      -0.092261       0.025251       0.067010              9.571365       4.857318       0.780477      -0.739954      12.728934       1.434663      11.127842          -0.000002
          205              C       2.902419      15.324306      22.122342      -0.098289      29.909964 0.39544704E+03  0.90721684E+04                                 8.301192                            6.586206       0.299388       2.070388                    0.999689      28.678530      81.234776       0.649037       0.411352      -1.068302       0.006165       0.057539      -0.004641       0.058054       0.012891      -0.016908      -0.019538      -0.109775       0.107458      -0.076249       0.016950       0.059298              9.359698       4.807694       0.641386      -0.995552      10.785217       1.280129      12.486183           0.000009
          206              C       3.290101      14.553650      18.638390       0.028928      44.249089 0.46438491E+03  0.11079919E+05                                10.937932                            7.281581       0.040440       2.002563                    0.999602      28.117475      80.971916       0.599574       0.428158      -1.058664      -0.008881       0.038886       0.059939       0.071997      -0.006667      -0.017398       0.032403      -0.033982       0.203097      -0.053483      -0.027827       0.081311             14.751077      15.814594      -1.056481       0.494409       9.548292       7.441763      18.890345          -0.000036
          207              C       2.174264      14.356784      17.878301       0.037041      38.032175 0.42398478E+03  0.98842989E+04                                 9.931310                            6.942501      -0.141266       1.967782                    0.999104      27.005918      76.770530       0.616308       0.426298      -1.060259      -0.037665       0.009442      -0.028688       0.048279      -0.001116      -0.013933      -0.013845      -0.022264      -0.044877      -0.027611       0.003461       0.024150             12.812240      16.624089      -1.561188      -0.848844       7.639496       4.996903      14.173134           0.000490
          208              C       2.360055      13.809402      16.614808      -0.154311      38.603691 0.45830282E+03  0.10957443E+05                                10.068966                            7.248020      -0.067542       1.947772                    0.999318      30.225393      88.672452       0.595980       0.429851      -1.051963       0.012353       0.009070       0.006293       0.016567       0.001769       0.014416      -0.011879      -0.019908      -0.052779      -0.028629       0.006033       0.022596             12.720833      13.327240      -2.418097      -3.816868       8.160533       6.024343      16.674726           0.000757
          209              C       3.626380      13.509302      16.133833       0.002044      41.252075 0.41323533E+03  0.95097294E+04                                10.313159                            6.686108       0.016439       2.010927                    0.999291      26.699707      73.818253       0.656077       0.405677      -1.080517      -0.004473       0.020218       0.032054       0.038161       0.005557       0.001435      -0.004875       0.004453      -0.030167      -0.012237       0.001099       0.011138             14.551111      12.079463      -1.454087      -1.580593       8.865058       7.914184      22.708813          -0.000061
          210              C       4.723568      13.684560      16.931304      -0.163828      38.093266 0.45875950E+03  0.10981925E+05                                 9.990107                            7.256514      -0.103920       1.934851                    0.999282      30.403264      89.537541       0.594443       0.430430      -1.050571      -0.013023       0.006221      -0.003548       0.014863      -0.000264      -0.008853      -0.017365      -0.020494      -0.070085      -0.031442       0.003358       0.028085             12.503457      11.248864       0.422634       2.883313       7.806097       6.017276      18.455410          -0.000791
          211              C       4.639816      14.215137      18.217226       0.040666      39.016326 0.44949463E+03  0.10623645E+05                                10.106431                            7.155166      -0.191308       1.948499                    0.998835      27.261486      77.801415       0.606751       0.427116      -1.060703       0.037880       0.003862      -0.008590       0.039033       0.007936       0.007841      -0.013905      -0.020305      -0.036147      -0.023352       0.000687       0.022665             12.858179      16.224131      -0.514841       2.362521       7.465975       4.736162      14.884431          -0.000547
          212              C       0.803369      14.750515      18.369244       0.082835      26.771763 0.40285963E+03  0.92976063E+04                                 7.973001                            6.783389      -0.343157       1.919962                    0.997886      26.356875      75.208206       0.619609       0.428323      -1.056152      -0.051723       0.007845      -0.069222       0.086767       0.010169       0.000434      -0.003087      -0.020474      -0.036132      -0.012825      -0.007848       0.020673              9.063295      12.704404       0.129483      -0.329773       7.856638       0.888285       6.628845           0.000146
          213              C       0.378466      16.142979      17.756188      -0.480274      25.916691 0.45252864E+03  0.10744843E+05                                 7.376432                            6.863445       0.243983       2.030486                    0.997923      32.382790      93.522936       0.660819       0.390364      -1.081654       0.017136      -0.070268       0.021602       0.075484      -0.019172      -0.002931      -0.028850      -0.084564      -0.042937      -0.043105      -0.020356       0.063461              7.567420       8.465519      -0.720366       0.207704       7.848853       0.419604       6.387889           0.000002
          214              C      -0.271856      13.660552      18.055240      -0.486388      28.263356 0.45352790E+03  0.10742431E+05                                 7.849684                            6.852034       0.420891       2.083295                    0.999071      32.143190      91.819585       0.666103       0.388210      -1.086386       0.056918       0.061349       0.009752       0.084252       0.026635       0.003324       0.008901      -0.022805      -0.052946      -0.021810      -0.017495       0.039305              8.693402      12.357782       1.783165      -0.256747       7.626820       0.511754       6.095603          -0.000002
          215              C       5.817369      14.395197      19.059555       0.098399      25.344987 0.37122558E+03  0.84306808E+04                                 7.729684                            6.542460      -0.416677       1.898057                    0.998251      26.154038      75.088826       0.623743       0.432390      -1.049093       0.072571      -0.016778      -0.045418       0.087240      -0.002106       0.003690      -0.003431      -0.029474      -0.006480      -0.014777      -0.001924       0.016701              8.657199      11.016489       0.127206       1.408572       7.900377       0.457433       7.054732          -0.000137
          216              C       6.557393      13.062753      19.316241      -0.483527      26.291007 0.43954660E+03  0.10344715E+05                                 7.449360                            6.758555       0.301566       2.044470                    0.999007      32.162746      92.005789       0.667819       0.389703      -1.083808      -0.032968       0.067884      -0.015440       0.077029      -0.019978       0.007713      -0.012321      -0.062322      -0.022206      -0.033962      -0.010541       0.044503              7.789183       8.697749      -1.464318       0.680747       8.390863      -0.494488       6.278939          -0.000010
          217              C       6.724770      15.441946      18.516278      -0.479453      26.519358 0.44139863E+03  0.10446211E+05                                 7.541676                            6.774087       0.141913       1.999741                    0.997679      32.420633      94.381187       0.663860       0.389854      -1.078829      -0.047444      -0.053487       0.024333       0.075524       0.032959      -0.004664      -0.024691      -0.047625       0.002572      -0.042473      -0.009297       0.051770              8.032689      10.281741       1.257108      -0.087417       7.556765       0.620291       6.259562          -0.000010
          218              C       3.823498      12.921106      14.765672       0.604668      23.894354 0.25278074E+03  0.52373530E+04                                 7.772958                            5.653714       0.003481       2.065035                    0.999630      21.982719      61.134544       0.623424       0.474193      -1.020769       0.010860      -0.022296      -0.052000       0.057611      -0.000952       0.012367      -0.078741      -0.118101      -0.183701      -0.096617      -0.026872       0.123488             10.267019       7.493021      -0.517931      -1.292902       6.887496       5.256284      16.420541           0.000542
          219              C       3.192252      17.801932      22.236978       0.029420      43.659541 0.45448830E+03  0.10786577E+05                                10.828623                            7.189458       0.057128       2.008483                    0.999538      28.026586      80.521954       0.605124       0.426482      -1.059602      -0.000073      -0.057328      -0.042987       0.071655       0.010001      -0.005481       0.036357      -0.123239      -0.042084      -0.057517      -0.025234       0.082752             14.611626      15.029581      -0.973466       1.574263      18.046412       8.010583      10.758885           0.000067
          220              C       2.033436      18.548581      22.321709       0.023520      39.182364 0.45619956E+03  0.10812614E+05                                10.116392                            7.197944      -0.145148       1.960327                    0.998885      27.473953      78.294041       0.606788       0.425886      -1.062399      -0.029627       0.025530      -0.001906       0.039156       0.018577      -0.001153      -0.015991       0.022693       0.050170      -0.033795       0.007728       0.026067             12.903388      16.161916      -0.130978       1.793124      14.338670       5.255296       8.209579          -0.000589
          221              C       2.120411      19.792195      22.912336      -0.165093      37.270939 0.44887446E+03  0.10690886E+05                                 9.825109                            7.163868      -0.105810       1.932486                    0.999445      30.380997      89.352934       0.599813       0.428747      -1.051212       0.013807      -0.008570      -0.002561       0.016452      -0.011787      -0.013365      -0.019777       0.012618       0.048358      -0.033003       0.005256       0.027747             12.264681      11.877808       2.396770       2.653934      16.121939       6.356111       8.794297          -0.000857
          222              C       3.304197      20.255550      23.393311       0.007793      40.071980 0.41186503E+03  0.94691353E+04                                10.122231                            6.677573       0.046326       2.020231                    0.999255      26.675420      73.685533       0.656201       0.405988      -1.080446       0.005513      -0.033192      -0.016437       0.037447       0.003280      -0.001804      -0.004117       0.012452       0.017027      -0.010676       0.002440       0.008236             14.071683      11.538050      -0.728273       1.124665      21.465067       7.844896       9.211934          -0.000511
          223              C       4.434585      19.494496      23.323532      -0.163977      37.787611 0.45484004E+03  0.10867516E+05                                 9.938915                            7.235088      -0.128708       1.928668                    0.998982      30.347501      89.362585       0.593983       0.431579      -1.049606      -0.011547       0.001181      -0.009565       0.015040       0.010566       0.000717      -0.012445       0.033617       0.049453      -0.031206       0.010809       0.020397             12.342346      11.795594      -3.738671      -0.158891      17.191728       5.693736       8.039716           0.000777
          224              C       4.433653      18.231675      22.745366       0.042207      38.057147 0.43741394E+03  0.10264290E+05                                 9.926539                            7.045678      -0.155818       1.961429                    0.999043      27.056488      76.850647       0.613318       0.425583      -1.062036       0.037853       0.015144      -0.000518       0.040773      -0.007799      -0.009162      -0.014606       0.010322       0.030129      -0.023270       0.004268       0.019001             12.592470      15.809905      -2.650982       1.218977      13.949401       4.743478       8.018104           0.000507
          225              C       0.632306      18.051615      21.751019       0.097421      26.092528 0.40482032E+03  0.93476010E+04                                 7.842294                            6.815328      -0.312118       1.932326                    0.998116      26.188647      74.574934       0.616489       0.430271      -1.055700      -0.062938       0.062726       0.014229       0.089991       0.010800       0.003120      -0.007234      -0.002121       0.021201      -0.016600       0.005040       0.011560              8.684165      11.359164       0.554870      -0.175196       6.747561       0.350353       7.945769          -0.000189
          226              C       0.166151      19.026340      20.619607      -0.481950      25.715474 0.44178498E+03  0.10414778E+05                                 7.311704                            6.770677       0.300221       2.049718                    0.998313      32.089733      91.993916       0.667702       0.389121      -1.083779       0.020117      -0.046296       0.060359       0.078684      -0.004530       0.008772      -0.038174      -0.029409       0.090056      -0.031102      -0.025937       0.057039              7.478582       8.072040      -0.231929       0.840257       6.829111       0.032474       7.534595          -0.000002
          227              C      -0.354157      17.921972      22.889907      -0.484008      27.206815 0.43783341E+03  0.10295106E+05                                 7.625740                            6.709407       0.380779       2.071864                    0.998775      32.048171      91.658982       0.675606       0.385559      -1.086628       0.049419       0.013717      -0.065743       0.083382       0.008810      -0.017295      -0.007765      -0.010679       0.056677      -0.023593      -0.005974       0.029566              8.309975      11.609329       0.790004      -1.542933       5.961029       0.022468       7.359567           0.000000
          228              C       5.675144      17.405800      22.635713       0.092835      25.663291 0.38057924E+03  0.86633570E+04                                 7.710601                            6.561963      -0.333967       1.923498                    0.998211      26.039148      73.903692       0.634178       0.424281      -1.058169       0.067915       0.049605       0.011656       0.084906      -0.001802      -0.000663      -0.006881      -0.007039       0.059598      -0.014065      -0.007495       0.021560              8.626045      10.932479      -1.288457       0.408491       6.781995       0.500573       8.163662           0.000128
          229              C       6.456080      17.381792      23.951540      -0.480100      26.521974 0.43286264E+03  0.10146438E+05                                 7.502704                            6.709551       0.322096       2.052087                    0.999197      31.985859      91.256285       0.670000       0.390003      -1.083815      -0.035310       0.005600      -0.070289       0.078859       0.001692       0.021901      -0.003242      -0.011070       0.101152      -0.030303      -0.011071       0.041374              7.952151       9.030611      -0.650652       1.652043       6.087417      -0.312766       8.738425           0.000019
          230              C       6.553158      17.929174      21.489349      -0.478402      26.859872 0.45610996E+03  0.10874414E+05                                 7.605058                            6.890637       0.159516       2.003531                    0.997623      32.597987      94.997451       0.658096       0.390374      -1.079342      -0.044983      -0.023581       0.055702       0.075381      -0.000467      -0.032375      -0.020918      -0.036330       0.085468      -0.047994      -0.002403       0.050398              8.067537      10.221046       0.074722      -1.018873       6.128699       0.734750       7.852865           0.000003
          231              C       3.324612      21.681625      24.003874       0.603003      23.267525 0.25281731E+03  0.52357884E+04                                 7.632484                            5.655959       0.001924       2.066499                    0.999460      21.956782      60.953318       0.623295       0.474501      -1.021093      -0.000058       0.054661       0.023745       0.059596       0.009278      -0.015668      -0.078624       0.038363       0.278940      -0.098133      -0.029309       0.127441              9.924786       7.211262      -0.110302       0.346998      15.584813       5.160812       6.978283           0.000440
          232              C       4.277536       4.410270      17.205435      -0.112973      42.225045 0.57523135E+03  0.14431683E+05                                10.388874                            7.911485       0.369864       2.069995                    0.998221      31.130534      90.948878       0.598311       0.408042      -1.075000       0.027209      -0.096570      -0.087952       0.133423       0.017251       0.018021      -0.059862       0.102286      -0.048593      -0.094938       0.031398       0.063539             12.919154       6.356947      -0.571946      -1.005761      15.639302      -5.466453      16.761214           0.000001
          233              C       4.634246       2.405602      16.263422      -0.115535      30.824048 0.40951237E+03  0.94772424E+04                                 8.476065                            6.708455       0.294181       2.064891                    0.999727      29.036261      82.606417       0.642217       0.412106      -1.067819      -0.011540       0.013115       0.060480       0.062953      -0.015238      -0.021566       0.018624      -0.134945       0.121156      -0.092260       0.025251       0.067009              9.571360       4.857313      -0.780478      -0.739953      12.728941      -1.434663      11.127826           0.000001
          234              C       4.659290       3.320306      15.259107      -0.098288      29.909965 0.39544682E+03  0.90721633E+04                                 8.301196                            6.586205       0.299390       2.070389                    0.999689      28.678527      81.234798       0.649037       0.411352      -1.068302      -0.006165       0.057538       0.004641       0.058053      -0.012891      -0.016908       0.019538      -0.109774       0.107457      -0.076248       0.016950       0.059298              9.359704       4.807694      -0.641386      -0.995554      10.785224      -1.280132      12.486193           0.000008
          235              C       4.271608       2.549650      18.743059       0.028930      44.249026 0.46438421E+03  0.11079898E+05                                10.937923                            7.281577       0.040441       2.002563                    0.999602      28.117447      80.971819       0.599574       0.428159      -1.058664       0.008881       0.038885      -0.059939       0.071998       0.006667      -0.017398      -0.032402      -0.033984       0.203094      -0.053484      -0.027826       0.081309             14.751064      15.814587       1.056482       0.494409       9.548282      -7.441752      18.890324          -0.000034
          236              C       5.387445       2.352784      19.503148       0.037042      38.032118 0.42398423E+03  0.98842823E+04                                 9.931301                            6.942497      -0.141263       1.967783                    0.999104      27.005891      76.770426       0.616308       0.426298      -1.060259       0.037665       0.009442       0.028688       0.048278       0.001116      -0.013932       0.013845      -0.022266      -0.044877      -0.027611       0.003460       0.024151             12.812227      16.624076       1.561183      -0.848838       7.639487      -4.996895      14.173118           0.000492
          237              C       5.201654       1.805402      20.766641      -0.154308      38.603561 0.45830112E+03  0.10957392E+05                                10.068943                            7.248006      -0.067543       1.947772                    0.999318      30.225336      88.672236       0.595981       0.429850      -1.051963      -0.012353       0.009069      -0.006294       0.016567      -0.001769       0.014416       0.011880      -0.019908      -0.052780      -0.028629       0.006033       0.022597             12.720800      13.327214       2.418087      -3.816849       8.160510      -6.024320      16.674675           0.000770
          238              C       3.935329       1.505302      21.247616       0.002040      41.252142 0.41323628E+03  0.95097555E+04                                10.313162                            6.686111       0.016448       2.010930                    0.999291      26.699747      73.818347       0.656078       0.405677      -1.080518       0.004474       0.020218      -0.032055       0.038162      -0.005557       0.001436       0.004875       0.004453      -0.030164      -0.012236       0.001099       0.011138             14.551113      12.079470       1.454083      -1.580581       8.865057      -7.914181      22.708812          -0.000055
          239              C       2.838141       1.680560      20.450145      -0.163829      38.093314 0.45876018E+03  0.10981946E+05                                 9.990117                            7.256520      -0.103917       1.934852                    0.999282      30.403293      89.537665       0.594443       0.430430      -1.050571       0.013023       0.006221       0.003546       0.014862       0.000264      -0.008852       0.017366      -0.020494      -0.070088      -0.031443       0.003358       0.028085             12.503468      11.248880      -0.422636       2.883323       7.806101      -6.017279      18.455424          -0.000782
          240              C       2.921893       2.211137      19.164223       0.040670      39.016252 0.44949372E+03  0.10623618E+05                                10.106420                            7.155160      -0.191308       1.948499                    0.998835      27.261453      77.801303       0.606752       0.427117      -1.060703      -0.037880       0.003861       0.008590       0.039033      -0.007937       0.007841       0.013905      -0.020306      -0.036148      -0.023352       0.000686       0.022666             12.858164      16.224116       0.514844       2.362518       7.465965      -4.736153      14.884411          -0.000543
          241              C       6.758340       2.746515      19.012205       0.082834      26.771729 0.40285913E+03  0.92975911E+04                                 7.972994                            6.783384      -0.343153       1.919963                    0.997886      26.356848      75.208099       0.619609       0.428322      -1.056153       0.051723       0.007845       0.069222       0.086767      -0.010169       0.000433       0.003087      -0.020473      -0.036132      -0.012824      -0.007848       0.020673              9.063287      12.704392      -0.129487      -0.329770       7.856633      -0.888283       6.628837           0.000148
          242              C       7.183243       4.138979      19.625261      -0.480274      25.916670 0.45252807E+03  0.10744826E+05                                 7.376427                            6.863440       0.243982       2.030486                    0.997923      32.382776      93.522882       0.660819       0.390364      -1.081654      -0.017136      -0.070268      -0.021602       0.075484       0.019171      -0.002931       0.028850      -0.084564      -0.042937      -0.043105      -0.020356       0.063461              7.567416       8.465513       0.720362       0.207703       7.848848      -0.419605       6.387887           0.000010
          243              C       7.833565       1.656552      19.326209      -0.486386      28.263181 0.45352445E+03  0.10742339E+05                                 7.849695                            6.852043       0.420890       2.083295                    0.999071      32.143020      91.819347       0.666097       0.388214      -1.086382      -0.056918       0.061349      -0.009753       0.084252      -0.026636       0.003323      -0.008901      -0.022806      -0.052946      -0.021811      -0.017494       0.039306              8.693415      12.357802      -1.783168      -0.256749       7.626832      -0.511753       6.095612           0.000011
          244              C       1.744340       2.391197      18.321894       0.098397      25.345002 0.37122597E+03  0.84306912E+04                                 7.729685                            6.542462      -0.416670       1.898059                    0.998251      26.154045      75.088835       0.623743       0.432390      -1.049094      -0.072571      -0.016778       0.045418       0.087240       0.002105       0.003691       0.003431      -0.029473      -0.006479      -0.014777      -0.001923       0.016701              8.657200      11.016488      -0.127199       1.408573       7.900383      -0.457426       7.054730          -0.000136
          245              C       1.004316       1.058753      18.065208      -0.483524      26.290921 0.43954439E+03  0.10344656E+05                                 7.449349                            6.758538       0.301563       2.044471                    0.999007      32.162722      92.005859       0.667819       0.389703      -1.083808       0.032968       0.067884       0.015440       0.077029       0.019978       0.007712       0.012320      -0.062322      -0.022209      -0.033961      -0.010542       0.044503              7.789175       8.697747       1.464295       0.680747       8.390841       0.494489       6.278936          -0.000001
          246              C       0.836939       3.437946      18.865171      -0.479453      26.519327 0.44139801E+03  0.10446194E+05                                 7.541669                            6.774081       0.141914       1.999742                    0.997679      32.420620      94.381163       0.663860       0.389854      -1.078829       0.047443      -0.053487      -0.024334       0.075524      -0.032959      -0.004664       0.024691      -0.047625       0.002571      -0.042473      -0.009298       0.051770              8.032682      10.281721      -1.257102      -0.087421       7.556762      -0.620292       6.259564          -0.000006
          247              C       3.738211       0.917106      22.615777       0.604668      23.894411 0.25278137E+03  0.52373687E+04                                 7.772969                            5.653721       0.003487       2.065036                    0.999630      21.982734      61.134583       0.623423       0.474193      -1.020770      -0.010862      -0.022297       0.052000       0.057612       0.000953       0.012366       0.078742      -0.118101      -0.183703      -0.096617      -0.026872       0.123490             10.267037       7.493027       0.517926      -1.292891       6.887507      -5.256297      16.420576           0.000548
          248              C       4.369457       5.797932      15.144471       0.029418      43.659629 0.45448926E+03  0.10786605E+05                                10.828637                            7.189465       0.057129       2.008482                    0.999538      28.026623      80.522091       0.605124       0.426482      -1.059602       0.000073      -0.057328       0.042987       0.071654      -0.010001      -0.005481      -0.036358      -0.123239      -0.042087      -0.057517      -0.025236       0.082753             14.611649      15.029606       0.973467       1.574267      18.046442      -8.010596      10.758897           0.000067
          249              C       5.528273       6.544581      15.059740       0.023519      39.182426 0.45620034E+03  0.10812637E+05                                10.116401                            7.197949      -0.145146       1.960327                    0.998885      27.473982      78.294141       0.606788       0.425886      -1.062400       0.029627       0.025530       0.001906       0.039156      -0.018577      -0.001153       0.015990       0.022694       0.050168      -0.033794       0.007728       0.026066             12.903403      16.161940       0.130980       1.793127      14.338684      -5.255301       8.209586          -0.000590
          250              C       5.441298       7.788195      14.469113      -0.165093      37.270913 0.44887401E+03  0.10690873E+05                                 9.825105                            7.163864      -0.105813       1.932485                    0.999445      30.380982      89.352896       0.599813       0.428747      -1.051212      -0.013807      -0.008570       0.002560       0.016451       0.011787      -0.013365       0.019776       0.012617       0.048357      -0.033002       0.005256       0.027746             12.264678      11.877807      -2.396765       2.653931      16.121936      -6.356110       8.794292          -0.000865
          251              C       4.257512       8.251550      13.988138       0.007796      40.071989 0.41186485E+03  0.94691313E+04                                10.122239                            6.677575       0.046318       2.020229                    0.999255      26.675409      73.685538       0.656201       0.405989      -1.080446      -0.005512      -0.033191       0.016437       0.037446      -0.003279      -0.001805       0.004117       0.012452       0.017027      -0.010676       0.002439       0.008237             14.071701      11.538064       0.728282       1.124663      21.465098      -7.844908       9.211942          -0.000517
          252              C       3.127124       7.490496      14.057917      -0.163978      37.787708 0.45484132E+03  0.10867555E+05                                 9.938929                            7.235096      -0.128704       1.928668                    0.998982      30.347556      89.362797       0.593983       0.431579      -1.049606       0.011547       0.001181       0.009565       0.015040      -0.010565       0.000717       0.012444       0.033617       0.049450      -0.031205       0.010809       0.020396             12.342368      11.795617       3.738681      -0.158892      17.191759      -5.693747       8.039728           0.000769
          253              C       3.128056       6.227675      14.636083       0.042206      38.057217 0.43741477E+03  0.10264316E+05                                 9.926553                            7.045686      -0.155821       1.961428                    0.999043      27.056522      76.850794       0.613317       0.425583      -1.062035      -0.037853       0.015144       0.000518       0.040773       0.007799      -0.009162       0.014605       0.010322       0.030127      -0.023270       0.004269       0.019001             12.592491      15.809936       2.650987       1.218981      13.949422      -4.743486       8.018115           0.000505
          254              C       6.929403       6.047615      15.630430       0.097420      26.092541 0.40482056E+03  0.93476084E+04                                 7.842297                            6.815331      -0.312118       1.932325                    0.998116      26.188661      74.574993       0.616489       0.430272      -1.055699       0.062938       0.062727      -0.014229       0.089991      -0.010800       0.003120       0.007234      -0.002121       0.021201      -0.016599       0.005039       0.011560              8.684169      11.359173      -0.554867      -0.175194       6.747562      -0.350355       7.945772          -0.000190
          255              C       7.395558       7.022340      16.761842      -0.481949      25.715476 0.44178494E+03  0.10414779E+05                                 7.311708                            6.770678       0.300219       2.049718                    0.998313      32.089746      91.994029       0.667701       0.389121      -1.083779      -0.020117      -0.046296      -0.060360       0.078685       0.004530       0.008772       0.038173      -0.029409       0.090057      -0.031102      -0.025936       0.057038              7.478588       8.072056       0.231928       0.840258       6.829112      -0.032477       7.534596          -0.000010
          256              C       7.915866       5.917972      14.491542      -0.484008      27.206812 0.43783338E+03  0.10295106E+05                                 7.625741                            6.709408       0.380780       2.071864                    0.998775      32.048174      91.659030       0.675606       0.385559      -1.086628      -0.049419       0.013717       0.065743       0.083382      -0.008810      -0.017295       0.007765      -0.010679       0.056676      -0.023592      -0.005974       0.029567              8.309977      11.609330      -0.790005      -1.542933       5.961033      -0.022474       7.359568          -0.000008
          257              C       1.886565       5.401800      14.745736       0.092835      25.663300 0.38057937E+03  0.86633613E+04                                 7.710603                            6.561964      -0.333967       1.923498                    0.998211      26.039157      73.903732       0.634178       0.424281      -1.058169      -0.067915       0.049605      -0.011656       0.084906       0.001802      -0.000663       0.006880      -0.007039       0.059598      -0.014065      -0.007495       0.021560              8.626048      10.932482       1.288455       0.408491       6.781997      -0.500575       8.163666           0.000127
          258              C       1.105629       5.377792      13.429909      -0.480100      26.521999 0.43286323E+03  0.10146457E+05                                 7.502712                            6.709557       0.322093       2.052086                    0.999197      31.985894      91.256486       0.669999       0.390003      -1.083815       0.035310       0.005600       0.070289       0.078859      -0.001691       0.021902       0.003243      -0.011070       0.101151      -0.030303      -0.011071       0.041374              7.952159       9.030620       0.650643       1.652040       6.087422       0.312766       8.738436           0.000011
          259              C       1.008551       5.925174      15.892100      -0.478402      26.859862 0.45610974E+03  0.10874409E+05                                 7.605057                            6.890634       0.159517       2.003532                    0.997623      32.597986      94.997487       0.658096       0.390373      -1.079342       0.044983      -0.023582      -0.055702       0.075381       0.000467      -0.032375       0.020918      -0.036328       0.085469      -0.047994      -0.002404       0.050398              8.067536      10.221043      -0.074726      -1.018871       6.128703      -0.734754       7.852863          -0.000001
          260              C       4.237097       9.677625      13.377575       0.603004      23.267464 0.25281659E+03  0.52357704E+04                                 7.632471                            5.655951       0.001920       2.066498                    0.999460      21.956771      60.953295       0.623296       0.474501      -1.021093       0.000057       0.054661      -0.023745       0.059596      -0.009280      -0.015668       0.078623       0.038364       0.278938      -0.098132      -0.029308       0.127440              9.924767       7.211250       0.110314       0.346991      15.584782      -5.160799       6.978270           0.000435
          261              N       5.382898       8.892563       4.956780       0.051858      33.932949 0.36359300E+03  0.80922085E+04                                 8.917429                            6.198278      -0.363753       1.942546                    0.997243      24.548173      66.432351       0.694539       0.396240      -1.088457      -0.000634       0.016615      -0.000716       0.016643       0.001507      -0.008302       0.007979      -0.049434       0.124500      -0.046355       0.002539       0.043815             11.997552       5.648642      -0.026841      -1.015995      11.905045       6.705997      18.438970          -0.000001
          262              N       5.403086       7.483294       3.384267       0.035010      36.254769 0.38548072E+03  0.86951472E+04                                 9.319702                            6.375652      -0.378081       1.934136                    0.997324      24.835693      67.396324       0.686679       0.395437      -1.090323       0.003452      -0.000222      -0.009911       0.010497       0.013257      -0.009299       0.015825      -0.095464       0.052530      -0.060001       0.012090       0.047911             12.728400       5.773269       0.541765      -0.207892      18.573706       7.910222      13.838223           0.000003
          263              N       4.127005      20.896563       7.503703       0.051856      33.933003 0.36359359E+03  0.80922260E+04                                 8.917442                            6.198286      -0.363757       1.942544                    0.997243      24.548202      66.432476       0.694538       0.396240      -1.088456       0.000634       0.016615       0.000716       0.016643      -0.001507      -0.008302      -0.007980      -0.049435       0.124501      -0.046355       0.002540       0.043816             11.997572       5.648650       0.026842      -1.015997      11.905066      -6.706014      18.439001          -0.000001
          264              N       4.106817      19.487294       9.076216       0.035012      36.254723 0.38548019E+03  0.86951314E+04                                 9.319692                            6.375646      -0.378078       1.934137                    0.997324      24.835670      67.396228       0.686680       0.395437      -1.090323      -0.003452      -0.000223       0.009911       0.010497      -0.013257      -0.009299      -0.015824      -0.095463       0.052529      -0.060001       0.012090       0.047911             12.728385       5.773264      -0.541763      -0.207892      18.573686      -7.910211      13.838206           0.000003
          265              N       3.152908      15.115437      19.964186       0.051857      33.932962 0.36359317E+03  0.80922135E+04                                 8.917431                            6.198280      -0.363754       1.942546                    0.997243      24.548181      66.432382       0.694539       0.396240      -1.088457       0.000634      -0.016615       0.000716       0.016643       0.001507      -0.008302       0.007980      -0.049434       0.124500      -0.046355       0.002539       0.043815             11.997556       5.648644      -0.026842      -1.015996      11.905052       6.706000      18.438972          -0.000000
          266              N       3.132720      16.524706      21.536699       0.035010      36.254763 0.38548065E+03  0.86951448E+04                                 9.319701                            6.375651      -0.378080       1.934137                    0.997324      24.835688      67.396302       0.686680       0.395437      -1.090323      -0.003452       0.000222       0.009911       0.010497       0.013257      -0.009299       0.015825      -0.095463       0.052530      -0.060001       0.012090       0.047911             12.728399       5.773268       0.541762      -0.207892      18.573707       7.910225      13.838220          -0.000004
          267              N       4.408801       3.111437      17.417263       0.051856      33.932990 0.36359354E+03  0.80922240E+04                                 8.917436                            6.198283      -0.363754       1.942545                    0.997243      24.548194      66.432431       0.694539       0.396240      -1.088457      -0.000634      -0.016616      -0.000716       0.016643      -0.001507      -0.008302      -0.007980      -0.049435       0.124500      -0.046355       0.002540       0.043816             11.997561       5.648646       0.026842      -1.015997      11.905058      -6.705999      18.438978           0.000000
          268              N       4.428989       4.520706      15.844750       0.035012      36.254723 0.38548015E+03  0.86951300E+04                                 9.319691                            6.375644      -0.378076       1.934138                    0.997324      24.835666      67.396205       0.686680       0.395437      -1.090323       0.003452       0.000223      -0.009911       0.010497      -0.013257      -0.009299      -0.015824      -0.095463       0.052529      -0.060001       0.012090       0.047911             12.728385       5.773263      -0.541763      -0.207892      18.573692      -7.910211      13.838199          -0.000004
          269             Cl       4.399180       4.894751       7.508936      -0.509353     162.024521 0.47537058E+04  0.19131645E+06                                20.582195                           18.937643       0.660295       1.848690                    0.999750      80.674747     249.118804       0.537942       0.282912      -1.245156      -0.030442      -0.080978       0.102872       0.134413       0.057753      -0.068496      -0.211100      -0.152158       0.233249      -0.155111      -0.134264       0.289375             20.808134      15.187707       2.151702      -2.394895      23.666480      -6.973516      23.570215           0.000020
          270             Cl       5.110723      16.898751       4.951547      -0.509351     162.024121 0.47536907E+04  0.19131568E+06                                20.582147                           18.937601       0.660299       1.848690                    0.999750      80.674736     249.118593       0.537943       0.282911      -1.245156       0.030443      -0.080979      -0.102870       0.134412      -0.057753      -0.068496       0.211099      -0.152158       0.233253      -0.155110      -0.134264       0.289374             20.808086      15.187676      -2.151696      -2.394889      23.666420       6.973496      23.570161           0.000016
          271             Cl       4.136626      19.113249      17.412030      -0.509351     162.024169 0.47536927E+04  0.19131578E+06                                20.582154                           18.937607       0.660301       1.848691                    0.999750      80.674730     249.118596       0.537943       0.282911      -1.245156       0.030442       0.080979      -0.102871       0.134412       0.057754      -0.068496      -0.211100      -0.152160       0.233251      -0.155110      -0.134266       0.289376             20.808092      15.187679       2.151696      -2.394889      23.666435      -6.973498      23.570162          -0.000007
          272             Cl       3.425083       7.109249      19.969419      -0.509350     162.024362 0.47537003E+04  0.19131616E+06                                20.582171                           18.937622       0.660299       1.848690                    0.999750      80.674776     249.118799       0.537942       0.282911      -1.245156      -0.030443       0.080978       0.102870       0.134412      -0.057752      -0.068495       0.211100      -0.152157       0.233253      -0.155110      -0.134264       0.289374             20.808110      15.187693      -2.151698      -2.394893      23.666449       6.973506      23.570189          -0.000005
          273              O       5.742984      11.382673      10.797756      -0.522901      30.849429 0.46387831E+03  0.10752887E+05                                 7.830460                            6.621057       0.405429       2.176379                    0.999139      27.057284      69.953152       0.745595       0.354390      -1.142110      -0.012488      -0.005054      -0.013830       0.019307       0.017261       0.044061      -0.016640      -0.069855      -0.009595      -0.070111       0.027493       0.042617              9.241869       6.980215       0.713057       1.380646       7.201451       3.589064      13.543940           0.054640
          274              O       3.516033      11.223740      10.558266      -0.545700      33.281462 0.50343768E+03  0.11899988E+05                                 8.242274                            6.894920       0.392689       2.163076                    0.999106      27.572046      71.764072       0.731748       0.354115      -1.143399       0.017705      -0.006682      -0.012863       0.022882      -0.019966      -0.049777      -0.030694      -0.027168      -0.079872      -0.077687       0.035993       0.041695              9.863354       8.536605      -1.486862      -3.595176       7.192239       3.260237      13.861217          -0.052802
          275              O       6.289228       1.732897       0.819651      -0.529926      32.152046 0.48037992E+03  0.11239103E+05                                 8.067187                            6.754835       0.348324       2.154564                    0.999152      27.269340      70.951882       0.734993       0.356185      -1.140063      -0.014446       0.015530       0.001731       0.021280      -0.042083      -0.028972      -0.032997      -0.010334       0.112758      -0.077697       0.022792       0.054904              9.595909       7.445904      -2.572649      -0.982816      14.083411       3.478844       7.258413          -0.046605
          276              O       4.075481       1.891110       0.572185      -0.530216      30.802025 0.47167307E+03  0.10973602E+05                                 7.793602                            6.663505       0.415756       2.176006                    0.999258      27.222516      70.391367       0.745766       0.353017      -1.143804       0.014547       0.010678       0.003300       0.018344       0.048323       0.013628      -0.014432       0.007562       0.087635      -0.067164       0.033234       0.033930              9.067630       7.523888       2.116713       1.267342      12.377889       3.359570       7.301114           0.058070
          277              O       3.766919      23.386673       1.662727      -0.522896      30.849068 0.46387231E+03  0.10752707E+05                                 7.830371                            6.620994       0.405435       2.176380                    0.999139      27.057257      69.952822       0.745603       0.354388      -1.142112       0.012489      -0.005055       0.013834       0.019310      -0.017261       0.044062       0.016641      -0.069855      -0.009601      -0.070112       0.027493       0.042619              9.241747       6.980148      -0.713052       1.380637       7.201363      -3.588996      13.543730           0.054650
          278              O       5.993870      23.227740       1.902217      -0.545688      33.281127 0.50343069E+03  0.11899779E+05                                 8.242216                            6.894866       0.392700       2.163082                    0.999106      27.571867      71.763431       0.731751       0.354114      -1.143400      -0.017701      -0.006681       0.012861       0.022878       0.019966      -0.049778       0.030693      -0.027164      -0.079874      -0.077688       0.035994       0.041694              9.863287       8.536548       1.486856      -3.595161       7.192187      -3.260217      13.861125          -0.052780
          279              O       3.220675      13.736897      11.640832      -0.529936      32.152372 0.48038655E+03  0.11239299E+05                                 8.067246                            6.754888       0.348317       2.154559                    0.999152      27.269512      70.952508       0.734989       0.356186      -1.140062       0.014449       0.015533      -0.001732       0.021284       0.042082      -0.028972       0.032997      -0.010336       0.112762      -0.077696       0.022790       0.054906              9.595980       7.445956       2.572657      -0.982821      14.083515      -3.478872       7.258470          -0.046627
          280              O       5.434422      13.895110      11.888298      -0.530222      30.802298 0.47167760E+03  0.10973739E+05                                 7.793669                            6.663553       0.415752       2.176004                    0.999258      27.222530      70.391599       0.745760       0.353019      -1.143802      -0.014545       0.010675      -0.003299       0.018341      -0.048323       0.013628       0.014430       0.007560       0.087631      -0.067163       0.033232       0.033931              9.067724       7.523944      -2.116738       1.267355      12.378047      -3.359623       7.301181           0.058061
          281              O       2.792822      12.625327      14.123210      -0.522903      30.849497 0.46387961E+03  0.10752925E+05                                 7.830474                            6.621069       0.405427       2.176377                    0.999139      27.057315      69.953274       0.745594       0.354391      -1.142109       0.012488       0.005053       0.013830       0.019307       0.017261       0.044061      -0.016640      -0.069856      -0.009596      -0.070111       0.027493       0.042618              9.241886       6.980226       0.713058       1.380646       7.201465       3.589072      13.543967          -0.054667
          282              O       5.019773      12.784260      14.362700      -0.545698      33.281368 0.50343592E+03  0.11899935E+05                                 8.242254                            6.894904       0.392692       2.163077                    0.999106      27.572015      71.763929       0.731749       0.354114      -1.143400      -0.017705       0.006682       0.012864       0.022882      -0.019966      -0.049777      -0.030693      -0.027166      -0.079873      -0.077688       0.035993       0.041694              9.863327       8.536587      -1.486859      -3.595167       7.192220       3.260226      13.861175           0.052782
          283              O       2.246578      22.275103      24.101315      -0.529930      32.152039 0.48038117E+03  0.11239137E+05                                 8.067167                            6.754833       0.348321       2.154561                    0.999152      27.269469      70.952171       0.734995       0.356184      -1.140064       0.014450      -0.015536      -0.001733       0.021288      -0.042082      -0.028972      -0.032998      -0.010334       0.112765      -0.077697       0.022790       0.054907              9.595868       7.445895      -2.572627      -0.982807      14.083319       3.478807       7.258390           0.046613
          284              O       4.460325      22.116890      24.348781      -0.530213      30.802086 0.47167307E+03  0.10973606E+05                                 7.793633                            6.663518       0.415754       2.176007                    0.999258      27.222405      70.391170       0.745762       0.353018      -1.143802      -0.014543      -0.010672      -0.003297       0.018337       0.048324       0.013629      -0.014430       0.007561       0.087629      -0.067164       0.033231       0.033932              9.067683       7.523907       2.116734       1.267352      12.377995       3.359611       7.301148          -0.058061
          285              O       4.768887       0.621327      23.258239      -0.522893      30.849250 0.46387441E+03  0.10752773E+05                                 7.830431                            6.621029       0.405431       2.176382                    0.999139      27.057165      69.952760       0.745597       0.354390      -1.142110      -0.012486       0.005052      -0.013827       0.019303      -0.017262       0.044062       0.016639      -0.069854      -0.009595      -0.070111       0.027495       0.042616              9.241839       6.980187      -0.713056       1.380646       7.201423      -3.589058      13.543907          -0.054640
          286              O       2.541936       0.780260      23.018749      -0.545692      33.281195 0.50343339E+03  0.11899858E+05                                 8.242214                            6.894880       0.392694       2.163078                    0.999106      27.572004      71.763801       0.731752       0.354114      -1.143400       0.017707       0.006683      -0.012867       0.022886       0.019966      -0.049777       0.030695      -0.027168      -0.079875      -0.077688       0.035992       0.041696              9.863267       8.536549       1.486845      -3.595134       7.192181      -3.260193      13.861071           0.052789
          287              O       5.315131      10.271103      13.280134      -0.529935      32.152301 0.48038521E+03  0.11239259E+05                                 8.067232                            6.754876       0.348320       2.154560                    0.999152      27.269482      70.952383       0.734990       0.356186      -1.140062      -0.014448      -0.015533       0.001732       0.021285       0.042082      -0.028972       0.032997      -0.010336       0.112760      -0.077696       0.022791       0.054905              9.595961       7.445945       2.572654      -0.982819      14.083484      -3.478863       7.258456           0.046605
          288              O       3.101384      10.112890      13.032668      -0.530223      30.802396 0.47167946E+03  0.10973794E+05                                 7.793690                            6.663570       0.415749       2.176002                    0.999258      27.222565      70.391754       0.745758       0.353019      -1.143801       0.014546      -0.010675       0.003299       0.018341      -0.048322       0.013628       0.014430       0.007559       0.087632      -0.067162       0.033233       0.033930              9.067750       7.523961      -2.116743       1.267358      12.378086      -3.359636       7.301203          -0.058088

******************************************************
Auxiliary information for the entire system
The total spin magnetic moment of the unit cell is   0.000085
The total net atomic charge of the unit cell is   0.000001
Accuracy of reproducing the electrostatic potential in the unit cell:
  The inner radius (bohr) =    5.0000
  The outer radius (bohr) =   12.0000
  Valid grid points have density less than (e/(bohr^3)) =    0.0001
  The number of valid grid points were=       522784
  The rms potential error without charges in kcal/mol is=      7.81039
  The rms potential error with partial charges in kcal/mol is=      1.03891
  The RRMSE value at monopole order=      0.13302
  The rms potential error with partial charges and cloud penetration in kcal/mol is=      1.03071
  The RRMSE value at monopole order with cloud penetration is=      0.13197
  The rms potential error with partial charges and atomic dipoles in kcal/mol is=      0.53760
  The RRMSE value at dipole order=      0.06883
  The rms potential error with partial charges, atomic dipoles and cloud penetration in kcal/mol is=      0.52610
  The RRMSE value at dipole order with cloud penetration=      0.06736

******************************************************
The electron densities and ab initio electrostatic potential were computed in VASP using the PBE functional and
projector augmented wave method. See the main text of the journal article for a description of computational details.
The atomic charges, dipoles, and quadrupoles were computed with the DDEC6 method as described in
(a) T. A. Manz and N. Gabaldon Limas, RSC Adv. 6 (2016) 47771-47801 DOI: 10.1039/c6ra04656h
(b) N. Gabaldon Limas and T. A. Manz, RSC Adv. 8 (2018) 2678-2707 DOI: 10.1039/c7ra11829e.
For each atom in the material, the electron cloud parameters were fit to the spherically averaged atom-in-material
electron density using radial positions for which this density was between 10^-4 and 10^-2 electrons per cubic bohr.
The polarizabilities, dispersion coefficients, and quantum Drude oscillator (QDO) parameters were fit using the MCLF method.
The magnetic structure of the system was optimized in VASP from the default ferromagnetic initial guess using spin polarization.
The atomic spin moments (ASMs) were computed on this optimized magnetic structure using the DDEC6 partition as inputs
to the method of T. A. Manz and D. S. Sholl, J. Chem. Theory Comput. 7 (2011) 4146-4164 DOI: 10.1021/ct200539n.
The RMSE and RRMSE were computed using a uniform grid with Ewald summation.
