# Supplementary material for: A collection of forcefield precursors for metal–organic frameworks
Source: RSC Adv. 2019 Nov 13;9(63):36492–507. doi: 10.1039/c9ra07327b (PMC9075174; doi:10.1039/c9ra07327b)
Supplement: RA-009-C9RA07327B-s5407 [file RA-009-C9RA07327B-s5407.xyz]

  108
jmolscript: load "" {1 1 1} spacegroup "x,y,z" unitcell [{      9.869000     0.000000     0.000000 }, {     -3.982085    10.341843     0.000000 }, {      0.000000     0.000000    19.785000 }]
Zn     1.863309     3.793491     3.654487     0.821006
Zn     1.080148     1.377430    13.546987     0.821006
Zn     4.023606     6.548352    16.130513     0.821006
Zn     4.806767     8.964413     6.238013     0.821006
H     -0.235792     5.541159     7.005869     0.135024
H      7.818351     1.855327     9.168369     0.134925
H     -1.064006     7.023146     8.808282     0.133406
H      0.123121     1.315482     3.610762     0.107612
H      5.193052    10.126733     2.124909     0.127033
H      1.563945     1.448892    19.082632     0.124151
H      2.395887     2.873998     0.886368     0.096356
H     -0.802835     9.971605    16.898368     0.135024
H      4.994106     3.315595    19.060869     0.134925
H      0.025379     8.489619    18.700782     0.133406
H      2.820337     3.855439    13.503262     0.107612
H      3.637320     5.386032    12.017409     0.127033
H      1.379513     3.722029     9.190132     0.124151
H      0.547571     2.296923    10.778868     0.096356
H      6.122707     4.800684    12.779132     0.135024
H     -1.931436     8.486516    10.616631     0.134925
H      6.950921     3.318697    10.976718     0.133406
H      5.763794     9.026361    16.174238     0.107612
H      0.693863     0.215110    17.660091     0.127033
H      4.322970     8.892951     0.702367     0.124151
H      3.491028     7.467845    18.898632     0.096356
H      6.689750     0.370238     2.886632     0.135024
H      0.892809     7.026248     0.724131     0.134925
H      5.861536     1.852224     1.084218     0.133406
H      3.066578     6.486404     6.281738     0.107612
H      2.249595     4.955811     7.767591     0.127033
H      4.507402     6.619814    10.594867     0.124151
H      5.339344     8.044920     9.006132     0.096356
C      0.417732     3.469688     5.678691     0.593028
C     -0.429564     3.571038     6.913868    -0.010473
C     -0.593563     4.806889     7.450635    -0.193585
C     -1.297531     5.017862     8.676514     0.085339
C      8.010150     3.884396     9.338718     0.081449
C      8.181021     2.599939     8.744772    -0.163103
C      8.859591     2.429299     7.578051    -0.035755
C     -1.433411     6.285772     9.238012    -0.210195
C      8.915635     1.071415     6.945326     0.579085
C      0.424836     1.339269     2.730924     0.122132
C     -0.087880     0.428152     1.833476    -0.167541
C      0.288614     0.460212     0.507881     0.113703
C      1.250872     1.398217     0.170745    -0.172006
C      1.743624     2.258659     1.134472     0.100064
C      2.525726     1.701233    15.571191     0.593028
C      3.373021     1.599883    16.806368    -0.010473
C      3.537020     0.364033    17.343135    -0.193585
C      4.240988     0.153059    18.569014     0.085339
C      4.802308     1.286525    19.231218     0.081449
C      4.631436     2.570982    18.637272    -0.163103
C      3.952867     2.741623    17.470551    -0.035755
C      0.394784     9.226992    19.130512    -0.210195
C      3.896823     4.099507    16.837826     0.579085
C      2.518622     3.831653    12.623424     0.122132
C      3.031338     4.742769    11.725976    -0.167541
C      2.654843     4.710709    10.400381     0.113703
C      1.692586     3.772704    10.063245    -0.172006
C      1.199834     2.912263    11.026972     0.100064
C      5.469183     6.872155    14.106309     0.593028
C      6.316479     6.770805    12.871132    -0.010473
C      6.480478     5.534954    12.334365    -0.193585
C      7.184446     5.323981    11.108486     0.085339
C     -2.123235     6.457447    10.446282     0.081449
C     -2.294106     7.741904    11.040228    -0.163103
C     -2.972676     7.912544    12.206949    -0.035755
C      7.320326     4.056071    10.546988    -0.210195
C     -3.028720     9.270428    12.839674     0.579085
C      5.462079     9.002574    17.054076     0.122132
C      5.974795     9.913691    17.951524    -0.167541
C      5.598301     9.881631    19.277119     0.113703
C      4.636043     8.943626    19.614255    -0.172006
C      4.143291     8.083184    18.650528     0.100064
C      3.361189     8.640610     4.213809     0.593028
C      2.513894     8.741960     2.978632    -0.010473
C      2.349895     9.977810     2.441865    -0.193585
C      1.645927    10.188784     1.215986     0.085339
C      1.084607     9.055318     0.553782     0.081449
C      1.255479     7.770861     1.147728    -0.163102
C      1.934048     7.600220     2.314449    -0.035755
C      5.492131     1.114851     0.654488    -0.210195
C      1.990092     6.242336     2.947174     0.579085
C      3.368293     6.510190     7.161576     0.122132
C      2.855577     5.599074     8.059024    -0.167541
C      3.232072     5.631134     9.384619     0.113703
C      4.194329     6.569139     9.721755    -0.172006
C      4.687081     7.429580     8.758028     0.100064
N      1.329160     2.248317     2.398931    -0.214694
N      1.614297     2.922605    12.291431    -0.214694
N      4.557755     8.093526    17.386069    -0.214694
N      4.272618     7.419238     7.493569    -0.214694
O      0.002358     4.028148     4.625733    -0.543435
O      1.540418     2.940186     5.751302    -0.559419
O      9.097569     0.967997     5.717074    -0.531050
O      8.720249     0.058949     7.691419    -0.553056
O      2.941099     1.142774    14.518233    -0.543435
O      1.403039     2.230736    15.643802    -0.559419
O      3.714888     4.202925    15.609574    -0.531050
O      4.092208     5.111973    17.583919    -0.553056
O      5.884557     6.313695    15.159267    -0.543435
O      4.346497     7.401657    14.033698    -0.559419
O     -3.210654     9.373846    14.067926    -0.531050
O     -2.833334    10.282894    12.093581    -0.553056
O      2.945816     9.199069     5.266767    -0.543435
O      4.483876     8.111107     4.141198    -0.559419
O      2.172027     6.138918     4.175426    -0.531050
O      1.794707     5.229870     2.201081    -0.553056

The following XYZ coordinates are in angstroms. Other properties are in atomic units.
The sperically averaged electron density of each atom fit to a function of the form exp(a - br)
eigen_1, eigen_2 and eigen_3 are the three eigenvalues of traceless quadrupole moment tensor
  atom number  atomic symbol              X              Y              Z     net charge C6 coefficient C8 coefficient C10 coefficient fluctuating dipole atomic polarizability isotropic forcefield polarizability              a              b squared Pearson coefficient          <r^3>          <r^4>         wp_QDO          m_QDO          q_QDO       dipole_x       dipole_y       dipole_z         dipole            Qxy            Qxz            Qyz     Q(x^2-y^2)  Q(3z^2 - R^2)        eigen_1        eigen_2        eigen_3 static polarizability      alpha(xx)      alpha(xy)      alpha(xz)      alpha(yy)      alpha(yz)      alpha(zz) atomic spin moment
            1             Zn       1.863309       3.793491       3.654487       0.821006      86.955589 0.18252726E+04  0.57822652E+05                                16.387468                           14.156040       0.469804       1.986337                    0.998990      47.529817     130.191621       0.469622       0.411706      -1.133739       0.066217       0.048084       0.047509       0.094625      -0.053128       0.026661      -0.043319       0.272479      -0.158879      -0.137335      -0.040553       0.177888             19.043250      12.223100       3.524998      -3.269423      24.233425       1.530120      20.673224          -0.000000
            2             Zn       1.080148       1.377430      13.546987       0.821006      86.955607 0.18252733E+04  0.57822678E+05                                16.387471                           14.156043       0.469804       1.986337                    0.998990      47.529820     130.191637       0.469622       0.411706      -1.133739      -0.066217      -0.048084       0.047509       0.094625      -0.053128      -0.026660       0.043319       0.272479      -0.158879      -0.137334      -0.040553       0.177888             19.043253      12.223104       3.524998       3.269424      24.233429      -1.530114      20.673225          -0.000000
            3             Zn       4.023606       6.548352      16.130513       0.821006      86.955580 0.18252724E+04  0.57822643E+05                                16.387466                           14.156039       0.469804       1.986337                    0.998990      47.529816     130.191615       0.469622       0.411706      -1.133739      -0.066217      -0.048084      -0.047509       0.094625      -0.053128       0.026660      -0.043319       0.272479      -0.158879      -0.137335      -0.040553       0.177888             19.043248      12.223100       3.524997      -3.269424      24.233421       1.530121      20.673223          -0.000000
            4             Zn       4.806767       8.964413       6.238013       0.821006      86.955580 0.18252726E+04  0.57822651E+05                                16.387467                           14.156040       0.469804       1.986337                    0.998990      47.529815     130.191613       0.469622       0.411706      -1.133739       0.066217       0.048084      -0.047509       0.094625      -0.053128      -0.026661       0.043319       0.272479      -0.158879      -0.137335      -0.040553       0.177888             19.043248      12.223101       3.524996       3.269424      24.233421      -1.530114      20.673221          -0.000000
            5              H      -0.235792       5.541159       7.005869       0.135024       1.074616 0.80307128E+01  0.78652354E+02                                 1.727154                            1.655795      -0.872500       2.484860                    0.999090       3.290660       9.101756       0.488493       1.280236      -0.711224       0.010933       0.029909      -0.022704       0.039109       0.002196      -0.010442      -0.004171      -0.016860      -0.003835      -0.015493       0.002898       0.012595              1.752170       1.636995       0.203317      -0.237111       1.869850      -0.221389       1.749665           0.000001
            6              H       7.818351       1.855327       9.168369       0.134925       1.107345 0.82016611E+01  0.79924281E+02                                 1.686396                            1.613589      -1.043244       2.399034                    0.997830       3.233935       8.627594       0.527976       1.190461      -0.731759      -0.015418      -0.030018       0.016488       0.037559       0.007102      -0.008608      -0.005312      -0.005925       0.010465      -0.011250      -0.003077       0.014327              1.706037       1.499583       0.187935      -0.154667       2.036977      -0.119531       1.581549           0.000001
            7              H      -1.064006       7.023146       8.808282       0.133406       1.029360 0.75577912E+01  0.71872165E+02                                 1.584473                            1.533396      -0.856586       2.488050                    0.999347       3.088755       8.034727       0.552071       1.166662      -0.738405       0.014614       0.029053      -0.017086       0.036737       0.004794      -0.009683       0.000162      -0.018996       0.006115      -0.016521       0.005940       0.010581              1.588181       1.484497       0.137834      -0.196008       1.764996      -0.156076       1.515051           0.000001
            8              H       0.123121       1.315482       3.610762       0.107612       1.119592 0.74847256E+01  0.72896196E+02                                 1.831873                            1.630434      -1.230093       2.297172                    0.994922       3.699418      10.612039       0.472188       1.331870      -0.695821      -0.017584      -0.002681       0.042872       0.046416       0.009622      -0.003571       0.000529       0.002195       0.009603      -0.011806       0.002747       0.009059              1.964558       1.542497       0.086199      -0.434102       1.477491       0.128022       2.873686           0.000000
            9              H       5.193052      10.126733       2.124909       0.127033       0.999898 0.70443031E+01  0.67680387E+02                                 1.703777                            1.589267      -1.264753       2.285665                    0.994481       3.644161      10.435975       0.474126       1.344582      -0.693085      -0.018660      -0.025591       0.013648       0.034487       0.007053      -0.005487       0.003546      -0.009226       0.021104      -0.013966       0.004855       0.009111              1.758804       1.898848       0.534372      -0.173884       1.776440      -0.081936       1.601125          -0.000000
           10              H       1.563945       1.448892      19.082632       0.124151       1.094530 0.79580782E+01  0.79028692E+02                                 1.827874                            1.703598      -1.381275       2.230287                    0.992952       3.803152      11.165505       0.450995       1.367594      -0.688390       0.008672       0.004715      -0.031102       0.032631       0.008030       0.001135      -0.000662      -0.004007       0.016118      -0.011066       0.005347       0.005719              1.893122       1.755048       0.118359      -0.400351       1.506201       0.094852       2.418116          -0.000000
           11              H       2.395887       2.873998       0.886368       0.096356       1.170107 0.84290409E+01  0.84028101E+02                                 1.844574                            1.703091      -1.166269       2.325521                    0.995155       3.665766      10.418322       0.476136       1.290413      -0.705853       0.028994       0.033392      -0.015882       0.046989       0.015622      -0.002818      -0.002342       0.003966       0.009009      -0.017250       0.001916       0.015334              1.917619       2.077037       0.528799      -0.302426       2.048886      -0.076351       1.626932           0.000000
           12              H      -0.802835       9.971605      16.898368       0.135024       1.074617 0.80307191E+01  0.78652429E+02                                 1.727155                            1.655795      -0.872500       2.484860                    0.999090       3.290660       9.101756       0.488493       1.280236      -0.711224      -0.010933      -0.029909      -0.022704       0.039109       0.002196       0.010442       0.004171      -0.016860      -0.003835      -0.015493       0.002898       0.012595              1.752171       1.636995       0.203316       0.237111       1.869851       0.221389       1.749666           0.000001
           13              H       4.994106       3.315595      19.060869       0.134925       1.107345 0.82016619E+01  0.79924286E+02                                 1.686396                            1.613588      -1.043243       2.399035                    0.997830       3.233934       8.627589       0.527976       1.190460      -0.731759       0.015418       0.030018       0.016488       0.037559       0.007102       0.008608       0.005312      -0.005925       0.010465      -0.011250      -0.003077       0.014327              1.706036       1.499583       0.187935       0.154667       2.036977       0.119531       1.581548           0.000001
           14              H       0.025379       8.489619      18.700782       0.133406       1.029359 0.75577864E+01  0.71872110E+02                                 1.584473                            1.533396      -0.856586       2.488050                    0.999347       3.088755       8.034727       0.552071       1.166662      -0.738405      -0.014614      -0.029053      -0.017086       0.036737       0.004794       0.009683      -0.000162      -0.018996       0.006115      -0.016521       0.005940       0.010581              1.588181       1.484497       0.137834       0.196008       1.764995       0.156076       1.515051           0.000001
           15              H       2.820337       3.855439      13.503262       0.107612       1.119592 0.74847254E+01  0.72896193E+02                                 1.831873                            1.630434      -1.230093       2.297172                    0.994922       3.699418      10.612039       0.472188       1.331870      -0.695821       0.017584       0.002681       0.042872       0.046416       0.009622       0.003571      -0.000529       0.002195       0.009603      -0.011806       0.002747       0.009059              1.964558       1.542497       0.086198       0.434102       1.477491      -0.128023       2.873687           0.000000
           16              H       3.637320       5.386032      12.017409       0.127033       0.999898 0.70443034E+01  0.67680391E+02                                 1.703777                            1.589267      -1.264753       2.285665                    0.994481       3.644161      10.435975       0.474126       1.344582      -0.693085       0.018660       0.025591       0.013648       0.034487       0.007053       0.005487      -0.003546      -0.009226       0.021104      -0.013966       0.004855       0.009111              1.758805       1.898847       0.534372       0.173883       1.776441       0.081936       1.601125          -0.000000
           17              H       1.379513       3.722029       9.190132       0.124151       1.094530 0.79580765E+01  0.79028676E+02                                 1.827875                            1.703598      -1.381275       2.230287                    0.992952       3.803152      11.165508       0.450995       1.367595      -0.688390      -0.008672      -0.004715      -0.031102       0.032631       0.008030      -0.001135       0.000662      -0.004007       0.016118      -0.011066       0.005347       0.005719              1.893122       1.755048       0.118359       0.400351       1.506201      -0.094852       2.418118          -0.000000
           18              H       0.547571       2.296923      10.778868       0.096356       1.170108 0.84290498E+01  0.84028207E+02                                 1.844574                            1.703091      -1.166269       2.325520                    0.995155       3.665767      10.418324       0.476136       1.290412      -0.705853      -0.028994      -0.033392      -0.015882       0.046989       0.015622       0.002818       0.002342       0.003966       0.009009      -0.017250       0.001916       0.015334              1.917619       2.077037       0.528800       0.302426       2.048888       0.076351       1.626933           0.000000
           19              H       6.122707       4.800684      12.779132       0.135024       1.074617 0.80307200E+01  0.78652441E+02                                 1.727155                            1.655795      -0.872500       2.484860                    0.999090       3.290661       9.101759       0.488493       1.280236      -0.711224      -0.010933      -0.029909       0.022704       0.039109       0.002196      -0.010442      -0.004171      -0.016860      -0.003835      -0.015493       0.002898       0.012595              1.752171       1.636995       0.203317      -0.237111       1.869850      -0.221389       1.749666           0.000001
           20              H      -1.931436       8.486516      10.616631       0.134925       1.107345 0.82016623E+01  0.79924296E+02                                 1.686397                            1.613589      -1.043244       2.399034                    0.997830       3.233935       8.627594       0.527976       1.190461      -0.731759       0.015418       0.030018      -0.016488       0.037559       0.007102      -0.008608      -0.005312      -0.005925       0.010465      -0.011250      -0.003077       0.014327              1.706037       1.499583       0.187935      -0.154667       2.036978      -0.119531       1.581549           0.000001
           21              H       6.950921       3.318697      10.976718       0.133406       1.029360 0.75577967E+01  0.71872232E+02                                 1.584474                            1.533397      -0.856587       2.488050                    0.999347       3.088756       8.034731       0.552071       1.166662      -0.738405      -0.014614      -0.029053       0.017086       0.036737       0.004794      -0.009683       0.000162      -0.018996       0.006115      -0.016521       0.005940       0.010581              1.588182       1.484498       0.137834      -0.196008       1.764997      -0.156076       1.515051           0.000001
           22              H       5.763794       9.026361      16.174238       0.107612       1.119592 0.74847264E+01  0.72896203E+02                                 1.831873                            1.630434      -1.230093       2.297172                    0.994922       3.699418      10.612038       0.472188       1.331870      -0.695821       0.017584       0.002681      -0.042872       0.046416       0.009622      -0.003571       0.000529       0.002195       0.009603      -0.011806       0.002747       0.009059              1.964558       1.542497       0.086199      -0.434102       1.477491       0.128022       2.873686           0.000000
           23              H       0.693863       0.215110      17.660091       0.127033       0.999898 0.70443038E+01  0.67680394E+02                                 1.703777                            1.589267      -1.264753       2.285665                    0.994481       3.644161      10.435974       0.474126       1.344581      -0.693085       0.018660       0.025591      -0.013648       0.034487       0.007053      -0.005487       0.003546      -0.009226       0.021104      -0.013966       0.004855       0.009111              1.758804       1.898848       0.534372      -0.173884       1.776440      -0.081936       1.601125          -0.000000
           24              H       4.322970       8.892951       0.702367       0.124151       1.094529 0.79580695E+01  0.79028593E+02                                 1.827874                            1.703598      -1.381275       2.230287                    0.992952       3.803152      11.165508       0.450995       1.367595      -0.688390      -0.008672      -0.004715       0.031102       0.032631       0.008030       0.001135      -0.000662      -0.004007       0.016118      -0.011066       0.005347       0.005719              1.893121       1.755048       0.118359      -0.400351       1.506201       0.094852       2.418116          -0.000000
           25              H       3.491028       7.467845      18.898632       0.096356       1.170107 0.84290444E+01  0.84028143E+02                                 1.844574                            1.703091      -1.166269       2.325521                    0.995155       3.665767      10.418324       0.476136       1.290412      -0.705853      -0.028994      -0.033392       0.015882       0.046989       0.015622      -0.002818      -0.002342       0.003966       0.009009      -0.017250       0.001916       0.015334              1.917619       2.077037       0.528799      -0.302426       2.048886      -0.076351       1.626932           0.000000
           26              H       6.689750       0.370238       2.886632       0.135024       1.074618 0.80307283E+01  0.78652538E+02                                 1.727155                            1.655796      -0.872501       2.484860                    0.999090       3.290662       9.101761       0.488493       1.280236      -0.711225       0.010933       0.029909       0.022704       0.039109       0.002196       0.010442       0.004171      -0.016860      -0.003835      -0.015493       0.002898       0.012595              1.752171       1.636995       0.203316       0.237111       1.869852       0.221389       1.749666           0.000000
           27              H       0.892809       7.026248       0.724131       0.134925       1.107346 0.82016748E+01  0.79924447E+02                                 1.686398                            1.613590      -1.043245       2.399034                    0.997830       3.233936       8.627598       0.527976       1.190461      -0.731759      -0.015418      -0.030018      -0.016488       0.037559       0.007102       0.008608       0.005312      -0.005925       0.010465      -0.011250      -0.003077       0.014327              1.706038       1.499584       0.187935       0.154667       2.036979       0.119531       1.581550           0.000001
           28              H       5.861536       1.852224       1.084218       0.133406       1.029360 0.75577876E+01  0.71872123E+02                                 1.584473                            1.533396      -0.856586       2.488050                    0.999347       3.088755       8.034727       0.552071       1.166662      -0.738405       0.014614       0.029053       0.017086       0.036737       0.004794       0.009683      -0.000162      -0.018996       0.006115      -0.016521       0.005940       0.010581              1.588181       1.484497       0.137834       0.196008       1.764996       0.156076       1.515051           0.000001
           29              H       3.066578       6.486404       6.281738       0.107612       1.119592 0.74847272E+01  0.72896207E+02                                 1.831872                            1.630434      -1.230093       2.297172                    0.994922       3.699418      10.612035       0.472189       1.331869      -0.695822      -0.017584      -0.002681      -0.042872       0.046416       0.009622       0.003571      -0.000529       0.002195       0.009603      -0.011806       0.002747       0.009059              1.964558       1.542496       0.086198       0.434102       1.477491      -0.128023       2.873685           0.000000
           30              H       2.249595       4.955811       7.767591       0.127033       0.999899 0.70443042E+01  0.67680398E+02                                 1.703777                            1.589267      -1.264753       2.285665                    0.994481       3.644161      10.435974       0.474126       1.344581      -0.693085      -0.018660      -0.025591      -0.013648       0.034487       0.007053       0.005487      -0.003546      -0.009226       0.021104      -0.013966       0.004855       0.009111              1.758804       1.898847       0.534372       0.173883       1.776441       0.081936       1.601125          -0.000000
           31              H       4.507402       6.619814      10.594867       0.124151       1.094530 0.79580739E+01  0.79028643E+02                                 1.827874                            1.703598      -1.381275       2.230287                    0.992952       3.803153      11.165510       0.450995       1.367595      -0.688390       0.008672       0.004715       0.031102       0.032631       0.008030      -0.001135       0.000662      -0.004007       0.016118      -0.011066       0.005347       0.005719              1.893122       1.755048       0.118359       0.400351       1.506201      -0.094852       2.418117          -0.000000
           32              H       5.339344       8.044920       9.006132       0.096356       1.170108 0.84290501E+01  0.84028216E+02                                 1.844575                            1.703091      -1.166269       2.325520                    0.995155       3.665767      10.418326       0.476136       1.290413      -0.705853       0.028994       0.033392       0.015882       0.046989       0.015622       0.002818       0.002342       0.003966       0.009009      -0.017250       0.001916       0.015334              1.917620       2.077038       0.528800       0.302426       2.048888       0.076351       1.626933           0.000000
           33              C       0.417732       3.469688       5.678691       0.593028      23.622703 0.26883521E+03  0.56853917E+04                                 7.772955                            5.906163      -0.295158       1.956595                    0.999168      22.954384      65.581061       0.595218       0.486582      -1.009036       0.022781      -0.005868      -0.036763       0.043645       0.049285       0.021081       0.037552      -0.131472      -0.151279      -0.067150      -0.050865       0.118015              9.286617       8.450527      -1.023968      -3.492188       5.515399      -0.313045      13.893925           0.000002
           34              C      -0.429564       3.571038       6.913868      -0.010473      40.085625 0.45779190E+03  0.10853594E+05                                10.239594                            7.181880      -0.144280       1.957506                    0.998959      27.670030      78.717201       0.611450       0.422512      -1.065124      -0.033055      -0.014459       0.018240       0.040428      -0.007213       0.026864      -0.016537       0.032679      -0.022434      -0.030971      -0.009747       0.040718             12.872794       9.174479       0.164715      -5.956754      13.220726       2.845261      16.223176           0.000001
           35              C      -0.593563       4.806889       7.450635      -0.193585      37.932738 0.46311233E+03  0.11101406E+05                                 9.932524                            7.245331       0.042793       1.978785                    0.998894      30.621783      89.953809       0.601109       0.425071      -1.054904      -0.030425       0.005724       0.006065       0.031548       0.010378       0.007417      -0.027889      -0.001981      -0.033003      -0.035206       0.007472       0.027734             12.334732       9.169566      -1.903623      -5.593388      12.293204       4.805979      15.541425           0.000000
           36              C      -1.297531       5.017862       8.676514       0.085339      36.300937 0.41403480E+03  0.95872829E+04                                 9.664982                            6.845919      -0.151021       1.960957                    0.999340      26.644288      75.283550       0.623146       0.424481      -1.062269       0.003287       0.008322      -0.020782       0.022626       0.003314      -0.013717       0.008300      -0.017364       0.035301      -0.022077       0.002000       0.020077             12.432375       9.143606      -2.874665      -5.822297      13.451208       5.490182      14.702311           0.000001
           37              C       8.010150       3.884396       9.338718       0.081449      36.754886 0.41454828E+03  0.95940768E+04                                 9.721612                            6.834700      -0.166546       1.956628                    0.999337      26.606908      74.951822       0.626301       0.422567      -1.064364      -0.009509      -0.013728      -0.003479       0.017058      -0.001397      -0.013486       0.012293      -0.030018       0.020278      -0.024656       0.000558       0.024098             12.589442       8.904170      -2.802373      -5.520954      14.235224       5.983658      14.628931           0.000001
           38              C       8.181021       2.599939       8.744772      -0.163103      37.503718 0.44467603E+03  0.10536947E+05                                 9.838781                            7.094036       0.029237       1.976494                    0.999590      30.028330      87.300692       0.609061       0.424399      -1.056804      -0.009812       0.016434      -0.005493       0.019913       0.012121       0.020714      -0.026812       0.025727      -0.015592      -0.043660       0.014697       0.028963             12.270248       7.615616      -1.886880      -3.942427      15.220720       6.137858      13.974408           0.000000
           39              C       8.859591       2.429299       7.578051      -0.035755      40.789409 0.45080654E+03  0.10616105E+05                                10.272850                            7.056320       0.128745       2.044827                    0.999455      27.474965      77.163691       0.627962       0.414188      -1.073548      -0.006045       0.040705       0.000922       0.041162      -0.004944       0.011851      -0.016346       0.011866       0.004109      -0.020016      -0.002961       0.022977             13.251512       7.378151       0.535000      -3.350540      18.374250       5.446011      14.002134          -0.000000
           40              C      -1.433411       6.285772       9.238012      -0.210195      38.381683 0.46220787E+03  0.11014366E+05                                 9.869929                            7.136674       0.174702       2.015891                    0.999856      30.337245      87.293260       0.622011       0.413224      -1.068167       0.003722       0.001157       0.002048       0.004403       0.019396      -0.001734      -0.018612      -0.018187      -0.006578      -0.024690      -0.006488       0.031179             12.349824       9.424737      -3.227720      -5.640370      13.394306       5.616148      14.230429          -0.000001
           41              C       8.915635       1.071415       6.945326       0.579085      25.760304 0.26077243E+03  0.54448453E+04                                 8.038556                            5.704560      -0.130260       2.008445                    0.999400      22.547213      62.936076       0.626857       0.467966      -1.024204      -0.012972      -0.045061      -0.009587       0.047861       0.004390       0.014658      -0.015743       0.180718      -0.141868      -0.076144      -0.039230       0.115374             10.001675       4.453163       0.780275      -0.679283      15.033059       2.755142      10.518801           0.000002
           42              C       0.424836       1.339269       2.730924       0.122132      26.868254 0.31189420E+03  0.67721053E+04                                 7.963452                            5.986878       0.111995       2.071107                    0.999370      25.143101      70.265009       0.654583       0.430948      -1.051423       0.024344       0.024813      -0.036994       0.050763      -0.035607      -0.002324      -0.028864       0.006587      -0.051374      -0.047016      -0.002557       0.049572              9.251774       7.282653       3.316794      -0.781819       8.784932       2.494296      11.687736           0.000001
           43              C      -0.087880       0.428152       1.833476      -0.167541      33.826225 0.42945041E+03  0.10075735E+05                                 9.156046                            6.962026       0.139450       2.031762                    0.999159      29.040136      83.679209       0.616812       0.423243      -1.058804       0.012026      -0.000957       0.003946       0.012693      -0.011244      -0.001889      -0.011638      -0.009743      -0.060241      -0.024537       0.000434       0.024103             10.616019       8.391207       3.633794      -0.297879       9.558244       3.509605      13.898605           0.000000
           44              C       0.288614       0.460212       0.507881       0.113703      33.501275 0.38310191E+03  0.86721232E+04                                 9.067412                            6.547489       0.050340       2.039204                    0.999296      25.494333      70.467271       0.644805       0.419630      -1.068807      -0.000301      -0.000963      -0.000428       0.001096      -0.005090       0.002112      -0.006715      -0.008956      -0.013365      -0.007623      -0.004362       0.011985             11.045801       9.281439       4.678880       0.797167      10.432152       4.366870      13.423811           0.000000
           45              C       1.250872       1.398217       0.170745      -0.172006      33.906370 0.44731720E+03  0.10635340E+05                                 9.247069                            7.157881      -0.089776       1.953342                    0.998199      29.797562      87.313990       0.599771       0.429521      -1.051648      -0.006480       0.006250       0.005333       0.010464      -0.025769       0.008089      -0.015187      -0.012008       0.025613      -0.031010      -0.002649       0.033660             10.590987       9.887012       4.310841      -0.698085      10.256221       3.054193      11.629728          -0.000000
           46              C       1.743624       2.258659       1.134472       0.100064      26.962077 0.32865870E+03  0.72325376E+04                                 7.941758                            6.128592       0.119105       2.058534                    0.999578      25.884052      72.902051       0.649461       0.428556      -1.052536      -0.042255      -0.008868       0.033907       0.054898      -0.023263      -0.006172      -0.029927      -0.006732      -0.083367      -0.047420       0.004245       0.043175              9.056833       7.490424       2.607762      -1.431502       8.594898       2.686599      11.085176           0.000000
           47              C       2.525726       1.701233      15.571191       0.593028      23.622718 0.26883526E+03  0.56853931E+04                                 7.772959                            5.906163      -0.295158       1.956595                    0.999168      22.954384      65.581063       0.595218       0.486582      -1.009036      -0.022781       0.005868      -0.036763       0.043645       0.049285      -0.021081      -0.037552      -0.131472      -0.151279      -0.067150      -0.050865       0.118015              9.286624       8.450525      -1.023969       3.492193       5.515401       0.313041      13.893946           0.000002
           48              C       3.373021       1.599883      16.806368      -0.010473      40.085635 0.45779184E+03  0.10853592E+05                                10.239595                            7.181880      -0.144280       1.957506                    0.998959      27.670032      78.717210       0.611450       0.422512      -1.065123       0.033055       0.014459       0.018240       0.040428      -0.007213      -0.026864       0.016537       0.032679      -0.022433      -0.030971      -0.009747       0.040718             12.872798       9.174480       0.164710       5.956758      13.220724      -2.845269      16.223191           0.000000
           49              C       3.537020       0.364033      17.343135      -0.193585      37.932764 0.46311241E+03  0.11101408E+05                                 9.932529                            7.245332       0.042793       1.978785                    0.998894      30.621783      89.953813       0.601109       0.425071      -1.054904       0.030425      -0.005724       0.006065       0.031547       0.010378      -0.007417       0.027889      -0.001981      -0.033004      -0.035206       0.007472       0.027734             12.334741       9.169569      -1.903630       5.593393      12.293213      -4.805988      15.541441           0.000000
           50              C       4.240988       0.153059      18.569014       0.085339      36.300964 0.41403496E+03  0.95872875E+04                                 9.664988                            6.845920      -0.151021       1.960957                    0.999340      26.644287      75.283550       0.623145       0.424481      -1.062269      -0.003287      -0.008322      -0.020782       0.022626       0.003314       0.013717      -0.008300      -0.017364       0.035301      -0.022077       0.002000       0.020077             12.432387       9.143616      -2.874674       5.822306      13.451218      -5.490194      14.702327           0.000001
           51              C       4.802308       1.286525      19.231218       0.081449      36.754893 0.41454823E+03  0.95940754E+04                                 9.721613                            6.834700      -0.166546       1.956628                    0.999337      26.606907      74.951819       0.626301       0.422567      -1.064364       0.009509       0.013728      -0.003479       0.017058      -0.001397       0.013486      -0.012293      -0.030018       0.020278      -0.024656       0.000558       0.024098             12.589445       8.904174      -2.802376       5.520961      14.235221      -5.983661      14.628941           0.000001
           52              C       4.631436       2.570982      18.637272      -0.163103      37.503740 0.44467616E+03  0.10536950E+05                                 9.838784                            7.094037       0.029238       1.976494                    0.999590      30.028327      87.300676       0.609061       0.424399      -1.056804       0.009812      -0.016434      -0.005493       0.019913       0.012121      -0.020714       0.026812       0.025727      -0.015592      -0.043660       0.014697       0.028963             12.270255       7.615617      -1.886887       3.942429      15.220730      -6.137869      13.974417           0.000000
           53              C       3.952867       2.741623      17.470551      -0.035755      40.789437 0.45080684E+03  0.10616114E+05                                10.272855                            7.056323       0.128745       2.044827                    0.999455      27.474969      77.163704       0.627962       0.414188      -1.073548       0.006045      -0.040705       0.000922       0.041162      -0.004944      -0.011851       0.016346       0.011866       0.004109      -0.020016      -0.002961       0.022977             13.251520       7.378152       0.534997       3.350539      18.374266      -5.446024      14.002141          -0.000000
           54              C       0.394784       9.226992      19.130512      -0.210195      38.381656 0.46220733E+03  0.11014351E+05                                 9.869924                            7.136670       0.174702       2.015891                    0.999856      30.337243      87.293253       0.622011       0.413224      -1.068167      -0.003722      -0.001157       0.002048       0.004403       0.019396       0.001734       0.018612      -0.018187      -0.006578      -0.024690      -0.006488       0.031179             12.349820       9.424734      -3.227720       5.640371      13.394296      -5.616143      14.230429          -0.000001
           55              C       3.896823       4.099507      16.837826       0.579085      25.760308 0.26077244E+03  0.54448456E+04                                 8.038558                            5.704561      -0.130261       2.008445                    0.999400      22.547214      62.936083       0.626857       0.467966      -1.024204       0.012972       0.045061      -0.009587       0.047861       0.004390      -0.014658       0.015743       0.180718      -0.141868      -0.076144      -0.039230       0.115374             10.001677       4.453164       0.780272       0.679285      15.033064      -2.755143      10.518802           0.000002
           56              C       2.518622       3.831653      12.623424       0.122132      26.868252 0.31189419E+03  0.67721053E+04                                 7.963452                            5.986879       0.111995       2.071107                    0.999370      25.143100      70.265007       0.654583       0.430948      -1.051423      -0.024344      -0.024813      -0.036994       0.050763      -0.035607       0.002324       0.028864       0.006587      -0.051374      -0.047016      -0.002557       0.049572              9.251774       7.282652       3.316791       0.781818       8.784928      -2.494300      11.687742           0.000001
           57              C       3.031338       4.742769      11.725976      -0.167541      33.826216 0.42945030E+03  0.10075732E+05                                 9.156044                            6.962025       0.139450       2.031762                    0.999159      29.040136      83.679209       0.616812       0.423243      -1.058804      -0.012026       0.000957       0.003946       0.012693      -0.011244       0.001889       0.011638      -0.009743      -0.060241      -0.024537       0.000434       0.024103             10.616016       8.391205       3.633794       0.297880       9.558243      -3.509602      13.898600           0.000000
           58              C       2.654843       4.710709      10.400381       0.113703      33.501275 0.38310203E+03  0.86721266E+04                                 9.067412                            6.547490       0.050340       2.039204                    0.999296      25.494334      70.467275       0.644805       0.419630      -1.068807       0.000301       0.000963      -0.000428       0.001096      -0.005090      -0.002112       0.006715      -0.008956      -0.013365      -0.007623      -0.004362       0.011985             11.045801       9.281443       4.678884      -0.797163      10.432157      -4.366866      13.423803           0.000000
           59              C       1.692586       3.772704      10.063245      -0.172006      33.906361 0.44731681E+03  0.10635329E+05                                 9.247067                            7.157878      -0.089776       1.953342                    0.998199      29.797562      87.313993       0.599771       0.429521      -1.051648       0.006480      -0.006250       0.005333       0.010464      -0.025769      -0.008089       0.015187      -0.012007       0.025613      -0.031010      -0.002649       0.033660             10.590985       9.887007       4.310840       0.698085      10.256218      -3.054191      11.629731          -0.000000
           60              C       1.199834       2.912263      11.026972       0.100064      26.962081 0.32865867E+03  0.72325369E+04                                 7.941759                            6.128592       0.119105       2.058534                    0.999578      25.884052      72.902052       0.649461       0.428556      -1.052536       0.042255       0.008868       0.033907       0.054898      -0.023263       0.006172       0.029927      -0.006732      -0.083368      -0.047420       0.004245       0.043175              9.056834       7.490421       2.607764       1.431497       8.594901      -2.686602      11.085180           0.000001
           61              C       5.469183       6.872155      14.106309       0.593028      23.622702 0.26883520E+03  0.56853915E+04                                 7.772956                            5.906163      -0.295159       1.956595                    0.999168      22.954385      65.581068       0.595218       0.486582      -1.009036      -0.022781       0.005868       0.036763       0.043645       0.049285       0.021081       0.037552      -0.131472      -0.151279      -0.067150      -0.050865       0.118015              9.286617       8.450528      -1.023968      -3.492189       5.515399      -0.313044      13.893925           0.000002
           62              C       6.316479       6.770805      12.871132      -0.010473      40.085629 0.45779195E+03  0.10853595E+05                                10.239595                            7.181881      -0.144280       1.957506                    0.998959      27.670032      78.717214       0.611450       0.422513      -1.065123       0.033056       0.014459      -0.018240       0.040428      -0.007213       0.026864      -0.016537       0.032679      -0.022433      -0.030971      -0.009747       0.040718             12.872796       9.174481       0.164715      -5.956755      13.220728       2.845261      16.223178           0.000001
           63              C       6.480478       5.534954      12.334365      -0.193585      37.932756 0.46311254E+03  0.11101413E+05                                 9.932528                            7.245333       0.042793       1.978785                    0.998894      30.621784      89.953819       0.601109       0.425071      -1.054904       0.030425      -0.005724      -0.006065       0.031547       0.010378       0.007417      -0.027889      -0.001981      -0.033004      -0.035206       0.007472       0.027734             12.334737       9.169570      -1.903625      -5.593393      12.293206       4.805979      15.541435          -0.000000
           64              C       7.184446       5.323981      11.108486       0.085339      36.300940 0.41403480E+03  0.95872830E+04                                 9.664983                            6.845919      -0.151021       1.960957                    0.999340      26.644288      75.283554       0.623146       0.424481      -1.062269      -0.003287      -0.008322       0.020782       0.022626       0.003314      -0.013717       0.008300      -0.017364       0.035301      -0.022077       0.002000       0.020077             12.432377       9.143606      -2.874666      -5.822298      13.451210       5.490183      14.702314           0.000001
           65              C      -2.123235       6.457447      10.446282       0.081449      36.754882 0.41454822E+03  0.95940753E+04                                 9.721611                            6.834700      -0.166546       1.956629                    0.999337      26.606906      74.951816       0.626301       0.422567      -1.064364       0.009509       0.013728       0.003479       0.017058      -0.001397      -0.013486       0.012293      -0.030018       0.020278      -0.024656       0.000558       0.024098             12.589441       8.904169      -2.802373      -5.520954      14.235224       5.983658      14.628930           0.000001
           66              C      -2.294106       7.741904      11.040228      -0.163103      37.503716 0.44467599E+03  0.10536946E+05                                 9.838781                            7.094036       0.029237       1.976494                    0.999590      30.028329      87.300688       0.609061       0.424399      -1.056804       0.009812      -0.016434       0.005493       0.019913       0.012121       0.020714      -0.026812       0.025727      -0.015592      -0.043660       0.014697       0.028963             12.270247       7.615615      -1.886879      -3.942427      15.220720       6.137857      13.974407           0.000000
           67              C      -2.972676       7.912544      12.206949      -0.035755      40.789415 0.45080660E+03  0.10616107E+05                                10.272851                            7.056321       0.128745       2.044827                    0.999455      27.474967      77.163701       0.627962       0.414188      -1.073548       0.006045      -0.040705      -0.000922       0.041162      -0.004944       0.011851      -0.016346       0.011866       0.004109      -0.020016      -0.002961       0.022977             13.251513       7.378152       0.535001      -3.350540      18.374253       5.446011      14.002135          -0.000000
           68              C       7.320326       4.056071      10.546988      -0.210195      38.381681 0.46220783E+03  0.11014365E+05                                 9.869929                            7.136674       0.174702       2.015891                    0.999856      30.337245      87.293261       0.622011       0.413224      -1.068167      -0.003721      -0.001157      -0.002048       0.004403       0.019396      -0.001734      -0.018612      -0.018187      -0.006578      -0.024690      -0.006488       0.031179             12.349824       9.424736      -3.227720      -5.640370      13.394306       5.616147      14.230429          -0.000001
           69              C      -3.028720       9.270428      12.839674       0.579085      25.760307 0.26077246E+03  0.54448461E+04                                 8.038557                            5.704561      -0.130261       2.008445                    0.999400      22.547215      62.936085       0.626857       0.467966      -1.024204       0.012972       0.045061       0.009587       0.047861       0.004390       0.014658      -0.015743       0.180718      -0.141868      -0.076144      -0.039230       0.115374             10.001676       4.453164       0.780275      -0.679283      15.033062       2.755143      10.518801           0.000002
           70              C       5.462079       9.002574      17.054076       0.122132      26.868249 0.31189412E+03  0.67721033E+04                                 7.963451                            5.986878       0.111995       2.071107                    0.999370      25.143098      70.264996       0.654583       0.430948      -1.051423      -0.024344      -0.024813       0.036994       0.050763      -0.035607      -0.002324      -0.028864       0.006587      -0.051374      -0.047016      -0.002557       0.049572              9.251772       7.282652       3.316793      -0.781818       8.784931       2.494295      11.687734           0.000001
           71              C       5.974795       9.913691      17.951524      -0.167541      33.826223 0.42945038E+03  0.10075734E+05                                 9.156045                            6.962026       0.139450       2.031762                    0.999159      29.040135      83.679204       0.616812       0.423243      -1.058804      -0.012026       0.000956      -0.003946       0.012693      -0.011244      -0.001889      -0.011638      -0.009743      -0.060241      -0.024537       0.000434       0.024103             10.616018       8.391207       3.633794      -0.297879       9.558243       3.509605      13.898604           0.000000
           72              C       5.598301       9.881631      19.277119       0.113703      33.501277 0.38310192E+03  0.86721236E+04                                 9.067412                            6.547489       0.050340       2.039204                    0.999296      25.494333      70.467271       0.644805       0.419630      -1.068807       0.000301       0.000963       0.000428       0.001096      -0.005090       0.002112      -0.006715      -0.008956      -0.013365      -0.007623      -0.004362       0.011985             11.045801       9.281440       4.678881       0.797167      10.432152       4.366870      13.423811           0.000000
           73              C       4.636043       8.943626      19.614255      -0.172006      33.906352 0.44731691E+03  0.10635332E+05                                 9.247067                            7.157879      -0.089776       1.953342                    0.998199      29.797564      87.314002       0.599771       0.429521      -1.051648       0.006480      -0.006250      -0.005333       0.010464      -0.025769       0.008089      -0.015187      -0.012007       0.025613      -0.031010      -0.002649       0.033660             10.590984       9.887010       4.310840      -0.698086      10.256218       3.054191      11.629723          -0.000000
           74              C       4.143291       8.083184      18.650528       0.100064      26.962079 0.32865873E+03  0.72325383E+04                                 7.941759                            6.128592       0.119104       2.058534                    0.999578      25.884053      72.902057       0.649461       0.428556      -1.052536       0.042255       0.008868      -0.033907       0.054898      -0.023263      -0.006172      -0.029927      -0.006732      -0.083368      -0.047420       0.004245       0.043175              9.056834       7.490424       2.607762      -1.431502       8.594899       2.686600      11.085178           0.000001
           75              C       3.361189       8.640610       4.213809       0.593028      23.622718 0.26883525E+03  0.56853929E+04                                 7.772959                            5.906164      -0.295159       1.956595                    0.999168      22.954385      65.581070       0.595218       0.486582      -1.009036       0.022781      -0.005868       0.036763       0.043645       0.049285      -0.021081      -0.037552      -0.131472      -0.151279      -0.067150      -0.050865       0.118015              9.286624       8.450526      -1.023969       3.492194       5.515401       0.313041      13.893946           0.000002
           76              C       2.513894       8.741960       2.978632      -0.010473      40.085641 0.45779190E+03  0.10853594E+05                                10.239597                            7.181881      -0.144280       1.957506                    0.998959      27.670034      78.717224       0.611450       0.422513      -1.065123      -0.033055      -0.014459      -0.018240       0.040428      -0.007213      -0.026864       0.016537       0.032679      -0.022433      -0.030971      -0.009747       0.040718             12.872801       9.174482       0.164711       5.956760      13.220727      -2.845269      16.223194           0.000000
           77              C       2.349895       9.977810       2.441865      -0.193585      37.932768 0.46311244E+03  0.11101410E+05                                 9.932530                            7.245332       0.042792       1.978784                    0.998894      30.621786      89.953827       0.601109       0.425071      -1.054904      -0.030425       0.005724      -0.006065       0.031548       0.010378      -0.007417       0.027889      -0.001981      -0.033004      -0.035206       0.007472       0.027734             12.334742       9.169570      -1.903630       5.593394      12.293214      -4.805988      15.541443           0.000000
           78              C       1.645927      10.188784       1.215986       0.085339      36.300966 0.41403499E+03  0.95872883E+04                                 9.664988                            6.845920      -0.151021       1.960957                    0.999340      26.644288      75.283552       0.623145       0.424481      -1.062269       0.003287       0.008322       0.020782       0.022626       0.003314       0.013717      -0.008300      -0.017364       0.035301      -0.022077       0.002000       0.020077             12.432387       9.143616      -2.874674       5.822306      13.451218      -5.490194      14.702327           0.000001
           79              C       1.084607       9.055318       0.553782       0.081449      36.754889 0.41454817E+03  0.95940738E+04                                 9.721613                            6.834700      -0.166545       1.956629                    0.999337      26.606905      74.951814       0.626301       0.422567      -1.064364      -0.009509      -0.013728       0.003479       0.017058      -0.001397       0.013486      -0.012293      -0.030018       0.020278      -0.024656       0.000558       0.024098             12.589445       8.904174      -2.802376       5.520961      14.235221      -5.983661      14.628941           0.000001
           80              C       1.255479       7.770861       1.147728      -0.163102      37.503745 0.44467621E+03  0.10536952E+05                                 9.838786                            7.094037       0.029237       1.976494                    0.999590      30.028330      87.300697       0.609061       0.424399      -1.056804      -0.009812       0.016434       0.005493       0.019913       0.012121      -0.020714       0.026812       0.025727      -0.015592      -0.043660       0.014697       0.028963             12.270257       7.615618      -1.886886       3.942430      15.220733      -6.137869      13.974419           0.000000
           81              C       1.934048       7.600220       2.314449      -0.035755      40.789440 0.45080685E+03  0.10616114E+05                                10.272856                            7.056323       0.128745       2.044827                    0.999455      27.474969      77.163712       0.627962       0.414188      -1.073548      -0.006045       0.040705      -0.000922       0.041162      -0.004944      -0.011851       0.016346       0.011866       0.004109      -0.020016      -0.002961       0.022977             13.251522       7.378153       0.534997       3.350540      18.374269      -5.446024      14.002144          -0.000000
           82              C       5.492131       1.114851       0.654488      -0.210195      38.381653 0.46220729E+03  0.11014349E+05                                 9.869924                            7.136670       0.174702       2.015891                    0.999856      30.337242      87.293249       0.622011       0.413224      -1.068167       0.003721       0.001157      -0.002048       0.004403       0.019396       0.001733       0.018612      -0.018187      -0.006578      -0.024690      -0.006488       0.031179             12.349819       9.424734      -3.227719       5.640371      13.394295      -5.616143      14.230428          -0.000001
           83              C       1.990092       6.242336       2.947174       0.579085      25.760312 0.26077247E+03  0.54448465E+04                                 8.038559                            5.704561      -0.130261       2.008445                    0.999400      22.547216      62.936093       0.626857       0.467966      -1.024204      -0.012972      -0.045061       0.009587       0.047861       0.004390      -0.014658       0.015743       0.180718      -0.141868      -0.076144      -0.039230       0.115374             10.001678       4.453164       0.780273       0.679285      15.033066      -2.755144      10.518803           0.000002
           84              C       3.368293       6.510190       7.161576       0.122132      26.868245 0.31189409E+03  0.67721022E+04                                 7.963450                            5.986877       0.111995       2.071107                    0.999370      25.143096      70.264986       0.654583       0.430948      -1.051423       0.024344       0.024813       0.036994       0.050763      -0.035607       0.002324       0.028864       0.006587      -0.051374      -0.047016      -0.002557       0.049572              9.251771       7.282650       3.316789       0.781817       8.784925      -2.494299      11.687739           0.000001
           85              C       2.855577       5.599074       8.059024      -0.167541      33.826216 0.42945030E+03  0.10075731E+05                                 9.156044                            6.962025       0.139450       2.031762                    0.999159      29.040136      83.679207       0.616812       0.423243      -1.058804       0.012026      -0.000956      -0.003946       0.012693      -0.011244       0.001889       0.011638      -0.009743      -0.060241      -0.024537       0.000434       0.024103             10.616016       8.391205       3.633794       0.297880       9.558243      -3.509602      13.898600           0.000000
           86              C       3.232072       5.631134       9.384619       0.113703      33.501277 0.38310204E+03  0.86721270E+04                                 9.067413                            6.547490       0.050339       2.039204                    0.999296      25.494334      70.467276       0.644805       0.419630      -1.068807      -0.000301      -0.000963       0.000428       0.001096      -0.005090      -0.002112       0.006715      -0.008956      -0.013365      -0.007623      -0.004362       0.011985             11.045801       9.281444       4.678885      -0.797163      10.432158      -4.366865      13.423803           0.000000
           87              C       4.194329       6.569139       9.721755      -0.172006      33.906341 0.44731648E+03  0.10635320E+05                                 9.247064                            7.157876      -0.089776       1.953342                    0.998199      29.797564      87.314003       0.599771       0.429521      -1.051647      -0.006480       0.006250      -0.005333       0.010464      -0.025769      -0.008089       0.015187      -0.012007       0.025613      -0.031010      -0.002649       0.033660             10.590982       9.887005       4.310839       0.698085      10.256215      -3.054190      11.629725          -0.000000
           88              C       4.687081       7.429580       8.758028       0.100064      26.962081 0.32865868E+03  0.72325372E+04                                 7.941759                            6.128592       0.119104       2.058534                    0.999578      25.884052      72.902054       0.649461       0.428556      -1.052536      -0.042255      -0.008868      -0.033907       0.054898      -0.023263       0.006172       0.029927      -0.006732      -0.083368      -0.047420       0.004245       0.043175              9.056835       7.490421       2.607764       1.431496       8.594902      -2.686602      11.085181           0.000001
           89              N       1.329160       2.248317       2.398931      -0.214694      34.548177 0.45560260E+03  0.10598215E+05                                 8.728878                            6.788058       0.238561       2.111757                    0.999393      26.640349      70.826069       0.694262       0.379259      -1.113946      -0.073747      -0.080685      -0.100261       0.148327      -0.022961      -0.051249      -0.051328      -0.003325      -0.028552      -0.086534       0.027687       0.058847             10.111759       7.967990       2.995697      -2.235963      10.216943       2.401443      12.150342           0.000000
           90              N       1.614297       2.922605      12.291431      -0.214694      34.548180 0.45560280E+03  0.10598221E+05                                 8.728879                            6.788060       0.238561       2.111757                    0.999393      26.640350      70.826073       0.694262       0.379259      -1.113946       0.073747       0.080685      -0.100261       0.148327      -0.022961       0.051249       0.051328      -0.003325      -0.028552      -0.086534       0.027687       0.058847             10.111759       7.967990       2.995696       2.235961      10.216939      -2.401445      12.150348           0.000000
           91              N       4.557755       8.093526      17.386069      -0.214694      34.548179 0.45560263E+03  0.10598216E+05                                 8.728878                            6.788058       0.238561       2.111757                    0.999393      26.640350      70.826072       0.694262       0.379259      -1.113946       0.073747       0.080685       0.100261       0.148327      -0.022961      -0.051249      -0.051328      -0.003325      -0.028552      -0.086534       0.027687       0.058847             10.111759       7.967990       2.995697      -2.235963      10.216943       2.401443      12.150343           0.000000
           92              N       4.272618       7.419238       7.493569      -0.214694      34.548180 0.45560281E+03  0.10598221E+05                                 8.728878                            6.788059       0.238561       2.111757                    0.999393      26.640351      70.826072       0.694262       0.379259      -1.113946      -0.073747      -0.080685       0.100261       0.148327      -0.022961       0.051249       0.051328      -0.003325      -0.028552      -0.086534       0.027687       0.058847             10.111758       7.967990       2.995695       2.235961      10.216938      -2.401444      12.150348           0.000000
           93              O       0.002358       4.028148       4.625733      -0.543435      28.681875 0.45592482E+03  0.10540064E+05                                 7.395374                            6.560305       0.324552       2.154307                    0.996367      27.332845      70.946485       0.748462       0.353986      -1.140578       0.008758      -0.000909       0.000540       0.008821       0.027885       0.020429      -0.025016      -0.087254       0.165914      -0.084611       0.016835       0.067776              8.074543       5.977764      -0.111263      -0.686513       5.973034      -1.757221      12.272830           0.000001
           94              O       1.540418       2.940186       5.751302      -0.559419      27.244169 0.45192889E+03  0.10417740E+05                                 7.063495                            6.501174       0.727622       2.271498                    0.998432      27.634517      71.470150       0.757631       0.350707      -1.144000      -0.023944      -0.016046       0.001241       0.028850      -0.003090       0.004333       0.023700       0.012670      -0.201719      -0.073064       0.032377       0.040687              7.335633       9.019793      -1.391564      -0.786550       5.860821       0.160364       7.126284          -0.000001
           95              O       9.097569       0.967997       5.717074      -0.531050      34.018803 0.50100056E+03  0.11812912E+05                                 8.336576                            6.913533       0.648195       2.266794                    0.996997      27.044346      70.010011       0.726096       0.357761      -1.141933      -0.018275       0.023502       0.007476       0.030695       0.015080      -0.003772       0.009155       0.119338       0.144019      -0.086228       0.036962       0.049266              9.479307       5.495107       0.978257      -1.347208       8.530339       1.802506      14.412476          -0.000000
           96              O       8.720249       0.058949       7.691419      -0.553056      33.181142 0.46812572E+03  0.10837233E+05                                 8.084294                            6.555525       0.534844       2.218093                    0.998758      27.072060      69.132684       0.768540       0.344258      -1.154548      -0.027063       0.026297      -0.021280       0.043322       0.010029       0.005239      -0.031164      -0.051100      -0.149713      -0.059825      -0.000676       0.060501              9.375974       4.904509       1.484088      -0.086004      15.616859      -1.465014       7.606553          -0.000000
           97              O       2.941099       1.142774      14.518233      -0.543435      28.681887 0.45592482E+03  0.10540064E+05                                 7.395376                            6.560305       0.324551       2.154307                    0.996367      27.332850      70.946507       0.748462       0.353986      -1.140578      -0.008758       0.000909       0.000540       0.008821       0.027885      -0.020428       0.025016      -0.087254       0.165914      -0.084611       0.016835       0.067776              8.074547       5.977764      -0.111261       0.686516       5.973034       1.757221      12.272844           0.000001
           98              O       1.403039       2.230736      15.643802      -0.559419      27.244183 0.45192934E+03  0.10417752E+05                                 7.063497                            6.501178       0.727621       2.271498                    0.998432      27.634517      71.470148       0.757631       0.350707      -1.144000       0.023944       0.016046       0.001241       0.028850      -0.003091      -0.004333      -0.023700       0.012671      -0.201719      -0.073064       0.032377       0.040687              7.335635       9.019794      -1.391565       0.786550       5.860826      -0.160364       7.126286          -0.000001
           99              O       3.714888       4.202925      15.609574      -0.531050      34.018815 0.50100075E+03  0.11812918E+05                                 8.336579                            6.913534       0.648195       2.266794                    0.996997      27.044348      70.010020       0.726096       0.357761      -1.141933       0.018275      -0.023502       0.007476       0.030696       0.015080       0.003772      -0.009155       0.119338       0.144019      -0.086228       0.036962       0.049266              9.479310       5.495109       0.978257       1.347211       8.530341      -1.802504      14.412480          -0.000000
          100              O       4.092208       5.111973      17.583919      -0.553056      33.181140 0.46812565E+03  0.10837231E+05                                 8.084294                            6.555524       0.534844       2.218093                    0.998758      27.072059      69.132682       0.768540       0.344258      -1.154548       0.027063      -0.026297      -0.021280       0.043322       0.010029      -0.005239       0.031164      -0.051100      -0.149713      -0.059825      -0.000676       0.060501              9.375974       4.904508       1.484086       0.086003      15.616861       1.465016       7.606553          -0.000000
          101              O       5.884557       6.313695      15.159267      -0.543435      28.681894 0.45592521E+03  0.10540075E+05                                 7.395377                            6.560308       0.324550       2.154307                    0.996367      27.332854      70.946519       0.748462       0.353986      -1.140578      -0.008758       0.000909      -0.000540       0.008822       0.027886       0.020428      -0.025016      -0.087254       0.165915      -0.084611       0.016835       0.067776              8.074547       5.977767      -0.111263      -0.686514       5.973037      -1.757222      12.272837           0.000001
          102              O       4.346497       7.401657      14.033698      -0.559419      27.244167 0.45192884E+03  0.10417739E+05                                 7.063494                            6.501174       0.727621       2.271498                    0.998432      27.634516      71.470146       0.757631       0.350707      -1.144000       0.023944       0.016046      -0.001241       0.028850      -0.003091       0.004333       0.023700       0.012671      -0.201719      -0.073064       0.032377       0.040687              7.335632       9.019792      -1.391564      -0.786550       5.860821       0.160364       7.126283          -0.000001
          103              O      -3.210654       9.373846      14.067926      -0.531050      34.018800 0.50100051E+03  0.11812911E+05                                 8.336576                            6.913532       0.648195       2.266794                    0.996997      27.044345      70.010007       0.726096       0.357761      -1.141933       0.018275      -0.023502      -0.007476       0.030696       0.015079      -0.003772       0.009155       0.119338       0.144019      -0.086228       0.036962       0.049266              9.479306       5.495106       0.978257      -1.347208       8.530338       1.802505      14.412475          -0.000000
          104              O      -2.833334      10.282894      12.093581      -0.553056      33.181155 0.46812594E+03  0.10837239E+05                                 8.084297                            6.555527       0.534843       2.218093                    0.998758      27.072064      69.132701       0.768540       0.344258      -1.154548       0.027063      -0.026297       0.021280       0.043322       0.010030       0.005239      -0.031164      -0.051100      -0.149713      -0.059825      -0.000676       0.060501              9.375977       4.904510       1.484089      -0.086004      15.616866      -1.465015       7.606556          -0.000000
          105              O       2.945816       9.199069       5.266767      -0.543435      28.681898 0.45592504E+03  0.10540071E+05                                 7.395379                            6.560307       0.324551       2.154307                    0.996367      27.332853      70.946523       0.748462       0.353986      -1.140578       0.008758      -0.000909      -0.000540       0.008821       0.027886      -0.020429       0.025016      -0.087254       0.165915      -0.084611       0.016835       0.067776              8.074550       5.977766      -0.111261       0.686517       5.973036       1.757222      12.272849           0.000001
          106              O       4.483876       8.111107       4.141198      -0.559419      27.244187 0.45192944E+03  0.10417755E+05                                 7.063498                            6.501178       0.727621       2.271497                    0.998432      27.634519      71.470156       0.757631       0.350707      -1.144000      -0.023944      -0.016046      -0.001241       0.028850      -0.003090      -0.004333      -0.023700       0.012671      -0.201719      -0.073064       0.032377       0.040687              7.335636       9.019795      -1.391565       0.786550       5.860826      -0.160364       7.126287          -0.000001
          107              O       2.172027       6.138918       4.175426      -0.531050      34.018811 0.50100066E+03  0.11812915E+05                                 8.336578                            6.913533       0.648195       2.266794                    0.996997      27.044347      70.010014       0.726096       0.357761      -1.141933      -0.018275       0.023502      -0.007476       0.030696       0.015079       0.003772      -0.009155       0.119338       0.144019      -0.086228       0.036962       0.049265              9.479308       5.495108       0.978256       1.347211       8.530339      -1.802504      14.412478          -0.000001
          108              O       1.794707       5.229870       2.201081      -0.553056      33.181152 0.46812586E+03  0.10837237E+05                                 8.084296                            6.555526       0.534843       2.218093                    0.998758      27.072063      69.132698       0.768540       0.344258      -1.154548      -0.027063       0.026297       0.021280       0.043322       0.010029      -0.005239       0.031164      -0.051100      -0.149713      -0.059825      -0.000676       0.060501              9.375977       4.904509       1.484087       0.086003      15.616867       1.465016       7.606554          -0.000000

******************************************************
Auxiliary information for the entire system
The total spin magnetic moment of the unit cell is   0.000035
The total net atomic charge of the unit cell is   0.000005
Accuracy of reproducing the electrostatic potential in the unit cell:
  The inner radius (bohr) =    5.0000
  The outer radius (bohr) =   12.0000
  Valid grid points have density less than (e/(bohr^3)) =    0.0001
  The number of valid grid points were=       119542
  The rms potential error without charges in kcal/mol is=      5.26255
  The rms potential error with partial charges in kcal/mol is=      0.80492
  The RRMSE value at monopole order=      0.15295
  The rms potential error with partial charges and cloud penetration in kcal/mol is=      0.81243
  The RRMSE value at monopole order with cloud penetration is=      0.15438
  The rms potential error with partial charges and atomic dipoles in kcal/mol is=      0.34387
  The RRMSE value at dipole order=      0.06534
  The rms potential error with partial charges, atomic dipoles and cloud penetration in kcal/mol is=      0.34142
  The RRMSE value at dipole order with cloud penetration=      0.06488

******************************************************
The electron densities and ab initio electrostatic potential were computed in VASP using the PBE functional and
projector augmented wave method. See the main text of the journal article for a description of computational details.
The atomic charges, dipoles, and quadrupoles were computed with the DDEC6 method as described in
(a) T. A. Manz and N. Gabaldon Limas, RSC Adv. 6 (2016) 47771-47801 DOI: 10.1039/c6ra04656h
(b) N. Gabaldon Limas and T. A. Manz, RSC Adv. 8 (2018) 2678-2707 DOI: 10.1039/c7ra11829e.
For each atom in the material, the electron cloud parameters were fit to the spherically averaged atom-in-material
electron density using radial positions for which this density was between 10^-4 and 10^-2 electrons per cubic bohr.
The polarizabilities, dispersion coefficients, and quantum Drude oscillator (QDO) parameters were fit using the MCLF method.
The magnetic structure of the system was optimized in VASP from the default ferromagnetic initial guess using spin polarization.
The atomic spin moments (ASMs) were computed on this optimized magnetic structure using the DDEC6 partition as inputs
to the method of T. A. Manz and D. S. Sholl, J. Chem. Theory Comput. 7 (2011) 4146-4164 DOI: 10.1021/ct200539n.
The RMSE and RRMSE were computed using a uniform grid with Ewald summation.
