# Supplementary material for: A collection of forcefield precursors for metal–organic frameworks
Source: RSC Adv. 2019 Nov 13;9(63):36492–507. doi: 10.1039/c9ra07327b (PMC9075174; doi:10.1039/c9ra07327b)
Supplement: RA-009-C9RA07327B-s5408 [file RA-009-C9RA07327B-s5408.xyz]

  112
jmolscript: load "" {1 1 1} spacegroup "x,y,z" unitcell [{     10.101000     0.000000     0.000000 }, {     -2.833369     9.817725     0.000000 }, {      0.000000     0.000000    21.058000 }]
Zn     8.018183     3.700202     4.477984     0.848771
Zn     5.716632     1.208660    15.006984     0.848771
Zn    -0.750552     6.117523    16.580016     0.848770
Zn     1.550999     8.609065     6.051016     0.848770
H      7.574781     6.467917     0.496969     0.137462
H      2.012052     0.364238     2.718588     0.129646
H      6.401242     7.958248    19.939820     0.137112
H      8.200685     2.794125     1.638312     0.099115
H      7.065563     1.491312     0.126348     0.129475
H      4.604572     0.369146     3.080785     0.139286
H      5.758724     1.749519     4.514835     0.105812
H      3.326665     8.258670    11.025969     0.137462
H      1.621764     4.544625    13.247588     0.129646
H      4.500204     6.768340     9.410820     0.137112
H      5.534131     2.114738    12.167312     0.099115
H      6.669252     3.417550    10.655348     0.129475
H     -0.970756     4.539716    13.609785     0.139286
H      7.976092     3.159344    15.043835     0.105812
H     -0.307150     3.349808    20.561031     0.137462
H      5.255579     9.453487    18.339412     0.129646
H      0.866389     1.859477     1.118180     0.137112
H     -0.933054     7.023600    19.419688     0.099115
H      0.202068     8.326413    20.931652     0.129476
H      2.663059     9.448579    17.977215     0.139286
H      1.508907     8.068206    16.543165     0.105812
H      3.940966     1.559055    10.032031     0.137462
H      5.645867     5.273100     7.810412     0.129646
H      2.767427     3.049385    11.647180     0.137112
H      1.733500     7.702987     8.890688     0.099115
H      0.598379     6.400175    10.402652     0.129476
H      8.238387     5.278009     7.448215     0.139286
H     -0.708461     6.658381     6.014165     0.105812
C     -1.243452     5.649119     2.582553     0.602586
C     -1.400496     7.040291     2.040731    -0.008387
C      7.903322     7.216028     0.938976    -0.178480
C      7.568071     8.500186     0.456748     0.084954
C     -2.012722     9.658678     1.133131     0.077348
C     -1.169420     9.445633     2.269210    -0.168880
C     -0.864091     8.205655     2.709112    -0.041757
C      6.747768     8.696541    20.385407    -0.205003
C      0.116571     8.017154     3.838663     0.570267
C      7.462433     2.307165     1.926386     0.106647
C      6.792577     1.523711     1.015206    -0.179386
C      5.703911     0.784436     1.449633     0.215914
C      5.326416     0.863960     2.769338    -0.183018
C      6.029666     1.685703     3.626819     0.114699
C      2.043899     9.077469    13.111553     0.602586
C      2.200943     7.686297    12.569731    -0.008387
C      2.998124     7.510560    11.467976    -0.178480
C      3.333375     6.226401    10.985748     0.084954
C      2.813168     5.067910    11.662131     0.077348
C      1.969867     5.280954    12.798210    -0.168880
C      1.664537     6.520933    13.238112    -0.041757
C      4.153678     6.030047     9.856407    -0.205003
C      0.683875     6.709433    14.367663     0.570267
C      6.272383     2.601697    12.455386     0.106647
C      6.942238     3.385152    11.544206    -0.179386
C      8.030905     4.124426    11.978633     0.215914
C      8.408400     4.044903    13.298338    -0.183018
C      7.705150     3.223159    14.155819     0.114699
C      8.511083     4.168606    18.475447     0.602586
C      8.668127     2.777434    19.017269    -0.008387
C     -0.635691     2.601697    20.119024    -0.178480
C     -0.300440     1.317539    20.601252     0.084954
C      9.280353     0.159047    19.924869     0.077349
C      8.437051     0.372092    18.788790    -0.168881
C      8.131722     1.612070    18.348888    -0.041757
C      0.519863     1.121184     0.672593    -0.205003
C      7.151060     1.800571    17.219337     0.570267
C     -0.194802     7.510560    19.131614     0.106647
C      0.475054     8.294014    20.042794    -0.179384
C      1.563720     9.033289    19.608367     0.215907
C      1.941215     8.953765    18.288662    -0.183019
C      1.237965     8.132022    17.431181     0.114700
C      5.223732     0.740256     7.946447     0.602586
C      5.066688     2.131428     8.488269    -0.008387
C      4.269507     2.307165     9.590024    -0.178480
C      3.934256     3.591324    10.072252     0.084954
C      4.454463     4.749815     9.395869     0.077348
C      5.297764     4.536771     8.259790    -0.168881
C      5.603094     3.296792     7.819888    -0.041757
C      3.113953     3.787678    11.201593    -0.205003
C      6.583756     3.108292     6.690337     0.570267
C      0.995248     7.216028     8.602614     0.106647
C      0.325393     6.432573     9.513794    -0.179384
C     -0.763274     5.693299     9.079367     0.215907
C     -1.140769     5.772822     7.759662    -0.183019
C     -0.437519     6.594566     6.902181     0.114700
N      7.094225     2.396507     3.215557    -0.222599
N      2.102388     9.732311     0.602469    -0.092795
N      6.640590     2.512356    13.744557    -0.222599
N     -1.301941     4.994277    11.131469    -0.092795
N      0.173406     7.421218    17.842443    -0.222599
N      5.165243     0.085414    20.455531    -0.092716
N      0.627041     7.305369     7.313443    -0.222599
N      8.569572     4.823448     9.926531    -0.092716
O      8.276263     5.479272     3.730214    -0.563206
O     -0.688326     4.761597     1.934809    -0.550783
O      0.767413     6.976475     3.933424    -0.549851
O      0.250480     9.012672     4.636340    -0.554987
O      2.625184     9.247315    14.259214    -0.563206
O      4.322142     0.147266    12.463809    -0.550783
O      0.033033     7.750112    14.462424    -0.549851
O      0.549967     5.713916    15.165340    -0.554987
O     -1.008632     4.338453    17.327786    -0.563206
O      7.955957     5.056128    19.123191    -0.550783
O      6.500218     2.841250    17.124576    -0.549851
O      7.017151     0.805053    16.421660    -0.554987
O      4.642447     0.570410     6.798786    -0.563206
O      2.945489     9.670459     8.594191    -0.550783
O      7.234598     2.067613     6.595576    -0.549851
O      6.717664     4.103809     5.892660    -0.554987

The following XYZ coordinates are in angstroms. Other properties are in atomic units.
The sperically averaged electron density of each atom fit to a function of the form exp(a - br)
eigen_1, eigen_2 and eigen_3 are the three eigenvalues of traceless quadrupole moment tensor
  atom number  atomic symbol              X              Y              Z     net charge C6 coefficient C8 coefficient C10 coefficient fluctuating dipole atomic polarizability isotropic forcefield polarizability              a              b squared Pearson coefficient          <r^3>          <r^4>         wp_QDO          m_QDO          q_QDO       dipole_x       dipole_y       dipole_z         dipole            Qxy            Qxz            Qyz     Q(x^2-y^2)  Q(3z^2 - R^2)        eigen_1        eigen_2        eigen_3 static polarizability      alpha(xx)      alpha(xy)      alpha(xz)      alpha(yy)      alpha(yz)      alpha(zz) atomic spin moment
            1             Zn       8.018183       3.700202       4.477984       0.848771      88.683079 0.17566185E+04  0.55209250E+05                                16.645408                           13.970954       0.245637       1.929289                    0.999030      47.011085     128.965319       0.467698       0.416683      -1.128449       0.072528       0.041252       0.063223       0.104686      -0.124820       0.064608      -0.021848       0.190381      -0.223730      -0.122174      -0.088142       0.210315             19.586843      14.371815       6.042254      -3.545825      19.783663      -0.553533      24.605049           0.000002
            2             Zn       5.716632       1.208660      15.006984       0.848771      88.683054 0.17566186E+04  0.55209253E+05                                16.645406                           13.970955       0.245637       1.929289                    0.999030      47.011083     128.965314       0.467698       0.416683      -1.128449      -0.072528      -0.041252       0.063223       0.104686      -0.124820      -0.064608       0.021848       0.190381      -0.223730      -0.122174      -0.088142       0.210315             19.586836      14.371811       6.042249       3.545825      19.783656       0.553538      24.605041           0.000002
            3             Zn      -0.750552       6.117523      16.580016       0.848770      88.683081 0.17566190E+04  0.55209268E+05                                16.645408                           13.970956       0.245636       1.929288                    0.999030      47.011091     128.965341       0.467698       0.416683      -1.128449      -0.072528      -0.041252      -0.063222       0.104686      -0.124820       0.064607      -0.021849       0.190381      -0.223730      -0.122173      -0.088142       0.210316             19.586839      14.371811       6.042251      -3.545821      19.783663      -0.553531      24.605041           0.000002
            4             Zn       1.550999       8.609065       6.051016       0.848770      88.683068 0.17566193E+04  0.55209281E+05                                16.645407                           13.970958       0.245636       1.929288                    0.999030      47.011092     128.965348       0.467698       0.416683      -1.128449       0.072528       0.041252      -0.063222       0.104686      -0.124820      -0.064607       0.021849       0.190381      -0.223730      -0.122173      -0.088142       0.210316             19.586834      14.371809       6.042247       3.545822      19.783659       0.553536      24.605035           0.000002
            5              H       7.574781       6.467917       0.496969       0.137462       1.120179 0.82913033E+01  0.82121008E+02                                 1.790994                            1.692581      -1.080644       2.386992                    0.996910       3.410998       9.588604       0.477273       1.295709      -0.706799      -0.012740      -0.030587      -0.019096       0.038243       0.005165       0.008432      -0.002461      -0.008497      -0.004652      -0.012713       0.004781       0.007932              1.837230       1.527329       0.156826       0.123425       2.255514       0.250810       1.728848           0.000000
            6              H       2.012052       0.364238       2.718588       0.129646       1.121753 0.83841018E+01  0.82885363E+02                                 1.759765                            1.676888      -1.046794       2.396636                    0.997447       3.383352       9.358846       0.492609       1.257716      -0.715394       0.010653       0.031371       0.020709       0.039070       0.002912       0.005709       0.005266      -0.021318      -0.019481      -0.012767      -0.003198       0.015965              1.789369       1.711760       0.171750       0.281349       1.918919       0.208512       1.737426           0.000001
            7              H       6.401242       7.958248      19.939820       0.137112       1.060593 0.78643393E+01  0.76267322E+02                                 1.681276                            1.614821      -0.859207       2.491628                    0.999280       3.210181       8.703032       0.507939       1.243421      -0.719752      -0.014117      -0.030529      -0.017475       0.037904       0.003809       0.011811      -0.000940      -0.015390      -0.003035      -0.016825       0.006815       0.010010              1.697481       1.566384       0.070482       0.177741       1.958754       0.205833       1.567305           0.000001
            8              H       8.200685       2.794125       1.638312       0.099115       1.079881 0.76151667E+01  0.74829080E+02                                 1.807390                            1.659797      -1.428211       2.194033                    0.992991       3.919625      11.463800       0.459466       1.356630      -0.689464       0.033511       0.023897      -0.023025       0.047161       0.004093      -0.007895      -0.005798       0.011893       0.009523      -0.010108      -0.003834       0.013942              1.892989       2.150615       0.536984      -0.332993       1.906766      -0.078093       1.621585          -0.000000
            9              H       7.065563       1.491312       0.126348       0.129475       1.183412 0.88174877E+01  0.90420894E+02                                 1.961350                            1.817935      -1.700573       2.072524                    0.991445       4.138578      12.610975       0.424951       1.405539      -0.679282       0.011245       0.003803      -0.029158       0.031482      -0.001400      -0.010481      -0.005644      -0.009438       0.011755      -0.014182       0.001934       0.012248              2.039106       1.904002       0.088552      -0.458885       1.556003       0.127296       2.657312           0.000000
           10              H       4.604572       0.369146       3.080785       0.139286       0.992749 0.67860906E+01  0.64844956E+02                                 1.720458                            1.576742      -1.355569       2.249345                    0.993663       3.674919      10.629370       0.466570       1.373830      -0.686694      -0.026208      -0.015840       0.010305       0.032311       0.004676      -0.003022       0.003799       0.001436      -0.004760      -0.007755       0.002223       0.005531              1.797205       2.110484       0.562879      -0.280169       1.660297      -0.174404       1.620833           0.000000
           11              H       5.758724       1.749519       4.514835       0.105812       1.209193 0.83110242E+01  0.82731405E+02                                 1.899975                            1.698769      -1.253896       2.287068                    0.994766       3.693257      10.560107       0.472547       1.302103      -0.702805      -0.021391       0.001377       0.044747       0.049616       0.003975      -0.008339       0.004282       0.008714       0.013439      -0.011725      -0.000019       0.011744              2.037196       1.560056       0.090998      -0.314313       1.515524       0.222835       3.036008           0.000000
           12              H       3.326665       8.258670      11.025969       0.137462       1.120178 0.82913008E+01  0.82120967E+02                                 1.790992                            1.692580      -1.080645       2.386992                    0.996910       3.410999       9.588602       0.477274       1.295707      -0.706799       0.012740       0.030587      -0.019096       0.038243       0.005165      -0.008432       0.002461      -0.008497      -0.004652      -0.012713       0.004781       0.007932              1.837229       1.527328       0.156826      -0.123425       2.255511      -0.250810       1.728847           0.000000
           13              H       1.621764       4.544625      13.247588       0.129646       1.121753 0.83841000E+01  0.82885340E+02                                 1.759765                            1.676887      -1.046795       2.396636                    0.997447       3.383353       9.358848       0.492609       1.257716      -0.715394      -0.010653      -0.031371       0.020709       0.039070       0.002912      -0.005709      -0.005266      -0.021318      -0.019481      -0.012767      -0.003198       0.015965              1.789368       1.711760       0.171750      -0.281350       1.918918      -0.208512       1.737426           0.000001
           14              H       4.500204       6.768340       9.410820       0.137112       1.060593 0.78643350E+01  0.76267268E+02                                 1.681275                            1.614821      -0.859206       2.491628                    0.999280       3.210180       8.703028       0.507939       1.243420      -0.719752       0.014117       0.030529      -0.017475       0.037904       0.003809      -0.011811       0.000940      -0.015390      -0.003035      -0.016825       0.006815       0.010010              1.697480       1.566384       0.070482      -0.177741       1.958753      -0.205833       1.567304           0.000001
           15              H       5.534131       2.114738      12.167312       0.099115       1.079881 0.76151623E+01  0.74829029E+02                                 1.807390                            1.659796      -1.428211       2.194032                    0.992991       3.919625      11.463801       0.459466       1.356631      -0.689464      -0.033511      -0.023897      -0.023025       0.047161       0.004093       0.007895       0.005798       0.011893       0.009523      -0.010108      -0.003834       0.013942              1.892988       2.150615       0.536984       0.332993       1.906765       0.078093       1.621585          -0.000000
           16              H       6.669252       3.417550      10.655348       0.129475       1.183412 0.88174865E+01  0.90420880E+02                                 1.961350                            1.817935      -1.700573       2.072524                    0.991445       4.138578      12.610976       0.424951       1.405540      -0.679281      -0.011245      -0.003803      -0.029158       0.031482      -0.001400       0.010481       0.005644      -0.009438       0.011755      -0.014182       0.001934       0.012248              2.039106       1.904003       0.088552       0.458885       1.556003      -0.127295       2.657312           0.000000
           17              H      -0.970756       4.539716      13.609785       0.139286       0.992750 0.67860914E+01  0.64844965E+02                                 1.720458                            1.576742      -1.355569       2.249345                    0.993663       3.674920      10.629372       0.466570       1.373830      -0.686694       0.026208       0.015840       0.010305       0.032311       0.004676       0.003022      -0.003799       0.001436      -0.004760      -0.007755       0.002223       0.005531              1.797205       2.110484       0.562878       0.280169       1.660297       0.174403       1.620833           0.000000
           18              H       7.976092       3.159344      15.043835       0.105812       1.209193 0.83110245E+01  0.82731404E+02                                 1.899975                            1.698769      -1.253896       2.287068                    0.994766       3.693257      10.560105       0.472547       1.302102      -0.702805       0.021391      -0.001377       0.044747       0.049616       0.003975       0.008339      -0.004282       0.008714       0.013439      -0.011725      -0.000019       0.011744              2.037195       1.560056       0.090998       0.314313       1.515523      -0.222834       3.036006           0.000000
           19              H      -0.307150       3.349808      20.561031       0.137462       1.120179 0.82913049E+01  0.82121024E+02                                 1.790993                            1.692581      -1.080644       2.386992                    0.996910       3.410999       9.588605       0.477274       1.295708      -0.706799       0.012740       0.030587       0.019096       0.038243       0.005165       0.008432      -0.002461      -0.008497      -0.004652      -0.012713       0.004781       0.007932              1.837230       1.527328       0.156826       0.123425       2.255514       0.250810       1.728848           0.000000
           20              H       5.255579       9.453487      18.339412       0.129646       1.121755 0.83841195E+01  0.82885599E+02                                 1.759769                            1.676891      -1.046796       2.396635                    0.997447       3.383357       9.358870       0.492608       1.257718      -0.715394      -0.010653      -0.031371      -0.020709       0.039071       0.002912       0.005709       0.005266      -0.021318      -0.019481      -0.012767      -0.003198       0.015965              1.789372       1.711764       0.171750       0.281350       1.918923       0.208512       1.737430           0.000001
           21              H       0.866389       1.859477       1.118180       0.137112       1.060593 0.78643358E+01  0.76267284E+02                                 1.681276                            1.614822      -0.859207       2.491628                    0.999280       3.210180       8.703031       0.507939       1.243421      -0.719752       0.014117       0.030529       0.017475       0.037904       0.003809       0.011811      -0.000940      -0.015390      -0.003035      -0.016825       0.006815       0.010010              1.697481       1.566385       0.070482       0.177741       1.958754       0.205833       1.567305           0.000001
           22              H      -0.933054       7.023600      19.419688       0.099115       1.079882 0.76151732E+01  0.74829157E+02                                 1.807391                            1.659797      -1.428211       2.194032                    0.992991       3.919626      11.463802       0.459466       1.356630      -0.689464      -0.033511      -0.023897       0.023025       0.047161       0.004093      -0.007895      -0.005798       0.011893       0.009523      -0.010108      -0.003834       0.013942              1.892989       2.150616       0.536984      -0.332993       1.906766      -0.078093       1.621585          -0.000000
           23              H       0.202068       8.326413      20.931652       0.129476       1.183397 0.88173361E+01  0.90418896E+02                                 1.961329                            1.817916      -1.700567       2.072528                    0.991445       4.138542      12.610810       0.424955       1.405535      -0.679283      -0.011244      -0.003803       0.029159       0.031482      -0.001400      -0.010480      -0.005643      -0.009437       0.011756      -0.014181       0.001934       0.012248              2.039084       1.903982       0.088551      -0.458876       1.555990       0.127295       2.657282           0.000000
           24              H       2.663059       9.448579      17.977215       0.139286       0.992755 0.67861421E+01  0.64845621E+02                                 1.720470                            1.576752      -1.355577       2.249340                    0.993663       3.674941      10.629474       0.466566       1.373837      -0.686693       0.026208       0.015840      -0.010306       0.032311       0.004676      -0.003022       0.003799       0.001436      -0.004761      -0.007754       0.002223       0.005531              1.797217       2.110501       0.562885      -0.280172       1.660309      -0.174406       1.620843           0.000000
           25              H       1.508907       8.068206      16.543165       0.105812       1.209192 0.83110147E+01  0.82731283E+02                                 1.899974                            1.698768      -1.253896       2.287068                    0.994766       3.693255      10.560098       0.472547       1.302103      -0.702805       0.021391      -0.001377      -0.044747       0.049616       0.003975      -0.008339       0.004282       0.008714       0.013439      -0.011725      -0.000019       0.011744              2.037194       1.560055       0.090998      -0.314312       1.515522       0.222834       3.036003           0.000000
           26              H       3.940966       1.559055      10.032031       0.137462       1.120178 0.82913017E+01  0.82120987E+02                                 1.790993                            1.692580      -1.080645       2.386992                    0.996910       3.410999       9.588606       0.477274       1.295708      -0.706799      -0.012740      -0.030587       0.019096       0.038243       0.005165      -0.008432       0.002461      -0.008497      -0.004652      -0.012713       0.004781       0.007932              1.837230       1.527328       0.156826      -0.123425       2.255513      -0.250810       1.728848           0.000000
           27              H       5.645867       5.273100       7.810412       0.129646       1.121755 0.83841177E+01  0.82885576E+02                                 1.759768                            1.676890      -1.046796       2.396635                    0.997447       3.383358       9.358872       0.492608       1.257717      -0.715394       0.010653       0.031371      -0.020709       0.039071       0.002912      -0.005709      -0.005266      -0.021318      -0.019481      -0.012767      -0.003198       0.015965              1.789372       1.711764       0.171750      -0.281351       1.918922      -0.208512       1.737430           0.000001
           28              H       2.767427       3.049385      11.647180       0.137112       1.060593 0.78643390E+01  0.76267318E+02                                 1.681276                            1.614821      -0.859207       2.491628                    0.999280       3.210181       8.703032       0.507939       1.243421      -0.719752      -0.014117      -0.030529       0.017475       0.037904       0.003809      -0.011811       0.000940      -0.015390      -0.003035      -0.016825       0.006815       0.010010              1.697481       1.566385       0.070482      -0.177741       1.958753      -0.205833       1.567305           0.000001
           29              H       1.733500       7.702987       8.890688       0.099115       1.079882 0.76151698E+01  0.74829115E+02                                 1.807391                            1.659797      -1.428211       2.194032                    0.992991       3.919626      11.463802       0.459466       1.356630      -0.689464       0.033511       0.023897       0.023025       0.047161       0.004093       0.007895       0.005798       0.011893       0.009523      -0.010108      -0.003834       0.013942              1.892989       2.150616       0.536984       0.332993       1.906765       0.078093       1.621585          -0.000000
           30              H       0.598379       6.400175      10.402652       0.129476       1.183397 0.88173400E+01  0.90418943E+02                                 1.961329                            1.817916      -1.700567       2.072528                    0.991445       4.138543      12.610812       0.424955       1.405534      -0.679283       0.011244       0.003803       0.029159       0.031482      -0.001400       0.010480       0.005643      -0.009437       0.011756      -0.014181       0.001934       0.012248              2.039085       1.903982       0.088552       0.458876       1.555990      -0.127295       2.657282           0.000000
           31              H       8.238387       5.278009       7.448215       0.139286       0.992755 0.67861429E+01  0.64845629E+02                                 1.720470                            1.576752      -1.355577       2.249340                    0.993663       3.674942      10.629476       0.466566       1.373836      -0.686693      -0.026208      -0.015840      -0.010306       0.032311       0.004676       0.003022      -0.003799       0.001436      -0.004761      -0.007754       0.002223       0.005531              1.797217       2.110501       0.562885       0.280172       1.660308       0.174405       1.620843           0.000000
           32              H      -0.708461       6.658381       6.014165       0.105812       1.209191 0.83110132E+01  0.82731262E+02                                 1.899973                            1.698767      -1.253895       2.287068                    0.994766       3.693255      10.560097       0.472547       1.302102      -0.702805      -0.021391       0.001377      -0.044747       0.049616       0.003975       0.008339      -0.004282       0.008714       0.013439      -0.011725      -0.000019       0.011744              2.037193       1.560055       0.090998       0.314312       1.515522      -0.222833       3.036002           0.000000
           33              C      -1.243452       5.649119       2.582553       0.602586      25.877636 0.27288422E+03  0.57790459E+04                                 8.135116                            5.903527      -0.328979       1.939048                    0.999144      22.956903      65.132439       0.603882       0.478934      -1.015421      -0.002740      -0.031756       0.039347       0.050637       0.039875       0.071328       0.027104       0.140855      -0.009845      -0.080819      -0.046087       0.126906              9.949626       5.533127      -0.448638      -1.906416      14.270470      -2.272304      10.045279           0.000002
           34              C      -1.400496       7.040291       2.040731      -0.008387      41.356141 0.46580676E+03  0.11087691E+05                                10.460363                            7.240568      -0.124016       1.964157                    0.998951      27.678104      78.805494       0.609677       0.422057      -1.065790       0.004640       0.036431      -0.000735       0.036732      -0.008879      -0.030427       0.017985       0.044997       0.009333      -0.033943      -0.014293       0.048236             13.364271       7.778973      -0.095505       3.829580      18.774050      -4.528438      13.539790          -0.000000
           35              C       7.903322       7.216028       0.938976      -0.178480      37.551552 0.45061794E+03  0.10740222E+05                                 9.898055                            7.172166      -0.011208       1.971230                    0.998073      30.257650      88.952309       0.600313       0.428079      -1.051876      -0.005093       0.016560      -0.007234       0.018775       0.017229      -0.021091       0.020334       0.017752       0.012967      -0.040046       0.013304       0.026742             12.287708       8.119862      -2.830127       4.160465      15.787402      -4.788084      12.955859           0.000000
           36              C       7.568071       8.500186       0.456748       0.084954      36.787298 0.41582445E+03  0.96432544E+04                                 9.775927                            6.878524      -0.166911       1.959134                    0.999254      26.635589      75.421521       0.618986       0.426689      -1.060435      -0.004726      -0.021625       0.002033       0.022229      -0.004644       0.012084      -0.002489      -0.023208       0.004715      -0.019625       0.005179       0.014445             12.664118      10.042061      -4.352793       5.572678      15.369039      -4.914418      12.581254           0.000001
           37              C      -2.012722       9.658678       1.133131       0.077348      37.868911 0.41898521E+03  0.97279400E+04                                 9.934954                            6.876209      -0.123965       1.969179                    0.999324      26.726768      75.545648       0.623380       0.423185      -1.063391       0.004983       0.006825       0.015177       0.017371      -0.003277       0.014836      -0.009601      -0.015447       0.026898      -0.019954      -0.002039       0.021992             13.036796      10.934767      -4.823647       6.381152      15.109469      -4.864487      13.066151           0.000001
           38              C      -1.169420       9.445633       2.269210      -0.168880      39.493637 0.46849885E+03  0.11287338E+05                                10.272320                            7.338200      -0.149030       1.912573                    0.999191      30.944548      91.775286       0.589822       0.431024      -1.048979      -0.024877       0.001456      -0.004694       0.025358       0.011592      -0.020222       0.025862      -0.019411      -0.008033      -0.039684       0.008411       0.031273             12.901106      11.078459      -3.316109       6.705998      13.256214      -4.547722      14.368646           0.000000
           39              C      -0.864091       8.205655       2.709112      -0.041757      41.933495 0.47207598E+03  0.11294447E+05                                10.580741                            7.301889      -0.098527       1.967374                    0.999084      28.286189      81.209387       0.604454       0.423536      -1.062982      -0.031389      -0.012109      -0.025859       0.042433      -0.006995      -0.014035       0.019715      -0.001906       0.007972      -0.020196      -0.008202       0.028398             13.523137      10.746805      -0.970124       7.113897      14.282625      -2.725740      15.539980           0.000000
           40              C       6.747768       8.696541      20.385407      -0.205003      39.362735 0.46414818E+03  0.11091142E+05                                10.088746                            7.176668       0.197459       2.024677                    0.999690      30.381233      88.030760       0.615979       0.416122      -1.064481       0.001569      -0.002214       0.004081       0.004900       0.015698       0.000737       0.016080      -0.012442      -0.017247      -0.020817      -0.005212       0.026029             12.834509      11.173586      -5.209978       5.848019      15.076457      -4.860963      12.253484          -0.000001
           41              C       0.116571       8.017154       3.838663       0.570267      24.608976 0.27397239E+03  0.58179501E+04                                 7.928009                            5.931184      -0.165074       1.992866                    0.999284      23.247848      66.423298       0.599012       0.481512      -1.012302       0.019586       0.013278       0.041869       0.048093       0.049416      -0.077424      -0.021959       0.008386      -0.018399      -0.081767      -0.021965       0.103732              9.517952       7.929810      -0.616308       4.730071       8.393570       0.325255      12.230475           0.000002
           42              C       7.462433       2.307165       1.926386       0.106647      27.306138 0.33639098E+03  0.74536874E+04                                 8.048385                            6.229272      -0.023311       2.012321                    0.999390      26.033138      73.827080       0.639025       0.432575      -1.048980      -0.040812      -0.004827       0.034084       0.053391      -0.045589      -0.002907      -0.039521      -0.039238      -0.073653      -0.059295      -0.013350       0.072644              9.142359       8.404655       2.970568      -1.144125       7.700222       2.317543      11.322199          -0.000000
           43              C       6.792577       1.523711       1.015206      -0.179386      34.302251 0.45587581E+03  0.10914110E+05                                 9.355325                            7.240879      -0.227652       1.906980                    0.998113      30.238786      89.550466       0.593194       0.431288      -1.048278       0.002832       0.015203       0.002966       0.015746      -0.049044       0.010207      -0.027922      -0.060457      -0.094687      -0.045262      -0.035795       0.081057             10.678671      11.396971       4.321667      -0.699400       8.713106       2.539969      11.925935           0.000000
           44              C       5.703911       0.784436       1.449633       0.215914      33.583196 0.36370114E+03  0.81699760E+04                                 9.262878                            6.503912      -0.181419       1.963843                    0.998945      25.114718      70.362565       0.625164       0.436150      -1.052930      -0.016352      -0.024331      -0.020160       0.035578      -0.027102       0.016137       0.004951      -0.017212      -0.033197      -0.034141      -0.000567       0.034708             11.413152      10.590838       4.415432       0.987786       8.598776       3.842107      15.049843           0.000001
           45              C       5.326416       0.863960       2.769338      -0.183018      35.358656 0.43514545E+03  0.10245910E+05                                 9.430828                            7.004082       0.056136       2.003469                    0.998987      29.258099      84.535659       0.615305       0.422765      -1.058805      -0.001469       0.010567       0.015922       0.019165      -0.032438       0.001020      -0.015522      -0.000855      -0.103767      -0.040252      -0.011123       0.051375             11.034700       9.856021       3.960373      -0.327537       8.460388       2.718086      14.787690           0.000000
           46              C       6.029666       1.685703       3.626819       0.114699      27.257457 0.32088873E+03  0.70126229E+04                                 8.000577                            6.044810       0.081245       2.051831                    0.999430      25.528154      71.423168       0.656354       0.427014      -1.054509       0.028027       0.016519      -0.036760       0.049088      -0.041372      -0.013569      -0.024901      -0.004473      -0.060602      -0.053603       0.000880       0.052723              9.264956       8.210399       3.385414      -0.463473       7.484630       2.210884      12.099840           0.000000
           47              C       2.043899       9.077469      13.111553       0.602586      25.877632 0.27288422E+03  0.57790458E+04                                 8.135115                            5.903527      -0.328980       1.939048                    0.999144      22.956905      65.132449       0.603882       0.478934      -1.015421       0.002740       0.031756       0.039347       0.050637       0.039875      -0.071328      -0.027104       0.140855      -0.009845      -0.080819      -0.046087       0.126906              9.949623       5.533127      -0.448639       1.906417      14.270463       2.272301      10.045280           0.000002
           48              C       2.200943       7.686297      12.569731      -0.008387      41.356134 0.46580671E+03  0.11087690E+05                                10.460361                            7.240568      -0.124016       1.964157                    0.998951      27.678106      78.805502       0.609677       0.422057      -1.065790      -0.004640      -0.036431      -0.000735       0.036732      -0.008879       0.030427      -0.017985       0.044997       0.009333      -0.033943      -0.014293       0.048236             13.364267       7.778970      -0.095502      -3.829579      18.774040       4.528438      13.539792           0.000000
           49              C       2.998124       7.510560      11.467976      -0.178480      37.551520 0.45061767E+03  0.10740214E+05                                 9.898050                            7.172164      -0.011208       1.971230                    0.998073      30.257650      88.952306       0.600313       0.428079      -1.051876       0.005093      -0.016560      -0.007234       0.018775       0.017229       0.021091      -0.020334       0.017752       0.012967      -0.040046       0.013304       0.026743             12.287699       8.119856      -2.830120      -4.160462      15.787385       4.788078      12.955857          -0.000000
           50              C       3.333375       6.226401      10.985748       0.084954      36.787282 0.41582448E+03  0.96432553E+04                                 9.775923                            6.878524      -0.166911       1.959134                    0.999254      26.635590      75.421523       0.618986       0.426689      -1.060435       0.004726       0.021625       0.002033       0.022229      -0.004644      -0.012084       0.002489      -0.023208       0.004716      -0.019625       0.005179       0.014445             12.664110      10.042058      -4.352783      -5.572677      15.369022       4.914405      12.581251           0.000001
           51              C       2.813168       5.067910      11.662131       0.077348      37.868897 0.41898516E+03  0.97279388E+04                                 9.934952                            6.876209      -0.123965       1.969179                    0.999324      26.726769      75.545653       0.623380       0.423185      -1.063391      -0.004983      -0.006825       0.015177       0.017371      -0.003277      -0.014836       0.009601      -0.015447       0.026898      -0.019954      -0.002039       0.021992             13.036790      10.934766      -4.823638      -6.381153      15.109449       4.864475      13.066153           0.000000
           52              C       1.969867       5.280954      12.798210      -0.168880      39.493613 0.46849869E+03  0.11287334E+05                                10.272316                            7.338199      -0.149030       1.912573                    0.999191      30.944548      91.775287       0.589822       0.431024      -1.048979       0.024877      -0.001456      -0.004694       0.025358       0.011592       0.020222      -0.025862      -0.019411      -0.008033      -0.039684       0.008411       0.031273             12.901100      11.078459      -3.316104      -6.706000      13.256193       4.547711      14.368647           0.000000
           53              C       1.664537       6.520933      13.238112      -0.041757      41.933524 0.47207655E+03  0.11294464E+05                                10.580747                            7.301894      -0.098528       1.967374                    0.999084      28.286191      81.209397       0.604454       0.423536      -1.062982       0.031389       0.012109      -0.025859       0.042433      -0.006995       0.014035      -0.019715      -0.001906       0.007972      -0.020196      -0.008202       0.028398             13.523144      10.746816      -0.970119      -7.113906      14.282621       2.725734      15.539994           0.000000
           54              C       4.153678       6.030047       9.856407      -0.205003      39.362734 0.46414847E+03  0.11091151E+05                                10.088746                            7.176671       0.197459       2.024677                    0.999690      30.381231      88.030752       0.615979       0.416122      -1.064481      -0.001569       0.002214       0.004081       0.004900       0.015698      -0.000737      -0.016080      -0.012442      -0.017247      -0.020817      -0.005212       0.026029             12.834507      11.173590      -5.209975      -5.848020      15.076447       4.860955      12.253485          -0.000001
           55              C       0.683875       6.709433      14.367663       0.570267      24.608963 0.27397218E+03  0.58179446E+04                                 7.928006                            5.931182      -0.165074       1.992866                    0.999284      23.247849      66.423302       0.599012       0.481512      -1.012302      -0.019586      -0.013278       0.041869       0.048093       0.049416       0.077424       0.021959       0.008386      -0.018399      -0.081767      -0.021965       0.103732              9.517948       7.929807      -0.616307      -4.730068       8.393564      -0.325260      12.230473           0.000002
           56              C       6.272383       2.601697      12.455386       0.106647      27.306125 0.33639077E+03  0.74536819E+04                                 8.048382                            6.229270      -0.023311       2.012321                    0.999390      26.033139      73.827083       0.639025       0.432575      -1.048980       0.040811       0.004827       0.034084       0.053391      -0.045589       0.002907       0.039521      -0.039238      -0.073653      -0.059295      -0.013350       0.072644              9.142355       8.404649       2.970566       1.144127       7.700218      -2.317540      11.322198          -0.000000
           57              C       6.942238       3.385152      11.544206      -0.179386      34.302256 0.45587593E+03  0.10914113E+05                                 9.355325                            7.240880      -0.227652       1.906980                    0.998113      30.238787      89.550467       0.593194       0.431288      -1.048278      -0.002832      -0.015203       0.002966       0.015746      -0.049044      -0.010207       0.027922      -0.060457      -0.094687      -0.045262      -0.035795       0.081057             10.678671      11.396974       4.321666       0.699406       8.713104      -2.539966      11.925935           0.000000
           58              C       8.030905       4.124426      11.978633       0.215914      33.583194 0.36370134E+03  0.81699816E+04                                 9.262878                            6.503914      -0.181419       1.963843                    0.998945      25.114720      70.362573       0.625164       0.436150      -1.052930       0.016352       0.024331      -0.020160       0.035578      -0.027102      -0.016136      -0.004951      -0.017212      -0.033197      -0.034141      -0.000567       0.034708             11.413149      10.590840       4.415430      -0.987778       8.598772      -3.842100      15.049835           0.000001
           59              C       8.408400       4.044903      13.298338      -0.183018      35.358641 0.43514543E+03  0.10245910E+05                                 9.430826                            7.004082       0.056136       2.003469                    0.998987      29.258101      84.535668       0.615305       0.422765      -1.058805       0.001469      -0.010567       0.015922       0.019165      -0.032438      -0.001021       0.015522      -0.000855      -0.103767      -0.040252      -0.011123       0.051375             11.034695       9.856021       3.960371       0.327544       8.460383      -2.718078      14.787681           0.000000
           60              C       7.705150       3.223159      14.155819       0.114699      27.257458 0.32088889E+03  0.70126272E+04                                 8.000578                            6.044811       0.081245       2.051831                    0.999430      25.528154      71.423166       0.656354       0.427014      -1.054509      -0.028027      -0.016519      -0.036760       0.049088      -0.041372       0.013569       0.024901      -0.004473      -0.060602      -0.053603       0.000880       0.052723              9.264955       8.210402       3.385413       0.463478       7.484628      -2.210879      12.099837           0.000001
           61              C       8.511083       4.168606      18.475447       0.602586      25.877634 0.27288419E+03  0.57790450E+04                                 8.135116                            5.903527      -0.328979       1.939048                    0.999144      22.956902      65.132436       0.603882       0.478934      -1.015421       0.002740       0.031756      -0.039347       0.050637       0.039875       0.071328       0.027104       0.140855      -0.009845      -0.080819      -0.046087       0.126906              9.949625       5.533127      -0.448638      -1.906415      14.270470      -2.272303      10.045279           0.000002
           62              C       8.668127       2.777434      19.017269      -0.008387      41.356157 0.46580689E+03  0.11087696E+05                                10.460368                            7.240571      -0.124016       1.964157                    0.998951      27.678110      78.805540       0.609677       0.422057      -1.065790      -0.004640      -0.036431       0.000735       0.036732      -0.008880      -0.030427       0.017985       0.044997       0.009333      -0.033943      -0.014293       0.048236             13.364279       7.778975      -0.095504       3.829582      18.774060      -4.528440      13.539801          -0.000000
           63              C      -0.635691       2.601697      20.119024      -0.178480      37.551545 0.45061788E+03  0.10740220E+05                                 9.898055                            7.172167      -0.011207       1.971230                    0.998073      30.257648      88.952310       0.600313       0.428079      -1.051876       0.005093      -0.016560       0.007234       0.018775       0.017229      -0.021091       0.020334       0.017752       0.012967      -0.040046       0.013304       0.026743             12.287706       8.119862      -2.830124       4.160464      15.787396      -4.788081      12.955860           0.000000
           64              C      -0.300440       1.317539      20.601252       0.084954      36.787295 0.41582445E+03  0.96432547E+04                                 9.775927                            6.878525      -0.166911       1.959134                    0.999254      26.635589      75.421534       0.618986       0.426689      -1.060435       0.004726       0.021625      -0.002033       0.022229      -0.004644       0.012084      -0.002489      -0.023208       0.004716      -0.019624       0.005179       0.014445             12.664118      10.042064      -4.352792       5.572679      15.369035      -4.914416      12.581256           0.000001
           65              C       9.280353       0.159047      19.924869       0.077349      37.868940 0.41898537E+03  0.97279459E+04                                 9.934962                            6.876212      -0.123968       1.969178                    0.999324      26.726777      75.545707       0.623380       0.423186      -1.063391      -0.004983      -0.006825      -0.015177       0.017371      -0.003277       0.014836      -0.009601      -0.015447       0.026900      -0.019954      -0.002038       0.021992             13.036810      10.934776      -4.823656       6.381160      15.109485      -4.864496      13.066169           0.000000
           66              C       8.437051       0.372092      18.788790      -0.168881      39.493796 0.46850074E+03  0.11287398E+05                                10.272353                            7.338219      -0.149044       1.912568                    0.999191      30.944622      91.775624       0.589821       0.431025      -1.048979       0.024878      -0.001456       0.004693       0.025359       0.011592      -0.020222       0.025863      -0.019414      -0.008032      -0.039683       0.008410       0.031274             12.901153      11.078496      -3.316126       6.706030      13.256257      -4.547742      14.368706           0.000000
           67              C       8.131722       1.612070      18.348888      -0.041757      41.933626 0.47207728E+03  0.11294488E+05                                10.580770                            7.301903      -0.098539       1.967370                    0.999084      28.286237      81.209624       0.604453       0.423536      -1.062981       0.031389       0.012109       0.025859       0.042433      -0.006996      -0.014035       0.019716      -0.001907       0.007973      -0.020196      -0.008203       0.028399             13.523181      10.746839      -0.970131       7.113928      14.282663      -2.725751      15.540040           0.000000
           68              C       0.519863       1.121184       0.672593      -0.205003      39.362714 0.46414802E+03  0.11091137E+05                                10.088741                            7.176666       0.197460       2.024678                    0.999690      30.381227      88.030733       0.615979       0.416122      -1.064481      -0.001569       0.002214      -0.004081       0.004900       0.015698       0.000737       0.016080      -0.012441      -0.017248      -0.020817      -0.005212       0.026029             12.834500      11.173581      -5.209971       5.848015      15.076443      -4.860955      12.253476          -0.000001
           69              C       7.151060       1.800571      17.219337       0.570267      24.609009 0.27397267E+03  0.58179588E+04                                 7.928022                            5.931190      -0.165079       1.992864                    0.999284      23.247876      66.423445       0.599011       0.481513      -1.012301      -0.019586      -0.013278      -0.041870       0.048093       0.049416      -0.077423      -0.021959       0.008385      -0.018400      -0.081767      -0.021965       0.103732              9.517972       7.929827      -0.616308       4.730087       8.393584       0.325254      12.230505           0.000002
           70              C      -0.194802       7.510560      19.131614       0.106647      27.306139 0.33639102E+03  0.74536885E+04                                 8.048384                            6.229272      -0.023311       2.012321                    0.999390      26.033138      73.827072       0.639025       0.432575      -1.048980       0.040812       0.004827      -0.034084       0.053391      -0.045589      -0.002907      -0.039521      -0.039237      -0.073654      -0.059295      -0.013349       0.072644              9.142358       8.404658       2.970569      -1.144127       7.700221       2.317540      11.322195          -0.000000
           71              C       0.475054       8.294014      20.042794      -0.179384      34.302116 0.45587365E+03  0.10914043E+05                                 9.355299                            7.240862      -0.227643       1.906984                    0.998113      30.238698      89.550093       0.593195       0.431288      -1.048278      -0.002831      -0.015202      -0.002966       0.015746      -0.049044       0.010209      -0.027921      -0.060455      -0.094681      -0.045260      -0.035795       0.081056             10.678643      11.396914       4.321638      -0.699385       8.713076       2.539978      11.925938           0.000000
           72              C       1.563720       9.033289      19.608367       0.215907      33.583663 0.36370768E+03  0.81701589E+04                                 9.262968                            6.503978      -0.181435       1.963835                    0.998945      25.114888      70.363172       0.625160       0.436151      -1.052929       0.016351       0.024329       0.020160       0.035576      -0.027102       0.016137       0.004951      -0.017211      -0.033187      -0.034142      -0.000566       0.034707             11.413268      10.590895       4.415441       0.987783       8.598833       3.842160      15.050076           0.000001
           73              C       1.941215       8.953765      18.288662      -0.183019      35.358829 0.43514877E+03  0.10246013E+05                                 9.430866                            7.004116       0.056117       2.003462                    0.998987      29.258235      84.536283       0.615303       0.422766      -1.058804       0.001468      -0.010568      -0.015923       0.019167      -0.032439       0.001019      -0.015524      -0.000854      -0.103768      -0.040254      -0.011122       0.051376             11.034731       9.856080       3.960393      -0.327576       8.460412       2.718054      14.787701           0.000000
           74              C       1.237965       8.132022      17.431181       0.114700      27.257417 0.32088833E+03  0.70126124E+04                                 8.000571                            6.044807       0.081247       2.051832                    0.999430      25.528138      71.423128       0.656354       0.427014      -1.054509      -0.028027      -0.016519       0.036760       0.049088      -0.041372      -0.013569      -0.024901      -0.004473      -0.060603      -0.053603       0.000880       0.052723              9.264945       8.210394       3.385411      -0.463477       7.484622       2.210875      12.099819           0.000000
           75              C       5.223732       0.740256       7.946447       0.602586      25.877629 0.27288418E+03  0.57790448E+04                                 8.135115                            5.903527      -0.328979       1.939048                    0.999144      22.956903      65.132439       0.603882       0.478934      -1.015421      -0.002740      -0.031756      -0.039347       0.050637       0.039875      -0.071328      -0.027104       0.140855      -0.009845      -0.080819      -0.046087       0.126906              9.949622       5.533126      -0.448639       1.906417      14.270462       2.272300      10.045279           0.000002
           76              C       5.066688       2.131428       8.488269      -0.008387      41.356142 0.46580675E+03  0.11087692E+05                                10.460366                            7.240570      -0.124016       1.964158                    0.998951      27.678109      78.805539       0.609677       0.422057      -1.065790       0.004640       0.036431       0.000735       0.036732      -0.008880       0.030427      -0.017985       0.044997       0.009333      -0.033943      -0.014293       0.048236             13.364274       7.778973      -0.095501      -3.829581      18.774047       4.528439      13.539803          -0.000000
           77              C       4.269507       2.307165       9.590024      -0.178480      37.551510 0.45061759E+03  0.10740212E+05                                 9.898049                            7.172164      -0.011207       1.971230                    0.998073      30.257647      88.952304       0.600313       0.428079      -1.051876      -0.005093       0.016560       0.007234       0.018775       0.017229       0.021091      -0.020334       0.017752       0.012967      -0.040046       0.013304       0.026743             12.287696       8.119854      -2.830116      -4.160460      15.787378       4.788073      12.955856           0.000000
           78              C       3.934256       3.591324      10.072252       0.084954      36.787278 0.41582448E+03  0.96432556E+04                                 9.775924                            6.878525      -0.166911       1.959134                    0.999254      26.635590      75.421534       0.618986       0.426689      -1.060435      -0.004726      -0.021625      -0.002033       0.022229      -0.004644      -0.012084       0.002489      -0.023208       0.004716      -0.019624       0.005179       0.014445             12.664110      10.042060      -4.352782      -5.572677      15.369018       4.914402      12.581252           0.000001
           79              C       4.454463       4.749815       9.395869       0.077348      37.868928 0.41898535E+03  0.97279451E+04                                 9.934960                            6.876212      -0.123968       1.969178                    0.999324      26.726779      75.545712       0.623380       0.423186      -1.063391       0.004983       0.006825      -0.015177       0.017371      -0.003277      -0.014836       0.009601      -0.015447       0.026900      -0.019954      -0.002038       0.021992             13.036804      10.934776      -4.823647      -6.381162      15.109465       4.864483      13.066171           0.000000
           80              C       5.297764       4.536771       8.259790      -0.168881      39.493774 0.46850061E+03  0.11287394E+05                                10.272350                            7.338218      -0.149044       1.912568                    0.999191      30.944623      91.775630       0.589821       0.431025      -1.048979      -0.024879       0.001456       0.004693       0.025359       0.011592       0.020222      -0.025863      -0.019414      -0.008032      -0.039683       0.008410       0.031274             12.901148      11.078497      -3.316120      -6.706033      13.256237       4.547732      14.368709           0.000000
           81              C       5.603094       3.296792       7.819888      -0.041757      41.933656 0.47207785E+03  0.11294505E+05                                10.580775                            7.301908      -0.098539       1.967370                    0.999084      28.286239      81.209633       0.604452       0.423536      -1.062981      -0.031389      -0.012109       0.025859       0.042433      -0.006996       0.014035      -0.019716      -0.001907       0.007973      -0.020196      -0.008203       0.028399             13.523188      10.746850      -0.970125      -7.113938      14.282658       2.725744      15.540055           0.000000
           82              C       3.113953       3.787678      11.201593      -0.205003      39.362714 0.46414832E+03  0.11091146E+05                                10.088742                            7.176669       0.197460       2.024678                    0.999690      30.381227      88.030732       0.615979       0.416122      -1.064481       0.001569      -0.002214      -0.004081       0.004900       0.015698      -0.000737      -0.016080      -0.012441      -0.017248      -0.020817      -0.005212       0.026029             12.834499      11.173585      -5.209968      -5.848017      15.076434       4.860948      12.253477          -0.000001
           83              C       6.583756       3.108292       6.690337       0.570267      24.608996 0.27397245E+03  0.58179534E+04                                 7.928020                            5.931188      -0.165080       1.992864                    0.999284      23.247878      66.423457       0.599011       0.481513      -1.012301       0.019586       0.013278      -0.041870       0.048093       0.049416       0.077423       0.021959       0.008385      -0.018400      -0.081767      -0.021965       0.103732              9.517969       7.929824      -0.616307      -4.730084       8.393579      -0.325259      12.230504           0.000002
           84              C       0.995248       7.216028       8.602614       0.106647      27.306127 0.33639084E+03  0.74536835E+04                                 8.048382                            6.229270      -0.023312       2.012321                    0.999390      26.033140      73.827078       0.639025       0.432575      -1.048980      -0.040812      -0.004827      -0.034084       0.053391      -0.045589       0.002907       0.039521      -0.039237      -0.073654      -0.059295      -0.013349       0.072644              9.142355       8.404652       2.970567       1.144128       7.700217      -2.317537      11.322195          -0.000000
           85              C       0.325393       6.432573       9.513794      -0.179384      34.302119 0.45587372E+03  0.10914045E+05                                 9.355300                            7.240863      -0.227643       1.906984                    0.998113      30.238698      89.550091       0.593195       0.431288      -1.048278       0.002831       0.015202      -0.002966       0.015746      -0.049044      -0.010209       0.027921      -0.060455      -0.094681      -0.045260      -0.035795       0.081056             10.678643      11.396916       4.321636       0.699390       8.713074      -2.539975      11.925938           0.000000
           86              C      -0.763274       5.693299       9.079367       0.215907      33.583660 0.36370788E+03  0.81701641E+04                                 9.262967                            6.503980      -0.181436       1.963835                    0.998945      25.114890      70.363175       0.625160       0.436151      -1.052929      -0.016351      -0.024329       0.020160       0.035576      -0.027103      -0.016137      -0.004951      -0.017211      -0.033187      -0.034142      -0.000566       0.034707             11.413264      10.590896       4.415439      -0.987775       8.598828      -3.842152      15.050067           0.000001
           87              C      -1.140769       5.772822       7.759662      -0.183019      35.358813 0.43514874E+03  0.10246012E+05                                 9.430863                            7.004116       0.056116       2.003462                    0.998987      29.258237      84.536289       0.615303       0.422766      -1.058804      -0.001468       0.010568      -0.015923       0.019167      -0.032439      -0.001019       0.015524      -0.000854      -0.103768      -0.040254      -0.011122       0.051376             11.034725       9.856079       3.960391       0.327583       8.460406      -2.718047      14.787690           0.000000
           88              C      -0.437519       6.594566       6.902181       0.114700      27.257420 0.32088852E+03  0.70126174E+04                                 8.000571                            6.044809       0.081247       2.051832                    0.999430      25.528139      71.423129       0.656354       0.427014      -1.054509       0.028027       0.016519       0.036760       0.049088      -0.041372       0.013569       0.024901      -0.004473      -0.060603      -0.053603       0.000880       0.052723              9.264944       8.210397       3.385410       0.463482       7.484620      -2.210870      12.099816           0.000000
           89              N       7.094225       2.396507       3.215557      -0.222599      34.896898 0.47101671E+03  0.11037914E+05                                 8.748534                            6.882646       0.228340       2.105163                    0.999221      26.864863      71.467076       0.693026       0.377143      -1.116555      -0.085251      -0.078573      -0.098317       0.152012      -0.025279      -0.054293      -0.035036      -0.013041      -0.013796      -0.079415       0.027763       0.051652              9.979965       8.911900       3.211687      -2.050417       8.242863       1.843261      12.785132          -0.000000
           90              N       2.102388       9.732311       0.602469      -0.092795      32.881061 0.38092851E+03  0.84496871E+04                                 8.490573                            6.203680       0.653347       2.254373                    0.999828      25.219996      64.879715       0.728824       0.378867      -1.117353       0.145211       0.157283      -0.100378       0.236432      -0.154633       0.096874       0.112361       0.030150       0.099824      -0.249734       0.110605       0.139129             10.457252       7.998519       3.225022       3.847759       7.873403       5.160300      15.499836           0.000001
           91              N       6.640590       2.512356      13.744557      -0.222599      34.896897 0.47101671E+03  0.11037914E+05                                 8.748534                            6.882646       0.228340       2.105163                    0.999221      26.864863      71.467074       0.693026       0.377143      -1.116555       0.085251       0.078573      -0.098317       0.152012      -0.025279       0.054293       0.035036      -0.013041      -0.013796      -0.079415       0.027763       0.051652              9.979963       8.911900       3.211684       2.050420       8.242856      -1.843257      12.785133          -0.000000
           92              N      -1.301941       4.994277      11.131469      -0.092795      32.881043 0.38092878E+03  0.84496941E+04                                 8.490569                            6.203682       0.653347       2.254373                    0.999828      25.219999      64.879723       0.728823       0.378867      -1.117353      -0.145211      -0.157283      -0.100378       0.236432      -0.154633      -0.096874      -0.112361       0.030151       0.099824      -0.249734       0.110605       0.139129             10.457244       7.998513       3.225018      -3.847748       7.873398      -5.160290      15.499820           0.000001
           93              N       0.173406       7.421218      17.842443      -0.222599      34.896886 0.47101655E+03  0.11037909E+05                                 8.748532                            6.882645       0.228341       2.105163                    0.999221      26.864858      71.467055       0.693026       0.377143      -1.116555       0.085251       0.078573       0.098317       0.152012      -0.025279      -0.054293      -0.035036      -0.013041      -0.013796      -0.079415       0.027763       0.051652              9.979962       8.911901       3.211688      -2.050417       8.242861       1.843258      12.785124          -0.000000
           94              N       5.165243       0.085414      20.455531      -0.092716      32.877463 0.38088364E+03  0.84484119E+04                                 8.489810                            6.203197       0.653537       2.254450                    0.999828      25.218955      64.875185       0.728875       0.378852      -1.117368      -0.145214      -0.157287       0.100382       0.236438      -0.154629       0.096873       0.112362       0.030153       0.099836      -0.249731       0.110608       0.139123             10.456233       7.997742       3.224622       3.847280       7.872641       5.159681      15.498317           0.000001
           95              N       0.627041       7.305369       7.313443      -0.222599      34.896885 0.47101656E+03  0.11037910E+05                                 8.748531                            6.882645       0.228341       2.105163                    0.999221      26.864858      71.467054       0.693026       0.377143      -1.116555      -0.085251      -0.078573       0.098317       0.152012      -0.025279       0.054293       0.035036      -0.013041      -0.013796      -0.079415       0.027763       0.051652              9.979961       8.911901       3.211685       2.050420       8.242855      -1.843254      12.785126          -0.000000
           96              N       8.569572       4.823448       9.926531      -0.092716      32.877444 0.38088389E+03  0.84484185E+04                                 8.489807                            6.203199       0.653537       2.254449                    0.999828      25.218957      64.875191       0.728875       0.378852      -1.117368       0.145214       0.157287       0.100382       0.236438      -0.154629      -0.096873      -0.112362       0.030153       0.099836      -0.249731       0.110608       0.139123             10.456225       7.997737       3.224617      -3.847269       7.872635      -5.159671      15.498301           0.000001
           97              O       8.276263       5.479272       3.730214      -0.563206      36.544326 0.51462633E+03  0.12235435E+05                                 8.736279                            6.951674       0.489263       2.202217                    0.997701      27.707042      72.401733       0.731578       0.352142      -1.144628       0.011321       0.009363      -0.022209       0.026628       0.046168      -0.030176      -0.032417       0.033889       0.130589      -0.071841      -0.008014       0.079856             10.367883       6.808438       2.745839      -3.366193      10.446998      -4.541948      13.848214          -0.000001
           98              O      -0.688326       4.761597       1.934809      -0.550783      31.245506 0.45274076E+03  0.10418997E+05                                 7.783633                            6.506666       0.807834       2.301130                    0.998458      27.333230      70.143689       0.758981       0.350670      -1.146462       0.002878       0.014111      -0.006042       0.015617      -0.001668       0.038978       0.100051       0.090920      -0.125515      -0.138040       0.044110       0.093930              8.719155       6.171507      -1.775169      -1.642199      12.583322       3.050756       7.402635          -0.000002
           99              O       0.767413       6.976475       3.933424      -0.549851      29.051912 0.47970548E+03  0.11250960E+05                                 7.481596                            6.797293       0.591336       2.222972                    0.998262      28.042783      73.727857       0.723040       0.361184      -1.132909      -0.026773      -0.020641      -0.031066       0.045912      -0.025001      -0.081910      -0.037177      -0.046741      -0.139060      -0.120363       0.057251       0.063112              7.823368       7.013898      -1.690996       1.207603       9.311599      -0.678206       7.144606          -0.000000
          100              O       0.250480       9.012672       4.636340      -0.554987      33.708217 0.48654289E+03  0.11419307E+05                                 8.292544                            6.775364       0.434663       2.195991                    0.996781      27.322506      71.196007       0.737585       0.353814      -1.142000      -0.011258      -0.011652      -0.011923       0.020116       0.042239       0.016999       0.041580      -0.030917       0.117216      -0.065683      -0.011321       0.077003              9.632049       7.095490       1.548975       3.563450       8.122882       2.633667      13.677775           0.000000
          101              O       2.625184       9.247315      14.259214      -0.563206      36.544314 0.51462623E+03  0.12235432E+05                                 8.736277                            6.951673       0.489263       2.202217                    0.997701      27.707042      72.401731       0.731578       0.352142      -1.144628      -0.011321      -0.009363      -0.022209       0.026628       0.046168       0.030176       0.032417       0.033889       0.130589      -0.071841      -0.008014       0.079856             10.367879       6.808434       2.745834       3.366191      10.446990       4.541943      13.848213          -0.000001
          102              O       4.322142       0.147266      12.463809      -0.550783      31.245521 0.45274103E+03  0.10419005E+05                                 7.783636                            6.506668       0.807833       2.301129                    0.998458      27.333236      70.143712       0.758981       0.350670      -1.146462      -0.002878      -0.014111      -0.006042       0.015617      -0.001668      -0.038978      -0.100052       0.090920      -0.125515      -0.138040       0.044110       0.093930              8.719157       6.171508      -1.775169       1.642200      12.583326      -3.050758       7.402638          -0.000002
          103              O       0.033033       7.750112      14.462424      -0.549851      29.051912 0.47970548E+03  0.11250960E+05                                 7.481596                            6.797293       0.591335       2.222972                    0.998262      28.042784      73.727859       0.723041       0.361184      -1.132909       0.026773       0.020641      -0.031066       0.045912      -0.025001       0.081910       0.037177      -0.046741      -0.139060      -0.120363       0.057251       0.063112              7.823367       7.013899      -1.690997      -1.207602       9.311597       0.678205       7.144606          -0.000000
          104              O       0.549967       5.713916      15.165340      -0.554987      33.708215 0.48654267E+03  0.11419301E+05                                 8.292543                            6.775362       0.434663       2.195991                    0.996781      27.322506      71.196012       0.737585       0.353814      -1.142000       0.011258       0.011652      -0.011923       0.020116       0.042239      -0.016999      -0.041580      -0.030917       0.117217      -0.065683      -0.011321       0.077003              9.632049       7.095487       1.548972      -3.563449       8.122882      -2.633669      13.677779           0.000000
          105              O      -1.008632       4.338453      17.327786      -0.563206      36.544328 0.51462637E+03  0.12235436E+05                                 8.736280                            6.951674       0.489263       2.202217                    0.997701      27.707041      72.401732       0.731578       0.352142      -1.144628      -0.011321      -0.009363       0.022209       0.026628       0.046168      -0.030176      -0.032417       0.033889       0.130589      -0.071841      -0.008014       0.079855             10.367884       6.808438       2.745839      -3.366193      10.447000      -4.541949      13.848214          -0.000001
          106              O       7.955957       5.056128      19.123191      -0.550783      31.245510 0.45274082E+03  0.10418998E+05                                 7.783634                            6.506667       0.807834       2.301130                    0.998458      27.333230      70.143689       0.758981       0.350670      -1.146462      -0.002878      -0.014111       0.006042       0.015617      -0.001668       0.038978       0.100051       0.090921      -0.125515      -0.138040       0.044110       0.093930              8.719156       6.171507      -1.775170      -1.642199      12.583326       3.050757       7.402636          -0.000002
          107              O       6.500218       2.841250      17.124576      -0.549851      29.052013 0.47970755E+03  0.11251022E+05                                 7.481620                            6.797313       0.591332       2.222971                    0.998262      28.042808      73.728002       0.723039       0.361185      -1.132908       0.026773       0.020641       0.031066       0.045912      -0.025001      -0.081910      -0.037177      -0.046741      -0.139061      -0.120363       0.057251       0.063112              7.823395       7.013922      -1.691002       1.207611       9.311629      -0.678209       7.144633          -0.000000
          108              O       7.017151       0.805053      16.421660      -0.554987      33.708230 0.48654294E+03  0.11419309E+05                                 8.292548                            6.775365       0.434665       2.195991                    0.996781      27.322499      71.195998       0.737585       0.353814      -1.142000       0.011258       0.011652       0.011923       0.020116       0.042239       0.016999       0.041580      -0.030917       0.117215      -0.065682      -0.011321       0.077003              9.632057       7.095497       1.548978       3.563456       8.122887       2.633670      13.677787           0.000000
          109              O       4.642447       0.570410       6.798786      -0.563206      36.544322 0.51462636E+03  0.12235436E+05                                 8.736279                            6.951674       0.489263       2.202217                    0.997701      27.707042      72.401737       0.731578       0.352142      -1.144628       0.011321       0.009363       0.022209       0.026628       0.046168       0.030176       0.032417       0.033889       0.130588      -0.071841      -0.008014       0.079855             10.367882       6.808436       2.745835       3.366192      10.446994       4.541944      13.848216          -0.000001
          110              O       2.945489       9.670459       8.594191      -0.550783      31.245508 0.45274078E+03  0.10418997E+05                                 7.783634                            6.506666       0.807834       2.301130                    0.998458      27.333230      70.143688       0.758981       0.350670      -1.146462       0.002878       0.014111       0.006042       0.015617      -0.001668      -0.038978      -0.100051       0.090920      -0.125515      -0.138040       0.044110       0.093930              8.719155       6.171506      -1.775169       1.642199      12.583323      -3.050757       7.402636          -0.000002
          111              O       7.234598       2.067613       6.595576      -0.549851      29.052015 0.47970758E+03  0.11251023E+05                                 7.481620                            6.797313       0.591332       2.222971                    0.998262      28.042810      73.728007       0.723039       0.361185      -1.132908      -0.026773      -0.020641       0.031066       0.045912      -0.025001       0.081910       0.037177      -0.046741      -0.139061      -0.120363       0.057251       0.063112              7.823394       7.013922      -1.691003      -1.207610       9.311628       0.678208       7.144633          -0.000000
          112              O       6.717664       4.103809       5.892660      -0.554987      33.708238 0.48654291E+03  0.11419308E+05                                 8.292549                            6.775365       0.434664       2.195991                    0.996781      27.322504      71.196020       0.737585       0.353814      -1.142000      -0.011258      -0.011652       0.011923       0.020116       0.042239      -0.016999      -0.041580      -0.030917       0.117215      -0.065682      -0.011321       0.077003              9.632060       7.095495       1.548976      -3.563455       8.122889      -2.633672      13.677794           0.000000

******************************************************
Auxiliary information for the entire system
The total spin magnetic moment of the unit cell is   0.000032
The total net atomic charge of the unit cell is   -0.000005
Accuracy of reproducing the electrostatic potential in the unit cell:
  The inner radius (bohr) =    5.0000
  The outer radius (bohr) =   12.0000
  Valid grid points have density less than (e/(bohr^3)) =    0.0001
  The number of valid grid points were=       134278
  The rms potential error without charges in kcal/mol is=      4.87677
  The rms potential error with partial charges in kcal/mol is=      1.02355
  The RRMSE value at monopole order=      0.20988
  The rms potential error with partial charges and cloud penetration in kcal/mol is=      1.02738
  The RRMSE value at monopole order with cloud penetration is=      0.21067
  The rms potential error with partial charges and atomic dipoles in kcal/mol is=      0.43203
  The RRMSE value at dipole order=      0.08859
  The rms potential error with partial charges, atomic dipoles and cloud penetration in kcal/mol is=      0.42789
  The RRMSE value at dipole order with cloud penetration=      0.08774

******************************************************
The electron densities and ab initio electrostatic potential were computed in VASP using the PBE functional and
projector augmented wave method. See the main text of the journal article for a description of computational details.
The atomic charges, dipoles, and quadrupoles were computed with the DDEC6 method as described in
(a) T. A. Manz and N. Gabaldon Limas, RSC Adv. 6 (2016) 47771-47801 DOI: 10.1039/c6ra04656h
(b) N. Gabaldon Limas and T. A. Manz, RSC Adv. 8 (2018) 2678-2707 DOI: 10.1039/c7ra11829e.
For each atom in the material, the electron cloud parameters were fit to the spherically averaged atom-in-material
electron density using radial positions for which this density was between 10^-4 and 10^-2 electrons per cubic bohr.
The polarizabilities, dispersion coefficients, and quantum Drude oscillator (QDO) parameters were fit using the MCLF method.
The magnetic structure of the system was optimized in VASP from the default ferromagnetic initial guess using spin polarization.
The atomic spin moments (ASMs) were computed on this optimized magnetic structure using the DDEC6 partition as inputs
to the method of T. A. Manz and D. S. Sholl, J. Chem. Theory Comput. 7 (2011) 4146-4164 DOI: 10.1021/ct200539n.
The RMSE and RRMSE were computed using a uniform grid with Ewald summation.
