# Supplementary material for: A collection of forcefield precursors for metal–organic frameworks
Source: RSC Adv. 2019 Nov 13;9(63):36492–507. doi: 10.1039/c9ra07327b (PMC9075174; doi:10.1039/c9ra07327b)
Supplement: RA-009-C9RA07327B-s5409 [file RA-009-C9RA07327B-s5409.xyz]

  124
jmolscript: load "" {1 1 1} spacegroup "x,y,z" unitcell [{     10.935700     0.000000     0.000000 }, {     -1.753518    10.794198     0.000000 }, {     -2.498443    -2.937067    11.842971 }]
Zn     6.511332     2.573552     4.456510     0.856583
Zn     6.436788     2.485921     1.464976     0.856583
Zn     0.172407     5.283579     7.386461     0.856583
Zn     0.246951     5.371210    10.377995     0.856583
H     -1.949190     1.873815     9.462534     0.162043
H      8.187909     0.420789     9.924410     0.155564
H     -1.649861     0.425914     8.597997     0.150269
H      3.953818     1.256650     5.992543     0.210484
H      3.641670     0.917984     7.318956     0.204075
H      3.698476     2.265176     6.939981     0.213409
H      8.275861     2.187692     6.834579     0.338963
H     -0.242316     2.383958     1.042181     0.117817
H      2.028949     2.182031     0.911909     0.112666
H      2.310908     2.837451     4.867461     0.117148
H      0.021087     2.817017     4.997734     0.115609
H      3.272400     8.012103     8.301923     0.162043
H      6.332089    -1.760837     7.840047     0.155564
H      4.749563     7.948816     9.166460     0.150269
H      4.828115     2.284438    11.771913     0.210484
H      5.112347     2.646852    10.445500     0.204075
H      3.791695     2.374761    10.824475     0.213409
H      4.602152    -2.130971    10.929878     0.338963
H      5.540995     9.182582     4.879304     0.117817
H      6.104501     6.973085     5.009577     0.112666
H      5.502774     6.589679     1.054024     0.117147
H      5.155775     8.853147     0.923752     0.115609
H      8.632929     5.983316     2.380437     0.162043
H     -1.504170     7.436342     1.918561     0.155564
H      8.333600     7.431217     3.244974     0.150269
H      2.729921     6.600481     5.850428     0.210484
H      3.042069     6.939147     4.524015     0.204075
H      2.985263     5.591955     4.902990     0.213409
H     -1.592122     5.669439     5.008392     0.338963
H      6.926055     5.473173    10.800790     0.117817
H      4.654790     5.675100    10.931062     0.112666
H      4.372831     5.019680     6.975510     0.117148
H      6.662652     5.040114     6.845237     0.115609
H      3.411339    -0.154972     3.541048     0.162043
H      0.351650     9.617968     4.002924     0.155564
H      1.934176    -0.091685     2.676511     0.150269
H      1.855624     5.572693     0.071058     0.210484
H      1.571392     5.210279     1.397471     0.204075
H      2.892044     5.482370     1.018496     0.213409
H      2.081587     9.988102     0.913093     0.338963
H      1.142744    -1.325451     6.963667     0.117817
H      0.579238     0.884046     6.833394     0.112666
H      1.180965     1.267452    10.788947     0.117148
H      1.527964    -0.996016    10.919219     0.115609
C      6.108859     0.980060     8.343491    -0.170010
C      9.047568     2.646734     3.170363     0.594393
C     -0.383225     2.593951     3.068514    -0.018027
C      0.225148     2.429552     1.833292    -0.117607
C      1.612838     2.392212     1.744470    -0.112095
C      2.400949     2.517523     2.873105    -0.032644
C      3.906908     2.455693     2.789020     0.580834
C      1.790940     2.687199     4.103589    -0.100874
C      0.405230     2.712211     4.204255    -0.121282
C      7.434100     1.300996     8.198889     0.247978
C     -2.380238     0.981425     9.113166    -0.470620
C      4.043217     1.487728     6.819183    -0.644288
C      5.484645     1.523845     7.169735     0.264306
C      5.446683     0.201632     9.420965    -0.170011
C      6.771234    -0.029232     2.751122     0.594393
C      5.311125     9.287996     2.852972    -0.018027
C      5.570948     8.713856     4.088194    -0.117606
C      5.830318     7.350109     4.177016    -0.112095
C      5.833000     6.552103     3.048381    -0.032644
C      6.135508     5.075544     3.132466     0.580834
C      5.567706     7.127011     1.817896    -0.100874
C      5.320822     8.490780     1.717231    -0.121282
C      5.342399    -1.157922     9.565568     0.247978
C      4.084126     8.580667     8.651290    -0.470620
C      4.614362     2.159143    10.945274    -0.644288
C      4.809843     0.730575    10.594722     0.264306
C      0.574880     6.877071     3.499480    -0.170010
C     -2.363829     5.210397     8.672608     0.594393
C      7.066964     5.263180     8.774457    -0.018027
C      6.458591     5.427579    10.009679    -0.117607
C      5.070901     5.464919    10.098501    -0.112095
C      4.282790     5.339608     8.969866    -0.032644
C      2.776831     5.401438     9.053951     0.580834
C      4.892799     5.169932     7.739382    -0.100875
C      6.278509     5.144920     7.638716    -0.121282
C     -0.750361     6.556135     3.644082     0.247978
C      9.063977     6.875706     2.729805    -0.470620
C      2.640522     6.369403     5.023788    -0.644288
C      1.199094     6.333286     4.673236     0.264306
C      1.237056     7.655499     2.422006    -0.170011
C     -0.087495     7.886363     9.091849     0.594394
C      1.372614    -1.430865     8.989999    -0.018027
C      1.112791    -0.856725     7.754777    -0.117607
C      0.853421     0.507022     7.665955    -0.112095
C      0.850739     1.305028     8.794590    -0.032644
C      0.548231     2.781587     8.710505     0.580834
C      1.116033     0.730120    10.025075    -0.100875
C      1.362917    -0.633649    10.125740    -0.121282
C      1.341340     9.015053     2.277403     0.247978
C      2.599613    -0.723536     3.191681    -0.470620
C      2.069377     5.697988     0.897697    -0.644288
C      1.873896     7.126556     1.248249     0.264306
N      6.473580     2.049018     6.410955    -0.212054
N      7.610783     1.927789     7.077359    -0.215557
N      4.450039    -0.329774    11.353501    -0.212054
N      4.752047    -1.432824    10.687097    -0.215557
N      0.210159     5.808113     5.432016    -0.212054
N     -0.927044     5.929342     4.765612    -0.215557
N      2.233700     8.186905     0.489470    -0.212054
N      1.931692     9.289955     1.155874    -0.215557
O      8.391012     2.583255     2.113615    -0.570822
O      8.547927     2.776460     4.330382    -0.554324
O      4.549299     2.543915     3.853940    -0.554929
O      4.412183     2.295052     1.637883    -0.547008
O      6.728614     0.629007     3.807870    -0.570822
O      6.563070     0.443143     1.591103    -0.554325
O      6.151434     4.427319     2.067546    -0.554929
O      6.375090     4.602566     4.283603    -0.547008
O     -1.707273     5.273876     9.729356    -0.570822
O     -1.864188     5.080671     7.512589    -0.554324
O      2.134440     5.313216     7.989031    -0.554929
O      2.271556     5.562079    10.205088    -0.547008
O     -0.044875     7.228124     8.035101    -0.570822
O      0.120669     7.413988    10.251868    -0.554325
O      0.532305     3.429812     9.775425    -0.554929
O      0.308649     3.254565     7.559368    -0.547008

The following XYZ coordinates are in angstroms. Other properties are in atomic units.
The sperically averaged electron density of each atom fit to a function of the form exp(a - br)
eigen_1, eigen_2 and eigen_3 are the three eigenvalues of traceless quadrupole moment tensor
  atom number  atomic symbol              X              Y              Z     net charge C6 coefficient C8 coefficient C10 coefficient fluctuating dipole atomic polarizability isotropic forcefield polarizability              a              b squared Pearson coefficient          <r^3>          <r^4>         wp_QDO          m_QDO          q_QDO       dipole_x       dipole_y       dipole_z         dipole            Qxy            Qxz            Qyz     Q(x^2-y^2)  Q(3z^2 - R^2)        eigen_1        eigen_2        eigen_3 static polarizability      alpha(xx)      alpha(xy)      alpha(xz)      alpha(yy)      alpha(yz)      alpha(zz) atomic spin moment
            1             Zn       6.511332       2.573552       4.456510       0.856583      96.883624 0.18875617E+04  0.60337874E+05                                17.900951                           14.821813       0.337406       1.959981                    0.997138      47.090769     129.840742       0.439020       0.436448      -1.116610      -0.013494       0.003096       0.000826       0.013869      -0.001650      -0.011304       0.021933       0.036268      -0.316452      -0.109500       0.037634       0.071866             20.854352      19.997028      -0.387032       0.366111      21.203696      -2.147724      21.362333           0.000002
            2             Zn       6.436788       2.485921       1.464976       0.856583      96.883629 0.18875618E+04  0.60337877E+05                                17.900951                           14.821813       0.337406       1.959981                    0.997138      47.090772     129.840753       0.439020       0.436448      -1.116610      -0.005220       0.012823      -0.000826       0.013869      -0.007305       0.023462      -0.007641      -0.033359      -0.316452      -0.109500       0.037634       0.071866             20.854354      21.295200      -0.176144      -2.178637      19.905544       0.016990      21.362317           0.000002
            3             Zn       0.172407       5.283579       7.386461       0.856583      96.883619 0.18875616E+04  0.60337871E+05                                17.900950                           14.821812       0.337406       1.959981                    0.997138      47.090767     129.840734       0.439020       0.436448      -1.116610       0.013494      -0.003096      -0.000826       0.013869      -0.001650      -0.011304       0.021933       0.036268      -0.316452      -0.109500       0.037634       0.071866             20.854351      19.997027      -0.387032       0.366112      21.203694      -2.147724      21.362331           0.000002
            4             Zn       0.246951       5.371210      10.377995       0.856583      96.883625 0.18875617E+04  0.60337874E+05                                17.900951                           14.821813       0.337406       1.959981                    0.997138      47.090771     129.840751       0.439020       0.436448      -1.116610       0.005220      -0.012823       0.000826       0.013869      -0.007305       0.023462      -0.007641      -0.033358      -0.316452      -0.109500       0.037634       0.071865             20.854353      21.295200      -0.176144      -2.178637      19.905544       0.016990      21.362316           0.000002
            5              H      -1.949190       1.873815       9.462534       0.162043       1.059410 0.83395104E+01  0.83203230E+02                                 1.760365                            1.718135      -1.083474       2.363400                    0.997782       3.608706      10.377725       0.462489       1.327411      -0.698445       0.006889       0.024166       0.004710       0.025566       0.004367       0.002300       0.002586      -0.014243      -0.002937      -0.008207      -0.001550       0.009757              1.768663       1.788678       0.375454       0.214204       1.974509       0.252201       1.542802           0.000001
            6              H       8.187909       0.420789       9.924410       0.155564       1.125794 0.88849206E+01  0.88393279E+02                                 1.700641                            1.668591      -1.086503       2.339705                    0.999171       3.438058       9.288566       0.523917       1.175107      -0.733629      -0.008898      -0.010925       0.014197       0.020002      -0.000729       0.001470      -0.007312      -0.005478       0.018220      -0.005977      -0.005045       0.011021              1.687925       1.577488       0.165470      -0.156827       1.572161      -0.352010       1.914127           0.000002
            7              H      -1.649861       0.425914       8.597997       0.150269       1.271933 0.10413134E+02  0.10873586E+03                                 1.903360                            1.849914      -1.245729       2.259899                    0.998683       3.792266      10.800382       0.475951       1.232403      -0.718644       0.011663      -0.012328      -0.013685       0.021801      -0.006212      -0.000500       0.000697      -0.006671       0.013030      -0.009223       0.003716       0.005507              1.911244       2.400075      -0.402996      -0.269563       1.716088       0.181660       1.617570           0.000002
            8              H       3.953818       1.256650       5.992543       0.210484       0.667252 0.43243479E+01  0.36783170E+02                                 1.322116                            1.262506      -0.855259       2.529291                    0.999994       2.862365       7.717626       0.520955       1.382220      -0.688186       0.001467      -0.002833      -0.005149       0.006058      -0.000517      -0.001224       0.003425       0.001588      -0.013564      -0.006165       0.002109       0.004057              1.345763       1.116906       0.012958       0.095837       1.112143       0.140506       1.808239           0.000001
            9              H       3.641670       0.917984       7.318956       0.204075       0.657549 0.42980350E+01  0.36359018E+02                                 1.284221                            1.239872      -0.902170       2.501397                    0.999968       2.853604       7.574064       0.539820       1.341266      -0.696137      -0.000648      -0.002999       0.001986       0.003655      -0.002278       0.002023       0.003034      -0.002852      -0.002055      -0.004995       0.001028       0.003967              1.292369       1.258476       0.200430      -0.177345       1.304597      -0.268694       1.314034           0.000000
           10              H       3.698476       2.265176       6.939981       0.213409       0.615076 0.40099396E+01  0.33372317E+02                                 1.237761                            1.205337      -0.807770       2.558378                    0.999964       2.757244       7.282807       0.541685       1.358659      -0.693197      -0.003172       0.006172       0.001237       0.007048      -0.001264      -0.000588      -0.000160      -0.000362      -0.000506      -0.001435       0.000027       0.001409              1.244003       1.150176      -0.206709      -0.011466       1.514081       0.069517       1.067754          -0.000001
           11              H       8.275861       2.187692       6.834579       0.338963       0.416265 0.23032809E+01  0.16844906E+02                                 0.988182                            0.944265      -1.263014       2.436924                    0.999686       2.199499       5.615409       0.576915       1.451686      -0.675453       0.028199       0.009516      -0.006362       0.030434       0.001952       0.005820      -0.009118       0.025669      -0.006592      -0.017961       0.002108       0.015853              1.007569       1.182686       0.136895      -0.118282       0.894767      -0.076246       0.945254           0.000002
           12              H      -0.242316       2.383958       1.042181       0.117817       0.986285 0.70419434E+01  0.66381470E+02                                 1.578692                            1.507606      -0.911548       2.448704                    0.999113       3.264319       8.703550       0.536830       1.210360      -0.725168      -0.016126      -0.001050      -0.035421       0.038933      -0.000353       0.002264       0.003871       0.010794       0.042891      -0.013132      -0.001997       0.015129              1.592143       1.657654       0.018486       0.360086       1.252119       0.022040       1.866658           0.000003
           13              H       2.028949       2.182031       0.911909       0.112666       1.067244 0.77906917E+01  0.75863783E+02                                 1.711834                            1.620881      -0.945096       2.420709                    0.998591       3.494079       9.694454       0.497382       1.264613      -0.712106       0.016351      -0.011285      -0.034562       0.039865      -0.002255      -0.001037       0.007789       0.009915       0.033791      -0.013348      -0.000601       0.013949              1.739946       1.684250      -0.094194      -0.360944       1.435386       0.111459       2.100203           0.000002
           14              H       2.310908       2.837451       4.867461       0.117148       0.915620 0.64983989E+01  0.61141968E+02                                 1.609153                            1.529734      -0.941982       2.433009                    0.998145       3.517435       9.943178       0.482077       1.350383      -0.692871       0.018611       0.009912       0.033464       0.039553       0.002845       0.004261       0.006062       0.008413       0.037179      -0.012235      -0.003027       0.015262              1.643799       1.697057       0.011908       0.366533       1.346437       0.064323       1.887902           0.000000
           15              H       0.021087       2.817017       4.997734       0.115609       0.938829 0.65841731E+01  0.62451486E+02                                 1.655161                            1.554742      -1.314324       2.259414                    0.994919       3.693061      10.647550       0.469049       1.376723      -0.686231      -0.014406       0.004965       0.031745       0.035212      -0.000857      -0.003960       0.002361       0.011097       0.020601      -0.009334      -0.000109       0.009442              1.699727       1.648774      -0.048264      -0.290147       1.357263       0.069492       2.093144           0.000001
           16              H       3.272400       8.012103       8.301923       0.162043       1.059410 0.83395133E+01  0.83203265E+02                                 1.760365                            1.718135      -1.083474       2.363400                    0.997782       3.608706      10.377725       0.462489       1.327411      -0.698445      -0.022748      -0.010675      -0.004710       0.025566       0.006397       0.002184       0.002685       0.010746      -0.002937      -0.008207      -0.001550       0.009757              1.768663       1.850882       0.385559       0.214590       1.912305       0.251872       1.542802           0.000001
           17              H       6.332089      -1.760837       7.840047       0.155564       1.125793 0.88849156E+01  0.88393215E+02                                 1.700641                            1.668590      -1.086503       2.339705                    0.999171       3.438058       9.288565       0.523918       1.175107      -0.733629       0.009357       0.010535      -0.014197       0.020002       0.000176      -0.007453       0.000279       0.005658       0.018220      -0.005977      -0.005045       0.011021              1.687925       1.519919       0.156118      -0.322309       1.629729      -0.211242       1.914126           0.000002
           18              H       4.749563       7.948816       9.166460       0.150269       1.271932 0.10413129E+02  0.10873580E+03                                 1.903360                            1.849914      -1.245729       2.259900                    0.998683       3.792265      10.800379       0.475951       1.232404      -0.718644       0.014038      -0.009535       0.013685       0.021801      -0.004837       0.000768      -0.000381       0.010261       0.013030      -0.009223       0.003716       0.005507              1.911244       1.861240      -0.490529       0.222534       2.254920      -0.236946       1.617571           0.000002
           19              H       4.828115       2.284438      11.771913       0.210484       0.667252 0.43243420E+01  0.36783109E+02                                 1.322115                            1.262505      -0.855259       2.529291                    0.999994       2.862364       7.717623       0.520955       1.382221      -0.688186       0.003032      -0.000994       0.005149       0.006058      -0.000742       0.003577      -0.000659      -0.001179      -0.013564      -0.006166       0.002109       0.004057              1.345762       1.108163       0.011538       0.123321       1.120885       0.117127       1.808237           0.000001
           20              H       5.112347       2.646852      10.445500       0.204075       0.657550 0.42980388E+01  0.36359057E+02                                 1.284222                            1.239872      -0.902170       2.501397                    0.999968       2.853604       7.574064       0.539820       1.341266      -0.696137       0.002857       0.001121      -0.001986       0.003655      -0.001709       0.002670       0.002484       0.004147      -0.002055      -0.004995       0.001028       0.003967              1.292370       1.239966       0.197423      -0.236781       1.323108      -0.218135       1.314035           0.000000
           21              H       3.791695       2.374761      10.824475       0.213409       0.615076 0.40099406E+01  0.33372328E+02                                 1.237761                            1.205337      -0.807770       2.558378                    0.999964       2.757244       7.282807       0.541685       1.358659      -0.693197      -0.006600       0.002141      -0.001237       0.007048      -0.001142      -0.000064      -0.000606       0.001144      -0.000506      -0.001435       0.000027       0.001409              1.244004       1.570157      -0.138482       0.070457       1.094099      -0.000171       1.067754          -0.000001
           22              H       4.602152      -2.130971      10.929878       0.338963       0.416265 0.23032808E+01  0.16844906E+02                                 0.988182                            0.944265      -1.263015       2.436924                    0.999686       2.199499       5.615409       0.576915       1.451686      -0.675453      -0.004871      -0.029360       0.006362       0.030434      -0.002212      -0.009934       0.004283      -0.025585      -0.006592      -0.017961       0.002108       0.015853              1.007569       0.858836       0.084285      -0.056293       1.218617      -0.128978       0.945255           0.000002
           23              H       5.540995       9.182582       4.879304       0.117817       0.986284 0.70419336E+01  0.66381359E+02                                 1.578691                            1.507606      -0.911548       2.448704                    0.999113       3.264318       8.703548       0.536830       1.210361      -0.725167      -0.001549       0.016086       0.035421       0.038933      -0.002043       0.003458       0.002855      -0.010015       0.042891      -0.013132      -0.001997       0.015129              1.592143       1.256693      -0.046650      -0.035985       1.653078       0.358960       1.866657           0.000003
           24              H       6.104501       6.973085       5.009577       0.112666       1.067244 0.77906897E+01  0.75863759E+02                                 1.711834                            1.620881      -0.945095       2.420709                    0.998591       3.494079       9.694454       0.497382       1.264613      -0.712106       0.013761      -0.014330       0.034562       0.039865      -0.003709       0.007854       0.000225      -0.007978       0.033791      -0.013348      -0.000601       0.013949              1.739946       1.471601      -0.128739       0.167893       1.648035      -0.338401       2.100203           0.000002
           25              H       5.502774       6.589679       1.054024       0.117147       0.915619 0.64983955E+01  0.61141931E+02                                 1.609154                            1.529734      -0.941982       2.433009                    0.998145       3.517435       9.943179       0.482077       1.350383      -0.692871      -0.006800      -0.019959      -0.033464       0.039553       0.001367       0.005300       0.005178      -0.009782       0.037179      -0.012235      -0.003027       0.015262              1.643799       1.351683      -0.044198       0.004718       1.691812       0.372104       1.887902           0.000000
           26              H       5.155775       8.853147       0.923752       0.115609       0.938829 0.65841749E+01  0.62451506E+02                                 1.655161                            1.554742      -1.314324       2.259414                    0.994919       3.693061      10.647550       0.469049       1.376723      -0.686231      -0.007211       0.013423      -0.031745       0.035212      -0.002570       0.002966      -0.003530      -0.009984       0.020601      -0.009334      -0.000109       0.009442              1.699727       1.380036      -0.091921       0.115117       1.626001      -0.275249       2.093144           0.000001
           27              H       8.632929       5.983316       2.380437       0.162043       1.059410 0.83395089E+01  0.83203212E+02                                 1.760365                            1.718135      -1.083474       2.363400                    0.997782       3.608706      10.377725       0.462489       1.327411      -0.698445      -0.006889      -0.024166      -0.004710       0.025566       0.004367       0.002300       0.002586      -0.014243      -0.002937      -0.008207      -0.001550       0.009757              1.768663       1.788678       0.375454       0.214204       1.974508       0.252201       1.542802           0.000001
           28              H      -1.504170       7.436342       1.918561       0.155564       1.125793 0.88849193E+01  0.88393260E+02                                 1.700641                            1.668591      -1.086503       2.339705                    0.999171       3.438058       9.288565       0.523918       1.175107      -0.733629       0.008898       0.010925      -0.014197       0.020002      -0.000729       0.001470      -0.007312      -0.005478       0.018220      -0.005977      -0.005045       0.011021              1.687925       1.577487       0.165470      -0.156827       1.572161      -0.352010       1.914126           0.000002
           29              H       8.333600       7.431217       3.244974       0.150269       1.271934 0.10413139E+02  0.10873593E+03                                 1.903360                            1.849914      -1.245729       2.259899                    0.998683       3.792267      10.800383       0.475951       1.232403      -0.718645      -0.011663       0.012327       0.013685       0.021801      -0.006212      -0.000500       0.000697      -0.006671       0.013030      -0.009223       0.003716       0.005507              1.911244       2.400075      -0.402996      -0.269563       1.716088       0.181660       1.617570           0.000002
           30              H       2.729921       6.600481       5.850428       0.210484       0.667253 0.43243485E+01  0.36783175E+02                                 1.322116                            1.262505      -0.855259       2.529291                    0.999994       2.862365       7.717625       0.520955       1.382220      -0.688186      -0.001467       0.002833       0.005149       0.006058      -0.000517      -0.001224       0.003425       0.001588      -0.013564      -0.006165       0.002109       0.004057              1.345763       1.116906       0.012958       0.095837       1.112143       0.140506       1.808239           0.000001
           31              H       3.042069       6.939147       4.524015       0.204075       0.657549 0.42980350E+01  0.36359018E+02                                 1.284221                            1.239872      -0.902170       2.501397                    0.999968       2.853604       7.574064       0.539820       1.341266      -0.696137       0.000648       0.002999      -0.001986       0.003655      -0.002278       0.002023       0.003034      -0.002852      -0.002055      -0.004995       0.001028       0.003967              1.292369       1.258476       0.200430      -0.177345       1.304597      -0.268694       1.314034           0.000000
           32              H       2.985263       5.591955       4.902990       0.213409       0.615076 0.40099401E+01  0.33372321E+02                                 1.237761                            1.205337      -0.807770       2.558378                    0.999964       2.757244       7.282806       0.541686       1.358658      -0.693197       0.003172      -0.006172      -0.001237       0.007048      -0.001264      -0.000588      -0.000160      -0.000362      -0.000506      -0.001435       0.000027       0.001409              1.244003       1.150175      -0.206709      -0.011466       1.514081       0.069517       1.067754          -0.000001
           33              H      -1.592122       5.669439       5.008392       0.338963       0.416265 0.23032813E+01  0.16844909E+02                                 0.988182                            0.944265      -1.263015       2.436924                    0.999686       2.199499       5.615408       0.576915       1.451685      -0.675453      -0.028199      -0.009516       0.006362       0.030434       0.001952       0.005820      -0.009118       0.025669      -0.006592      -0.017961       0.002108       0.015853              1.007569       1.182686       0.136895      -0.118282       0.894767      -0.076246       0.945254           0.000002
           34              H       6.926055       5.473173      10.800790       0.117817       0.986285 0.70419435E+01  0.66381469E+02                                 1.578692                            1.507606      -0.911548       2.448704                    0.999113       3.264319       8.703549       0.536831       1.210360      -0.725168       0.016126       0.001050       0.035421       0.038933      -0.000353       0.002264       0.003871       0.010794       0.042891      -0.013132      -0.001997       0.015129              1.592143       1.657653       0.018486       0.360086       1.252119       0.022040       1.866658           0.000003
           35              H       4.654790       5.675100      10.931062       0.112666       1.067244 0.77906921E+01  0.75863786E+02                                 1.711834                            1.620881      -0.945096       2.420709                    0.998591       3.494079       9.694453       0.497382       1.264613      -0.712106      -0.016351       0.011285       0.034562       0.039865      -0.002255      -0.001037       0.007789       0.009915       0.033791      -0.013348      -0.000601       0.013949              1.739946       1.684250      -0.094194      -0.360944       1.435386       0.111459       2.100203           0.000002
           36              H       4.372831       5.019680       6.975510       0.117148       0.915620 0.64983996E+01  0.61141975E+02                                 1.609153                            1.529734      -0.941981       2.433010                    0.998145       3.517435       9.943177       0.482077       1.350382      -0.692871      -0.018611      -0.009912      -0.033464       0.039553       0.002845       0.004261       0.006062       0.008413       0.037179      -0.012235      -0.003027       0.015262              1.643799       1.697057       0.011908       0.366533       1.346437       0.064323       1.887901           0.000000
           37              H       6.662652       5.040114       6.845237       0.115609       0.938829 0.65841742E+01  0.62451499E+02                                 1.655161                            1.554742      -1.314324       2.259414                    0.994919       3.693061      10.647550       0.469049       1.376723      -0.686231       0.014406      -0.004965      -0.031745       0.035212      -0.000857      -0.003960       0.002361       0.011097       0.020601      -0.009334      -0.000109       0.009442              1.699727       1.648774      -0.048264      -0.290147       1.357263       0.069492       2.093145           0.000001
           38              H       3.411339      -0.154972       3.541048       0.162043       1.059410 0.83395123E+01  0.83203246E+02                                 1.760364                            1.718135      -1.083473       2.363400                    0.997782       3.608706      10.377722       0.462489       1.327410      -0.698446       0.022748       0.010675       0.004710       0.025566       0.006397       0.002184       0.002685       0.010746      -0.002937      -0.008207      -0.001550       0.009757              1.768662       1.850882       0.385559       0.214590       1.912304       0.251872       1.542801           0.000001
           39              H       0.351650       9.617968       4.002924       0.155564       1.125793 0.88849108E+01  0.88393162E+02                                 1.700641                            1.668591      -1.086503       2.339705                    0.999171       3.438057       9.288564       0.523917       1.175108      -0.733629      -0.009357      -0.010535       0.014197       0.020002       0.000176      -0.007453       0.000279       0.005658       0.018220      -0.005977      -0.005045       0.011021              1.687925       1.519919       0.156118      -0.322309       1.629729      -0.211242       1.914126           0.000002
           40              H       1.934176      -0.091685       2.676511       0.150269       1.271933 0.10413132E+02  0.10873585E+03                                 1.903360                            1.849914      -1.245729       2.259900                    0.998683       3.792266      10.800381       0.475951       1.232403      -0.718644      -0.014038       0.009535      -0.013685       0.021801      -0.004837       0.000768      -0.000381       0.010261       0.013030      -0.009223       0.003716       0.005507              1.911244       1.861240      -0.490529       0.222534       2.254921      -0.236946       1.617571           0.000002
           41              H       1.855624       5.572693       0.071058       0.210484       0.667252 0.43243422E+01  0.36783108E+02                                 1.322115                            1.262505      -0.855259       2.529291                    0.999994       2.862364       7.717621       0.520955       1.382220      -0.688186      -0.003032       0.000994      -0.005149       0.006058      -0.000742       0.003577      -0.000659      -0.001179      -0.013564      -0.006166       0.002109       0.004057              1.345762       1.108163       0.011538       0.123321       1.120885       0.117127       1.808237           0.000001
           42              H       1.571392       5.210279       1.397471       0.204075       0.657550 0.42980388E+01  0.36359057E+02                                 1.284222                            1.239872      -0.902170       2.501397                    0.999968       2.853604       7.574064       0.539820       1.341266      -0.696137      -0.002857      -0.001121       0.001986       0.003655      -0.001709       0.002670       0.002484       0.004147      -0.002055      -0.004995       0.001028       0.003967              1.292370       1.239966       0.197423      -0.236781       1.323108      -0.218135       1.314035           0.000000
           43              H       2.892044       5.482370       1.018496       0.213409       0.615076 0.40099378E+01  0.33372300E+02                                 1.237761                            1.205337      -0.807770       2.558378                    0.999964       2.757243       7.282805       0.541685       1.358659      -0.693197       0.006600      -0.002141       0.001237       0.007048      -0.001142      -0.000064      -0.000606       0.001144      -0.000506      -0.001435       0.000027       0.001409              1.244003       1.570157      -0.138482       0.070457       1.094099      -0.000171       1.067754          -0.000001
           44              H       2.081587       9.988102       0.913093       0.338963       0.416265 0.23032813E+01  0.16844909E+02                                 0.988182                            0.944265      -1.263015       2.436924                    0.999686       2.199499       5.615408       0.576915       1.451685      -0.675453       0.004871       0.029360      -0.006362       0.030434      -0.002212      -0.009934       0.004283      -0.025585      -0.006592      -0.017961       0.002108       0.015853              1.007569       0.858836       0.084285      -0.056293       1.218616      -0.128978       0.945255           0.000002
           45              H       1.142744      -1.325451       6.963667       0.117817       0.986284 0.70419379E+01  0.66381405E+02                                 1.578691                            1.507606      -0.911548       2.448704                    0.999113       3.264319       8.703549       0.536831       1.210360      -0.725168       0.001549      -0.016086      -0.035421       0.038933      -0.002043       0.003458       0.002855      -0.010015       0.042891      -0.013132      -0.001997       0.015129              1.592143       1.256693      -0.046650      -0.035985       1.653078       0.358960       1.866657           0.000003
           46              H       0.579238       0.884046       6.833394       0.112666       1.067244 0.77906889E+01  0.75863747E+02                                 1.711834                            1.620881      -0.945095       2.420710                    0.998591       3.494079       9.694453       0.497382       1.264613      -0.712106      -0.013761       0.014330      -0.034562       0.039865      -0.003709       0.007854       0.000225      -0.007978       0.033791      -0.013348      -0.000601       0.013949              1.739946       1.471601      -0.128739       0.167893       1.648034      -0.338401       2.100203           0.000002
           47              H       1.180965       1.267452      10.788947       0.117148       0.915620 0.64983980E+01  0.61141957E+02                                 1.609153                            1.529734      -0.941981       2.433010                    0.998145       3.517435       9.943177       0.482077       1.350382      -0.692871       0.006800       0.019959       0.033464       0.039553       0.001367       0.005300       0.005178      -0.009782       0.037179      -0.012235      -0.003027       0.015262              1.643799       1.351683      -0.044198       0.004718       1.691811       0.372104       1.887902           0.000000
           48              H       1.527964      -0.996016      10.919219       0.115609       0.938829 0.65841749E+01  0.62451506E+02                                 1.655161                            1.554742      -1.314324       2.259414                    0.994919       3.693061      10.647550       0.469049       1.376723      -0.686231       0.007211      -0.013423       0.031745       0.035212      -0.002570       0.002966      -0.003530      -0.009984       0.020601      -0.009334      -0.000109       0.009442              1.699727       1.380036      -0.091921       0.115117       1.626001      -0.275249       2.093144           0.000001
           49              C       6.108859       0.980060       8.343491      -0.170010      44.852517 0.52050381E+03  0.12684324E+05                                10.671422                            7.483935       0.250887       2.057187                    0.999616      29.388358      83.496486       0.622867       0.403522      -1.082415      -0.061065      -0.057387       0.095837       0.127306       0.008376      -0.020006      -0.029319       0.032259       0.043231      -0.039449      -0.004333       0.043781             12.923377      12.964710       3.642062      -3.657876       9.914515      -6.791216      15.890904           0.000002
           50              C       9.047568       2.646734       3.170363       0.594393      23.277623 0.25336330E+03  0.52656537E+04                                 7.543559                            5.655082      -0.019831       2.050090                    0.999564      22.438718      63.013954       0.622633       0.473331      -1.018672      -0.065600      -0.002395       0.005286       0.065856       0.004393      -0.001170      -0.007887      -0.174767      -0.090071      -0.072505      -0.030472       0.102977              8.863258      14.056884       0.272132       0.248657       4.294433       0.419060       8.238457           0.000004
           51              C      -0.383225       2.593951       3.068514      -0.018027      36.139075 0.43780747E+03  0.10230836E+05                                 9.457684                            6.925076       0.065509       2.026691                    0.999310      27.109439      75.747215       0.638088       0.410769      -1.076197       0.044457      -0.001267      -0.005501       0.044813       0.005902       0.002303       0.001895      -0.010780       0.023105      -0.011938       0.002746       0.009192             11.379486      19.310542      -0.131416      -0.064418       4.979061       0.721187       9.848855          -0.000000
           52              C       0.225148       2.429552       1.833292      -0.117607      31.269216 0.42380151E+03  0.98995659E+04                                 8.596135                            6.871703       0.107335       2.002867                    0.999641      29.194540      83.641616       0.627559       0.417828      -1.063374       0.012852       0.005652       0.015510       0.020921       0.006873       0.019997       0.001293      -0.013126       0.035794      -0.024886       0.000862       0.024024              9.449858      14.284073      -0.529217      -0.981785       4.731283       0.483709       9.334217           0.000006
           53              C       1.612838       2.392212       1.744470      -0.112095      32.143663 0.44185425E+03  0.10433964E+05                                 8.781286                            7.035272       0.167036       2.028057                    0.999748      29.201485      84.235752       0.617478       0.420063      -1.061498      -0.015019       0.017887       0.016814       0.028779       0.000289      -0.014661      -0.001820      -0.022917       0.057381      -0.025809       0.001749       0.024060              9.698571      14.533178      -0.673331       0.290716       5.293268       0.458533       9.269266           0.000001
           54              C       2.400949       2.517523       2.873105      -0.032644      35.961145 0.45596872E+03  0.10770996E+05                                 9.412948                            7.081839       0.027506       2.011408                    0.999338      27.449428      77.275197       0.628633       0.412466      -1.074395      -0.045480       0.007857      -0.000309       0.046155       0.005295      -0.002227      -0.002251      -0.015665       0.009727      -0.011230       0.002047       0.009182             11.092025      17.828052      -0.886638      -0.547762       5.513099       0.715813       9.934924          -0.000000
           55              C       3.906908       2.455693       2.789020       0.580834      22.964133 0.25748242E+03  0.53729939E+04                                 7.439519                            5.681082      -0.027271       2.040319                    0.999473      22.713361      63.919047       0.624441       0.470052      -1.020422       0.066340       0.007326      -0.005553       0.066974       0.002379       0.000815      -0.008074      -0.160732      -0.081335      -0.066868      -0.027624       0.094492              8.600129      12.876000      -0.193617      -0.197617       4.542543       0.441085       8.381844           0.000004
           56              C       1.790940       2.687199       4.103589      -0.100874      32.788921 0.44415326E+03  0.10537336E+05                                 9.034058                            7.136298       0.031701       1.992237                    0.999076      29.274571      85.581277       0.600432       0.429976      -1.051774      -0.022050      -0.001541      -0.013998       0.026163       0.002691       0.014617       0.000268      -0.026517       0.032160      -0.024832       0.007890       0.016942             10.184099      15.078528      -0.855949      -1.381936       5.359794       0.994507      10.113975          -0.000003
           57              C       0.405230       2.712211       4.204255      -0.121282      33.722336 0.45555172E+03  0.10940066E+05                                 9.375605                            7.359177      -0.352347       1.858839                    0.998734      30.509482      91.461727       0.572100       0.445812      -1.036245       0.017419       0.000156      -0.019646       0.026257       0.001717      -0.011260      -0.005157      -0.029351       0.023887      -0.022781       0.005914       0.016868             10.602979      15.966515      -0.363611       0.569846       5.366526       0.757526      10.475896           0.000004
           58              C       7.434100       1.300996       8.198889       0.247978      27.978624 0.33058120E+03  0.72478973E+04                                 8.140997                            6.151395       0.361613       2.145142                    0.998389      24.334990      67.266646       0.650836       0.429240      -1.057569       0.069479       0.014419       0.000234       0.070960      -0.001656       0.014325      -0.034888       0.010777       0.087909      -0.039044      -0.011379       0.050423              9.284733      12.515878       0.485332       2.405656       5.587705      -2.640626       9.750615           0.000000
           59              C      -2.380238       0.981425       9.113166      -0.470620      30.899506 0.51080572E+03  0.12399742E+05                                 8.103548                            7.121700       0.457545       2.099055                    0.999247      32.079357      91.208747       0.677651       0.372343      -1.103493      -0.037330       0.009761      -0.029874       0.048799       0.000613       0.004911      -0.015924      -0.006183       0.036397      -0.014895      -0.007772       0.022667              8.532396      11.381361      -0.252321       2.213373       6.502284      -0.489705       7.713543           0.000002
           60              C       4.043217       1.487728       6.819183      -0.644288      24.298455 0.38214600E+03  0.87635560E+04                                 7.356153                            6.552247      -0.164844       1.935465                    0.995009      31.660670      92.085774       0.633976       0.421291      -1.053317       0.068932       0.003319       0.018069       0.071338      -0.004752       0.013195       0.006685       0.046532      -0.060952      -0.027441      -0.009247       0.036689              7.644491       9.745915       0.037340       0.880433       5.898150      -0.321285       7.289406          -0.000000
           61              C       5.484645       1.523845       7.169735       0.264306      28.649444 0.36280487E+03  0.81281764E+04                                 8.308064                            6.484812       0.252651       2.109010                    0.998954      24.585973      68.331563       0.628975       0.434663      -1.055986      -0.078874       0.015434      -0.045866       0.092537       0.010431       0.010594      -0.003748       0.090126      -0.047273      -0.039450      -0.016120       0.055569              9.320691      13.185301       0.465575       1.452813       5.481387      -2.292131       9.295385           0.000001
           62              C       5.446683       0.201632       9.420965      -0.170011      44.852558 0.52050443E+03  0.12684343E+05                                10.671429                            7.483941       0.250885       2.057186                    0.999616      29.388371      83.496541       0.622867       0.403522      -1.082415       0.046853       0.069476      -0.095837       0.127306       0.002840      -0.025731      -0.024449      -0.035902       0.043231      -0.039448      -0.004333       0.043781             12.923386       8.840059       2.972019      -6.116808      14.039185      -4.699518      15.890915           0.000002
           63              C       6.771234      -0.029232       2.751122       0.594393      23.277619 0.25336321E+03  0.52656512E+04                                 7.543558                            5.655081      -0.019831       2.050090                    0.999564      22.438716      63.013946       0.622633       0.473331      -1.018672      -0.008155       0.065135      -0.005286       0.065856       0.031828      -0.007597      -0.002420       0.162999      -0.090071      -0.072505      -0.030472       0.102977              8.863257       4.459297      -1.286998       0.373766      13.892019       0.312629       8.238455           0.000004
           64              C       5.311125       9.287996       2.852972      -0.018027      36.139084 0.43780749E+03  0.10230837E+05                                 9.457686                            6.925077       0.065509       2.026691                    0.999310      27.109440      75.747222       0.638088       0.410769      -1.076197       0.008379      -0.043678       0.005501       0.044814       0.007305       0.001501       0.002577       0.006489       0.023105      -0.011938       0.002746       0.009192             11.379488       5.389144      -2.392948       0.722186      18.900465       0.052053       9.848855          -0.000000
           65              C       5.570948       8.713856       4.088194      -0.117606      31.269196 0.42380124E+03  0.98995582E+04                                 8.596131                            6.871701       0.107335       2.002867                    0.999641      29.194539      83.641609       0.627560       0.417828      -1.063374      -0.003518      -0.013592      -0.015510       0.020921       0.008597      -0.001930       0.019945       0.008100       0.035794      -0.024886       0.000862       0.024024              9.449853       5.144419      -2.013951       0.634877      13.870928      -0.891520       9.334212           0.000006
           66              C       5.830318       7.350109       4.177016      -0.112095      32.143648 0.44185404E+03  0.10433957E+05                                 8.781283                            7.035270       0.167036       2.028057                    0.999748      29.201485      84.235747       0.617479       0.420063      -1.061498      -0.020064       0.011956      -0.016814       0.028779       0.003902       0.000554      -0.014763       0.021555       0.057381      -0.025809       0.001749       0.024060              9.698566       5.743977      -2.101132       0.405983      14.082456       0.360478       9.269266           0.000001
           67              C       5.833000       6.552103       3.048381      -0.032644      35.961142 0.45596897E+03  0.10771003E+05                                 9.412947                            7.081841       0.027506       2.011408                    0.999338      27.449429      77.275200       0.628633       0.412466      -1.074395      -0.015048       0.043632       0.000309       0.046155       0.007502      -0.001865      -0.002559       0.011508       0.009727      -0.011230       0.002048       0.009182             11.092022       6.110397      -2.790168       0.794383      17.230741      -0.425893       9.934929          -0.000000
           68              C       6.135508       5.075544       3.132466       0.580834      22.964124 0.25748243E+03  0.53729941E+04                                 7.439518                            5.681082      -0.027272       2.040319                    0.999473      22.713361      63.919047       0.624441       0.470052      -1.020422       0.003407      -0.066657       0.005553       0.066974       0.027696      -0.008100      -0.000490       0.150961      -0.081335      -0.066868      -0.027624       0.094492              8.600125       4.818096      -1.502622       0.467064      12.600435      -0.124330       8.381845           0.000004
           69              C       5.567706       7.127011       1.817896      -0.100874      32.788913 0.44415327E+03  0.10537336E+05                                 9.034056                            7.136298       0.031701       1.992237                    0.999076      29.274570      85.581271       0.600432       0.429976      -1.051774      -0.002015       0.022011       0.013998       0.026163       0.006750      -0.002079       0.014471       0.023450       0.032160      -0.024832       0.007890       0.016942             10.184096       5.880623      -2.350145       1.203228      14.557687      -1.204579      10.113977          -0.000003
           70              C       5.320822       8.490780       1.717231      -0.121282      33.722339 0.45555181E+03  0.10940069E+05                                 9.375606                            7.359177      -0.352347       1.858839                    0.998734      30.509483      91.461732       0.572100       0.445812      -1.036245       0.002639      -0.017219       0.019646       0.026257       0.006274      -0.003284      -0.011941       0.026755       0.023887      -0.022782       0.005914       0.016868             10.602979       5.754167      -2.022607       0.656351      15.578879       0.683946      10.475892           0.000004
           71              C       5.342399      -1.157922       9.565568       0.247978      27.978603 0.33058092E+03  0.72478897E+04                                 8.140993                            6.151392       0.361613       2.145142                    0.998389      24.334988      67.266639       0.650837       0.429240      -1.057569      -0.003092      -0.070892      -0.000234       0.070960      -0.003277      -0.036734       0.008546      -0.009174       0.087909      -0.039044      -0.011379       0.050423              9.284727       5.612208      -0.636166      -2.992202      12.491358       1.951100       9.750615          -0.000000
           72              C       4.084126       8.580667       8.651290      -0.470620      30.899499 0.51080589E+03  0.12399747E+05                                 8.103548                            7.121701       0.457545       2.099055                    0.999247      32.079361      91.208763       0.677651       0.372343      -1.103493      -0.015621       0.035282       0.029874       0.048799       0.001560      -0.016505       0.002294       0.005477       0.036397      -0.014894      -0.007772       0.022666              8.532393       6.707604      -1.011569      -0.838280      11.176033       2.106204       7.713542           0.000002
           73              C       4.614362       2.159143      10.945274      -0.644288      24.298467 0.38214624E+03  0.87635626E+04                                 7.356155                            6.552249      -0.164844       1.935465                    0.995009      31.660671      92.085775       0.633976       0.421291      -1.053317       0.007778      -0.068572      -0.018069       0.071338      -0.011872       0.004483       0.014096      -0.041131      -0.060952      -0.027441      -0.009247       0.036688              7.644492       5.985263      -0.573578      -0.458301       9.658806       0.817521       7.289409          -0.000000
           74              C       4.809843       0.730575      10.594722       0.264306      28.649420 0.36280466E+03  0.81281704E+04                                 8.308060                            6.484811       0.252647       2.109009                    0.998954      24.585963      68.331527       0.628975       0.434663      -1.055986      -0.027882       0.075379       0.045865       0.092536      -0.004370      -0.005399       0.009857      -0.092096      -0.047273      -0.039450      -0.016120       0.055570              9.320685       5.532085      -0.777688      -2.495423      13.134595       1.066475       9.295375           0.000001
           75              C       0.574880       6.877071       3.499480      -0.170010      44.852519 0.52050384E+03  0.12684325E+05                                10.671422                            7.483935       0.250887       2.057187                    0.999616      29.388359      83.496489       0.622867       0.403522      -1.082415       0.061065       0.057387      -0.095837       0.127306       0.008376      -0.020006      -0.029319       0.032258       0.043231      -0.039449      -0.004333       0.043781             12.923377      12.964711       3.642062      -3.657876       9.914516      -6.791216      15.890904           0.000002
           76              C      -2.363829       5.210397       8.672608       0.594393      23.277620 0.25336327E+03  0.52656528E+04                                 7.543558                            5.655082      -0.019831       2.050090                    0.999564      22.438716      63.013945       0.622633       0.473331      -1.018672       0.065600       0.002395      -0.005286       0.065856       0.004393      -0.001170      -0.007887      -0.174768      -0.090071      -0.072505      -0.030472       0.102977              8.863257      14.056882       0.272132       0.248657       4.294432       0.419060       8.238456           0.000004
           77              C       7.066964       5.263180       8.774457      -0.018027      36.139070 0.43780741E+03  0.10230834E+05                                 9.457683                            6.925076       0.065509       2.026691                    0.999310      27.109437      75.747205       0.638089       0.410769      -1.076197      -0.044457       0.001267       0.005501       0.044814       0.005902       0.002303       0.001895      -0.010780       0.023104      -0.011938       0.002746       0.009192             11.379484      19.310538      -0.131416      -0.064418       4.979061       0.721187       9.848853          -0.000000
           78              C       6.458591       5.427579      10.009679      -0.117607      31.269216 0.42380150E+03  0.98995656E+04                                 8.596135                            6.871703       0.107335       2.002867                    0.999641      29.194540      83.641613       0.627560       0.417828      -1.063374      -0.012852      -0.005652      -0.015510       0.020921       0.006873       0.019997       0.001293      -0.013126       0.035794      -0.024886       0.000862       0.024024              9.449857      14.284072      -0.529217      -0.981784       4.731283       0.483709       9.334216           0.000006
           79              C       5.070901       5.464919      10.098501      -0.112095      32.143664 0.44185428E+03  0.10433964E+05                                 8.781286                            7.035272       0.167036       2.028057                    0.999748      29.201486      84.235752       0.617478       0.420063      -1.061498       0.015019      -0.017887      -0.016814       0.028779       0.000289      -0.014661      -0.001820      -0.022917       0.057381      -0.025809       0.001749       0.024060              9.698570      14.533177      -0.673331       0.290716       5.293268       0.458533       9.269266           0.000001
           80              C       4.282790       5.339608       8.969866      -0.032644      35.961143 0.45596869E+03  0.10770995E+05                                 9.412947                            7.081839       0.027505       2.011408                    0.999338      27.449427      77.275194       0.628633       0.412466      -1.074395       0.045480      -0.007857       0.000309       0.046155       0.005295      -0.002227      -0.002251      -0.015666       0.009727      -0.011230       0.002047       0.009182             11.092025      17.828051      -0.886638      -0.547763       5.513099       0.715813       9.934924           0.000000
           81              C       2.776831       5.401438       9.053951       0.580834      22.964131 0.25748239E+03  0.53729933E+04                                 7.439519                            5.681082      -0.027272       2.040318                    0.999473      22.713360      63.919046       0.624441       0.470052      -1.020422      -0.066341      -0.007326       0.005553       0.066974       0.002379       0.000815      -0.008074      -0.160732      -0.081335      -0.066868      -0.027624       0.094492              8.600129      12.876000      -0.193617      -0.197617       4.542543       0.441085       8.381844           0.000004
           82              C       4.892799       5.169932       7.739382      -0.100875      32.788925 0.44415333E+03  0.10537338E+05                                 9.034059                            7.136299       0.031701       1.992237                    0.999076      29.274574      85.581289       0.600432       0.429976      -1.051774       0.022050       0.001541       0.013998       0.026163       0.002691       0.014617       0.000269      -0.026517       0.032160      -0.024832       0.007890       0.016942             10.184100      15.078530      -0.855949      -1.381936       5.359795       0.994507      10.113977          -0.000003
           83              C       6.278509       5.144920       7.638716      -0.121282      33.722338 0.45555174E+03  0.10940066E+05                                 9.375605                            7.359177      -0.352347       1.858839                    0.998734      30.509483      91.461730       0.572100       0.445812      -1.036245      -0.017419      -0.000156       0.019646       0.026257       0.001717      -0.011260      -0.005156      -0.029351       0.023887      -0.022782       0.005914       0.016868             10.602979      15.966515      -0.363611       0.569846       5.366526       0.757526      10.475896           0.000004
           84              C      -0.750361       6.556135       3.644082       0.247978      27.978624 0.33058120E+03  0.72478973E+04                                 8.140997                            6.151395       0.361613       2.145142                    0.998389      24.334990      67.266646       0.650836       0.429240      -1.057569      -0.069479      -0.014419      -0.000234       0.070960      -0.001657       0.014325      -0.034888       0.010777       0.087909      -0.039044      -0.011379       0.050423              9.284733      12.515878       0.485332       2.405656       5.587705      -2.640626       9.750615           0.000000
           85              C       9.063977       6.875706       2.729805      -0.470620      30.899512 0.51080586E+03  0.12399746E+05                                 8.103550                            7.121701       0.457545       2.099055                    0.999247      32.079362      91.208766       0.677651       0.372343      -1.103493       0.037330      -0.009761       0.029874       0.048799       0.000613       0.004911      -0.015924      -0.006183       0.036397      -0.014895      -0.007772       0.022667              8.532397      11.381363      -0.252321       2.213374       6.502285      -0.489705       7.713544           0.000002
           86              C       2.640522       6.369403       5.023788      -0.644288      24.298459 0.38214606E+03  0.87635578E+04                                 7.356154                            6.552248      -0.164844       1.935465                    0.995009      31.660673      92.085785       0.633976       0.421291      -1.053317      -0.068932      -0.003318      -0.018069       0.071338      -0.004752       0.013195       0.006685       0.046532      -0.060953      -0.027441      -0.009247       0.036689              7.644491       9.745917       0.037340       0.880433       5.898150      -0.321285       7.289407          -0.000000
           87              C       1.199094       6.333286       4.673236       0.264306      28.649442 0.36280485E+03  0.81281758E+04                                 8.308064                            6.484812       0.252650       2.109010                    0.998954      24.585972      68.331562       0.628975       0.434663      -1.055986       0.078874      -0.015434       0.045866       0.092537       0.010431       0.010594      -0.003748       0.090126      -0.047273      -0.039450      -0.016120       0.055569              9.320691      13.185301       0.465575       1.452813       5.481387      -2.292131       9.295385           0.000001
           88              C       1.237056       7.655499       2.422006      -0.170011      44.852558 0.52050442E+03  0.12684343E+05                                10.671429                            7.483941       0.250886       2.057186                    0.999616      29.388371      83.496540       0.622867       0.403522      -1.082415      -0.046853      -0.069476       0.095837       0.127306       0.002840      -0.025731      -0.024449      -0.035902       0.043231      -0.039448      -0.004333       0.043781             12.923386       8.840059       2.972019      -6.116808      14.039185      -4.699518      15.890914           0.000002
           89              C      -0.087495       7.886363       9.091849       0.594394      23.277618 0.25336320E+03  0.52656509E+04                                 7.543557                            5.655080      -0.019831       2.050090                    0.999564      22.438715      63.013940       0.622633       0.473331      -1.018672       0.008155      -0.065135       0.005286       0.065856       0.031828      -0.007597      -0.002420       0.162999      -0.090071      -0.072505      -0.030472       0.102977              8.863256       4.459297      -1.286998       0.373766      13.892017       0.312629       8.238454           0.000004
           90              C       1.372614      -1.430865       8.989999      -0.018027      36.139080 0.43780743E+03  0.10230835E+05                                 9.457685                            6.925076       0.065509       2.026691                    0.999310      27.109438      75.747214       0.638088       0.410769      -1.076197      -0.008379       0.043678      -0.005501       0.044814       0.007305       0.001502       0.002577       0.006489       0.023104      -0.011938       0.002746       0.009192             11.379487       5.389144      -2.392948       0.722186      18.900463       0.052053       9.848855          -0.000000
           91              C       1.112791      -0.856725       7.754777      -0.117607      31.269196 0.42380123E+03  0.98995578E+04                                 8.596132                            6.871701       0.107335       2.002867                    0.999641      29.194539      83.641610       0.627560       0.417828      -1.063374       0.003518       0.013592       0.015510       0.020921       0.008597      -0.001930       0.019945       0.008100       0.035794      -0.024886       0.000862       0.024024              9.449853       5.144419      -2.013951       0.634877      13.870929      -0.891520       9.334212           0.000006
           92              C       0.853421       0.507022       7.665955      -0.112095      32.143647 0.44185403E+03  0.10433957E+05                                 8.781283                            7.035270       0.167036       2.028057                    0.999748      29.201484      84.235746       0.617479       0.420063      -1.061498       0.020064      -0.011956       0.016814       0.028779       0.003902       0.000554      -0.014764       0.021555       0.057380      -0.025809       0.001749       0.024060              9.698567       5.743977      -2.101132       0.405983      14.082456       0.360478       9.269267           0.000001
           93              C       0.850739       1.305028       8.794590      -0.032644      35.961134 0.45596885E+03  0.10771000E+05                                 9.412946                            7.081841       0.027506       2.011408                    0.999338      27.449425      77.275187       0.628633       0.412466      -1.074395       0.015048      -0.043632      -0.000309       0.046155       0.007502      -0.001865      -0.002559       0.011508       0.009727      -0.011230       0.002047       0.009182             11.092021       6.110396      -2.790168       0.794383      17.230738      -0.425893       9.934928           0.000000
           94              C       0.548231       2.781587       8.710505       0.580834      22.964122 0.25748240E+03  0.53729933E+04                                 7.439517                            5.681081      -0.027272       2.040319                    0.999473      22.713359      63.919039       0.624441       0.470052      -1.020422      -0.003407       0.066657      -0.005553       0.066974       0.027696      -0.008101      -0.000490       0.150961      -0.081335      -0.066868      -0.027624       0.094492              8.600125       4.818096      -1.502622       0.467064      12.600434      -0.124330       8.381844           0.000004
           95              C       1.116033       0.730120      10.025075      -0.100875      32.788917 0.44415334E+03  0.10537338E+05                                 9.034058                            7.136299       0.031701       1.992237                    0.999076      29.274573      85.581282       0.600432       0.429976      -1.051774       0.002015      -0.022011      -0.013998       0.026163       0.006750      -0.002079       0.014471       0.023450       0.032160      -0.024832       0.007890       0.016942             10.184097       5.880624      -2.350145       1.203228      14.557689      -1.204580      10.113978          -0.000003
           96              C       1.362917      -0.633649      10.125740      -0.121282      33.722339 0.45555181E+03  0.10940068E+05                                 9.375606                            7.359177      -0.352346       1.858839                    0.998734      30.509483      91.461732       0.572100       0.445812      -1.036245      -0.002639       0.017219      -0.019646       0.026257       0.006274      -0.003284      -0.011941       0.026755       0.023887      -0.022782       0.005914       0.016867             10.602979       5.754167      -2.022607       0.656351      15.578878       0.683946      10.475892           0.000004
           97              C       1.341340       9.015053       2.277403       0.247978      27.978605 0.33058094E+03  0.72478902E+04                                 8.140993                            6.151393       0.361613       2.145142                    0.998389      24.334989      67.266642       0.650837       0.429240      -1.057569       0.003092       0.070892       0.000234       0.070960      -0.003277      -0.036734       0.008546      -0.009174       0.087909      -0.039044      -0.011379       0.050423              9.284727       5.612209      -0.636166      -2.992202      12.491358       1.951100       9.750615           0.000000
           98              C       2.599613      -0.723536       3.191681      -0.470620      30.899506 0.51080604E+03  0.12399751E+05                                 8.103549                            7.121702       0.457545       2.099055                    0.999247      32.079366      91.208780       0.677651       0.372343      -1.103493       0.015621      -0.035282      -0.029874       0.048799       0.001560      -0.016505       0.002294       0.005477       0.036397      -0.014894      -0.007772       0.022666              8.532395       6.707605      -1.011570      -0.838280      11.176035       2.106204       7.713544           0.000002
           99              C       2.069377       5.697988       0.897697      -0.644288      24.298470 0.38214631E+03  0.87635646E+04                                 7.356155                            6.552249      -0.164844       1.935465                    0.995009      31.660673      92.085782       0.633976       0.421291      -1.053317      -0.007778       0.068572       0.018069       0.071338      -0.011872       0.004483       0.014096      -0.041131      -0.060952      -0.027441      -0.009247       0.036689              7.644493       5.985263      -0.573578      -0.458301       9.658807       0.817521       7.289409          -0.000000
          100              C       1.873896       7.126556       1.248249       0.264306      28.649422 0.36280469E+03  0.81281711E+04                                 8.308060                            6.484811       0.252647       2.109009                    0.998954      24.585964      68.331530       0.628975       0.434663      -1.055986       0.027882      -0.075379      -0.045865       0.092536      -0.004370      -0.005399       0.009857      -0.092096      -0.047273      -0.039450      -0.016120       0.055570              9.320685       5.532085      -0.777688      -2.495423      13.134596       1.066475       9.295375           0.000001
          101              N       6.473580       2.049018       6.410955      -0.212054      35.227355 0.47500676E+03  0.11157718E+05                                 8.804452                            6.901346       0.448455       2.191611                    0.998062      26.554219      70.782113       0.693476       0.376010      -1.117115       0.098094      -0.062771       0.136211       0.179210       0.009047       0.052152       0.013374       0.214172      -0.156285      -0.087003      -0.060451       0.147455             10.173783      10.083276       0.967727      -0.042772       6.347271      -3.087797      14.090802           0.000001
          102              N       7.610783       1.927789       7.077359      -0.215557      25.676303 0.32919705E+03  0.72466928E+04                                 7.716325                            6.199374      -0.440990       1.918284                    0.995421      26.264656      73.963911       0.635552       0.437795      -1.047034      -0.105818      -0.005215      -0.029925       0.110092      -0.010088       0.046035      -0.017244       0.063948       0.018281      -0.042532      -0.025764       0.068296              8.530179       9.729316       1.251654       0.289314       5.862061      -2.665800       9.999159           0.000002
          103              N       4.450039      -0.329774      11.353501      -0.212054      35.227348 0.47500676E+03  0.11157718E+05                                 8.804450                            6.901345       0.448455       2.191611                    0.998062      26.554219      70.782110       0.693476       0.376010      -1.117115       0.077688      -0.086760      -0.136211       0.179210      -0.025316       0.004839       0.053622      -0.208886      -0.156285      -0.087003      -0.060451       0.147455             10.173780       6.136997       0.326656      -3.040982      10.293553      -0.537341      14.090791           0.000001
          104              N       4.752047      -1.432824      10.687097      -0.215557      25.676304 0.32919695E+03  0.72466901E+04                                 7.716325                            6.199373      -0.440990       1.918284                    0.995421      26.264656      73.963910       0.635552       0.437795      -1.047034      -0.011820       0.105285       0.029925       0.110092      -0.019691      -0.024402       0.042674      -0.054273       0.018281      -0.042531      -0.025764       0.068295              8.530180       5.565288       0.575210      -2.677698      10.026091      -0.141892       9.999160           0.000002
          105              N       0.210159       5.808113       5.432016      -0.212054      35.227349 0.47500666E+03  0.11157716E+05                                 8.804451                            6.901345       0.448455       2.191611                    0.998062      26.554216      70.782101       0.693476       0.376010      -1.117115      -0.098094       0.062771      -0.136211       0.179210       0.009047       0.052152       0.013375       0.214172      -0.156285      -0.087003      -0.060451       0.147455             10.173782      10.083275       0.967727      -0.042772       6.347270      -3.087797      14.090799           0.000001
          106              N      -0.927044       5.929342       4.765612      -0.215557      25.676303 0.32919705E+03  0.72466927E+04                                 7.716325                            6.199373      -0.440990       1.918284                    0.995421      26.264656      73.963907       0.635552       0.437795      -1.047034       0.105818       0.005215       0.029925       0.110092      -0.010088       0.046035      -0.017244       0.063948       0.018281      -0.042532      -0.025764       0.068296              8.530178       9.729316       1.251654       0.289314       5.862061      -2.665800       9.999158           0.000002
          107              N       2.233700       8.186905       0.489470      -0.212054      35.227344 0.47500669E+03  0.11157717E+05                                 8.804450                            6.901345       0.448455       2.191611                    0.998062      26.554217      70.782105       0.693476       0.376010      -1.117115      -0.077688       0.086760       0.136211       0.179210      -0.025316       0.004839       0.053622      -0.208886      -0.156285      -0.087003      -0.060451       0.147455             10.173780       6.136997       0.326656      -3.040982      10.293553      -0.537342      14.090790           0.000001
          108              N       1.931692       9.289955       1.155874      -0.215557      25.676307 0.32919699E+03  0.72466912E+04                                 7.716326                            6.199373      -0.440990       1.918284                    0.995421      26.264658      73.963916       0.635552       0.437795      -1.047034       0.011820      -0.105285      -0.029925       0.110092      -0.019691      -0.024402       0.042674      -0.054273       0.018281      -0.042531      -0.025764       0.068295              8.530180       5.565288       0.575210      -2.677698      10.026092      -0.141892       9.999160           0.000002
          109              O       8.391012       2.583255       2.113615      -0.570822      38.664453 0.58817190E+03  0.14471178E+05                                 9.080330                            7.525808       0.249354       2.117583                    0.998368      28.219127      75.221884       0.689403       0.361105      -1.136492       0.007272      -0.003283       0.023989       0.025281       0.004207       0.059584      -0.006184      -0.092858      -0.050694      -0.088310       0.032886       0.055425             10.159540      13.926905       0.798561       5.099415       5.847586       0.444666      10.704129           0.000001
          110              O       8.547927       2.776460       4.330382      -0.554324      35.779232 0.55448134E+03  0.13408474E+05                                 8.581370                            7.272069       0.456120       2.209671                    0.996281      27.256287      71.435044       0.708196       0.357652      -1.142122      -0.003984       0.000226      -0.019638       0.020040      -0.000350      -0.056853       0.004040      -0.054133       0.061862      -0.072237       0.016456       0.055781              9.507405      12.095360       0.572911      -3.626562       5.767137       0.225602      10.659719          -0.000000
          111              O       4.549299       2.543915       3.853940      -0.554929      39.102322 0.60437817E+03  0.14964364E+05                                 9.167857                            7.658364       0.139887       2.098446                    0.995588      27.827976      74.301883       0.679770       0.363910      -1.134821      -0.000866       0.004724      -0.019217       0.019808       0.001856       0.063433      -0.011389      -0.079249       0.018045      -0.086763       0.032980       0.053784             10.188134      13.429280       0.375234       4.425923       6.228667       0.196725      10.906455          -0.000000
          112              O       4.412183       2.295052       1.637883      -0.547008      36.512480 0.57042476E+03  0.13871437E+05                                 8.655869                            7.348536       0.500798       2.223484                    0.996758      27.173907      71.071923       0.709493       0.355005      -1.145951       0.005972       0.004661       0.015316       0.017087      -0.002523      -0.053440       0.001892      -0.063199       0.049530      -0.072103       0.023027       0.049076              9.549707      11.559079      -0.186680      -3.443021       6.036873       0.518084      11.053169          -0.000001
          113              O       6.728614       0.629007       3.807870      -0.570822      38.664448 0.58817188E+03  0.14471177E+05                                 9.080329                            7.525808       0.249353       2.117583                    0.998368      28.219127      75.221884       0.689403       0.361105      -1.136492       0.004407      -0.006651      -0.023989       0.025281       0.018688      -0.015658       0.057821       0.085420      -0.050694      -0.088310       0.032885       0.055425             10.159539       5.802535      -0.521245      -0.378770      13.971954       5.104732      10.704128           0.000001
          114              O       6.563070       0.443143       1.591103      -0.554325      35.779243 0.55448143E+03  0.13408477E+05                                 8.581372                            7.272069       0.456120       2.209671                    0.996281      27.256289      71.435047       0.708196       0.357652      -1.142122      -0.000862       0.003896       0.019638       0.020040       0.008236       0.013104      -0.055470       0.051571       0.061862      -0.072237       0.016456       0.055781              9.507408       5.748493      -0.458139       0.804195      12.114009      -3.543463      10.659722          -0.000001
          115              O       6.151434       4.427319       2.067546      -0.554929      39.102324 0.60437824E+03  0.14964366E+05                                 9.167857                            7.658364       0.139886       2.098446                    0.995588      27.827977      74.301886       0.679770       0.363910      -1.134821      -0.004802       0.000098       0.019217       0.019808       0.014304      -0.021413       0.060786       0.073998       0.018045      -0.086763       0.032980       0.053783             10.188134       6.295027      -0.783726      -0.515509      13.362918       4.400197      10.906456          -0.000000
          116              O       6.375090       4.602566       4.283603      -0.547008      36.512474 0.57042477E+03  0.13871438E+05                                 8.655868                            7.348537       0.500798       2.223484                    0.996758      27.173908      71.071929       0.709493       0.355005      -1.145951      -0.003643      -0.006642      -0.015316       0.017087       0.007609       0.010437      -0.052445       0.061547       0.049530      -0.072103       0.023027       0.049076              9.549705       6.237949      -1.051095       1.063461      11.357995      -3.315393      11.053172          -0.000001
          117              O      -1.707273       5.273876       9.729356      -0.570822      38.664450 0.58817184E+03  0.14471176E+05                                 9.080329                            7.525808       0.249354       2.117583                    0.998368      28.219126      75.221879       0.689403       0.361105      -1.136492      -0.007272       0.003283      -0.023989       0.025281       0.004207       0.059584      -0.006184      -0.092858      -0.050694      -0.088310       0.032886       0.055425             10.159539      13.926903       0.798561       5.099415       5.847585       0.444666      10.704128           0.000001
          118              O      -1.864188       5.080671       7.512589      -0.554324      35.779233 0.55448138E+03  0.13408475E+05                                 8.581371                            7.272069       0.456121       2.209671                    0.996281      27.256288      71.435047       0.708196       0.357652      -1.142122       0.003984      -0.000226       0.019638       0.020040      -0.000350      -0.056853       0.004040      -0.054133       0.061862      -0.072237       0.016456       0.055781              9.507406      12.095360       0.572911      -3.626562       5.767137       0.225602      10.659720          -0.000001
          119              O       2.134440       5.313216       7.989031      -0.554929      39.102323 0.60437819E+03  0.14964364E+05                                 9.167857                            7.658364       0.139887       2.098446                    0.995588      27.827976      74.301884       0.679770       0.363910      -1.134821       0.000866      -0.004724       0.019217       0.019808       0.001856       0.063433      -0.011389      -0.079249       0.018045      -0.086763       0.032980       0.053784             10.188134      13.429280       0.375234       4.425923       6.228667       0.196725      10.906456          -0.000000
          120              O       2.271556       5.562079      10.205088      -0.547008      36.512484 0.57042484E+03  0.13871440E+05                                 8.655870                            7.348537       0.500798       2.223484                    0.996758      27.173908      71.071930       0.709493       0.355005      -1.145951      -0.005972      -0.004661      -0.015316       0.017087      -0.002523      -0.053440       0.001892      -0.063199       0.049530      -0.072103       0.023027       0.049076              9.549708      11.559081      -0.186680      -3.443021       6.036874       0.518084      11.053171          -0.000001
          121              O      -0.044875       7.228124       8.035101      -0.570822      38.664446 0.58817185E+03  0.14471176E+05                                 9.080329                            7.525808       0.249354       2.117583                    0.998368      28.219127      75.221882       0.689403       0.361105      -1.136492      -0.004407       0.006651       0.023989       0.025281       0.018688      -0.015658       0.057821       0.085420      -0.050694      -0.088310       0.032885       0.055425             10.159538       5.802535      -0.521245      -0.378770      13.971953       5.104732      10.704127           0.000001
          122              O       0.120669       7.413988      10.251868      -0.554325      35.779245 0.55448148E+03  0.13408478E+05                                 8.581372                            7.272069       0.456121       2.209671                    0.996281      27.256290      71.435052       0.708196       0.357652      -1.142122       0.000862      -0.003896      -0.019638       0.020040       0.008236       0.013104      -0.055470       0.051571       0.061862      -0.072237       0.016456       0.055781              9.507408       5.748493      -0.458139       0.804195      12.114010      -3.543464      10.659723          -0.000001
          123              O       0.532305       3.429812       9.775425      -0.554929      39.102323 0.60437824E+03  0.14964366E+05                                 9.167857                            7.658364       0.139886       2.098446                    0.995588      27.827977      74.301885       0.679770       0.363910      -1.134821       0.004802      -0.000098      -0.019217       0.019808       0.014304      -0.021413       0.060786       0.073998       0.018045      -0.086763       0.032980       0.053783             10.188134       6.295027      -0.783726      -0.515509      13.362918       4.400197      10.906456          -0.000000
          124              O       0.308649       3.254565       7.559368      -0.547008      36.512474 0.57042477E+03  0.13871438E+05                                 8.655868                            7.348537       0.500798       2.223484                    0.996758      27.173908      71.071929       0.709493       0.355005      -1.145951       0.003643       0.006642       0.015316       0.017087       0.007609       0.010437      -0.052445       0.061546       0.049530      -0.072103       0.023027       0.049076              9.549705       6.237949      -1.051095       1.063461      11.357995      -3.315393      11.053172          -0.000001

******************************************************
Auxiliary information for the entire system
The total spin magnetic moment of the unit cell is   0.000143
The total net atomic charge of the unit cell is   -0.000005
Accuracy of reproducing the electrostatic potential in the unit cell:
  The inner radius (bohr) =    5.0000
  The outer radius (bohr) =   12.0000
  Valid grid points have density less than (e/(bohr^3)) =    0.0001
  The number of valid grid points were=         2504
  The rms potential error without charges in kcal/mol is=      2.16359
  The rms potential error with partial charges in kcal/mol is=      0.37181
  The RRMSE value at monopole order=      0.17185
  The rms potential error with partial charges and cloud penetration in kcal/mol is=      0.35255
  The RRMSE value at monopole order with cloud penetration is=      0.16295
  The rms potential error with partial charges and atomic dipoles in kcal/mol is=      0.44886
  The RRMSE value at dipole order=      0.20746
  The rms potential error with partial charges, atomic dipoles and cloud penetration in kcal/mol is=      0.41092
  The RRMSE value at dipole order with cloud penetration=      0.18992

******************************************************
The electron densities and ab initio electrostatic potential were computed in VASP using the PBE functional and
projector augmented wave method. See the main text of the journal article for a description of computational details.
The atomic charges, dipoles, and quadrupoles were computed with the DDEC6 method as described in
(a) T. A. Manz and N. Gabaldon Limas, RSC Adv. 6 (2016) 47771-47801 DOI: 10.1039/c6ra04656h
(b) N. Gabaldon Limas and T. A. Manz, RSC Adv. 8 (2018) 2678-2707 DOI: 10.1039/c7ra11829e.
For each atom in the material, the electron cloud parameters were fit to the spherically averaged atom-in-material
electron density using radial positions for which this density was between 10^-4 and 10^-2 electrons per cubic bohr.
The polarizabilities, dispersion coefficients, and quantum Drude oscillator (QDO) parameters were fit using the MCLF method.
The magnetic structure of the system was optimized in VASP from the default ferromagnetic initial guess using spin polarization.
The atomic spin moments (ASMs) were computed on this optimized magnetic structure using the DDEC6 partition as inputs
to the method of T. A. Manz and D. S. Sholl, J. Chem. Theory Comput. 7 (2011) 4146-4164 DOI: 10.1021/ct200539n.
The RMSE and RRMSE were computed using a uniform grid with Ewald summation.
