# Supplementary material for: A collection of forcefield precursors for metal–organic frameworks
Source: RSC Adv. 2019 Nov 13;9(63):36492–507. doi: 10.1039/c9ra07327b (PMC9075174; doi:10.1039/c9ra07327b)
Supplement: RA-009-C9RA07327B-s5410 [file RA-009-C9RA07327B-s5410.xyz]

  188
jmolscript: load "" {1 1 1} spacegroup "x,y,z" unitcell [{      8.772600     0.000000     0.000000 }, {      0.000000    12.182000     0.000000 }, {     -4.386147    -0.831171    21.440884 }]
Ag     1.322859     4.564310    17.708884     0.386307
Ag     5.709059     0.695519     3.732000     0.386602
Ag     3.063594     6.786519     3.732000     0.386307
Ag    -1.322606    10.655310    17.708884     0.386602
Ag    -2.608079    11.173926    14.411705     0.376473
Ag     6.994532     0.176903     7.029179     0.376473
Ag     1.778168     6.267903     7.029179     0.376270
Ag     2.608285     5.082926    14.411705     0.376270
H      0.822115     1.123656    17.208453     0.129442
H     -2.353550     1.176201    19.404000     0.115386
H     -1.824567     4.513256    18.765062     0.142180
H     -2.496540     3.689057    19.914293     0.137267
H      0.660724     3.196164    20.656148     0.110197
H     -1.935966     6.171673    20.638995     0.121070
H      5.208323     4.136173     4.232431     0.129688
H      2.032626     4.083628     2.036884     0.115859
H      2.561618     0.746573     2.675822     0.142701
H      1.889629     1.570772     1.526591     0.135863
H      5.046882     2.063665     0.784736     0.111296
H      2.450193    11.270156     0.801889     0.123228
H      3.564338    10.227173     4.232431     0.129442
H      6.740003    10.174628     2.036884     0.115386
H      6.211020     6.837573     2.675822     0.142180
H      6.882993     7.661772     1.526591     0.137267
H      3.725729     8.154665     0.784736     0.110196
H      6.322419     5.179156     0.801889     0.121070
H     -0.821870     7.214656    17.208453     0.129688
H      2.353827     7.267201    19.404000     0.115859
H      1.824835    10.604256    18.765062     0.142701
H      2.496824     9.780057    19.914293     0.135863
H     -0.660429     9.287164    20.656148     0.111296
H      1.936260     0.080673    20.638995     0.123228
H      5.695261     8.412163    12.525764     0.121222
H      3.190685    11.349791    12.731597     0.108746
H      4.988173     7.481465    10.231590     0.123888
H      3.870539     8.290037     9.485447     0.138834
H      2.011643     7.566690    12.024048     0.105903
H      3.889836     5.519250     9.155257     0.123568
H     -0.778027     1.547887    14.403986     0.102808
H      4.386413     1.197394    15.840525     0.104117
H     -2.505339     4.677119    16.140697     0.121368
H     -1.308808     2.938666     8.915120     0.121222
H      1.195768     0.001038     8.709287     0.108746
H     -0.601720     3.869364    11.209294     0.123888
H      0.515914     3.060792    11.955437     0.138834
H      2.374810     3.784139     9.416836     0.105903
H      0.496617     5.831579    12.285627     0.123568
H      5.164480     9.802942     7.036898     0.102808
H      0.000040    10.153435     5.600359     0.104117
H      6.891792     6.673710     5.300187     0.121368
H      1.308936     9.029666     8.915120     0.122292
H     -1.195643     6.092038     8.709287     0.107723
H      0.601880     9.960364    11.209294     0.123532
H     -0.515744     9.151792    11.955437     0.139171
H      6.397924     9.875139     9.416836     0.105183
H     -0.496441    -0.259421    12.285627     0.122643
H      3.608221     3.711942     7.036898     0.102040
H      0.000040     4.062435     5.600359     0.103073
H      1.880883     0.582710     5.300187     0.120530
H      3.077517     2.321163    12.525764     0.122292
H      5.582096     5.258791    12.731597     0.107723
H      3.784573     1.390465    10.231590     0.123532
H      4.902197     2.199037     9.485447     0.139171
H     -2.011471     1.475690    12.024048     0.105183
H      4.882894    11.610250     9.155257     0.122643
H      0.778232     7.638887    14.403986     0.102040
H      4.386413     7.288394    15.840525     0.103073
H      2.505570    10.768119    16.140697     0.120530
C      0.127329     1.421796    17.750908     0.164807
C     -1.589460     1.428248    18.935731     0.073319
C     -1.648232     3.893117    19.489764    -0.187525
C     -0.763070     4.569368    20.491482     0.106004
C      0.379126     4.027323    20.961466    -0.171941
C     -1.149938     5.790141    20.959322    -0.142570
C      4.513529     3.838033     3.689976     0.164051
C      2.796723     3.831581     2.505153     0.072754
C      2.737942     1.366712     1.951120    -0.185521
C      3.623091     0.690461     0.949402     0.106305
C      4.765280     1.232506     0.479418    -0.171667
C      3.236216    11.651688     0.481562    -0.147448
C      4.259124     9.929033     3.689976     0.164807
C      5.975913     9.922581     2.505153     0.073319
C      6.034685     7.457712     1.951120    -0.187525
C      5.149523     6.781461     0.949402     0.106005
C      4.007327     7.323506     0.479418    -0.171942
C      5.536391     5.560688     0.481562    -0.142572
C     -0.127076     7.512796    17.750908     0.164051
C      1.589730     7.519248    18.935731     0.072754
C      1.648511     9.984117    19.489764    -0.185521
C      0.763362    10.660368    20.491482     0.106305
C     -0.378827    10.118323    20.961466    -0.171668
C      1.150237    -0.300859    20.959322    -0.147450
C      4.989943     8.996023    12.359812     0.081556
C      3.619664    10.574940    12.450721     0.121941
C      4.097755     7.854314    10.323786    -0.193145
C      3.112594     6.718054    10.566925     0.106779
C      2.089715     6.804986    11.498317    -0.172530
C      3.210841     5.588499     9.788621    -0.152628
C     -0.174468     4.041748    14.995754     0.558042
C     -1.431580     3.251523    15.237179    -0.061009
C     -1.510536     1.924659    14.834948     0.040454
C      5.138224     1.721247    15.682720     0.047859
C      5.121559     3.027040    16.125689    -0.061721
C     -2.523764     3.785958    15.874831    -0.110549
C      3.912700     3.586534    16.839670     0.589473
C     -0.603490     2.354806     9.081072     0.081556
C      0.766789     0.775889     8.990163     0.121941
C      0.288698     3.496515    11.117098    -0.193145
C      1.273859     4.632775    10.873959     0.106779
C      2.296738     4.545843     9.942567    -0.172531
C      1.175612     5.762330    11.652263    -0.152629
C      4.560921     7.309081     6.445130     0.558042
C      5.818033     8.099306     6.203705    -0.061009
C      5.896989     9.426170     6.605936     0.040454
C     -0.751771     9.629582     5.758164     0.047860
C     -0.735106     8.323789     5.315195    -0.061721
C      6.910217     7.564871     5.566053    -0.110549
C      0.473753     7.764295     4.601214     0.589473
C      0.603620     8.445806     9.081072     0.080061
C     -0.766661     6.866889     8.990163     0.125549
C     -0.288539     9.587515    11.117098    -0.192654
C     -1.273704    10.723775    10.873959     0.105199
C      6.476004    10.636843     9.942567    -0.169656
C     -1.175445    -0.328670    11.652263    -0.151625
C      4.211771     1.218081     6.445130     0.560117
C      2.954656     2.008306     6.203705    -0.062473
C      2.875705     3.335170     6.605936     0.041852
C      0.751853     3.538582     5.758164     0.049292
C      0.735182     2.232789     5.315195    -0.063127
C      1.862463     1.473871     5.566053    -0.109152
C     -0.473688     1.673295     4.601214     0.589137
C      3.782833     2.905023    12.359812     0.080061
C      5.153114     4.483940    12.450721     0.125549
C      4.674992     1.763314    10.323786    -0.192654
C      5.660157     0.627054    10.566925     0.105199
C     -2.089551     0.713986    11.498317    -0.169657
C      5.561898    11.679499     9.788621    -0.151626
C      0.174682    10.132748    14.995754     0.560117
C      1.431797     9.342523    15.237179    -0.062473
C      1.510748     8.015659    14.834948     0.041852
C      3.634600     7.812247    15.682720     0.049292
C      3.651271     9.118040    16.125689    -0.063127
C      2.523990     9.876958    15.874831    -0.109152
C      4.860141     9.677534    16.839670     0.589137
N      0.005393     2.670927    18.147135    -0.212755
N     -0.863094     0.610944    18.210172    -0.259976
N     -1.099949     2.651936    18.919865     0.182412
N      4.391587     2.588902     3.293749    -0.214428
N      3.523099     4.648885     3.230712    -0.258522
N      3.286234     2.607893     2.521019     0.182534
N      4.381060     8.679902     3.293749    -0.212755
N      5.249547    10.739885     3.230712    -0.259976
N      5.486402     8.698893     2.521019     0.182412
N     -0.005134     8.761927    18.147135    -0.214428
N      0.863354     6.701944    18.210172    -0.258522
N      1.100219     8.742936    18.919865     0.182535
N      4.723261    10.074603    13.070363    -0.276610
N      3.209099     9.867194    11.412983    -0.283488
N      4.118817     8.858437    11.383823     0.198492
N     -2.596582     1.160311    15.037350    -0.191922
N     -0.336808     1.276226     8.370521    -0.276610
N      1.177354     1.483635    10.027901    -0.283488
N      0.267636     2.492392    10.057061     0.198492
N      6.983035    10.190518     6.403534    -0.191922
N      0.336928     7.367226     8.370521    -0.277763
N     -1.177211     7.574635    10.027901    -0.285214
N     -0.267493     8.583392    10.057061     0.198799
N      1.789656     4.099518     6.403534    -0.191757
N      4.049525     3.983603    13.070363    -0.277763
N      5.563664     3.776194    11.412983    -0.285213
N      4.653946     2.767437    11.383823     0.198799
N      2.596797     7.251311    15.037350    -0.191757
O     -0.163061     5.237170    15.331947    -0.596996
O      0.815955     3.454118    14.504758    -0.570197
O      3.786375     4.792384    16.938298    -0.607716
O      3.081060     2.821383    17.251335    -0.586995
O      4.549514     6.113659     6.108937    -0.596996
O      3.570498     7.896711     6.936126    -0.570197
O      0.600078     6.558445     4.502586    -0.607717
O      1.305393     8.529446     4.189549    -0.586995
O      4.223173     0.022659     6.108937    -0.597685
O      5.202201     1.805711     6.936126    -0.570442
O     -0.600014     0.467445     4.502586    -0.607891
O      7.467267     2.438446     4.189549    -0.585957
O      0.163280    11.328170    15.331947    -0.597685
O     -0.815748     9.545118    14.504758    -0.570442
O      4.986467    10.883384    16.938298    -0.607891
O     -3.080814     8.912383    17.251335    -0.585957

The following XYZ coordinates are in angstroms. Other properties are in atomic units.
The sperically averaged electron density of each atom fit to a function of the form exp(a - br)
eigen_1, eigen_2 and eigen_3 are the three eigenvalues of traceless quadrupole moment tensor
  atom number  atomic symbol              X              Y              Z     net charge C6 coefficient C8 coefficient C10 coefficient fluctuating dipole atomic polarizability isotropic forcefield polarizability              a              b squared Pearson coefficient          <r^3>          <r^4>         wp_QDO          m_QDO          q_QDO       dipole_x       dipole_y       dipole_z         dipole            Qxy            Qxz            Qyz     Q(x^2-y^2)  Q(3z^2 - R^2)        eigen_1        eigen_2        eigen_3 static polarizability      alpha(xx)      alpha(xy)      alpha(xz)      alpha(yy)      alpha(yz)      alpha(zz) atomic spin moment
            1             Ag       1.322859       4.564310      17.708884       0.386307     177.425213 0.53100501E+04  0.21107372E+06                                25.351146                           24.053721       1.340748       2.079645                    0.998803      85.112069     229.154184       0.377115       0.408599      -1.182260       0.079928      -0.037839      -0.145864       0.170577      -0.033394       0.015424       0.021989      -0.020164       0.024146      -0.050230       0.015393       0.034837             26.655345      24.897839      -0.112164      -6.899574      29.769992       1.399089      25.298203           0.000045
            2             Ag       5.709059       0.695519       3.732000       0.386602     177.301807 0.53040169E+04  0.21076743E+06                                25.335353                           24.036384       1.344644       2.080868                    0.998775      85.085948     229.024453       0.377349       0.408474      -1.182387       0.079484       0.038088       0.145576       0.170179       0.033481      -0.015677       0.022146      -0.019629       0.024681      -0.050522       0.015776       0.034745             26.640260      24.884477       0.106076       6.896662      29.757305       1.394933      25.278998           0.000045
            3             Ag       3.063594       6.786519       3.732000       0.386307     177.425198 0.53100495E+04  0.21107369E+06                                25.351144                           24.053719       1.340749       2.079645                    0.998803      85.112066     229.154171       0.377115       0.408599      -1.182260      -0.079928       0.037839       0.145864       0.170577      -0.033394       0.015424       0.021989      -0.020164       0.024147      -0.050230       0.015393       0.034837             26.655343      24.897838      -0.112164      -6.899573      29.769990       1.399088      25.298201           0.000045
            4             Ag      -1.322606      10.655310      17.708884       0.386602     177.301793 0.53040164E+04  0.21076740E+06                                25.335351                           24.036383       1.344645       2.080868                    0.998775      85.085946     229.024442       0.377349       0.408474      -1.182387      -0.079484      -0.038088      -0.145576       0.170179       0.033481      -0.015677       0.022147      -0.019629       0.024681      -0.050522       0.015776       0.034745             26.640258      24.884475       0.106076       6.896661      29.757302       1.394933      25.278997           0.000045
            5             Ag      -2.608079      11.173926      14.411705       0.376473     177.052108 0.54345233E+04  0.21654853E+06                                24.982903                           24.048061       1.482264       2.126493                    0.998265      84.398530     225.029706       0.385197       0.399052      -1.193266       0.064826      -0.100483       0.084763       0.146574      -0.004000      -0.045893      -0.013277       0.037659       0.001192      -0.043930      -0.012757       0.056688             26.233682      24.203343       2.448862       5.234960      26.369133       3.045385      28.128568           0.000012
            6             Ag       6.994532       0.176903       7.029179       0.376473     177.052095 0.54345228E+04  0.21654850E+06                                24.982902                           24.048061       1.482264       2.126493                    0.998265      84.398527     225.029696       0.385197       0.399052      -1.193266      -0.064826       0.100483      -0.084763       0.146574      -0.004000      -0.045893      -0.013277       0.037659       0.001192      -0.043930      -0.012757       0.056688             26.233680      24.203342       2.448862       5.234959      26.369132       3.045385      28.128567           0.000012
            7             Ag       1.778168       6.267903       7.029179       0.376270     177.044458 0.54334435E+04  0.21649338E+06                                24.981438                           24.044393       1.484002       2.127040                    0.998294      84.399453     225.021228       0.385259       0.399010      -1.193306       0.065314       0.100222      -0.084897       0.146690       0.004571       0.046184      -0.014055       0.036574       0.001509      -0.044964      -0.011718       0.056683             26.233556      24.205274      -2.449215      -5.237578      26.362324       3.045190      28.133069           0.000012
            8             Ag       2.608285       5.082926      14.411705       0.376270     177.044463 0.54334436E+04  0.21649339E+06                                24.981438                           24.044394       1.484003       2.127040                    0.998294      84.399455     225.021234       0.385259       0.399010      -1.193306      -0.065314      -0.100222       0.084897       0.146690       0.004571       0.046184      -0.014055       0.036574       0.001509      -0.044964      -0.011719       0.056683             26.233556      24.205274      -2.449215      -5.237578      26.362324       3.045190      28.133070           0.000012
            9              H       0.822115       1.123656      17.208453       0.129442       0.979012 0.67417698E+01  0.64069434E+02                                 1.696810                            1.572819      -1.064979       2.403373                    0.997407       3.411614       9.718089       0.468397       1.375988      -0.689067       0.040687      -0.016728      -0.035714       0.056663      -0.003055      -0.013639       0.002419       0.004214      -0.016442      -0.014905      -0.000394       0.015299              1.743548       1.903086      -0.244160      -0.458702       1.566266       0.220669       1.761294           0.000006
           10              H      -2.353550       1.176201      19.404000       0.115386       1.140954 0.84446659E+01  0.83344506E+02                                 1.762956                            1.674270      -0.825719       2.497776                    0.999625       3.290204       8.990996       0.498554       1.244800      -0.719738      -0.044066      -0.022364       0.018999       0.052942       0.006289      -0.015901       0.003267       0.006203      -0.020983      -0.019454       0.001631       0.017823              1.765454       2.022273       0.278116      -0.373023       1.554625      -0.176296       1.719463           0.000019
           11              H      -1.824567       4.513256      18.765062       0.142180       0.977076 0.73585761E+01  0.71381189E+02                                 1.694607                            1.636736      -0.999733       2.425237                    0.996570       3.466315       9.931434       0.462510       1.365195      -0.691366      -0.007440       0.029623      -0.025477       0.039774      -0.006404       0.000486      -0.006192      -0.018518       0.011597      -0.013313       0.000054       0.013260              1.722760       1.414573      -0.070600       0.192734       1.713339      -0.306035       2.040367           0.000010
           12              H      -2.496540       3.689057      19.914293       0.137267       0.985724 0.74810684E+01  0.71351069E+02                                 1.582267                            1.557346      -0.639492       2.588763                    0.999938       3.101743       8.226202       0.528240       1.215733      -0.726847      -0.031822       0.000256       0.017005       0.036081      -0.000459      -0.010696       0.001618       0.004172      -0.018017      -0.012604       0.000873       0.011731              1.569788       1.803072       0.116971      -0.214756       1.385252      -0.021442       1.521040           0.000023
           13              H       0.660724       3.196164      20.656148       0.110197       1.113289 0.83249851E+01  0.83283696E+02                                 1.826957                            1.727033      -1.259527       2.277163                    0.994947       3.772925      10.976903       0.455701       1.343536      -0.694153       0.018403      -0.034896      -0.009805       0.040652      -0.015065       0.009052       0.006754      -0.000534      -0.040146      -0.022378       0.000545       0.021833              1.865245       1.470632      -0.172694      -0.004683       2.379940       0.349102       1.745164           0.000012
           14              H      -1.935966       6.171673      20.638995       0.121070       0.960155 0.69163483E+01  0.64504517E+02                                 1.524961                            1.476768      -0.702398       2.552351                    0.999899       3.075797       7.993988       0.555411       1.182439      -0.733938      -0.031152       0.017369      -0.014101       0.038353      -0.007822       0.011306       0.009143      -0.001631      -0.020967      -0.020268       0.008793       0.011475              1.520817       1.701829      -0.218492       0.231426       1.455301      -0.052255       1.405322           0.000026
           15              H       5.208323       4.136173       4.232431       0.129688       0.978467 0.67340216E+01  0.63936430E+02                                 1.691569                            1.568379      -1.047159       2.410025                    0.997645       3.403752       9.670936       0.470948       1.369805      -0.690285       0.040458       0.016560       0.036252       0.056792       0.003228       0.013303       0.002333       0.004096      -0.017023      -0.014708      -0.000323       0.015031              1.737984       1.896699       0.242912       0.456306       1.561603       0.219546       1.755650           0.000006
           16              H       2.032626       4.083628       2.036884       0.115859       1.144437 0.84786812E+01  0.83784120E+02                                 1.768222                            1.678943      -0.829703       2.496066                    0.999589       3.295777       9.018761       0.497162       1.246737      -0.719289      -0.043893       0.022530      -0.018911       0.052838      -0.006173       0.015921       0.003334       0.006154      -0.021157      -0.019493       0.001717       0.017777              1.770780       2.028791      -0.279521       0.374851       1.559050      -0.177153       1.724499           0.000019
           17              H       2.561618       0.746573       2.675822       0.142701       0.978356 0.73751953E+01  0.71635874E+02                                 1.701462                            1.642865      -1.020488       2.417121                    0.996252       3.474480       9.985492       0.459502       1.372339      -0.689953      -0.007661      -0.029178       0.025083       0.039233       0.006432      -0.000266      -0.006254      -0.018109       0.011414      -0.013185       0.000035       0.013150              1.729949       1.419369       0.071036      -0.194050       1.720341      -0.308608       2.050136           0.000010
           18              H       1.889629       1.570772       1.526591       0.135863       0.994023 0.75617800E+01  0.72316081E+02                                 1.590980                            1.565519      -0.640747       2.586996                    0.999939       3.116667       8.277515       0.526952       1.215413      -0.726880      -0.032214      -0.000092      -0.017314       0.036572       0.000444       0.010895       0.001533       0.004391      -0.019242      -0.012984       0.000973       0.012012              1.578443       1.814160      -0.118268       0.216987       1.391979      -0.021682       1.529190           0.000023
           19              H       5.046882       2.063665       0.784736       0.111296       1.112471 0.83217709E+01  0.83302584E+02                                 1.831697                            1.731091      -1.273240       2.272531                    0.994686       3.776651      11.016612       0.453115       1.350378      -0.692781       0.017996       0.034480       0.009755       0.040098       0.015060      -0.009113       0.006756      -0.000623      -0.039855      -0.022383       0.000600       0.021783              1.870261       1.473869       0.173544       0.004715       2.387313       0.350868       1.749601           0.000012
           20              H       2.450193      11.270156       0.801889       0.123228       0.956728 0.68855537E+01  0.64138995E+02                                 1.520216                            1.472573      -0.701240       2.552812                    0.999897       3.070403       7.972373       0.556771       1.180990      -0.734240      -0.030775      -0.017414       0.013776       0.037949       0.007593      -0.011344       0.009167      -0.001886      -0.020556      -0.020176       0.009002       0.011175              1.516002       1.695707       0.216946      -0.230015       1.450971      -0.051722       1.401329           0.000026
           21              H       3.564338      10.227173       4.232431       0.129442       0.979012 0.67417692E+01  0.64069425E+02                                 1.696810                            1.572818      -1.064979       2.403373                    0.997407       3.411614       9.718088       0.468398       1.375988      -0.689067      -0.040687       0.016728       0.035714       0.056663      -0.003055      -0.013639       0.002419       0.004214      -0.016442      -0.014905      -0.000394       0.015299              1.743548       1.903085      -0.244160      -0.458701       1.566266       0.220669       1.761293           0.000006
           22              H       6.740003      10.174628       2.036884       0.115386       1.140953 0.84446603E+01  0.83344436E+02                                 1.762955                            1.674269      -0.825719       2.497776                    0.999625       3.290203       8.990992       0.498554       1.244800      -0.719738       0.044066       0.022364      -0.018999       0.052942       0.006289      -0.015901       0.003267       0.006203      -0.020983      -0.019454       0.001631       0.017823              1.765453       2.022272       0.278116      -0.373023       1.554625      -0.176296       1.719462           0.000019
           23              H       6.211020       6.837573       2.675822       0.142180       0.977076 0.73585754E+01  0.71381178E+02                                 1.694607                            1.636736      -0.999733       2.425237                    0.996570       3.466315       9.931433       0.462510       1.365195      -0.691366       0.007440      -0.029623       0.025477       0.039774      -0.006404       0.000486      -0.006192      -0.018518       0.011597      -0.013313       0.000054       0.013260              1.722760       1.414573      -0.070600       0.192734       1.713339      -0.306035       2.040367           0.000010
           24              H       6.882993       7.661772       1.526591       0.137267       0.985724 0.74810682E+01  0.71351064E+02                                 1.582267                            1.557346      -0.639492       2.588763                    0.999938       3.101743       8.226201       0.528240       1.215732      -0.726847       0.031822      -0.000256      -0.017005       0.036081      -0.000459      -0.010696       0.001618       0.004172      -0.018017      -0.012604       0.000873       0.011731              1.569788       1.803072       0.116971      -0.214756       1.385252      -0.021442       1.521040           0.000023
           25              H       3.725729       8.154665       0.784736       0.110196       1.113290 0.83249886E+01  0.83283734E+02                                 1.826957                            1.727033      -1.259527       2.277163                    0.994947       3.772926      10.976904       0.455702       1.343535      -0.694153      -0.018403       0.034896       0.009805       0.040652      -0.015065       0.009052       0.006754      -0.000534      -0.040146      -0.022378       0.000545       0.021833              1.865245       1.470632      -0.172693      -0.004683       2.379940       0.349102       1.745164           0.000012
           26              H       6.322419       5.179156       0.801889       0.121070       0.960154 0.69163443E+01  0.64504465E+02                                 1.524960                            1.476767      -0.702398       2.552351                    0.999899       3.075797       7.993985       0.555411       1.182438      -0.733938       0.031152      -0.017369       0.014101       0.038353      -0.007822       0.011306       0.009143      -0.001631      -0.020967      -0.020268       0.008793       0.011475              1.520816       1.701827      -0.218491       0.231425       1.455300      -0.052255       1.405321           0.000026
           27              H      -0.821870       7.214656      17.208453       0.129688       0.978467 0.67340194E+01  0.63936402E+02                                 1.691569                            1.568379      -1.047158       2.410026                    0.997645       3.403751       9.670932       0.470949       1.369805      -0.690285      -0.040458      -0.016560      -0.036252       0.056792       0.003228       0.013303       0.002333       0.004096      -0.017023      -0.014708      -0.000323       0.015031              1.737984       1.896699       0.242912       0.456306       1.561602       0.219545       1.755650           0.000006
           28              H       2.353827       7.267201      19.404000       0.115859       1.144436 0.84786756E+01  0.83784050E+02                                 1.768222                            1.678942      -0.829703       2.496066                    0.999589       3.295776       9.018757       0.497162       1.246737      -0.719289       0.043893      -0.022530       0.018911       0.052838      -0.006173       0.015921       0.003334       0.006154      -0.021157      -0.019493       0.001716       0.017777              1.770780       2.028790      -0.279521       0.374851       1.559050      -0.177153       1.724499           0.000019
           29              H       1.824835      10.604256      18.765062       0.142701       0.978355 0.73751911E+01  0.71635829E+02                                 1.701462                            1.642865      -1.020488       2.417121                    0.996252       3.474479       9.985491       0.459502       1.372340      -0.689952       0.007661       0.029178      -0.025083       0.039233       0.006432      -0.000266      -0.006254      -0.018109       0.011413      -0.013185       0.000035       0.013150              1.729949       1.419369       0.071036      -0.194050       1.720341      -0.308608       2.050136           0.000010
           30              H       2.496824       9.780057      19.914293       0.135863       0.994023 0.75617798E+01  0.72316076E+02                                 1.590979                            1.565519      -0.640747       2.586997                    0.999939       3.116667       8.277514       0.526953       1.215412      -0.726880       0.032214       0.000092       0.017314       0.036572       0.000444       0.010895       0.001533       0.004391      -0.019242      -0.012984       0.000973       0.012012              1.578442       1.814159      -0.118268       0.216987       1.391979      -0.021682       1.529189           0.000023
           31              H      -0.660429       9.287164      20.656148       0.111296       1.112470 0.83217696E+01  0.83302572E+02                                 1.831697                            1.731091      -1.273240       2.272531                    0.994686       3.776651      11.016614       0.453114       1.350379      -0.692780      -0.017996      -0.034480      -0.009755       0.040098       0.015060      -0.009113       0.006756      -0.000623      -0.039855      -0.022383       0.000600       0.021783              1.870261       1.473870       0.173544       0.004715       2.387313       0.350868       1.749602           0.000012
           32              H       1.936260       0.080673      20.638995       0.123228       0.956728 0.68855499E+01  0.64138948E+02                                 1.520215                            1.472573      -0.701240       2.552812                    0.999897       3.070403       7.972371       0.556771       1.180989      -0.734240       0.030775       0.017414      -0.013776       0.037949       0.007593      -0.011344       0.009167      -0.001886      -0.020556      -0.020176       0.009002       0.011175              1.516002       1.695706       0.216945      -0.230015       1.450970      -0.051722       1.401329           0.000025
           33              H       5.695261       8.412163      12.525764       0.121222       1.042443 0.75970427E+01  0.73934775E+02                                 1.728353                            1.639705      -0.990723       2.425999                    0.997994       3.433214       9.701984       0.474224       1.327145      -0.699561       0.041504      -0.026955       0.019507       0.053194      -0.010288       0.013809       0.000945      -0.002109      -0.011333      -0.018258       0.001432       0.016825              1.751987       2.073913      -0.405868       0.142977       1.737150      -0.101213       1.444897          -0.000009
           34              H       3.190685      11.349791      12.731597       0.108746       1.000443 0.69867691E+01  0.66112256E+02                                 1.639392                            1.539621      -0.734129       2.542676                    0.999746       3.260928       8.876752       0.508766       1.272280      -0.712059      -0.024938       0.042871       0.018923       0.053084      -0.012991       0.006190       0.012731      -0.006061      -0.006406      -0.021276       0.004138       0.017138              1.671367       1.552467      -0.346396      -0.129360       2.062333       0.209356       1.399300          -0.000010
           35              H       4.988173       7.481465      10.231590       0.123888       1.014282 0.78455677E+01  0.77830246E+02                                 1.758880                            1.704733      -1.260185       2.272689                    0.994758       3.880022      11.479267       0.444490       1.389056      -0.683991       0.020974      -0.020939      -0.009873       0.031238      -0.008300      -0.001650       0.010093      -0.017879       0.016630      -0.015247      -0.002480       0.017727              1.787519       2.301150      -0.146490      -0.120822       1.624962       0.044041       1.436446          -0.000006
           36              H       3.870539       8.290037       9.485447       0.138834       0.975462 0.75172389E+01  0.73702821E+02                                 1.716792                            1.672319      -1.197007       2.320709                    0.994514       3.685355      10.802347       0.447785       1.395118      -0.683966      -0.008382       0.011063      -0.031024       0.033987      -0.001539       0.002474      -0.004694      -0.013952       0.001258      -0.007921      -0.001719       0.009640              1.729867       1.519112       0.009525       0.107804       1.604608      -0.260417       2.065883          -0.000006
           37              H       2.011643       7.566690      12.024048       0.105903       0.949867 0.70630583E+01  0.68612675E+02                                 1.709703                            1.642000      -1.345016       2.235403                    0.992694       3.948129      11.760154       0.440463       1.431478      -0.675288      -0.008816       0.027868       0.022975       0.037178       0.002480      -0.010019       0.011064       0.000256      -0.010214      -0.017076       0.004182       0.012894              1.741838       1.472015       0.018017      -0.040113       2.069381       0.381403       1.684117          -0.000008
           38              H       3.889836       5.519250       9.155257       0.123568       0.967686 0.71781868E+01  0.69242742E+02                                 1.678119                            1.617665      -0.981217       2.426851                    0.997134       3.504856      10.033723       0.464465       1.367080      -0.690707       0.028814      -0.003017      -0.028308       0.040505       0.007764      -0.015374       0.007871      -0.003740      -0.020574      -0.022868       0.009161       0.013708              1.696190       1.783035       0.036853      -0.380517       1.517519       0.034105       1.788016          -0.000008
           39              H      -0.778027       1.547887      14.403986       0.102808       1.091357 0.81800615E+01  0.81911670E+02                                 1.838007                            1.738798      -1.333775       2.248529                    0.993447       3.866182      11.451611       0.441310       1.386031      -0.685102       0.036947      -0.019764      -0.017653       0.045468      -0.006704      -0.007865       0.008076       0.005037       0.007541      -0.009547      -0.005938       0.015485              1.876864       2.036763      -0.252599      -0.347084       1.790771       0.222341       1.803058          -0.000005
           40              H       4.386413       1.197394      15.840525       0.104117       1.133642 0.84190711E+01  0.84447196E+02                                 1.848276                            1.736539      -1.305562       2.260410                    0.994601       3.766123      10.965320       0.454620       1.343187      -0.694319      -0.037540      -0.025891       0.009720       0.046627       0.009466       0.002713       0.000959       0.010326      -0.031935      -0.010996      -0.005404       0.016400              1.888776       2.175050       0.459294      -0.191849       1.981662      -0.074497       1.509616          -0.000002
           41              H      -2.505339       4.677119      16.140697       0.121368       1.016324 0.76744541E+01  0.75405823E+02                                 1.735069                            1.672084      -1.263242       2.284906                    0.995709       3.687196      10.712808       0.456298       1.366155      -0.689648      -0.001973       0.037833       0.006602       0.038455      -0.001642       0.001011       0.004937      -0.024281      -0.008752      -0.011043      -0.003987       0.015030              1.747338       1.590358       0.028549      -0.006426       2.112633       0.213043       1.539023           0.000003
           42              H      -1.308808       2.938666       8.915120       0.121222       1.042443 0.75970436E+01  0.73934788E+02                                 1.728353                            1.639706      -0.990723       2.425999                    0.997994       3.433214       9.701985       0.474224       1.327145      -0.699561      -0.041504       0.026955      -0.019507       0.053194      -0.010288       0.013809       0.000945      -0.002109      -0.011333      -0.018258       0.001432       0.016825              1.751987       2.073914      -0.405868       0.142977       1.737150      -0.101213       1.444897          -0.000009
           43              H       1.195768       0.001038       8.709287       0.108746       1.000443 0.69867701E+01  0.66112268E+02                                 1.639392                            1.539621      -0.734129       2.542676                    0.999746       3.260928       8.876753       0.508766       1.272280      -0.712059       0.024938      -0.042871      -0.018923       0.053084      -0.012991       0.006190       0.012731      -0.006061      -0.006406      -0.021276       0.004138       0.017138              1.671367       1.552467      -0.346396      -0.129360       2.062333       0.209357       1.399301          -0.000010
           44              H      -0.601720       3.869364      11.209294       0.123888       1.014282 0.78455621E+01  0.77830180E+02                                 1.758880                            1.704733      -1.260185       2.272689                    0.994758       3.880021      11.479265       0.444490       1.389056      -0.683991      -0.020974       0.020939       0.009873       0.031238      -0.008300      -0.001650       0.010093      -0.017879       0.016630      -0.015247      -0.002480       0.017727              1.787519       2.301149      -0.146490      -0.120822       1.624961       0.044041       1.436445          -0.000007
           45              H       0.515914       3.060792      11.955437       0.138834       0.975462 0.75172389E+01  0.73702820E+02                                 1.716792                            1.672319      -1.197007       2.320709                    0.994514       3.685355      10.802347       0.447785       1.395118      -0.683966       0.008382      -0.011063       0.031024       0.033987      -0.001539       0.002474      -0.004694      -0.013952       0.001258      -0.007921      -0.001719       0.009640              1.729867       1.519112       0.009525       0.107804       1.604608      -0.260417       2.065883          -0.000006
           46              H       2.374810       3.784139       9.416836       0.105903       0.949867 0.70630600E+01  0.68612691E+02                                 1.709703                            1.642000      -1.345016       2.235403                    0.992694       3.948129      11.760151       0.440464       1.431477      -0.675288       0.008816      -0.027868      -0.022975       0.037178       0.002480      -0.010019       0.011064       0.000256      -0.010214      -0.017076       0.004182       0.012894              1.741837       1.472015       0.018017      -0.040113       2.069380       0.381403       1.684117          -0.000008
           47              H       0.496617       5.831579      12.285627       0.123568       0.967686 0.71781867E+01  0.69242737E+02                                 1.678119                            1.617665      -0.981217       2.426851                    0.997134       3.504856      10.033721       0.464465       1.367079      -0.690707      -0.028814       0.003017       0.028308       0.040505       0.007764      -0.015374       0.007871      -0.003740      -0.020574      -0.022868       0.009161       0.013708              1.696190       1.783035       0.036853      -0.380517       1.517519       0.034105       1.788016          -0.000008
           48              H       5.164480       9.802942       7.036898       0.102808       1.091357 0.81800615E+01  0.81911670E+02                                 1.838007                            1.738798      -1.333775       2.248529                    0.993447       3.866182      11.451611       0.441310       1.386031      -0.685102      -0.036947       0.019764       0.017653       0.045468      -0.006704      -0.007865       0.008076       0.005037       0.007541      -0.009547      -0.005938       0.015485              1.876864       2.036763      -0.252599      -0.347084       1.790771       0.222342       1.803058          -0.000005
           49              H       0.000040      10.153435       5.600359       0.104117       1.133642 0.84190717E+01  0.84447201E+02                                 1.848276                            1.736539      -1.305562       2.260410                    0.994601       3.766123      10.965319       0.454620       1.343186      -0.694319       0.037540       0.025891      -0.009720       0.046627       0.009466       0.002713       0.000959       0.010326      -0.031935      -0.010996      -0.005404       0.016400              1.888776       2.175050       0.459294      -0.191849       1.981662      -0.074497       1.509616          -0.000002
           50              H       6.891792       6.673710       5.300187       0.121368       1.016324 0.76744578E+01  0.75405869E+02                                 1.735069                            1.672084      -1.263242       2.284906                    0.995709       3.687197      10.712812       0.456298       1.366155      -0.689648       0.001973      -0.037833      -0.006602       0.038455      -0.001643       0.001011       0.004937      -0.024281      -0.008751      -0.011043      -0.003987       0.015030              1.747339       1.590358       0.028549      -0.006426       2.112634       0.213043       1.539024           0.000003
           51              H       1.308936       9.029666       8.915120       0.122292       1.038545 0.75633183E+01  0.73538533E+02                                 1.725651                            1.637343      -0.994365       2.425597                    0.997956       3.426894       9.685579       0.473920       1.329224      -0.699156       0.041231       0.027076      -0.019509       0.053044       0.009969      -0.013668       0.001053      -0.002071      -0.010948      -0.018009       0.001581       0.016429              1.749175       2.070224       0.404840      -0.142605       1.734415      -0.100991       1.442887          -0.000009
           52              H      -1.195643       6.092038       8.709287       0.107723       1.002041 0.69991294E+01  0.66254113E+02                                 1.640728                            1.540658      -0.732054       2.543263                    0.999735       3.263441       8.883347       0.508789       1.271743      -0.712181      -0.024570      -0.043441      -0.018983       0.053396       0.013118      -0.006196       0.012739      -0.005568      -0.006633      -0.021374       0.004241       0.017133              1.672799       1.553652       0.347199       0.129653       2.064599       0.209813       1.400146          -0.000010
           53              H       0.601880       9.960364      11.209294       0.123532       1.016018 0.78684704E+01  0.78174800E+02                                 1.766490                            1.711651      -1.293323       2.259180                    0.994658       3.895166      11.561908       0.441528       1.396277      -0.682577       0.021030       0.020913       0.010038       0.031311       0.008183       0.001543       0.010237      -0.017709       0.018051      -0.015371      -0.002439       0.017810              1.795477       2.313053       0.147491       0.122000       1.631586       0.044478       1.441792          -0.000006
           54              H      -0.515744       9.151792      11.955437       0.139171       0.974210 0.75032321E+01  0.73519054E+02                                 1.714288                            1.669921      -1.195102       2.321310                    0.994733       3.679862      10.777025       0.448518       1.393718      -0.684251      -0.008317      -0.011057       0.031069       0.034010       0.001598      -0.002609      -0.004577      -0.014239       0.001429      -0.008151      -0.001523       0.009674              1.727306       1.517087      -0.009134      -0.108014       1.602273      -0.260058       2.062558          -0.000006
           55              H       6.397924       9.875139       9.416836       0.105183       0.953578 0.70935850E+01  0.68957449E+02                                 1.711180                            1.643113      -1.333943       2.239111                    0.992797       3.951446      11.759603       0.441459       1.427251      -0.676043      -0.008353      -0.027910      -0.023305       0.037308      -0.002542       0.010385       0.011176       0.000008      -0.010564      -0.017467       0.004295       0.013172              1.743446       1.472710      -0.017837       0.040226       2.071915       0.382650       1.685712          -0.000008
           56              H      -0.496441      -0.259421      12.285627       0.122643       0.969180 0.71883309E+01  0.69324498E+02                                 1.675498                            1.615350      -0.966817       2.432118                    0.997315       3.503669      10.010007       0.466564       1.361245      -0.691851       0.029455       0.003563       0.028641       0.041239      -0.007720       0.015412       0.007697      -0.003929      -0.021292      -0.022883       0.009138       0.013745              1.693481       1.779941      -0.036781       0.379291       1.515459       0.034105       1.785042          -0.000008
           57              H       3.608221       3.711942       7.036898       0.102040       1.090042 0.81595976E+01  0.81566347E+02                                 1.828170                            1.730125      -1.294442       2.264111                    0.993957       3.851509      11.357695       0.445396       1.375681      -0.687138       0.036949       0.019854       0.017965       0.045631       0.006951       0.008061       0.008032       0.005095       0.007125      -0.009564      -0.006169       0.015733              1.866577       2.024959       0.250423       0.343953       1.781204       0.220379       1.793566          -0.000005
           58              H       0.000040       4.062435       5.600359       0.103073       1.133723 0.84160084E+01  0.84362214E+02                                 1.844113                            1.732977      -1.294763       2.264345                    0.994740       3.761105      10.927468       0.456619       1.338168      -0.695353      -0.037724       0.025703      -0.010021       0.046735      -0.009917      -0.002719       0.000939       0.010185      -0.032269      -0.011113      -0.005700       0.016813              1.884347       2.169384      -0.457563       0.191017       1.976980      -0.074173       1.506676          -0.000002
           59              H       1.880883       0.582710       5.300187       0.120530       1.019090 0.77024729E+01  0.75768284E+02                                 1.739840                            1.676400      -1.270367       2.281460                    0.995663       3.696457      10.754323       0.455085       1.368221      -0.689223      -0.001945      -0.038166      -0.006278       0.038728       0.001671      -0.000967       0.005032      -0.024446      -0.008170      -0.011203      -0.003880       0.015082              1.752214       1.594423      -0.028753       0.006425       2.119349       0.214100       1.542870           0.000003
           60              H       3.077517       2.321163      12.525764       0.122292       1.038545 0.75633179E+01  0.73538530E+02                                 1.725651                            1.637343      -0.994365       2.425597                    0.997956       3.426894       9.685580       0.473920       1.329225      -0.699156      -0.041231      -0.027076       0.019508       0.053044       0.009969      -0.013668       0.001053      -0.002071      -0.010948      -0.018009       0.001581       0.016429              1.749176       2.070224       0.404841      -0.142605       1.734415      -0.100991       1.442888          -0.000009
           61              H       5.582096       5.258791      12.731597       0.107723       1.002041 0.69991252E+01  0.66254066E+02                                 1.640728                            1.540657      -0.732054       2.543263                    0.999735       3.263440       8.883345       0.508789       1.271744      -0.712181       0.024570       0.043441       0.018983       0.053396       0.013118      -0.006196       0.012739      -0.005568      -0.006633      -0.021374       0.004241       0.017133              1.672799       1.553652       0.347199       0.129653       2.064598       0.209813       1.400146          -0.000010
           62              H       3.784573       1.390465      10.231590       0.123532       1.016017 0.78684652E+01  0.78174741E+02                                 1.766490                            1.711651      -1.293323       2.259180                    0.994658       3.895165      11.561907       0.441528       1.396278      -0.682577      -0.021030      -0.020913      -0.010038       0.031311       0.008183       0.001543       0.010237      -0.017709       0.018051      -0.015371      -0.002439       0.017810              1.795477       2.313053       0.147491       0.122000       1.631586       0.044478       1.441792          -0.000006
           63              H       4.902197       2.199037       9.485447       0.139171       0.974210 0.75032321E+01  0.73519054E+02                                 1.714288                            1.669921      -1.195102       2.321310                    0.994733       3.679862      10.777025       0.448518       1.393718      -0.684251       0.008317       0.011057      -0.031069       0.034010       0.001598      -0.002609      -0.004577      -0.014239       0.001429      -0.008151      -0.001523       0.009674              1.727306       1.517087      -0.009134      -0.108014       1.602273      -0.260058       2.062558          -0.000006
           64              H      -2.011471       1.475690      12.024048       0.105183       0.953578 0.70935786E+01  0.68957376E+02                                 1.711180                            1.643113      -1.333943       2.239111                    0.992797       3.951445      11.759602       0.441459       1.427252      -0.676043       0.008353       0.027910       0.023305       0.037308      -0.002542       0.010385       0.011176       0.000008      -0.010564      -0.017467       0.004295       0.013172              1.743445       1.472710      -0.017837       0.040226       2.071915       0.382650       1.685712          -0.000008
           65              H       4.882894      11.610250       9.155257       0.122643       0.969180 0.71883267E+01  0.69324449E+02                                 1.675497                            1.615349      -0.966816       2.432119                    0.997315       3.503668      10.010004       0.466564       1.361245      -0.691851      -0.029455      -0.003563      -0.028641       0.041239      -0.007720       0.015412       0.007697      -0.003929      -0.021292      -0.022883       0.009138       0.013745              1.693480       1.779941      -0.036781       0.379290       1.515459       0.034105       1.785041          -0.000008
           66              H       0.778232       7.638887      14.403986       0.102040       1.090042 0.81595969E+01  0.81566340E+02                                 1.828170                            1.730125      -1.294442       2.264111                    0.993957       3.851509      11.357696       0.445396       1.375681      -0.687138      -0.036949      -0.019854      -0.017965       0.045631       0.006951       0.008061       0.008032       0.005095       0.007125      -0.009564      -0.006169       0.015733              1.866577       2.024959       0.250423       0.343953       1.781204       0.220379       1.793566          -0.000005
           67              H       4.386413       7.288394      15.840525       0.103073       1.133723 0.84160059E+01  0.84362181E+02                                 1.844112                            1.732977      -1.294763       2.264345                    0.994740       3.761104      10.927464       0.456619       1.338168      -0.695353       0.037724      -0.025703       0.010021       0.046735      -0.009917      -0.002719       0.000939       0.010185      -0.032269      -0.011113      -0.005700       0.016813              1.884346       2.169384      -0.457563       0.191016       1.976979      -0.074173       1.506676          -0.000002
           68              H       2.505570      10.768119      16.140697       0.120530       1.019090 0.77024723E+01  0.75768274E+02                                 1.739839                            1.676400      -1.270367       2.281460                    0.995663       3.696457      10.754322       0.455085       1.368221      -0.689223       0.001945       0.038166       0.006278       0.038728       0.001671      -0.000967       0.005032      -0.024446      -0.008170      -0.011203      -0.003880       0.015082              1.752214       1.594423      -0.028753       0.006425       2.119348       0.214100       1.542869           0.000003
           69              C       0.127329       1.421796      17.750908       0.164807      23.224522 0.31461032E+03  0.68990950E+04                                 7.373979                            6.150368      -0.050185       2.019415                    0.998321      25.651710      73.886941       0.619479       0.450879      -1.031590      -0.034234      -0.003719      -0.004249       0.034697       0.002609       0.019466      -0.009754       0.042376       0.070465      -0.035432      -0.002335       0.037767              7.888584       7.413995      -0.120106      -2.655194       9.319178       1.387306       6.932580           0.000012
           70              C      -1.589460       1.428248      18.935731       0.073319      22.690510 0.31038368E+03  0.67312607E+04                                 6.998573                            5.920815       0.605990       2.220376                    0.999356      25.689697      71.754099       0.666827       0.423541      -1.055970       0.009648      -0.031660      -0.039719       0.051701       0.014361       0.013629      -0.014870       0.046559       0.030406      -0.039190       0.010640       0.028550              7.371404       6.724967       1.188154      -1.879671       9.253445       0.739835       6.135799           0.000015
           71              C      -1.648232       3.893117      19.489764      -0.187525      29.942770 0.41532644E+03  0.96991816E+04                                 8.545637                            6.857162      -0.183945       1.942293                    0.997934      29.065580      84.577839       0.617775       0.424552      -1.054065       0.048116      -0.028229       0.002479       0.055841      -0.041001      -0.021259       0.023775      -0.030641      -0.107441      -0.045892      -0.025173       0.071064              9.772662       7.245184       0.587297       1.568758      10.713388       4.054181      11.359415           0.000022
           72              C      -0.763070       4.569368      20.491482       0.106004      31.214244 0.40541546E+03  0.93842903E+04                                 8.832135                            6.848699      -0.264162       1.924354                    0.999441      26.782707      76.880825       0.609899       0.433858      -1.051321      -0.021206      -0.007982      -0.032980       0.040013       0.018835       0.041205       0.022969       0.015855       0.014698      -0.036601      -0.022398       0.058999             10.183912       7.821133       0.406834       3.438272      11.337632       4.778425      11.392972           0.000012
           73              C       0.379126       4.027323      20.961466      -0.171941      33.172982 0.48910962E+03  0.11940562E+05                                 9.170108                            7.529183      -0.207043       1.890778                    0.999087      31.548157      94.940052       0.577254       0.434631      -1.044242       0.031689       0.018168       0.030284       0.047449      -0.025043       0.006213       0.006670      -0.033300      -0.055736      -0.028435      -0.011080       0.039515             10.013962       7.867229       0.036334       3.210415      10.915021       3.612408      11.259637           0.000023
           74              C      -1.149938       5.790141      20.959322      -0.142570      32.019797 0.44098179E+03  0.10431441E+05                                 8.863318                            7.088577       0.055028       1.994445                    0.999013      29.565592      85.983796       0.605974       0.427296      -1.054624       0.022920       0.026129       0.018895       0.039561      -0.015695       0.027100      -0.004941       0.027361      -0.025352      -0.026709      -0.013307       0.040016              9.846044       7.418613       0.045267       2.554834      11.590856       4.394519      10.528663           0.000036
           75              C       4.513529       3.838033       3.689976       0.164051      23.236522 0.31480729E+03  0.69048296E+04                                 7.378591                            6.154908      -0.054121       2.018151                    0.998319      25.662778      73.938105       0.618826       0.451263      -1.031321      -0.033836       0.002594       0.003511       0.034116      -0.001372      -0.020140      -0.009829       0.041700       0.068787      -0.034620      -0.003529       0.038148              7.893253       7.416916       0.117233       2.654323       9.327694       1.387055       6.935149           0.000012
           76              C       2.796723       3.831581       2.505153       0.072754      22.686701 0.31027974E+03  0.67282472E+04                                 6.995846                            5.917794       0.609288       2.221371                    0.999440      25.688957      71.741155       0.667360       0.423251      -1.056182       0.009221       0.030342       0.040402       0.051361      -0.014003      -0.013651      -0.014674       0.044689       0.030472      -0.038244       0.010318       0.027926              7.368614       6.725077      -1.189353       1.880984       9.247651       0.737267       6.133113           0.000015
           77              C       2.737942       1.366712       1.951120      -0.185521      29.844953 0.41369683E+03  0.96515698E+04                                 8.522675                            6.839714      -0.177734       1.944840                    0.997890      29.018010      84.395802       0.619107       0.424058      -1.054379       0.047886       0.028462      -0.004083       0.055855       0.040510       0.022478       0.024305      -0.030617      -0.106706      -0.046582      -0.024593       0.071175              9.744450       7.230474      -0.584792      -1.560986      10.677711       4.031044      11.325165           0.000022
           78              C       3.623091       0.690461       0.949402       0.106305      31.213434 0.40543453E+03  0.93842481E+04                                 8.829455                            6.846964      -0.262392       1.924933                    0.999488      26.783069      76.863989       0.610268       0.433617      -1.051533      -0.020569       0.007202       0.031177       0.038039      -0.017880      -0.041263       0.022839       0.014429       0.014944      -0.037098      -0.021231       0.058329             10.180314       7.822029      -0.408020      -3.440553      11.329771       4.775191      11.389142           0.000012
           79              C       4.765280       1.232506       0.479418      -0.171667      33.150162 0.48866574E+03  0.11927008E+05                                 9.163601                            7.522626      -0.204337       1.891593                    0.999073      31.538414      94.899682       0.577867       0.434269      -1.044461       0.033427      -0.020207      -0.032330       0.050704       0.024175      -0.007028       0.006124      -0.032969      -0.051984      -0.028211      -0.009797       0.038008             10.007014       7.860881      -0.033905      -3.205738      10.911776       3.612019      11.248384           0.000023
           80              C       3.236216      11.651688       0.481562      -0.147448      32.139612 0.44313402E+03  0.10495645E+05                                 8.887426                            7.108094       0.047384       1.991503                    0.999059      29.638454      86.264463       0.604825       0.427565      -1.054405       0.023964      -0.024375      -0.019060       0.039137       0.014399      -0.025400      -0.005542       0.026809      -0.021360      -0.024077      -0.013771       0.037848              9.872993       7.433178      -0.049752      -2.561409      11.623586       4.412182      10.562215           0.000036
           81              C       4.259124       9.929033       3.689976       0.164807      23.224524 0.31461034E+03  0.68990957E+04                                 7.373979                            6.150368      -0.050185       2.019415                    0.998321      25.651711      73.886943       0.619479       0.450879      -1.031590       0.034234       0.003719       0.004249       0.034697       0.002609       0.019466      -0.009754       0.042376       0.070465      -0.035432      -0.002335       0.037767              7.888584       7.413995      -0.120106      -2.655194       9.319178       1.387306       6.932580           0.000012
           82              C       5.975913       9.922581       2.505153       0.073319      22.690513 0.31038374E+03  0.67312623E+04                                 6.998573                            5.920816       0.605990       2.220377                    0.999356      25.689699      71.754106       0.666827       0.423541      -1.055970      -0.009648       0.031660       0.039719       0.051701       0.014361       0.013629      -0.014870       0.046559       0.030406      -0.039190       0.010640       0.028550              7.371404       6.724967       1.188154      -1.879671       9.253447       0.739835       6.135799           0.000015
           83              C       6.034685       7.457712       1.951120      -0.187525      29.942772 0.41532645E+03  0.96991821E+04                                 8.545638                            6.857163      -0.183945       1.942293                    0.997934      29.065580      84.577841       0.617775       0.424552      -1.054065      -0.048116       0.028229      -0.002479       0.055841      -0.041001      -0.021259       0.023775      -0.030641      -0.107441      -0.045892      -0.025173       0.071065              9.772664       7.245184       0.587297       1.568759      10.713390       4.054182      11.359416           0.000023
           84              C       5.149523       6.781461       0.949402       0.106005      31.214233 0.40541527E+03  0.93842850E+04                                 8.832133                            6.848698      -0.264162       1.924354                    0.999441      26.782702      76.880807       0.609899       0.433858      -1.051321       0.021206       0.007982       0.032979       0.040013       0.018835       0.041205       0.022969       0.015855       0.014698      -0.036601      -0.022398       0.058999             10.183909       7.821131       0.406834       3.438271      11.337629       4.778423      11.392968           0.000012
           85              C       4.007327       7.323506       0.479418      -0.171942      33.173004 0.48911004E+03  0.11940574E+05                                 9.170113                            7.529187      -0.207044       1.890778                    0.999087      31.548171      94.940111       0.577253       0.434631      -1.044242      -0.031689      -0.018168      -0.030284       0.047449      -0.025043       0.006213       0.006670      -0.033300      -0.055737      -0.028435      -0.011080       0.039515             10.013967       7.867233       0.036334       3.210417      10.915026       3.612409      11.259643           0.000023
           86              C       5.536391       5.560688       0.481562      -0.142572      32.019836 0.44098245E+03  0.10431461E+05                                 8.863327                            7.088584       0.055026       1.994445                    0.999013      29.565614      85.983891       0.605973       0.427296      -1.054624      -0.022920      -0.026129      -0.018895       0.039561      -0.015695       0.027100      -0.004941       0.027361      -0.025353      -0.026709      -0.013307       0.040016              9.846055       7.418619       0.045268       2.554836      11.590870       4.394526      10.528676           0.000036
           87              C      -0.127076       7.512796      17.750908       0.164051      23.236520 0.31480727E+03  0.69048287E+04                                 7.378590                            6.154908      -0.054121       2.018151                    0.998319      25.662776      73.938095       0.618826       0.451263      -1.031321       0.033836      -0.002594      -0.003511       0.034116      -0.001372      -0.020140      -0.009829       0.041700       0.068787      -0.034620      -0.003529       0.038148              7.893252       7.416915       0.117233       2.654322       9.327694       1.387055       6.935148           0.000012
           88              C       1.589730       7.519248      18.935731       0.072754      22.686704 0.31027980E+03  0.67282488E+04                                 6.995847                            5.917795       0.609289       2.221371                    0.999440      25.688959      71.741160       0.667360       0.423251      -1.056182      -0.009221      -0.030342      -0.040402       0.051361      -0.014003      -0.013651      -0.014674       0.044689       0.030472      -0.038244       0.010318       0.027926              7.368614       6.725077      -1.189353       1.880984       9.247652       0.737268       6.133113           0.000015
           89              C       1.648511       9.984117      19.489764      -0.185521      29.844951 0.41369679E+03  0.96515685E+04                                 8.522674                            6.839713      -0.177734       1.944840                    0.997890      29.018007      84.395787       0.619107       0.424058      -1.054379      -0.047886      -0.028462       0.004083       0.055855       0.040510       0.022478       0.024305      -0.030617      -0.106706      -0.046582      -0.024593       0.071175              9.744449       7.230473      -0.584792      -1.560986      10.677710       4.031044      11.325164           0.000022
           90              C       0.763362      10.660368      20.491482       0.106305      31.213422 0.40543434E+03  0.93842427E+04                                 8.829452                            6.846963      -0.262392       1.924933                    0.999488      26.783064      76.863972       0.610268       0.433617      -1.051533       0.020569      -0.007202      -0.031177       0.038039      -0.017880      -0.041263       0.022839       0.014429       0.014944      -0.037098      -0.021230       0.058328             10.180311       7.822027      -0.408019      -3.440551      11.329768       4.775190      11.389139           0.000012
           91              C      -0.378827      10.118323      20.961466      -0.171668      33.150186 0.48866623E+03  0.11927023E+05                                 9.163606                            7.522631      -0.204338       1.891592                    0.999073      31.538430      94.899749       0.577867       0.434269      -1.044460      -0.033427       0.020207       0.032330       0.050704       0.024175      -0.007028       0.006124      -0.032969      -0.051984      -0.028211      -0.009797       0.038008             10.007020       7.860886      -0.033905      -3.205741      10.911782       3.612021      11.248391           0.000023
           92              C       1.150237      -0.300859      20.959322      -0.147450      32.139647 0.44313462E+03  0.10495663E+05                                 8.887434                            7.108100       0.047381       1.991502                    0.999059      29.638474      86.264550       0.604824       0.427566      -1.054405      -0.023964       0.024375       0.019060       0.039137       0.014399      -0.025401      -0.005542       0.026810      -0.021360      -0.024077      -0.013771       0.037849              9.873003       7.433183      -0.049753      -2.561411      11.623598       4.412187      10.562227           0.000036
           93              C       4.989943       8.996023      12.359812       0.081556      22.235120 0.31603256E+03  0.68983943E+04                                 6.971765                            6.033627       0.401215       2.160882                    0.998081      25.704596      72.496718       0.649581       0.431973      -1.048699      -0.002697       0.034957       0.035036       0.049566       0.004272      -0.002021      -0.026302       0.020781      -0.018249      -0.033084       0.011165       0.021919              7.336305       7.915868      -0.978547       1.834520       7.307899       1.620435       6.785148          -0.000015
           94              C       3.619664      10.574940      12.450721       0.121941      22.761235 0.33125494E+03  0.73224544E+04                                 7.099161                            6.196702       0.172857       2.065824                    0.999824      26.294252      74.837215       0.637414       0.434700      -1.046157       0.022949      -0.018712       0.015143       0.033258      -0.012291      -0.027203      -0.015486      -0.007394      -0.046999      -0.041993       0.018540       0.023453              7.400097       7.108350      -1.578923       0.882651       8.683313       1.853932       6.408626          -0.000013
           95              C       4.097755       7.854314      10.323786      -0.193145      30.361850 0.42991188E+03  0.10164256E+05                                 8.685798                            7.015061      -0.412941       1.872284                    0.995407      29.633987      87.817203       0.603525       0.429254      -1.047293      -0.035153       0.004053       0.044535       0.056882      -0.012022      -0.011263       0.059434      -0.057498       0.081288      -0.044741      -0.038289       0.083031              9.979156       9.334604       3.709026       0.060535      12.426601       1.833714       8.176262          -0.000013
           96              C       3.112594       6.718054      10.566925       0.106779      31.381652 0.42494134E+03  0.99770181E+04                                 8.997910                            7.107318      -0.177046       1.961063                    0.999389      26.999217      78.681725       0.585222       0.445773      -1.041670       0.020461       0.023895      -0.016889       0.035705       0.042379      -0.017731      -0.011992      -0.000637      -0.066919      -0.033858      -0.025115       0.058973             10.444278      10.245274       4.377978      -1.971046      13.710046       1.535296       7.377515          -0.000011
           97              C       2.089715       6.804986      11.498317      -0.172530      32.684399 0.51226115E+03  0.12676797E+05                                 9.151660                            7.758160      -0.319047       1.856291                    0.998097      32.007597      97.621864       0.561734       0.440613      -1.038577      -0.033673      -0.030743       0.004492       0.045817      -0.010696      -0.008115       0.021112      -0.016768      -0.005568      -0.018111      -0.012224       0.030335              9.978018       9.944121       3.126857      -2.174257      12.062750       1.000910       7.927184          -0.000018
           98              C       3.210841       5.588499       9.788621      -0.152628      31.909998 0.47733359E+03  0.11593694E+05                                 8.976548                            7.470837      -0.227806       1.897101                    0.997781      30.978481      93.287203       0.575120       0.438478      -1.040919      -0.021579      -0.027624      -0.000679       0.035060       0.001419      -0.030361      -0.010372       0.010287      -0.007026      -0.030545      -0.003760       0.034305              9.920784       8.787913       3.101819      -1.500666      13.113006       1.625429       7.861433          -0.000015
           99              C      -0.174468       4.041748      14.995754       0.558042      22.986315 0.26704440E+03  0.56406586E+04                                 7.463161                            5.803447      -0.204174       1.969696                    0.999390      23.585744      67.444168       0.613112       0.472955      -1.015764       0.048240       0.026464      -0.015310       0.057112      -0.012615       0.041462      -0.038542       0.013905       0.202067      -0.053009      -0.042105       0.095114              8.560716      11.079639       2.680235      -2.042503       8.950125       0.551177       5.652383          -0.000001
          100              C      -1.431580       3.251523      15.237179      -0.061009      37.293607 0.47674090E+03  0.11439775E+05                                 9.763040                            7.318200      -0.058512       1.978782                    0.999411      28.296123      81.489195       0.605918       0.421267      -1.063884      -0.028594      -0.001804       0.012965       0.031448      -0.020007       0.005467      -0.006874      -0.023559       0.004401      -0.024025      -0.001585       0.025610             11.591306      15.848169       3.751689      -2.941900      11.867419       0.910877       7.058329           0.000001
          101              C      -1.510536       1.924659      14.834948       0.040454      27.215244 0.38246402E+03  0.88080299E+04                                 8.164292                            6.758472      -0.182088       1.945089                    0.998608      28.034683      82.792812       0.593855       0.447855      -1.033174      -0.034570      -0.022981       0.025689       0.048817      -0.032359       0.017506      -0.026976       0.050342       0.140437      -0.067013       0.002036       0.064976              8.886539       9.536810       1.804812      -1.511819      10.865606       1.532443       6.257201          -0.000010
          102              C       5.138224       1.721247      15.682720       0.047859      27.318373 0.37502563E+03  0.85955627E+04                                 8.180760                            6.696240      -0.213174       1.935310                    0.998825      27.915886      82.280906       0.596019       0.448366      -1.032743       0.044511      -0.013499      -0.013365       0.048396       0.004085       0.031187      -0.052266       0.048970       0.076400      -0.071400       0.004340       0.067060              8.850385       9.806775      -0.496616      -2.350882      10.588197       1.872656       6.156183          -0.000006
          103              C       5.121559       3.027040      16.125689      -0.061721      37.963475 0.47818114E+03  0.11476978E+05                                 9.877939                            7.327834      -0.038507       1.986135                    0.999396      28.233096      81.178041       0.606012       0.421105      -1.064544       0.020786       0.005269      -0.023161       0.031564       0.011128       0.011051      -0.015791      -0.022698      -0.003962      -0.026711       0.003852       0.022859             11.714184      16.522700      -1.626951      -4.412703      10.909353       2.271602       7.710499           0.000006
          104              C      -2.523764       3.785958      15.874831      -0.110549      32.334986 0.46442626E+03  0.11225813E+05                                 9.146022                            7.439968      -0.379848       1.848335                    0.998748      30.827630      93.222138       0.566955       0.446948      -1.033861      -0.005504      -0.008502      -0.018634       0.021209      -0.017482       0.035619      -0.022122      -0.042987       0.093381      -0.053323      -0.006802       0.060126             10.156798      14.786342       0.915079      -2.937540       8.769997       0.929324       6.914056           0.000004
          105              C       3.912700       3.586534      16.839670       0.589473      21.801371 0.23839134E+03  0.49177547E+04                                 7.293081                            5.540748      -0.342307       1.937097                    0.998818      23.107804      66.317104       0.614826       0.482923      -1.005715      -0.043022       0.020811       0.019305       0.051543      -0.000881       0.067406       0.009385       0.052543       0.186122      -0.060046      -0.044174       0.104220              8.353371      10.902097      -1.408862      -3.261113       8.339692       0.374387       5.818322           0.000007
          106              C      -0.603490       2.354806       9.081072       0.081556      22.235120 0.31603256E+03  0.68983943E+04                                 6.971765                            6.033627       0.401215       2.160882                    0.998081      25.704596      72.496717       0.649581       0.431973      -1.048699       0.002697      -0.034957      -0.035036       0.049566       0.004272      -0.002021      -0.026302       0.020781      -0.018249      -0.033084       0.011165       0.021920              7.336305       7.915868      -0.978547       1.834520       7.307899       1.620435       6.785147          -0.000015
          107              C       0.766789       0.775889       8.990163       0.121941      22.761233 0.33125489E+03  0.73224530E+04                                 7.099160                            6.196701       0.172857       2.065824                    0.999824      26.294250      74.837207       0.637414       0.434700      -1.046157      -0.022949       0.018712      -0.015143       0.033258      -0.012291      -0.027203      -0.015486      -0.007394      -0.046999      -0.041993       0.018540       0.023453              7.400096       7.108350      -1.578923       0.882650       8.683313       1.853932       6.408626          -0.000013
          108              C       0.288698       3.496515      11.117098      -0.193145      30.361854 0.42991195E+03  0.10164257E+05                                 8.685798                            7.015062      -0.412941       1.872284                    0.995407      29.633988      87.817205       0.603525       0.429254      -1.047293       0.035153      -0.004053      -0.044535       0.056882      -0.012022      -0.011263       0.059434      -0.057498       0.081288      -0.044741      -0.038289       0.083031              9.979156       9.334604       3.709026       0.060536      12.426602       1.833715       8.176262          -0.000013
          109              C       1.273859       4.632775      10.873959       0.106779      31.381643 0.42494119E+03  0.99770138E+04                                 8.997909                            7.107317      -0.177046       1.961063                    0.999389      26.999213      78.681714       0.585222       0.445773      -1.041670      -0.020461      -0.023895       0.016889       0.035705       0.042379      -0.017731      -0.011992      -0.000636      -0.066919      -0.033858      -0.025115       0.058973             10.444277      10.245272       4.377977      -1.971045      13.710044       1.535296       7.377514          -0.000011
          110              C       2.296738       4.545843       9.942567      -0.172531      32.684410 0.51226137E+03  0.12676803E+05                                 9.151663                            7.758162      -0.319048       1.856291                    0.998097      32.007605      97.621899       0.561734       0.440613      -1.038577       0.033673       0.030743      -0.004492       0.045817      -0.010696      -0.008115       0.021112      -0.016768      -0.005568      -0.018111      -0.012224       0.030335              9.978022       9.944125       3.126858      -2.174258      12.062754       1.000910       7.927187          -0.000018
          111              C       1.175612       5.762330      11.652263      -0.152629      31.910011 0.47733385E+03  0.11593701E+05                                 8.976551                            7.470840      -0.227807       1.897100                    0.997781      30.978490      93.287239       0.575120       0.438478      -1.040919       0.021579       0.027624       0.000679       0.035060       0.001419      -0.030361      -0.010372       0.010287      -0.007026      -0.030545      -0.003760       0.034305              9.920787       8.787915       3.101820      -1.500666      13.113011       1.625430       7.861436          -0.000015
          112              C       4.560921       7.309081       6.445130       0.558042      22.986317 0.26704442E+03  0.56406590E+04                                 7.463161                            5.803447      -0.204174       1.969696                    0.999390      23.585745      67.444170       0.613112       0.472955      -1.015764      -0.048240      -0.026464       0.015310       0.057112      -0.012615       0.041462      -0.038542       0.013905       0.202067      -0.053009      -0.042105       0.095114              8.560716      11.079639       2.680235      -2.042503       8.950125       0.551177       5.652383          -0.000001
          113              C       5.818033       8.099306       6.203705      -0.061009      37.293614 0.47674100E+03  0.11439778E+05                                 9.763041                            7.318200      -0.058513       1.978782                    0.999411      28.296126      81.489205       0.605918       0.421267      -1.063884       0.028594       0.001804      -0.012965       0.031448      -0.020007       0.005467      -0.006874      -0.023559       0.004401      -0.024025      -0.001585       0.025610             11.591307      15.848171       3.751689      -2.941900      11.867420       0.910877       7.058329           0.000001
          114              C       5.896989       9.426170       6.605936       0.040454      27.215238 0.38246391E+03  0.88080269E+04                                 8.164291                            6.758472      -0.182088       1.945090                    0.998608      28.034679      82.792798       0.593855       0.447855      -1.033174       0.034570       0.022981      -0.025689       0.048817      -0.032359       0.017506      -0.026976       0.050342       0.140437      -0.067013       0.002036       0.064976              8.886538       9.536809       1.804811      -1.511819      10.865605       1.532443       6.257200          -0.000009
          115              C      -0.751771       9.629582       5.758164       0.047860      27.318369 0.37502556E+03  0.85955608E+04                                 8.180759                            6.696239      -0.213174       1.935310                    0.998825      27.915883      82.280892       0.596019       0.448366      -1.032743      -0.044511       0.013499       0.013365       0.048395       0.004085       0.031187      -0.052266       0.048970       0.076400      -0.071400       0.004340       0.067060              8.850384       9.806774      -0.496616      -2.350882      10.588196       1.872656       6.156182          -0.000006
          116              C      -0.735106       8.323789       5.315195      -0.061721      37.963478 0.47818118E+03  0.11476979E+05                                 9.877939                            7.327834      -0.038507       1.986135                    0.999396      28.233097      81.178044       0.606012       0.421105      -1.064544      -0.020786      -0.005269       0.023161       0.031564       0.011128       0.011051      -0.015791      -0.022698      -0.003962      -0.026711       0.003852       0.022859             11.714184      16.522700      -1.626951      -4.412703      10.909353       2.271602       7.710500           0.000005
          117              C       6.910217       7.564871       5.566053      -0.110549      32.334989 0.46442630E+03  0.11225814E+05                                 9.146023                            7.439968      -0.379848       1.848335                    0.998748      30.827633      93.222153       0.566955       0.446948      -1.033861       0.005504       0.008502       0.018634       0.021209      -0.017482       0.035619      -0.022122      -0.042987       0.093381      -0.053323      -0.006802       0.060126             10.156799      14.786344       0.915079      -2.937540       8.769998       0.929324       6.914056           0.000004
          118              C       0.473753       7.764295       4.601214       0.589473      21.801369 0.23839132E+03  0.49177541E+04                                 7.293081                            5.540748      -0.342307       1.937097                    0.998818      23.107803      66.317101       0.614826       0.482923      -1.005715       0.043022      -0.020811      -0.019305       0.051543      -0.000881       0.067406       0.009385       0.052543       0.186122      -0.060046      -0.044174       0.104220              8.353370      10.902097      -1.408862      -3.261113       8.339692       0.374387       5.818322           0.000008
          119              C       0.603620       8.445806       9.081072       0.080061      22.254433 0.31645324E+03  0.69089452E+04                                 6.970111                            6.033214       0.406487       2.162227                    0.998124      25.721509      72.519731       0.650406       0.431339      -1.049225      -0.002933      -0.035825      -0.034667       0.049938      -0.004750       0.001743      -0.026173       0.022442      -0.017720      -0.033392       0.011555       0.021837              7.334022       7.911825       0.976720      -1.833391       7.305645       1.620254       6.784597          -0.000015
          120              C      -0.766661       6.866889       8.990163       0.125549      22.694619 0.32995764E+03  0.72863704E+04                                 7.084689                            6.183877       0.174627       2.067063                    0.999819      26.239300      74.634352       0.638202       0.434605      -1.046251       0.021610       0.019326      -0.015568       0.032907       0.012428       0.026060      -0.014958      -0.006472      -0.047203      -0.040765       0.017711       0.023054              7.384992       7.093090       1.577395      -0.879004       8.666939       1.850508       6.394949          -0.000013
          121              C      -0.288539       9.587515      11.117098      -0.192654      30.333041 0.42947463E+03  0.10149864E+05                                 8.672362                            7.005083      -0.401982       1.875667                    0.995574      29.612987      87.695937       0.604871       0.428470      -1.047924      -0.034574      -0.004987      -0.046111       0.057848       0.014320       0.012094       0.060076      -0.057055       0.081513      -0.045804      -0.038371       0.084175              9.962213       9.323131      -3.695836      -0.059506      12.400954       1.830610       8.162554          -0.000013
          122              C      -1.273704      10.723775      10.873959       0.105199      31.422476 0.42568055E+03  0.99970463E+04                                 8.999107                            7.108988      -0.176516       1.960891                    0.999391      27.013014      78.689481       0.585808       0.445208      -1.042175       0.020880      -0.025278       0.016947       0.036907      -0.042265       0.018399      -0.012884      -0.000586      -0.063831      -0.033891      -0.025114       0.059005             10.444834      10.249154      -4.377300       1.972241      13.706408       1.535397       7.378939          -0.000011
          123              C       6.476004      10.636843       9.942567      -0.169656      32.543419 0.50924564E+03  0.12581337E+05                                 9.120392                            7.731512      -0.308734       1.860531                    0.998155      31.901379      97.160722       0.563214       0.440183      -1.039016      -0.034067       0.031012      -0.003791       0.046224       0.011457       0.008742       0.021734      -0.016000      -0.006694      -0.019021      -0.012317       0.031338              9.943193       9.908469      -3.110992       2.166941      12.019558       1.001777       7.901551          -0.000018
          124              C      -1.175445      -0.328670      11.652263      -0.151625      31.924539 0.47762698E+03  0.11603044E+05                                 8.982895                            7.477288      -0.230086       1.896242                    0.997834      30.984557      93.326067       0.574371       0.438966      -1.040590      -0.020731       0.025969       0.000862       0.033240      -0.001708       0.030407      -0.010187       0.010681      -0.005593      -0.030201      -0.004351       0.034552              9.927315       8.792630      -3.104631       1.499004      13.123112       1.626898       7.866203          -0.000014
          125              C       4.211771       1.218081       6.445130       0.560117      22.934416 0.26634836E+03  0.56219271E+04                                 7.451511                            5.795464      -0.197747       1.972475                    0.999350      23.547470      67.296543       0.613639       0.472887      -1.015865       0.047063      -0.026300       0.014658       0.055870       0.011379      -0.041380      -0.038720       0.014684       0.203339      -0.053808      -0.041426       0.095234              8.546378      11.059538      -2.672698       2.038961       8.935279       0.551082       5.644318          -0.000002
          126              C       2.954656       2.008306       6.203705      -0.062473      37.305097 0.47705353E+03  0.11447557E+05                                 9.759174                            7.316426      -0.051588       1.980735                    0.999415      28.300826      81.466640       0.606594       0.420787      -1.064336      -0.030082       0.001911      -0.013214       0.032912       0.020761      -0.005569      -0.006458      -0.024651       0.006528      -0.025336      -0.000665       0.026001             11.585718      15.840900      -3.747710       2.941055      11.859596       0.910859       7.056659           0.000001
          127              C       2.875705       3.335170       6.605936       0.041852      27.210471 0.38239670E+03  0.88069484E+04                                 8.171565                            6.765928      -0.191247       1.942497                    0.998643      28.026704      82.797743       0.592411       0.448923      -1.032458      -0.033708       0.023241      -0.025843       0.048417       0.031865      -0.017404      -0.026169       0.051694       0.139488      -0.066766       0.002573       0.064193              8.894062       9.541257      -1.810507       1.509461      10.878511       1.533580       6.262418          -0.000009
          128              C       0.751853       3.538582       5.758164       0.049292      27.301953 0.37474340E+03  0.85881420E+04                                 8.182434                            6.698434      -0.215466       1.934722                    0.998826      27.902281      82.257028       0.595247       0.448997      -1.032299       0.043187       0.014722       0.013005       0.047444      -0.004314      -0.030906      -0.052407       0.048576       0.070146      -0.071236       0.005380       0.065856              8.851806       9.805313       0.500038       2.350852      10.591862       1.875022       6.158242          -0.000006
          129              C       0.735182       2.232789       5.315195      -0.063127      38.023327 0.47910987E+03  0.11505430E+05                                 9.888584                            7.335428      -0.040552       1.984883                    0.999414      28.264416      81.303295       0.605607       0.421160      -1.064456       0.021506      -0.006164       0.022747       0.031905      -0.011723      -0.011304      -0.016013      -0.021548      -0.006251      -0.027227       0.004396       0.022831             11.726901      16.541939       1.629798       4.418084      10.920198       2.274398       7.718565           0.000006
          130              C       1.862463       1.473871       5.566053      -0.109152      32.272968 0.46332921E+03  0.11193092E+05                                 9.134631                            7.431267      -0.377911       1.849104                    0.998736      30.795818      93.111445       0.567255       0.446959      -1.033817      -0.006254       0.008435       0.018298       0.021097       0.016104      -0.035739      -0.021119      -0.043841       0.090734      -0.053253      -0.005348       0.058601             10.143125      14.760248      -0.913606       2.931898       8.763446       0.930074       6.905680           0.000004
          131              C      -0.473688       1.673295       4.601214       0.589137      21.818816 0.23861738E+03  0.49237187E+04                                 7.297200                            5.543585      -0.339009       1.937869                    0.998850      23.121568      66.371296       0.614617       0.482959      -1.005669      -0.041584      -0.021187      -0.019335       0.050517       0.000734      -0.067358       0.010315       0.052200       0.186036      -0.060237      -0.043962       0.104199              8.358199      10.909549       1.409992       3.263406       8.343614       0.374584       5.821434           0.000007
          132              C       3.782833       2.905023      12.359812       0.080061      22.254435 0.31645329E+03  0.69089464E+04                                 6.970112                            6.033214       0.406487       2.162227                    0.998124      25.721511      72.519739       0.650406       0.431339      -1.049225       0.002933       0.035825       0.034667       0.049938      -0.004750       0.001743      -0.026173       0.022442      -0.017720      -0.033392       0.011555       0.021837              7.334023       7.911826       0.976720      -1.833391       7.305645       1.620254       6.784597          -0.000015
          133              C       5.153114       4.483940      12.450721       0.125549      22.694616 0.32995761E+03  0.72863696E+04                                 7.084689                            6.183877       0.174627       2.067063                    0.999819      26.239298      74.634347       0.638202       0.434605      -1.046251      -0.021610      -0.019326       0.015569       0.032907       0.012428       0.026060      -0.014958      -0.006472      -0.047203      -0.040765       0.017711       0.023054              7.384992       7.093090       1.577395      -0.879004       8.666939       1.850507       6.394948          -0.000013
          134              C       4.674992       1.763314      10.323786      -0.192654      30.333040 0.42947461E+03  0.10149863E+05                                 8.672362                            7.005082      -0.401982       1.875667                    0.995574      29.612985      87.695929       0.604871       0.428470      -1.047924       0.034574       0.004987       0.046111       0.057848       0.014320       0.012094       0.060076      -0.057055       0.081513      -0.045804      -0.038371       0.084175              9.962212       9.323130      -3.695836      -0.059506      12.400953       1.830610       8.162553          -0.000013
          135              C       5.660157       0.627054      10.566925       0.105199      31.422469 0.42568044E+03  0.99970430E+04                                 8.999106                            7.108988      -0.176516       1.960891                    0.999391      27.013011      78.689471       0.585808       0.445208      -1.042175      -0.020880       0.025278      -0.016947       0.036907      -0.042265       0.018399      -0.012884      -0.000586      -0.063831      -0.033891      -0.025114       0.059005             10.444832      10.249153      -4.377299       1.972241      13.706406       1.535397       7.378938          -0.000011
          136              C      -2.089551       0.713986      11.498317      -0.169657      32.543434 0.50924596E+03  0.12581347E+05                                 9.120395                            7.731515      -0.308734       1.860531                    0.998155      31.901389      97.160764       0.563214       0.440183      -1.039016       0.034067      -0.031012       0.003791       0.046224       0.011457       0.008742       0.021734      -0.016000      -0.006693      -0.019021      -0.012317       0.031338              9.943196       9.908473      -3.110994       2.166942      12.019562       1.001777       7.901554          -0.000018
          137              C       5.561898      11.679499       9.788621      -0.151626      31.924551 0.47762723E+03  0.11603052E+05                                 8.982898                            7.477291      -0.230087       1.896242                    0.997834      30.984565      93.326101       0.574371       0.438966      -1.040590       0.020731      -0.025969      -0.000862       0.033240      -0.001708       0.030407      -0.010187       0.010681      -0.005593      -0.030201      -0.004351       0.034552              9.927318       8.792633      -3.104632       1.499004      13.123117       1.626899       7.866205          -0.000015
          138              C       0.174682      10.132748      14.995754       0.560117      22.934419 0.26634840E+03  0.56219282E+04                                 7.451511                            5.795464      -0.197747       1.972475                    0.999350      23.547472      67.296549       0.613639       0.472887      -1.015865      -0.047063       0.026300      -0.014658       0.055870       0.011379      -0.041380      -0.038720       0.014684       0.203339      -0.053808      -0.041426       0.095234              8.546379      11.059538      -2.672699       2.038961       8.935280       0.551082       5.644318          -0.000002
          139              C       1.431797       9.342523      15.237179      -0.062473      37.305095 0.47705350E+03  0.11447557E+05                                 9.759174                            7.316426      -0.051588       1.980735                    0.999415      28.300825      81.466633       0.606594       0.420787      -1.064336       0.030082      -0.001911       0.013215       0.032912       0.020761      -0.005569      -0.006458      -0.024652       0.006528      -0.025336      -0.000665       0.026001             11.585717      15.840898      -3.747710       2.941054      11.859596       0.910859       7.056658           0.000001
          140              C       1.510748       8.015659      14.834948       0.041852      27.210468 0.38239665E+03  0.88069470E+04                                 8.171564                            6.765928      -0.191246       1.942497                    0.998643      28.026702      82.797737       0.592411       0.448923      -1.032458       0.033708      -0.023241       0.025843       0.048417       0.031865      -0.017404      -0.026169       0.051694       0.139488      -0.066766       0.002573       0.064193              8.894061       9.541256      -1.810507       1.509461      10.878511       1.533580       6.262417          -0.000010
          141              C       3.634600       7.812247      15.682720       0.049292      27.301949 0.37474335E+03  0.85881403E+04                                 8.182432                            6.698433      -0.215465       1.934722                    0.998826      27.902278      82.257011       0.595247       0.448997      -1.032299      -0.043187      -0.014722      -0.013005       0.047444      -0.004314      -0.030906      -0.052407       0.048576       0.070146      -0.071236       0.005380       0.065856              8.851804       9.805311       0.500038       2.350852      10.591860       1.875021       6.158241          -0.000006
          142              C       3.651271       9.118040      16.125689      -0.063127      38.023323 0.47910982E+03  0.11505428E+05                                 9.888583                            7.335428      -0.040552       1.984883                    0.999414      28.264414      81.303285       0.605608       0.421160      -1.064456      -0.021506       0.006164      -0.022747       0.031905      -0.011723      -0.011304      -0.016013      -0.021548      -0.006251      -0.027227       0.004396       0.022831             11.726899      16.541937       1.629798       4.418084      10.920197       2.274398       7.718565           0.000006
          143              C       2.523990       9.876958      15.874831      -0.109152      32.272972 0.46332928E+03  0.11193094E+05                                 9.134631                            7.431268      -0.377911       1.849104                    0.998736      30.795820      93.111452       0.567255       0.446959      -1.033817       0.006254      -0.008435      -0.018298       0.021097       0.016104      -0.035739      -0.021119      -0.043841       0.090734      -0.053253      -0.005348       0.058600             10.143126      14.760250      -0.913606       2.931898       8.763447       0.930074       6.905681           0.000004
          144              C       4.860141       9.677534      16.839670       0.589137      21.818816 0.23861739E+03  0.49237188E+04                                 7.297201                            5.543585      -0.339009       1.937869                    0.998850      23.121568      66.371297       0.614617       0.482959      -1.005669       0.041584       0.021187       0.019335       0.050517       0.000734      -0.067358       0.010315       0.052200       0.186036      -0.060237      -0.043962       0.104199              8.358199      10.909549       1.409992       3.263406       8.343614       0.374584       5.821434           0.000007
          145              N       0.005393       2.670927      18.147135      -0.212755      32.652742 0.52073432E+03  0.12557575E+05                                 8.499251                            7.378964       0.249416       2.108062                    0.998497      27.577362      75.289892       0.647755       0.392108      -1.101822      -0.080404      -0.093935       0.017586       0.124892      -0.044212      -0.073521       0.034487       0.077834       0.044779      -0.066415      -0.049996       0.116411              9.102174       7.655064       1.175338      -2.315692      11.497408       1.279586       8.154051           0.000011
          146              N      -0.863094       0.610944      18.210172      -0.259976      35.069404 0.56671751E+03  0.14017602E+05                                 8.973483                            7.738482      -0.028775       2.002124                    0.998327      28.906117      81.032604       0.624918       0.396256      -1.094306      -0.001252       0.104076      -0.012392       0.104819       0.001805      -0.047119       0.007916       0.120881       0.058027      -0.071165      -0.013626       0.084790              9.670824       7.189319       0.995775      -1.375112      14.077772       1.819573       7.745380           0.000008
          147              N      -1.099949       2.651936      18.919865       0.182412      24.126447 0.29307832E+03  0.61030806E+04                                 6.901916                            5.417812       0.112633       2.147501                    0.999263      21.340508      53.607776       0.783150       0.375574      -1.117133       0.023977       0.051607      -0.023676       0.061634      -0.006343      -0.061113       0.046139      -0.045293      -0.124262      -0.094550       0.015674       0.078876              7.849827       5.264269      -0.208383      -1.362492      11.668542       3.296633       6.616670           0.000006
          148              N       4.391587       2.588902       3.293749      -0.214428      32.751952 0.52270160E+03  0.12619137E+05                                 8.521362                            7.396931       0.242550       2.105111                    0.998478      27.629966      75.519374       0.646323       0.392537      -1.101326      -0.079287       0.094162      -0.017112       0.124281       0.045355       0.073330       0.035395       0.076740       0.044237      -0.066842      -0.050076       0.116917              9.126619       7.675797      -1.183902       2.321531      11.529825       1.280949       8.174234           0.000011
          149              N       3.523099       4.648885       3.230712      -0.258522      35.035655 0.56599368E+03  0.13994807E+05                                 8.967127                            7.732819      -0.022791       2.004195                    0.998365      28.885744      80.953426       0.625252       0.396183      -1.094390      -0.000958      -0.105285       0.011887       0.105959      -0.001685       0.047419       0.008104       0.120228       0.059609      -0.071132      -0.013750       0.084882              9.664089       7.184974      -0.994752       1.374520      14.067782       1.818623       7.739511           0.000008
          150              N       3.286234       2.607893       2.521019       0.182534      24.114861 0.29294516E+03  0.60995191E+04                                 6.899221                            5.416447       0.110894       2.147115                    0.999236      21.335054      53.587868       0.783291       0.375555      -1.117164       0.025238      -0.052377       0.023517       0.062716       0.007457       0.061681       0.046401      -0.045010      -0.123314      -0.094665       0.014685       0.079979              7.846153       5.263316       0.208681       1.362164      11.663021       3.293256       6.612121           0.000006
          151              N       4.381060       8.679902       3.293749      -0.212755      32.652742 0.52073432E+03  0.12557575E+05                                 8.499251                            7.378963       0.249416       2.108062                    0.998497      27.577362      75.289889       0.647755       0.392108      -1.101822       0.080404       0.093935      -0.017586       0.124892      -0.044212      -0.073521       0.034487       0.077834       0.044779      -0.066415      -0.049996       0.116411              9.102174       7.655064       1.175338      -2.315691      11.497407       1.279586       8.154050           0.000011
          152              N       5.249547      10.739885       3.230712      -0.259976      35.069406 0.56671754E+03  0.14017603E+05                                 8.973483                            7.738482      -0.028775       2.002124                    0.998327      28.906118      81.032606       0.624918       0.396256      -1.094306       0.001252      -0.104076       0.012392       0.104819       0.001805      -0.047119       0.007916       0.120881       0.058027      -0.071165      -0.013626       0.084790              9.670824       7.189319       0.995775      -1.375112      14.077772       1.819573       7.745380           0.000008
          153              N       5.486402       8.698893       2.521019       0.182412      24.126445 0.29307829E+03  0.61030800E+04                                 6.901916                            5.417812       0.112633       2.147501                    0.999263      21.340507      53.607773       0.783150       0.375574      -1.117133      -0.023977      -0.051607       0.023675       0.061634      -0.006343      -0.061113       0.046139      -0.045293      -0.124262      -0.094550       0.015674       0.078876              7.849827       5.264268      -0.208383      -1.362492      11.668541       3.296633       6.616670           0.000006
          154              N      -0.005134       8.761927      18.147135      -0.214428      32.751948 0.52270154E+03  0.12619135E+05                                 8.521362                            7.396931       0.242550       2.105111                    0.998478      27.629964      75.519367       0.646323       0.392537      -1.101326       0.079287      -0.094162       0.017112       0.124281       0.045355       0.073330       0.035395       0.076740       0.044237      -0.066842      -0.050076       0.116917              9.126618       7.675797      -1.183902       2.321531      11.529824       1.280949       8.174233           0.000011
          155              N       0.863354       6.701944      18.210172      -0.258522      35.035655 0.56599368E+03  0.13994807E+05                                 8.967127                            7.732819      -0.022791       2.004195                    0.998365      28.885744      80.953425       0.625252       0.396183      -1.094390       0.000958       0.105285      -0.011887       0.105959      -0.001685       0.047419       0.008105       0.120228       0.059609      -0.071132      -0.013750       0.084882              9.664089       7.184974      -0.994752       1.374520      14.067782       1.818623       7.739511           0.000008
          156              N       1.100219       8.742936      18.919865       0.182535      24.114861 0.29294517E+03  0.60995194E+04                                 6.899220                            5.416447       0.110894       2.147115                    0.999236      21.335054      53.587866       0.783291       0.375555      -1.117164      -0.025238       0.052377      -0.023517       0.062716       0.007457       0.061681       0.046401      -0.045010      -0.123314      -0.094665       0.014685       0.079979              7.846152       5.263315       0.208681       1.362163      11.663020       3.293256       6.612121           0.000006
          157              N       4.723261      10.074603      13.070363      -0.276610      33.647145 0.57744666E+03  0.14332331E+05                                 8.658652                            7.771076      -0.024950       1.995757                    0.998642      29.165287      81.569244       0.629245       0.392177      -1.098502      -0.044544      -0.037413      -0.090683       0.107737      -0.052491      -0.011960      -0.006722       0.003060      -0.200493      -0.070307      -0.015721       0.086029              9.138487       9.083866       0.324624       2.538249       8.675081       2.569334       9.656513          -0.000007
          158              N       3.209099       9.867194      11.412983      -0.283488      29.653688 0.50089384E+03  0.11886560E+05                                 7.739597                            7.078639       0.973841       2.318006                    0.999700      27.932655      74.094580       0.688035       0.375133      -1.121187       0.172863      -0.043018       0.140979       0.227172      -0.043605      -0.108786       0.072862      -0.171154      -0.184268      -0.168869      -0.003941       0.172810              8.033653       8.127500      -0.600576       1.517121       9.017478       1.961306       6.955980          -0.000014
          159              N       4.118817       8.858437      11.383823       0.198492      23.780814 0.29605592E+03  0.61931389E+04                                 6.876449                            5.488630       0.014591       2.117798                    0.999391      21.369589      54.157718       0.767333       0.381580      -1.110474      -0.041372       0.005708      -0.037421       0.056076      -0.034543       0.030530       0.067344      -0.041708       0.016087      -0.088356       0.008653       0.079702              7.727016       6.099726       0.698850       1.789585       9.211109       4.009541       7.870213          -0.000006
          160              N      -2.596582       1.160311      15.037350      -0.191922      35.074541 0.53183335E+03  0.12946107E+05                                 8.943224                            7.476170      -0.041592       2.005570                    0.999019      28.084784      78.076453       0.638452       0.394107      -1.095910       0.012969       0.120695       0.062553       0.136559      -0.000177      -0.034991      -0.033982       0.101378      -0.018140      -0.069366      -0.002292       0.071659              9.761690      11.239633       0.651189      -2.415969      11.029175       1.562300       7.016262          -0.000006
          161              N      -0.336808       1.276226       8.370521      -0.276610      33.647145 0.57744666E+03  0.14332332E+05                                 8.658652                            7.771076      -0.024950       1.995757                    0.998642      29.165287      81.569246       0.629244       0.392177      -1.098502       0.044544       0.037413       0.090683       0.107737      -0.052491      -0.011960      -0.006722       0.003060      -0.200493      -0.070307      -0.015721       0.086029              9.138487       9.083866       0.324624       2.538249       8.675082       2.569334       9.656513          -0.000007
          162              N       1.177354       1.483635      10.027901      -0.283488      29.653692 0.50089393E+03  0.11886563E+05                                 7.739597                            7.078639       0.973841       2.318006                    0.999700      27.932658      74.094588       0.688035       0.375133      -1.121187      -0.172863       0.043018      -0.140979       0.227172      -0.043605      -0.108786       0.072862      -0.171154      -0.184268      -0.168869      -0.003941       0.172810              8.033653       8.127501      -0.600576       1.517121       9.017478       1.961307       6.955980          -0.000014
          163              N       0.267636       2.492392      10.057061       0.198492      23.780812 0.29605589E+03  0.61931381E+04                                 6.876449                            5.488630       0.014591       2.117798                    0.999391      21.369588      54.157717       0.767333       0.381580      -1.110474       0.041372      -0.005708       0.037421       0.056076      -0.034543       0.030530       0.067344      -0.041708       0.016087      -0.088356       0.008653       0.079702              7.727016       6.099726       0.698851       1.789585       9.211109       4.009541       7.870213          -0.000006
          164              N       6.983035      10.190518       6.403534      -0.191922      35.074543 0.53183340E+03  0.12946108E+05                                 8.943224                            7.476170      -0.041592       2.005570                    0.999019      28.084785      78.076452       0.638452       0.394107      -1.095910      -0.012969      -0.120695      -0.062553       0.136559      -0.000177      -0.034991      -0.033982       0.101378      -0.018140      -0.069366      -0.002292       0.071659              9.761690      11.239633       0.651189      -2.415969      11.029175       1.562300       7.016262          -0.000006
          165              N       0.336928       7.367226       8.370521      -0.277763      33.726907 0.57927971E+03  0.14391650E+05                                 8.678102                            7.788381      -0.025525       1.994690                    0.998671      29.213187      81.787487       0.627836       0.392679      -1.097966      -0.043656       0.037693       0.090397       0.107230       0.051819       0.012152      -0.007167       0.002374      -0.196615      -0.069317      -0.015376       0.084693              9.159230       9.104459      -0.328867      -2.545758       8.692898       2.576167       9.680334          -0.000007
          166              N      -1.177211       7.574635      10.027901      -0.285214      29.655943 0.50095853E+03  0.11887789E+05                                 7.737891                            7.077486       0.969256       2.316764                    0.999722      27.938286      74.094512       0.688366       0.374962      -1.121379       0.173001       0.043281      -0.140226       0.226860       0.043560       0.107559       0.072392      -0.170262      -0.187674      -0.167769      -0.004319       0.172088              8.031594       8.125754       0.600751      -1.516649       9.014355       1.960514       6.954673          -0.000014
          167              N      -0.267493       8.583392      10.057061       0.198799      23.765411 0.29581116E+03  0.61869255E+04                                 6.875277                            5.488042       0.020379       2.119659                    0.999377      21.359221      54.131980       0.766998       0.381814      -1.110270      -0.041379      -0.006880       0.036992       0.055929       0.034797      -0.029825       0.066136      -0.040908       0.015524      -0.087233       0.008894       0.078338              7.725401       6.097348      -0.697188      -1.787510       9.209764       4.009303       7.869092          -0.000006
          168              N       1.789656       4.099518       6.403534      -0.191757      35.011171 0.53065632E+03  0.12908774E+05                                 8.928306                            7.464676      -0.036542       2.007802                    0.999085      28.049470      77.921935       0.639432       0.393768      -1.096276       0.012612      -0.120354      -0.062257       0.136089       0.001157       0.035012      -0.033841       0.102212      -0.017925      -0.069783      -0.001968       0.071752              9.744780      11.217005      -0.648235       2.410511      11.011347       1.560939       7.005989          -0.000006
          169              N       4.049525       3.983603      13.070363      -0.277763      33.726909 0.57927975E+03  0.14391651E+05                                 8.678102                            7.788381      -0.025525       1.994690                    0.998671      29.213188      81.787489       0.627836       0.392679      -1.097966       0.043655      -0.037693      -0.090397       0.107230       0.051819       0.012152      -0.007167       0.002374      -0.196615      -0.069317      -0.015376       0.084693              9.159230       9.104459      -0.328867      -2.545758       8.692898       2.576167       9.680334          -0.000007
          170              N       5.563664       3.776194      11.412983      -0.285213      29.655940 0.50095847E+03  0.11887788E+05                                 7.737890                            7.077485       0.969256       2.316764                    0.999722      27.938284      74.094507       0.688366       0.374962      -1.121379      -0.173000      -0.043281       0.140226       0.226860       0.043560       0.107559       0.072392      -0.170262      -0.187674      -0.167769      -0.004319       0.172088              8.031594       8.125754       0.600751      -1.516649       9.014354       1.960514       6.954673          -0.000014
          171              N       4.653946       2.767437      11.383823       0.198799      23.765409 0.29581113E+03  0.61869247E+04                                 6.875277                            5.488042       0.020379       2.119659                    0.999377      21.359220      54.131979       0.766998       0.381814      -1.110270       0.041379       0.006880      -0.036992       0.055929       0.034797      -0.029825       0.066136      -0.040908       0.015524      -0.087233       0.008894       0.078338              7.725401       6.097348      -0.697188      -1.787510       9.209764       4.009303       7.869092          -0.000006
          172              N       2.596797       7.251311      15.037350      -0.191757      35.011175 0.53065639E+03  0.12908776E+05                                 8.928307                            7.464677      -0.036542       2.007802                    0.999085      28.049472      77.921942       0.639432       0.393768      -1.096276      -0.012612       0.120354       0.062257       0.136089       0.001157       0.035012      -0.033841       0.102212      -0.017925      -0.069783      -0.001968       0.071752              9.744781      11.217005      -0.648236       2.410511      11.011348       1.560939       7.005990          -0.000006
          173              O      -0.163061       5.237170      15.331947      -0.596996      36.111694 0.59148852E+03  0.14564050E+05                                 8.616587                            7.545333       0.522848       2.193162                    0.997131      28.789735      76.614418       0.689173       0.360946      -1.137335       0.017570      -0.017394      -0.015689       0.029282      -0.004109       0.040766       0.010847      -0.123890       0.091071      -0.091229       0.036524       0.054705              9.266596       7.364014       2.487645       0.042182      13.458717       1.771900       6.977057          -0.000000
          174              O       0.815955       3.454118      14.504758      -0.570197      33.874352 0.55687062E+03  0.13495492E+05                                 8.225183                            7.280494       0.668772       2.254120                    0.997940      28.033629      73.815402       0.708065       0.356943      -1.141439       0.005827       0.047620       0.027435       0.055266      -0.027787      -0.006709      -0.015577       0.084099       0.039872      -0.060876       0.016985       0.043892              8.878783      12.276658      -0.203802      -3.272057       6.435888       0.523117       7.923803          -0.000005
          175              O       3.786375       4.792384      16.938298      -0.607716      36.440785 0.60214943E+03  0.14949776E+05                                 8.733507                            7.660174       0.325085       2.119409                    0.997989      29.400419      79.548122       0.675105       0.365430      -1.129517      -0.025545      -0.030584      -0.003419       0.039995      -0.021131       0.043359      -0.010058      -0.065692      -0.016613      -0.064094       0.010869       0.053225              9.237556       8.281220      -2.701270      -0.676924      13.099840       0.346133       6.331610           0.000011
          176              O       3.081060       2.821383      17.251335      -0.586995      35.605274 0.54309282E+03  0.13136001E+05                                 8.601618                            7.246138       0.322142       2.128937                    0.997741      28.623061      76.363337       0.698468       0.362552      -1.132101      -0.008105       0.053358      -0.029884       0.061691       0.032676       0.018540      -0.002942       0.068878       0.014540      -0.051612       0.000787       0.050824              9.416976      12.982667       2.329942      -3.791165       8.040247      -1.572299       7.228014           0.000024
          177              O       4.549514       6.113659       6.108937      -0.596996      36.111702 0.59148869E+03  0.14564055E+05                                 8.616589                            7.545334       0.522847       2.193162                    0.997131      28.789739      76.614431       0.689173       0.360946      -1.137335      -0.017571       0.017394       0.015689       0.029282      -0.004109       0.040766       0.010847      -0.123890       0.091071      -0.091229       0.036524       0.054705              9.266597       7.364015       2.487646       0.042182      13.458718       1.771900       6.977058          -0.000000
          178              O       3.570498       7.896711       6.936126      -0.570197      33.874349 0.55687055E+03  0.13495490E+05                                 8.225182                            7.280494       0.668773       2.254120                    0.997940      28.033628      73.815397       0.708065       0.356943      -1.141439      -0.005827      -0.047620      -0.027435       0.055266      -0.027787      -0.006709      -0.015577       0.084098       0.039871      -0.060876       0.016985       0.043892              8.878782      12.276657      -0.203802      -3.272056       6.435887       0.523117       7.923803          -0.000005
          179              O       0.600078       6.558445       4.502586      -0.607717      36.440790 0.60214952E+03  0.14949779E+05                                 8.733508                            7.660175       0.325085       2.119409                    0.997989      29.400421      79.548129       0.675105       0.365430      -1.129517       0.025545       0.030584       0.003419       0.039995      -0.021131       0.043359      -0.010058      -0.065692      -0.016612      -0.064094       0.010869       0.053225              9.237557       8.281221      -2.701270      -0.676924      13.099841       0.346133       6.331610           0.000011
          180              O       1.305393       8.529446       4.189549      -0.586995      35.605277 0.54309286E+03  0.13136002E+05                                 8.601618                            7.246139       0.322142       2.128937                    0.997741      28.623062      76.363341       0.698468       0.362552      -1.132101       0.008105      -0.053358       0.029884       0.061691       0.032676       0.018540      -0.002942       0.068877       0.014539      -0.051612       0.000787       0.050824              9.416976      12.982667       2.329942      -3.791165       8.040247      -1.572299       7.228015           0.000024
          181              O       4.223173       0.022659       6.108937      -0.597685      36.124888 0.59181949E+03  0.14573624E+05                                 8.616917                            7.546024       0.520288       2.192076                    0.997224      28.800384      76.635970       0.689365       0.360810      -1.137490       0.017547       0.016651       0.016078       0.029046       0.004192      -0.041066       0.011113      -0.122452       0.092754      -0.090984       0.036295       0.054689              9.266753       7.364558      -2.487414      -0.041452      13.458297       1.771506       6.977403          -0.000000
          182              O       5.202201       1.805711       6.936126      -0.570442      33.893959 0.55731632E+03  0.13509085E+05                                 8.228758                            7.283658       0.670678       2.254454                    0.997934      28.043754      73.851306       0.707870       0.356967      -1.141412       0.006358      -0.047146      -0.027864       0.055132       0.026090       0.006651      -0.015396       0.083686       0.039768      -0.059731       0.016874       0.042857              8.882688      12.281767       0.204191       3.273651       6.438956       0.523867       7.927341          -0.000005
          183              O      -0.600014       0.467445       4.502586      -0.607891      36.432831 0.60197452E+03  0.14944159E+05                                 8.731577                            7.658582       0.324909       2.119370                    0.998008      29.397947      79.534742       0.675247       0.365384      -1.129567      -0.026246       0.030067       0.003858       0.040097       0.020834      -0.043051      -0.009701      -0.064996      -0.015964      -0.063576       0.011111       0.052465              9.235446       8.279707       2.701259       0.676518      13.096488       0.345709       6.330143           0.000011
          184              O       7.467267       2.438446       4.189549      -0.585957      35.577310 0.54253180E+03  0.13119008E+05                                 8.597430                            7.242547       0.325156       2.130036                    0.997661      28.608613      76.314214       0.698621       0.362567      -1.132092      -0.007819      -0.053918       0.030246       0.062315      -0.033004      -0.018700      -0.002798       0.068829       0.013372      -0.051628       0.000379       0.051249              9.412379      12.976914      -2.329386       3.789344       8.035552      -1.571510       7.224671           0.000024
          185              O       0.163280      11.328170      15.331947      -0.597685      36.124891 0.59181955E+03  0.14573626E+05                                 8.616918                            7.546025       0.520287       2.192076                    0.997224      28.800385      76.635975       0.689365       0.360810      -1.137490      -0.017547      -0.016651      -0.016078       0.029046       0.004192      -0.041066       0.011113      -0.122452       0.092754      -0.090983       0.036295       0.054689              9.266753       7.364558      -2.487415      -0.041452      13.458298       1.771507       6.977404          -0.000000
          186              O      -0.815748       9.545118      14.504758      -0.570442      33.893955 0.55731623E+03  0.13509082E+05                                 8.228757                            7.283657       0.670678       2.254454                    0.997934      28.043753      73.851300       0.707870       0.356967      -1.141412      -0.006358       0.047146       0.027865       0.055132       0.026090       0.006651      -0.015396       0.083686       0.039768      -0.059731       0.016874       0.042857              8.882687      12.281765       0.204191       3.273651       6.438955       0.523867       7.927340          -0.000005
          187              O       4.986467      10.883384      16.938298      -0.607891      36.432833 0.60197455E+03  0.14944159E+05                                 8.731578                            7.658582       0.324909       2.119369                    0.998008      29.397948      79.534745       0.675247       0.365384      -1.129567       0.026246      -0.030067      -0.003858       0.040097       0.020834      -0.043051      -0.009701      -0.064996      -0.015964      -0.063576       0.011111       0.052465              9.235446       8.279707       2.701259       0.676519      13.096488       0.345709       6.330143           0.000011
          188              O      -3.080814       8.912383      17.251335      -0.585957      35.577300 0.54253162E+03  0.13119002E+05                                 8.597429                            7.242545       0.325156       2.130036                    0.997662      28.608609      76.314199       0.698621       0.362567      -1.132092       0.007819       0.053918      -0.030246       0.062315      -0.033004      -0.018700      -0.002798       0.068829       0.013372      -0.051628       0.000379       0.051249              9.412377      12.976911      -2.329386       3.789343       8.035551      -1.571510       7.224670           0.000024

******************************************************
Auxiliary information for the entire system
The total spin magnetic moment of the unit cell is   0.000643
The total net atomic charge of the unit cell is   -0.000002
Accuracy of reproducing the electrostatic potential in the unit cell:
  The inner radius (bohr) =    5.0000
  The outer radius (bohr) =   12.0000
  Valid grid points have density less than (e/(bohr^3)) =    0.0001
  The number of valid grid points were=         2490
  The rms potential error without charges in kcal/mol is=      6.48216
  The rms potential error with partial charges in kcal/mol is=      0.49522
  The RRMSE value at monopole order=      0.07640
  The rms potential error with partial charges and cloud penetration in kcal/mol is=      0.51290
  The RRMSE value at monopole order with cloud penetration is=      0.07913
  The rms potential error with partial charges and atomic dipoles in kcal/mol is=      0.27941
  The RRMSE value at dipole order=      0.04310
  The rms potential error with partial charges, atomic dipoles and cloud penetration in kcal/mol is=      0.30368
  The RRMSE value at dipole order with cloud penetration=      0.04685

******************************************************
The electron densities and ab initio electrostatic potential were computed in VASP using the PBE functional and
projector augmented wave method. See the main text of the journal article for a description of computational details.
The atomic charges, dipoles, and quadrupoles were computed with the DDEC6 method as described in
(a) T. A. Manz and N. Gabaldon Limas, RSC Adv. 6 (2016) 47771-47801 DOI: 10.1039/c6ra04656h
(b) N. Gabaldon Limas and T. A. Manz, RSC Adv. 8 (2018) 2678-2707 DOI: 10.1039/c7ra11829e.
For each atom in the material, the electron cloud parameters were fit to the spherically averaged atom-in-material
electron density using radial positions for which this density was between 10^-4 and 10^-2 electrons per cubic bohr.
The polarizabilities, dispersion coefficients, and quantum Drude oscillator (QDO) parameters were fit using the MCLF method.
The magnetic structure of the system was optimized in VASP from the default ferromagnetic initial guess using spin polarization.
The atomic spin moments (ASMs) were computed on this optimized magnetic structure using the DDEC6 partition as inputs
to the method of T. A. Manz and D. S. Sholl, J. Chem. Theory Comput. 7 (2011) 4146-4164 DOI: 10.1021/ct200539n.
The RMSE and RRMSE were computed using a uniform grid with Ewald summation.
