# Supplementary material for: A collection of forcefield precursors for metal–organic frameworks
Source: RSC Adv. 2019 Nov 13;9(63):36492–507. doi: 10.1039/c9ra07327b (PMC9075174; doi:10.1039/c9ra07327b)
Supplement: RA-009-C9RA07327B-s5411 [file RA-009-C9RA07327B-s5411.xyz]

   58
jmolscript: load "" {1 1 1} spacegroup "x,y,z" unitcell [{      6.721000     0.000000     0.000000 }, {      0.544175    10.142312     0.000000 }, {     -0.544175    -0.043038    10.142221 }]
Cd     5.040750     5.774260     5.798815     1.020589
Cd     1.680250     4.325014     4.343406     1.020589
H      5.960031     3.612924     2.096397     0.141884
H      5.534466     7.473813     2.881405     0.129263
H      4.918558     3.976838    10.029642     0.132144
H      4.867799     7.905004     0.696771     0.144148
H      4.121469     2.081047     3.621787     0.141884
H      4.547034     2.849664     7.485973     0.129259
H      5.162942    10.012676     4.019362     0.132143
H      5.213701     0.663220     7.907890     0.144144
H      0.760969     6.486350     8.045824     0.141884
H      1.186534     2.625461     7.260816     0.129263
H      1.802442     6.122436     0.112579     0.132144
H      1.853201     2.194270     9.445450     0.144149
H      2.599531     8.018227     6.520434     0.141884
H      2.173966     7.249610     2.656248     0.129259
H      1.558058     0.086598     6.122859     0.132143
H      1.507299     9.436054     2.234331     0.144144
C      5.112483     5.994012     0.022313     0.012247
C      5.785705     4.478305     1.800244    -0.000103
C      5.507697     6.782713     2.260701    -0.040921
C      4.262807     6.246163     8.719267     0.569241
C      5.455840     4.728300     0.488855    -0.130549
C      5.119231     7.045880     0.952355    -0.134209
C      4.969017    -0.003122     5.994053     0.012244
C      4.295795     1.781225     4.485904    -0.000103
C      4.573803     2.231899     6.792245    -0.040943
C      5.818693     8.692684     6.283106     0.569241
C      4.625660     0.468787     4.730332    -0.130548
C      4.962269     0.922447     7.049858    -0.134174
C      2.152692     4.148300    -0.022313     0.012247
C      0.935295     5.620969     8.341977    -0.000103
C      1.213303     3.316561     7.881520    -0.040922
C      2.458193     3.853111     1.422954     0.569241
C      1.265160     5.370974     9.653366    -0.130550
C      1.601769     3.053394     9.189866    -0.134209
C      1.207808    -0.039916     4.148168     0.012243
C      2.425205     8.318049     5.656317    -0.000103
C      2.147197     7.867375     3.349976    -0.040944
C      0.902307     1.406590     3.859115     0.569242
C      2.095340     9.630487     5.411889    -0.130549
C      1.758731     9.176827     3.092363    -0.134174
N      5.847995     5.523457     2.640020     0.345662
N      4.233505     2.616558     5.534610     0.345659
N      0.873005     4.575817     7.502201     0.345662
N      2.487495     7.482716     4.607611     0.345659
O      3.699465     7.277023     8.385588    -0.546205
O      6.281921     5.295991     3.900698    -0.520050
O      4.659948     5.326490     7.922799    -0.612846
O      6.382035     8.354633     7.312541    -0.546205
O      3.799579     3.878190     5.312495    -0.520049
O      5.421552     7.900125     5.360062    -0.612846
O      3.021535     2.822251     1.756633    -0.546205
O      0.439079     4.803283     6.241523    -0.520050
O      2.061052     4.772784     2.219422    -0.612846
O      0.338965     1.744641     2.829680    -0.546205
O      2.921421     6.221084     4.829726    -0.520050
O      1.299448     2.199149     4.782159    -0.612847

The following XYZ coordinates are in angstroms. Other properties are in atomic units.
The sperically averaged electron density of each atom fit to a function of the form exp(a - br)
eigen_1, eigen_2 and eigen_3 are the three eigenvalues of traceless quadrupole moment tensor
  atom number  atomic symbol              X              Y              Z     net charge C6 coefficient C8 coefficient C10 coefficient fluctuating dipole atomic polarizability isotropic forcefield polarizability              a              b squared Pearson coefficient          <r^3>          <r^4>         wp_QDO          m_QDO          q_QDO       dipole_x       dipole_y       dipole_z         dipole            Qxy            Qxz            Qyz     Q(x^2-y^2)  Q(3z^2 - R^2)        eigen_1        eigen_2        eigen_3 static polarizability      alpha(xx)      alpha(xy)      alpha(xz)      alpha(yy)      alpha(yz)      alpha(zz) atomic spin moment
            1             Cd       5.040750       5.774260       5.798815       1.020589     143.047859 0.38066201E+04  0.14083688E+06                                22.373118                           20.571353       0.520798       1.897518                    0.998217      76.507470     206.315438       0.397111       0.416886      -1.162926       0.000000      -0.014798      -0.014861       0.020972      -0.007758       0.007725      -0.000538       0.000431      -0.000442      -0.010607      -0.000682       0.011289             24.534638      25.117680       0.841641      -0.838076      24.245447      -0.548054      24.240788          -0.000014
            2             Cd       1.680250       4.325014       4.343406       1.020589     143.047854 0.38066199E+04  0.14083687E+06                                22.373117                           20.571352       0.520798       1.897518                    0.998217      76.507461     206.315404       0.397111       0.416886      -1.162926      -0.000000       0.014798       0.014860       0.020972      -0.007758       0.007725      -0.000538       0.000431      -0.000442      -0.010607      -0.000682       0.011289             24.534637      25.117677       0.841642      -0.838077      24.245447      -0.548053      24.240787          -0.000014
            3              H       5.960031       3.612924       2.096397       0.141884       0.930427 0.66253816E+01  0.63197149E+02                                 1.682618                            1.586805      -1.270757       2.295914                    0.995014       3.625778      10.623335       0.450560       1.425172      -0.677560       0.001386      -0.044702       0.003748       0.044880       0.002977      -0.003962       0.008391      -0.025137       0.013822      -0.016500       0.000209       0.016291              1.722855       1.475846      -0.199238       0.102378       2.110569      -0.401713       1.582148           0.000005
            4              H       5.534466       7.473813       2.881405       0.129263       0.982500 0.69464993E+01  0.66817911E+02                                 1.720331                            1.606021      -1.258542       2.294886                    0.995161       3.650217      10.619494       0.457311       1.392412      -0.683866      -0.003524       0.038075       0.023886       0.045085      -0.005651       0.003650      -0.001904      -0.033710      -0.004960      -0.017637      -0.001267       0.018904              1.778282       1.421021       0.018570       0.030429       1.922138       0.573601       1.991688          -0.000002
            5              H       4.918558       3.976838      10.029642       0.132144       0.948617 0.70710225E+01  0.67796679E+02                                 1.643389                            1.595835      -0.960052       2.442072                    0.997917       3.409753       9.658978       0.472993       1.350594      -0.694403       0.000380      -0.032081      -0.024819       0.040563      -0.004077       0.003080       0.007242      -0.030445      -0.003711      -0.016310      -0.002424       0.018734              1.652877       1.421510       0.013642       0.017165       1.663997       0.355033       1.873122           0.000001
            6              H       4.867799       7.905004       0.696771       0.144148       0.995797 0.73378164E+01  0.69809462E+02                                 1.591793                            1.545424      -0.961935       2.443834                    0.998924       3.147687       8.401152       0.527471       1.220562      -0.724440      -0.009741       0.037211      -0.012606       0.040478      -0.003885      -0.000652       0.002531      -0.026076      -0.013592      -0.011351      -0.004845       0.016196              1.577828       1.353427      -0.173744       0.067588       1.886057      -0.151534       1.493999          -0.000009
            7              H       4.121469       2.081047       3.621787       0.141884       0.930425 0.66253708E+01  0.63197016E+02                                 1.682616                            1.586803      -1.270751       2.295917                    0.995014       3.625774      10.623319       0.450560       1.425172      -0.677560      -0.001386       0.003938      -0.044686       0.044880       0.003975      -0.002960       0.008366      -0.019408       0.031008      -0.016500       0.000209       0.016291              1.722853       1.475845      -0.103222       0.198801       1.585565      -0.403940       2.107149           0.000005
            8              H       4.547034       2.849664       7.485973       0.129259       0.982500 0.69465067E+01  0.66817970E+02                                 1.720328                            1.606020      -1.258526       2.294892                    0.995161       3.650218      10.619480       0.457312       1.392408      -0.683867       0.003524       0.023725       0.038178       0.045087      -0.003674       0.005635      -0.001986      -0.014392       0.052997      -0.017637      -0.001267       0.018904              1.778279       1.421021      -0.030350      -0.018699       1.986814       0.573871       1.927003          -0.000002
            9              H       5.162942      10.012676       4.019362       0.132143       0.948620 0.70710460E+01  0.67796966E+02                                 1.643393                            1.595838      -0.960056       2.442070                    0.997917       3.409758       9.658999       0.472993       1.350595      -0.694403      -0.000380      -0.024682      -0.032186       0.040563      -0.003097       0.004064       0.007169      -0.013306       0.047707      -0.016310      -0.002424       0.018734              1.652880       1.421513      -0.017107      -0.013714       1.870110       0.355909       1.667018           0.000001
           10              H       5.213701       0.663220       7.907890       0.144144       0.995810 0.73379239E+01  0.69810681E+02                                 1.591800                            1.545430      -0.961927       2.443835                    0.998924       3.147706       8.401191       0.527473       1.220553      -0.724442       0.009741      -0.012764       0.037160       0.040481       0.000636       0.003887       0.002447      -0.006221       0.045972      -0.011351      -0.004844       0.016195              1.577835       1.353431      -0.068325       0.173458       1.495297      -0.153195       1.884775          -0.000009
           11              H       0.760969       6.486350       8.045824       0.141884       0.930427 0.66253851E+01  0.63197190E+02                                 1.682618                            1.586805      -1.270757       2.295914                    0.995014       3.625779      10.623339       0.450559       1.425172      -0.677560      -0.001386       0.044702      -0.003748       0.044880       0.002977      -0.003962       0.008391      -0.025137       0.013822      -0.016500       0.000209       0.016291              1.722855       1.475847      -0.199238       0.102378       2.110570      -0.401713       1.582149           0.000005
           12              H       1.186534       2.625461       7.260816       0.129263       0.982499 0.69464904E+01  0.66817804E+02                                 1.720330                            1.606020      -1.258541       2.294887                    0.995161       3.650215      10.619487       0.457311       1.392412      -0.683866       0.003524      -0.038075      -0.023886       0.045085      -0.005651       0.003650      -0.001904      -0.033710      -0.004960      -0.017637      -0.001267       0.018904              1.778281       1.421021       0.018570       0.030429       1.922137       0.573600       1.991687          -0.000002
           13              H       1.802442       6.122436       0.112579       0.132144       0.948617 0.70710174E+01  0.67796614E+02                                 1.643388                            1.595834      -0.960051       2.442073                    0.997917       3.409752       9.658972       0.472994       1.350594      -0.694403      -0.000380       0.032081       0.024819       0.040563      -0.004077       0.003080       0.007242      -0.030445      -0.003711      -0.016310      -0.002424       0.018734              1.652876       1.421510       0.013642       0.017165       1.663996       0.355033       1.873121           0.000001
           14              H       1.853201       2.194270       9.445450       0.144149       0.995796 0.73378063E+01  0.69809341E+02                                 1.591791                            1.545423      -0.961934       2.443835                    0.998924       3.147685       8.401145       0.527472       1.220562      -0.724440       0.009741      -0.037211       0.012606       0.040478      -0.003885      -0.000652       0.002531      -0.026076      -0.013592      -0.011351      -0.004845       0.016196              1.577826       1.353426      -0.173744       0.067588       1.886055      -0.151534       1.493998          -0.000009
           15              H       2.599531       8.018227       6.520434       0.141884       0.930426 0.66253785E+01  0.63197107E+02                                 1.682617                            1.586804      -1.270752       2.295917                    0.995014       3.625776      10.623326       0.450560       1.425172      -0.677560       0.001386      -0.003938       0.044686       0.044880       0.003975      -0.002960       0.008366      -0.019408       0.031008      -0.016500       0.000209       0.016291              1.722854       1.475846      -0.103222       0.198801       1.585566      -0.403940       2.107150           0.000005
           16              H       2.173966       7.249610       2.656248       0.129259       0.982500 0.69465063E+01  0.66817963E+02                                 1.720328                            1.606020      -1.258527       2.294892                    0.995161       3.650218      10.619479       0.457312       1.392408      -0.683867      -0.003524      -0.023725      -0.038178       0.045087      -0.003674       0.005635      -0.001986      -0.014392       0.052997      -0.017637      -0.001267       0.018904              1.778279       1.421021      -0.030350      -0.018699       1.986813       0.573871       1.927003          -0.000002
           17              H       1.558058       0.086598       6.122859       0.132143       0.948620 0.70710468E+01  0.67796968E+02                                 1.643392                            1.595837      -0.960054       2.442071                    0.997917       3.409758       9.658995       0.472993       1.350594      -0.694403       0.000380       0.024682       0.032186       0.040563      -0.003097       0.004064       0.007169      -0.013306       0.047707      -0.016310      -0.002424       0.018734              1.652879       1.421513      -0.017107      -0.013714       1.870109       0.355909       1.667017           0.000001
           18              H       1.507299       9.436054       2.234331       0.144144       0.995811 0.73379340E+01  0.69810799E+02                                 1.591800                            1.545431      -0.961929       2.443834                    0.998924       3.147708       8.401197       0.527473       1.220553      -0.724442      -0.009741       0.012764      -0.037160       0.040481       0.000636       0.003887       0.002448      -0.006221       0.045972      -0.011351      -0.004844       0.016195              1.577835       1.353432      -0.068325       0.173458       1.495298      -0.153195       1.884776          -0.000009
           19              C       5.112483       5.994012       0.022313       0.012247      34.678466 0.46506968E+03  0.11084991E+05                                 9.373483                            7.282578      -0.165021       1.957259                    0.998984      27.486711      78.758340       0.600904       0.427645      -1.060449       0.010644      -0.005915       0.034556       0.036639       0.004448      -0.025977       0.010472       0.014828      -0.108696      -0.047908       0.012890       0.035018             10.884240       5.952776      -0.884179       2.256387       8.603089      -0.554801      18.096855           0.000015
           20              C       5.785705       4.478305       1.800244      -0.000103      28.175888 0.38650037E+03  0.88915987E+04                                 8.386245                            6.819834      -0.197515       1.961944                    0.996872      27.219561      79.383247       0.589993       0.451262      -1.035020      -0.003121       0.001162      -0.004333       0.005465       0.006052      -0.019338       0.017438       0.032784      -0.037871      -0.034840       0.003545       0.031296              9.302446       5.921029      -0.643346       2.175420       8.451441      -0.429296      13.534867           0.000010
           21              C       5.507697       6.782713       2.260701      -0.040921      29.371100 0.40666030E+03  0.94269178E+04                                 8.433973                            6.871238       0.078233       2.033744                    0.997868      27.674537      79.681070       0.606874       0.435381      -1.049665      -0.004143      -0.019664      -0.004601       0.020616      -0.004774      -0.004317      -0.000407      -0.014721      -0.019174      -0.010276      -0.001733       0.012009              9.224368       5.610351      -0.962338       1.949245       9.075491       0.552887      12.987261          -0.000008
           22              C       4.262807       6.246163       8.719267       0.569241      22.216168 0.26452804E+03  0.55808408E+04                                 7.366448                            5.826258      -0.227428       1.971527                    0.998974      23.349246      66.984263       0.603308       0.481215      -1.010191       0.005361      -0.001556      -0.061221       0.061475       0.068608      -0.003662       0.004320       0.053103      -0.135099      -0.054428      -0.041657       0.096085              8.294918       5.743913      -1.826178       0.798779       7.091376      -0.853582      12.049464           0.000012
           23              C       5.455840       4.728300       0.488855      -0.130549      30.955924 0.46180410E+03  0.11101335E+05                                 8.785210                            7.356042      -0.216136       1.908716                    0.998734      30.114079      89.614595       0.579865       0.439402      -1.042509      -0.000942      -0.001689       0.008959       0.009165       0.000471      -0.008859       0.003452      -0.006002      -0.063999      -0.024140       0.010099       0.014041              9.582006       6.318199      -0.909697       2.113186       8.012028      -1.377444      14.415789           0.000013
           24              C       5.119231       7.045880       0.952355      -0.134209      30.287114 0.42910133E+03  0.10046079E+05                                 8.392024                            6.900900       0.250634       2.056039                    0.999747      29.026137      83.024288       0.628618       0.416182      -1.065322       0.001867      -0.003024      -0.003490       0.004981       0.010035      -0.015147      -0.002284       0.013966      -0.050826      -0.023030      -0.002683       0.025714              9.121459       5.326183      -0.623567       1.798968       8.072236       1.164819      13.965957          -0.000013
           25              C       4.969017      -0.003122       5.994053       0.012244      34.678538 0.46507071E+03  0.11085020E+05                                 9.373493                            7.282584      -0.165032       1.957256                    0.998984      27.486739      78.758414       0.600904       0.427645      -1.060449      -0.010645       0.034579      -0.005770       0.036638       0.025995      -0.004338       0.010270       0.061850       0.032365      -0.047906       0.012887       0.035019             10.884252       5.952780      -2.260122       0.874596      18.101418      -0.514494       8.598559           0.000014
           26              C       4.295795       1.781225       4.485904      -0.000103      28.175891 0.38650035E+03  0.88915983E+04                                 8.386246                            6.819835      -0.197512       1.961945                    0.996872      27.219557      79.383238       0.589993       0.451262      -1.035019       0.003121      -0.004338       0.001144       0.005465       0.019364      -0.005970       0.017427       0.035476      -0.029796      -0.034841       0.003545       0.031296              9.302448       5.921029      -2.178130       0.634108      13.538420      -0.407704       8.447895           0.000010
           27              C       4.573803       2.231899       6.792245      -0.040943      29.371621 0.40666967E+03  0.94271908E+04                                 8.434074                            6.871321       0.078207       2.033732                    0.997868      27.674875      79.682322       0.606870       0.435381      -1.049665       0.004136      -0.004470      -0.019677       0.020598       0.004306       0.004794      -0.000487       0.002294       0.031743      -0.010305      -0.001732       0.012037              9.224478       5.610418      -1.953337       0.954071      12.982662       0.569463       9.080355          -0.000008
           28              C       5.818693       8.692684       6.283106       0.569241      22.216169 0.26452802E+03  0.55808403E+04                                 7.366449                            5.826258      -0.227426       1.971528                    0.998974      23.349244      66.984260       0.603308       0.481215      -1.010191      -0.005361      -0.061214      -0.001816       0.061475       0.003952      -0.068592       0.004146       0.094137      -0.011999      -0.054428      -0.041657       0.096086              8.294919       5.743913      -0.806522       1.822770      12.056627      -0.832513       7.084218           0.000012
           29              C       4.625660       0.468787       4.730332      -0.130548      30.955903 0.46180363E+03  0.11101321E+05                                 8.785208                            7.356039      -0.216128       1.908719                    0.998734      30.114059      89.614533       0.579865       0.439402      -1.042509       0.000942       0.008966      -0.001650       0.009165       0.008861      -0.000433       0.003303       0.029026       0.041089      -0.024140       0.010098       0.014042              9.582004       6.318197      -2.117026       0.900720      14.427366      -1.350217       8.000450           0.000013
           30              C       4.962269       0.922447       7.049858      -0.134174      30.286699 0.42909374E+03  0.10045856E+05                                 8.391942                            6.900833       0.250659       2.056049                    0.999747      29.025884      83.023346       0.628621       0.416181      -1.065322      -0.001878      -0.003462      -0.003054       0.004984       0.015179      -0.009961      -0.002376       0.032368       0.004420      -0.023020      -0.002680       0.025700              9.121367       5.326132      -1.801578       0.615927      13.955802       1.189765       8.082168          -0.000012
           31              C       2.152692       4.148300      -0.022313       0.012247      34.678476 0.46506983E+03  0.11084995E+05                                 9.373485                            7.282579      -0.165022       1.957259                    0.998984      27.486717      78.758362       0.600904       0.427645      -1.060449      -0.010644       0.005915      -0.034556       0.036639       0.004448      -0.025977       0.010472       0.014828      -0.108696      -0.047908       0.012889       0.035018             10.884242       5.952777      -0.884179       2.256388       8.603089      -0.554802      18.096860           0.000015
           32              C       0.935295       5.620969       8.341977      -0.000103      28.175889 0.38650038E+03  0.88915992E+04                                 8.386245                            6.819834      -0.197515       1.961944                    0.996872      27.219563      79.383257       0.589993       0.451262      -1.035020       0.003121      -0.001162       0.004333       0.005465       0.006052      -0.019338       0.017438       0.032784      -0.037871      -0.034840       0.003545       0.031296              9.302446       5.921029      -0.643346       2.175420       8.451442      -0.429297      13.534867           0.000009
           33              C       1.213303       3.316561       7.881520      -0.040922      29.371108 0.40666046E+03  0.94269229E+04                                 8.433977                            6.871242       0.078231       2.033744                    0.997868      27.674542      79.681105       0.606874       0.435381      -1.049665       0.004143       0.019664       0.004601       0.020616      -0.004774      -0.004317      -0.000407      -0.014721      -0.019175      -0.010276      -0.001733       0.012009              9.224372       5.610353      -0.962338       1.949246       9.075495       0.552887      12.987268          -0.000008
           34              C       2.458193       3.853111       1.422954       0.569241      22.216164 0.26452797E+03  0.55808388E+04                                 7.366446                            5.826256      -0.227427       1.971527                    0.998974      23.349242      66.984243       0.603308       0.481215      -1.010191      -0.005361       0.001556       0.061221       0.061475       0.068608      -0.003662       0.004320       0.053103      -0.135099      -0.054428      -0.041657       0.096085              8.294916       5.743912      -1.826177       0.798779       7.091375      -0.853582      12.049461           0.000012
           35              C       1.265160       5.370974       9.653366      -0.130550      30.955938 0.46180437E+03  0.11101343E+05                                 8.785214                            7.356045      -0.216137       1.908716                    0.998734      30.114089      89.614637       0.579865       0.439402      -1.042509       0.000942       0.001689      -0.008959       0.009165       0.000471      -0.008859       0.003452      -0.006002      -0.063999      -0.024140       0.010098       0.014042              9.582009       6.318202      -0.909697       2.113187       8.012030      -1.377446      14.415796           0.000013
           36              C       1.601769       3.053394       9.189866      -0.134209      30.287120 0.42910146E+03  0.10046083E+05                                 8.392026                            6.900901       0.250633       2.056038                    0.999747      29.026140      83.024304       0.628617       0.416182      -1.065322      -0.001867       0.003024       0.003490       0.004981       0.010036      -0.015147      -0.002284       0.013966      -0.050826      -0.023030      -0.002683       0.025714              9.121461       5.326184      -0.623567       1.798969       8.072237       1.164820      13.965961          -0.000012
           37              C       1.207808      -0.039916       4.148168       0.012243      34.678552 0.46507091E+03  0.11085026E+05                                 9.373495                            7.282586      -0.165033       1.957256                    0.998984      27.486747      78.758446       0.600904       0.427645      -1.060449       0.010645      -0.034580       0.005771       0.036638       0.025995      -0.004338       0.010270       0.061850       0.032364      -0.047906       0.012887       0.035019             10.884256       5.952782      -2.260123       0.874597      18.101425      -0.514495       8.598561           0.000015
           38              C       2.425205       8.318049       5.656317      -0.000103      28.175895 0.38650041E+03  0.88916002E+04                                 8.386248                            6.819836      -0.197513       1.961945                    0.996872      27.219562      79.383260       0.589993       0.451262      -1.035019      -0.003121       0.004338      -0.001144       0.005465       0.019364      -0.005970       0.017427       0.035476      -0.029796      -0.034841       0.003545       0.031296              9.302450       5.921030      -2.178131       0.634109      13.538422      -0.407705       8.447896           0.000009
           39              C       2.147197       7.867375       3.349976      -0.040944      29.371627 0.40666977E+03  0.94271938E+04                                 8.434076                            6.871323       0.078205       2.033732                    0.997868      27.674879      79.682343       0.606870       0.435382      -1.049665      -0.004136       0.004469       0.019677       0.020598       0.004306       0.004794      -0.000487       0.002294       0.031743      -0.010305      -0.001732       0.012037              9.224481       5.610419      -1.953338       0.954071      12.982666       0.569462       9.080356          -0.000007
           40              C       0.902307       1.406590       3.859115       0.569242      22.216160 0.26452789E+03  0.55808369E+04                                 7.366447                            5.826256      -0.227425       1.971528                    0.998974      23.349239      66.984241       0.603308       0.481215      -1.010191       0.005361       0.061214       0.001816       0.061475       0.003952      -0.068592       0.004145       0.094136      -0.011999      -0.054428      -0.041657       0.096085              8.294917       5.743911      -0.806522       1.822769      12.056624      -0.832513       7.084216           0.000012
           41              C       2.095340       9.630487       5.411889      -0.130549      30.955918 0.46180389E+03  0.11101329E+05                                 8.785214                            7.356043      -0.216130       1.908718                    0.998734      30.114071      89.614597       0.579864       0.439402      -1.042509      -0.000942      -0.008966       0.001650       0.009165       0.008861      -0.000433       0.003303       0.029026       0.041090      -0.024140       0.010098       0.014042              9.582011       6.318201      -2.117028       0.900721      14.427376      -1.350219       8.000454           0.000014
           42              C       1.758731       9.176827       3.092363      -0.134174      30.286703 0.42909379E+03  0.10045857E+05                                 8.391943                            6.900834       0.250658       2.056049                    0.999747      29.025888      83.023366       0.628621       0.416181      -1.065322       0.001878       0.003462       0.003054       0.004984       0.015179      -0.009961      -0.002376       0.032369       0.004420      -0.023021      -0.002680       0.025700              9.121369       5.326133      -1.801578       0.615927      13.955803       1.189765       8.082170          -0.000013
           43              N       5.847995       5.523457       2.640020       0.345662      21.421729 0.26376960E+03  0.53919880E+04                                 6.420269                            5.242028       0.038232       2.130897                    0.999512      20.823019      53.167622       0.766967       0.390666      -1.097562       0.025396      -0.012046       0.069854       0.075297      -0.010455       0.029883      -0.003196      -0.062821       0.122382      -0.061763       0.011228       0.050535              7.044946       4.497914      -0.763847       1.600398       7.143308       0.229780       9.493614          -0.000007
           44              N       4.233505       2.616558       5.534610       0.345659      21.421715 0.26376930E+03  0.53919799E+04                                 6.420261                            5.242021       0.038233       2.130898                    0.999512      20.823017      53.167588       0.766969       0.390665      -1.097562      -0.025397       0.069905      -0.011753       0.075298      -0.029927       0.010328      -0.003069      -0.092628       0.032954      -0.061762       0.011226       0.050536              7.044936       4.497908      -1.603621       0.757048       9.491607       0.239745       7.145293          -0.000007
           45              N       0.873005       4.575817       7.502201       0.345662      21.421726 0.26376955E+03  0.53919867E+04                                 6.420269                            5.242027       0.038231       2.130897                    0.999512      20.823017      53.167616       0.766967       0.390666      -1.097562      -0.025396       0.012046      -0.069854       0.075297      -0.010455       0.029883      -0.003196      -0.062821       0.122382      -0.061763       0.011228       0.050535              7.044945       4.497914      -0.763847       1.600398       7.143307       0.229780       9.493613          -0.000007
           46              N       2.487495       7.482716       4.607611       0.345659      21.421713 0.26376928E+03  0.53919793E+04                                 6.420260                            5.242020       0.038233       2.130898                    0.999512      20.823016      53.167584       0.766969       0.390665      -1.097562       0.025397      -0.069905       0.011753       0.075298      -0.029927       0.010328      -0.003069      -0.092628       0.032954      -0.061762       0.011226       0.050536              7.044936       4.497908      -1.603621       0.757048       9.491607       0.239745       7.145293          -0.000007
           47              O       3.699465       7.277023       8.385588      -0.546205      29.529683 0.47270430E+03  0.10997380E+05                                 7.491949                            6.694057       0.731417       2.287149                    0.997697      27.131197      70.025099       0.740604       0.355484      -1.142460       0.021056      -0.014697      -0.023666       0.034920       0.010084       0.023867      -0.057935       0.054183      -0.255055      -0.115103       0.041853       0.073250              7.845353       6.938480      -2.086343       1.403994       8.792790      -2.859105       7.804791           0.000013
           48              O       6.281921       5.295991       3.900698      -0.520050      45.756652 0.71206480E+03  0.18328625E+05                                10.273130                            8.376113       0.038188       2.062423                    0.993342      28.320125      76.553925       0.644019       0.369485      -1.132970      -0.022614       0.011041      -0.062481       0.067359      -0.022951       0.080616      -0.050639       0.086467       0.462946      -0.130405      -0.063503       0.193907             11.875981       9.855864      -1.265231       2.641934       6.973431      -1.280616      18.798649          -0.000019
           49              O       4.659948       5.326490       7.922799      -0.612846      40.564872 0.70523280E+03  0.18140447E+05                                 9.374926                            8.264454       0.070621       2.053928                    0.994053      29.266640      79.534158       0.655637       0.363184      -1.135884      -0.023556       0.031574       0.013637       0.041686       0.006022      -0.039679       0.048748      -0.011572      -0.011835      -0.066527       0.006565       0.059962             10.118741       7.778084      -1.248509      -2.235967       8.417002       3.202979      14.161137           0.000006
           50              O       6.382035       8.354633       7.312541      -0.546205      29.529663 0.47270400E+03  0.10997371E+05                                 7.491945                            6.694054       0.731423       2.287150                    0.997697      27.131193      70.025075       0.740604       0.355484      -1.142460      -0.021056      -0.023603      -0.014796       0.034920      -0.023824      -0.010185      -0.058360       0.154125       0.044774      -0.115103       0.041854       0.073249              7.845349       6.938476      -1.412834       2.080364       7.829069      -2.863193       8.768502           0.000013
           51              O       3.799579       3.878190       5.312495      -0.520049      45.756666 0.71206475E+03  0.18328623E+05                                10.273133                            8.376113       0.038187       2.062423                    0.993342      28.320122      76.553918       0.644019       0.369485      -1.132970       0.022615      -0.062528       0.010776       0.067359      -0.080712       0.022609      -0.049471      -0.188665      -0.362449      -0.130405      -0.063503       0.193908             11.875987       9.855866      -2.647285       1.254012      18.809316      -1.230399       6.962779          -0.000019
           52              O       5.421552       7.900125       5.360062      -0.612846      40.564898 0.70523336E+03  0.18140466E+05                                 9.374931                            8.264458       0.070620       2.053927                    0.994053      29.266649      79.534199       0.655637       0.363184      -1.135884       0.023556       0.013503       0.031631       0.041686       0.039705      -0.005853       0.048697       0.000545       0.024513      -0.066527       0.006565       0.059962             10.118748       7.778089       2.230651       1.257985      14.133866       3.227239       8.444288           0.000006
           53              O       3.021535       2.822251       1.756633      -0.546205      29.529692 0.47270449E+03  0.10997386E+05                                 7.491951                            6.694059       0.731416       2.287148                    0.997697      27.131199      70.025112       0.740604       0.355484      -1.142460      -0.021056       0.014697       0.023666       0.034920       0.010084       0.023867      -0.057936       0.054183      -0.255054      -0.115103       0.041853       0.073249              7.845356       6.938482      -2.086344       1.403994       8.792792      -2.859106       7.804794           0.000014
           54              O       0.439079       4.803283       6.241523      -0.520050      45.756663 0.71206501E+03  0.18328632E+05                                10.273132                            8.376114       0.038188       2.062423                    0.993342      28.320129      76.553938       0.644019       0.369485      -1.132971       0.022614      -0.011041       0.062481       0.067358      -0.022951       0.080616      -0.050639       0.086467       0.462946      -0.130405      -0.063503       0.193907             11.875983       9.855865      -1.265231       2.641935       6.973431      -1.280617      18.798652          -0.000019
           55              O       2.061052       4.772784       2.219422      -0.612846      40.564866 0.70523264E+03  0.18140442E+05                                 9.374925                            8.264454       0.070620       2.053927                    0.994053      29.266636      79.534146       0.655637       0.363184      -1.135884       0.023556      -0.031573      -0.013637       0.041686       0.006022      -0.039680       0.048748      -0.011572      -0.011835      -0.066527       0.006565       0.059962             10.118741       7.778084      -1.248509      -2.235967       8.417002       3.202979      14.161137           0.000006
           56              O       0.338965       1.744641       2.829680      -0.546205      29.529696 0.47270469E+03  0.10997392E+05                                 7.491952                            6.694060       0.731421       2.287149                    0.997697      27.131206      70.025130       0.740604       0.355484      -1.142460       0.021056       0.023604       0.014797       0.034920      -0.023824      -0.010185      -0.058361       0.154126       0.044773      -0.115103       0.041854       0.073249              7.845356       6.938482      -1.412835       2.080366       7.829077      -2.863197       8.768510           0.000013
           57              O       2.921421       6.221084       4.829726      -0.520050      45.756670 0.71206481E+03  0.18328626E+05                                10.273134                            8.376113       0.038187       2.062422                    0.993342      28.320123      76.553923       0.644019       0.369485      -1.132970      -0.022615       0.062528      -0.010776       0.067359      -0.080712       0.022609      -0.049471      -0.188665      -0.362449      -0.130405      -0.063503       0.193908             11.875989       9.855867      -2.647285       1.254013      18.809319      -1.230400       6.962779          -0.000019
           58              O       1.299448       2.199149       4.782159      -0.612847      40.564902 0.70523342E+03  0.18140468E+05                                 9.374932                            8.264459       0.070620       2.053927                    0.994053      29.266650      79.534202       0.655637       0.363184      -1.135884      -0.023556      -0.013503      -0.031631       0.041686       0.039704      -0.005854       0.048696       0.000545       0.024513      -0.066527       0.006565       0.059962             10.118749       7.778089       2.230651       1.257985      14.133868       3.227239       8.444289           0.000006

******************************************************
Auxiliary information for the entire system
The total spin magnetic moment of the unit cell is   0.000042
The total net atomic charge of the unit cell is   -0.000003
Accuracy of reproducing the electrostatic potential in the unit cell:
  The inner radius (bohr) =    5.0000
  The outer radius (bohr) =   12.0000
  Valid grid points have density less than (e/(bohr^3)) =    0.0001
  The number of valid grid points were=         1058
  The rms potential error without charges in kcal/mol is=      2.12948
  The rms potential error with partial charges in kcal/mol is=      0.28835
  The RRMSE value at monopole order=      0.13541
  The rms potential error with partial charges and cloud penetration in kcal/mol is=      0.27954
  The RRMSE value at monopole order with cloud penetration is=      0.13127
  The rms potential error with partial charges and atomic dipoles in kcal/mol is=      0.30971
  The RRMSE value at dipole order=      0.14544
  The rms potential error with partial charges, atomic dipoles and cloud penetration in kcal/mol is=      0.29754
  The RRMSE value at dipole order with cloud penetration=      0.13973

******************************************************
The electron densities and ab initio electrostatic potential were computed in VASP using the PBE functional and
projector augmented wave method. See the main text of the journal article for a description of computational details.
The atomic charges, dipoles, and quadrupoles were computed with the DDEC6 method as described in
(a) T. A. Manz and N. Gabaldon Limas, RSC Adv. 6 (2016) 47771-47801 DOI: 10.1039/c6ra04656h
(b) N. Gabaldon Limas and T. A. Manz, RSC Adv. 8 (2018) 2678-2707 DOI: 10.1039/c7ra11829e.
For each atom in the material, the electron cloud parameters were fit to the spherically averaged atom-in-material
electron density using radial positions for which this density was between 10^-4 and 10^-2 electrons per cubic bohr.
The polarizabilities, dispersion coefficients, and quantum Drude oscillator (QDO) parameters were fit using the MCLF method.
The magnetic structure of the system was optimized in VASP from the default ferromagnetic initial guess using spin polarization.
The atomic spin moments (ASMs) were computed on this optimized magnetic structure using the DDEC6 partition as inputs
to the method of T. A. Manz and D. S. Sholl, J. Chem. Theory Comput. 7 (2011) 4146-4164 DOI: 10.1021/ct200539n.
The RMSE and RRMSE were computed using a uniform grid with Ewald summation.
