# Supplementary material for: A collection of forcefield precursors for metal–organic frameworks
Source: RSC Adv. 2019 Nov 13;9(63):36492–507. doi: 10.1039/c9ra07327b (PMC9075174; doi:10.1039/c9ra07327b)
Supplement: RA-009-C9RA07327B-s5412 [file RA-009-C9RA07327B-s5412.xyz]

   78
jmolscript: load "" {1 1 1} spacegroup "x,y,z" unitcell [{      9.168300     0.000000     0.000000 }, {      2.783960     8.735405     0.000000 }, {      4.444227     3.248098    15.048723 }]
Cd     9.464274     6.358468     2.398616     0.964504
Cd     5.242298     3.272802     5.125746     0.964505
Cd     6.932213     5.625035    12.650107     0.964501
Cd    11.154189     8.710701     9.922977     0.964502
Cd     3.984334     9.425221     3.762181     0.915817
Cd    12.412153     2.558282    11.286542     0.915817
H     12.167122     9.546428    14.636388     0.126532
H      7.111654     8.234378     3.887085     0.100396
H      1.238389     0.327484     0.347626     0.128836
H      5.828367     4.913699     7.936697     0.126532
H      4.169337     6.083962     3.637276     0.100396
H     13.486314     9.278978     7.176736     0.128836
H      4.229365     2.437075     0.412335     0.126532
H      9.284833     3.749125    11.161638     0.100396
H     15.158098    11.656019    14.701097     0.128836
H     10.568120     7.069804     7.112026     0.126532
H     12.227150     5.899541    11.411447     0.100396
H      2.910173     2.704525     7.871987     0.128836
C     10.750941     9.718872    12.424226     0.573337
C     10.516556    10.343616    13.760552    -0.037748
C     11.431595    10.095720    14.785370    -0.184839
C      6.784759     7.431263     0.979672     0.136352
C      6.830425     8.107908     3.009745     0.208665
C      5.678124     8.241365     1.215937     0.166606
C      4.759490     8.516117     0.194129    -0.237039
C      9.420924    11.201965    14.005846    -0.054199
C      8.350612    11.455650    12.979524     0.602095
C      6.094090     6.315376    10.148859     0.573337
C      5.570015     6.728397     8.812532    -0.037748
C      5.528354     5.781290     7.787714    -0.184839
C      5.033793     6.151555     6.544690     0.136352
C      4.375230     6.313509     4.514617     0.208665
C      4.597972     7.451927     6.308425     0.166606
C      4.615137     8.410615     7.330233    -0.237039
C      5.084884     8.032935     8.567238    -0.054200
C      5.168178     9.129743     9.593561     0.602095
C      5.645546     2.264631     2.624497     0.573337
C      5.879931     1.639887     1.288171    -0.037748
C      4.964892     1.887783     0.263353    -0.184838
C      9.611728     4.552240    14.069051     0.136352
C      9.566062     3.875595    12.038978     0.208664
C     10.718363     3.742138    13.832786     0.166606
C     11.636997     3.467386    14.854594    -0.237039
C      6.975563     0.781538     1.042877    -0.054200
C      8.045875     0.527853     2.069199     0.602094
C     10.302397     5.668127     4.899864     0.573336
C     10.826472     5.255106     6.236191    -0.037748
C     10.868133     6.202213     7.261009    -0.184838
C     11.362694     5.831948     8.504033     0.136352
C     12.021257     5.669994    10.534106     0.208665
C     11.798515     4.531576     8.740298     0.166606
C     11.781350     3.572888     7.718490    -0.237039
C     11.311603     3.950568     6.481485    -0.054199
C     11.228309     2.853760     5.455162     0.602094
N      7.514046     7.361203     2.144443    -0.381392
N      5.713382     8.663817     2.529690    -0.378827
N      4.879096     5.435429     5.379918    -0.381392
N      4.184760     7.546611     4.994671    -0.378827
N      8.882441     4.622300    12.904280    -0.381392
N     10.683105     3.319686    12.519033    -0.378827
N     11.517391     6.548074     9.668805    -0.381392
N     12.211727     4.436892    10.054052    -0.378827
O     11.447672     8.666814    12.358011    -0.563488
O     10.282599    10.274478    11.396398    -0.531923
O      5.389331     3.882549    12.532577    -0.571041
O      7.610754    10.487413    12.637918    -0.524734
O      6.884911     5.332084    10.215073    -0.563488
O      5.706930     6.930314    11.176687    -0.531923
O     13.282898     9.651626    10.040508    -0.571041
O      6.315357     9.540662     9.935167    -0.524733
O      4.948815     3.316689     2.690712    -0.563488
O      6.113888     1.709025     3.652325    -0.531923
O     11.007156     8.100954     2.516146    -0.571041
O      8.785733     1.496090     2.410805    -0.524734
O      9.511576     6.651419     4.833650    -0.563489
O     10.689557     5.053189     3.872036    -0.531924
O      3.113589     2.331877     5.008215    -0.571041
O     10.081130     2.442841     5.113556    -0.524733

The following XYZ coordinates are in angstroms. Other properties are in atomic units.
The sperically averaged electron density of each atom fit to a function of the form exp(a - br)
eigen_1, eigen_2 and eigen_3 are the three eigenvalues of traceless quadrupole moment tensor
  atom number  atomic symbol              X              Y              Z     net charge C6 coefficient C8 coefficient C10 coefficient fluctuating dipole atomic polarizability isotropic forcefield polarizability              a              b squared Pearson coefficient          <r^3>          <r^4>         wp_QDO          m_QDO          q_QDO       dipole_x       dipole_y       dipole_z         dipole            Qxy            Qxz            Qyz     Q(x^2-y^2)  Q(3z^2 - R^2)        eigen_1        eigen_2        eigen_3 static polarizability      alpha(xx)      alpha(xy)      alpha(xz)      alpha(yy)      alpha(yz)      alpha(zz) atomic spin moment
            1             Cd       9.464274       6.358468       2.398616       0.964504     130.222674 0.33122519E+04  0.11788487E+06                                19.515711                           17.772762       1.046346       2.051245                    0.999023      75.261227     196.471960       0.481231       0.357617      -1.213221       0.092115      -0.033118      -0.020102       0.099930       0.033199      -0.044058       0.128960      -0.083737       0.217295      -0.140241      -0.032890       0.173131             21.241383      23.823411      -3.470337       7.420337      19.538668      -6.801873      20.362070           0.000012
            2             Cd       5.242298       3.272802       5.125746       0.964505     130.222903 0.33122604E+04  0.11788525E+06                                19.515737                           17.772788       1.046340       2.051244                    0.999023      75.261281     196.472190       0.481231       0.357617      -1.213221       0.003582      -0.097821       0.020105       0.099930       0.002852       0.109497      -0.081136       0.106713       0.217285      -0.140242      -0.032891       0.173132             21.241409      17.925736      -1.590748      -4.227526      25.436395       9.135373      20.362097           0.000012
            3             Cd       6.932213       5.625035      12.650107       0.964501     130.222867 0.33122584E+04  0.11788516E+06                                19.515734                           17.772783       1.046342       2.051244                    0.999023      75.261263     196.472129       0.481231       0.357617      -1.213221      -0.092115       0.033119       0.020103       0.099931       0.033199      -0.044058       0.128960      -0.083737       0.217297      -0.140241      -0.032890       0.173131             21.241408      23.823440      -3.470341       7.420345      19.538692      -6.801881      20.362092           0.000012
            4             Cd      11.154189       8.710701       9.922977       0.964502     130.222967 0.33122626E+04  0.11788535E+06                                19.515744                           17.772795       1.046340       2.051244                    0.999023      75.261295     196.472250       0.481230       0.357617      -1.213221      -0.003582       0.097821      -0.020105       0.099930       0.002851       0.109497      -0.081137       0.106714       0.217285      -0.140242      -0.032891       0.173133             21.241417      17.925743      -1.590748      -4.227528      25.436403       9.135377      20.362104           0.000012
            5             Cd       3.984334       9.425221       3.762181       0.915817     152.322223 0.40343933E+04  0.15021041E+06                                21.376139                           19.473947       1.059240       2.050762                    0.997679      76.656234     201.884862       0.466684       0.352502      -1.222731      -0.059806       0.081829      -0.000000       0.101355       0.043644       0.020263       0.014810       0.027820       0.035236      -0.051679      -0.002945       0.054624             23.129580      22.705836      -1.116957       2.434145      23.417798       1.779023      23.265107           0.000010
            6             Cd      12.412153       2.558282      11.286542       0.915817     152.322234 0.40343936E+04  0.15021043E+06                                21.376141                           19.473948       1.059240       2.050762                    0.997679      76.656236     201.884872       0.466684       0.352502      -1.222731       0.059806      -0.081830       0.000000       0.101355       0.043644       0.020263       0.014810       0.027819       0.035236      -0.051679      -0.002945       0.054624             23.129582      22.705839      -1.116957       2.434146      23.417798       1.779022      23.265108           0.000010
            7              H      12.167122       9.546428      14.636388       0.126532       1.152660 0.89792746E+01  0.90923121E+02                                 1.832932                            1.768115      -1.130673       2.348442                    0.996309       3.595775      10.293441       0.463300       1.305603      -0.703919       0.026277      -0.023443      -0.010268       0.036681      -0.011417      -0.002547      -0.001518       0.009253      -0.006966      -0.011913      -0.001669       0.013582              1.841491       2.015633      -0.377499      -0.104180       1.838474       0.152721       1.670367           0.000002
            8              H       7.111654       8.234378       3.887085       0.100396       1.108656 0.78928505E+01  0.77508192E+02                                 1.800807                            1.668762      -0.961120       2.434464                    0.997552       3.501931       9.923053       0.471418       1.323081      -0.700481       0.019665       0.008872       0.054893       0.058980      -0.008243       0.006548       0.005724       0.007968       0.051801      -0.019682       0.000221       0.019460              1.861946       1.596289       0.045195       0.261783       1.480235       0.091772       2.509315           0.000006
            9              H       1.238389       0.327484       0.347626       0.128836       1.062406 0.78490593E+01  0.77823283E+02                                 1.814600                            1.710149      -1.321383       2.264380                    0.993152       3.746976      11.059332       0.442112       1.397275      -0.683424      -0.029631       0.018501       0.007458       0.035720      -0.008125       0.005979       0.005354       0.009507      -0.000685      -0.013698       0.003337       0.010361              1.865054       2.352185      -0.450787      -0.130291       1.620222       0.084503       1.622755           0.000001
           10              H       5.828367       4.913699       7.936697       0.126532       1.152659 0.89792611E+01  0.90922947E+02                                 1.832931                            1.768114      -1.130671       2.348443                    0.996309       3.595772      10.293429       0.463300       1.305603      -0.703919       0.014357      -0.032155       0.010268       0.036681      -0.006635      -0.002220      -0.001966      -0.020759      -0.006966      -0.011913      -0.001669       0.013582              1.841490       1.636376      -0.256631       0.113876       2.217728      -0.145635       1.670366           0.000002
           11              H       4.169337       6.083962       3.637276       0.100396       1.108658 0.78928635E+01  0.77508354E+02                                 1.800809                            1.668764      -0.961121       2.434464                    0.997552       3.501933       9.923062       0.471418       1.323081      -0.700481      -0.014424      -0.016043      -0.054893       0.058980      -0.004417       0.007442       0.004501      -0.016037       0.051801      -0.019681       0.000221       0.019460              1.861948       1.517087       0.070437       0.166929       1.559438       0.221555       2.509319           0.000006
           12              H      13.486314       9.278978       7.176736       0.128836       1.062407 0.78490631E+01  0.77823326E+02                                 1.814600                            1.710149      -1.321383       2.264380                    0.993152       3.746977      11.059334       0.442112       1.397274      -0.683424      -0.008630       0.033850      -0.007458       0.035720      -0.003876       0.006917       0.004071      -0.017156      -0.000685      -0.013698       0.003337       0.010361              1.865054       1.426874      -0.155893       0.040951       2.545533      -0.149798       1.622755           0.000001
           13              H       4.229365       2.437075       0.412335       0.126532       1.152658 0.89792596E+01  0.90922929E+02                                 1.832930                            1.768114      -1.130671       2.348443                    0.996309       3.595772      10.293429       0.463300       1.305603      -0.703919      -0.026277       0.023443       0.010268       0.036681      -0.011417      -0.002547      -0.001518       0.009253      -0.006966      -0.011913      -0.001669       0.013582              1.841490       2.015632      -0.377499      -0.104180       1.838472       0.152721       1.670365           0.000002
           14              H       9.284833       3.749125      11.161638       0.100396       1.108658 0.78928641E+01  0.77508357E+02                                 1.800809                            1.668763      -0.961121       2.434464                    0.997552       3.501934       9.923063       0.471418       1.323080      -0.700481      -0.019665      -0.008872      -0.054893       0.058980      -0.008243       0.006548       0.005724       0.007968       0.051801      -0.019682       0.000221       0.019460              1.861948       1.596290       0.045195       0.261783       1.480236       0.091772       2.509317           0.000006
           15              H      15.158098      11.656019      14.701097       0.128836       1.062407 0.78490601E+01  0.77823287E+02                                 1.814599                            1.710149      -1.321383       2.264380                    0.993152       3.746976      11.059329       0.442112       1.397274      -0.683424       0.029631      -0.018501      -0.007458       0.035720      -0.008125       0.005979       0.005354       0.009507      -0.000685      -0.013698       0.003337       0.010361              1.865053       2.352184      -0.450787      -0.130291       1.620221       0.084503       1.622755           0.000001
           16              H      10.568120       7.069804       7.112026       0.126532       1.152660 0.89792721E+01  0.90923087E+02                                 1.832932                            1.768115      -1.130672       2.348442                    0.996309       3.595774      10.293437       0.463300       1.305603      -0.703919      -0.014357       0.032155      -0.010268       0.036681      -0.006635      -0.002220      -0.001966      -0.020759      -0.006966      -0.011913      -0.001669       0.013582              1.841491       1.636377      -0.256631       0.113876       2.217730      -0.145635       1.670367           0.000002
           17              H      12.227150       5.899541      11.411447       0.100396       1.108657 0.78928588E+01  0.77508293E+02                                 1.800808                            1.668763      -0.961120       2.434464                    0.997552       3.501932       9.923057       0.471418       1.323081      -0.700481       0.014424       0.016043       0.054893       0.058980      -0.004417       0.007442       0.004501      -0.016037       0.051801      -0.019681       0.000221       0.019460              1.861947       1.517087       0.070437       0.166928       1.559437       0.221555       2.509318           0.000006
           18              H       2.910173       2.704525       7.871987       0.128836       1.062407 0.78490668E+01  0.77823373E+02                                 1.814600                            1.710150      -1.321384       2.264379                    0.993152       3.746978      11.059338       0.442112       1.397274      -0.683424       0.008629      -0.033850       0.007458       0.035720      -0.003876       0.006917       0.004071      -0.017156      -0.000685      -0.013698       0.003337       0.010361              1.865055       1.426875      -0.155893       0.040951       2.545533      -0.149798       1.622756           0.000001
           19              C      10.750941       9.718872      12.424226       0.573337      23.051361 0.27102959E+03  0.57447665E+04                                 7.567957                            5.900960      -0.227158       1.973073                    0.999099      23.239245      66.519382       0.599778       0.481792      -1.011304       0.005480      -0.012788      -0.043074       0.045265       0.053026      -0.002446      -0.021875       0.092221      -0.173150      -0.070668      -0.029283       0.099951              8.610590       5.829934      -2.414153      -0.915831       8.722217       2.930049      11.279620           0.000009
           20              C      10.516556      10.343616      13.760552      -0.037748      37.812055 0.48083911E+03  0.11587035E+05                                 9.940302                            7.425970      -0.252346       1.921751                    0.997975      28.513643      82.853511       0.591011       0.430069      -1.056188      -0.000746       0.012808       0.041787       0.043712       0.000537       0.000378      -0.008887      -0.004291      -0.011324      -0.009617      -0.000224       0.009841             11.692216      10.601250      -2.988249       0.521085       8.509497       3.728820      15.965902          -0.000003
           21              C      11.431595      10.095720      14.785370      -0.184839      35.838895 0.48810437E+03  0.11905330E+05                                 9.616408                            7.518272      -0.228265       1.887054                    0.998753      31.512497      94.671601       0.578259       0.434265      -1.044862      -0.015881      -0.004127      -0.020687       0.026404       0.001523      -0.020264      -0.020482      -0.025658      -0.096729      -0.045868       0.008832       0.037035             10.834833       8.813375      -1.475427       1.639105       7.359747       2.787424      16.331378          -0.000013
           22              C       6.784759       7.431263       0.979672       0.136352      32.080271 0.38690735E+03  0.88906389E+04                                 9.048790                            6.731649      -0.292567       1.915191                    0.999438      26.906260      78.060207       0.606894       0.439205      -1.043536       0.052409      -0.025446       0.034100       0.067506       0.011472       0.009612       0.001144      -0.003869       0.065684      -0.023585      -0.001299       0.024884             10.637660       8.245249      -1.368715       1.346055       6.466430       2.954296      17.201300           0.000003
           23              C       6.830425       8.107908       3.009745       0.208665      23.156012 0.31339984E+03  0.68848693E+04                                 7.408046                            6.146477      -0.097724       1.989202                    0.998864      26.131092      76.016093       0.616771       0.452048      -1.028087      -0.005039       0.000779      -0.048426       0.048694       0.042041       0.007703      -0.010816      -0.029016       0.020964      -0.050708       0.009154       0.041553              8.068635       7.687966      -1.155161       0.896394       5.275067       1.055525      11.242873           0.000006
           24              C       5.678124       8.241365       1.215937       0.166606      31.664915 0.37597569E+03  0.85711624E+04                                 8.988727                            6.646051      -0.134042       1.974465                    0.999627      26.279382      75.748976       0.609856       0.440554      -1.043539      -0.036514       0.037480       0.046357       0.069907       0.005623       0.010699       0.008271      -0.011841       0.043255      -0.017316      -0.004781       0.022097             10.651828      10.359298      -1.813689       3.922801       5.602420       0.531351      15.993765          -0.000001
           25              C       4.759490       8.516117       0.194129      -0.237039      38.900717 0.50924514E+03  0.12536863E+05                                10.075597                            7.618714      -0.162883       1.904513                    0.998691      32.122315      96.537814       0.582072       0.427433      -1.050391      -0.003841      -0.024667       0.005794       0.025628      -0.003214      -0.014023       0.020908      -0.004609      -0.079807      -0.038081       0.009420       0.028661             11.619095      12.075152      -2.398407       3.103496       6.472224       1.019354      16.309909           0.000008
           26              C       9.420924      11.201965      14.005846      -0.054199      40.158122 0.50202339E+03  0.12232896E+05                                10.286675                            7.556517      -0.310343       1.884689                    0.998748      29.326209      85.787915       0.589319       0.426531      -1.058002       0.024803      -0.027416       0.038168       0.053138       0.014623      -0.002266      -0.009785      -0.005919       0.005932      -0.017105      -0.001789       0.018894             12.257176      13.985136      -3.520660       3.391659       7.673689       1.260521      15.112701          -0.000013
           27              C       8.350612      11.455650      12.979524       0.602095      23.347364 0.26640458E+03  0.56350898E+04                                 7.677734                            5.890008      -0.308882       1.948448                    0.999233      23.148009      66.675664       0.592960       0.488339      -1.005644      -0.037476       0.004763      -0.050987       0.063457      -0.036111      -0.083767       0.029478       0.039545       0.167329      -0.075593      -0.049544       0.125137              8.822540      10.234280       0.123560       4.172107       8.140884      -1.120054       8.092457           0.000004
           28              C       6.094090       6.315376      10.148859       0.573337      23.051373 0.27102984E+03  0.57447727E+04                                 7.567958                            5.900961      -0.227151       1.973075                    0.999099      23.239251      66.519389       0.599778       0.481792      -1.011304       0.010520      -0.009105       0.043074       0.045265       0.069928      -0.021586       0.004312      -0.013850      -0.173151      -0.070669      -0.029282       0.099951              8.610590       7.058646      -2.805740       2.513606       7.493503      -1.762294      11.279621           0.000009
           29              C       5.570015       6.728397       8.812532      -0.037748      37.812040 0.48083887E+03  0.11587028E+05                                 9.940299                            7.425968      -0.252346       1.921751                    0.997975      28.513639      82.853496       0.591011       0.430069      -1.056188      -0.011977       0.004600      -0.041787       0.043712      -0.000803      -0.008353       0.003059       0.004122      -0.011324      -0.009618      -0.000224       0.009842             11.692214       6.973283      -1.832017       3.710986      12.137453      -0.635770      15.965904          -0.000003
           30              C       5.528354       5.781290       7.787714      -0.184839      35.838874 0.48810374E+03  0.11905311E+05                                 9.616402                            7.518266      -0.228263       1.887055                    0.998753      31.512487      94.671553       0.578260       0.434265      -1.044862       0.008754       0.013878       0.020687       0.026404      -0.006182      -0.025668      -0.013088       0.022689      -0.096728      -0.045868       0.008832       0.037036             10.834828       6.640052      -0.782794       3.153527       9.533061       0.715306      16.331371          -0.000013
           31              C       5.033793       6.151555       6.544690       0.136352      32.080281 0.38690741E+03  0.88906403E+04                                 9.048792                            6.731649      -0.292568       1.915190                    0.999438      26.906261      78.060207       0.606894       0.439205      -1.043536       0.008331      -0.057661      -0.034100       0.067506       0.008237       0.004008       0.008811       0.016432       0.065684      -0.023585      -0.001299       0.024884             10.637661       5.838470      -0.601675       3.223538       8.873204       0.385424      17.201310           0.000003
           32              C       4.375230       6.313509       4.514617       0.208665      23.156005 0.31339959E+03  0.68848628E+04                                 7.408045                            6.146474      -0.097724       1.989202                    0.998864      26.131093      76.016102       0.616771       0.452048      -1.028087       0.000788       0.005038       0.048426       0.048694       0.025894      -0.007966       0.010623       0.072318       0.020964      -0.050708       0.009154       0.041554              8.068634       4.829136      -0.244059       1.277876       8.133896       0.533553      11.242871           0.000006
           33              C       4.597972       7.451927       6.308425       0.166606      31.664926 0.37597610E+03  0.85711738E+04                                 8.988730                            6.646054      -0.134042       1.974465                    0.999627      26.279382      75.748976       0.609856       0.440554      -1.043539      -0.024623       0.046171      -0.046357       0.069907       0.001160       0.011129       0.007683       0.016165       0.043256      -0.017316      -0.004780       0.022097             10.651830       4.991575      -0.103001       1.697424      10.970147       3.576237      15.993770          -0.000001
           34              C       4.615137       8.410615       7.330233      -0.237039      38.900683 0.50924479E+03  0.12536852E+05                                10.075591                            7.618711      -0.162883       1.904513                    0.998691      32.122315      96.537813       0.582072       0.427433      -1.050391       0.024669      -0.003831      -0.005794       0.025628      -0.003955       0.015662      -0.019709       0.000040      -0.079807      -0.038081       0.009420       0.028661             11.619086       5.601051      -0.335126       1.913600      12.946318       2.647419      16.309888           0.000008
           35              C       5.084884       8.032935       8.567238      -0.054200      40.158121 0.50202362E+03  0.12232903E+05                                10.286678                            7.556520      -0.310344       1.884689                    0.998748      29.326220      85.787969       0.589318       0.426531      -1.058001       0.018590      -0.031957      -0.038167       0.053137       0.010214      -0.010011       0.000812       0.021750       0.005933      -0.017106      -0.001789       0.018895             12.257176       6.218482      -1.045441       2.230883      15.440345       2.848748      15.112702          -0.000014
           36              C       5.168178       9.129743       9.593561       0.602095      23.347367 0.26640476E+03  0.56350943E+04                                 7.677736                            5.890011      -0.308881       1.948448                    0.999233      23.148008      66.675665       0.592960       0.488339      -1.005644       0.006842       0.037153       0.050987       0.063457      -0.018011       0.002650      -0.088763      -0.074042       0.167329      -0.075593      -0.049544       0.125137              8.822542       8.405401       0.706422       0.199693       9.969767       4.315220       8.092459           0.000004
           37              C       5.645546       2.264631       2.624497       0.573337      23.051363 0.27102962E+03  0.57447673E+04                                 7.567958                            5.900960      -0.227157       1.973073                    0.999099      23.239247      66.519388       0.599778       0.481792      -1.011304      -0.005480       0.012788       0.043074       0.045265       0.053026      -0.002445      -0.021875       0.092221      -0.173150      -0.070668      -0.029283       0.099951              8.610591       5.829934      -2.414153      -0.915831       8.722218       2.930049      11.279620           0.000009
           38              C       5.879931       1.639887       1.288171      -0.037748      37.812045 0.48083896E+03  0.11587031E+05                                 9.940299                            7.425968      -0.252345       1.921751                    0.997975      28.513638      82.853487       0.591011       0.430069      -1.056188       0.000746      -0.012808      -0.041787       0.043712       0.000537       0.000378      -0.008887      -0.004290      -0.011324      -0.009617      -0.000224       0.009841             11.692214      10.601247      -2.988248       0.521085       8.509495       3.728819      15.965898          -0.000003
           39              C       4.964892       1.887783       0.263353      -0.184838      35.838886 0.48810424E+03  0.11905325E+05                                 9.616405                            7.518271      -0.228264       1.887055                    0.998753      31.512489      94.671562       0.578260       0.434265      -1.044862       0.015881       0.004127       0.020687       0.026404       0.001522      -0.020264      -0.020482      -0.025658      -0.096728      -0.045868       0.008832       0.037035             10.834830       8.813372      -1.475427       1.639105       7.359745       2.787423      16.331374          -0.000013
           40              C       9.611728       4.552240      14.069051       0.136352      32.080274 0.38690740E+03  0.88906402E+04                                 9.048791                            6.731649      -0.292567       1.915191                    0.999438      26.906261      78.060209       0.606894       0.439205      -1.043536      -0.052409       0.025446      -0.034100       0.067506       0.011472       0.009612       0.001144      -0.003869       0.065684      -0.023585      -0.001299       0.024884             10.637660       8.245249      -1.368715       1.346055       6.466430       2.954295      17.201300           0.000002
           41              C       9.566062       3.875595      12.038978       0.208664      23.156021 0.31339997E+03  0.68848730E+04                                 7.408048                            6.146478      -0.097725       1.989202                    0.998864      26.131101      76.016129       0.616771       0.452049      -1.028087       0.005040      -0.000779       0.048426       0.048694       0.042041       0.007703      -0.010816      -0.029016       0.020964      -0.050708       0.009154       0.041553              8.068638       7.687969      -1.155162       0.896394       5.275069       1.055525      11.242877           0.000005
           42              C      10.718363       3.742138      13.832786       0.166606      31.664917 0.37597570E+03  0.85711628E+04                                 8.988727                            6.646051      -0.134042       1.974465                    0.999627      26.279383      75.748980       0.609856       0.440554      -1.043539       0.036514      -0.037481      -0.046357       0.069907       0.005623       0.010699       0.008272      -0.011841       0.043255      -0.017316      -0.004781       0.022097             10.651829      10.359298      -1.813688       3.922801       5.602420       0.531351      15.993767          -0.000001
           43              C      11.636997       3.467386      14.854594      -0.237039      38.900723 0.50924521E+03  0.12536865E+05                                10.075599                            7.618715      -0.162884       1.904512                    0.998691      32.122318      96.537831       0.582071       0.427433      -1.050391       0.003841       0.024667      -0.005794       0.025628      -0.003214      -0.014023       0.020908      -0.004609      -0.079807      -0.038081       0.009420       0.028661             11.619098      12.075154      -2.398407       3.103497       6.472225       1.019354      16.309914           0.000008
           44              C       6.975563       0.781538       1.042877      -0.054200      40.158133 0.50202356E+03  0.12232901E+05                                10.286678                            7.556519      -0.310344       1.884689                    0.998748      29.326215      85.787944       0.589318       0.426531      -1.058001      -0.024803       0.027416      -0.038168       0.053137       0.014623      -0.002266      -0.009785      -0.005919       0.005933      -0.017105      -0.001789       0.018894             12.257179      13.985139      -3.520660       3.391660       7.673691       1.260522      15.112707          -0.000014
           45              C       8.045875       0.527853       2.069199       0.602094      23.347365 0.26640460E+03  0.56350902E+04                                 7.677735                            5.890008      -0.308882       1.948448                    0.999233      23.148010      66.675668       0.592960       0.488339      -1.005644       0.037476      -0.004763       0.050987       0.063458      -0.036111      -0.083767       0.029478       0.039546       0.167329      -0.075593      -0.049544       0.125137              8.822541      10.234281       0.123560       4.172108       8.140884      -1.120055       8.092458           0.000004
           46              C      10.302397       5.668127       4.899864       0.573336      23.051375 0.27102988E+03  0.57447738E+04                                 7.567959                            5.900962      -0.227152       1.973075                    0.999099      23.239256      66.519411       0.599778       0.481792      -1.011304      -0.010520       0.009105      -0.043074       0.045265       0.069928      -0.021586       0.004312      -0.013850      -0.173151      -0.070669      -0.029282       0.099951              8.610591       7.058647      -2.805741       2.513607       7.493504      -1.762294      11.279623           0.000009
           47              C      10.826472       5.255106       6.236191      -0.037748      37.812037 0.48083881E+03  0.11587026E+05                                 9.940299                            7.425968      -0.252346       1.921751                    0.997975      28.513636      82.853485       0.591011       0.430069      -1.056188       0.011977      -0.004600       0.041787       0.043712      -0.000803      -0.008353       0.003059       0.004122      -0.011324      -0.009618      -0.000224       0.009842             11.692214       6.973283      -1.832017       3.710987      12.137453      -0.635771      15.965905          -0.000003
           48              C      10.868133       6.202213       7.261009      -0.184838      35.838867 0.48810361E+03  0.11905307E+05                                 9.616401                            7.518265      -0.228264       1.887055                    0.998753      31.512484      94.671544       0.578260       0.434265      -1.044862      -0.008754      -0.013878      -0.020687       0.026404      -0.006182      -0.025668      -0.013088       0.022689      -0.096727      -0.045867       0.008832       0.037036             10.834826       6.640051      -0.782794       3.153527       9.533060       0.715305      16.331368          -0.000013
           49              C      11.362694       5.831948       8.504033       0.136352      32.080286 0.38690747E+03  0.88906421E+04                                 9.048793                            6.731650      -0.292567       1.915191                    0.999438      26.906263      78.060216       0.606894       0.439205      -1.043536      -0.008331       0.057661       0.034100       0.067506       0.008237       0.004008       0.008811       0.016432       0.065684      -0.023585      -0.001299       0.024884             10.637663       5.838471      -0.601676       3.223539       8.873206       0.385424      17.201312           0.000003
           50              C      12.021257       5.669994      10.534106       0.208665      23.156007 0.31339962E+03  0.68848637E+04                                 7.408045                            6.146475      -0.097724       1.989202                    0.998864      26.131093      76.016099       0.616771       0.452048      -1.028087      -0.000788      -0.005038      -0.048426       0.048694       0.025894      -0.007966       0.010623       0.072318       0.020964      -0.050708       0.009154       0.041554              8.068635       4.829136      -0.244059       1.277876       8.133896       0.533553      11.242871           0.000006
           51              C      11.798515       4.531576       8.740298       0.166606      31.664932 0.37597616E+03  0.85711758E+04                                 8.988731                            6.646055      -0.134043       1.974465                    0.999627      26.279386      75.748995       0.609856       0.440554      -1.043539       0.024623      -0.046171       0.046357       0.069907       0.001160       0.011130       0.007683       0.016165       0.043255      -0.017316      -0.004780       0.022097             10.651832       4.991576      -0.103001       1.697425      10.970148       3.576237      15.993772          -0.000001
           52              C      11.781350       3.572888       7.718490      -0.237039      38.900708 0.50924515E+03  0.12536864E+05                                10.075596                            7.618714      -0.162885       1.904512                    0.998691      32.122328      96.537870       0.582072       0.427433      -1.050391      -0.024669       0.003831       0.005794       0.025628      -0.003955       0.015662      -0.019709       0.000040      -0.079807      -0.038081       0.009420       0.028661             11.619092       5.601053      -0.335126       1.913602      12.946325       2.647421      16.309898           0.000007
           53              C      11.311603       3.950568       6.481485      -0.054199      40.158100 0.50202330E+03  0.12232893E+05                                10.286672                            7.556516      -0.310343       1.884689                    0.998748      29.326209      85.787915       0.589319       0.426531      -1.058002      -0.018590       0.031957       0.038167       0.053137       0.010214      -0.010011       0.000812       0.021750       0.005933      -0.017105      -0.001789       0.018894             12.257170       6.218479      -1.045441       2.230883      15.440336       2.848745      15.112694          -0.000013
           54              C      11.228309       2.853760       5.455162       0.602094      23.347372 0.26640483E+03  0.56350963E+04                                 7.677738                            5.890012      -0.308882       1.948448                    0.999233      23.148012      66.675681       0.592960       0.488339      -1.005644      -0.006842      -0.037153      -0.050987       0.063457      -0.018011       0.002650      -0.088763      -0.074042       0.167329      -0.075593      -0.049544       0.125137              8.822544       8.405402       0.706422       0.199693       9.969769       4.315221       8.092461           0.000004
           55              N       7.514046       7.361203       2.144443      -0.381392      40.079908 0.61776640E+03  0.15585034E+05                                 9.705973                            7.973610       0.111181       2.020605                    0.999001      30.565195      86.022347       0.629080       0.385937      -1.103549      -0.096044       0.065169      -0.022012       0.118135       0.003519       0.020641       0.049299       0.022648       0.209405      -0.064722      -0.026880       0.091602             10.876273      12.345403      -2.629604       2.621389       7.209633       0.322292      13.073783          -0.000005
           56              N       5.713382       8.663817       2.529690      -0.378827      39.628743 0.60883730E+03  0.15283050E+05                                 9.619154                            7.911056       0.154014       2.046411                    0.998110      30.004023      83.856403       0.632992       0.385477      -1.105389       0.073074      -0.067846      -0.070869       0.122332       0.007925       0.058099      -0.018030       0.057882       0.118649      -0.061097      -0.023990       0.085087             10.820627      10.741917      -2.051672      -1.027766       6.786892       1.929748      14.933071           0.000002
           57              N       4.879096       5.435429       5.379918      -0.381392      40.079929 0.61776674E+03  0.15585045E+05                                 9.705976                            7.973612       0.111181       2.020605                    0.999001      30.565205      86.022385       0.629080       0.385937      -1.103549      -0.032928       0.111298       0.022012       0.118136       0.009423       0.053238       0.004697      -0.014398       0.209405      -0.064721      -0.026881       0.091602             10.876277       6.161614      -0.658839       1.103064      13.393426       2.399745      13.073789          -0.000005
           58              N       4.184760       7.546611       4.994671      -0.378827      39.628746 0.60883756E+03  0.15283058E+05                                 9.619155                            7.911057       0.154014       2.046412                    0.998110      30.004024      83.856407       0.632992       0.385477      -1.105389       0.042453      -0.090225       0.070869       0.122332       0.023210       0.000463       0.060831      -0.038036       0.118649      -0.061097      -0.023989       0.085087             10.820626       5.964409      -0.529087       1.526548      11.564409      -1.565209      14.933061           0.000002
           59              N       8.882441       4.622300      12.904280      -0.381392      40.079890 0.61776604E+03  0.15585023E+05                                 9.705970                            7.973607       0.111181       2.020605                    0.999001      30.565186      86.022313       0.629080       0.385937      -1.103549       0.096044      -0.065169       0.022012       0.118135       0.003519       0.020641       0.049298       0.022648       0.209405      -0.064722      -0.026880       0.091602             10.876269      12.345398      -2.629603       2.621387       7.209631       0.322292      13.073779          -0.000005
           60              N      10.683105       3.319686      12.519033      -0.378827      39.628744 0.60883732E+03  0.15283051E+05                                 9.619154                            7.911056       0.154014       2.046411                    0.998110      30.004024      83.856406       0.632992       0.385477      -1.105389      -0.073074       0.067846       0.070869       0.122332       0.007925       0.058099      -0.018030       0.057882       0.118649      -0.061097      -0.023990       0.085087             10.820627      10.741917      -2.051672      -1.027766       6.786892       1.929747      14.933072           0.000002
           61              N      11.517391       6.548074       9.668805      -0.381392      40.079909 0.61776636E+03  0.15585033E+05                                 9.705973                            7.973609       0.111181       2.020605                    0.999001      30.565195      86.022345       0.629080       0.385937      -1.103549       0.032928      -0.111298      -0.022012       0.118136       0.009423       0.053238       0.004697      -0.014398       0.209405      -0.064721      -0.026881       0.091602             10.876272       6.161612      -0.658839       1.103063      13.393421       2.399744      13.073784          -0.000005
           62              N      12.211727       4.436892      10.054052      -0.378827      39.628749 0.60883760E+03  0.15283060E+05                                 9.619156                            7.911058       0.154013       2.046411                    0.998110      30.004025      83.856416       0.632992       0.385477      -1.105389      -0.042453       0.090225      -0.070869       0.122332       0.023210       0.000463       0.060830      -0.038036       0.118649      -0.061097      -0.023989       0.085087             10.820628       5.964410      -0.529087       1.526549      11.564410      -1.565210      14.933064           0.000002
           63              O      11.447672       8.666814      12.358011      -0.563488      32.397686 0.50527788E+03  0.11935887E+05                                 7.980599                            6.893199       0.708436       2.273011                    0.998189      27.511153      71.221610       0.735257       0.352649      -1.146359       0.014580       0.023116       0.006262       0.028038      -0.017606      -0.025472       0.024301      -0.014704      -0.197995      -0.075882       0.014454       0.061429              8.760509       6.837177      -3.119797      -1.686648      11.590331       3.060101       7.854018           0.000010
           64              O      10.282599      10.274478      11.396398      -0.531923      30.337701 0.51630327E+03  0.12278627E+05                                 7.651932                            7.023363       0.637299       2.259603                    0.997547      27.275411      71.157206       0.718860       0.358275      -1.140317       0.000011       0.005430       0.035660       0.036071      -0.002404       0.005206      -0.031004       0.030484       0.045573      -0.040198       0.006401       0.033797              7.890752       6.870598      -1.430777       0.589444       7.028627      -0.019711       9.773029           0.000008
           65              O       5.389331       3.882549      12.532577      -0.571041      36.627020 0.60288106E+03  0.14920403E+05                                 8.751343                            7.646558       0.305614       2.140024                    0.994981      28.334766      75.676667       0.680496       0.363690      -1.134813       0.005752      -0.021596      -0.022548       0.031747      -0.010233      -0.056972      -0.026780      -0.087511      -0.029904      -0.087605       0.026460       0.061145              9.389340       8.241857      -0.217399       1.459240      11.946282      -3.863775       7.979880          -0.000001
           66              O       7.610754      10.487413      12.637918      -0.524734      31.407009 0.48455700E+03  0.11350944E+05                                 7.863512                            6.782876       0.538547       2.232572                    0.997626      26.973355      70.014619       0.734353       0.356053      -1.141219       0.018869       0.015911      -0.033502       0.041612       0.030885       0.001070       0.048951       0.059983      -0.007657      -0.072007       0.016852       0.055156              8.523649      10.885794       2.531974       2.904561       8.022529       1.428666       6.662625          -0.000001
           67              O       6.884911       5.332084      10.215073      -0.563488      32.397675 0.50527783E+03  0.11935885E+05                                 7.980597                            6.893198       0.708437       2.273011                    0.998189      27.511153      71.221604       0.735257       0.352649      -1.146359      -0.026451      -0.006872      -0.006262       0.028038      -0.018614       0.015419      -0.031648      -0.008380      -0.197994      -0.075882       0.014454       0.061428              8.760505       9.346874      -3.919632       2.403458       9.080628      -2.536206       7.854013           0.000010
           68              O       5.706930       6.930314      11.176687      -0.531923      30.337712 0.51630339E+03  0.12278630E+05                                 7.651932                            7.023363       0.637307       2.259605                    0.997547      27.275419      71.157226       0.718860       0.358275      -1.140317      -0.005179       0.001638      -0.035660       0.036071       0.006859      -0.027960       0.014375      -0.027647       0.045576      -0.040199       0.006401       0.033798              7.890753       6.186173      -1.212652       0.160203       7.713055       0.567599       9.773030           0.000008
           69              O      13.282898       9.651626      10.040508      -0.571041      36.627028 0.60288126E+03  0.14920409E+05                                 8.751344                            7.646559       0.305614       2.140023                    0.994981      28.334774      75.676696       0.680496       0.363690      -1.134813       0.018830      -0.012038       0.022548       0.031747      -0.033664      -0.042815      -0.046149       0.059532      -0.029904      -0.087605       0.026460       0.061145              9.389341      11.478929      -1.249046      -3.238241       8.709212       2.563577       7.979882          -0.000001
           70              O       6.315357       9.540662       9.935167      -0.524733      31.407004 0.48455702E+03  0.11350944E+05                                 7.863511                            6.782876       0.538549       2.232573                    0.997626      26.973353      70.014609       0.734353       0.356053      -1.141219      -0.020890      -0.013147       0.033502       0.041612       0.042544       0.046964      -0.013844      -0.013179      -0.007658      -0.072007       0.016851       0.055156              8.523647       9.751599       2.893437       2.243179       9.156720       2.333601       6.662623          -0.000001
           71              O       4.948815       3.316689       2.690712      -0.563488      32.397684 0.50527784E+03  0.11935885E+05                                 7.980599                            6.893199       0.708436       2.273011                    0.998189      27.511152      71.221608       0.735257       0.352649      -1.146359      -0.014580      -0.023116      -0.006262       0.028038      -0.017606      -0.025472       0.024301      -0.014704      -0.197994      -0.075882       0.014454       0.061428              8.760509       6.837177      -3.119798      -1.686648      11.590331       3.060101       7.854017           0.000010
           72              O       6.113888       1.709025       3.652325      -0.531923      30.337711 0.51630351E+03  0.12278634E+05                                 7.651935                            7.023366       0.637298       2.259603                    0.997547      27.275412      71.157221       0.718860       0.358275      -1.140316      -0.000011      -0.005431      -0.035660       0.036071      -0.002404       0.005206      -0.031004       0.030484       0.045572      -0.040198       0.006401       0.033797              7.890755       6.870601      -1.430778       0.589444       7.028630      -0.019711       9.773033           0.000008
           73              O      11.007156       8.100954       2.516146      -0.571041      36.627020 0.60288106E+03  0.14920403E+05                                 8.751343                            7.646558       0.305614       2.140024                    0.994981      28.334767      75.676669       0.680496       0.363690      -1.134813      -0.005752       0.021596       0.022548       0.031747      -0.010233      -0.056972      -0.026780      -0.087511      -0.029904      -0.087605       0.026460       0.061145              9.389340       8.241857      -0.217399       1.459240      11.946282      -3.863775       7.979881          -0.000001
           74              O       8.785733       1.496090       2.410805      -0.524734      31.406999 0.48455681E+03  0.11350938E+05                                 7.863509                            6.782874       0.538549       2.232573                    0.997626      26.973353      70.014606       0.734353       0.356053      -1.141219      -0.018869      -0.015911       0.033502       0.041612       0.030885       0.001070       0.048951       0.059983      -0.007658      -0.072007       0.016852       0.055156              8.523647      10.885790       2.531973       2.904560       8.022527       1.428666       6.662623          -0.000001
           75              O       9.511576       6.651419       4.833650      -0.563489      32.397703 0.50527837E+03  0.11935901E+05                                 7.980603                            6.893203       0.708436       2.273011                    0.998189      27.511160      71.221641       0.735256       0.352649      -1.146359       0.026451       0.006873       0.006262       0.028038      -0.018614       0.015419      -0.031648      -0.008381      -0.197995      -0.075882       0.014454       0.061428              8.760512       9.346881      -3.919636       2.403461       9.080635      -2.536209       7.854020           0.000010
           76              O      10.689557       5.053189       3.872036      -0.531924      30.337734 0.51630389E+03  0.12278645E+05                                 7.651937                            7.023367       0.637306       2.259604                    0.997547      27.275431      71.157270       0.718860       0.358275      -1.140317       0.005179      -0.001638       0.035660       0.036071       0.006859      -0.027960       0.014375      -0.027647       0.045576      -0.040199       0.006401       0.033798              7.890757       6.186176      -1.212653       0.160203       7.713060       0.567599       9.773035           0.000008
           77              O       3.113589       2.331877       5.008215      -0.571041      36.627021 0.60288112E+03  0.14920405E+05                                 8.751343                            7.646558       0.305613       2.140023                    0.994981      28.334771      75.676687       0.680496       0.363690      -1.134813      -0.018830       0.012038      -0.022548       0.031747      -0.033665      -0.042815      -0.046150       0.059532      -0.029905      -0.087605       0.026460       0.061145              9.389340      11.478928      -1.249046      -3.238240       8.709211       2.563577       7.979881          -0.000001
           78              O      10.081130       2.442841       5.113556      -0.524733      31.407008 0.48455709E+03  0.11350946E+05                                 7.863511                            6.782877       0.538548       2.232572                    0.997626      26.973354      70.014615       0.734353       0.356053      -1.141219       0.020890       0.013147      -0.033502       0.041612       0.042544       0.046964      -0.013844      -0.013179      -0.007658      -0.072007       0.016851       0.055156              8.523648       9.751600       2.893437       2.243179       9.156721       2.333601       6.662624          -0.000001

******************************************************
Auxiliary information for the entire system
The total spin magnetic moment of the unit cell is   0.000144
The total net atomic charge of the unit cell is   -0.000002
Accuracy of reproducing the electrostatic potential in the unit cell:
  The inner radius (bohr) =    5.0000
  The outer radius (bohr) =   12.0000
  Valid grid points have density less than (e/(bohr^3)) =    0.0001
  The number of valid grid points were=        12112
  The rms potential error without charges in kcal/mol is=      9.14752
  The rms potential error with partial charges in kcal/mol is=      0.85487
  The RRMSE value at monopole order=      0.09345
  The rms potential error with partial charges and cloud penetration in kcal/mol is=      0.87029
  The RRMSE value at monopole order with cloud penetration is=      0.09514
  The rms potential error with partial charges and atomic dipoles in kcal/mol is=      0.33939
  The RRMSE value at dipole order=      0.03710
  The rms potential error with partial charges, atomic dipoles and cloud penetration in kcal/mol is=      0.34312
  The RRMSE value at dipole order with cloud penetration=      0.03751

******************************************************
The electron densities and ab initio electrostatic potential were computed in VASP using the PBE functional and
projector augmented wave method. See the main text of the journal article for a description of computational details.
The atomic charges, dipoles, and quadrupoles were computed with the DDEC6 method as described in
(a) T. A. Manz and N. Gabaldon Limas, RSC Adv. 6 (2016) 47771-47801 DOI: 10.1039/c6ra04656h
(b) N. Gabaldon Limas and T. A. Manz, RSC Adv. 8 (2018) 2678-2707 DOI: 10.1039/c7ra11829e.
For each atom in the material, the electron cloud parameters were fit to the spherically averaged atom-in-material
electron density using radial positions for which this density was between 10^-4 and 10^-2 electrons per cubic bohr.
The polarizabilities, dispersion coefficients, and quantum Drude oscillator (QDO) parameters were fit using the MCLF method.
The magnetic structure of the system was optimized in VASP from the default ferromagnetic initial guess using spin polarization.
The atomic spin moments (ASMs) were computed on this optimized magnetic structure using the DDEC6 partition as inputs
to the method of T. A. Manz and D. S. Sholl, J. Chem. Theory Comput. 7 (2011) 4146-4164 DOI: 10.1021/ct200539n.
The RMSE and RRMSE were computed using a uniform grid with Ewald summation.
