# Supplementary material for: A collection of forcefield precursors for metal–organic frameworks
Source: RSC Adv. 2019 Nov 13;9(63):36492–507. doi: 10.1039/c9ra07327b (PMC9075174; doi:10.1039/c9ra07327b)
Supplement: RA-009-C9RA07327B-s5413 [file RA-009-C9RA07327B-s5413.xyz]

  100
jmolscript: load "" {1 1 1} spacegroup "x,y,z" unitcell [{      8.302800     0.000000     0.000000 }, {     -3.215886     8.899800     0.000000 }, {      0.000000     0.000000    20.639800 }]
La     1.845997     3.550397    13.382640     2.001719
La     4.848860     0.899503     3.062740     2.001556
La     3.240917     5.349403     7.257160     2.001526
La     0.238054     8.000297    17.577060     2.001632
Cu    -2.745757     8.445465    14.514114     0.851046
Cu     6.224728     4.904235     4.194214     0.850905
Cu     7.832671     0.454335     6.125686     0.850897
Cu    -1.137814     3.995565    16.445586     0.850988
P     -0.496779     6.180110    14.444145     1.319831
P      3.975750     7.169590     4.124245     1.319801
P      5.583693     2.719690     6.195655     1.319799
P      1.111164     1.730210    16.515555     1.319813
H      4.093189     6.578732    12.239401     0.147208
H      5.224991     5.466257    12.456119     0.152725
H     -2.016078     8.019610    10.943222     0.148605
H      4.810215     8.404081    11.438577     0.147687
H     -1.000788     6.055424    12.185738     0.156361
H     -0.408678     7.498082    12.536615     0.171283
H     -0.614218     6.770968     1.919501     0.147108
H     -1.746020     7.883443     2.136219     0.152629
H      5.495049     5.330090     0.623322     0.148433
H     -1.331244     4.945619     1.118677     0.147586
H      4.479759     7.294276     1.865838     0.156243
H      3.887649     5.851619     2.216715     0.171180
H      0.993725     2.321068     8.400399     0.147070
H     -0.138077     3.433543     8.183681     0.152597
H      7.102992     0.880190     9.696578     0.148410
H      0.276699     0.495719     9.201223     0.147563
H      6.087702     2.844376     8.454062     0.156216
H      5.495592     1.401719     8.103185     0.171161
H      5.701132     2.128832    18.720299     0.147187
H      6.832934     1.016357    18.503581     0.152692
H     -0.408135     3.569710    20.016478     0.148561
H      6.418158     3.954181    19.521123     0.147652
H      0.607155     1.605524    18.773962     0.156346
H      1.199265     3.048182    18.423085     0.171253
C      4.304063     6.029615    14.231555     0.658895
C      4.839295     6.299278    12.826810    -0.290790
C     -2.546077     8.332883    11.718659    -0.279252
C      1.178266     0.794752    12.178101     0.620853
C     -1.039514     6.796777    12.833208    -0.413527
C      3.240536     4.110818    10.370055     0.507095
C     -0.825092     7.320086     3.911655     0.658906
C     -1.360324     7.050422     2.506910    -0.290777
C      6.025048     5.016817     1.398759    -0.279229
C      5.516591     3.655148     1.858201     0.620856
C      4.518485     6.552923     2.513308    -0.413474
C      3.454321     0.339082     0.050155     0.507101
C      0.782851     2.870186     6.408245     0.658903
C      0.247619     2.600522     7.812990    -0.290780
C      7.632991     0.566917     8.921141    -0.279237
C      3.908648     8.105048     8.461699     0.620860
C      6.126428     2.103023     7.806592    -0.413478
C      1.846378     4.788982    10.269745     0.507094
C      5.912006     1.579715    16.728145     0.658911
C      6.447238     1.849378    18.132890    -0.290772
C     -0.938134     3.882983    19.241041    -0.279229
C     -0.429677     5.244652    18.781599     0.620845
C      0.568429     2.346877    18.126492    -0.413477
C      1.632593     8.560718    20.589645     0.507101
N     -2.422212     7.362805    12.840639    -0.007070
N      5.901183     5.986895     2.520739    -0.007150
N      7.509126     1.536995     7.799161    -0.007134
N     -0.814269     2.912905    18.119061    -0.007098
O      4.492185     6.926714    15.127116    -0.517791
O      3.669205     4.974098    14.433206    -0.584158
O      1.304860     0.968298    13.452196    -0.618585
O      1.418934     1.698082    11.374594    -0.560578
O      0.915340     5.662943    14.251988    -0.815853
O     -1.455482     5.027497    14.841255    -0.752055
O     -0.607735     7.389504    15.360139    -0.855688
O      3.583536     3.669388    11.504212    -0.601981
O      3.927295     4.064539     9.328777    -0.584967
O     -1.013214     6.422986     4.807216    -0.517919
O     -0.190234     8.375602     4.113306    -0.584276
O      5.389997     3.481602     3.132296    -0.618571
O      5.275923     2.751818     1.054694    -0.560875
O      2.563631     7.686757     3.932088    -0.815881
O      4.934453     8.322203     4.521355    -0.752076
O      4.086706     5.960196     5.040239    -0.855654
O      3.111321     0.780512     1.184312    -0.601812
O      2.767562     0.385361    19.648677    -0.585182
O      0.594729     1.973086     5.512684    -0.517934
O      1.417709     3.925702     6.206594    -0.584292
O      3.782054     7.931502     7.187604    -0.618566
O      3.667980     7.201718     9.265206    -0.560923
O      4.171574     3.236857     6.387812    -0.815874
O      6.542396     3.872303     5.798545    -0.752080
O      5.694649     1.510296     5.279661    -0.855664
O      1.503378     5.230412     9.135588    -0.601755
O      1.159619     4.835261    11.311023    -0.585175
O      6.100128     2.476814    15.832584    -0.517924
O      5.277148     0.524198    16.526494    -0.584267
O     -0.303083     5.418198    17.507504    -0.618636
O     -0.189009     6.147982    19.585106    -0.560643
O      2.523283     1.213043    16.707712    -0.815847
O      0.152461     0.577597    16.118445    -0.752034
O      1.000208     2.939604    15.599561    -0.855686
O      1.975593     8.119288    19.455488    -0.601987
O      2.319352     8.514439     0.991123    -0.585023

The following XYZ coordinates are in angstroms. Other properties are in atomic units.
The sperically averaged electron density of each atom fit to a function of the form exp(a - br)
eigen_1, eigen_2 and eigen_3 are the three eigenvalues of traceless quadrupole moment tensor
  atom number  atomic symbol              X              Y              Z     net charge C6 coefficient C8 coefficient C10 coefficient fluctuating dipole atomic polarizability isotropic forcefield polarizability              a              b squared Pearson coefficient          <r^3>          <r^4>         wp_QDO          m_QDO          q_QDO       dipole_x       dipole_y       dipole_z         dipole            Qxy            Qxz            Qyz     Q(x^2-y^2)  Q(3z^2 - R^2)        eigen_1        eigen_2        eigen_3 static polarizability      alpha(xx)      alpha(xy)      alpha(xz)      alpha(yy)      alpha(yz)      alpha(zz) atomic spin moment
            1             La       1.845997       3.550397      13.382640       2.001719     188.811494 0.52320309E+04  0.20711559E+06                                23.281092                           20.990770       1.656677       2.132230                    0.998757      99.179302     266.105396       0.489943       0.315804      -1.261447      -0.012279       0.024993       0.104350       0.108001      -0.106449       0.103837       0.002926       0.259434      -0.375790      -0.170444      -0.084862       0.255306             25.211050      19.014135       3.214139      -4.493318      28.828131      -0.651313      27.790883           0.004382
            2             La       4.848860       0.899503       3.062740       2.001556     188.835058 0.52328782E+04  0.20715836E+06                                23.283558                           20.992953       1.656040       2.132044                    0.998757      99.182096     266.122364       0.489899       0.315819      -1.261427       0.012272      -0.024955       0.104387       0.108027      -0.106498      -0.103838      -0.002909       0.259484      -0.375652      -0.170422      -0.084914       0.255336             25.213803      19.016260       3.214827       4.493484      28.832147       0.650850      27.793001          -0.004379
            3             La       3.240917       5.349403       7.257160       2.001526     188.838599 0.52330147E+04  0.20716523E+06                                23.283916                           20.993290       1.655930       2.132012                    0.998757      99.182672     266.125320       0.489893       0.315821      -1.261425       0.012263      -0.024947      -0.104425       0.108062      -0.106502       0.103853       0.002904       0.259493      -0.375649      -0.170427      -0.084921       0.255349             25.214175      19.016538       3.214848      -4.493510      28.832631      -0.650745      27.793355           0.004414
            4             La       0.238054       8.000297      17.577060       2.001632     188.828478 0.52325977E+04  0.20714424E+06                                23.282867                           20.992239       1.656189       2.132089                    0.998757      99.181057     266.116612       0.489913       0.315814      -1.261433      -0.012254       0.024988      -0.104302       0.107951      -0.106451      -0.103810      -0.002918       0.259404      -0.375792      -0.170422      -0.084862       0.255284             25.213106      19.015643       3.214803       4.493511      28.830821       0.651252      27.792855          -0.004349
            5             Cu      -2.745757       8.445465      14.514114       0.851046      50.496243 0.92330824E+03  0.24532311E+05                                11.878547                           10.548380       1.037787       2.267635                    0.994856      40.503329      99.800677       0.510103       0.451914      -1.113728       0.034651       0.056096       0.127950       0.143940       0.057393      -0.068385      -0.033818      -0.049489       0.014843      -0.088216      -0.018407       0.106623             13.060146       8.546261       0.973195      -1.497701      16.835178       3.198302      13.798998           0.751582
            6             Cu       6.224728       4.904235       4.194214       0.850905      50.506204 0.92352052E+03  0.24539610E+05                                11.880632                           10.550015       1.037262       2.267432                    0.994855      40.505822      99.813509       0.510028       0.451950      -1.113695      -0.034668      -0.056076       0.127959       0.143944       0.057459       0.068487       0.033760      -0.049648       0.014992      -0.088399      -0.018298       0.106697             13.062660       8.547657       0.973482       1.498010      16.838849      -3.199190      13.801474          -0.751904
            7             Cu       7.832671       0.454335       6.125686       0.850897      50.506035 0.92351747E+03  0.24539511E+05                                11.880618                           10.550008       1.037213       2.267420                    0.994855      40.505718      99.813237       0.510027       0.451951      -1.113694      -0.034666      -0.056075      -0.127954       0.143938       0.057454      -0.068477      -0.033763      -0.049636       0.014982      -0.088384      -0.018305       0.106689             13.062638       8.547653       0.973475      -1.498018      16.838801       3.199155      13.801461           0.751965
            8             Cu      -1.137814       3.995565      16.445586       0.850988      50.501018 0.92340654E+03  0.24535722E+05                                11.879611                           10.549194       1.037403       2.267498                    0.994855      40.504347      99.806752       0.510062       0.451936      -1.113708       0.034644       0.056090      -0.127946       0.143932       0.057433       0.068431       0.033770      -0.049575       0.014978      -0.088316      -0.018333       0.106649             13.061433       8.547003       0.973513       1.497822      16.837113      -3.198601      13.800183          -0.751537
            9              P      -0.496779       6.180110      14.444145       1.319831      68.199257 0.12245890E+04  0.36869863E+05                                13.519533                           11.113148       0.266376       1.867144                    0.999835      49.622838     155.471542       0.537910       0.378194      -1.102772       0.036137       0.011090       0.072357       0.081635       0.050163       0.009254      -0.006129       0.071659      -0.038592      -0.057333      -0.011109       0.068442             15.184388      15.381306      -3.272122      -0.135896      16.301181      -0.655802      13.870678          -0.004078
           10              P       3.975750       7.169590       4.124245       1.319801      68.198415 0.12245759E+04  0.36869360E+05                                13.519458                           11.113121       0.266409       1.867155                    0.999835      49.622422     155.469861       0.537909       0.378197      -1.102771      -0.036120      -0.011116       0.072364       0.081638       0.050155      -0.009255       0.006131       0.071704      -0.038792      -0.057311      -0.011171       0.068481             15.184340      15.381349      -3.272221       0.135845      16.301093       0.655999      13.870578           0.004089
           11              P       5.583693       2.719690       6.195655       1.319799      68.198385 0.12245751E+04  0.36869331E+05                                13.519453                           11.113117       0.266413       1.867156                    0.999835      49.622457     155.469992       0.537909       0.378197      -1.102771      -0.036125      -0.011117      -0.072363       0.081640       0.050154       0.009259      -0.006135       0.071720      -0.038770      -0.057320      -0.011162       0.068482             15.184335      15.381305      -3.272199      -0.135840      16.301097      -0.656021      13.870603          -0.004083
           12              P       1.111164       1.730210      16.515555       1.319813      68.199080 0.12245933E+04  0.36869963E+05                                13.519436                           11.113119       0.266396       1.867152                    0.999835      49.622453     155.469430       0.537915       0.378191      -1.102777       0.036101       0.011100      -0.072349       0.081614       0.050201      -0.009213       0.006108       0.071649      -0.038841      -0.057308      -0.011198       0.068507             15.184247      15.381399      -3.272228       0.135943      16.300913       0.655714      13.870430           0.004086
           13              H       4.093189       6.578732      12.239401       0.147208       1.046662 0.81947108E+01  0.81416082E+02                                 1.755755                            1.714923      -1.011124       2.416043                    0.996404       3.497269      10.042114       0.458081       1.345820      -0.695919      -0.024457       0.007253      -0.020581       0.032777      -0.002989       0.004619      -0.001433       0.012897      -0.022737      -0.008789      -0.003291       0.012079              1.770683       1.969339      -0.040307       0.389581       1.551980      -0.151230       1.790729          -0.000056
           14              H       5.224991       5.466257      12.456119       0.152725       1.019107 0.81790949E+01  0.81574481E+02                                 1.750820                            1.733712      -1.153380       2.352294                    0.995609       3.574414      10.429821       0.445633       1.378098      -0.688820       0.016585      -0.029891      -0.009351       0.035440      -0.004789      -0.004931       0.000186      -0.006756      -0.013631      -0.008585      -0.000055       0.008640              1.753283       1.676791      -0.142170      -0.031843       2.017626       0.249145       1.565431           0.000901
           15              H      -2.016078       8.019610      10.943222       0.148605       1.038939 0.82378776E+01  0.81147358E+02                                 1.693101                            1.677421      -0.790777       2.522943                    0.999173       3.276762       9.071431       0.485453       1.280856      -0.711571       0.019406      -0.016605      -0.021936       0.033668      -0.003578      -0.009066       0.000732      -0.007274       0.003201      -0.011403       0.002224       0.009179              1.690682       1.595767      -0.162813      -0.170280       1.512206       0.063256       1.964071           0.001545
           16              H       4.810215       8.404081      11.438577       0.147687       1.165526 0.93201264E+01  0.94996652E+02                                 1.832338                            1.782839      -1.257689       2.292181                    0.994805       3.592332      10.225358       0.469879       1.278892      -0.709510      -0.031172      -0.000801      -0.006531       0.031859      -0.006117      -0.002973      -0.005443       0.014546      -0.025143      -0.013188      -0.000549       0.013737              1.853401       2.161323      -0.060396       0.401879       1.584886      -0.161610       1.813994           0.000042
           17              H      -1.000788       6.055424      12.185738       0.156361       1.036664 0.82106676E+01  0.81636689E+02                                 1.736321                            1.708287      -1.220071       2.313166                    0.995750       3.563819      10.246276       0.462194       1.332829      -0.697417      -0.001271      -0.021825      -0.018803       0.028836       0.002752       0.006263       0.004092       0.000868      -0.017344      -0.009503       0.000162       0.009341              1.747919       1.636340      -0.154280      -0.091265       1.902947       0.359830       1.704470           0.002515
           18              H      -0.408678       7.498082      12.536615       0.171283       1.025089 0.81429477E+01  0.80334927E+02                                 1.710641                            1.695527      -0.898874       2.488823                    0.998069       3.245260       9.122016       0.468947       1.323912      -0.702597       0.023274       0.021370      -0.008569       0.032738       0.005531      -0.002581      -0.001384       0.007333      -0.036673      -0.012563      -0.000524       0.013087              1.707389       1.836205       0.223877      -0.077727       1.808447      -0.147473       1.477515          -0.000812
           19              H      -0.614218       6.770968       1.919501       0.147108       1.046895 0.81969905E+01  0.81443797E+02                                 1.755954                            1.715111      -1.010981       2.416044                    0.996404       3.497749      10.043564       0.458080       1.345741      -0.695934       0.024452      -0.007263      -0.020559       0.032761      -0.002988      -0.004619       0.001437       0.012896      -0.022744      -0.008792      -0.003288       0.012080              1.770886       1.969589      -0.040316      -0.389649       1.552145       0.151259       1.790925           0.000056
           20              H      -1.746020       7.883443       2.136219       0.152629       1.019443 0.81825589E+01  0.81617325E+02                                 1.751158                            1.734038      -1.153561       2.352140                    0.995605       3.575147      10.432347       0.445609       1.378032      -0.688831      -0.016592       0.029884      -0.009328       0.035431      -0.004786       0.004926      -0.000184      -0.006758      -0.013657      -0.008584      -0.000056       0.008640              1.753624       1.677114      -0.142206       0.031851       2.018050      -0.249218       1.565709          -0.000896
           21              H       5.495049       5.330090       0.623322       0.148433       1.039562 0.82442870E+01  0.81226235E+02                                 1.693756                            1.678051      -0.791135       2.522663                    0.999169       3.277978       9.075658       0.485372       1.280821      -0.711576      -0.019410       0.016609      -0.021894       0.033644      -0.003577       0.009053      -0.000729      -0.007277       0.003161      -0.011393       0.002230       0.009163              1.691340       1.596352      -0.162908       0.170382       1.512758      -0.063295       1.964910          -0.001541
           22              H      -1.331244       4.945619       1.118677       0.147586       1.165725 0.93221559E+01  0.95022275E+02                                 1.832535                            1.783023      -1.257412       2.292262                    0.994806       3.592718      10.226640       0.469859       1.278878      -0.709514       0.031174       0.000806      -0.006506       0.031856      -0.006117       0.002963       0.005445       0.014550      -0.025152      -0.013188      -0.000551       0.013739              1.853602       2.161602      -0.060409      -0.401928       1.585042       0.161630       1.814162          -0.000041
           23              H       4.479759       7.294276       1.865838       0.156243       1.037096 0.82150401E+01  0.81690598E+02                                 1.736745                            1.708690      -1.220328       2.312961                    0.995748       3.564735      10.249385       0.462164       1.332748      -0.697431       0.001282       0.021818      -0.018784       0.028818       0.002748      -0.006261      -0.004090       0.000871      -0.017376      -0.009510       0.000171       0.009339              1.748352       1.636728      -0.154349       0.091300       1.903449      -0.359974       1.704879          -0.002509
           24              H       3.887649       5.851619       2.216715       0.171180       1.025362 0.81457611E+01  0.80369699E+02                                 1.710954                            1.695828      -0.899115       2.488670                    0.998065       3.245785       9.123918       0.468902       1.323924      -0.702594      -0.023265      -0.021377      -0.008556       0.032733       0.005529       0.002574       0.001382       0.007330      -0.036688      -0.012567      -0.000519       0.013085              1.707705       1.836558       0.223950       0.077743       1.808803       0.147518       1.477753           0.000812
           25              H       0.993725       2.321068       8.400399       0.147070       1.046951 0.81975343E+01  0.81450441E+02                                 1.756010                            1.715163      -1.010976       2.416033                    0.996404       3.497853      10.043894       0.458075       1.345733      -0.695936       0.024451      -0.007262       0.020555       0.032758      -0.002988       0.004620      -0.001438       0.012894      -0.022745      -0.008793      -0.003287       0.012079              1.770944       1.969659      -0.040319       0.389671       1.552190      -0.151267       1.790983          -0.000055
           26              H      -0.138077       3.433543       8.183681       0.152597       1.019471 0.81828488E+01  0.81620932E+02                                 1.751196                            1.734073      -1.153593       2.352121                    0.995605       3.575206      10.432561       0.445602       1.378040      -0.688830      -0.016592       0.029886       0.009326       0.035433      -0.004786      -0.004926       0.000185      -0.006759      -0.013662      -0.008584      -0.000057       0.008641              1.753662       1.677150      -0.142213      -0.031852       2.018097       0.249226       1.565738           0.000898
           27              H       7.102992       0.880190       9.696578       0.148410       1.039640 0.82450761E+01  0.81235831E+02                                 1.693826                            1.678119      -0.791159       2.522634                    0.999169       3.278127       9.076128       0.485368       1.280803      -0.711579      -0.019412       0.016610       0.021887       0.033641      -0.003577      -0.009053       0.000729      -0.007278       0.003156      -0.011393       0.002231       0.009162              1.691411       1.596414      -0.162918      -0.170392       1.512818       0.063299       1.965000           0.001546
           28              H       0.276699       0.495719       9.201223       0.147563       1.165744 0.93223182E+01  0.95024072E+02                                 1.832534                            1.783023      -1.257334       2.292287                    0.994806       3.592745      10.226629       0.469867       1.278855      -0.709519       0.031174       0.000807       0.006500       0.031855      -0.006118      -0.002963      -0.005444       0.014551      -0.025153      -0.013188      -0.000552       0.013740              1.853601       2.161603      -0.060409       0.401924       1.585042      -0.161629       1.814157           0.000044
           29              H       6.087702       2.844376       8.454062       0.156216       1.037144 0.82155292E+01  0.81696662E+02                                 1.736799                            1.708741      -1.220368       2.312934                    0.995748       3.564837      10.249747       0.462156       1.332749      -0.697431       0.001282       0.021819       0.018782       0.028818       0.002747       0.006261       0.004092       0.000871      -0.017382      -0.009512       0.000173       0.009339              1.748407       1.636778      -0.154357      -0.091304       1.903512       0.359991       1.704932           0.002512
           30              H       5.495592       1.401719       8.103185       0.171161       1.025416 0.81463113E+01  0.80376473E+02                                 1.711012                            1.695884      -0.899131       2.488652                    0.998064       3.245890       9.124285       0.468895       1.323922      -0.702595      -0.023264      -0.021376       0.008553       0.032731       0.005528      -0.002574      -0.001382       0.007331      -0.036694      -0.012568      -0.000517       0.013085              1.707763       1.836623       0.223962      -0.077747       1.808867      -0.147527       1.477798          -0.000809
           31              H       5.701132       2.128832      18.720299       0.147187       1.046669 0.81947730E+01  0.81416754E+02                                 1.755757                            1.714926      -1.011076       2.416060                    0.996405       3.497279      10.042105       0.458083       1.345814      -0.695920      -0.024456       0.007257       0.020576       0.032774      -0.002989      -0.004617       0.001434       0.012898      -0.022738      -0.008789      -0.003290       0.012079              1.770685       1.969342      -0.040311      -0.389583       1.551982       0.151233       1.790730           0.000059
           32              H       6.832934       1.016357      18.503581       0.152692       1.019206 0.81800844E+01  0.81586511E+02                                 1.750903                            1.733790      -1.153354       2.352280                    0.995608       3.574602      10.430380       0.445635       1.378055      -0.688827       0.016584      -0.029884       0.009349       0.035433      -0.004788       0.004929      -0.000184      -0.006752      -0.013634      -0.008583      -0.000054       0.008637              1.753366       1.676867      -0.142181       0.031847       2.017733      -0.249167       1.565499          -0.000897
           33              H      -0.408135       3.569710      20.016478       0.148561       1.039051 0.82390198E+01  0.81161428E+02                                 1.693223                            1.677538      -0.790804       2.522908                    0.999172       3.276979       9.072191       0.485435       1.280856      -0.711570       0.019407      -0.016604       0.021929       0.033663      -0.003579       0.009062      -0.000731      -0.007276       0.003191      -0.011401       0.002226       0.009174              1.690804       1.595878      -0.162832       0.170304       1.512307      -0.063266       1.964227          -0.001543
           34              H       6.418158       3.954181      19.521123       0.147652       1.165611 0.93209977E+01  0.95007756E+02                                 1.832431                            1.782925      -1.257694       2.292169                    0.994805       3.592481      10.225903       0.469866       1.278896      -0.709510      -0.031172      -0.000801       0.006527       0.031858      -0.006116       0.002970       0.005444       0.014545      -0.025146      -0.013188      -0.000548       0.013736              1.853497       2.161451      -0.060400      -0.401912       1.584958       0.161621       1.814083          -0.000039
           35              H       0.607155       1.605524      18.773962       0.156346       1.036692 0.82109313E+01  0.81639817E+02                                 1.736341                            1.708305      -1.220058       2.313163                    0.995751       3.563854      10.246347       0.462197       1.332814      -0.697420      -0.001279      -0.021817       0.018806       0.028832       0.002752      -0.006264      -0.004089       0.000868      -0.017337      -0.009501       0.000162       0.009340              1.747939       1.636353      -0.154284       0.091266       1.902975      -0.359844       1.704489          -0.002511
           36              H       1.199265       3.048182      18.423085       0.171253       1.025087 0.81429101E+01  0.80334432E+02                                 1.710648                            1.695533      -0.898941       2.488800                    0.998068       3.245220       9.121885       0.468943       1.323927      -0.702595       0.023269       0.021376       0.008574       0.032740       0.005531       0.002578       0.001385       0.007332      -0.036665      -0.012560      -0.000524       0.013085              1.707396       1.836215       0.223886       0.077729       1.808458       0.147477       1.477516           0.000816
           37              C       4.304063       6.029615      14.231555       0.658895      21.715440 0.25621701E+03  0.53647926E+04                                 7.327271                            5.818945      -0.250179       1.980038                    0.999534      22.333682      63.917030       0.590268       0.495578      -1.002368      -0.013934      -0.031145       0.061039       0.069928      -0.074468       0.018672      -0.022816       0.100926      -0.035901      -0.085837      -0.016602       0.102439              8.149050       7.318352       3.565132      -0.906259       9.419272       0.390747       7.709526           0.001843
           38              C       4.839295       6.299278      12.826810      -0.290790      28.864039 0.47951064E+03  0.11611564E+05                                 8.230598                            7.285927      -0.269052       1.897246                    0.996800      31.045485      92.092118       0.609272       0.415148      -1.059631       0.067022       0.046897      -0.017357       0.083621       0.022692       0.009741      -0.017773       0.036854      -0.142740      -0.055734       0.002698       0.053036              8.782566       9.262386       2.289212      -0.403407       8.391092      -0.653937       8.694219           0.000760
           39              C      -2.546077       8.332883      11.718659      -0.279252      29.135486 0.45876878E+03  0.10948940E+05                                 8.207539                            7.056524      -0.216410       1.918361                    0.996747      30.323516      88.288416       0.630534       0.407023      -1.068597       0.013167      -0.068642       0.043994       0.082587      -0.016109       0.004964      -0.039994      -0.026881      -0.053827      -0.043060      -0.008722       0.051782              8.951883       6.659330       0.268830       1.441855      10.687979      -1.712867       9.508341           0.001516
           40              C       1.178266       0.794752      12.178101       0.620853      21.875556 0.24782516E+03  0.51010835E+04                                 7.105406                            5.540878       0.107560       2.090664                    0.999349      21.854833      60.261091       0.640540       0.464561      -1.027677       0.025522       0.019612       0.018517       0.037134      -0.058525       0.001817       0.005906       0.159207      -0.144969      -0.076019      -0.046945       0.122963              7.912496       4.141276       1.726725       0.047583      10.292446      -1.412770       9.303765           0.002210
           41              C      -1.039514       6.796777      12.833208      -0.413527      31.284305 0.54242214E+03  0.13485019E+05                                 8.593777                            7.655860      -0.387861       1.849103                    0.996903      32.574316      96.471216       0.608009       0.405212      -1.070898      -0.086501       0.048192      -0.048705       0.110349       0.010888      -0.012290       0.018067       0.085778      -0.255555      -0.090027       0.002596       0.087431              9.302648      10.813477      -2.489975       1.287536       8.480661      -1.140195       8.613807          -0.002720
           42              C       3.240536       4.110818      10.370055       0.507095      23.973134 0.28622557E+03  0.61185006E+04                                 7.562130                            5.984757      -0.064786       2.023491                    0.999144      23.501600      66.426380       0.610596       0.469262      -1.023257       0.125899      -0.067925       0.006545       0.143203       0.079458       0.025906       0.054581      -0.146705      -0.208820      -0.085820      -0.073083       0.158903              8.329078       8.297044      -1.119131      -1.397787       5.186806      -0.823653      11.503385           0.000221
           43              C      -0.825092       7.320086       3.911655       0.658906      21.715028 0.25620874E+03  0.53646146E+04                                 7.327350                            5.818958      -0.250399       1.979972                    0.999534      22.333926      63.919193       0.590247       0.495596      -1.002352       0.013932       0.031149       0.061036       0.069927      -0.074467      -0.018659       0.022838       0.100942      -0.035968      -0.085838      -0.016613       0.102451              8.149199       7.318505       3.565260       0.906312       9.419480      -0.390723       7.709612          -0.001843
           44              C      -1.360324       7.050422       2.506910      -0.290777      28.864420 0.47951575E+03  0.11611765E+05                                 8.230638                            7.285905      -0.268985       1.897236                    0.996804      31.046818      92.097564       0.609278       0.415141      -1.059631      -0.067027      -0.046915      -0.017321       0.083628       0.022646      -0.009768       0.017788       0.036863      -0.142885      -0.055784       0.002756       0.053028              8.782656       9.262473       2.289190       0.403455       8.391271       0.653916       8.694224          -0.000768
           45              C       6.025048       5.016817       1.398759      -0.279229      29.135670 0.45877035E+03  0.10949064E+05                                 8.207559                            7.056478      -0.216341       1.918351                    0.996750      30.325184      88.295655       0.630540       0.407016      -1.068593      -0.013167       0.068652       0.044041       0.082620      -0.016118      -0.004965       0.039966      -0.026764      -0.054009      -0.043085      -0.008652       0.051736              8.951935       6.659379       0.268851      -1.441605      10.688081       1.712745       9.508345          -0.001517
           46              C       5.516591       3.655148       1.858201       0.620856      21.876151 0.24783015E+03  0.51012487E+04                                 7.105699                            5.541042       0.107193       2.090535                    0.999349      21.855488      60.264684       0.640507       0.464579      -1.027660      -0.025541      -0.019630       0.018513       0.037154      -0.058528      -0.001807      -0.005887       0.159190      -0.145106      -0.075985      -0.046996       0.122981              7.912870       4.141404       1.726844      -0.047576      10.293166       1.412771       9.304040          -0.002213
           47              C       4.518485       6.552923       2.513308      -0.413474      31.282834 0.54238982E+03  0.13484097E+05                                 8.593532                            7.655616      -0.387949       1.849070                    0.996904      32.574682      96.473798       0.608017       0.405210      -1.070892       0.086521      -0.048197      -0.048678       0.110356       0.010910       0.012279      -0.018072       0.085715      -0.255616      -0.090046       0.002632       0.087414              9.302393      10.813074      -2.489764      -1.287374       8.480626       1.140051       8.613479           0.002727
           48              C       3.454321       0.339082       0.050155       0.507101      23.973419 0.28623017E+03  0.61186278E+04                                 7.562211                            5.984824      -0.065031       2.023408                    0.999143      23.501784      66.427207       0.610589       0.469265      -1.023255      -0.125910       0.067894       0.006512       0.143197       0.079465      -0.025883      -0.054586      -0.146672      -0.208814      -0.085808      -0.073086       0.158894              8.329159       8.297103      -1.119116       1.397726       5.186857       0.823693      11.503517          -0.000217
           49              C       0.782851       2.870186       6.408245       0.658903      21.714648 0.25620349E+03  0.53644789E+04                                 7.327292                            5.818919      -0.250410       1.979973                    0.999534      22.333647      63.918303       0.590246       0.495599      -1.002350       0.013933       0.031149      -0.061038       0.069928      -0.074470       0.018659      -0.022838       0.100944      -0.035965      -0.085842      -0.016612       0.102453              8.149132       7.318435       3.565216      -0.906306       9.419392       0.390719       7.709569           0.001848
           50              C       0.247619       2.600522       7.812990      -0.290780      28.864126 0.47950926E+03  0.11611568E+05                                 8.230570                            7.285843      -0.268981       1.897237                    0.996804      31.046679      92.096993       0.609282       0.415139      -1.059632      -0.067024      -0.046914       0.017319       0.083625       0.022647       0.009771      -0.017788       0.036857      -0.142921      -0.055795       0.002762       0.053033              8.782582       9.262404       2.289128      -0.403431       8.391192      -0.653909       8.694151           0.000772
           51              C       7.632991       0.566917       8.921141      -0.279237      29.135933 0.45877544E+03  0.10949217E+05                                 8.207597                            7.056509      -0.216299       1.918356                    0.996751      30.325496      88.296743       0.630540       0.407015      -1.068594      -0.013165       0.068656      -0.044050       0.082628      -0.016122       0.004959      -0.039960      -0.026744      -0.054045      -0.043090      -0.008637       0.051727              8.951977       6.659402       0.268854       1.441579      10.688150      -1.712737       9.508380           0.001524
           52              C       3.908648       8.105048       8.461699       0.620860      21.876001 0.24782781E+03  0.51011940E+04                                 7.105698                            5.541037       0.107144       2.090520                    0.999349      21.855421      60.264676       0.640503       0.464583      -1.027657      -0.025544      -0.019632      -0.018516       0.037159      -0.058527       0.001805       0.005885       0.159193      -0.145138      -0.075980      -0.047007       0.122988              7.912873       4.141399       1.726837       0.047576      10.293179      -1.412759       9.304039           0.002217
           53              C       6.126428       2.103023       7.806592      -0.413478      31.282816 0.54238934E+03  0.13484095E+05                                 8.593540                            7.655618      -0.387971       1.849061                    0.996904      32.574840      96.474591       0.608016       0.405210      -1.070891       0.086523      -0.048197       0.048673       0.110355       0.010909      -0.012279       0.018077       0.085714      -0.255650      -0.090058       0.002639       0.087418              9.302402      10.813045      -2.489733       1.287370       8.480658      -1.140055       8.613504          -0.002720
           54              C       1.846378       4.788982      10.269745       0.507094      23.973632 0.28623337E+03  0.61187104E+04                                 7.562243                            5.984850      -0.065027       2.023408                    0.999143      23.501870      66.427422       0.610589       0.469264      -1.023256      -0.125914       0.067890      -0.006511       0.143198       0.079468       0.025880       0.054589      -0.146664      -0.208828      -0.085812      -0.073085       0.158897              8.329197       8.297137      -1.119117      -1.397733       5.186876      -0.823696      11.503578           0.000221
           55              C       5.912006       1.579715      16.728145       0.658911      21.715184 0.25621091E+03  0.53646705E+04                                 7.327363                            5.818969      -0.250424       1.979960                    0.999534      22.334080      63.919664       0.590249       0.495594      -1.002353      -0.013953      -0.031130      -0.061025       0.069913      -0.074467      -0.018679       0.022814       0.100946      -0.035996      -0.085826      -0.016633       0.102459              8.149195       7.318501       3.565257       0.906259       9.419481      -0.390768       7.709604          -0.001840
           56              C       6.447238       1.849378      18.132890      -0.290772      28.863254 0.47949306E+03  0.11611027E+05                                 8.230411                            7.285754      -0.268979       1.897272                    0.996800      31.045023      92.090182       0.609284       0.415143      -1.059634       0.067013       0.046906       0.017353       0.083618       0.022685      -0.009737       0.017768       0.036859      -0.142761      -0.055734       0.002698       0.053035              8.782375       9.262106       2.289122       0.403456       8.390958       0.653907       8.694062          -0.000768
           57              C      -0.938134       3.882983      19.241041      -0.279229      29.134650 0.45875211E+03  0.10948458E+05                                 8.207380                            7.056383      -0.216406       1.918367                    0.996747      30.323253      88.287720       0.630542       0.407022      -1.068596       0.013165      -0.068644      -0.044004       0.082593      -0.016110      -0.004965       0.039995      -0.026864      -0.053847      -0.043067      -0.008712       0.051779              8.951704       6.659251       0.268848      -1.441768      10.687714       1.712768       9.508146          -0.001515
           58              C      -0.429677       5.244652      18.781599       0.620845      21.875776 0.24782734E+03  0.51011510E+04                                 7.105512                            5.540943       0.107392       2.090605                    0.999349      21.855043      60.262247       0.640527       0.464568      -1.027671       0.025527       0.019616      -0.018520       0.037140      -0.058523      -0.001815      -0.005901       0.159200      -0.144985      -0.076010      -0.046952       0.122963              7.912629       4.141336       1.726783      -0.047582      10.292653       1.412792       9.303896          -0.002204
           59              C       0.568429       2.346877      18.126492      -0.413477      31.282291 0.54238009E+03  0.13483690E+05                                 8.593352                            7.655520      -0.387801       1.849142                    0.996902      32.572894      96.465473       0.608029       0.405207      -1.070903      -0.086502       0.048199       0.048708       0.110355       0.010899       0.012280      -0.018058       0.085754      -0.255449      -0.089989       0.002586       0.087403              9.302153      10.812897      -2.489759      -1.287379       8.480260       1.140044       8.613302           0.002731
           60              C       1.632593       8.560718      20.589645       0.507101      23.973057 0.28622429E+03  0.61184718E+04                                 7.562137                            5.984760      -0.064848       2.023472                    0.999144      23.501600      66.426562       0.610592       0.469265      -1.023255       0.125898      -0.067919      -0.006541       0.143199       0.079458      -0.025899      -0.054582      -0.146701      -0.208812      -0.085814      -0.073085       0.158899              8.329085       8.297044      -1.119125       1.397776       5.186809       0.823659      11.503403          -0.000217
           61              N      -2.422212       7.362805      12.840639      -0.007070      30.111286 0.44040586E+03  0.10227046E+05                                 8.388124                            6.985084      -0.306361       1.944534                    0.996617      25.529897      69.328355       0.634874       0.415453      -1.081519       0.041911      -0.100115      -0.142026       0.178748       0.024356       0.023075      -0.090019       0.037453      -0.216647      -0.133564       0.056219       0.077345              9.457153       9.691470       0.363862       0.384088      10.701447      -2.491909       7.978541           0.076085
           62              N       5.901183       5.986895       2.520739      -0.007150      30.111685 0.44040912E+03  0.10227267E+05                                 8.388699                            6.985501      -0.306665       1.944431                    0.996618      25.531052      69.334775       0.634794       0.415499      -1.081475      -0.041904       0.100097      -0.141982       0.178702       0.024356      -0.023073       0.090046       0.037458      -0.216672      -0.133592       0.056228       0.077364              9.457892       9.692155       0.363962      -0.383986      10.702325       2.492154       7.979194          -0.076001
           63              N       7.509126       1.536995       7.799161      -0.007134      30.111193 0.44040059E+03  0.10226997E+05                                 8.388544                            6.985382      -0.306615       1.944453                    0.996618      25.530647      69.332951       0.634808       0.415493      -1.081481      -0.041902       0.100093       0.141976       0.178694       0.024353       0.023072      -0.090047       0.037456      -0.216667      -0.133591       0.056228       0.077363              9.457711       9.691991       0.363964       0.383965      10.702100      -2.492097       7.979041           0.075990
           64              N      -0.814269       2.912905      18.119061      -0.007098      30.111166 0.44040470E+03  0.10227041E+05                                 8.388223                            6.985170      -0.306391       1.944527                    0.996617      25.529917      69.329126       0.634855       0.415464      -1.081508       0.041900      -0.100098       0.142012       0.178725       0.024350      -0.023065       0.090016       0.037470      -0.216670      -0.133564       0.056224       0.077340              9.457276       9.691541       0.363906      -0.384040      10.701595       2.491967       7.978692          -0.076030
           65              O       4.492185       6.926714      15.127116      -0.517791      33.040443 0.53363029E+03  0.12838579E+05                                 8.192985                            7.198198       0.182691       2.105201                    0.997124      27.716641      73.524605       0.699184       0.364115      -1.131937      -0.008387      -0.024025       0.023913       0.034920       0.013859       0.031822       0.058119      -0.039706      -0.157569      -0.085493       0.003200       0.082292              8.745194       7.101760       2.368482       0.441635      11.239885       3.000337       7.893937           0.068489
           66              O       3.669205       4.974098      14.433206      -0.584158      37.311249 0.53075462E+03  0.12709933E+05                                 8.861789                            7.134724       0.477242       2.212574                    0.994804      27.551659      72.130950       0.711156       0.359660      -1.139198       0.050026       0.046865       0.057018       0.089163      -0.012852       0.022731      -0.017766       0.015373      -0.251984      -0.089701       0.027152       0.062548             10.056165      11.504317       5.786947      -0.336895      12.559984      -0.758915       6.104194           0.013582
           67              O       1.304860       0.968298      13.452196      -0.618585      37.884933 0.62260770E+03  0.15512127E+05                                 8.868203                            7.699112       0.279187       2.114763                    0.998346      28.866189      77.013327       0.688575       0.357025      -1.141617       0.016812      -0.043061       0.002999       0.046324      -0.040032       0.005534       0.003437       0.099917       0.176231      -0.093560       0.033980       0.059581              9.509126       5.162611       1.022555      -0.047677       9.468800      -0.079192      13.895966           0.038934
           68              O       1.418934       1.698082      11.374594      -0.560578      32.098519 0.45916836E+03  0.10557094E+05                                 7.835116                            6.505674       0.899893       2.348466                    0.998358      26.666335      67.412456       0.770708       0.345656      -1.155734       0.014081      -0.019558      -0.030275       0.038696      -0.019667      -0.019972      -0.076902       0.076289      -0.120424      -0.111411       0.048370       0.063041              8.622379       5.185843       1.847535      -0.634209      11.059771      -4.031217       9.621522           0.008193
           69              O       0.915340       5.662943      14.251988      -0.815853      47.210400 0.79836280E+03  0.21104947E+05                                10.339552                            8.737754       0.105539       2.042764                    0.996916      31.283161      85.153866       0.646088       0.358617      -1.143686       0.074586       0.046948       0.039523       0.096588      -0.003757       0.007953      -0.006473       0.002042      -0.007990      -0.009711      -0.002554       0.012265             11.555059      16.864637      -4.537081      -2.485043       9.803985       1.183452       7.996555           0.000582
           70              O      -1.455482       5.027497      14.841255      -0.752055      45.710675 0.82084188E+03  0.21953344E+05                                10.322152                            8.987415      -0.165634       1.954743                    0.995692      31.370195      87.218977       0.620617       0.369013      -1.130216      -0.072476      -0.046620       0.010237       0.086781       0.034932       0.034813      -0.034656      -0.019077      -0.023714      -0.070423       0.028036       0.042387             11.379269       9.425862       1.008948       0.245600      13.804759      -5.419253      10.907187          -0.042513
           71              O      -0.607735       7.389504      15.360139      -0.855688      49.286846 0.92130513E+03  0.25298671E+05                                10.683349                            9.451471      -0.200547       1.928275                    0.996632      32.797638      91.648513       0.613459       0.363602      -1.137230      -0.009606       0.045673      -0.020039       0.050793      -0.001787      -0.025357      -0.001173      -0.018960      -0.056527      -0.036562       0.017226       0.019336             11.561801       8.234234      -1.237635       1.233763      14.300899       4.349319      12.150270           0.000089
           72              O       3.583536       3.669388      11.504212      -0.601981      32.785107 0.52254624E+03  0.12470978E+05                                 8.007102                            7.022744       0.391612       2.150351                    0.998436      28.458948      74.502326       0.725120       0.353932      -1.143204       0.052437       0.004033      -0.081884       0.097319       0.061979       0.035119      -0.007235      -0.114095       0.154563      -0.117295       0.051319       0.065975              8.462001       6.656620       0.217751       0.946564       6.367156      -1.361845      12.362228           0.000586
           73              O       3.927295       4.064539       9.328777      -0.584967      36.029351 0.53301513E+03  0.12751665E+05                                 8.543262                            7.081886       0.607429       2.235044                    0.998739      27.793531      72.247104       0.725586       0.352850      -1.146987       0.009871      -0.056958       0.085231       0.102986       0.049545      -0.039659       0.029884      -0.088601       0.096113      -0.100296       0.039734       0.060562              9.482172       8.798558      -0.942374      -4.436456       6.073605       0.654640      13.574352           0.000561
           74              O      -1.013214       6.422986       4.807216      -0.517919      33.047257 0.53376476E+03  0.12842698E+05                                 8.194285                            7.199243       0.182461       2.105084                    0.997124      27.719127      73.535149       0.699109       0.364129      -1.131920       0.008376       0.023998       0.023873       0.034870       0.013851      -0.031832      -0.058151      -0.039705      -0.157738      -0.085560       0.003233       0.082326              8.746683       7.102983       2.369120      -0.441706      11.242035      -3.000859       7.895030          -0.068448
           75              O      -0.190234       8.375602       4.113306      -0.584276      37.316446 0.53083784E+03  0.12712435E+05                                 8.862601                            7.135259       0.477397       2.212581                    0.994806      27.553577      72.137603       0.711132       0.359657      -1.139199      -0.050039      -0.046902       0.057065       0.089219      -0.012860      -0.022729       0.017781       0.015395      -0.252068      -0.089730       0.027155       0.062575             10.057240      11.505636       5.787827       0.336917      12.561437       0.758972       6.104647          -0.013539
           76              O       5.389997       3.481602       3.132296      -0.618571      37.883663 0.62257375E+03  0.15511068E+05                                 8.867991                            7.698878       0.279267       2.114801                    0.998346      28.865375      77.010591       0.688589       0.357022      -1.141619      -0.016803       0.043090       0.003036       0.046350      -0.040049      -0.005537      -0.003440       0.099908       0.176274      -0.093574       0.033979       0.059595              9.508930       5.162475       1.022552       0.047722       9.468631       0.079268      13.895684          -0.038910
           77              O       5.275923       2.751818       1.054694      -0.560875      32.109325 0.45935744E+03  0.10562550E+05                                 7.836797                            6.506957       0.900082       2.348407                    0.998361      26.671520      67.429550       0.770640       0.345650      -1.155737      -0.014099       0.019584      -0.030130       0.038602      -0.019661       0.019964       0.076898       0.076282      -0.120582      -0.111420       0.048358       0.063062              8.624310       5.186802       1.848059       0.634385      11.062537       4.032232       9.623592          -0.008174
           78              O       2.563631       7.686757       3.932088      -0.815881      47.210234 0.79835975E+03  0.21104834E+05                                10.339500                            8.737714       0.105639       2.042794                    0.996916      31.283106      85.153494       0.646092       0.358615      -1.143688      -0.074603      -0.046968       0.039555       0.096624      -0.003747      -0.007963       0.006475       0.002047      -0.008055      -0.009733      -0.002535       0.012268             11.555035      16.864776      -4.537070       2.484954       9.803918      -1.183382       7.996412          -0.000587
           79              O       4.934453       8.322203       4.521355      -0.752076      45.711219 0.82085064E+03  0.21953662E+05                                10.322300                            8.987508      -0.165670       1.954732                    0.995692      31.370159      87.219368       0.620608       0.369016      -1.130212       0.072507       0.046603       0.010234       0.086798       0.034925      -0.034822       0.034677      -0.019072      -0.023753      -0.070440       0.028044       0.042395             11.379503       9.426010       1.008842      -0.245647      13.805079       5.419513      10.907419           0.042536
           80              O       4.086706       5.960196       5.040239      -0.855654      49.283288 0.92123102E+03  0.25296104E+05                                10.682804                            9.451081      -0.200459       1.928320                    0.996633      32.796389      91.643788       0.613473       0.363601      -1.137232       0.009641      -0.045689      -0.020097       0.050836      -0.001776       0.025357       0.001176      -0.018957      -0.056565      -0.036567       0.017236       0.019331             11.561160       8.233918      -1.237617      -1.233687      14.300066      -4.348938      12.149495          -0.000101
           81              O       3.111321       0.780512       1.184312      -0.601812      32.778913 0.52241894E+03  0.12467176E+05                                 8.006166                            7.021940       0.391356       2.150332                    0.998435      28.455573      74.491113       0.725154       0.353938      -1.143200      -0.052424      -0.004037      -0.081761       0.097208       0.061990      -0.035146       0.007273      -0.114144       0.154597      -0.117339       0.051367       0.065972              8.461001       6.655831       0.217791      -0.946518       6.366518       1.361664      12.360655          -0.000580
           82              O       2.767562       0.385361      19.648677      -0.585182      36.035621 0.53313490E+03  0.12755235E+05                                 8.544078                            7.082555       0.607792       2.235088                    0.998740      27.797054      72.258032       0.725572       0.352837      -1.146998      -0.009854       0.056947       0.085350       0.103076       0.049520       0.039624      -0.029891      -0.088583       0.096106      -0.100254       0.039690       0.060564              9.483075       8.799356      -0.942439       4.436864       6.074112      -0.654676      13.575758          -0.000563
           83              O       0.594729       1.973086       5.512684      -0.517934      33.047139 0.53376292E+03  0.12842648E+05                                 8.194296                            7.199255       0.182435       2.105079                    0.997124      27.718970      73.534810       0.699104       0.364131      -1.131917       0.008379       0.024002      -0.023877       0.034877       0.013856       0.031829       0.058146      -0.039706      -0.157729      -0.085552       0.003228       0.082323              8.746692       7.102994       2.369119       0.441703      11.242041       3.000858       7.895041           0.068454
           84              O       1.417709       3.925702       6.206594      -0.584292      37.316094 0.53083248E+03  0.12712274E+05                                 8.862553                            7.135228       0.477416       2.212589                    0.994806      27.553416      72.137081       0.711133       0.359658      -1.139199      -0.050039      -0.046903      -0.057070       0.089223      -0.012860       0.022724      -0.017777       0.015392      -0.252045      -0.089720       0.027152       0.062569             10.057180      11.505564       5.787782      -0.336918      12.561360      -0.758973       6.104616           0.013543
           85              O       3.782054       7.931502       7.187604      -0.618566      37.883269 0.62256477E+03  0.15510793E+05                                 8.867960                            7.698845       0.279221       2.114793                    0.998345      28.865079      77.009769       0.688587       0.357024      -1.141617      -0.016805       0.043090      -0.003039       0.046351      -0.040048       0.005537       0.003438       0.099912       0.176272      -0.093575       0.033980       0.059595              9.508902       5.162455       1.022538      -0.047725       9.468580      -0.079275      13.895671           0.038904
           86              O       3.667980       7.201718       9.265206      -0.560923      32.110838 0.45938422E+03  0.10563324E+05                                 7.837040                            6.507145       0.900102       2.348397                    0.998362      26.672229      67.431940       0.770629       0.345650      -1.155736      -0.014106       0.019579       0.030105       0.038583      -0.019661      -0.019963      -0.076900       0.076281      -0.120613      -0.111425       0.048359       0.063066              8.624588       5.186939       1.848121      -0.634408      11.062911      -4.032378       9.623915           0.008171
           87              O       4.171574       3.236857       6.387812      -0.815874      47.210032 0.79835608E+03  0.21104715E+05                                10.339478                            8.737700       0.105639       2.042794                    0.996916      31.283019      85.153246       0.646092       0.358615      -1.143687      -0.074603      -0.046977      -0.039563       0.096632      -0.003748       0.007967      -0.006476       0.002053      -0.008048      -0.009735      -0.002538       0.012273             11.555005      16.864726      -4.537060      -2.484935       9.803904       1.183373       7.996385           0.000580
           88              O       6.542396       3.872303       5.798545      -0.752080      45.711621 0.82085881E+03  0.21953938E+05                                10.322364                            8.987555      -0.165680       1.954726                    0.995692      31.370300      87.219920       0.620606       0.369017      -1.130212       0.072513       0.046603      -0.010238       0.086803       0.034927       0.034824      -0.034677      -0.019067      -0.023754      -0.070442       0.028047       0.042394             11.379580       9.426058       1.008853       0.245644      13.805189      -5.419568      10.907492          -0.042533
           89              O       5.694649       1.510296       5.279661      -0.855664      49.283562 0.92123675E+03  0.25296302E+05                                10.682848                            9.451113      -0.200458       1.928320                    0.996633      32.796475      91.644119       0.613471       0.363602      -1.137231       0.009643      -0.045689       0.020086       0.050832      -0.001780      -0.025357      -0.001173      -0.018954      -0.056556      -0.036566       0.017233       0.019333             11.561212       8.233943      -1.237614       1.233697      14.300135       4.348966      12.149557           0.000094
           90              O       1.503378       5.230412       9.135588      -0.601755      32.776897 0.52237786E+03  0.12465949E+05                                 8.005861                            7.021681       0.391312       2.150338                    0.998435      28.454497      74.487523       0.725165       0.353939      -1.143199      -0.052430      -0.004041       0.081740       0.097194       0.061994       0.035152      -0.007279      -0.114141       0.154606      -0.117346       0.051373       0.065973              8.460676       6.655570       0.217788       0.946488       6.366296      -1.361610      12.360163           0.000579
           91              O       1.159619       4.835261      11.311023      -0.585175      36.036224 0.53314614E+03  0.12755576E+05                                 8.544180                            7.082636       0.607784       2.235079                    0.998741      27.797331      72.259038       0.725567       0.352838      -1.146997      -0.009864       0.056946      -0.085363       0.103087       0.049516      -0.039625       0.029888      -0.088567       0.096102      -0.100246       0.039690       0.060556              9.483196       8.799473      -0.942452      -4.436940       6.074177       0.654693      13.575937           0.000562
           92              O       6.100128       2.476814      15.832584      -0.517924      33.048047 0.53377886E+03  0.12843104E+05                                 8.194339                            7.199269       0.182541       2.105093                    0.997125      27.719778      73.536725       0.699118       0.364122      -1.131927      -0.008388      -0.023999      -0.023850       0.034858       0.013854      -0.031843      -0.058152      -0.039700      -0.157704      -0.085557       0.003229       0.082328              8.746735       7.103034       2.369169      -0.441738      11.242073      -3.000887       7.895098          -0.068434
           93              O       5.277148       0.524198      16.526494      -0.584267      37.318326 0.53086993E+03  0.12713419E+05                                 8.862953                            7.135525       0.477188       2.212502                    0.994807      27.554190      72.140257       0.711110       0.359662      -1.139193       0.050011       0.046903      -0.056975       0.089146      -0.012857      -0.022743       0.017759       0.015380      -0.252103      -0.089740       0.027165       0.062575             10.057618      11.506067       5.788060       0.336873      12.561898       0.758923       6.104888          -0.013559
           94              O      -0.303083       5.418198      17.507504      -0.618636      37.885492 0.62261525E+03  0.15512342E+05                                 8.868207                            7.699081       0.279345       2.114802                    0.998346      28.866558      77.014057       0.688588       0.357017      -1.141624       0.016803      -0.043079      -0.002992       0.046337      -0.040031      -0.005531      -0.003439       0.099892       0.176267      -0.093556       0.033965       0.059591              9.509155       5.162614       1.022601       0.047697       9.468861       0.079280      13.895990          -0.038915
           95              O      -0.189009       6.147982      19.585106      -0.560643      32.101002 0.45921158E+03  0.10558344E+05                                 7.835518                            6.505980       0.899926       2.348452                    0.998358      26.667442      67.416251       0.770689       0.345656      -1.155733       0.014088      -0.019570       0.030250       0.038684      -0.019663       0.019969       0.076899       0.076291      -0.120447      -0.111409       0.048364       0.063045              8.622842       5.186082       1.847674       0.634251      11.060414       4.031452       9.622029          -0.008188
           96              O       2.523283       1.213043      16.707712      -0.815847      47.209393 0.79833961E+03  0.21104174E+05                                10.339408                            8.737625       0.105534       2.042770                    0.996916      31.282722      85.152265       0.646093       0.358617      -1.143686       0.074630       0.046966      -0.039467       0.096608      -0.003741      -0.007934       0.006478       0.002063      -0.008086      -0.009722      -0.002525       0.012246             11.554914      16.864531      -4.537029       2.484980       9.803805      -1.183417       7.996408          -0.000590
           97              O       0.152461       0.577597      16.118445      -0.752034      45.708944 0.82081308E+03  0.21952383E+05                                10.321916                            8.987297      -0.165709       1.954731                    0.995692      31.369608      87.216989       0.620617       0.369016      -1.130214      -0.072487      -0.046575      -0.010171       0.086759       0.034912      -0.034825       0.034660      -0.019096      -0.023626      -0.070422       0.028053       0.042369             11.378937       9.425774       1.008825      -0.245652      13.804196       5.418953      10.906843           0.042580
           98              O       1.000208       2.939604      15.599561      -0.855686      49.286034 0.92129185E+03  0.25298198E+05                                10.683188                            9.451378      -0.200469       1.928297                    0.996633      32.797550      91.647868       0.613465       0.363600      -1.137232      -0.009628       0.045708       0.020109       0.050856      -0.001768       0.025364       0.001177      -0.018971      -0.056542      -0.036572       0.017243       0.019329             11.561587       8.234173      -1.237689      -1.233724      14.300532      -4.349160      12.150057          -0.000093
           99              O       1.975593       8.119288      19.455488      -0.601987      32.784748 0.52253832E+03  0.12470741E+05                                 8.007042                            7.022687       0.391522       2.150325                    0.998436      28.458770      74.501695       0.725124       0.353932      -1.143204       0.052425       0.004038       0.081871       0.097301       0.061982      -0.035118       0.007235      -0.114122       0.154563      -0.117306       0.051327       0.065979              8.461940       6.656557       0.217766      -0.946560       6.367114       1.361817      12.362149          -0.000581
          100              O       2.319352       8.514439       0.991123      -0.585023      36.031264 0.53305055E+03  0.12752728E+05                                 8.543544                            7.082108       0.607482       2.235044                    0.998739      27.794446      72.250144       0.725577       0.352848      -1.146988       0.009866      -0.056956      -0.085248       0.102998       0.049542       0.039656      -0.029884      -0.088604       0.096112      -0.100293       0.039729       0.060564              9.482490       8.798845      -0.942410       4.436618       6.073786      -0.654659      13.574840          -0.000564

******************************************************
Auxiliary information for the entire system
The total spin magnetic moment of the unit cell is   0.000465
The total net atomic charge of the unit cell is   0.000003
Accuracy of reproducing the electrostatic potential in the unit cell:
  The inner radius (bohr) =    5.0000
  The outer radius (bohr) =   12.0000
  Valid grid points have density less than (e/(bohr^3)) =    0.0001
  The number of valid grid points were=        18210
  The rms potential error without charges in kcal/mol is=      6.83768
  The rms potential error with partial charges in kcal/mol is=      1.20581
  The RRMSE value at monopole order=      0.17635
  The rms potential error with partial charges and cloud penetration in kcal/mol is=      1.21248
  The RRMSE value at monopole order with cloud penetration is=      0.17732
  The rms potential error with partial charges and atomic dipoles in kcal/mol is=      0.71183
  The RRMSE value at dipole order=      0.10410
  The rms potential error with partial charges, atomic dipoles and cloud penetration in kcal/mol is=      0.69659
  The RRMSE value at dipole order with cloud penetration=      0.10187

******************************************************
The electron densities and ab initio electrostatic potential were computed in VASP using the PBE functional and
projector augmented wave method. See the main text of the journal article for a description of computational details.
The atomic charges, dipoles, and quadrupoles were computed with the DDEC6 method as described in
(a) T. A. Manz and N. Gabaldon Limas, RSC Adv. 6 (2016) 47771-47801 DOI: 10.1039/c6ra04656h
(b) N. Gabaldon Limas and T. A. Manz, RSC Adv. 8 (2018) 2678-2707 DOI: 10.1039/c7ra11829e.
For each atom in the material, the electron cloud parameters were fit to the spherically averaged atom-in-material
electron density using radial positions for which this density was between 10^-4 and 10^-2 electrons per cubic bohr.
The polarizabilities, dispersion coefficients, and quantum Drude oscillator (QDO) parameters were fit using the MCLF method.
The magnetic structure of the system was optimized in VASP from the default ferromagnetic initial guess using spin polarization.
The atomic spin moments (ASMs) were computed on this optimized magnetic structure using the DDEC6 partition as inputs
to the method of T. A. Manz and D. S. Sholl, J. Chem. Theory Comput. 7 (2011) 4146-4164 DOI: 10.1021/ct200539n.
The RMSE and RRMSE were computed using a uniform grid with Ewald summation.
