# Supplementary material for: A collection of forcefield precursors for metal–organic frameworks
Source: RSC Adv. 2019 Nov 13;9(63):36492–507. doi: 10.1039/c9ra07327b (PMC9075174; doi:10.1039/c9ra07327b)
Supplement: RA-009-C9RA07327B-s5414 [file RA-009-C9RA07327B-s5414.xyz]

  100
jmolscript: load "" {1 1 1} spacegroup "x,y,z" unitcell [{      8.236800     0.000000     0.000000 }, {     -3.261225     8.822862     0.000000 }, {      0.000000     0.000000    20.366000 }]
Nd     1.821964     3.553849    13.198797     2.138991
Nd     4.784224     0.857582     3.015797     2.138909
Nd     3.153611     5.269013     7.167203     2.138969
Nd     0.191351     7.965280    17.350203     2.138955
Cu    -2.784831     8.417804    14.315465     0.864302
Cu     6.129793     4.816489     4.132465     0.863270
Cu     7.760406     0.405058     6.050535     0.863452
Cu    -1.154218     4.006373    16.233535     0.864080
P     -0.488285     6.172827    14.243573     1.348719
P      3.833247     7.061466     4.060573     1.348717
P      5.463860     2.650035     6.122427     1.348690
P      1.142328     1.761396    16.305427     1.348726
H      4.039507     6.513037    12.044452     0.148422
H      5.189191     5.426060    12.294954     0.158960
H     -2.039921     7.985572    10.767504     0.150071
H      4.716143     8.352603    11.266471     0.148929
H     -0.991386     6.073658    12.005757     0.162055
H     -0.414326     7.502962    12.354016     0.173973
H     -0.694545     6.721256     1.861452     0.148369
H     -1.844229     7.808233     2.111954     0.158869
H      5.384883     5.248721     0.584504     0.149912
H     -1.371180     4.881690     1.083471     0.148872
H      4.336349     7.160635     1.822757     0.161932
H      3.759289     5.731331     2.171016     0.173930
H      0.936068     2.309825     8.321548     0.148332
H     -0.213616     3.396802     8.071046     0.158838
H      7.015496     0.837290     9.598496     0.149887
H      0.259432     0.470259     9.099529     0.148843
H      5.966961     2.749204     8.360243     0.161918
H      5.389901     1.319900     8.011984     0.173931
H      5.670120     2.101606    18.504548     0.148383
H      6.819804     1.014629    18.254046     0.158898
H     -0.409308     3.574141    19.781496     0.149976
H      6.346755     3.941172    19.282529     0.148874
H      0.639226     1.662227    18.543243     0.162021
H      1.216286     3.091531    18.194984     0.173943
C      4.229791     5.996017    14.043986     0.675983
C      4.781821     6.256291    12.647286    -0.300583
C     -2.572648     8.297019    11.543041    -0.282583
C      1.177938     0.844348    11.988242     0.626549
C     -1.034561     6.807720    12.644638    -0.419216
C      3.184995     4.076162    10.236766     0.522891
C     -0.884829     7.238276     3.860986     0.675979
C     -1.436859     6.978002     2.464286    -0.300581
C      5.917610     4.937274     1.360041    -0.282561
C      5.428250     3.567083     1.805242     0.626567
C      4.379523     6.426573     2.461638    -0.419011
C      3.421192     0.335269     0.053766     0.522883
C      0.745784     2.826845     6.322014     0.675963
C      0.193754     2.566571     7.718714    -0.300595
C      7.548223     0.525843     8.822959    -0.282577
C      3.797637     7.978514     8.377758     0.626552
C      6.010136     2.015142     7.721362    -0.419034
C      1.790580     4.746700    10.129234     0.522877
C      5.860404     1.584586    16.505014     0.675980
C      6.412434     1.844860    17.901714    -0.300562
C     -0.942035     3.885588    19.005959    -0.282551
C     -0.452675     5.255779    18.560758     0.626534
C      0.596052     2.396289    17.904362    -0.419176
C      1.554383     8.487593    20.312234     0.522899
N     -2.432790     7.341503    12.662560    -0.004021
N      5.777753     5.892790     2.479560    -0.004127
N      7.408365     1.481359     7.703439    -0.004059
N     -0.802178     2.930072    17.886439    -0.004060
O      4.404190     6.892420    14.934999    -0.516462
O      3.599261     4.931980    14.250090    -0.616713
O      1.299396     1.030510    13.262136    -0.652309
O      1.400144     1.749574    11.187044    -0.570443
O      0.907323     5.629868    14.043375    -0.848736
O     -1.467788     5.036090    14.635008    -0.759393
O     -0.574623     7.370619    15.172059    -0.900507
O      3.537261     3.657959    11.375022    -0.631970
O      3.855236     4.014402     9.184048    -0.615725
O     -1.059228     6.341873     4.751999    -0.516652
O     -0.254298     8.302313     4.067090    -0.616884
O      5.306791     3.380921     3.079136    -0.652361
O      5.206044     2.661857     1.004044    -0.570755
O      2.437639     7.604425     3.860375    -0.848746
O      4.812751     8.198203     4.452008    -0.759159
O      3.919585     5.863674     4.989059    -0.900380
O      3.068927     0.753472     1.192022    -0.631837
O      2.750951     0.397029    19.367048    -0.615841
O      0.571385     1.930442     5.431001    -0.516609
O      1.376314     3.890882     6.115910    -0.616865
O      3.676179     7.792352     7.103864    -0.652360
O      3.575431     7.073288     9.178956    -0.570816
O      4.068252     3.192994     6.322625    -0.848745
O      6.443363     3.786772     5.730992    -0.759196
O      5.550198     1.452243     5.193941    -0.900382
O      1.438314     5.164903     8.990978    -0.631802
O      1.120339     4.808460    11.181952    -0.615867
O      6.034803     2.480989    15.614001    -0.516689
O      5.229873     0.520549    16.298910    -0.616905
O     -0.331216     5.441941    17.286864    -0.652403
O     -0.230469     6.161005    19.361956    -0.570557
O      2.537936     1.218437    16.505625    -0.848734
O      0.162824     0.624659    15.913992    -0.759286
O      1.055990     2.959188    15.376941    -0.900502
O      1.906648     8.069390    19.173978    -0.631946
O      2.224624     8.425833     0.998952    -0.615752

The following XYZ coordinates are in angstroms. Other properties are in atomic units.
The sperically averaged electron density of each atom fit to a function of the form exp(a - br)
eigen_1, eigen_2 and eigen_3 are the three eigenvalues of traceless quadrupole moment tensor
  atom number  atomic symbol              X              Y              Z     net charge C6 coefficient C8 coefficient C10 coefficient fluctuating dipole atomic polarizability isotropic forcefield polarizability              a              b squared Pearson coefficient          <r^3>          <r^4>         wp_QDO          m_QDO          q_QDO       dipole_x       dipole_y       dipole_z         dipole            Qxy            Qxz            Qyz     Q(x^2-y^2)  Q(3z^2 - R^2)        eigen_1        eigen_2        eigen_3 static polarizability      alpha(xx)      alpha(xy)      alpha(xz)      alpha(yy)      alpha(yz)      alpha(zz) atomic spin moment
            1             Nd       1.821964       3.553849      13.198797       2.138991     132.959357 0.32676231E+04  0.11313211E+06                                16.758416                           15.090729       2.593076       2.484118                    0.999710      83.057422     197.603026       0.676912       0.261348      -1.344304      -0.010675       0.034333       0.099744       0.106026      -0.083134       0.091080       0.014310       0.216244      -0.321666      -0.152870      -0.058462       0.211333             18.165960      13.614705       2.238982      -2.964187      20.685913      -0.333898      20.197261           0.004016
            2             Nd       4.784224       0.857582       3.015797       2.138909     132.967616 0.32678637E+04  0.11314266E+06                                16.759276                           15.091421       2.593011       2.484094                    0.999710      83.058172     197.607476       0.676887       0.261353      -1.344296       0.010681      -0.034333       0.099708       0.105994      -0.083102      -0.091020      -0.014275       0.216364      -0.321497      -0.152773      -0.058544       0.211317             18.167046      13.615660       2.239664       2.964134      20.687988       0.333469      20.197489          -0.004023
            3             Nd       3.153611       5.269013       7.167203       2.138969     132.961045 0.32676668E+04  0.11313404E+06                                16.758644                           15.090895       2.593000       2.484100                    0.999710      83.056972     197.602545       0.676904       0.261351      -1.344300       0.010670      -0.034321      -0.099721       0.106000      -0.083105       0.091020       0.014280       0.216342      -0.321410      -0.152762      -0.058536       0.211298             18.166323      13.615154       2.239522      -2.964019      20.687190      -0.333390      20.196625           0.003903
            4             Nd       0.191351       7.965280      17.350203       2.138955     132.964290 0.32677427E+04  0.11313735E+06                                16.758958                           15.091093       2.593027       2.484106                    0.999710      83.057205     197.603781       0.676898       0.261351      -1.344299      -0.010646       0.034323      -0.099723       0.106001      -0.083140      -0.091044      -0.014289       0.216180      -0.321508      -0.152806      -0.058470       0.211276             18.166687      13.615199       2.239458       2.964076      20.687252       0.333756      20.197609           0.003884
            5             Cu      -2.784831       8.417804      14.315465       0.864302      49.684375 0.90372165E+03  0.23877236E+05                                11.737673                           10.423476       1.028827       2.271343                    0.994779      40.136431      98.534133       0.514204       0.450839      -1.114685       0.033911       0.060233       0.121384       0.139685       0.056535      -0.068810      -0.031978      -0.048010       0.009072      -0.088056      -0.016975       0.105030             12.879299       8.405472       1.017317      -1.543214      16.590824       3.125383      13.641602           0.745732
            6             Cu       6.129793       4.816489       4.132465       0.863270      49.741247 0.90499399E+03  0.23920364E+05                                11.748707                           10.432547       1.025709       2.270139                    0.994771      40.155294      98.614870       0.513828       0.450989      -1.114541      -0.033952      -0.060221       0.121416       0.139718       0.056652       0.068927       0.031915      -0.048266       0.009341      -0.088307      -0.016840       0.105146             12.892080       8.412973       1.018694       1.544595      16.609003      -3.129257      13.654264          -0.779560
            7             Cu       7.760406       0.405058       6.050535       0.863452      49.733904 0.90483068E+03  0.23914844E+05                                11.747340                           10.431432       1.026055       2.270275                    0.994773      40.152615      98.604131       0.513871       0.450974      -1.114556      -0.033976      -0.060214      -0.121413       0.139718       0.056656      -0.068926      -0.031916      -0.048285       0.009387      -0.088314      -0.016834       0.105148             12.890495       8.412057       1.018538      -1.544447      16.606793       3.128671      13.652636           0.743843
            8             Cu      -1.154218       4.006373      16.233535       0.864080      49.699547 0.90404555E+03  0.23888301E+05                                11.740811                           10.425952       1.027952       2.271007                    0.994776      40.140662      98.554657       0.514090       0.450892      -1.114635       0.033941       0.060220      -0.121402       0.139703       0.056636       0.068926       0.031902      -0.048229       0.009313      -0.088290      -0.016834       0.105125             12.883012       8.407602       1.017932       1.543619      16.596142      -3.126420      13.645291           0.745807
            9              P      -0.488285       6.172827      14.243573       1.348719      66.787225 0.11808255E+04  0.35314339E+05                                13.431388                           10.985780       0.184190       1.847034                    0.999780      49.379993     155.397594       0.534359       0.383272      -1.096485       0.043208       0.017504       0.074296       0.087711       0.057680       0.008648      -0.015094       0.079387      -0.045062      -0.068193      -0.009341       0.077533             15.103181      15.433919      -3.232609      -0.189373      16.026619      -0.453490      13.849005           0.007201
           10              P       3.833247       7.061466       4.060573       1.348717      66.787307 0.11808423E+04  0.35314764E+05                                13.431281                           10.985777       0.184395       1.847101                    0.999781      49.378039     155.388397       0.534368       0.383267      -1.096495      -0.043251      -0.017650       0.074216       0.087694       0.057621      -0.008582       0.015235       0.079179      -0.045039      -0.068153      -0.009267       0.077420             15.103125      15.434307      -3.233058       0.189503      16.026762       0.453752      13.848307           0.004029
           11              P       5.463860       2.650035       6.122427       1.348690      66.787749 0.11808485E+04  0.35315026E+05                                13.431375                           10.985828       0.184385       1.847095                    0.999781      49.378515     155.390488       0.534365       0.383268      -1.096493      -0.043265      -0.017648      -0.074234       0.087715       0.057608       0.008594      -0.015250       0.079207      -0.044963      -0.068171      -0.009234       0.077405             15.103256      15.434298      -3.232987      -0.189455      16.026952      -0.453861      13.848517          -0.004298
           12              P       1.142328       1.761396      16.305427       1.348726      66.786691 0.11808266E+04  0.35314272E+05                                13.431192                           10.985702       0.184243       1.847053                    0.999780      49.378999     155.392727       0.534369       0.383266      -1.096492       0.043141       0.017525      -0.074265       0.087656       0.057729      -0.008589       0.015054       0.079413      -0.045403      -0.068158      -0.009479       0.077637             15.102906      15.434081      -3.232847       0.189409      16.026163       0.453273      13.848476           0.007165
           13              H       4.039507       6.513037      12.044452       0.148422       1.035766 0.80883277E+01  0.80224825E+02                                 1.751525                            1.709580      -1.039180       2.401530                    0.995916       3.530419      10.181696       0.455727       1.355038      -0.693626      -0.024654       0.006172      -0.021117       0.033043      -0.003273       0.004694      -0.000717       0.011915      -0.021233      -0.008318      -0.003218       0.011537              1.767771       1.950217      -0.022269       0.398184       1.545402      -0.143737       1.807694           0.000054
           14              H       5.189191       5.426060      12.294954       0.158960       0.989031 0.78830842E+01  0.77975007E+02                                 1.724459                            1.709044      -1.144384       2.362769                    0.995689       3.523239      10.269906       0.445662       1.389446      -0.686756       0.016329      -0.029919      -0.009217       0.035309      -0.004825      -0.004400       0.000688      -0.008118      -0.013611      -0.008194      -0.000870       0.009064              1.726554       1.667961      -0.152536      -0.028843       1.979422       0.225135       1.532279           0.000904
           15              H      -2.039921       7.985572      10.767504       0.150071       1.020849 0.80583706E+01  0.78888998E+02                                 1.667869                            1.654322      -0.773373       2.530342                    0.999343       3.253663       8.959540       0.491262       1.273574      -0.713074       0.019618      -0.015939      -0.020853       0.032768      -0.003063      -0.009172       0.001118      -0.007319       0.004129      -0.011328       0.002013       0.009315              1.664649       1.578840      -0.161453      -0.157932       1.487845       0.057698       1.927263           0.001677
           16              H       4.716143       8.352603      11.266471       0.148929       1.141275 0.90671135E+01  0.91843446E+02                                 1.809997                            1.760508      -1.267630       2.287748                    0.994762       3.583921      10.191170       0.471725       1.281853      -0.708642      -0.030738      -0.001716      -0.006648       0.031496      -0.005555      -0.002973      -0.004147       0.015412      -0.023476      -0.011752      -0.001780       0.013532              1.832219       2.131395      -0.048420       0.405003       1.563533      -0.156624       1.801729           0.000116
           17              H      -0.991386       6.073658      12.005757       0.162055       0.986065 0.77096071E+01  0.75562672E+02                                 1.688126                            1.662498      -1.214840       2.321006                    0.995903       3.507285      10.057286       0.464846       1.344378      -0.694946      -0.000109      -0.020610      -0.018357       0.027600       0.003457       0.005304       0.004770       0.002774      -0.017886      -0.009211      -0.000665       0.009876              1.698490       1.597062      -0.152853      -0.088705       1.846633       0.340961       1.651776           0.002347
           18              H      -0.414326       7.502962      12.354016       0.173973       0.951398 0.73730824E+01  0.70912767E+02                                 1.623595                            1.610541      -0.831571       2.524717                    0.998856       3.136149       8.686625       0.482731       1.319245      -0.703645       0.024089       0.020945      -0.007806       0.032862       0.004480      -0.002405      -0.000999       0.007956      -0.037812      -0.012874       0.000312       0.012562              1.619544       1.734471       0.213221      -0.068910       1.720108      -0.134049       1.404054           0.000634
           19              H      -0.694545       6.721256       1.861452       0.148369       1.035903 0.80896871E+01  0.80241371E+02                                 1.751645                            1.709696      -1.039102       2.401529                    0.995916       3.530704      10.182584       0.455724       1.354994      -0.693634       0.024659      -0.006177      -0.021103       0.033038      -0.003274      -0.004701       0.000716       0.011919      -0.021235      -0.008322      -0.003220       0.011542              1.767893       1.950354      -0.022266      -0.398226       1.545501       0.143752       1.807825           0.000127
           20              H      -1.844229       7.808233       2.111954       0.158869       0.989137 0.78840648E+01  0.77986299E+02                                 1.724515                            1.709095      -1.144065       2.362876                    0.995690       3.523388      10.270087       0.445681       1.389356      -0.686775      -0.016348       0.029924      -0.009198       0.035317      -0.004841       0.004387      -0.000680      -0.008127      -0.013633      -0.008192      -0.000886       0.009078              1.726612       1.668011      -0.152551       0.028846       1.979503      -0.225149       1.532323          -0.000832
           21              H       5.384883       5.248721       0.584504       0.149912       1.021190 0.80617115E+01  0.78928791E+02                                 1.668141                            1.654581      -0.773248       2.530307                    0.999343       3.254278       8.961231       0.491267       1.273445      -0.713102      -0.019641       0.015943      -0.020827       0.032767      -0.003065       0.009173      -0.001122      -0.007274       0.004058      -0.011314       0.001998       0.009315              1.664922       1.579087      -0.161492       0.157985       1.488068      -0.057718       1.927612          -0.001660
           22              H      -1.371180       4.881690       1.083471       0.148872       1.141416 0.90685959E+01  0.91862465E+02                                 1.810169                            1.760671      -1.267497       2.287790                    0.994760       3.584224      10.192344       0.471694       1.281880      -0.708636       0.030745       0.001710      -0.006639       0.031500      -0.005556       0.002959       0.004152       0.015418      -0.023477      -0.011753      -0.001780       0.013533              1.832395       2.131625      -0.048424      -0.405060       1.563667       0.156645       1.801894           0.000525
           23              H       4.336349       7.160635       1.822757       0.161932       0.986161 0.77103779E+01  0.75570721E+02                                 1.688120                            1.662490      -1.214416       2.321152                    0.995907       3.507320      10.056813       0.464895       1.344230      -0.694978       0.000129       0.020602      -0.018393       0.027619       0.003478      -0.005281      -0.004752       0.002728      -0.017867      -0.009182      -0.000682       0.009864              1.698484       1.597045      -0.152860       0.088708       1.846634      -0.340973       1.651774          -0.002534
           24              H       3.759289       5.731331       2.171016       0.173930       0.951246 0.73714607E+01  0.70892730E+02                                 1.623393                            1.610344      -0.831331       2.524852                    0.998859       3.135780       8.685114       0.482773       1.319213      -0.703655      -0.024091      -0.020947      -0.007836       0.032872       0.004481       0.002418       0.001006       0.007942      -0.037690      -0.012837       0.000295       0.012542              1.619343       1.734250       0.213200       0.068896       1.719894       0.134029       1.403885           0.000752
           25              H       0.936068       2.309825       8.321548       0.148332       1.036014 0.80908018E+01  0.80255136E+02                                 1.751762                            1.709806      -1.039139       2.401488                    0.995915       3.530953      10.183451       0.455713       1.354981      -0.693636       0.024656      -0.006175       0.021096       0.033032      -0.003272       0.004701      -0.000717       0.011919      -0.021238      -0.008323      -0.003218       0.011541              1.768013       1.950494      -0.022267       0.398266       1.545599      -0.143767       1.807945          -0.000010
           26              H      -0.213616       3.396802       8.071046       0.158838       0.989227 0.78850262E+01  0.77998362E+02                                 1.724632                            1.709209      -1.144182       2.362807                    0.995688       3.523635      10.271051       0.445662       1.389372      -0.686771      -0.016348       0.029922       0.009193       0.035314      -0.004838      -0.004386       0.000680      -0.008125      -0.013637      -0.008190      -0.000885       0.009075              1.726730       1.668127      -0.152564      -0.028847       1.979645       0.225170       1.532420           0.000801
           27              H       7.015496       0.837290       9.598496       0.149887       1.021263 0.80624727E+01  0.78938104E+02                                 1.668217                            1.654656      -0.773269       2.530280                    0.999342       3.254441       8.961784       0.491257       1.273440      -0.713103      -0.019642       0.015944       0.020819       0.032763      -0.003064      -0.009171       0.001120      -0.007277       0.004059      -0.011313       0.002001       0.009313              1.664998       1.579158      -0.161504      -0.157994       1.488135       0.057721       1.927700           0.001589
           28              H       0.259432       0.470259       9.099529       0.148843       1.141516 0.90695993E+01  0.91875021E+02                                 1.810258                            1.760753      -1.267438       2.287792                    0.994760       3.584424      10.192991       0.471690       1.281859      -0.708640       0.030740       0.001711       0.006631       0.031493      -0.005557      -0.002959      -0.004154       0.015415      -0.023474      -0.011754      -0.001778       0.013532              1.832486       2.131737      -0.048426       0.405087       1.563742      -0.156656       1.801979           0.000062
           29              H       5.966961       2.749204       8.360243       0.161918       0.986252 0.77113302E+01  0.75582619E+02                                 1.688237                            1.662602      -1.214528       2.321087                    0.995905       3.507575      10.057815       0.464873       1.344246      -0.694974       0.000131       0.020602       0.018388       0.027614       0.003476       0.005282       0.004752       0.002732      -0.017876      -0.009185      -0.000680       0.009864              1.698604       1.597160      -0.152879      -0.088718       1.846766       0.341005       1.651885           0.002430
           30              H       5.389901       1.319900       8.011984       0.173931       0.951320 0.73722226E+01  0.70901943E+02                                 1.623473                            1.610421      -0.831362       2.524820                    0.998858       3.135959       8.685747       0.482764       1.319204      -0.703656      -0.024087      -0.020946       0.007830       0.032867       0.004480      -0.002417      -0.001005       0.007941      -0.037700      -0.012840       0.000297       0.012542              1.619423       1.734337       0.213212      -0.068898       1.719983      -0.134037       1.403948          -0.000768
           31              H       5.670120       2.101606      18.504548       0.148383       1.035816 0.80888208E+01  0.80230803E+02                                 1.751573                            1.709626      -1.039145       2.401532                    0.995916       3.530518      10.181994       0.455724       1.355027      -0.693628      -0.024650       0.006176       0.021111       0.033037      -0.003272      -0.004691       0.000718       0.011917      -0.021230      -0.008316      -0.003219       0.011535              1.767819       1.950272      -0.022272      -0.398203       1.545441       0.143747       1.807744          -0.000081
           32              H       6.819804       1.014629      18.254046       0.158898       0.989156 0.78843001E+01  0.77989513E+02                                 1.724557                            1.709136      -1.144278       2.362781                    0.995689       3.523457      10.270478       0.445668       1.389381      -0.686769       0.016326      -0.029910       0.009218       0.035300      -0.004825       0.004398      -0.000687      -0.008114      -0.013609      -0.008191      -0.000870       0.009061              1.726653       1.668051      -0.152554       0.028849       1.979550      -0.225160       1.532357           0.000877
           33              H      -0.409308       3.574141      19.781496       0.149976       1.021003 0.80599265E+01  0.78907939E+02                                 1.668038                            1.654483      -0.773400       2.530299                    0.999342       3.253950       8.960504       0.491237       1.273577      -0.713075       0.019621      -0.015940       0.020843       0.032764      -0.003064       0.009168      -0.001116      -0.007323       0.004115      -0.011326       0.002017       0.009309              1.664819       1.578996      -0.161480       0.157967       1.487984      -0.057714       1.927477           0.001636
           34              H       6.346755       3.941172      19.282529       0.148874       1.141482 0.90691821E+01  0.91869344E+02                                 1.810186                            1.760683      -1.267630       2.287713                    0.994761       3.584289      10.192384       0.471713       1.281816      -0.708649      -0.030734      -0.001719       0.006639       0.031490      -0.005552       0.002969       0.004149       0.015408      -0.023482      -0.011753      -0.001777       0.013529              1.832413       2.131645      -0.048424      -0.405072       1.563680       0.156647       1.801915          -0.000513
           35              H       0.639226       1.662227      18.543243       0.162021       0.986064 0.77095353E+01  0.75561443E+02                                 1.688101                            1.662473      -1.214765       2.321033                    0.995904       3.507220      10.056913       0.464860       1.344350      -0.694953      -0.000119      -0.020600       0.018365       0.027597       0.003457      -0.005306      -0.004766       0.002773      -0.017868      -0.009206      -0.000668       0.009874              1.698464       1.597032      -0.152849       0.088702       1.846611      -0.340962       1.651749           0.002317
           36              H       1.216286       3.091531      18.194984       0.173943       0.951372 0.73727992E+01  0.70909284E+02                                 1.623570                            1.610517      -0.831583       2.524721                    0.998857       3.136058       8.686295       0.482732       1.319257      -0.703645       0.024079       0.020951       0.007816       0.032861       0.004478       0.002403       0.001001       0.007954      -0.037797      -0.012869       0.000310       0.012558              1.619520       1.734447       0.213225       0.068909       1.720083       0.134049       1.404029           0.000592
           37              C       4.229791       5.996017      14.043986       0.675983      21.288629 0.25011787E+03  0.52114822E+04                                 7.256810                            5.764852      -0.269339       1.977600                    0.999449      22.163660      63.507563       0.589966       0.498268      -0.999890      -0.014767      -0.031020       0.063561       0.072252      -0.074884       0.016165      -0.026052       0.100989      -0.023742      -0.089418      -0.011394       0.100812              8.069090       7.250670       3.489985      -0.940626       9.329647       0.401813       7.626953           0.001883
           38              C       4.781821       6.256291      12.647286      -0.300583      29.215047 0.48612322E+03  0.11810226E+05                                 8.296948                            7.335375      -0.319895       1.880288                    0.996730      31.188706      92.621128       0.607386       0.415078      -1.059841       0.067534       0.047214      -0.019772       0.084740       0.025175       0.012012      -0.019505       0.028167      -0.142821      -0.057591       0.004938       0.052653              8.863136       9.294977       2.338299      -0.401523       8.520054      -0.685336       8.774376           0.001259
           39              C      -2.572648       8.297019      11.543041      -0.282583      29.166835 0.45656303E+03  0.10880696E+05                                 8.208736                            7.033637      -0.214624       1.919587                    0.996757      30.252766      87.953821       0.632499       0.406341      -1.069289       0.015448      -0.065810       0.046431       0.082008      -0.015592       0.007083      -0.034390      -0.026624      -0.053311      -0.037652      -0.009927       0.047579              8.969529       6.656931       0.234277       1.516576      10.725024      -1.733780       9.526633           0.001623
           40              C       1.177938       0.844348      11.988242       0.626549      21.817930 0.24615591E+03  0.50674895E+04                                 7.125018                            5.541421       0.044088       2.069693                    0.999425      21.951512      60.897260       0.636004       0.467803      -1.024006       0.025681       0.017565       0.021676       0.037919      -0.058716       0.000881       0.006592       0.177122      -0.132557      -0.085215      -0.043141       0.128357              7.937048       4.116198       1.684621       0.057054      10.407626      -1.431760       9.287319           0.002208
           41              C      -1.034561       6.807720      12.644638      -0.419216      30.869991 0.53301617E+03  0.13190312E+05                                 8.531106                            7.599780      -0.381538       1.854555                    0.996882      32.334378      95.468441       0.609114       0.406343      -1.070398      -0.084743       0.057202      -0.046998       0.112527       0.010905      -0.013107       0.018917       0.094803      -0.266072      -0.093912       0.000261       0.093651              9.235716      10.843093      -2.487309       1.309118       8.368004      -1.147565       8.496050           0.008040
           42              C       3.184995       4.076162      10.236766       0.522891      23.577350 0.28009331E+03  0.59651789E+04                                 7.513851                            5.945671      -0.126504       2.007467                    0.999000      23.375258      66.312348       0.607652       0.473293      -1.019344       0.134149      -0.069663       0.009512       0.151458       0.078730       0.026338       0.056766      -0.147578      -0.241049      -0.096444      -0.067646       0.164090              8.277340       8.145788      -1.089035      -1.337162       5.163453      -0.733456      11.522780           0.000265
           43              C      -0.884829       7.238276       3.860986       0.675979      21.288171 0.25010641E+03  0.52112432E+04                                 7.256946                            5.764858      -0.269462       1.977566                    0.999449      22.164303      63.511776       0.589937       0.498292      -0.999867       0.014775       0.031019       0.063516       0.072214      -0.074878      -0.016139       0.026073       0.100971      -0.023892      -0.089398      -0.011420       0.100818              8.069368       7.250882       3.490297       0.940565       9.330264      -0.401827       7.626959          -0.001894
           44              C      -1.436859       6.978002       2.464286      -0.300581      29.214713 0.48611342E+03  0.11809945E+05                                 8.296881                            7.335276      -0.319854       1.880294                    0.996732      31.188870      92.621868       0.607392       0.415075      -1.059841      -0.067550      -0.047261      -0.019697       0.084762       0.025099      -0.012045       0.019487       0.028167      -0.142915      -0.057605       0.005002       0.052603              8.863124       9.294728       2.338328       0.401485       8.520257       0.685175       8.774386          -0.000791
           45              C       5.917610       4.937274       1.360041      -0.282561      29.166395 0.45655560E+03  0.10880478E+05                                 8.208526                            7.033461      -0.214367       1.919648                    0.996760      30.253225      87.955098       0.632523       0.406327      -1.069297      -0.015454       0.065815       0.046492       0.082049      -0.015598      -0.007065       0.034369      -0.026493      -0.053450      -0.037681      -0.009850       0.047530              8.969282       6.656782       0.234359      -1.516349      10.724469       1.733630       9.526595          -0.001014
           46              C       5.428250       3.567083       1.805242       0.626567      21.817569 0.24614972E+03  0.50673344E+04                                 7.124944                            5.541351       0.043963       2.069649                    0.999425      21.951447      60.897078       0.636008       0.467803      -1.024005      -0.025680      -0.017557       0.021658       0.037905      -0.058724      -0.000855      -0.006563       0.177102      -0.132644      -0.085187      -0.043180       0.128368              7.936981       4.116176       1.684666      -0.056993      10.407509       1.431875       9.287258          -0.002280
           47              C       4.379523       6.426573       2.461638      -0.419011      30.864511 0.53289919E+03  0.13186643E+05                                 8.530087                            7.598954      -0.381271       1.854686                    0.996880      32.330142      95.451951       0.609148       0.406344      -1.070402       0.084673      -0.057220      -0.046812       0.112406       0.011039       0.013123      -0.018925       0.094771      -0.265233      -0.093664       0.000139       0.093525              9.234570      10.841776      -2.487032      -1.308719       8.367114       1.147149       8.494819           0.002370
           48              C       3.421192       0.335269       0.053766       0.522883      23.577298 0.28009273E+03  0.59651735E+04                                 7.513890                            5.945700      -0.126613       2.007433                    0.999000      23.375311      66.312906       0.607644       0.473299      -1.019339      -0.134157       0.069663       0.009486       0.151463       0.078727      -0.026330      -0.056769      -0.147565      -0.241070      -0.096449      -0.067637       0.164086              8.277383       8.145740      -1.088998       1.337127       5.163477       0.733480      11.522932          -0.000169
           49              C       0.745784       2.826845       6.322014       0.675963      21.288309 0.25010934E+03  0.52113169E+04                                 7.256975                            5.764896      -0.269461       1.977565                    0.999449      22.164323      63.511806       0.589935       0.498292      -0.999867       0.014773       0.031024      -0.063528       0.072226      -0.074878       0.016133      -0.026080       0.100984      -0.023834      -0.089414      -0.011398       0.100812              8.069386       7.250890       3.490267      -0.940595       9.330228       0.401820       7.627040           0.001672
           50              C       0.193754       2.566571       7.718714      -0.300595      29.215515 0.48613010E+03  0.11810486E+05                                 8.297078                            7.335430      -0.319895       1.880266                    0.996733      31.189855      92.626197       0.607381       0.415078      -1.059836      -0.067550      -0.047255       0.019699       0.084759       0.025104       0.012050      -0.019495       0.028178      -0.142945      -0.057620       0.005005       0.052615              8.863346       9.295020       2.338380      -0.401476       8.520468      -0.685214       8.774550           0.000683
           51              C       7.548223       0.525843       8.822959      -0.282577      29.167311 0.45657218E+03  0.10881001E+05                                 8.208746                            7.033619      -0.214375       1.919628                    0.996761      30.254181      87.959162       0.632510       0.406331      -1.069292      -0.015452       0.065821      -0.046497       0.082055      -0.015600       0.007063      -0.034365      -0.026481      -0.053485      -0.037686      -0.009840       0.047526              8.969548       6.656982       0.234388       1.516388      10.724938      -1.733669       9.526725           0.001398
           52              C       3.797637       7.978514       8.377758       0.626552      21.818090 0.24615588E+03  0.50675130E+04                                 7.125127                            5.541466       0.043839       2.069600                    0.999425      21.952016      60.899754       0.635991       0.467811      -1.023997      -0.025687      -0.017562      -0.021657       0.037912      -0.058722       0.000856       0.006563       0.177094      -0.132678      -0.085178      -0.043191       0.128369              7.937200       4.116278       1.684734       0.056993      10.407896      -1.431891       9.287427           0.002158
           53              C       6.010136       2.015142       7.721362      -0.419034      30.865810 0.53292627E+03  0.13187532E+05                                 8.530425                            7.599216      -0.381348       1.854644                    0.996881      32.331402      95.457681       0.609127       0.406351      -1.070393       0.084678      -0.057218       0.046806       0.112405       0.011040      -0.013116       0.018927       0.094762      -0.265272      -0.093676       0.000149       0.093527              9.234969      10.842234      -2.487169       1.308827       8.367497      -1.147250       8.495176          -0.002646
           54              C       1.790580       4.746700      10.129234       0.522877      23.577622 0.28009683E+03  0.59652900E+04                                 7.513962                            5.945743      -0.126639       2.007420                    0.999000      23.375675      66.314366       0.607642       0.473299      -1.019338      -0.134153       0.069654      -0.009484       0.151455       0.078734       0.026324       0.056773      -0.147554      -0.241053      -0.096443      -0.067642       0.164086              8.277473       8.145862      -1.089016      -1.337163       5.163522      -0.733472      11.523035           0.000273
           55              C       5.860404       1.584586      16.505014       0.675980      21.288388 0.25011068E+03  0.52113452E+04                                 7.256960                            5.764895      -0.269683       1.977488                    0.999449      22.164308      63.511505       0.589938       0.498290      -0.999869      -0.014795      -0.031008      -0.063540       0.072234      -0.074877      -0.016172       0.026056       0.101027      -0.023864      -0.089406      -0.011430       0.100836              8.069328       7.250897       3.490195       0.940622       9.330018      -0.401840       7.627070           0.001874
           56              C       6.412434       1.844860      17.901714      -0.300562      29.213916 0.48609730E+03  0.11809435E+05                                 8.296687                            7.335127      -0.319808       1.880321                    0.996731      31.188082      92.618530       0.607403       0.415072      -1.059845       0.067520       0.047228       0.019771       0.084736       0.025166      -0.012008       0.019493       0.028168      -0.142814      -0.057578       0.004934       0.052644              8.862877       9.294575       2.338181       0.401560       8.519896       0.685258       8.774159           0.001137
           57              C      -0.942035       3.885588      19.005959      -0.282551      29.165726 0.45654083E+03  0.10880060E+05                                 8.208521                            7.033446      -0.214627       1.919590                    0.996757      30.252566      87.953478       0.632509       0.406339      -1.069288       0.015448      -0.065812      -0.046444       0.082017      -0.015588      -0.007079       0.034386      -0.026599      -0.053332      -0.037656      -0.009911       0.047567              8.969282       6.656841       0.234331      -1.516453      10.724603       1.733596       9.526403           0.000985
           58              C      -0.452675       5.255779      18.560758       0.626534      21.818664 0.24616445E+03  0.50677322E+04                                 7.125270                            5.541580       0.043788       2.069581                    0.999425      21.952215      60.900507       0.635982       0.467814      -1.023995       0.025691       0.017563      -0.021674       0.037924      -0.058713      -0.000870      -0.006578       0.177109      -0.132567      -0.085202      -0.043149       0.128352              7.937354       4.116340       1.684738      -0.057042      10.408050       1.431838       9.287673           0.002122
           59              C       0.596052       2.396289      17.904362      -0.419176      30.867395 0.53296274E+03  0.13188614E+05                                 8.530531                            7.599332      -0.381419       1.854620                    0.996880      32.332417      95.460214       0.609142       0.406336      -1.070407      -0.084742       0.057216       0.047006       0.112537       0.010911       0.013096      -0.018902       0.094759      -0.265891      -0.093848       0.000248       0.093600              9.235043      10.842333      -2.487056      -1.308903       8.367454       1.147340       8.495343           0.007973
           60              C       1.554383       8.487593      20.312234       0.522899      23.577102 0.28009023E+03  0.59650963E+04                                 7.513824                            5.945660      -0.126583       2.007445                    0.999000      23.375005      66.311514       0.607650       0.473297      -1.019342       0.134154      -0.069665      -0.009506       0.151462       0.078733      -0.026331      -0.056770      -0.147577      -0.241070      -0.096449      -0.067645       0.164095              8.277303       8.145703      -1.089001       1.337142       5.163430       0.733464      11.522777           0.000132
           61              N      -2.432790       7.341503      12.662560      -0.004021      29.797898 0.43314473E+03  0.10019739E+05                                 8.362817                            6.955005      -0.314550       1.943464                    0.996711      25.443270      69.028226       0.632251       0.418787      -1.079033       0.043415      -0.099011      -0.145653       0.181391       0.026747       0.025030      -0.088045       0.038524      -0.220586      -0.133707       0.056289       0.077417              9.432281       9.617479       0.326456       0.410938      10.697982      -2.491132       7.981382           0.074217
           62              N       5.777753       5.892790       2.479560      -0.004127      29.797383 0.43313386E+03  0.10019535E+05                                 8.363149                            6.955250      -0.314797       1.943375                    0.996711      25.444058      69.033001       0.632188       0.418827      -1.078996      -0.043339       0.099006      -0.145594       0.181323       0.026756      -0.025009       0.088075       0.038511      -0.220535      -0.133718       0.056272       0.077446              9.432721       9.617708       0.326516      -0.410833      10.698491       2.491110       7.981965          -0.077263
           63              N       7.408365       1.481359       7.703439      -0.004059      29.796236 0.43311169E+03  0.10018858E+05                                 8.362838                            6.954988      -0.314696       1.943421                    0.996711      25.443184      69.029265       0.632213       0.418817      -1.079006      -0.043343       0.099005       0.145594       0.181323       0.026756       0.025009      -0.088080       0.038500      -0.220534      -0.133720       0.056270       0.077450              9.432383       9.617423       0.326515       0.410826      10.698158      -2.491025       7.981568           0.073772
           64              N      -0.802178       2.930072      17.886439      -0.004060      29.797579 0.43313976E+03  0.10019626E+05                                 8.362894                            6.955072      -0.314558       1.943466                    0.996712      25.443270      69.028924       0.632232       0.418800      -1.079022       0.043408      -0.098989       0.145629       0.181359       0.026747      -0.025018       0.088046       0.038547      -0.220599      -0.133709       0.056289       0.077420              9.432386       9.617497       0.326528      -0.410866      10.698103       2.491137       7.981559           0.074150
           65              O       4.404190       6.892420      14.934999      -0.516462      32.987076 0.53191879E+03  0.12790300E+05                                 8.196598                            7.196959       0.193856       2.112274                    0.996953      27.622543      73.314018       0.697568       0.365161      -1.130845      -0.010913      -0.024974       0.028402       0.039363       0.012165       0.031132       0.051807      -0.038676      -0.170590      -0.084643       0.007294       0.077349              8.745358       7.062396       2.343027       0.398566      11.305520       2.994530       7.868159           0.068088
           66              O       3.599261       4.931980      14.250090      -0.616713      40.287979 0.58125012E+03  0.14253369E+05                                 9.371768                            7.506755       0.314662       2.144142                    0.994896      28.458612      75.643175       0.687035       0.363557      -1.134988       0.055332       0.051276       0.069534       0.102595      -0.020820       0.015437      -0.024715       0.026232      -0.229594      -0.083051       0.015559       0.067492             10.673238      12.264077       6.180541      -0.331698      13.322457      -0.792780       6.433180           0.013351
           67              O       1.299396       1.030510      13.262136      -0.652309      40.221262 0.67080049E+03  0.17054983E+05                                 9.279494                            8.030667       0.180327       2.068002                    0.998381      29.839148      80.848249       0.668201       0.360530      -1.136982       0.017567      -0.055119       0.010140       0.058733      -0.045955       0.006527       0.006767       0.120365       0.187279      -0.107361       0.043670       0.063691              9.962173       5.332429       1.083461      -0.061255       9.988870      -0.025298      14.565220           0.039366
           68              O       1.400144       1.749574      11.187044      -0.570443      33.735365 0.48564599E+03  0.11334326E+05                                 8.143402                            6.725928       0.757691       2.295852                    0.997922      27.074080      69.173989       0.751302       0.349314      -1.151591       0.014644      -0.022915      -0.041975       0.050014      -0.020621      -0.020244      -0.083401       0.093865      -0.122935      -0.121828       0.049903       0.071925              8.977461       5.333283       1.921049      -0.610935      11.577190      -4.254340      10.021909           0.008523
           69              O       0.907323       5.629868      14.043375      -0.848736      50.848569 0.86040729E+03  0.23197396E+05                                10.913429                            9.111667       0.037155       2.009185                    0.997115      32.167875      88.711662       0.627839       0.361845      -1.140009       0.080939       0.060850       0.047906       0.112021       0.003159       0.014318      -0.015518      -0.003282       0.011660      -0.022202       0.001096       0.021107             12.286514      17.904794      -5.047410      -2.809857      10.480311       1.373566       8.474438          -0.000358
           70              O      -1.467788       5.036090      14.635008      -0.759393      46.322994 0.83752530E+03  0.22526756E+05                                10.440874                            9.096687      -0.218956       1.936072                    0.995392      31.593126      88.270219       0.614618       0.370510      -1.128358      -0.075651      -0.043035       0.012497       0.087927       0.039472       0.039648      -0.037578      -0.009955      -0.017716      -0.078119       0.035052       0.043067             11.488554       9.774900       1.072447       0.290501      13.682258      -5.362809      11.008503           0.042681
           71              O      -0.574623       7.370619      15.172059      -0.900507      52.905857 0.99309601E+03  0.27804709E+05                                11.213932                            9.833873      -0.193832       1.913637                    0.997306      33.903795      95.869779       0.599087       0.365165      -1.135263      -0.004126       0.051908      -0.033474       0.061903       0.001409      -0.030216      -0.015480      -0.025906      -0.076998      -0.047736       0.013502       0.034233             12.185998       8.485776      -1.097851       1.295585      15.070026       4.822526      13.002193          -0.000476
           72              O       3.537261       3.657959      11.375022      -0.631970      34.506129 0.55721712E+03  0.13524760E+05                                 8.306636                            7.277243       0.368587       2.130820                    0.998760      29.181433      77.246681       0.708044       0.356402      -1.140287       0.068558       0.001068      -0.091366       0.114233       0.061044       0.039775       0.000145      -0.110845       0.118750      -0.111082       0.038197       0.072885              8.784898       6.924388       0.288572       1.017368       6.554477      -1.244494      12.875830           0.000705
           73              O       3.855236       4.014402       9.184048      -0.615725      37.978082 0.56730903E+03  0.13795764E+05                                 8.871020                            7.328579       0.573772       2.210706                    0.999016      28.517304      74.921776       0.709462       0.355019      -1.144364       0.018246      -0.069921       0.096963       0.120928       0.048280      -0.034234       0.033779      -0.095176       0.078712      -0.097306       0.030665       0.066640              9.867579       8.985751      -1.082409      -4.571934       6.350261       0.818884      14.266727           0.000635
           74              O      -1.059228       6.341873       4.751999      -0.516652      32.999076 0.53215153E+03  0.12797436E+05                                 8.198832                            7.198710       0.193444       2.112063                    0.996953      27.627048      73.333014       0.697450       0.365179      -1.130819       0.010831       0.024884       0.028292       0.039204       0.012201      -0.031188      -0.051921      -0.038483      -0.171002      -0.084836       0.007397       0.077439              8.747964       7.064552       2.344329      -0.398715      11.309446      -2.995265       7.869893          -0.070918
           75              O      -0.254298       8.302313       4.067090      -0.616884      40.301020 0.58146106E+03  0.14259919E+05                                 9.373982                            7.508248       0.314482       2.144012                    0.994898      28.462605      75.658897       0.686945       0.363570      -1.134972      -0.055343      -0.051331       0.069544       0.102636      -0.020798      -0.015445       0.024730       0.026335      -0.229478      -0.083026       0.015542       0.067484             10.676088      12.267439       6.182721       0.331631      13.326358       0.792821       6.434465          -0.013949
           76              O       5.306791       3.380921       3.079136      -0.652361      40.220991 0.67078478E+03  0.17054480E+05                                 9.279301                            8.030428       0.180493       2.068053                    0.998381      29.839219      80.848146       0.668229       0.360517      -1.136992      -0.017496       0.055204       0.010191       0.058800      -0.046000      -0.006518      -0.006788       0.120320       0.187408      -0.107393       0.043668       0.063726              9.962033       5.332380       1.083656       0.061349       9.988985       0.025834      14.564734          -0.041095
           77              O       5.206044       2.661857       1.004044      -0.570755      33.743244 0.48578331E+03  0.11338335E+05                                 8.144579                            6.726810       0.757903       2.295834                    0.997925      27.077959      69.186406       0.751264       0.349307      -1.151597      -0.014652       0.022923      -0.041899       0.049957      -0.020624       0.020240       0.083423       0.093871      -0.123088      -0.121865       0.049912       0.071953              8.978832       5.333993       1.921468       0.611096      11.579051       4.255105      10.023451          -0.008862
           78              O       2.437639       7.604425       3.860375      -0.848746      50.849737 0.86042992E+03  0.23198166E+05                                10.913609                            9.111794       0.037128       2.009169                    0.997115      32.168229      88.713030       0.627833       0.361846      -1.140009      -0.080980      -0.060834       0.047919       0.112047       0.003164      -0.014311       0.015528      -0.003259       0.011516      -0.022211       0.001122       0.021089             12.286783      17.905461      -5.047485       2.809923      10.480467      -1.373528       8.474422          -0.000599
           79              O       4.812751       8.198203       4.452008      -0.759159      46.307540 0.83717161E+03  0.22514745E+05                                10.438421                            9.094617      -0.218559       1.936284                    0.995387      31.587290      88.247489       0.614707       0.370498      -1.128374       0.075707       0.043133       0.012474       0.088020       0.039409      -0.039715       0.037618      -0.009995      -0.017748      -0.078155       0.035135       0.043020             11.485876       9.772642       1.071994      -0.290453      13.678994       5.361535      11.005993           0.042281
           80              O       3.919585       5.863674       4.989059      -0.900380      52.896637 0.99291026E+03  0.27798190E+05                                11.212633                            9.832999      -0.193792       1.913698                    0.997304      33.900628      95.858343       0.599110       0.365168      -1.135262       0.004231      -0.051927      -0.033496       0.061938       0.001404       0.030251       0.015466      -0.025916      -0.076923      -0.047751       0.013523       0.034228             12.184442       8.485240      -1.097975      -1.295469      15.067996      -4.821299      13.000092          -0.000205
           81              O       3.068927       0.753472       1.192022      -0.631837      34.503674 0.55716409E+03  0.13523174E+05                                 8.306382                            7.277004       0.368406       2.130799                    0.998758      29.179606      77.241424       0.708039       0.356413      -1.140277      -0.068548      -0.001050      -0.091313       0.114184       0.061067      -0.039768      -0.000148      -0.110880       0.118727      -0.111102       0.038197       0.072906              8.784652       6.924112       0.288618      -1.017330       6.554309       1.244408      12.875534          -0.000579
           82              O       2.750951       0.397029      19.367048      -0.615841      37.982340 0.56738802E+03  0.13798188E+05                                 8.871711                            7.329117       0.573743       2.210674                    0.999015      28.519015      74.928050       0.709430       0.355021      -1.144360      -0.018245       0.069952       0.097039       0.121007       0.048238       0.034217      -0.033791      -0.095151       0.078748      -0.097268       0.030633       0.066635              9.868373       8.986368      -1.082496       4.572296       6.350706      -0.818932      14.268045           0.000058
           83              O       0.571385       1.930442       5.431001      -0.516609      32.996720 0.53210549E+03  0.12796032E+05                                 8.198413                            7.198377       0.193516       2.112099                    0.996953      27.626077      73.329218       0.697470       0.365176      -1.130823       0.010838       0.024917      -0.028331       0.039254       0.012221       0.031170       0.051910      -0.038484      -0.170926      -0.084799       0.007367       0.077432              8.747485       7.064147       2.344094       0.398683      11.308746       2.995117       7.869563           0.067718
           84              O       1.376314       3.890882       6.115910      -0.616865      40.299059 0.58143012E+03  0.14258959E+05                                 9.373649                            7.508028       0.314608       2.144059                    0.994899      28.462019      75.656594       0.686958       0.363568      -1.134974      -0.055344      -0.051338      -0.069578       0.102663      -0.020795       0.015444      -0.024729       0.026350      -0.229402      -0.083002       0.015530       0.067472             10.675665      12.266941       6.182394      -0.331659      13.325777      -0.792841       6.434277           0.013358
           85              O       3.676179       7.792352       7.103864      -0.652360      40.223311 0.67083230E+03  0.17056039E+05                                 9.279776                            8.030811       0.180332       2.067993                    0.998381      29.839894      80.851557       0.668199       0.360526      -1.136982      -0.017506       0.055201      -0.010194       0.058801      -0.046001       0.006520       0.006783       0.120304       0.187413      -0.107388       0.043660       0.063728              9.962554       5.332601       1.083700      -0.061361       9.989530      -0.025810      14.565532           0.039216
           86              O       3.575431       7.073288       9.178956      -0.570816      33.746411 0.48583782E+03  0.11339938E+05                                 8.145093                            6.727190       0.757976       2.295830                    0.997926      27.079268      69.191002       0.751241       0.349307      -1.151595      -0.014660       0.022924       0.041861       0.049928      -0.020619      -0.020238      -0.083419       0.093859      -0.123111      -0.121860       0.049910       0.071949              8.979427       5.334288       1.921626      -0.611161      11.579906      -4.255457      10.024086           0.008459
           87              O       4.068252       3.192994       6.322625      -0.848745      50.849753 0.86043172E+03  0.23198234E+05                                10.913632                            9.111822       0.037120       2.009167                    0.997115      32.168186      88.713046       0.627830       0.361847      -1.140007      -0.080976      -0.060829      -0.047955       0.112058       0.003155       0.014325      -0.015528      -0.003246       0.011554      -0.022213       0.001109       0.021105             12.286807      17.905483      -5.047482      -2.809921      10.480496       1.373520       8.474442           0.000623
           88              O       6.443363       3.786772       5.730992      -0.759196      46.308322 0.83718147E+03  0.22515084E+05                                10.438546                            9.094663      -0.218562       1.936281                    0.995387      31.587459      88.248196       0.614706       0.370497      -1.128374       0.075717       0.043126      -0.012511       0.088031       0.039410       0.039701      -0.037630      -0.009962      -0.017754      -0.078153       0.035131       0.043022             11.486068       9.772696       1.072032       0.290439      13.679292      -5.361749      11.006216          -0.044273
           89              O       5.550198       1.452243       5.193941      -0.900382      52.896929 0.99291252E+03  0.27798265E+05                                11.212675                            9.833004      -0.193794       1.913696                    0.997304      33.900661      95.858414       0.599110       0.365168      -1.135262       0.004234      -0.051912       0.033472       0.061912       0.001395      -0.030251      -0.015463      -0.025901      -0.076906      -0.047747       0.013532       0.034215             12.184516       8.485215      -1.097912       1.295482      15.068152       4.821400      13.000182           0.000201
           90              O       1.438314       5.164903       8.990978      -0.631802      34.503923 0.55716873E+03  0.13523334E+05                                 8.306497                            7.277098       0.368268       2.130762                    0.998758      29.179375      77.241312       0.708024       0.356419      -1.140270      -0.068534      -0.001070       0.091282       0.114151       0.061079       0.039777       0.000140      -0.110899       0.118741      -0.111124       0.038209       0.072914              8.784776       6.924217       0.288653       1.017337       6.554405      -1.244417      12.875707           0.000705
           91              O       1.120339       4.808460      11.181952      -0.615867      37.985301 0.56744012E+03  0.13799793E+05                                 8.872211                            7.329485       0.573712       2.210647                    0.999015      28.520060      74.932076       0.709407       0.355024      -1.144356      -0.018250       0.069945      -0.097043       0.121008       0.048240      -0.034228       0.033792      -0.095134       0.078735      -0.097270       0.030641       0.066628              9.868968       8.986904      -1.082578      -4.572653       6.351012       0.818997      14.268988           0.000594
           92              O       6.034803       2.480989      15.614001      -0.516689      32.998053 0.53213154E+03  0.12796778E+05                                 8.198543                            7.198484       0.193642       2.112118                    0.996955      27.627124      73.331652       0.697477       0.365169      -1.130831      -0.010901      -0.024929      -0.028317       0.039270       0.012159      -0.031162      -0.051855      -0.038667      -0.170782      -0.084733       0.007333       0.077400              8.747585       7.064224       2.344061      -0.398705      11.308732      -2.995294       7.869798           0.068074
           93              O       5.229873       0.520549      16.298910      -0.616905      40.299089 0.58143205E+03  0.14258985E+05                                 9.373503                            7.507925       0.314665       2.144063                    0.994900      28.462622      75.657570       0.686980       0.363557      -1.134986       0.055310       0.051348      -0.069492       0.102591      -0.020816      -0.015445       0.024714       0.026253      -0.229701      -0.083086       0.015574       0.067512             10.675436      12.266698       6.182240       0.331677      13.325404       0.792802       6.434206           0.013327
           94              O      -0.331216       5.441941      17.286864      -0.652403      40.224097 0.67085140E+03  0.17056603E+05                                 9.279841                            8.030881       0.180461       2.068017                    0.998382      29.840520      80.852763       0.668203       0.360522      -1.136988       0.017541      -0.055169      -0.010139       0.058771      -0.045955      -0.006518      -0.006769       0.120302       0.187397      -0.107355       0.043633       0.063722              9.962612       5.332606       1.083605       0.061309       9.989378       0.025520      14.565854           0.039294
           95              O      -0.230469       6.161005      19.361956      -0.570557      33.739792 0.48572201E+03  0.11336561E+05                                 8.144115                            6.726455       0.757735       2.295826                    0.997923      27.076008      69.180657       0.751271       0.349314      -1.151589       0.014666      -0.022939       0.041954       0.050014      -0.020617       0.020249       0.083398       0.093859      -0.122942      -0.121825       0.049903       0.071923              8.978294       5.333700       1.921290       0.611025      11.578304       4.254805      10.022876           0.008452
           96              O       2.537936       1.218437      16.505625      -0.848734      50.848264 0.86039549E+03  0.23196997E+05                                10.913408                            9.111614       0.037113       2.009175                    0.997115      32.167615      88.710770       0.627840       0.361846      -1.140009       0.081013       0.060883      -0.047822       0.112057       0.003174      -0.014301       0.015525      -0.003241       0.011542      -0.022206       0.001128       0.021078             12.286533      17.905002      -5.047499       2.809771      10.480294      -1.373537       8.474303          -0.000400
           97              O       0.162824       0.624659      15.913992      -0.759286      46.317555 0.83742417E+03  0.22523341E+05                                10.440107                            9.096219      -0.219087       1.936064                    0.995392      31.591166      88.263191       0.614626       0.370517      -1.128354      -0.075692      -0.042959      -0.012380       0.087909       0.039444      -0.039664       0.037583      -0.009976      -0.017548      -0.078115       0.035097       0.043018             11.487551       9.774413       1.072244      -0.290544      13.680835       5.362003      11.007406           0.042731
           98              O       1.055990       2.959188      15.376941      -0.900502      52.903794 0.99305888E+03  0.27803368E+05                                11.213540                            9.833625      -0.193697       1.913678                    0.997307      33.903424      95.867741       0.599101       0.365160      -1.135269      -0.004184       0.051969       0.033569       0.062010       0.001424       0.030226       0.015481      -0.025916      -0.077016      -0.047747       0.013496       0.034250             12.185491       8.485629      -1.097983      -1.295519      15.069126      -4.822177      13.001719          -0.000467
           99              O       1.906648       8.069390      19.173978      -0.631946      34.504908 0.55719278E+03  0.13524022E+05                                 8.306455                            7.277096       0.368414       2.130773                    0.998759      29.180853      77.244742       0.708050       0.356403      -1.140286       0.068548       0.001071       0.091357       0.114220       0.061054      -0.039766      -0.000153      -0.110870       0.118743      -0.111090       0.038192       0.072898              8.784705       6.924220       0.288600      -1.017352       6.554372       1.244429      12.875523           0.000469
          100              O       2.224624       8.425833       0.998952      -0.615752      37.977418 0.56729841E+03  0.13795416E+05                                 8.870820                            7.328430       0.573942       2.210754                    0.999017      28.517432      74.921414       0.709482       0.355011      -1.144373       0.018249      -0.069925      -0.096991       0.120953       0.048280       0.034225      -0.033777      -0.095175       0.078707      -0.097299       0.030659       0.066640              9.867342       8.985493      -1.082342       4.571780       6.350110      -0.818837      14.266422          -0.000185

******************************************************
Auxiliary information for the entire system
The total spin magnetic moment of the unit cell is   1.999419
The total net atomic charge of the unit cell is   -0.000011
Accuracy of reproducing the electrostatic potential in the unit cell:
  The inner radius (bohr) =    5.0000
  The outer radius (bohr) =   12.0000
  Valid grid points have density less than (e/(bohr^3)) =    0.0001
  The number of valid grid points were=        15482
  The rms potential error without charges in kcal/mol is=      6.86781
  The rms potential error with partial charges in kcal/mol is=      1.57264
  The RRMSE value at monopole order=      0.22899
  The rms potential error with partial charges and cloud penetration in kcal/mol is=      1.58111
  The RRMSE value at monopole order with cloud penetration is=      0.23022
  The rms potential error with partial charges and atomic dipoles in kcal/mol is=      0.69827
  The RRMSE value at dipole order=      0.10167
  The rms potential error with partial charges, atomic dipoles and cloud penetration in kcal/mol is=      0.69119
  The RRMSE value at dipole order with cloud penetration=      0.10064

******************************************************
The electron densities and ab initio electrostatic potential were computed in VASP using the PBE functional and
projector augmented wave method. See the main text of the journal article for a description of computational details.
The atomic charges, dipoles, and quadrupoles were computed with the DDEC6 method as described in
(a) T. A. Manz and N. Gabaldon Limas, RSC Adv. 6 (2016) 47771-47801 DOI: 10.1039/c6ra04656h
(b) N. Gabaldon Limas and T. A. Manz, RSC Adv. 8 (2018) 2678-2707 DOI: 10.1039/c7ra11829e.
For each atom in the material, the electron cloud parameters were fit to the spherically averaged atom-in-material
electron density using radial positions for which this density was between 10^-4 and 10^-2 electrons per cubic bohr.
The polarizabilities, dispersion coefficients, and quantum Drude oscillator (QDO) parameters were fit using the MCLF method.
The magnetic structure of the system was optimized in VASP from the default ferromagnetic initial guess using spin polarization.
The atomic spin moments (ASMs) were computed on this optimized magnetic structure using the DDEC6 partition as inputs
to the method of T. A. Manz and D. S. Sholl, J. Chem. Theory Comput. 7 (2011) 4146-4164 DOI: 10.1021/ct200539n.
The RMSE and RRMSE were computed using a uniform grid with Ewald summation.
