# Supplementary material for: A collection of forcefield precursors for metal–organic frameworks
Source: RSC Adv. 2019 Nov 13;9(63):36492–507. doi: 10.1039/c9ra07327b (PMC9075174; doi:10.1039/c9ra07327b)
Supplement: RA-009-C9RA07327B-s5415 [file RA-009-C9RA07327B-s5415.xyz]

  268
jmolscript: load "" {1 1 1} spacegroup "x,y,z" unitcell [{      9.675500     0.000000     0.000000 }, {      0.000000    12.264000     0.000000 }, {      0.000000     0.000000    28.899000 }]
Cd     4.843652    10.369335     0.761489     0.885892
Cd     4.843652     1.894665    28.137511     0.885892
Cd     0.005902    10.369335    13.688011     0.885892
Cd     0.005902     1.894665    15.210989     0.885892
H      7.137616     6.355205     2.589350     0.111592
H      7.686217     4.838148     4.259713     0.126560
H      5.596309     6.979442     6.915531     0.126850
H      5.034163     8.467066     5.262508     0.114945
H      7.039894     5.808230     8.380710     0.099507
H      5.697902     5.029466     8.097500     0.091673
H      6.780590     0.597257     9.250570     0.118242
H      8.743749     0.867065    10.452768     0.109163
H      0.080307     2.910247    10.579924     0.100107
H      8.753425     4.759658     9.606028     0.106180
H      5.615660     2.246765     6.875072     0.112526
H      4.785502     3.079490     7.909656     0.085616
H      4.458470     2.895530    10.123320     0.120560
H      2.921033    11.703535     8.796856     0.137965
H      3.152278     2.728740    12.027764     0.105546
H      1.549048    11.598065    10.657951     0.117840
H      5.177360     7.749622    27.633224     0.098756
H      3.951474     6.089076    26.613089     0.120527
H      1.654510     6.047378    26.861620     0.123693
H      9.264291     7.108214    27.841297     0.123405
H      8.320930     8.714798     0.179174     0.134702
H      8.587974    10.843829     1.540317     0.122116
H      0.265109     0.219526     2.398617     0.118206
H      2.558202     0.079716     2.043159     0.095123
H      7.137616     5.908795    26.309650     0.111592
H      7.686217     7.425852    24.639287     0.126560
H      5.596309     5.284558    21.983469     0.126850
H      5.034163     3.796934    23.636492     0.114945
H      7.039894     6.455770    20.518290     0.099507
H      5.697902     7.234534    20.801500     0.091673
H      6.780590    11.666743    19.648430     0.118242
H      8.743749    11.396935    18.446232     0.109163
H      0.080307     9.353753    18.319076     0.100107
H      8.753425     7.504342    19.292972     0.106180
H      5.615660    10.017235    22.023928     0.112526
H      4.785502     9.184510    20.989344     0.085616
H      4.458470     9.368470    18.775680     0.120560
H      2.921033     0.560465    20.102144     0.137965
H      3.152278     9.535260    16.871236     0.105546
H      1.549048     0.665935    18.241049     0.117840
H      5.177360     4.514378     1.265776     0.098756
H      3.951474     6.174924     2.285911     0.120527
H      1.654510     6.216622     2.037379     0.123693
H      9.264291     5.155786     1.057703     0.123405
H      8.320930     3.549202    28.719826     0.134702
H      8.587974     1.420171    27.358683     0.122116
H      0.265109    12.044474    26.500383     0.118206
H      2.558202    12.184284    26.855841     0.095123
H      2.299866     6.355205    11.860150     0.111592
H      2.848467     4.838148    10.189787     0.126560
H      0.758559     6.979442     7.533969     0.126850
H      0.196413     8.467066     9.186992     0.114944
H      2.202144     5.808230     6.068790     0.099507
H      0.860152     5.029466     6.352000     0.091673
H      1.942840     0.597257     5.198930     0.118242
H      3.905999     0.867065     3.996732     0.109163
H      4.918057     2.910247     3.869576     0.100107
H      3.915675     4.759658     4.843472     0.106180
H      0.777910     2.246765     7.574428     0.112526
H      9.623252     3.079490     6.539844     0.085616
H      9.296220     2.895530     4.326180     0.120561
H      7.758783    11.703535     5.652644     0.137965
H      7.990028     2.728740     2.421736     0.105546
H      6.386798    11.598065     3.791549     0.117840
H      0.339610     7.749622    15.715276     0.098756
H      8.789224     6.089076    16.735411     0.120527
H      6.492261     6.047378    16.486879     0.123694
H      4.426541     7.108214    15.507203     0.123405
H      3.483180     8.714798    14.270326     0.134702
H      3.750224    10.843829    12.909183     0.122116
H      5.102859     0.219526    12.050883     0.118206
H      7.395952     0.079716    12.406341     0.095123
H      2.299866     5.908795    17.038850     0.111592
H      2.848467     7.425852    18.709213     0.126560
H      0.758559     5.284558    21.365031     0.126850
H      0.196413     3.796934    19.712008     0.114944
H      2.202144     6.455770    22.830210     0.099507
H      0.860152     7.234534    22.547000     0.091673
H      1.942840    11.666743    23.700070     0.118242
H      3.905999    11.396935    24.902268     0.109163
H      4.918057     9.353753    25.029424     0.100107
H      3.915675     7.504342    24.055528     0.106180
H      0.777910    10.017235    21.324572     0.112526
H      9.623252     9.184510    22.359156     0.085616
H      9.296220     9.368470    24.572820     0.120560
H      7.758783     0.560465    23.246356     0.137965
H      7.990028     9.535260    26.477264     0.105546
H      6.386798     0.665935    25.107451     0.117840
H      0.339610     4.514378    13.183724     0.098756
H      8.789224     6.174924    12.163589     0.120527
H      6.492261     6.216622    12.412120     0.123694
H      4.426541     5.155786    13.391797     0.123405
H      3.483180     3.549202    14.628674     0.134702
H      3.750224     1.420171    15.989817     0.122116
H      5.102859    12.044474    16.848117     0.118206
H      7.395952    12.184284    16.492659     0.095123
C      5.668875     8.561498     2.690208     0.561657
C      6.024934     7.595095     3.746755    -0.053040
C      6.823163     6.485203     3.455453    -0.097813
C      7.151162     5.572762     4.456804    -0.234532
C      6.680933     5.756722     5.743676     0.275429
C      5.901087     6.846991     6.045960    -0.250365
C      5.575023     7.739810     5.052701    -0.080620
C      6.664484     4.990222     8.020628    -0.068932
C      7.217923     3.768727     8.753796     0.028559
C      6.605464     2.511667     8.643402     0.041475
C      7.182124     1.434888     9.296808    -0.153122
C      8.361567     1.599226    10.023618    -0.071937
C      8.957578     2.815814    10.113494    -0.088341
C      8.370275     3.917122     9.507771    -0.158847
C      5.359259     2.304406     7.809955    -0.061833
C      3.833433     1.173665     9.283226     0.280279
C      3.890519     2.168275    10.236893    -0.249933
C      2.960703     0.109150     9.439858    -0.219204
C      3.090355     2.073842    11.369445    -0.088782
C      2.142156     0.044150    10.562584    -0.078746
C      2.200209     1.024044    11.539082    -0.064232
C      1.329414     0.972535    12.758042     0.581747
C      4.251415     7.755754    27.719921     0.109052
C      3.519947     6.746426    27.110152    -0.115541
C      2.157637     6.728030    27.245977    -0.097931
C      1.538404     7.741037    27.972209     0.054032
C      0.125781     7.772923    28.208025    -0.146228
C      9.240102     8.729515     0.040459    -0.110641
C      0.340578     9.779314     0.621617     0.061585
C      9.504244    10.811942     1.381372    -0.073396
C      0.625037    11.783251     1.901554    -0.126367
C      2.001861    11.698630     1.672674     0.109936
C      1.746428     9.787898     0.423081     0.109107
C      2.345341     8.730742    28.546143     0.112745
C      5.668875     3.702502    26.208792     0.561657
C      6.024934     4.668905    25.152245    -0.053040
C      6.823163     5.778797    25.443547    -0.097813
C      7.151162     6.691238    24.442196    -0.234532
C      6.680933     6.507278    23.155324     0.275429
C      5.901087     5.417009    22.853040    -0.250365
C      5.575023     4.524190    23.846299    -0.080619
C      6.664484     7.273778    20.878372    -0.068932
C      7.217923     8.495273    20.145204     0.028559
C      6.605464     9.752333    20.255598     0.041475
C      7.182124    10.829112    19.602192    -0.153122
C      8.361567    10.664774    18.875382    -0.071937
C      8.957578     9.448186    18.785506    -0.088341
C      8.370275     8.346878    19.391229    -0.158847
C      5.359259     9.959594    21.089045    -0.061833
C      3.833433    11.090335    19.615774     0.280279
C      3.890519    10.095725    18.662107    -0.249933
C      2.960703    12.154850    19.459142    -0.219204
C      3.090355    10.190158    17.529555    -0.088782
C      2.142156    12.219850    18.336415    -0.078746
C      2.200209    11.239956    17.359918    -0.064232
C      1.329414    11.291465    16.140958     0.581747
C      4.251415     4.508246     1.179079     0.109052
C      3.519947     5.517574     1.788848    -0.115541
C      2.157637     5.535970     1.653023    -0.097931
C      1.538404     4.522963     0.926791     0.054033
C      0.125781     4.491077     0.690975    -0.146228
C      9.240102     3.534485    28.858541    -0.110641
C      0.340578     2.484686    28.277383     0.061585
C      9.504244     1.452058    27.517628    -0.073396
C      0.625037     0.480749    26.997446    -0.126367
C      2.001861     0.565370    27.226326     0.109936
C      1.746428     2.476102    28.475919     0.109107
C      2.345341     3.533258     0.352857     0.112745
C      0.831125     8.561498    11.759292     0.561657
C      1.187184     7.595095    10.702745    -0.053040
C      1.985413     6.485203    10.994047    -0.097813
C      2.313412     5.572762     9.992696    -0.234532
C      1.843183     5.756722     8.705824     0.275429
C      1.063337     6.846991     8.403540    -0.250365
C      0.737273     7.739810     9.396799    -0.080619
C      1.826734     4.990222     6.428872    -0.068932
C      2.380173     3.768727     5.695704     0.028559
C      1.767714     2.511667     5.806098     0.041475
C      2.344374     1.434888     5.152692    -0.153122
C      3.523817     1.599226     4.425882    -0.071937
C      4.119828     2.815814     4.336006    -0.088341
C      3.532525     3.917122     4.941729    -0.158847
C      0.521509     2.304406     6.639545    -0.061833
C      8.671183     1.173665     5.166274     0.280279
C      8.728269     2.168275     4.212607    -0.249933
C      7.798453     0.109150     5.009642    -0.219204
C      7.928105     2.073842     3.080055    -0.088782
C      6.979906     0.044150     3.886915    -0.078746
C      7.037959     1.024044     2.910418    -0.064232
C      6.167164     0.972535     1.691458     0.581747
C      9.089165     7.755754    15.628579     0.109052
C      8.357697     6.746426    16.238348    -0.115541
C      6.995386     6.728030    16.102523    -0.097931
C      6.376154     7.741037    15.376291     0.054032
C      4.963532     7.772923    15.140475    -0.146228
C      4.402353     8.729515    14.409041    -0.110641
C      5.178328     9.779314    13.827883     0.061585
C      4.666494    10.811942    13.068128    -0.073396
C      5.462787    11.783251    12.547946    -0.126367
C      6.839611    11.698630    12.776826     0.109936
C      6.584178     9.787898    14.026419     0.109107
C      7.183091     8.730742    14.802357     0.112745
C      0.831125     3.702502    17.139708     0.561657
C      1.187184     4.668905    18.196255    -0.053040
C      1.985413     5.778797    17.904953    -0.097813
C      2.313412     6.691238    18.906304    -0.234532
C      1.843183     6.507278    20.193176     0.275429
C      1.063337     5.417009    20.495460    -0.250365
C      0.737273     4.524190    19.502201    -0.080619
C      1.826734     7.273778    22.470128    -0.068932
C      2.380173     8.495273    23.203296     0.028559
C      1.767714     9.752333    23.092902     0.041475
C      2.344374    10.829112    23.746308    -0.153122
C      3.523817    10.664774    24.473118    -0.071937
C      4.119828     9.448186    24.562994    -0.088341
C      3.532525     8.346878    23.957271    -0.158847
C      0.521509     9.959594    22.259455    -0.061832
C      8.671183    11.090335    23.732726     0.280279
C      8.728269    10.095725    24.686393    -0.249933
C      7.798453    12.154850    23.889358    -0.219204
C      7.928105    10.190158    25.818945    -0.088782
C      6.979906    12.219850    25.012084    -0.078746
C      7.037959    11.239956    25.988582    -0.064232
C      6.167164    11.291465    27.207542     0.581746
C      9.089165     4.508246    13.270421     0.109052
C      8.357697     5.517574    12.660652    -0.115541
C      6.995386     5.535970    12.796477    -0.097931
C      6.376154     4.522963    13.522709     0.054033
C      4.963532     4.491077    13.758525    -0.146228
C      4.402353     3.534485    14.489959    -0.110641
C      5.178328     2.484686    15.071117     0.061585
C      4.666494     1.452058    15.830872    -0.073396
C      5.462787     0.480749    16.351054    -0.126367
C      6.839611     0.565370    16.122174     0.109936
C      6.584178     2.476102    14.872581     0.109107
C      7.183091     3.533258    14.096643     0.112745
N      3.690236     8.723383    28.416676    -0.259590
N      2.543689    10.733453     0.946153    -0.257214
N      3.690236     3.540617     0.482324    -0.259590
N      2.543689     1.530547    27.952847    -0.257214
N      8.527986     8.723383    14.931824    -0.259590
N      7.381439    10.733453    13.503347    -0.257214
N      8.527986     3.540617    13.967176    -0.259590
N      7.381439     1.530547    15.395653    -0.257214
O      1.573236     1.807714    13.663158    -0.541900
O      6.184580     8.443764     1.559679    -0.587515
O      0.363799     0.166790    12.801101    -0.596559
O      4.826139     9.467808     2.918510    -0.588157
O      7.064083     4.805035     6.644169    -0.209608
O      4.620051     1.145458     8.151252    -0.201972
O      1.573236    10.456286    15.235842    -0.541900
O      6.184580     3.820236    27.339321    -0.587515
O      0.363799    12.097210    16.097899    -0.596559
O      4.826139     2.796192    25.980490    -0.588156
O      7.064083     7.458965    22.254831    -0.209608
O      4.620051    11.118542    20.747748    -0.201972
O      6.410986     1.807714     0.786342    -0.541899
O      1.346830     8.443764    12.889821    -0.587515
O      5.201549     0.166790     1.648399    -0.596559
O     -0.011611     9.467808    11.530990    -0.588157
O      2.226333     4.805035     7.805331    -0.209608
O      9.457801     1.145458     6.298248    -0.201972
O      6.410986    10.456286    28.112658    -0.541899
O      1.346830     3.820236    16.009179    -0.587515
O      5.201549    12.097210    27.250601    -0.596559
O     -0.011611     2.796192    17.368010    -0.588157
O      2.226333     7.458965    21.093669    -0.209608
O      9.457801    11.118542    22.600752    -0.201972

The following XYZ coordinates are in angstroms. Other properties are in atomic units.
The sperically averaged electron density of each atom fit to a function of the form exp(a - br)
eigen_1, eigen_2 and eigen_3 are the three eigenvalues of traceless quadrupole moment tensor
  atom number  atomic symbol              X              Y              Z     net charge C6 coefficient C8 coefficient C10 coefficient fluctuating dipole atomic polarizability isotropic forcefield polarizability              a              b squared Pearson coefficient          <r^3>          <r^4>         wp_QDO          m_QDO          q_QDO       dipole_x       dipole_y       dipole_z         dipole            Qxy            Qxz            Qyz     Q(x^2-y^2)  Q(3z^2 - R^2)        eigen_1        eigen_2        eigen_3 static polarizability      alpha(xx)      alpha(xy)      alpha(xz)      alpha(yy)      alpha(yz)      alpha(zz) atomic spin moment
            1             Cd       4.843652      10.369335       0.761489       0.885892     180.103052 0.47584425E+04  0.18480022E+06                                24.383509                           21.603742       0.961699       1.999919                    0.998777      79.353717     214.076590       0.428789       0.367811      -1.208706       0.096439       0.042888       0.058965       0.120900      -0.021590      -0.023560      -0.002762      -0.051022       0.087472      -0.054402       0.017322       0.037080             27.751135      28.621429       5.759199       1.476368      30.156581      -3.163210      24.475397           0.000003
            2             Cd       4.843652       1.894665      28.137511       0.885892     180.103049 0.47584423E+04  0.18480022E+06                                24.383509                           21.603742       0.961698       1.999919                    0.998777      79.353715     214.076585       0.428789       0.367811      -1.208706       0.096439      -0.042888      -0.058965       0.120900       0.021590       0.023560      -0.002762      -0.051022       0.087472      -0.054402       0.017322       0.037080             27.751136      28.621429      -5.759199      -1.476369      30.156581      -3.163210      24.475396           0.000003
            3             Cd       0.005902      10.369335      13.688011       0.885892     180.103044 0.47584421E+04  0.18480021E+06                                24.383509                           21.603741       0.961698       1.999919                    0.998777      79.353713     214.076579       0.428789       0.367811      -1.208706       0.096439       0.042888      -0.058965       0.120900      -0.021590       0.023560       0.002762      -0.051022       0.087472      -0.054402       0.017322       0.037080             27.751135      28.621429       5.759199      -1.476368      30.156581       3.163210      24.475396           0.000003
            4             Cd       0.005902       1.894665      15.210989       0.885892     180.103044 0.47584422E+04  0.18480021E+06                                24.383509                           21.603741       0.961699       1.999919                    0.998777      79.353714     214.076581       0.428789       0.367811      -1.208706       0.096439      -0.042888       0.058965       0.120900       0.021590      -0.023560       0.002762      -0.051022       0.087472      -0.054402       0.017322       0.037080             27.751135      28.621429      -5.759199       1.476368      30.156580       3.163210      24.475395           0.000003
            5              H       7.137616       6.355205       2.589350       0.111592       1.025046 0.73656223E+01  0.70877354E+02                                 1.677689                            1.585462      -1.000492       2.400611                    0.998278       3.480481       9.666995       0.497364       1.279774      -0.708466       0.012398      -0.006016      -0.035907       0.038461      -0.008561      -0.006588       0.006640      -0.005859       0.020453      -0.012610      -0.002914       0.015523              1.717668       1.530476      -0.065611      -0.273164       1.475431      -0.025129       2.147096          -0.000000
            6              H       7.686217       4.838148       4.259713       0.126560       0.962829 0.67828583E+01  0.64428190E+02                                 1.654887                            1.554995      -1.091308       2.366393                    0.996714       3.535083      10.001393       0.482355       1.336830      -0.695455       0.018818      -0.025210      -0.010748       0.033244      -0.011939      -0.007510       0.000489       0.000750       0.022058      -0.016668       0.002721       0.013947              1.691182       1.656330      -0.460622      -0.104322       1.954250       0.096546       1.462967          -0.000001
            7              H       5.596309       6.979442       6.915531       0.126850       1.083997 0.78977993E+01  0.76231549E+02                                 1.657363                            1.577662      -0.941686       2.432907                    0.998886       3.254408       8.637640       0.536939       1.181824      -0.733175      -0.015052       0.012012       0.029508       0.035236      -0.014782      -0.008589       0.002982      -0.011825       0.025080      -0.021161       0.003321       0.017840              1.679068       1.399895      -0.067861      -0.187727       1.464240      -0.068440       2.173070           0.000005
            8              H       5.034163       8.467066       5.262508       0.114945       1.138379 0.83305405E+01  0.81206490E+02                                 1.688570                            1.602823      -1.019195       2.397589                    0.997872       3.279213       8.648248       0.543324       1.156457      -0.739719      -0.022627       0.031816       0.011783       0.040781      -0.009691      -0.009718       0.005319      -0.008227       0.016489      -0.014925      -0.001979       0.016904              1.704028       1.558510      -0.375040      -0.078590       2.052411       0.035644       1.501164           0.000006
            9              H       7.039894       5.808230       8.380710       0.099507       1.214389 0.97052203E+01  0.99060005E+02                                 1.830351                            1.781329      -0.894212       2.446119                    0.997948       3.512583       9.724197       0.489439       1.226067      -0.723316       0.016905       0.027057       0.015089       0.035292       0.005082      -0.003185       0.004324      -0.002716       0.012779      -0.009369       0.002615       0.006754              1.824475       1.695857       0.274294       0.246953       2.025409       0.180649       1.752160           0.000001
           10              H       5.697902       5.029466       8.097500       0.091673       1.117340 0.87311193E+01  0.87821781E+02                                 1.797259                            1.737902      -0.963035       2.408841                    0.997198       3.722046      10.630740       0.469420       1.297215      -0.704824      -0.034847      -0.000733       0.004578       0.035154      -0.000405      -0.002896       0.003588       0.014135       0.017847      -0.010813       0.002210       0.008604              1.813154       2.357766       0.051058      -0.062413       1.553928      -0.114829       1.527769           0.000000
           11              H       6.780590       0.597257       9.250570       0.118242       1.130380 0.86968070E+01  0.86492401E+02                                 1.747488                            1.693866      -0.914911       2.444419                    0.999051       3.376493       9.271178       0.497804       1.237171      -0.720631      -0.010466      -0.035621      -0.001119       0.037144       0.002109       0.005527      -0.005260      -0.023648      -0.025836      -0.014549      -0.002692       0.017241              1.738811       1.714436       0.293919       0.043045       2.030828      -0.060657       1.471169           0.000002
           12              H       8.743749       0.867065      10.452768       0.109163       1.050448 0.74116732E+01  0.71706754E+02                                 1.734516                            1.611175      -0.962344       2.419985                    0.997876       3.535461       9.970640       0.482017       1.313410      -0.701186       0.016069      -0.032078       0.016443       0.039466       0.002091       0.009346      -0.003945      -0.015953      -0.033569      -0.017750       0.003535       0.014215              1.797970       1.718106      -0.348151       0.276194       1.959943      -0.470273       1.715860          -0.000000
           13              H       0.080307       2.910247      10.579924       0.100107       0.968168 0.69363440E+01  0.66450528E+02                                 1.676485                            1.585090      -1.001651       2.394081                    0.996935       3.688198      10.580171       0.470684       1.358340      -0.690655       0.031642       0.002728       0.017042       0.036043       0.005294       0.011872      -0.003810      -0.002670      -0.018645      -0.016580       0.005449       0.011131              1.726233       2.124093       0.020745       0.454618       1.393311       0.007048       1.661294          -0.000001
           14              H       8.753425       4.759658       9.606028       0.106180       1.008172 0.76024969E+01  0.74649802E+02                                 1.729321                            1.665695      -1.249114       2.280422                    0.994134       3.822689      11.164613       0.455793       1.368567      -0.688174       0.016467       0.030042       0.005504       0.034698       0.000752       0.012088       0.000570      -0.009642      -0.022843      -0.016844       0.007456       0.009388              1.735752       1.667257       0.374685       0.105763       2.031876       0.101957       1.508125          -0.000001
           15              H       5.615660       2.246765       6.875072       0.112526       1.023783 0.76010333E+01  0.74519092E+02                                 1.754162                            1.665845      -1.124804       2.345742                    0.994387       3.716999      10.794031       0.456335       1.369077      -0.689151       0.013283      -0.003621      -0.035743       0.038303       0.003142      -0.007942       0.002116      -0.007670       0.016941      -0.011664       0.002090       0.009575              1.809875       1.580743      -0.000624      -0.243865       1.369496       0.021323       2.479387          -0.000001
           16              H       4.785502       3.079490       7.909656       0.085616       1.046597 0.84595026E+01  0.85643746E+02                                 1.800916                            1.772070      -1.392799       2.197752                    0.991227       4.152817      12.472357       0.434617       1.392029      -0.682608      -0.020888       0.023439       0.004213       0.031677       0.001991      -0.004187       0.000335      -0.002478      -0.025096      -0.009806       0.003029       0.006777              1.808913       1.948351      -0.293128      -0.045769       1.886496      -0.058044       1.591892          -0.000001
           17              H       4.458470       2.895530      10.123320       0.120560       1.012121 0.75321277E+01  0.73612827E+02                                 1.725678                            1.651001      -1.124884       2.342245                    0.996861       3.684344      10.652759       0.461809       1.357089      -0.691257       0.017910       0.029368       0.000882       0.034409       0.011413      -0.004708       0.007220      -0.020728       0.007578      -0.019164       0.003154       0.016009              1.754781       1.869746       0.373822      -0.235379       1.812434      -0.150841       1.582163          -0.000000
           18              H       2.921033      11.703535       8.796856       0.137965       1.038386 0.75000456E+01  0.71390363E+02                                 1.611640                            1.540704      -0.862767       2.485958                    0.999433       3.109379       8.168177       0.542156       1.186877      -0.733140      -0.004867      -0.026482      -0.023764       0.035913       0.009426      -0.005741       0.009028      -0.008563       0.004407      -0.016556       0.004073       0.012483              1.618107       1.341410       0.067002      -0.005096       1.761982       0.356758       1.750931           0.000006
           19              H       3.152278       2.728740      12.027764       0.105546       0.974843 0.71049400E+01  0.68311453E+02                                 1.665203                            1.589606      -1.184149       2.307034                    0.996374       3.682557      10.500414       0.477665       1.333674      -0.695493       0.002019       0.026957       0.025966       0.037483       0.003866      -0.006523       0.007329      -0.016362      -0.007648      -0.014036       0.001080       0.012956              1.689271       1.462134       0.063458       0.039449       1.718993       0.369990       1.886686          -0.000001
           20              H       1.549048      11.598065      10.657951       0.117840       1.033514 0.74021354E+01  0.71688828E+02                                 1.719877                            1.613649      -1.111159       2.351727                    0.996871       3.569849      10.117679       0.479424       1.319144      -0.699472      -0.025782      -0.030223       0.001015       0.039739       0.006877      -0.001669       0.006845      -0.008387       0.001951      -0.010709      -0.000014       0.010723              1.768582       1.795306       0.459005      -0.136229       2.030475      -0.128530       1.479965           0.000001
           21              H       5.177360       7.749622      27.633224       0.098756       1.036737 0.73490080E+01  0.70890143E+02                                 1.716088                            1.603295      -0.919545       2.445606                    0.998306       3.494176       9.812663       0.484083       1.311685      -0.702006       0.047497      -0.000766      -0.001854       0.047539      -0.001291      -0.001720       0.008211       0.021510      -0.034643      -0.017122       0.000324       0.016798              1.772914       2.432169       0.012920      -0.131294       1.429615       0.012320       1.456958          -0.000002
           22              H       3.951474       6.089076      26.613089       0.120527       0.975003 0.68770314E+01  0.65570449E+02                                 1.674790                            1.571707      -0.999456       2.410023                    0.997653       3.514465       9.972911       0.476898       1.347018      -0.693902       0.013674      -0.028680      -0.018462       0.036747       0.003698       0.001883       0.010847      -0.000609      -0.026255      -0.014795       0.002082       0.012713              1.722337       1.659754      -0.391528      -0.319346       1.858527       0.326472       1.648729          -0.000000
           23              H       1.654510       6.047378      26.861620       0.123693       1.026578 0.75788122E+01  0.72731587E+02                                 1.635925                            1.579243      -0.742197       2.539515                    0.999780       3.178466       8.537302       0.517197       1.234036      -0.722012      -0.017676      -0.030032      -0.017438       0.038967       0.001311       0.000584       0.013658      -0.000761      -0.022427      -0.016519       0.003160       0.013360              1.640977       1.596956       0.283709       0.130112       1.841569       0.197173       1.484406          -0.000001
           24              H       9.264291       7.108214      27.841297       0.123405       0.909401 0.63135875E+01  0.58356380E+02                                 1.545287                            1.465107      -0.772680       2.519944                    0.999769       3.239388       8.768269       0.519757       1.274952      -0.710365      -0.025763      -0.021965      -0.013305       0.036376       0.003731      -0.002002       0.010392       0.017581      -0.024319      -0.017464       0.003861       0.013604              1.580316       1.614574       0.282737       0.192157       1.733127       0.188812       1.393246          -0.000001
           25              H       8.320930       8.714798       0.179174       0.134702       0.960826 0.65532978E+01  0.61956171E+02                                 1.676414                            1.546228      -1.247589       2.303684                    0.995044       3.553088      10.157798       0.473547       1.368103      -0.688746      -0.040187      -0.002570       0.002688       0.040359       0.005311       0.001962       0.014572       0.007677      -0.027581      -0.019697       0.004235       0.015463              1.752397       2.399533       0.001501      -0.166817       1.431365      -0.001654       1.426292          -0.000001
           26              H       8.587974      10.843829       1.540317       0.122116       0.940051 0.66602611E+01  0.63070244E+02                                 1.643933                            1.554854      -0.992526       2.422238                    0.997439       3.472159       9.856442       0.475175       1.361191      -0.691286      -0.038774      -0.000109       0.004989       0.039094       0.002226      -0.001993       0.003845       0.012250      -0.027890      -0.011201      -0.000051       0.011252              1.684471       2.246124      -0.063243      -0.199011       1.424405       0.100585       1.382882           0.000000
           27              H       0.265109       0.219526       2.398617       0.118206       1.003192 0.70584037E+01  0.68051265E+02                                 1.727060                            1.605492      -1.250876       2.285037                    0.994813       3.728880      10.801221       0.463912       1.369434      -0.687876      -0.014401       0.025808       0.017443       0.034318       0.003355      -0.001397       0.008773       0.003020      -0.024784      -0.013572       0.004445       0.009127              1.796863       1.649102      -0.359125      -0.294672       2.002868       0.541566       1.738618          -0.000000
           28              H       2.558202       0.079716       2.043159       0.095123       1.024785 0.71086434E+01  0.68592100E+02                                 1.753164                            1.612101      -1.068651       2.370914                    0.996371       3.695159      10.674790       0.463009       1.370974      -0.688336       0.026760       0.029641       0.019446       0.044417       0.000062       0.001829       0.007513      -0.003637      -0.022981      -0.011246       0.002122       0.009124              1.832949       1.872010       0.465354       0.294385       1.980618       0.420693       1.646219          -0.000000
           29              H       7.137616       5.908795      26.309650       0.111592       1.025046 0.73656267E+01  0.70877410E+02                                 1.677690                            1.585462      -1.000493       2.400611                    0.998278       3.480482       9.667000       0.497364       1.279775      -0.708466       0.012398       0.006016       0.035907       0.038461       0.008561       0.006588       0.006640      -0.005859       0.020453      -0.012610      -0.002914       0.015523              1.717668       1.530476       0.065611       0.273164       1.475432      -0.025129       2.147097          -0.000000
           30              H       7.686217       7.425852      24.639287       0.126560       0.962829 0.67828583E+01  0.64428190E+02                                 1.654887                            1.554995      -1.091308       2.366393                    0.996714       3.535083      10.001393       0.482355       1.336830      -0.695455       0.018818       0.025210       0.010748       0.033244       0.011939       0.007510       0.000489       0.000750       0.022058      -0.016668       0.002721       0.013947              1.691182       1.656330       0.460622       0.104322       1.954250       0.096546       1.462966          -0.000000
           31              H       5.596309       5.284558      21.983469       0.126850       1.083997 0.78978018E+01  0.76231577E+02                                 1.657363                            1.577662      -0.941687       2.432907                    0.998886       3.254409       8.637642       0.536939       1.181824      -0.733176      -0.015052      -0.012012      -0.029508       0.035236       0.014782       0.008589       0.002982      -0.011825       0.025080      -0.021161       0.003321       0.017840              1.679068       1.399895       0.067861       0.187727       1.464240      -0.068440       2.173070           0.000005
           32              H       5.034163       3.796934      23.636492       0.114945       1.138380 0.83305423E+01  0.81206508E+02                                 1.688569                            1.602823      -1.019195       2.397589                    0.997872       3.279214       8.648249       0.543325       1.156456      -0.739719      -0.022627      -0.031816      -0.011783       0.040781       0.009691       0.009718       0.005319      -0.008227       0.016489      -0.014925      -0.001979       0.016904              1.704028       1.558509       0.375040       0.078590       2.052410       0.035644       1.501164           0.000006
           33              H       7.039894       6.455770      20.518290       0.099507       1.214389 0.97052203E+01  0.99060005E+02                                 1.830351                            1.781329      -0.894212       2.446119                    0.997948       3.512583       9.724197       0.489439       1.226067      -0.723316       0.016905      -0.027057      -0.015089       0.035292      -0.005082       0.003185       0.004324      -0.002716       0.012779      -0.009369       0.002615       0.006754              1.824475       1.695857      -0.274294      -0.246953       2.025409       0.180649       1.752160           0.000001
           34              H       5.697902       7.234534      20.801500       0.091673       1.117339 0.87311149E+01  0.87821732E+02                                 1.797259                            1.737902      -0.963035       2.408841                    0.997198       3.722045      10.630739       0.469420       1.297216      -0.704823      -0.034847       0.000733      -0.004578       0.035154       0.000405       0.002896       0.003588       0.014135       0.017847      -0.010813       0.002210       0.008604              1.813155       2.357766      -0.051058       0.062413       1.553928      -0.114829       1.527769           0.000000
           35              H       6.780590      11.666743      19.648430       0.118242       1.130380 0.86968068E+01  0.86492397E+02                                 1.747488                            1.693866      -0.914911       2.444419                    0.999051       3.376493       9.271177       0.497804       1.237171      -0.720631      -0.010466       0.035621       0.001119       0.037144      -0.002109      -0.005527      -0.005260      -0.023648      -0.025836      -0.014549      -0.002692       0.017241              1.738811       1.714435      -0.293919      -0.043045       2.030827      -0.060657       1.471169           0.000002
           36              H       8.743749      11.396935      18.446232       0.109163       1.050448 0.74116726E+01  0.71706749E+02                                 1.734516                            1.611175      -0.962344       2.419985                    0.997876       3.535461       9.970641       0.482017       1.313410      -0.701186       0.016069       0.032078      -0.016443       0.039466      -0.002091      -0.009346      -0.003945      -0.015953      -0.033569      -0.017750       0.003535       0.014215              1.797970       1.718106       0.348151      -0.276194       1.959944      -0.470273       1.715861          -0.000000
           37              H       0.080307       9.353753      18.319076       0.100107       0.968168 0.69363448E+01  0.66450536E+02                                 1.676485                            1.585090      -1.001651       2.394081                    0.996935       3.688198      10.580170       0.470684       1.358340      -0.690655       0.031642      -0.002728      -0.017042       0.036043      -0.005294      -0.011872      -0.003810      -0.002670      -0.018645      -0.016580       0.005449       0.011131              1.726233       2.124093      -0.020745      -0.454618       1.393311       0.007048       1.661294          -0.000001
           38              H       8.753425       7.504342      19.292972       0.106180       1.008172 0.76025017E+01  0.74649857E+02                                 1.729321                            1.665695      -1.249115       2.280422                    0.994134       3.822690      11.164614       0.455793       1.368567      -0.688174       0.016467      -0.030042      -0.005504       0.034698      -0.000752      -0.012088       0.000570      -0.009642      -0.022843      -0.016844       0.007456       0.009388              1.735752       1.667257      -0.374685      -0.105763       2.031876       0.101957       1.508125          -0.000001
           39              H       5.615660      10.017235      22.023928       0.112526       1.023783 0.76010338E+01  0.74519100E+02                                 1.754163                            1.665845      -1.124804       2.345742                    0.994387       3.716999      10.794032       0.456335       1.369077      -0.689151       0.013283       0.003621       0.035743       0.038303      -0.003142       0.007942       0.002116      -0.007670       0.016941      -0.011664       0.002090       0.009575              1.809876       1.580744       0.000624       0.243865       1.369496       0.021323       2.479387          -0.000001
           40              H       4.785502       9.184510      20.989344       0.085616       1.046597 0.84595016E+01  0.85643736E+02                                 1.800916                            1.772070      -1.392799       2.197752                    0.991227       4.152817      12.472358       0.434617       1.392029      -0.682608      -0.020888      -0.023439      -0.004213       0.031677      -0.001991       0.004187       0.000335      -0.002478      -0.025096      -0.009806       0.003029       0.006777              1.808913       1.948351       0.293128       0.045769       1.886497      -0.058044       1.591892          -0.000001
           41              H       4.458470       9.368470      18.775680       0.120560       1.012121 0.75321284E+01  0.73612834E+02                                 1.725677                            1.651001      -1.124884       2.342245                    0.996861       3.684344      10.652758       0.461809       1.357088      -0.691257       0.017910      -0.029368      -0.000882       0.034409      -0.011413       0.004708       0.007220      -0.020728       0.007578      -0.019164       0.003154       0.016009              1.754781       1.869745      -0.373822       0.235379       1.812434      -0.150841       1.582163          -0.000000
           42              H       2.921033       0.560465      20.102144       0.137965       1.038386 0.75000463E+01  0.71390375E+02                                 1.611640                            1.540704      -0.862767       2.485958                    0.999433       3.109379       8.168179       0.542156       1.186878      -0.733140      -0.004867       0.026482       0.023764       0.035913      -0.009426       0.005741       0.009028      -0.008563       0.004407      -0.016556       0.004073       0.012483              1.618108       1.341410      -0.067002       0.005096       1.761982       0.356758       1.750932           0.000006
           43              H       3.152278       9.535260      16.871236       0.105546       0.974843 0.71049400E+01  0.68311453E+02                                 1.665203                            1.589606      -1.184149       2.307034                    0.996374       3.682557      10.500414       0.477665       1.333674      -0.695493       0.002019      -0.026957      -0.025966       0.037483      -0.003866       0.006523       0.007329      -0.016362      -0.007648      -0.014036       0.001080       0.012956              1.689271       1.462134      -0.063458      -0.039449       1.718994       0.369990       1.886686          -0.000001
           44              H       1.549048       0.665935      18.241049       0.117840       1.033514 0.74021347E+01  0.71688821E+02                                 1.719877                            1.613649      -1.111158       2.351727                    0.996871       3.569849      10.117679       0.479424       1.319144      -0.699471      -0.025782       0.030223      -0.001015       0.039739      -0.006877       0.001669       0.006845      -0.008387       0.001951      -0.010709      -0.000014       0.010723              1.768582       1.795306      -0.459005       0.136229       2.030476      -0.128529       1.479964           0.000001
           45              H       5.177360       4.514378       1.265776       0.098756       1.036739 0.73490174E+01  0.70890251E+02                                 1.716089                            1.603296      -0.919545       2.445606                    0.998306       3.494178       9.812667       0.484083       1.311684      -0.702006       0.047497       0.000766       0.001854       0.047539       0.001291       0.001720       0.008211       0.021510      -0.034643      -0.017122       0.000324       0.016798              1.772914       2.432170      -0.012920       0.131295       1.429616       0.012320       1.456958          -0.000002
           46              H       3.951474       6.174924       2.285911       0.120527       0.975003 0.68770313E+01  0.65570449E+02                                 1.674790                            1.571707      -0.999456       2.410023                    0.997653       3.514465       9.972911       0.476898       1.347018      -0.693902       0.013674       0.028680       0.018462       0.036747      -0.003698      -0.001883       0.010847      -0.000609      -0.026255      -0.014795       0.002082       0.012713              1.722337       1.659754       0.391528       0.319346       1.858527       0.326472       1.648729          -0.000000
           47              H       1.654510       6.216622       2.037379       0.123693       1.026578 0.75788109E+01  0.72731575E+02                                 1.635925                            1.579243      -0.742197       2.539515                    0.999780       3.178466       8.537303       0.517197       1.234037      -0.722012      -0.017676       0.030032       0.017438       0.038967      -0.001311      -0.000584       0.013658      -0.000761      -0.022427      -0.016519       0.003160       0.013360              1.640977       1.596956      -0.283709      -0.130111       1.841570       0.197173       1.484406          -0.000001
           48              H       9.264291       5.155786       1.057703       0.123405       0.909402 0.63135919E+01  0.58356428E+02                                 1.545287                            1.465108      -0.772681       2.519944                    0.999769       3.239389       8.768271       0.519757       1.274952      -0.710365      -0.025763       0.021965       0.013305       0.036376      -0.003731       0.002002       0.010392       0.017581      -0.024319      -0.017464       0.003861       0.013604              1.580316       1.614574      -0.282737      -0.192157       1.733128       0.188812       1.393247          -0.000001
           49              H       8.320930       3.549202      28.719826       0.134702       0.960826 0.65532967E+01  0.61956158E+02                                 1.676414                            1.546228      -1.247589       2.303684                    0.995044       3.553088      10.157798       0.473547       1.368103      -0.688746      -0.040187       0.002570      -0.002688       0.040359      -0.005311      -0.001962       0.014572       0.007677      -0.027581      -0.019697       0.004235       0.015463              1.752396       2.399533      -0.001501       0.166817       1.431365      -0.001654       1.426292          -0.000001
           50              H       8.587974       1.420171      27.358683       0.122116       0.940051 0.66602606E+01  0.63070237E+02                                 1.643933                            1.554853      -0.992526       2.422238                    0.997439       3.472159       9.856441       0.475175       1.361191      -0.691287      -0.038774       0.000109      -0.004989       0.039094      -0.002226       0.001993       0.003845       0.012250      -0.027890      -0.011201      -0.000051       0.011252              1.684470       2.246124       0.063243       0.199011       1.424405       0.100585       1.382882           0.000000
           51              H       0.265109      12.044474      26.500383       0.118206       1.003192 0.70584046E+01  0.68051273E+02                                 1.727059                            1.605492      -1.250876       2.285037                    0.994813       3.728880      10.801220       0.463912       1.369434      -0.687876      -0.014401      -0.025808      -0.017443       0.034318      -0.003355       0.001397       0.008773       0.003020      -0.024784      -0.013572       0.004445       0.009127              1.796863       1.649101       0.359125       0.294672       2.002868       0.541566       1.738618          -0.000000
           52              H       2.558202      12.184284      26.855841       0.095123       1.024785 0.71086434E+01  0.68592100E+02                                 1.753164                            1.612101      -1.068651       2.370914                    0.996371       3.695159      10.674790       0.463009       1.370974      -0.688336       0.026760      -0.029641      -0.019446       0.044417      -0.000062      -0.001829       0.007513      -0.003637      -0.022981      -0.011246       0.002122       0.009124              1.832949       1.872010      -0.465354      -0.294385       1.980618       0.420693       1.646219          -0.000000
           53              H       2.299866       6.355205      11.860150       0.111592       1.025046 0.73656275E+01  0.70877411E+02                                 1.677689                            1.585462      -1.000492       2.400611                    0.998278       3.480482       9.666996       0.497365       1.279773      -0.708467       0.012398      -0.006016       0.035907       0.038461      -0.008561       0.006588      -0.006640      -0.005859       0.020453      -0.012610      -0.002914       0.015523              1.717668       1.530476      -0.065611       0.273164       1.475432       0.025129       2.147096          -0.000000
           54              H       2.848467       4.838148      10.189787       0.126560       0.962829 0.67828632E+01  0.64428245E+02                                 1.654888                            1.554995      -1.091308       2.366392                    0.996714       3.535084      10.001395       0.482355       1.336830      -0.695455       0.018818      -0.025210       0.010749       0.033244      -0.011939       0.007510      -0.000489       0.000750       0.022058      -0.016668       0.002721       0.013947              1.691182       1.656330      -0.460622       0.104322       1.954250      -0.096546       1.462967          -0.000000
           55              H       0.758559       6.979442       7.533969       0.126850       1.083997 0.78977988E+01  0.76231538E+02                                 1.657363                            1.577661      -0.941687       2.432907                    0.998886       3.254408       8.637638       0.536939       1.181824      -0.733176      -0.015052       0.012012      -0.029508       0.035236      -0.014782       0.008589      -0.002982      -0.011825       0.025080      -0.021161       0.003321       0.017840              1.679068       1.399894      -0.067861       0.187727       1.464239       0.068440       2.173069           0.000005
           56              H       0.196413       8.467066       9.186992       0.114944       1.138380 0.83305459E+01  0.81206555E+02                                 1.688570                            1.602824      -1.019196       2.397588                    0.997872       3.279214       8.648251       0.543324       1.156457      -0.739719      -0.022627       0.031816      -0.011783       0.040781      -0.009691       0.009718      -0.005319      -0.008227       0.016489      -0.014925      -0.001979       0.016904              1.704029       1.558510      -0.375040       0.078590       2.052412      -0.035644       1.501165           0.000006
           57              H       2.202144       5.808230       6.068790       0.099507       1.214388 0.97052183E+01  0.99059972E+02                                 1.830350                            1.781329      -0.894211       2.446119                    0.997948       3.512583       9.724194       0.489440       1.226066      -0.723316       0.016905       0.027057      -0.015089       0.035292       0.005082       0.003185      -0.004324      -0.002716       0.012779      -0.009369       0.002615       0.006754              1.824474       1.695856       0.274294      -0.246952       2.025408      -0.180649       1.752159           0.000001
           58              H       0.860152       5.029466       6.352000       0.091673       1.117340 0.87311198E+01  0.87821786E+02                                 1.797259                            1.737902      -0.963034       2.408841                    0.997198       3.722046      10.630739       0.469420       1.297215      -0.704824      -0.034847      -0.000733      -0.004578       0.035154      -0.000405       0.002896      -0.003588       0.014135       0.017847      -0.010813       0.002210       0.008604              1.813154       2.357766       0.051058       0.062413       1.553928       0.114829       1.527769           0.000000
           59              H       1.942840       0.597257       5.198930       0.118242       1.130380 0.86968045E+01  0.86492373E+02                                 1.747488                            1.693866      -0.914911       2.444419                    0.999051       3.376492       9.271176       0.497804       1.237171      -0.720631      -0.010466      -0.035621       0.001119       0.037144       0.002109      -0.005527       0.005260      -0.023648      -0.025836      -0.014549      -0.002692       0.017241              1.738811       1.714436       0.293919      -0.043045       2.030828       0.060657       1.471169           0.000002
           60              H       3.905999       0.867065       3.996732       0.109163       1.050448 0.74116726E+01  0.71706749E+02                                 1.734516                            1.611175      -0.962344       2.419985                    0.997876       3.535461       9.970641       0.482017       1.313410      -0.701186       0.016069      -0.032078      -0.016443       0.039466       0.002091      -0.009346       0.003945      -0.015953      -0.033569      -0.017750       0.003535       0.014215              1.797970       1.718106      -0.348151      -0.276194       1.959944       0.470273       1.715861          -0.000000
           61              H       4.918057       2.910247       3.869576       0.100107       0.968169 0.69363491E+01  0.66450586E+02                                 1.676485                            1.585090      -1.001651       2.394081                    0.996935       3.688199      10.580173       0.470684       1.358340      -0.690655       0.031642       0.002728      -0.017042       0.036043       0.005294      -0.011872       0.003810      -0.002670      -0.018645      -0.016580       0.005449       0.011131              1.726233       2.124094       0.020745      -0.454618       1.393312      -0.007048       1.661294          -0.000001
           62              H       3.915675       4.759658       4.843472       0.106180       1.008172 0.76025017E+01  0.74649857E+02                                 1.729321                            1.665695      -1.249115       2.280422                    0.994134       3.822690      11.164614       0.455793       1.368567      -0.688174       0.016467       0.030042      -0.005504       0.034698       0.000752      -0.012088      -0.000570      -0.009642      -0.022843      -0.016844       0.007456       0.009388              1.735752       1.667257       0.374685      -0.105763       2.031876      -0.101957       1.508125          -0.000001
           63              H       0.777910       2.246765       7.574428       0.112526       1.023783 0.76010349E+01  0.74519107E+02                                 1.754162                            1.665845      -1.124803       2.345742                    0.994387       3.716999      10.794029       0.456335       1.369076      -0.689151       0.013283      -0.003621       0.035743       0.038303       0.003142       0.007942      -0.002116      -0.007670       0.016940      -0.011664       0.002090       0.009575              1.809875       1.580743      -0.000624       0.243865       1.369496      -0.021323       2.479387          -0.000001
           64              H       9.623252       3.079490       6.539844       0.085616       1.046597 0.84595016E+01  0.85643736E+02                                 1.800916                            1.772070      -1.392799       2.197752                    0.991227       4.152817      12.472358       0.434617       1.392029      -0.682608      -0.020888       0.023439      -0.004213       0.031677       0.001991       0.004187      -0.000335      -0.002478      -0.025096      -0.009806       0.003029       0.006777              1.808913       1.948351      -0.293128       0.045769       1.886497       0.058044       1.591892          -0.000001
           65              H       9.296220       2.895530       4.326180       0.120561       1.012121 0.75321294E+01  0.73612845E+02                                 1.725677                            1.651001      -1.124884       2.342245                    0.996861       3.684344      10.652758       0.461809       1.357088      -0.691258       0.017910       0.029368      -0.000882       0.034409       0.011413       0.004708      -0.007220      -0.020728       0.007578      -0.019164       0.003154       0.016009              1.754781       1.869745       0.373822       0.235379       1.812434       0.150841       1.582163          -0.000000
           66              H       7.758783      11.703535       5.652644       0.137965       1.038385 0.75000437E+01  0.71390344E+02                                 1.611640                            1.540704      -0.862767       2.485958                    0.999433       3.109378       8.168176       0.542156       1.186878      -0.733140      -0.004867      -0.026482       0.023764       0.035913       0.009426       0.005741      -0.009028      -0.008563       0.004407      -0.016556       0.004073       0.012483              1.618108       1.341410       0.067002       0.005096       1.761982      -0.356758       1.750931           0.000006
           67              H       7.990028       2.728740       2.421736       0.105546       0.974844 0.71049443E+01  0.68311504E+02                                 1.665203                            1.589606      -1.184150       2.307034                    0.996374       3.682558      10.500417       0.477665       1.333674      -0.695493       0.002019       0.026957      -0.025966       0.037483       0.003866       0.006523      -0.007329      -0.016362      -0.007648      -0.014036       0.001080       0.012956              1.689272       1.462135       0.063458      -0.039449       1.718994      -0.369991       1.886686          -0.000001
           68              H       6.386798      11.598065       3.791549       0.117840       1.033514 0.74021347E+01  0.71688824E+02                                 1.719877                            1.613649      -1.111159       2.351727                    0.996871       3.569849      10.117681       0.479423       1.319145      -0.699471      -0.025782      -0.030223      -0.001015       0.039739       0.006877       0.001669      -0.006845      -0.008387       0.001951      -0.010709      -0.000014       0.010723              1.768582       1.795306       0.459005       0.136229       2.030476       0.128529       1.479964           0.000001
           69              H       0.339610       7.749622      15.715276       0.098756       1.036738 0.73490122E+01  0.70890193E+02                                 1.716089                            1.603296      -0.919545       2.445606                    0.998306       3.494177       9.812666       0.484083       1.311685      -0.702006       0.047497      -0.000766       0.001854       0.047539      -0.001291       0.001720      -0.008211       0.021510      -0.034643      -0.017122       0.000324       0.016798              1.772914       2.432169       0.012920       0.131295       1.429616      -0.012320       1.456958          -0.000002
           70              H       8.789224       6.089076      16.735411       0.120527       0.975002 0.68770291E+01  0.65570428E+02                                 1.674790                            1.571707      -0.999456       2.410023                    0.997653       3.514465       9.972914       0.476898       1.347019      -0.693902       0.013674      -0.028680       0.018461       0.036747       0.003698      -0.001883      -0.010847      -0.000609      -0.026255      -0.014795       0.002082       0.012713              1.722337       1.659754      -0.391528       0.319346       1.858527      -0.326472       1.648729          -0.000000
           71              H       6.492261       6.047378      16.486879       0.123694       1.026576 0.75787971E+01  0.72731408E+02                                 1.635923                            1.579241      -0.742197       2.539515                    0.999780       3.178465       8.537298       0.517198       1.234036      -0.722012      -0.017675      -0.030032       0.017438       0.038967       0.001311      -0.000584      -0.013658      -0.000761      -0.022427      -0.016519       0.003160       0.013360              1.640975       1.596953       0.283708      -0.130111       1.841568      -0.197173       1.484404          -0.000001
           72              H       4.426541       7.108214      15.507203       0.123405       0.909402 0.63135944E+01  0.58356453E+02                                 1.545287                            1.465108      -0.772680       2.519944                    0.999769       3.239389       8.768270       0.519757       1.274952      -0.710365      -0.025763      -0.021965       0.013305       0.036376       0.003731       0.002002      -0.010392       0.017581      -0.024319      -0.017464       0.003861       0.013604              1.580316       1.614575       0.282738      -0.192157       1.733127      -0.188812       1.393246          -0.000001
           73              H       3.483180       8.714798      14.270326       0.134702       0.960826 0.65533024E+01  0.61956226E+02                                 1.676415                            1.546229      -1.247590       2.303683                    0.995044       3.553088      10.157799       0.473546       1.368103      -0.688746      -0.040187      -0.002570      -0.002688       0.040359       0.005311      -0.001962      -0.014572       0.007677      -0.027581      -0.019697       0.004235       0.015463              1.752397       2.399534       0.001501       0.166817       1.431365       0.001655       1.426292          -0.000001
           74              H       3.750224      10.843829      12.909183       0.122116       0.940051 0.66602613E+01  0.63070243E+02                                 1.643933                            1.554853      -0.992526       2.422238                    0.997439       3.472159       9.856440       0.475175       1.361190      -0.691287      -0.038774      -0.000109      -0.004989       0.039094       0.002226       0.001993      -0.003845       0.012250      -0.027890      -0.011201      -0.000051       0.011252              1.684470       2.246124      -0.063243       0.199011       1.424405      -0.100585       1.382882           0.000000
           75              H       5.102859       0.219526      12.050883       0.118206       1.003192 0.70584038E+01  0.68051265E+02                                 1.727060                            1.605492      -1.250877       2.285037                    0.994813       3.728880      10.801221       0.463912       1.369434      -0.687876      -0.014401       0.025808      -0.017443       0.034318       0.003355       0.001397      -0.008773       0.003020      -0.024783      -0.013572       0.004445       0.009127              1.796863       1.649102      -0.359125       0.294673       2.002868      -0.541566       1.738619          -0.000000
           76              H       7.395952       0.079716      12.406341       0.095123       1.024785 0.71086387E+01  0.68592047E+02                                 1.753164                            1.612101      -1.068651       2.370914                    0.996371       3.695158      10.674789       0.463009       1.370975      -0.688336       0.026760       0.029641      -0.019446       0.044417       0.000062      -0.001829      -0.007513      -0.003637      -0.022981      -0.011246       0.002122       0.009124              1.832949       1.872010       0.465354      -0.294385       1.980618      -0.420693       1.646219          -0.000000
           77              H       2.299866       5.908795      17.038850       0.111592       1.025047 0.73656306E+01  0.70877453E+02                                 1.677690                            1.585462      -1.000493       2.400610                    0.998278       3.480483       9.667001       0.497364       1.279774      -0.708466       0.012398       0.006016      -0.035907       0.038461       0.008561      -0.006588      -0.006640      -0.005859       0.020453      -0.012610      -0.002914       0.015523              1.717668       1.530476       0.065611      -0.273164       1.475432       0.025129       2.147097          -0.000000
           78              H       2.848467       7.425852      18.709213       0.126560       0.962829 0.67828639E+01  0.64428252E+02                                 1.654888                            1.554995      -1.091308       2.366392                    0.996714       3.535084      10.001394       0.482355       1.336829      -0.695455       0.018818       0.025210      -0.010748       0.033244       0.011939      -0.007510      -0.000489       0.000750       0.022058      -0.016668       0.002721       0.013947              1.691182       1.656330       0.460622      -0.104322       1.954250      -0.096546       1.462967          -0.000000
           79              H       0.758559       5.284558      21.365031       0.126850       1.083998 0.78978033E+01  0.76231596E+02                                 1.657364                            1.577662      -0.941687       2.432907                    0.998886       3.254409       8.637643       0.536939       1.181824      -0.733176      -0.015052      -0.012012       0.029508       0.035236       0.014782      -0.008589      -0.002982      -0.011825       0.025080      -0.021161       0.003321       0.017840              1.679068       1.399895       0.067861      -0.187727       1.464240       0.068440       2.173071           0.000005
           80              H       0.196413       3.796934      19.712008       0.114944       1.138381 0.83305516E+01  0.81206626E+02                                 1.688571                            1.602824      -1.019196       2.397588                    0.997872       3.279215       8.648255       0.543324       1.156457      -0.739719      -0.022627      -0.031816       0.011783       0.040781       0.009691      -0.009718      -0.005319      -0.008227       0.016489      -0.014925      -0.001979       0.016904              1.704030       1.558511       0.375040      -0.078590       2.052413      -0.035644       1.501165           0.000006
           81              H       2.202144       6.455770      22.830210       0.099507       1.214388 0.97052143E+01  0.99059927E+02                                 1.830350                            1.781329      -0.894211       2.446119                    0.997948       3.512582       9.724193       0.489439       1.226067      -0.723316       0.016905      -0.027057       0.015089       0.035292      -0.005082      -0.003185      -0.004324      -0.002716       0.012779      -0.009369       0.002615       0.006754              1.824475       1.695856      -0.274294       0.246952       2.025409      -0.180649       1.752159           0.000001
           82              H       0.860152       7.234534      22.547000       0.091673       1.117339 0.87311149E+01  0.87821731E+02                                 1.797259                            1.737902      -0.963035       2.408841                    0.997198       3.722045      10.630739       0.469420       1.297216      -0.704823      -0.034847       0.000733       0.004578       0.035154       0.000405      -0.002896      -0.003588       0.014135       0.017847      -0.010813       0.002210       0.008604              1.813155       2.357766      -0.051058      -0.062413       1.553928       0.114829       1.527769           0.000000
           83              H       1.942840      11.666743      23.700070       0.118242       1.130380 0.86968086E+01  0.86492422E+02                                 1.747489                            1.693867      -0.914911       2.444419                    0.999051       3.376493       9.271179       0.497804       1.237171      -0.720631      -0.010466       0.035621      -0.001119       0.037144      -0.002109       0.005527       0.005260      -0.023648      -0.025836      -0.014549      -0.002692       0.017241              1.738811       1.714436      -0.293919       0.043045       2.030828       0.060657       1.471170           0.000002
           84              H       3.905999      11.396935      24.902268       0.109163       1.050448 0.74116726E+01  0.71706749E+02                                 1.734516                            1.611175      -0.962344       2.419985                    0.997876       3.535461       9.970641       0.482017       1.313410      -0.701186       0.016069       0.032078       0.016443       0.039466      -0.002091       0.009346       0.003945      -0.015953      -0.033569      -0.017750       0.003535       0.014215              1.797970       1.718106       0.348151       0.276194       1.959944       0.470273       1.715861          -0.000000
           85              H       4.918057       9.353753      25.029424       0.100107       0.968169 0.69363491E+01  0.66450586E+02                                 1.676485                            1.585090      -1.001651       2.394081                    0.996935       3.688199      10.580173       0.470684       1.358340      -0.690655       0.031642      -0.002728       0.017042       0.036043      -0.005294       0.011872       0.003810      -0.002670      -0.018645      -0.016580       0.005449       0.011131              1.726233       2.124094      -0.020745       0.454618       1.393312      -0.007048       1.661294          -0.000001
           86              H       3.915675       7.504342      24.055528       0.106180       1.008172 0.76025021E+01  0.74649864E+02                                 1.729321                            1.665696      -1.249115       2.280422                    0.994134       3.822690      11.164615       0.455793       1.368567      -0.688174       0.016467      -0.030042       0.005504       0.034698      -0.000752       0.012088      -0.000570      -0.009642      -0.022843      -0.016844       0.007456       0.009388              1.735753       1.667257      -0.374685       0.105763       2.031876      -0.101957       1.508125          -0.000001
           87              H       0.777910      10.017235      21.324572       0.112526       1.023783 0.76010334E+01  0.74519092E+02                                 1.754163                            1.665845      -1.124804       2.345742                    0.994387       3.716999      10.794031       0.456335       1.369077      -0.689151       0.013283       0.003621      -0.035743       0.038303      -0.003142      -0.007942      -0.002116      -0.007670       0.016941      -0.011664       0.002090       0.009575              1.809876       1.580743       0.000624      -0.243865       1.369496      -0.021323       2.479387          -0.000001
           88              H       9.623252       9.184510      22.359156       0.085616       1.046597 0.84595006E+01  0.85643726E+02                                 1.800916                            1.772070      -1.392799       2.197752                    0.991227       4.152817      12.472359       0.434617       1.392029      -0.682608      -0.020888      -0.023439       0.004213       0.031677      -0.001991      -0.004187      -0.000335      -0.002478      -0.025096      -0.009806       0.003029       0.006777              1.808913       1.948351       0.293128      -0.045769       1.886497       0.058044       1.591892          -0.000001
           89              H       9.296220       9.368470      24.572820       0.120560       1.012121 0.75321284E+01  0.73612834E+02                                 1.725677                            1.651001      -1.124884       2.342245                    0.996861       3.684344      10.652758       0.461809       1.357088      -0.691257       0.017910      -0.029368       0.000882       0.034409      -0.011413      -0.004708      -0.007220      -0.020728       0.007578      -0.019164       0.003154       0.016009              1.754781       1.869745      -0.373822      -0.235379       1.812434       0.150841       1.582163          -0.000000
           90              H       7.758783       0.560465      23.246356       0.137965       1.038386 0.75000499E+01  0.71390415E+02                                 1.611641                            1.540704      -0.862767       2.485958                    0.999433       3.109380       8.168181       0.542156       1.186877      -0.733140      -0.004867       0.026482      -0.023764       0.035913      -0.009426      -0.005741      -0.009028      -0.008563       0.004407      -0.016556       0.004073       0.012483              1.618108       1.341410      -0.067002      -0.005096       1.761982      -0.356759       1.750932           0.000006
           91              H       7.990028       9.535260      26.477264       0.105546       0.974844 0.71049435E+01  0.68311496E+02                                 1.665204                            1.589606      -1.184150       2.307034                    0.996374       3.682558      10.500418       0.477665       1.333674      -0.695493       0.002019      -0.026957       0.025966       0.037483      -0.003866      -0.006523      -0.007329      -0.016362      -0.007648      -0.014036       0.001080       0.012956              1.689272       1.462135      -0.063458       0.039449       1.718994      -0.369991       1.886686          -0.000001
           92              H       6.386798       0.665935      25.107451       0.117840       1.033514 0.74021348E+01  0.71688827E+02                                 1.719877                            1.613649      -1.111159       2.351727                    0.996871       3.569849      10.117682       0.479423       1.319145      -0.699471      -0.025782       0.030223       0.001015       0.039739      -0.006877      -0.001669      -0.006845      -0.008387       0.001951      -0.010709      -0.000014       0.010723              1.768583       1.795307      -0.459005      -0.136229       2.030476       0.128530       1.479965           0.000001
           93              H       0.339610       4.514378      13.183724       0.098756       1.036738 0.73490158E+01  0.70890238E+02                                 1.716089                            1.603296      -0.919546       2.445606                    0.998306       3.494178       9.812670       0.484082       1.311685      -0.702006       0.047497       0.000766      -0.001854       0.047539       0.001291      -0.001720      -0.008211       0.021511      -0.034643      -0.017122       0.000324       0.016798              1.772915       2.432170      -0.012920      -0.131295       1.429616      -0.012321       1.456958          -0.000002
           94              H       8.789224       6.174924      12.163589       0.120527       0.975003 0.68770334E+01  0.65570475E+02                                 1.674790                            1.571707      -0.999457       2.410023                    0.997653       3.514466       9.972915       0.476898       1.347018      -0.693902       0.013674       0.028680      -0.018462       0.036747      -0.003698       0.001883      -0.010847      -0.000609      -0.026255      -0.014795       0.002082       0.012713              1.722337       1.659754       0.391528      -0.319346       1.858527      -0.326472       1.648729          -0.000000
           95              H       6.492261       6.216622      12.412120       0.123694       1.026577 0.75788000E+01  0.72731443E+02                                 1.635924                            1.579242      -0.742197       2.539515                    0.999780       3.178465       8.537299       0.517197       1.234036      -0.722012      -0.017676       0.030032      -0.017438       0.038967      -0.001311       0.000584      -0.013658      -0.000761      -0.022427      -0.016519       0.003160       0.013360              1.640976       1.596954      -0.283708       0.130111       1.841568      -0.197173       1.484405          -0.000001
           96              H       4.426541       5.155786      13.391797       0.123405       0.909402 0.63135945E+01  0.58356459E+02                                 1.545288                            1.465108      -0.772681       2.519944                    0.999769       3.239389       8.768272       0.519757       1.274952      -0.710365      -0.025763       0.021965      -0.013305       0.036376      -0.003731      -0.002002      -0.010392       0.017581      -0.024319      -0.017464       0.003861       0.013604              1.580317       1.614575      -0.282738       0.192157       1.733128      -0.188812       1.393247          -0.000001
           97              H       3.483180       3.549202      14.628674       0.134702       0.960826 0.65533024E+01  0.61956226E+02                                 1.676415                            1.546229      -1.247590       2.303684                    0.995044       3.553088      10.157799       0.473546       1.368103      -0.688746      -0.040187       0.002570       0.002688       0.040359      -0.005311       0.001962      -0.014572       0.007677      -0.027581      -0.019697       0.004235       0.015463              1.752397       2.399534      -0.001501      -0.166817       1.431365       0.001655       1.426292          -0.000001
           98              H       3.750224       1.420171      15.989817       0.122116       0.940051 0.66602613E+01  0.63070243E+02                                 1.643933                            1.554853      -0.992526       2.422238                    0.997439       3.472159       9.856440       0.475175       1.361190      -0.691287      -0.038774       0.000109       0.004989       0.039094      -0.002226      -0.001993      -0.003845       0.012250      -0.027890      -0.011201      -0.000051       0.011252              1.684470       2.246124       0.063243      -0.199011       1.424405      -0.100585       1.382882           0.000000
           99              H       5.102859      12.044474      16.848117       0.118206       1.003192 0.70584041E+01  0.68051270E+02                                 1.727060                            1.605492      -1.250877       2.285037                    0.994813       3.728880      10.801222       0.463911       1.369435      -0.687876      -0.014401      -0.025808       0.017443       0.034318      -0.003355      -0.001397      -0.008773       0.003020      -0.024784      -0.013572       0.004445       0.009127              1.796863       1.649102       0.359125      -0.294673       2.002868      -0.541566       1.738619          -0.000000
          100              H       7.395952      12.184284      16.492659       0.095123       1.024785 0.71086387E+01  0.68592048E+02                                 1.753164                            1.612101      -1.068651       2.370914                    0.996371       3.695158      10.674789       0.463009       1.370975      -0.688336       0.026760      -0.029641       0.019446       0.044417      -0.000062       0.001829      -0.007513      -0.003637      -0.022981      -0.011246       0.002122       0.009124              1.832949       1.872010      -0.465354       0.294385       1.980618      -0.420693       1.646219          -0.000000
          101              C       5.668875       8.561498       2.690208       0.561657      24.342538 0.26164270E+03  0.54803980E+04                                 7.753679                            5.709855      -0.046064       2.025788                    0.999611      23.043791      64.919540       0.625792       0.467275      -1.022183      -0.011108       0.041105      -0.035609       0.055507       0.061319       0.027188       0.035392       0.021141      -0.103614      -0.056453      -0.037864       0.094317              9.445284       6.089979      -2.433098       0.415193      11.088580      -4.675958      11.157293           0.000003
          102              C       6.024934       7.595095       3.746755      -0.053040      39.226645 0.45397272E+03  0.10719193E+05                                10.001852                            7.069638      -0.051395       1.982198                    0.999380      27.797462      78.407557       0.628316       0.412853      -1.073432       0.017157      -0.023459       0.029653       0.041521      -0.009370      -0.007948       0.002517      -0.007335       0.008766      -0.013370       0.000121       0.013249             12.612577       6.942624      -3.257976       0.872720      14.681636      -6.816289      16.213472           0.000002
          103              C       6.823163       6.485203       3.455453      -0.097813      33.925521 0.44578063E+03  0.10578334E+05                                 9.185607                            7.110613       0.037330       1.975973                    0.999719      29.816583      86.979847       0.606856       0.425328      -1.055362      -0.003786      -0.004116       0.026295       0.026883       0.006957      -0.010787       0.014448      -0.002604       0.046083      -0.022949      -0.001062       0.024011             10.638382       7.157399      -3.172535       0.372531      12.343492      -4.227359      12.414253          -0.000000
          104              C       7.151162       5.572762       4.456804      -0.234532      36.984677 0.48187080E+03  0.11638399E+05                                 9.632410                            7.325998       0.086593       1.985564                    0.999580      30.931140      90.494700       0.607169       0.417671      -1.062086      -0.009668       0.012418      -0.033287       0.036820      -0.022819      -0.004820       0.006558      -0.024397      -0.064055      -0.022542      -0.015121       0.037664             11.229127       7.256334      -2.770127      -0.319019      11.138478      -3.921507      15.292568          -0.000001
          105              C       6.680933       5.756722       5.743676       0.275429      30.012824 0.34809198E+03  0.77504552E+04                                 8.590753                            6.379200      -0.012812       2.016815                    0.999718      25.005807      70.232334       0.627485       0.438399      -1.049352       0.010512      -0.034972       0.029663       0.047047      -0.005314       0.007709      -0.028276      -0.029811       0.085274      -0.030278      -0.016920       0.047198             10.324544       6.185799      -2.503256       0.379000      10.092812      -4.507656      14.695020           0.000000
          106              C       5.901087       6.846991       6.045960      -0.250365      34.701578 0.45964036E+03  0.10958567E+05                                 9.168579                            7.118166       0.118541       1.995581                    0.999853      30.767851      89.100719       0.621471       0.413380      -1.066056      -0.017557       0.039848      -0.021363       0.048502      -0.012026      -0.025502       0.007360      -0.008807       0.090945      -0.033517      -0.009987       0.043503             10.461645       6.509967      -2.864368       0.544551      11.871202      -4.511574      13.003764           0.000011
          107              C       5.575023       7.739810       5.052701      -0.080620      32.992684 0.41496081E+03  0.96618607E+04                                 8.965385                            6.830805      -0.026119       1.960017                    0.999576      29.159830      83.967128       0.623856       0.421665      -1.058777       0.020588      -0.023298       0.014352       0.034244      -0.010760      -0.011797       0.017901      -0.011833      -0.047256      -0.025784      -0.004367       0.030151             10.341254       5.906794      -2.089533       0.046142      11.093741      -4.480395      14.023226           0.000011
          108              C       6.664484       4.990222       8.020628      -0.068932      26.159984 0.37731574E+03  0.86183095E+04                                 7.796356                            6.500366      -0.149975       1.950645                    0.998712      28.367876      82.125862       0.638538       0.419954      -1.055011       0.038140      -0.036977      -0.070827       0.088535       0.003188      -0.009690       0.012436       0.008513       0.144968      -0.032291      -0.019155       0.051446              8.780224       7.005317      -0.646350       1.128843       8.368983      -3.158496      10.966373           0.000000
          109              C       7.217923       3.768727       8.753796       0.028559      33.829471 0.44654549E+03  0.10518320E+05                                 9.125393                            7.081729      -0.005386       2.001609                    0.999411      27.218463      77.109080       0.617421       0.421157      -1.066284       0.011235       0.026884      -0.029202       0.041252      -0.034972       0.019236      -0.023753      -0.034996      -0.026965      -0.035613      -0.021852       0.057466             10.432324      10.692507       0.200839       4.247744      10.881242      -3.193621       9.723223          -0.000002
          110              C       6.605464       2.511667       8.643402       0.041475      32.433706 0.44800847E+03  0.10582396E+05                                 8.956058                            7.156591      -0.040681       1.997104                    0.999488      27.154571      77.537016       0.604854       0.428704      -1.059455      -0.015756      -0.023621      -0.028232       0.040041       0.004702       0.022791      -0.000343       0.056284       0.017865      -0.031682      -0.008804       0.040486              9.975409      12.746546       1.114101       3.561698       9.573282      -1.828426       7.606398          -0.000000
          111              C       7.182124       1.434888       9.296808      -0.153122      30.709758 0.44223770E+03  0.10469492E+05                                 8.548398                            7.052609       0.149956       2.017979                    0.999601      29.845539      86.856996       0.613425       0.421769      -1.057971       0.027041       0.003965      -0.000578       0.027336       0.008147       0.000092       0.004555      -0.038141      -0.013351      -0.018562      -0.005115       0.023677              9.211495      11.356597      -0.255415       3.664622       8.585523      -1.910884       7.692364           0.000002
          112              C       8.361567       1.599226      10.023618      -0.071937      28.830671 0.40668568E+03  0.94359497E+04                                 8.250960                            6.790945       0.166346       2.041054                    0.999617      28.490887      82.304390       0.620793       0.425239      -1.054941      -0.017316       0.013249      -0.024075       0.032480      -0.009369       0.002882      -0.007621      -0.023744       0.002524      -0.015548      -0.002919       0.018467              8.890909      10.174317       0.204723       3.357559       9.028479      -1.684025       7.469931          -0.000001
          113              C       8.957578       2.815814      10.113494      -0.088341      28.475731 0.43148289E+03  0.10189281E+05                                 8.264611                            7.072627       0.012019       1.986990                    0.998852      29.278779      86.120130       0.596619       0.434740      -1.046169      -0.020082       0.005611      -0.021670       0.030073       0.002834       0.012288      -0.003687       0.020710       0.011117      -0.014789      -0.003836       0.018624              8.704599       9.269874      -0.034049       2.931191       9.436667      -1.511753       7.407258          -0.000003
          114              C       8.370275       3.917122       9.507771      -0.158847      32.116598 0.47466075E+03  0.11465370E+05                                 8.871090                            7.353839       0.004572       1.966195                    0.998851      30.671018      90.878408       0.593506       0.427244      -1.052011       0.012012      -0.029265       0.002911       0.031768       0.014673      -0.006438      -0.000293      -0.030702      -0.022782      -0.020203      -0.005052       0.025255              9.605961      10.427337      -0.072261       4.231997       9.430689      -1.376761       8.959856          -0.000002
          115              C       5.359259       2.304406       7.809955      -0.061833      26.879067 0.39000384E+03  0.90295724E+04                                 8.108642                            6.752932      -0.407658       1.878791                    0.996265      28.710123      85.135255       0.603338       0.438477      -1.038198      -0.009241      -0.088811       0.039296       0.097554       0.018267      -0.015379      -0.016895      -0.036855      -0.094514      -0.039287      -0.008322       0.047609              9.046300      11.369088       1.643516      -0.094474       6.616260      -1.253508       9.153552           0.000000
          116              C       3.833433       1.173665       9.283226       0.280279      28.991556 0.36237670E+03  0.81542906E+04                                 8.451499                            6.555302      -0.044159       2.009004                    0.999785      25.140511      71.105866       0.612102       0.444689      -1.045077       0.025232       0.002500      -0.043037       0.049951       0.009195      -0.030603      -0.009725       0.013815       0.041452      -0.024620      -0.016879       0.041499              9.675804      10.113807       3.199755      -4.518012       7.949817      -0.822479      10.963787           0.000001
          117              C       3.890519       2.168275      10.236893      -0.249933      34.308818 0.50255315E+03  0.12300987E+05                                 9.221932                            7.532315       0.020055       1.962375                    0.999275      31.605874      93.954698       0.591074       0.423356      -1.055503      -0.022764       0.015143       0.037682       0.046556       0.026854       0.000008      -0.006752      -0.007623      -0.032230      -0.023367      -0.009724       0.033091             10.130364       9.945564       1.874566      -4.614780       7.990840      -0.060649      12.454688          -0.000002
          118              C       2.960703       0.109150       9.439858      -0.219204      33.106954 0.44705286E+03  0.10567382E+05                                 8.848061                            6.995126       0.222998       2.034014                    0.999755      30.030908      86.131585       0.631298       0.410453      -1.069704      -0.031210      -0.012757       0.017289       0.037891      -0.001479       0.003866       0.028064      -0.016885       0.041696      -0.022790      -0.013732       0.036522              9.783209       9.567728       3.041476      -3.774456       8.831728      -0.428165      10.950170           0.000006
          119              C       3.090355       2.073842      11.369445      -0.088782      32.873749 0.44948728E+03  0.10711760E+05                                 9.043643                            7.182411      -0.022444       1.962584                    0.999726      29.801710      87.745154       0.597184       0.430382      -1.049955       0.009278      -0.015342      -0.030673       0.035528      -0.008593       0.011364       0.011587      -0.014646      -0.004161      -0.022201       0.006339       0.015862             10.121739      10.400530       2.522245      -4.096830       8.321064      -0.300276      11.643621          -0.000003
          120              C       2.142156       0.044150      10.562584      -0.078746      31.111720 0.43045627E+03  0.10137910E+05                                 8.705440                            7.026689       0.061251       1.998158                    0.999678      29.164532      85.090364       0.604621       0.430134      -1.051139       0.015748       0.018744      -0.020417       0.031878       0.007028       0.013623      -0.003641      -0.010031      -0.045060      -0.023667       0.007092       0.016575              9.554173       8.868639       1.814579      -3.585568       8.366393       0.513676      11.427486           0.000003
          121              C       2.200209       1.024044      11.539082      -0.064232      36.803267 0.47436819E+03  0.11347072E+05                                 9.629321                            7.277435       0.060045       2.021338                    0.999304      28.043331      80.135348       0.611597       0.418671      -1.067556       0.021579       0.002552      -0.041182       0.046563       0.008206       0.006958       0.007877       0.008550      -0.006561      -0.010744      -0.005263       0.016006             11.317403      11.620477       2.184260      -5.495783       8.637159       0.355896      13.694574          -0.000003
          122              C       1.329414       0.972535      12.758042       0.581747      23.258846 0.25531284E+03  0.53277548E+04                                 7.531549                            5.674472       0.037753       2.060792                    0.999724      22.866351      64.797359       0.620619       0.472944      -1.016699      -0.042081       0.001086       0.048037       0.063871      -0.054143       0.053004      -0.037312      -0.023514      -0.080246      -0.067646      -0.032327       0.099973              8.804463       9.027757       2.092771      -3.071881       7.079415       0.841697      10.306218          -0.000000
          123              C       4.251415       7.755754      27.719921       0.109052      24.541128 0.33342579E+03  0.73846564E+04                                 7.505457                            6.244891       0.071577       2.048778                    0.999069      25.984164      74.097014       0.630512       0.438613      -1.043510      -0.029049       0.023229       0.021912       0.043169      -0.011119       0.000439      -0.032941       0.016207       0.045548      -0.038794       0.001543       0.037251              8.026556       9.372831      -0.096452      -0.845575       8.362033       2.501117       6.344802          -0.000004
          124              C       3.519947       6.746426      27.110152      -0.115541      28.786803 0.43246484E+03  0.10185055E+05                                 8.273396                            7.048855       0.123344       2.030882                    0.998560      28.838187      83.814015       0.603637       0.430842      -1.051947      -0.015226       0.003548       0.005799       0.016674       0.002153       0.002209       0.003490      -0.023020      -0.017362      -0.009827      -0.005424       0.015251              8.760432      10.487533      -0.437223      -1.407200       8.959877       2.313999       6.833887          -0.000003
          125              C       2.157637       6.728030      27.245977      -0.097931      28.218102 0.40975085E+03  0.95022766E+04                                 8.070229                            6.787929       0.175892       2.041503                    0.999690      28.520942      81.732221       0.626343       0.421683      -1.059678       0.009554       0.000333      -0.001116       0.009625       0.001765       0.012923      -0.002278      -0.021165       0.015914      -0.020112       0.007815       0.012297              8.618492      10.474549      -0.994515      -1.544010       8.998420       2.231047       6.382509          -0.000003
          126              C       1.538404       7.741037      27.972209       0.054032      32.029538 0.41373213E+03  0.95763624E+04                                 8.802744                            6.840082      -0.062926       1.992239                    0.999306      26.600534      75.089223       0.624008       0.424067      -1.062767      -0.020221      -0.010308      -0.010524       0.025018      -0.006718      -0.006358       0.001413       0.025016      -0.025926      -0.010214      -0.009785       0.019999              9.907928      12.804364      -1.367060      -1.668054      10.213541       3.174097       6.705879          -0.000002
          127              C       0.125781       7.772923      28.208025      -0.146228      32.803632 0.43343775E+03  0.10167524E+05                                 8.823539                            6.922140       0.348988       2.086767                    0.999853      29.049701      83.023217       0.629843       0.414558      -1.066953       0.015804       0.006131      -0.008081       0.018779       0.009796       0.009627      -0.001839       0.028751      -0.016493      -0.016898      -0.005945       0.022844              9.790007      12.651774      -1.433928      -1.312319      10.078368       2.719267       6.639879          -0.000005
          128              C       9.240102       8.729515       0.040459      -0.110641      33.353397 0.43063569E+03  0.10137761E+05                                 9.108865                            7.036423      -0.059550       1.966211                    0.998962      29.087843      84.699980       0.603461       0.431147      -1.051084       0.010992       0.020432       0.001064       0.023225       0.008183       0.009659      -0.007201       0.003593       0.027780      -0.018064       0.003124       0.014940             10.197524      11.738810       0.090545      -0.589137      11.542790       3.654576       7.310973          -0.000003
          129              C       0.340578       9.779314       0.621617       0.061585      32.510418 0.39965939E+03  0.91662378E+04                                 8.881670                            6.713832       0.043885       2.034116                    0.999414      26.172687      73.420496       0.631427       0.422943      -1.064018      -0.033963      -0.008315      -0.003559       0.035146       0.004892       0.007093       0.011537       0.006228      -0.004726      -0.013633      -0.002099       0.015733             10.148601      10.778840       0.420744      -0.480017      12.284957       4.690035       7.382008          -0.000001
          130              C       9.504244      10.811942       1.381372      -0.073396      30.372827 0.40434980E+03  0.93804397E+04                                 8.611291                            6.833717       0.052336       2.012063                    0.999039      28.386041      82.344739       0.609610       0.433100      -1.048756       0.009061       0.002327       0.000150       0.009356       0.002133       0.014020      -0.032446       0.008892       0.024618      -0.036643       0.000515       0.036128              9.543541      10.231862       0.014456      -0.852035      11.153480       4.213029       7.245281          -0.000000
          131              C       0.625037      11.783251       1.901554      -0.126367      30.629577 0.43080147E+03  0.10139022E+05                                 8.613768                            7.011040       0.020914       1.994129                    0.998362      29.077456      84.560118       0.608231       0.427877      -1.053462      -0.003829      -0.012017      -0.008011       0.014942      -0.001747       0.007591      -0.002749      -0.003298      -0.009870      -0.009503       0.001384       0.008119              9.428764      11.238048      -0.123671      -1.068931      10.002089       3.642267       7.046154          -0.000001
          132              C       2.001861      11.698630       1.672674       0.109936      26.221529 0.33400831E+03  0.73996474E+04                                 7.872419                            6.246546       0.152241       2.077263                    0.999027      25.927447      73.908535       0.631101       0.438080      -1.043988       0.008293      -0.043280      -0.018108       0.047643      -0.000484       0.024287      -0.028903      -0.043022       0.065368      -0.043881      -0.006347       0.050227              8.773462      10.301890      -0.013341      -0.557566       9.515556       3.367713       6.502940          -0.000001
          133              C       1.746428       9.787898       0.423081       0.109107      33.814652 0.39973707E+03  0.92138140E+04                                 9.251788                            6.808953      -0.093791       1.982611                    0.999480      26.611751      76.054308       0.610975       0.434928      -1.051411       0.035052       0.036463       0.025123       0.056474      -0.002035       0.012308      -0.009579      -0.037544       0.090780      -0.036184       0.000640       0.035544             10.866418      11.757129      -0.667735      -1.111828      13.115020       5.064999       7.727105          -0.000001
          134              C       2.345341       8.730742      28.546143       0.112745      32.590533 0.39669687E+03  0.91341325E+04                                 9.051945                            6.800574      -0.094493       1.985167                    0.999389      26.547795      76.044377       0.608463       0.437183      -1.049152       0.053389       0.001218      -0.006837       0.053839      -0.014319      -0.006621      -0.024758       0.012428       0.057326      -0.036178       0.004208       0.031970             10.473352      12.052672      -1.280563      -1.526390      11.970838       4.404140       7.396547          -0.000001
          135              C       5.668875       3.702502      26.208792       0.561657      24.342540 0.26164272E+03  0.54803987E+04                                 7.753678                            5.709855      -0.046064       2.025788                    0.999611      23.043792      64.919541       0.625792       0.467275      -1.022183      -0.011108      -0.041105       0.035609       0.055507      -0.061319      -0.027188       0.035392       0.021141      -0.103614      -0.056453      -0.037864       0.094317              9.445284       6.089979       2.433098      -0.415193      11.088580      -4.675958      11.157293           0.000003
          136              C       6.024934       4.668905      25.152245      -0.053040      39.226649 0.45397278E+03  0.10719195E+05                                10.001852                            7.069639      -0.051395       1.982198                    0.999380      27.797464      78.407564       0.628316       0.412853      -1.073432       0.017157       0.023459      -0.029653       0.041521       0.009370       0.007948       0.002517      -0.007335       0.008766      -0.013370       0.000121       0.013249             12.612578       6.942624       3.257977      -0.872720      14.681637      -6.816289      16.213472           0.000003
          137              C       6.823163       5.778797      25.443547      -0.097813      33.925516 0.44578055E+03  0.10578332E+05                                 9.185606                            7.110612       0.037331       1.975973                    0.999719      29.816581      86.979840       0.606856       0.425328      -1.055362      -0.003786       0.004116      -0.026295       0.026883      -0.006957       0.010787       0.014448      -0.002604       0.046083      -0.022949      -0.001062       0.024011             10.638380       7.157398       3.172534      -0.372531      12.343490      -4.227358      12.414252          -0.000000
          138              C       7.151162       6.691238      24.442196      -0.234532      36.984675 0.48187077E+03  0.11638398E+05                                 9.632409                            7.325997       0.086593       1.985564                    0.999580      30.931139      90.494693       0.607169       0.417671      -1.062086      -0.009668      -0.012418       0.033287       0.036820       0.022819       0.004820       0.006558      -0.024397      -0.064056      -0.022542      -0.015121       0.037664             11.229126       7.256333       2.770127       0.319019      11.138477      -3.921507      15.292566          -0.000001
          139              C       6.680933       6.507278      23.155324       0.275429      30.012824 0.34809198E+03  0.77504553E+04                                 8.590753                            6.379200      -0.012812       2.016816                    0.999718      25.005807      70.232334       0.627485       0.438399      -1.049352       0.010512       0.034972      -0.029663       0.047047       0.005314      -0.007709      -0.028276      -0.029811       0.085274      -0.030278      -0.016920       0.047198             10.324544       6.185799       2.503256      -0.379000      10.092812      -4.507656      14.695020           0.000000
          140              C       5.901087       5.417009      22.853040      -0.250365      34.701581 0.45964040E+03  0.10958568E+05                                 9.168579                            7.118166       0.118541       1.995581                    0.999853      30.767853      89.100724       0.621471       0.413380      -1.066056      -0.017557      -0.039848       0.021363       0.048502       0.012026       0.025502       0.007360      -0.008807       0.090945      -0.033517      -0.009986       0.043503             10.461645       6.509967       2.864368      -0.544551      11.871202      -4.511574      13.003765           0.000011
          141              C       5.575023       4.524190      23.846299      -0.080619      32.992684 0.41496081E+03  0.96618606E+04                                 8.965384                            6.830805      -0.026118       1.960017                    0.999576      29.159830      83.967128       0.623856       0.421665      -1.058777       0.020588       0.023298      -0.014352       0.034244       0.010760       0.011797       0.017901      -0.011833      -0.047257      -0.025784      -0.004367       0.030151             10.341253       5.906794       2.089533      -0.046142      11.093741      -4.480395      14.023225           0.000011
          142              C       6.664484       7.273778      20.878372      -0.068932      26.159985 0.37731575E+03  0.86183099E+04                                 7.796356                            6.500366      -0.149975       1.950645                    0.998712      28.367876      82.125862       0.638538       0.419954      -1.055011       0.038140       0.036977       0.070827       0.088535      -0.003188       0.009690       0.012436       0.008513       0.144968      -0.032291      -0.019155       0.051446              8.780224       7.005317       0.646350      -1.128843       8.368983      -3.158496      10.966373           0.000001
          143              C       7.217923       8.495273      20.145204       0.028559      33.829471 0.44654549E+03  0.10518320E+05                                 9.125394                            7.081729      -0.005386       2.001609                    0.999411      27.218463      77.109083       0.617421       0.421157      -1.066284       0.011235      -0.026884       0.029202       0.041252       0.034972      -0.019236      -0.023753      -0.034996      -0.026965      -0.035613      -0.021852       0.057466             10.432324      10.692508      -0.200839      -4.247744      10.881242      -3.193621       9.723223          -0.000002
          144              C       6.605464       9.752333      20.255598       0.041475      32.433706 0.44800848E+03  0.10582396E+05                                 8.956057                            7.156591      -0.040681       1.997104                    0.999488      27.154571      77.537016       0.604854       0.428704      -1.059455      -0.015756       0.023621       0.028232       0.040040      -0.004702      -0.022791      -0.000343       0.056284       0.017865      -0.031682      -0.008804       0.040486              9.975409      12.746546      -1.114101      -3.561698       9.573282      -1.828426       7.606398          -0.000000
          145              C       7.182124      10.829112      19.602192      -0.153122      30.709755 0.44223765E+03  0.10469491E+05                                 8.548397                            7.052609       0.149957       2.017979                    0.999601      29.845537      86.856989       0.613424       0.421769      -1.057971       0.027041      -0.003965       0.000578       0.027336      -0.008147      -0.000092       0.004555      -0.038141      -0.013351      -0.018562      -0.005115       0.023677              9.211494      11.356596       0.255415      -3.664622       8.585523      -1.910884       7.692364           0.000002
          146              C       8.361567      10.664774      18.875382      -0.071937      28.830671 0.40668569E+03  0.94359499E+04                                 8.250961                            6.790945       0.166346       2.041054                    0.999617      28.490887      82.304392       0.620793       0.425239      -1.054941      -0.017316      -0.013249       0.024075       0.032480       0.009369      -0.002882      -0.007621      -0.023744       0.002524      -0.015548      -0.002919       0.018467              8.890909      10.174316      -0.204723      -3.357559       9.028480      -1.684025       7.469931          -0.000001
          147              C       8.957578       9.448186      18.785506      -0.088341      28.475733 0.43148292E+03  0.10189281E+05                                 8.264611                            7.072627       0.012019       1.986990                    0.998852      29.278780      86.120132       0.596619       0.434740      -1.046169      -0.020082      -0.005611       0.021670       0.030073      -0.002834      -0.012288      -0.003687       0.020710       0.011117      -0.014789      -0.003836       0.018624              8.704600       9.269873       0.034050      -2.931191       9.436667      -1.511754       7.407258          -0.000003
          148              C       8.370275       8.346878      19.391229      -0.158847      32.116598 0.47466073E+03  0.11465370E+05                                 8.871089                            7.353839       0.004572       1.966195                    0.998851      30.671018      90.878403       0.593506       0.427244      -1.052011       0.012012       0.029265      -0.002911       0.031768      -0.014673       0.006438      -0.000293      -0.030702      -0.022782      -0.020203      -0.005052       0.025255              9.605960      10.427336       0.072261      -4.231997       9.430688      -1.376760       8.959856          -0.000002
          149              C       5.359259       9.959594      21.089045      -0.061833      26.879065 0.39000382E+03  0.90295718E+04                                 8.108641                            6.752932      -0.407658       1.878791                    0.996265      28.710122      85.135251       0.603338       0.438477      -1.038199      -0.009241       0.088811      -0.039296       0.097554      -0.018267       0.015379      -0.016895      -0.036855      -0.094514      -0.039287      -0.008322       0.047609              9.046300      11.369087      -1.643516       0.094474       6.616260      -1.253508       9.153552           0.000000
          150              C       3.833433      11.090335      19.615774       0.280279      28.991555 0.36237674E+03  0.81542917E+04                                 8.451498                            6.555302      -0.044159       2.009004                    0.999785      25.140513      71.105871       0.612102       0.444689      -1.045077       0.025232      -0.002500       0.043037       0.049951      -0.009195       0.030603      -0.009725       0.013815       0.041452      -0.024620      -0.016879       0.041499              9.675802      10.113805      -3.199754       4.518011       7.949816      -0.822479      10.963786           0.000001
          151              C       3.890519      10.095725      18.662107      -0.249933      34.308818 0.50255314E+03  0.12300987E+05                                 9.221932                            7.532315       0.020055       1.962375                    0.999275      31.605874      93.954698       0.591074       0.423356      -1.055503      -0.022764      -0.015143      -0.037682       0.046556      -0.026854      -0.000008      -0.006752      -0.007623      -0.032230      -0.023367      -0.009724       0.033091             10.130364       9.945564      -1.874566       4.614781       7.990840      -0.060650      12.454688          -0.000002
          152              C       2.960703      12.154850      19.459142      -0.219204      33.106960 0.44705313E+03  0.10567390E+05                                 8.848062                            6.995128       0.222998       2.034014                    0.999755      30.030909      86.131590       0.631297       0.410453      -1.069704      -0.031210       0.012757      -0.017289       0.037891       0.001479      -0.003866       0.028064      -0.016885       0.041696      -0.022790      -0.013732       0.036522              9.783209       9.567726      -3.041475       3.774454       8.831730      -0.428164      10.950172           0.000006
          153              C       3.090355      10.190158      17.529555      -0.088782      32.873751 0.44948727E+03  0.10711760E+05                                 9.043643                            7.182410      -0.022444       1.962584                    0.999726      29.801709      87.745150       0.597184       0.430382      -1.049955       0.009278       0.015342       0.030673       0.035528       0.008593      -0.011364       0.011587      -0.014646      -0.004161      -0.022201       0.006339       0.015862             10.121739      10.400530      -2.522246       4.096830       8.321066      -0.300277      11.643621          -0.000003
          154              C       2.142156      12.219850      18.336415      -0.078746      31.111714 0.43045628E+03  0.10137910E+05                                 8.705438                            7.026688       0.061251       1.998158                    0.999678      29.164533      85.090365       0.604621       0.430134      -1.051139       0.015748      -0.018744       0.020417       0.031878      -0.007028      -0.013623      -0.003641      -0.010031      -0.045060      -0.023667       0.007092       0.016575              9.554171       8.868634      -1.814577       3.585562       8.366396       0.513681      11.427482           0.000003
          155              C       2.200209      11.239956      17.359918      -0.064232      36.803258 0.47436798E+03  0.11347066E+05                                 9.629320                            7.277433       0.060045       2.021338                    0.999304      28.043332      80.135354       0.611597       0.418671      -1.067556       0.021579      -0.002552       0.041182       0.046563      -0.008206      -0.006958       0.007877       0.008550      -0.006561      -0.010744      -0.005263       0.016006             11.317401      11.620475      -2.184261       5.495780       8.637160       0.355897      13.694569          -0.000003
          156              C       1.329414      11.291465      16.140958       0.581747      23.258845 0.25531284E+03  0.53277548E+04                                 7.531550                            5.674472       0.037753       2.060792                    0.999724      22.866351      64.797361       0.620619       0.472944      -1.016699      -0.042081      -0.001086      -0.048037       0.063871       0.054143      -0.053004      -0.037312      -0.023514      -0.080246      -0.067646      -0.032327       0.099973              8.804464       9.027757      -2.092770       3.071882       7.079415       0.841698      10.306219          -0.000000
          157              C       4.251415       4.508246       1.179079       0.109052      24.541124 0.33342571E+03  0.73846542E+04                                 7.505456                            6.244890       0.071577       2.048779                    0.999069      25.984162      74.097005       0.630512       0.438613      -1.043510      -0.029049      -0.023229      -0.021912       0.043169       0.011119      -0.000439      -0.032941       0.016207       0.045548      -0.038794       0.001543       0.037251              8.026555       9.372831       0.096452       0.845575       8.362032       2.501117       6.344801          -0.000004
          158              C       3.519947       5.517574       1.788848      -0.115541      28.786805 0.43246486E+03  0.10185056E+05                                 8.273397                            7.048855       0.123345       2.030883                    0.998560      28.838187      83.814014       0.603637       0.430842      -1.051947      -0.015226      -0.003548      -0.005799       0.016674      -0.002153      -0.002209       0.003490      -0.023020      -0.017362      -0.009827      -0.005424       0.015251              8.760433      10.487534       0.437223       1.407200       8.959877       2.313999       6.833887          -0.000003
          159              C       2.157637       5.535970       1.653023      -0.097931      28.218090 0.40975062E+03  0.95022696E+04                                 8.070227                            6.787926       0.175892       2.041504                    0.999690      28.520939      81.732207       0.626343       0.421683      -1.059678       0.009554      -0.000333       0.001116       0.009625      -0.001765      -0.012923      -0.002278      -0.021165       0.015914      -0.020112       0.007815       0.012297              8.618490      10.474546       0.994514       1.544010       8.998418       2.231045       6.382505          -0.000003
          160              C       1.538404       4.522963       0.926791       0.054033      32.029540 0.41373218E+03  0.95763637E+04                                 8.802744                            6.840082      -0.062926       1.992239                    0.999306      26.600535      75.089225       0.624008       0.424067      -1.062767      -0.020221       0.010308       0.010524       0.025018       0.006718       0.006358       0.001413       0.025016      -0.025926      -0.010214      -0.009785       0.019999              9.907928      12.804363       1.367060       1.668053      10.213542       3.174097       6.705879          -0.000002
          161              C       0.125781       4.491077       0.690975      -0.146228      32.803628 0.43343770E+03  0.10167522E+05                                 8.823538                            6.922140       0.348988       2.086767                    0.999853      29.049700      83.023214       0.629843       0.414558      -1.066953       0.015804      -0.006131       0.008081       0.018779      -0.009796      -0.009627      -0.001839       0.028751      -0.016493      -0.016898      -0.005945       0.022844              9.790006      12.651773       1.433928       1.312318      10.078368       2.719267       6.639879          -0.000005
          162              C       9.240102       3.534485      28.858541      -0.110641      33.353399 0.43063573E+03  0.10137762E+05                                 9.108866                            7.036424      -0.059550       1.966211                    0.998962      29.087844      84.699987       0.603460       0.431147      -1.051084       0.010992      -0.020432      -0.001064       0.023226      -0.008183      -0.009659      -0.007201       0.003593       0.027779      -0.018064       0.003124       0.014940             10.197525      11.738811      -0.090545       0.589137      11.542792       3.654577       7.310974          -0.000003
          163              C       0.340578       2.484686      28.277383       0.061585      32.510419 0.39965940E+03  0.91662383E+04                                 8.881670                            6.713832       0.043885       2.034116                    0.999414      26.172688      73.420498       0.631427       0.422943      -1.064018      -0.033963       0.008315       0.003559       0.035146      -0.004892      -0.007093       0.011537       0.006228      -0.004726      -0.013633      -0.002099       0.015733             10.148601      10.778840      -0.420744       0.480017      12.284957       4.690035       7.382007          -0.000001
          164              C       9.504244       1.452058      27.517628      -0.073396      30.372834 0.40434992E+03  0.93804432E+04                                 8.611293                            6.833718       0.052336       2.012063                    0.999039      28.386045      82.344758       0.609610       0.433100      -1.048756       0.009061      -0.002327      -0.000150       0.009356      -0.002133      -0.014020      -0.032446       0.008892       0.024619      -0.036643       0.000515       0.036128              9.543543      10.231864      -0.014456       0.852035      11.153483       4.213031       7.245283          -0.000000
          165              C       0.625037       0.480749      26.997446      -0.126367      30.629572 0.43080139E+03  0.10139019E+05                                 8.613767                            7.011040       0.020915       1.994130                    0.998362      29.077453      84.560109       0.608231       0.427877      -1.053462      -0.003829       0.012017       0.008011       0.014942       0.001747      -0.007591      -0.002749      -0.003298      -0.009870      -0.009503       0.001384       0.008119              9.428763      11.238047       0.123671       1.068930      10.002089       3.642267       7.046153          -0.000001
          166              C       2.001861       0.565370      27.226326       0.109936      26.221526 0.33400827E+03  0.73996462E+04                                 7.872418                            6.246545       0.152242       2.077263                    0.999027      25.927445      73.908528       0.631101       0.438080      -1.043988       0.008293       0.043280       0.018108       0.047643       0.000484      -0.024287      -0.028903      -0.043022       0.065368      -0.043881      -0.006347       0.050227              8.773461      10.301890       0.013341       0.557566       9.515555       3.367713       6.502939          -0.000001
          167              C       1.746428       2.476102      28.475919       0.109107      33.814653 0.39973710E+03  0.92138146E+04                                 9.251788                            6.808953      -0.093791       1.982611                    0.999480      26.611752      76.054309       0.610975       0.434928      -1.051411       0.035052      -0.036463      -0.025123       0.056474       0.002035      -0.012308      -0.009579      -0.037544       0.090780      -0.036184       0.000640       0.035544             10.866418      11.757129       0.667735       1.111828      13.115020       5.064998       7.727104          -0.000001
          168              C       2.345341       3.533258       0.352857       0.112745      32.590535 0.39669690E+03  0.91341331E+04                                 9.051945                            6.800574      -0.094493       1.985167                    0.999389      26.547796      76.044380       0.608463       0.437183      -1.049152       0.053389      -0.001218       0.006837       0.053839       0.014319       0.006621      -0.024758       0.012428       0.057326      -0.036178       0.004208       0.031970             10.473353      12.052672       1.280563       1.526390      11.970838       4.404140       7.396547          -0.000001
          169              C       0.831125       8.561498      11.759292       0.561657      24.342539 0.26164271E+03  0.54803985E+04                                 7.753678                            5.709855      -0.046064       2.025788                    0.999611      23.043792      64.919541       0.625792       0.467275      -1.022183      -0.011108       0.041105       0.035609       0.055507       0.061319      -0.027188      -0.035392       0.021141      -0.103614      -0.056453      -0.037864       0.094317              9.445284       6.089979      -2.433098      -0.415193      11.088580       4.675957      11.157292           0.000003
          170              C       1.187184       7.595095      10.702745      -0.053040      39.226649 0.45397279E+03  0.10719195E+05                                10.001852                            7.069639      -0.051395       1.982198                    0.999380      27.797464      78.407566       0.628316       0.412853      -1.073432       0.017157      -0.023459      -0.029653       0.041521      -0.009370       0.007948      -0.002517      -0.007335       0.008765      -0.013370       0.000121       0.013249             12.612578       6.942625      -3.257977      -0.872720      14.681637       6.816289      16.213473           0.000003
          171              C       1.985413       6.485203      10.994047      -0.097813      33.925521 0.44578061E+03  0.10578334E+05                                 9.185608                            7.110613       0.037331       1.975973                    0.999719      29.816583      86.979851       0.606856       0.425328      -1.055362      -0.003786      -0.004116      -0.026295       0.026883       0.006957       0.010787      -0.014448      -0.002604       0.046083      -0.022949      -0.001062       0.024011             10.638382       7.157400      -3.172535      -0.372531      12.343494       4.227359      12.414254          -0.000000
          172              C       2.313412       5.572762       9.992696      -0.234532      36.984671 0.48187069E+03  0.11638396E+05                                 9.632409                            7.325997       0.086593       1.985564                    0.999580      30.931137      90.494690       0.607169       0.417671      -1.062086      -0.009668       0.012418       0.033287       0.036820      -0.022819       0.004820      -0.006558      -0.024397      -0.064055      -0.022542      -0.015121       0.037663             11.229126       7.256333      -2.770127       0.319019      11.138478       3.921507      15.292566          -0.000001
          173              C       1.843183       5.756722       8.705824       0.275429      30.012824 0.34809199E+03  0.77504556E+04                                 8.590753                            6.379200      -0.012812       2.016816                    0.999718      25.005807      70.232332       0.627485       0.438399      -1.049352       0.010512      -0.034972      -0.029663       0.047047      -0.005314      -0.007709       0.028276      -0.029811       0.085274      -0.030278      -0.016920       0.047198             10.324544       6.185799      -2.503256      -0.379000      10.092812       4.507656      14.695020           0.000000
          174              C       1.063337       6.846991       8.403540      -0.250365      34.701568 0.45964019E+03  0.10958562E+05                                 9.168576                            7.118164       0.118542       1.995581                    0.999853      30.767845      89.100689       0.621472       0.413380      -1.066056      -0.017557       0.039848       0.021363       0.048502      -0.012026       0.025502      -0.007360      -0.008807       0.090945      -0.033517      -0.009986       0.043503             10.461641       6.509966      -2.864368      -0.544551      11.871199       4.511572      13.003760           0.000011
          175              C       0.737273       7.739810       9.396799      -0.080619      32.992673 0.41496066E+03  0.96618560E+04                                 8.965382                            6.830803      -0.026118       1.960017                    0.999576      29.159825      83.967105       0.623856       0.421665      -1.058777       0.020588      -0.023298      -0.014352       0.034243      -0.010760       0.011797      -0.017901      -0.011833      -0.047256      -0.025784      -0.004367       0.030151             10.341250       5.906792      -2.089533      -0.046142      11.093738       4.480393      14.023219           0.000011
          176              C       1.826734       4.990222       6.428872      -0.068932      26.159989 0.37731582E+03  0.86183119E+04                                 7.796357                            6.500367      -0.149975       1.950644                    0.998712      28.367879      82.125873       0.638538       0.419954      -1.055011       0.038140      -0.036977       0.070827       0.088535       0.003188       0.009690      -0.012436       0.008513       0.144968      -0.032291      -0.019155       0.051446              8.780225       7.005317      -0.646350      -1.128843       8.368984       3.158497      10.966375           0.000000
          177              C       2.380173       3.768727       5.695704       0.028559      33.829469 0.44654546E+03  0.10518319E+05                                 9.125394                            7.081729      -0.005386       2.001609                    0.999411      27.218462      77.109080       0.617421       0.421157      -1.066284       0.011235       0.026884       0.029202       0.041252      -0.034972      -0.019236       0.023753      -0.034996      -0.026965      -0.035613      -0.021852       0.057466             10.432324      10.692507       0.200839      -4.247744      10.881242       3.193621       9.723223          -0.000002
          178              C       1.767714       2.511667       5.806098       0.041475      32.433706 0.44800848E+03  0.10582396E+05                                 8.956057                            7.156591      -0.040680       1.997104                    0.999488      27.154571      77.537014       0.604854       0.428704      -1.059455      -0.015756      -0.023621       0.028232       0.040041       0.004702      -0.022791       0.000343       0.056284       0.017865      -0.031682      -0.008804       0.040486              9.975408      12.746545       1.114101      -3.561698       9.573282       1.828426       7.606398          -0.000000
          179              C       2.344374       1.434888       5.152692      -0.153122      30.709755 0.44223765E+03  0.10469491E+05                                 8.548397                            7.052609       0.149956       2.017979                    0.999601      29.845537      86.856989       0.613425       0.421769      -1.057971       0.027041       0.003965       0.000578       0.027336       0.008147      -0.000092      -0.004555      -0.038141      -0.013351      -0.018562      -0.005115       0.023677              9.211494      11.356596      -0.255415      -3.664622       8.585523       1.910884       7.692364           0.000002
          180              C       3.523817       1.599226       4.425882      -0.071937      28.830673 0.40668572E+03  0.94359507E+04                                 8.250961                            6.790945       0.166346       2.041054                    0.999617      28.490888      82.304396       0.620793       0.425239      -1.054941      -0.017316       0.013249       0.024075       0.032480      -0.009369      -0.002882       0.007621      -0.023744       0.002524      -0.015548      -0.002919       0.018467              8.890910      10.174317       0.204723      -3.357559       9.028480       1.684025       7.469932          -0.000001
          181              C       4.119828       2.815814       4.336006      -0.088341      28.475730 0.43148284E+03  0.10189279E+05                                 8.264610                            7.072626       0.012019       1.986990                    0.998852      29.278778      86.120125       0.596619       0.434740      -1.046169      -0.020082       0.005611       0.021670       0.030073       0.002834      -0.012288       0.003687       0.020710       0.011117      -0.014789      -0.003836       0.018624              8.704599       9.269873      -0.034049      -2.931191       9.436666       1.511754       7.407258          -0.000003
          182              C       3.532525       3.917122       4.941729      -0.158847      32.116594 0.47466065E+03  0.11465367E+05                                 8.871089                            7.353838       0.004572       1.966195                    0.998851      30.671015      90.878394       0.593506       0.427244      -1.052011       0.012012      -0.029265      -0.002911       0.031768       0.014673       0.006438       0.000293      -0.030702      -0.022782      -0.020203      -0.005052       0.025255              9.605960      10.427336      -0.072261      -4.231996       9.430688       1.376760       8.959855          -0.000002
          183              C       0.521509       2.304406       6.639545      -0.061833      26.879064 0.39000380E+03  0.90295712E+04                                 8.108641                            6.752932      -0.407658       1.878792                    0.996265      28.710121      85.135245       0.603338       0.438477      -1.038199      -0.009241      -0.088811      -0.039296       0.097554       0.018267       0.015379       0.016895      -0.036855      -0.094514      -0.039287      -0.008322       0.047609              9.046299      11.369087       1.643516       0.094474       6.616260       1.253508       9.153551           0.000000
          184              C       8.671183       1.173665       5.166274       0.280279      28.991553 0.36237672E+03  0.81542911E+04                                 8.451498                            6.555302      -0.044159       2.009004                    0.999785      25.140512      71.105868       0.612102       0.444689      -1.045077       0.025232       0.002500       0.043037       0.049951       0.009195       0.030603       0.009725       0.013815       0.041452      -0.024620      -0.016879       0.041499              9.675802      10.113804       3.199754       4.518011       7.949816       0.822479      10.963786           0.000001
          185              C       8.728269       2.168275       4.212607      -0.249933      34.308818 0.50255315E+03  0.12300987E+05                                 9.221932                            7.532315       0.020055       1.962375                    0.999275      31.605874      93.954696       0.591074       0.423356      -1.055503      -0.022764       0.015143      -0.037682       0.046556       0.026854      -0.000008       0.006752      -0.007623      -0.032230      -0.023367      -0.009724       0.033091             10.130364       9.945564       1.874566       4.614781       7.990840       0.060649      12.454688          -0.000002
          186              C       7.798453       0.109150       5.009642      -0.219204      33.106954 0.44705304E+03  0.10567388E+05                                 8.848060                            6.995127       0.222998       2.034014                    0.999755      30.030906      86.131574       0.631298       0.410453      -1.069704      -0.031210      -0.012757      -0.017289       0.037891      -0.001479      -0.003866      -0.028064      -0.016885       0.041696      -0.022790      -0.013732       0.036522              9.783208       9.567724       3.041474       3.774453       8.831729       0.428164      10.950170           0.000006
          187              C       7.928105       2.073842       3.080055      -0.088782      32.873746 0.44948717E+03  0.10711757E+05                                 9.043642                            7.182410      -0.022444       1.962584                    0.999726      29.801706      87.745139       0.597184       0.430382      -1.049955       0.009278      -0.015341       0.030673       0.035528      -0.008593      -0.011364      -0.011587      -0.014646      -0.004161      -0.022201       0.006339       0.015862             10.121738      10.400529       2.522246       4.096829       8.321065       0.300276      11.643620          -0.000003
          188              C       6.979906       0.044150       3.886915      -0.078746      31.111713 0.43045626E+03  0.10137910E+05                                 8.705439                            7.026688       0.061251       1.998158                    0.999678      29.164532      85.090364       0.604621       0.430134      -1.051139       0.015747       0.018744       0.020417       0.031878       0.007028      -0.013623       0.003641      -0.010031      -0.045060      -0.023667       0.007092       0.016575              9.554171       8.868634       1.814578       3.585562       8.366396      -0.513681      11.427482           0.000003
          189              C       7.037959       1.024044       2.910418      -0.064232      36.803256 0.47436797E+03  0.11347066E+05                                 9.629319                            7.277433       0.060045       2.021338                    0.999304      28.043331      80.135347       0.611597       0.418670      -1.067556       0.021579       0.002552       0.041182       0.046563       0.008206      -0.006958      -0.007877       0.008550      -0.006561      -0.010744      -0.005263       0.016006             11.317400      11.620473       2.184261       5.495779       8.637160      -0.355898      13.694567          -0.000002
          190              C       6.167164       0.972535       1.691458       0.581747      23.258847 0.25531287E+03  0.53277555E+04                                 7.531549                            5.674472       0.037754       2.060792                    0.999724      22.866352      64.797361       0.620619       0.472944      -1.016699      -0.042081       0.001086      -0.048037       0.063871      -0.054143      -0.053004       0.037312      -0.023514      -0.080246      -0.067646      -0.032327       0.099973              8.804463       9.027757       2.092770       3.071881       7.079415      -0.841698      10.306218          -0.000000
          191              C       9.089165       7.755754      15.628579       0.109052      24.541123 0.33342573E+03  0.73846545E+04                                 7.505455                            6.244890       0.071577       2.048779                    0.999069      25.984162      74.097002       0.630512       0.438613      -1.043510      -0.029049       0.023229      -0.021912       0.043169      -0.011119      -0.000439       0.032941       0.016207       0.045548      -0.038794       0.001543       0.037251              8.026554       9.372829      -0.096453       0.845576       8.362031      -2.501117       6.344801          -0.000004
          192              C       8.357697       6.746426      16.238348      -0.115541      28.786811 0.43246518E+03  0.10185065E+05                                 8.273398                            7.048858       0.123344       2.030883                    0.998560      28.838187      83.814013       0.603637       0.430842      -1.051947      -0.015226       0.003548      -0.005799       0.016674       0.002153      -0.002209      -0.003490      -0.023020      -0.017362      -0.009827      -0.005424       0.015251              8.760433      10.487533      -0.437223       1.407200       8.959879      -2.314000       6.833889          -0.000003
          193              C       6.995386       6.728030      16.102523      -0.097931      28.218090 0.40975065E+03  0.95022710E+04                                 8.070228                            6.787927       0.175892       2.041503                    0.999690      28.520947      81.732238       0.626343       0.421683      -1.059678       0.009554       0.000333       0.001116       0.009625       0.001765      -0.012923       0.002278      -0.021165       0.015914      -0.020112       0.007815       0.012297              8.618491      10.474537      -0.994519       1.544012       8.998426      -2.231049       6.382509          -0.000003
          194              C       6.376154       7.741037      15.376291       0.054032      32.029530 0.41373177E+03  0.95763524E+04                                 8.802742                            6.840079      -0.062926       1.992239                    0.999306      26.600534      75.089225       0.624008       0.424067      -1.062767      -0.020221      -0.010308       0.010524       0.025018      -0.006718       0.006358      -0.001413       0.025016      -0.025926      -0.010214      -0.009785       0.019999              9.907927      12.804360      -1.367061       1.668054      10.213542      -3.174098       6.705879          -0.000002
          195              C       4.963532       7.772923      15.140475      -0.146228      32.803640 0.43343771E+03  0.10167523E+05                                 8.823540                            6.922140       0.348988       2.086767                    0.999853      29.049702      83.023223       0.629843       0.414558      -1.066953       0.015804       0.006131       0.008081       0.018779       0.009796      -0.009627       0.001839       0.028751      -0.016493      -0.016898      -0.005945       0.022844              9.790010      12.651781      -1.433929       1.312320      10.078368      -2.719267       6.639879          -0.000005
          196              C       4.402353       8.729515      14.409041      -0.110641      33.353419 0.43063591E+03  0.10137767E+05                                 9.108869                            7.036425      -0.059550       1.966211                    0.998962      29.087843      84.699984       0.603460       0.431147      -1.051084       0.010992       0.020432      -0.001064       0.023226       0.008183      -0.009659       0.007201       0.003593       0.027780      -0.018064       0.003124       0.014940             10.197530      11.738814       0.090543       0.589138      11.542800      -3.654582       7.310977          -0.000003
          197              C       5.178328       9.779314      13.827883       0.061585      32.510417 0.39965927E+03  0.91662347E+04                                 8.881669                            6.713831       0.043885       2.034116                    0.999414      26.172688      73.420500       0.631427       0.422943      -1.064018      -0.033963      -0.008315       0.003559       0.035146       0.004892      -0.007093      -0.011537       0.006228      -0.004726      -0.013633      -0.002099       0.015733             10.148601      10.778834       0.420743       0.480018      12.284961      -4.690037       7.382009          -0.000001
          198              C       4.666494      10.811942      13.068128      -0.073396      30.372830 0.40434980E+03  0.93804398E+04                                 8.611293                            6.833717       0.052336       2.012063                    0.999039      28.386040      82.344741       0.609610       0.433100      -1.048756       0.009061       0.002327      -0.000150       0.009356       0.002133      -0.014020       0.032446       0.008892       0.024619      -0.036643       0.000515       0.036128              9.543543      10.231862       0.014455       0.852036      11.153484      -4.213031       7.245283          -0.000000
          199              C       5.462787      11.783251      12.547946      -0.126367      30.629576 0.43080145E+03  0.10139021E+05                                 8.613768                            7.011040       0.020914       1.994129                    0.998362      29.077455      84.560118       0.608230       0.427877      -1.053462      -0.003829      -0.012017       0.008011       0.014942      -0.001747      -0.007591       0.002749      -0.003298      -0.009869      -0.009503       0.001384       0.008119              9.428764      11.238048      -0.123671       1.068931      10.002090      -3.642267       7.046154          -0.000001
          200              C       6.839611      11.698630      12.776826       0.109936      26.221530 0.33400833E+03  0.73996479E+04                                 7.872419                            6.246546       0.152242       2.077263                    0.999027      25.927447      73.908536       0.631101       0.438080      -1.043988       0.008293      -0.043280       0.018108       0.047643      -0.000484      -0.024287       0.028903      -0.043022       0.065368      -0.043881      -0.006347       0.050227              8.773462      10.301890      -0.013341       0.557566       9.515557      -3.367714       6.502940          -0.000001
          201              C       6.584178       9.787898      14.026419       0.109107      33.814652 0.39973710E+03  0.92138147E+04                                 9.251788                            6.808954      -0.093791       1.982611                    0.999480      26.611752      76.054313       0.610975       0.434928      -1.051411       0.035052       0.036463      -0.025123       0.056474      -0.002035      -0.012308       0.009579      -0.037544       0.090780      -0.036184       0.000640       0.035544             10.866418      11.757129      -0.667733       1.111826      13.115022      -5.064999       7.727105          -0.000001
          202              C       7.183091       8.730742      14.802357       0.112745      32.590539 0.39669692E+03  0.91341336E+04                                 9.051946                            6.800574      -0.094493       1.985167                    0.999389      26.547796      76.044380       0.608463       0.437183      -1.049152       0.053389       0.001218       0.006837       0.053839      -0.014319       0.006621       0.024758       0.012428       0.057326      -0.036178       0.004208       0.031970             10.473354      12.052676      -1.280561       1.526389      11.970838      -4.404139       7.396547          -0.000001
          203              C       0.831125       3.702502      17.139708       0.561657      24.342538 0.26164270E+03  0.54803981E+04                                 7.753678                            5.709855      -0.046064       2.025788                    0.999611      23.043791      64.919539       0.625792       0.467275      -1.022183      -0.011108      -0.041105      -0.035609       0.055507      -0.061319       0.027188      -0.035392       0.021141      -0.103614      -0.056453      -0.037864       0.094317              9.445284       6.089979       2.433098       0.415193      11.088579       4.675957      11.157293           0.000003
          204              C       1.187184       4.668905      18.196255      -0.053040      39.226647 0.45397276E+03  0.10719194E+05                                10.001852                            7.069638      -0.051395       1.982198                    0.999380      27.797463      78.407560       0.628316       0.412853      -1.073432       0.017157       0.023459       0.029653       0.041521       0.009370      -0.007948      -0.002517      -0.007335       0.008766      -0.013370       0.000121       0.013249             12.612577       6.942624       3.257977       0.872719      14.681636       6.816288      16.213472           0.000003
          205              C       1.985413       5.778797      17.904953      -0.097813      33.925514 0.44578051E+03  0.10578331E+05                                 9.185606                            7.110612       0.037331       1.975973                    0.999719      29.816580      86.979838       0.606856       0.425328      -1.055362      -0.003786       0.004116       0.026295       0.026883      -0.006957      -0.010787      -0.014448      -0.002604       0.046083      -0.022949      -0.001062       0.024011             10.638381       7.157399       3.172534       0.372531      12.343491       4.227358      12.414252          -0.000000
          206              C       2.313412       6.691238      18.906304      -0.234532      36.984673 0.48187071E+03  0.11638397E+05                                 9.632409                            7.325997       0.086593       1.985564                    0.999580      30.931138      90.494692       0.607169       0.417671      -1.062086      -0.009668      -0.012418      -0.033287       0.036820       0.022819      -0.004820      -0.006558      -0.024397      -0.064055      -0.022542      -0.015121       0.037664             11.229126       7.256333       2.770127      -0.319019      11.138477       3.921506      15.292566          -0.000001
          207              C       1.843183       6.507278      20.193176       0.275429      30.012824 0.34809199E+03  0.77504555E+04                                 8.590753                            6.379200      -0.012812       2.016816                    0.999718      25.005807      70.232333       0.627485       0.438399      -1.049352       0.010512       0.034972       0.029663       0.047047       0.005314       0.007709       0.028276      -0.029811       0.085274      -0.030278      -0.016920       0.047198             10.324544       6.185799       2.503256       0.379000      10.092812       4.507656      14.695020           0.000000
          208              C       1.063337       5.417009      20.495460      -0.250365      34.701578 0.45964034E+03  0.10958567E+05                                 9.168579                            7.118166       0.118541       1.995581                    0.999853      30.767851      89.100717       0.621471       0.413380      -1.066056      -0.017557      -0.039848      -0.021363       0.048502       0.012026      -0.025502      -0.007360      -0.008807       0.090945      -0.033517      -0.009986       0.043503             10.461644       6.509967       2.864369       0.544551      11.871202       4.511574      13.003764           0.000011
          209              C       0.737273       4.524190      19.502201      -0.080619      32.992678 0.41496071E+03  0.96618578E+04                                 8.965383                            6.830804      -0.026118       1.960017                    0.999576      29.159828      83.967121       0.623856       0.421665      -1.058777       0.020588       0.023298       0.014352       0.034243       0.010760      -0.011797      -0.017901      -0.011833      -0.047256      -0.025784      -0.004367       0.030151             10.341252       5.906793       2.089533       0.046142      11.093740       4.480394      14.023222           0.000011
          210              C       1.826734       7.273778      22.470128      -0.068932      26.159987 0.37731580E+03  0.86183113E+04                                 7.796356                            6.500366      -0.149975       1.950645                    0.998712      28.367877      82.125864       0.638538       0.419954      -1.055011       0.038140       0.036977      -0.070827       0.088535      -0.003188      -0.009690      -0.012436       0.008513       0.144968      -0.032291      -0.019155       0.051446              8.780224       7.005317       0.646350       1.128843       8.368983       3.158496      10.966373           0.000000
          211              C       2.380173       8.495273      23.203296       0.028559      33.829471 0.44654549E+03  0.10518320E+05                                 9.125394                            7.081729      -0.005386       2.001609                    0.999411      27.218463      77.109082       0.617421       0.421157      -1.066284       0.011235      -0.026884      -0.029202       0.041252       0.034972       0.019236       0.023753      -0.034996      -0.026965      -0.035613      -0.021852       0.057466             10.432324      10.692508      -0.200839       4.247744      10.881242       3.193621       9.723223          -0.000001
          212              C       1.767714       9.752333      23.092902       0.041475      32.433709 0.44800851E+03  0.10582397E+05                                 8.956058                            7.156591      -0.040680       1.997104                    0.999488      27.154572      77.537017       0.604854       0.428704      -1.059455      -0.015756       0.023621      -0.028232       0.040041      -0.004702       0.022791       0.000343       0.056284       0.017865      -0.031682      -0.008804       0.040486              9.975409      12.746546      -1.114101       3.561698       9.573282       1.828426       7.606398          -0.000000
          213              C       2.344374      10.829112      23.746308      -0.153122      30.709756 0.44223766E+03  0.10469491E+05                                 8.548397                            7.052609       0.149956       2.017979                    0.999601      29.845538      86.856993       0.613425       0.421769      -1.057971       0.027041      -0.003965      -0.000578       0.027336      -0.008147       0.000092      -0.004555      -0.038141      -0.013350      -0.018562      -0.005115       0.023677              9.211495      11.356596       0.255414       3.664622       8.585523       1.910884       7.692364           0.000002
          214              C       3.523817      10.664774      24.473118      -0.071937      28.830671 0.40668569E+03  0.94359500E+04                                 8.250961                            6.790945       0.166346       2.041054                    0.999617      28.490887      82.304393       0.620793       0.425239      -1.054941      -0.017316      -0.013249      -0.024075       0.032480       0.009369       0.002882       0.007621      -0.023744       0.002524      -0.015548      -0.002919       0.018467              8.890909      10.174317      -0.204723       3.357559       9.028480       1.684025       7.469931          -0.000001
          215              C       4.119828       9.448186      24.562994      -0.088341      28.475730 0.43148285E+03  0.10189279E+05                                 8.264610                            7.072626       0.012019       1.986990                    0.998852      29.278778      86.120124       0.596619       0.434740      -1.046169      -0.020082      -0.005611      -0.021670       0.030073      -0.002834       0.012288       0.003687       0.020710       0.011117      -0.014789      -0.003836       0.018624              8.704599       9.269873       0.034049       2.931191       9.436666       1.511753       7.407257          -0.000003
          216              C       3.532525       8.346878      23.957271      -0.158847      32.116593 0.47466065E+03  0.11465367E+05                                 8.871088                            7.353838       0.004572       1.966195                    0.998851      30.671015      90.878394       0.593506       0.427244      -1.052011       0.012012       0.029265       0.002911       0.031768      -0.014673      -0.006438       0.000293      -0.030702      -0.022782      -0.020203      -0.005052       0.025255              9.605959      10.427336       0.072261       4.231996       9.430688       1.376760       8.959855          -0.000002
          217              C       0.521509       9.959594      22.259455      -0.061832      26.879062 0.39000376E+03  0.90295699E+04                                 8.108640                            6.752931      -0.407658       1.878792                    0.996265      28.710119      85.135239       0.603338       0.438477      -1.038199      -0.009241       0.088811       0.039296       0.097554      -0.018267      -0.015379       0.016895      -0.036855      -0.094514      -0.039287      -0.008322       0.047609              9.046299      11.369086      -1.643516      -0.094474       6.616259       1.253508       9.153550           0.000000
          218              C       8.671183      11.090335      23.732726       0.280279      28.991558 0.36237672E+03  0.81542912E+04                                 8.451499                            6.555302      -0.044159       2.009004                    0.999785      25.140512      71.105867       0.612102       0.444689      -1.045077       0.025232      -0.002500      -0.043037       0.049951      -0.009195      -0.030603       0.009725       0.013815       0.041452      -0.024620      -0.016879       0.041499              9.675803      10.113807      -3.199755      -4.518012       7.949817       0.822479      10.963787           0.000001
          219              C       8.728269      10.095725      24.686393      -0.249933      34.308818 0.50255315E+03  0.12300987E+05                                 9.221932                            7.532315       0.020055       1.962375                    0.999275      31.605874      93.954697       0.591074       0.423356      -1.055503      -0.022764      -0.015143       0.037682       0.046556      -0.026854       0.000008       0.006752      -0.007623      -0.032230      -0.023367      -0.009724       0.033091             10.130364       9.945564      -1.874566      -4.614780       7.990840       0.060649      12.454688          -0.000002
          220              C       7.798453      12.154850      23.889358      -0.219204      33.106950 0.44705278E+03  0.10567380E+05                                 8.848060                            6.995125       0.222998       2.034014                    0.999755      30.030906      86.131577       0.631298       0.410453      -1.069704      -0.031210       0.012757       0.017289       0.037891       0.001479       0.003866      -0.028064      -0.016885       0.041696      -0.022790      -0.013732       0.036522              9.783208       9.567727      -3.041475      -3.774455       8.831728       0.428165      10.950169           0.000006
          221              C       7.928105      10.190158      25.818945      -0.088782      32.873746 0.44948721E+03  0.10711758E+05                                 9.043642                            7.182410      -0.022444       1.962584                    0.999726      29.801708      87.745146       0.597184       0.430382      -1.049955       0.009278       0.015342      -0.030673       0.035528       0.008593       0.011364      -0.011587      -0.014646      -0.004161      -0.022201       0.006339       0.015862             10.121738      10.400529      -2.522245      -4.096829       8.321064       0.300276      11.643620          -0.000003
          222              C       6.979906      12.219850      25.012084      -0.078746      31.111722 0.43045630E+03  0.10137911E+05                                 8.705440                            7.026688       0.061251       1.998158                    0.999678      29.164533      85.090367       0.604621       0.430134      -1.051139       0.015748      -0.018744      -0.020417       0.031878      -0.007028       0.013623       0.003641      -0.010031      -0.045060      -0.023667       0.007092       0.016575              9.554173       8.868639      -1.814579      -3.585568       8.366393      -0.513676      11.427486           0.000003
          223              C       7.037959      11.239956      25.988582      -0.064232      36.803265 0.47436816E+03  0.11347071E+05                                 9.629321                            7.277435       0.060045       2.021338                    0.999304      28.043330      80.135345       0.611597       0.418671      -1.067556       0.021579      -0.002552      -0.041182       0.046563      -0.008206       0.006958      -0.007877       0.008550      -0.006561      -0.010744      -0.005263       0.016006             11.317403      11.620477      -2.184260      -5.495782       8.637159      -0.355896      13.694573          -0.000003
          224              C       6.167164      11.291465      27.207542       0.581746      23.258848 0.25531288E+03  0.53277557E+04                                 7.531550                            5.674472       0.037753       2.060792                    0.999724      22.866353      64.797365       0.620619       0.472944      -1.016699      -0.042081      -0.001086       0.048037       0.063871       0.054143       0.053004       0.037312      -0.023514      -0.080246      -0.067646      -0.032327       0.099973              8.804464       9.027758      -2.092771      -3.071882       7.079415      -0.841697      10.306219          -0.000000
          225              C       9.089165       4.508246      13.270421       0.109052      24.541120 0.33342567E+03  0.73846529E+04                                 7.505455                            6.244889       0.071577       2.048779                    0.999069      25.984160      74.096994       0.630512       0.438613      -1.043510      -0.029049      -0.023229       0.021912       0.043169       0.011119       0.000439       0.032941       0.016207       0.045548      -0.038794       0.001543       0.037251              8.026553       9.372828       0.096453      -0.845576       8.362030      -2.501116       6.344800          -0.000004
          226              C       8.357697       5.517574      12.660652      -0.115541      28.786808 0.43246513E+03  0.10185063E+05                                 8.273397                            7.048858       0.123344       2.030883                    0.998560      28.838186      83.814010       0.603637       0.430842      -1.051947      -0.015226      -0.003548       0.005799       0.016674      -0.002153       0.002209      -0.003490      -0.023020      -0.017362      -0.009827      -0.005424       0.015251              8.760433      10.487532       0.437223      -1.407200       8.959879      -2.314000       6.833888          -0.000003
          227              C       6.995386       5.535970      12.796477      -0.097931      28.218092 0.40975070E+03  0.95022721E+04                                 8.070228                            6.787927       0.175892       2.041503                    0.999690      28.520943      81.732223       0.626343       0.421683      -1.059678       0.009554      -0.000333      -0.001116       0.009625      -0.001765       0.012923       0.002278      -0.021165       0.015914      -0.020112       0.007815       0.012297              8.618491      10.474536       0.994520      -1.544011       8.998426      -2.231051       6.382511          -0.000003
          228              C       6.376154       4.522963      13.522709       0.054033      32.029533 0.41373181E+03  0.95763534E+04                                 8.802742                            6.840079      -0.062926       1.992239                    0.999306      26.600535      75.089227       0.624008       0.424067      -1.062767      -0.020221       0.010308      -0.010524       0.025018       0.006718      -0.006358      -0.001413       0.025016      -0.025926      -0.010214      -0.009785       0.019999              9.907927      12.804360       1.367061      -1.668055      10.213542      -3.174098       6.705879          -0.000002
          229              C       4.963532       4.491077      13.758525      -0.146228      32.803634 0.43343762E+03  0.10167520E+05                                 8.823539                            6.922139       0.348988       2.086767                    0.999853      29.049699      83.023212       0.629843       0.414558      -1.066953       0.015804      -0.006131      -0.008081       0.018779      -0.009796       0.009627       0.001839       0.028751      -0.016493      -0.016898      -0.005945       0.022844              9.790008      12.651780       1.433928      -1.312320      10.078367      -2.719267       6.639878          -0.000005
          230              C       4.402353       3.534485      14.489959      -0.110641      33.353423 0.43063597E+03  0.10137769E+05                                 9.108870                            7.036426      -0.059550       1.966211                    0.998962      29.087845      84.699992       0.603460       0.431147      -1.051084       0.010992      -0.020432       0.001064       0.023226      -0.008183       0.009659       0.007201       0.003593       0.027780      -0.018064       0.003124       0.014940             10.197531      11.738814      -0.090543      -0.589138      11.542801      -3.654582       7.310978          -0.000003
          231              C       5.178328       2.484686      15.071117       0.061585      32.510416 0.39965927E+03  0.91662345E+04                                 8.881669                            6.713830       0.043885       2.034116                    0.999414      26.172688      73.420498       0.631427       0.422943      -1.064018      -0.033963       0.008315      -0.003559       0.035146      -0.004892       0.007093      -0.011537       0.006228      -0.004726      -0.013633      -0.002099       0.015733             10.148601      10.778834      -0.420743      -0.480018      12.284961      -4.690037       7.382009          -0.000001
          232              C       4.666494       1.452058      15.830872      -0.073396      30.372835 0.40434987E+03  0.93804420E+04                                 8.611294                            6.833718       0.052336       2.012063                    0.999039      28.386043      82.344752       0.609610       0.433100      -1.048756       0.009061      -0.002327       0.000150       0.009356      -0.002133       0.014020       0.032446       0.008892       0.024619      -0.036643       0.000515       0.036128              9.543544      10.231863      -0.014455      -0.852036      11.153485      -4.213032       7.245284           0.000000
          233              C       5.462787       0.480749      16.351054      -0.126367      30.629576 0.43080144E+03  0.10139021E+05                                 8.613767                            7.011040       0.020914       1.994129                    0.998362      29.077455      84.560115       0.608231       0.427877      -1.053462      -0.003829       0.012017      -0.008011       0.014942       0.001747       0.007591       0.002749      -0.003298      -0.009870      -0.009503       0.001384       0.008119              9.428764      11.238047       0.123671      -1.068931      10.002090      -3.642267       7.046154          -0.000001
          234              C       6.839611       0.565370      16.122174       0.109936      26.221527 0.33400829E+03  0.73996467E+04                                 7.872418                            6.246545       0.152242       2.077263                    0.999027      25.927445      73.908528       0.631101       0.438080      -1.043988       0.008293       0.043280      -0.018108       0.047643       0.000484       0.024287       0.028903      -0.043022       0.065368      -0.043881      -0.006347       0.050227              8.773462      10.301889       0.013341      -0.557566       9.515556      -3.367713       6.502939          -0.000001
          235              C       6.584178       2.476102      14.872581       0.109107      33.814652 0.39973710E+03  0.92138147E+04                                 9.251788                            6.808953      -0.093791       1.982611                    0.999480      26.611752      76.054311       0.610975       0.434928      -1.051411       0.035052      -0.036463       0.025123       0.056474       0.002035       0.012308       0.009579      -0.037544       0.090780      -0.036184       0.000640       0.035544             10.866418      11.757129       0.667733      -1.111826      13.115021      -5.064999       7.727105          -0.000001
          236              C       7.183091       3.533258      14.096643       0.112745      32.590539 0.39669691E+03  0.91341336E+04                                 9.051946                            6.800574      -0.094493       1.985167                    0.999389      26.547796      76.044380       0.608463       0.437183      -1.049152       0.053389      -0.001218      -0.006837       0.053839       0.014319      -0.006621       0.024758       0.012428       0.057326      -0.036178       0.004208       0.031970             10.473354      12.052676       1.280561      -1.526389      11.970839      -4.404140       7.396548          -0.000001
          237              N       3.690236       8.723383      28.416676      -0.259590      37.916035 0.54715646E+03  0.13412336E+05                                 9.439634                            7.623679      -0.018015       2.012588                    0.998201      28.554980      79.628175       0.627284       0.398335      -1.093128      -0.079841      -0.106333      -0.059967       0.145868      -0.063467      -0.036422      -0.033630       0.057493       0.054011      -0.098601       0.033068       0.065532             10.450906      13.168202      -1.685869      -1.914065      10.305241       3.347583       7.879275          -0.000002
          238              N       2.543689      10.733453       0.946153      -0.257214      40.085121 0.54363044E+03  0.13314901E+05                                 9.829715                            7.614322      -0.118278       1.981236                    0.997621      28.600138      79.927229       0.625291       0.399936      -1.091170      -0.138847      -0.003513       0.036935       0.143719       0.006875       0.030668       0.020540      -0.136538       0.119952      -0.095251       0.026066       0.069185             11.308008      10.843851       0.052023      -0.102332      14.540975       5.422614       8.539199          -0.000001
          239              N       3.690236       3.540617       0.482324      -0.259590      37.916036 0.54715647E+03  0.13412336E+05                                 9.439634                            7.623679      -0.018015       2.012588                    0.998201      28.554980      79.628174       0.627284       0.398335      -1.093128      -0.079841       0.106333       0.059967       0.145868       0.063467       0.036422      -0.033630       0.057493       0.054011      -0.098601       0.033068       0.065532             10.450906      13.168202       1.685869       1.914065      10.305241       3.347583       7.879275          -0.000002
          240              N       2.543689       1.530547      27.952847      -0.257214      40.085123 0.54363047E+03  0.13314902E+05                                 9.829715                            7.614323      -0.118278       1.981236                    0.997621      28.600139      79.927231       0.625291       0.399936      -1.091170      -0.138847       0.003513      -0.036935       0.143719      -0.006875      -0.030668       0.020540      -0.136538       0.119952      -0.095251       0.026066       0.069185             11.308008      10.843851      -0.052023       0.102332      14.540974       5.422614       8.539199          -0.000001
          241              N       8.527986       8.723383      14.931824      -0.259590      37.916036 0.54715643E+03  0.13412335E+05                                 9.439635                            7.623679      -0.018015       2.012588                    0.998201      28.554979      79.628172       0.627284       0.398335      -1.093128      -0.079841      -0.106333       0.059967       0.145867      -0.063467       0.036422       0.033630       0.057493       0.054011      -0.098601       0.033068       0.065532             10.450907      13.168204      -1.685869       1.914066      10.305240      -3.347583       7.879275          -0.000002
          242              N       7.381439      10.733453      13.503347      -0.257214      40.085124 0.54363047E+03  0.13314902E+05                                 9.829715                            7.614322      -0.118278       1.981236                    0.997621      28.600139      79.927230       0.625291       0.399936      -1.091170      -0.138847      -0.003513      -0.036935       0.143719       0.006875      -0.030668      -0.020540      -0.136538       0.119952      -0.095251       0.026066       0.069185             11.308008      10.843850       0.052023       0.102332      14.540975      -5.422614       8.539199          -0.000001
          243              N       8.527986       3.540617      13.967176      -0.259590      37.916039 0.54715647E+03  0.13412337E+05                                 9.439635                            7.623679      -0.018014       2.012588                    0.998201      28.554980      79.628173       0.627284       0.398335      -1.093128      -0.079841       0.106333      -0.059967       0.145867       0.063467      -0.036422       0.033630       0.057493       0.054011      -0.098601       0.033068       0.065532             10.450907      13.168204       1.685869      -1.914066      10.305240      -3.347583       7.879275          -0.000002
          244              N       7.381439       1.530547      15.395653      -0.257214      40.085124 0.54363047E+03  0.13314902E+05                                 9.829715                            7.614322      -0.118278       1.981236                    0.997621      28.600139      79.927230       0.625291       0.399936      -1.091170      -0.138847       0.003513       0.036935       0.143719      -0.006875       0.030668      -0.020540      -0.136538       0.119952      -0.095251       0.026066       0.069185             11.308008      10.843851      -0.052023      -0.102332      14.540975      -5.422615       8.539200          -0.000001
          245              O       1.573236       1.807714      13.663158      -0.541900      36.553139 0.57444676E+03  0.14015700E+05                                 8.708606                            7.412239       0.424084       2.196743                    0.995875      27.332720      71.972715       0.699940       0.358658      -1.141236      -0.016305      -0.013181      -0.004785       0.021505      -0.028914       0.018712       0.029550      -0.046067       0.066446      -0.059406       0.012066       0.047340              9.648966       8.198099       0.162117      -0.830545       8.685230       3.999770      12.063568          -0.000002
          246              O       6.184580       8.443764       1.559679      -0.587515      34.776232 0.55403784E+03  0.13382533E+05                                 8.371709                            7.232073       0.725238       2.273628                    0.998002      27.903058      72.865390       0.716291       0.354012      -1.146119      -0.017897       0.019220       0.017538       0.031580       0.048959      -0.022571       0.001730       0.031611       0.155500      -0.079047       0.017435       0.061612              9.256305       7.503424       0.055688      -1.740193       7.501335      -2.650853      12.764156          -0.000003
          247              O       0.363799       0.166790      12.801101      -0.596559      43.226252 0.66105851E+03  0.16727245E+05                                 9.803265                            8.003491       0.220115       2.110546                    0.994256      28.687866      77.261186       0.666149       0.363371      -1.136021       0.014936       0.010805      -0.011062       0.021499       0.025915       0.038730      -0.042831      -0.006194      -0.212377      -0.100928       0.038864       0.062064             11.251163      13.003786       5.337794      -2.060629      12.563855      -1.911073       8.185847           0.000001
          248              O       4.826139       9.467808       2.918510      -0.588157      32.104346 0.50521316E+03  0.11951858E+05                                 7.920077                            6.875886       0.596509       2.222498                    0.998817      28.050673      73.027867       0.737788       0.350925      -1.146048       0.028386      -0.007834      -0.023116       0.037436      -0.025651       0.033778       0.008543      -0.025793      -0.182583      -0.075901       0.015691       0.060211              8.677720       7.593515      -3.302776       0.677191      11.587137      -1.475905       6.852507           0.000003
          249              O       7.064083       4.805035       6.644169      -0.209608      31.187858 0.38640661E+03  0.85464871E+04                                 8.037902                            6.105155       0.456297       2.272574                    0.998842      22.963225      57.757656       0.765566       0.361726      -1.137683      -0.102357       0.123444       0.080662       0.179504      -0.020183      -0.024208      -0.061179      -0.058705       0.507675      -0.126730      -0.059233       0.185963              9.897311       5.402083      -1.212401       0.994052       8.313837      -5.592634      15.976011           0.000001
          250              O       4.620051       1.145458       8.151252      -0.201972      25.293701 0.32736526E+03  0.69568198E+04                                 6.925804                            5.574438       0.357932       2.237388                    0.999141      22.690745      56.211756       0.809705       0.355960      -1.140586       0.027572       0.174366       0.083255       0.195180       0.098644      -0.119878      -0.069643       0.033307      -0.027297      -0.118336      -0.077904       0.196239              7.907065       8.951585       2.674580      -3.830091       6.053089      -1.886187       8.716521           0.000003
          251              O       1.573236      10.456286      15.235842      -0.541900      36.553138 0.57444671E+03  0.14015699E+05                                 8.708607                            7.412239       0.424083       2.196743                    0.995875      27.332718      71.972712       0.699940       0.358658      -1.141236      -0.016305       0.013180       0.004785       0.021505       0.028914      -0.018712       0.029550      -0.046067       0.066446      -0.059406       0.012066       0.047340              9.648966       8.198099      -0.162117       0.830545       8.685230       3.999770      12.063569          -0.000002
          252              O       6.184580       3.820236      27.339321      -0.587515      34.776232 0.55403785E+03  0.13382533E+05                                 8.371709                            7.232073       0.725238       2.273628                    0.998002      27.903058      72.865390       0.716291       0.354012      -1.146119      -0.017897      -0.019220      -0.017538       0.031580      -0.048959       0.022571       0.001730       0.031611       0.155500      -0.079047       0.017436       0.061612              9.256305       7.503424      -0.055688       1.740193       7.501335      -2.650853      12.764156          -0.000003
          253              O       0.363799      12.097210      16.097899      -0.596559      43.226250 0.66105851E+03  0.16727245E+05                                 9.803265                            8.003491       0.220115       2.110546                    0.994256      28.687866      77.261186       0.666149       0.363371      -1.136021       0.014936      -0.010805       0.011062       0.021498      -0.025915      -0.038730      -0.042831      -0.006194      -0.212377      -0.100928       0.038864       0.062064             11.251162      13.003785      -5.337794       2.060629      12.563854      -1.911073       8.185847           0.000001
          254              O       4.826139       2.796192      25.980490      -0.588156      32.104339 0.50521302E+03  0.11951854E+05                                 7.920076                            6.875884       0.596509       2.222498                    0.998817      28.050670      73.027856       0.737788       0.350925      -1.146048       0.028386       0.007834       0.023116       0.037436       0.025651      -0.033778       0.008543      -0.025792      -0.182584      -0.075901       0.015691       0.060211              8.677718       7.593514       3.302775      -0.677191      11.587135      -1.475904       6.852506           0.000003
          255              O       7.064083       7.458965      22.254831      -0.209608      31.187856 0.38640658E+03  0.85464863E+04                                 8.037901                            6.105155       0.456297       2.272575                    0.998842      22.963224      57.757653       0.765566       0.361726      -1.137683      -0.102357      -0.123444      -0.080662       0.179504       0.020183       0.024208      -0.061179      -0.058705       0.507675      -0.126730      -0.059233       0.185963              9.897310       5.402083       1.212400      -0.994052       8.313837      -5.592634      15.976010           0.000001
          256              O       4.620051      11.118542      20.747748      -0.201972      25.293699 0.32736525E+03  0.69568193E+04                                 6.925803                            5.574438       0.357932       2.237388                    0.999141      22.690745      56.211755       0.809706       0.355960      -1.140586       0.027572      -0.174366      -0.083255       0.195180      -0.098644       0.119878      -0.069643       0.033307      -0.027297      -0.118336      -0.077904       0.196239              7.907064       8.951583      -2.674579       3.830090       6.053089      -1.886187       8.716521           0.000004
          257              O       6.410986       1.807714       0.786342      -0.541899      36.553138 0.57444672E+03  0.14015699E+05                                 8.708606                            7.412238       0.424083       2.196743                    0.995875      27.332719      71.972712       0.699940       0.358658      -1.141236      -0.016305      -0.013180       0.004785       0.021505      -0.028914      -0.018712      -0.029550      -0.046067       0.066446      -0.059406       0.012066       0.047340              9.648965       8.198098       0.162118       0.830545       8.685230      -3.999770      12.063568          -0.000002
          258              O       1.346830       8.443764      12.889821      -0.587515      34.776235 0.55403792E+03  0.13382535E+05                                 8.371710                            7.232074       0.725237       2.273628                    0.998002      27.903060      72.865396       0.716291       0.354012      -1.146119      -0.017897       0.019220      -0.017538       0.031580       0.048959       0.022571      -0.001730       0.031611       0.155500      -0.079047       0.017436       0.061612              9.256305       7.503424       0.055688       1.740192       7.501336       2.650854      12.764156          -0.000003
          259              O       5.201549       0.166790       1.648399      -0.596559      43.226250 0.66105851E+03  0.16727245E+05                                 9.803265                            8.003491       0.220115       2.110546                    0.994256      28.687866      77.261186       0.666149       0.363371      -1.136021       0.014936       0.010805       0.011062       0.021499       0.025915      -0.038730       0.042831      -0.006194      -0.212377      -0.100928       0.038864       0.062064             11.251162      13.003785       5.337794       2.060629      12.563854       1.911073       8.185847           0.000001
          260              O      -0.011611       9.467808      11.530990      -0.588157      32.104345 0.50521313E+03  0.11951857E+05                                 7.920077                            6.875885       0.596509       2.222498                    0.998817      28.050672      73.027864       0.737788       0.350925      -1.146048       0.028386      -0.007834       0.023116       0.037436      -0.025651      -0.033778      -0.008543      -0.025792      -0.182583      -0.075901       0.015691       0.060211              8.677719       7.593515      -3.302776      -0.677191      11.587137       1.475904       6.852507           0.000003
          261              O       2.226333       4.805035       7.805331      -0.209608      31.187853 0.38640654E+03  0.85464851E+04                                 8.037901                            6.105154       0.456297       2.272575                    0.998842      22.963223      57.757649       0.765566       0.361726      -1.137683      -0.102357       0.123444      -0.080662       0.179504      -0.020183       0.024208       0.061179      -0.058705       0.507675      -0.126730      -0.059233       0.185963              9.897309       5.402083      -1.212400      -0.994052       8.313836       5.592633      15.976009           0.000001
          262              O       9.457801       1.145458       6.298248      -0.201972      25.293698 0.32736524E+03  0.69568191E+04                                 6.925803                            5.574438       0.357932       2.237388                    0.999141      22.690744      56.211754       0.809705       0.355960      -1.140586       0.027572       0.174366      -0.083255       0.195180       0.098644       0.119878       0.069643       0.033307      -0.027296      -0.118336      -0.077904       0.196239              7.907064       8.951584       2.674579       3.830090       6.053089       1.886187       8.716521           0.000004
          263              O       6.410986      10.456286      28.112658      -0.541899      36.553138 0.57444673E+03  0.14015699E+05                                 8.708606                            7.412239       0.424083       2.196743                    0.995875      27.332719      71.972714       0.699940       0.358658      -1.141236      -0.016305       0.013180      -0.004785       0.021505       0.028914       0.018712      -0.029550      -0.046067       0.066446      -0.059406       0.012066       0.047340              9.648966       8.198099      -0.162118      -0.830545       8.685230      -3.999770      12.063568          -0.000002
          264              O       1.346830       3.820236      16.009179      -0.587515      34.776231 0.55403784E+03  0.13382532E+05                                 8.371709                            7.232073       0.725238       2.273628                    0.998002      27.903058      72.865389       0.716291       0.354012      -1.146119      -0.017897      -0.019220       0.017538       0.031580      -0.048959      -0.022571      -0.001730       0.031611       0.155500      -0.079047       0.017436       0.061612              9.256304       7.503424      -0.055688      -1.740192       7.501335       2.650853      12.764155          -0.000003
          265              O       5.201549      12.097210      27.250601      -0.596559      43.226252 0.66105851E+03  0.16727245E+05                                 9.803265                            8.003491       0.220115       2.110546                    0.994256      28.687866      77.261187       0.666149       0.363371      -1.136021       0.014936      -0.010805      -0.011062       0.021499      -0.025915       0.038730       0.042831      -0.006194      -0.212377      -0.100928       0.038864       0.062064             11.251163      13.003786      -5.337794      -2.060629      12.563855       1.911073       8.185848           0.000001
          266              O      -0.011611       2.796192      17.368010      -0.588157      32.104341 0.50521306E+03  0.11951855E+05                                 7.920076                            6.875885       0.596509       2.222498                    0.998817      28.050671      73.027859       0.737788       0.350925      -1.146048       0.028386       0.007834      -0.023116       0.037436       0.025651       0.033778      -0.008543      -0.025792      -0.182584      -0.075901       0.015691       0.060211              8.677719       7.593514       3.302775       0.677191      11.587135       1.475904       6.852506           0.000003
          267              O       2.226333       7.458965      21.093669      -0.209608      31.187851 0.38640652E+03  0.85464845E+04                                 8.037901                            6.105154       0.456297       2.272575                    0.998842      22.963222      57.757647       0.765566       0.361726      -1.137683      -0.102357      -0.123443       0.080662       0.179504       0.020183      -0.024208       0.061179      -0.058705       0.507675      -0.126730      -0.059233       0.185963              9.897309       5.402083       1.212400       0.994052       8.313836       5.592633      15.976008           0.000001
          268              O       9.457801      11.118542      22.600752      -0.201972      25.293705 0.32736531E+03  0.69568212E+04                                 6.925805                            5.574439       0.357932       2.237388                    0.999141      22.690745      56.211760       0.809705       0.355960      -1.140586       0.027572      -0.174366       0.083255       0.195180      -0.098644      -0.119878       0.069643       0.033307      -0.027297      -0.118336      -0.077904       0.196239              7.907066       8.951586      -2.674580      -3.830092       6.053090       1.886188       8.716523           0.000003

******************************************************
Auxiliary information for the entire system
The total spin magnetic moment of the unit cell is   0.000055
The total net atomic charge of the unit cell is   -0.000003
Accuracy of reproducing the electrostatic potential in the unit cell:
  The inner radius (bohr) =    5.0000
  The outer radius (bohr) =   12.0000
  Valid grid points have density less than (e/(bohr^3)) =    0.0001
  The number of valid grid points were=        34572
  The rms potential error without charges in kcal/mol is=      3.09745
  The rms potential error with partial charges in kcal/mol is=      0.73788
  The RRMSE value at monopole order=      0.23822
  The rms potential error with partial charges and cloud penetration in kcal/mol is=      0.73539
  The RRMSE value at monopole order with cloud penetration is=      0.23742
  The rms potential error with partial charges and atomic dipoles in kcal/mol is=      0.38828
  The RRMSE value at dipole order=      0.12536
  The rms potential error with partial charges, atomic dipoles and cloud penetration in kcal/mol is=      0.36740
  The RRMSE value at dipole order with cloud penetration=      0.11861

******************************************************
The electron densities and ab initio electrostatic potential were computed in VASP using the PBE functional and
projector augmented wave method. See the main text of the journal article for a description of computational details.
The atomic charges, dipoles, and quadrupoles were computed with the DDEC6 method as described in
(a) T. A. Manz and N. Gabaldon Limas, RSC Adv. 6 (2016) 47771-47801 DOI: 10.1039/c6ra04656h
(b) N. Gabaldon Limas and T. A. Manz, RSC Adv. 8 (2018) 2678-2707 DOI: 10.1039/c7ra11829e.
For each atom in the material, the electron cloud parameters were fit to the spherically averaged atom-in-material
electron density using radial positions for which this density was between 10^-4 and 10^-2 electrons per cubic bohr.
The polarizabilities, dispersion coefficients, and quantum Drude oscillator (QDO) parameters were fit using the MCLF method.
The magnetic structure of the system was optimized in VASP from the default ferromagnetic initial guess using spin polarization.
The atomic spin moments (ASMs) were computed on this optimized magnetic structure using the DDEC6 partition as inputs
to the method of T. A. Manz and D. S. Sholl, J. Chem. Theory Comput. 7 (2011) 4146-4164 DOI: 10.1021/ct200539n.
The RMSE and RRMSE were computed using a uniform grid with Ewald summation.
