# Supplementary material for: A collection of forcefield precursors for metal–organic frameworks
Source: RSC Adv. 2019 Nov 13;9(63):36492–507. doi: 10.1039/c9ra07327b (PMC9075174; doi:10.1039/c9ra07327b)
Supplement: RA-009-C9RA07327B-s5416 [file RA-009-C9RA07327B-s5416.xyz]

  126
jmolscript: load "" {1 1 1} spacegroup "x,y,z" unitcell [{      8.116000     0.000000     0.000000 }, {     -2.705359    16.980439     0.000000 }, {      2.705359     8.490224    14.705489 }]
In     0.531732     7.375200     3.951218     1.546037
In     3.237071     8.224478     6.342772     1.546463
In     5.942397     9.870985     4.411500     1.546522
In     7.584268    18.095463    10.754271     1.546037
In     4.878929    17.246185     8.362717     1.546463
In     2.173603    15.599678    10.293989     1.546522
H      8.023481    19.696464    12.689366     0.331554
H      0.795368    20.381625    11.734980     0.363707
H      6.382966     7.558844     5.392503     0.413123
H      1.663496     9.627060     0.483811     0.128288
H      3.089762    19.309310    11.565867     0.141882
H      8.595665    18.896686    14.583433     0.142369
H      5.318133    18.121526     6.008663     0.332213
H      6.206024    16.952423     5.892489     0.364903
H      0.972297     9.380845     5.463089     0.412441
H      4.368853     4.095684     6.126307     0.127552
H      0.384420    17.342124     6.905698     0.142407
H      5.890307    20.161726     5.754258     0.141794
H      2.612819    13.123336    10.712949     0.334563
H      3.500712    13.607278    11.783508     0.364143
H      3.677627     8.530974     3.849897     0.413375
H      7.074180    11.747919     8.095372     0.127846
H      5.795102    14.289892    10.939413     0.142206
H      3.184995    11.882914     9.073287     0.142816
H      0.092519     5.774199     2.016123     0.331554
H      7.320632     5.089038     2.970509     0.363707
H      1.733034    17.911819     9.312986     0.413122
H      6.452504    15.843603    14.221678     0.128288
H      5.026238     6.161353     3.139622     0.141882
H     -0.479665     6.573977     0.122056     0.142369
H      2.797867     7.349137     8.696826     0.332213
H      1.909976     8.518240     8.813000     0.364902
H      7.143703    16.089818     9.242400     0.412441
H      3.747147    21.374979     8.579182     0.127552
H      7.731580     8.128539     7.799791     0.142407
H      2.225693     5.308937     8.951231     0.141794
H      5.503181    12.347327     3.992540     0.334563
H      4.615288    11.863385     2.921981     0.364143
H      4.438373    16.939689    10.855592     0.413375
H      1.041820    13.722744     6.610117     0.127846
H      2.320898    11.180771     3.766076     0.142206
H      4.931005    13.587749     5.632202     0.142816
C     -0.609792     9.495122     1.795246     0.613970
C     -0.320867     9.913350     0.386166    -0.004596
C      3.678993    18.377085    14.623138    -0.136449
C      3.960615    18.731126    13.319350     0.008572
C      5.389841    18.771879    12.849656     0.599983
C      2.916083    19.110639    12.456137    -0.214654
C      1.628075    19.182212    12.951271     0.286363
C      1.348888    18.838103    14.259619    -0.225703
C      2.095558     5.297389     5.584851     0.614948
C      2.384490     3.867976     5.927194    -0.003772
C      0.973635    20.455912     6.184393    -0.135729
C      1.255263    19.149777     6.529678     0.007633
C      2.684492    18.722634     6.729232     0.600889
C      0.210735    18.212457     6.632617    -0.215715
C     -1.077275    18.605469     6.323066     0.286610
C     -1.356469    19.910585     5.966899    -0.224678
C      4.800888    10.678151     7.325392     0.614468
C      5.089818    11.689337     8.392128    -0.004112
C      6.384320    12.108329     8.603446    -0.135363
C      6.665947    13.060423     9.561950     0.006560
C      8.095174    13.446813     9.832090     0.601194
C      5.621419    13.618230    10.322224    -0.214329
C      4.333410    13.153645    10.136641     0.287949
C      4.054218    12.192637     9.184460    -0.226389
C      8.725792    15.975541    12.910243     0.613970
C      8.436867    15.557313    14.319323    -0.004596
C      4.437007     7.093578     0.082351    -0.136448
C      4.155385     6.739537     1.386139     0.008571
C      2.726159     6.698784     1.855833     0.599983
C      5.199917     6.360024     2.249352    -0.214654
C      6.487925     6.288451     1.754218     0.286363
C      6.767112     6.632560     0.445870    -0.225703
C      6.020442    20.173274     9.120638     0.614948
C      5.731510    21.602687     8.778295    -0.003771
C      7.142365     5.014751     8.521096    -0.135728
C      6.860737     6.320886     8.175811     0.007633
C      5.431508     6.748029     7.976257     0.600889
C      7.905265     7.258206     8.072872    -0.215714
C      9.193275     6.865194     8.382423     0.286610
C      9.472469     5.560078     8.738590    -0.224678
C      3.315112    14.792512     7.380097     0.614468
C      3.026182    13.781326     6.313361    -0.004111
C      1.731680    13.362334     6.102043    -0.135363
C      1.450053    12.410240     5.143539     0.006560
C      0.020826    12.023850     4.873399     0.601194
C      2.494581    11.852433     4.383265    -0.214328
C      3.782590    12.317018     4.568848     0.287949
C      4.061782    13.278026     5.521029    -0.226389
N      0.545397    19.621071    12.082912    -0.709040
N      5.956052    17.634018     6.377182    -0.710935
N      3.250737    13.686237    10.950884    -0.713789
N      7.570603     5.849592     2.622577    -0.709040
N      2.159948     7.836645     8.328307    -0.710935
N      4.865263    11.784426     3.754605    -0.713789
O      0.308942     8.887902     2.412877    -0.581751
O      6.367534     9.792110     2.291703    -0.584496
O      5.619521    18.340406    11.672923    -0.615052
O      6.253385    19.202334    13.611107    -0.560396
O      6.789575     7.967139     4.720903    -0.944141
O      3.014288     6.135883     5.801904    -0.582593
O      0.956881     5.578840     5.079423    -0.585013
O      2.914178    17.919290     7.691265    -0.615447
O      3.548031    19.166842     5.975723    -0.560578
O      1.378910     8.595075     5.445296    -0.942892
O      5.719617    10.446877     6.490709    -0.582088
O      3.662214    10.099713     7.334363    -0.584853
O      8.324856    14.681630    10.046790    -0.615646
O      0.842718    12.572150     9.824149    -0.561125
O      4.084240     8.908449     4.539290    -0.944023
O      7.807058    16.582761    12.292612    -0.581751
O      1.748466    15.678553    12.413786    -0.584496
O      2.496479     7.130257     3.032566    -0.615052
O      1.862615     6.268329     1.094382    -0.560395
O      1.326425    17.503524     9.984586    -0.944141
O      5.101712    19.334780     8.903585    -0.582593
O      7.159119    19.891823     9.626066    -0.585013
O      5.201822     7.551373     7.014224    -0.615447
O      4.567969     6.303821     8.729766    -0.560577
O      6.737090    16.875588     9.260193    -0.942892
O      2.396383    15.023786     8.214780    -0.582088
O      4.453786    15.370950     7.371126    -0.584853
O     -0.208856    10.789033     4.658699    -0.615646
O      7.273282    12.898513     4.881340    -0.561125
O      4.031760    16.562214    10.166199    -0.944023

The following XYZ coordinates are in angstroms. Other properties are in atomic units.
The sperically averaged electron density of each atom fit to a function of the form exp(a - br)
eigen_1, eigen_2 and eigen_3 are the three eigenvalues of traceless quadrupole moment tensor
  atom number  atomic symbol              X              Y              Z     net charge C6 coefficient C8 coefficient C10 coefficient fluctuating dipole atomic polarizability isotropic forcefield polarizability              a              b squared Pearson coefficient          <r^3>          <r^4>         wp_QDO          m_QDO          q_QDO       dipole_x       dipole_y       dipole_z         dipole            Qxy            Qxz            Qyz     Q(x^2-y^2)  Q(3z^2 - R^2)        eigen_1        eigen_2        eigen_3 static polarizability      alpha(xx)      alpha(xy)      alpha(xz)      alpha(yy)      alpha(yz)      alpha(zz) atomic spin moment
            1             In       0.531732       7.375200       3.951218       1.546037     142.355818 0.33436759E+04  0.11877346E+06                                17.951638                           15.386015       0.925698       2.047505                    0.997505      69.577067     178.930640       0.649459       0.265497      -1.312636       0.009484       0.068205       0.048248       0.084082       0.012515      -0.018069      -0.019865       0.019102      -0.021744      -0.027102      -0.007837       0.034939             21.446530      23.841949      -4.291923       2.902155      17.922139      -2.298262      22.575502          -0.000001
            2             In       3.237071       8.224478       6.342772       1.546463     142.291382 0.33419962E+04  0.11869682E+06                                17.944561                           15.380750       0.924257       2.047196                    0.997466      69.563103     178.871812       0.649670       0.265449      -1.312718       0.009782       0.007614      -0.082785       0.083708      -0.021337      -0.001359       0.012719       0.000406      -0.070239      -0.028475      -0.006303       0.034778             21.436852      23.831638       4.661033       2.257006      23.390754      -0.867296      17.088164           0.000000
            3             In       5.942397       9.870985       4.411500       1.546522     142.224217 0.33400216E+04  0.11860708E+06                                17.936539                           15.373992       0.924950       2.047615                    0.997402      69.548662     178.809659       0.649964       0.265372      -1.312836       0.009452      -0.075369       0.034813       0.083557       0.008630       0.019138       0.008785       0.038293       0.036772      -0.027821      -0.006502       0.034323             21.426423      23.820135      -0.373467      -5.158881      19.409623       3.158074      21.049512          -0.000002
            4             In       7.584268      18.095463      10.754271       1.546037     142.355814 0.33436759E+04  0.11877345E+06                                17.951637                           15.386015       0.925698       2.047505                    0.997505      69.577068     178.930639       0.649459       0.265497      -1.312636      -0.009485      -0.068204      -0.048248       0.084081       0.012514      -0.018069      -0.019865       0.019102      -0.021744      -0.027102      -0.007837       0.034939             21.446528      23.841945      -4.291922       2.902155      17.922138      -2.298262      22.575502          -0.000000
            5             In       4.878929      17.246185       8.362717       1.546463     142.291375 0.33419960E+04  0.11869681E+06                                17.944560                           15.380749       0.924257       2.047196                    0.997466      69.563101     178.871802       0.649670       0.265449      -1.312718      -0.009782      -0.007614       0.082785       0.083708      -0.021338      -0.001359       0.012719       0.000406      -0.070239      -0.028475      -0.006303       0.034779             21.436851      23.831636       4.661032       2.257006      23.390753      -0.867297      17.088164           0.000000
            6             In       2.173603      15.599678      10.293989       1.546522     142.224230 0.33400221E+04  0.11860710E+06                                17.936540                           15.373992       0.924950       2.047615                    0.997402      69.548668     178.809676       0.649964       0.265372      -1.312836      -0.009452       0.075369      -0.034813       0.083557       0.008630       0.019138       0.008785       0.038293       0.036773      -0.027821      -0.006502       0.034324             21.426424      23.820135      -0.373467      -5.158881      19.409623       3.158074      21.049513          -0.000003
            7              H       8.023481      19.696464      12.689366       0.331554       0.565947 0.36201401E+01  0.29723265E+02                                 1.221470                            1.182302      -1.245595       2.397780                    0.998876       2.632253       7.182608       0.515196       1.447981      -0.674090      -0.004685       0.003733       0.018268       0.019226      -0.008078       0.002563      -0.003290      -0.017947       0.010165      -0.013857       0.001659       0.012198              1.247587       1.494378       0.007676      -0.154049       1.022586      -0.073269       1.225798          -0.000002
            8              H       0.795368      20.381625      11.734980       0.363707       0.483270 0.29289762E+01  0.22529381E+02                                 1.072871                            1.048234      -1.057362       2.555059                    0.999923       2.075495       5.265986       0.566032       1.406799      -0.687363       0.012583       0.024616      -0.011757       0.030042       0.000949      -0.008466      -0.006832      -0.005199      -0.027844      -0.015237       0.003559       0.011679              1.087732       0.997647       0.044236      -0.016315       1.165287      -0.231219       1.100261          -0.000004
            9              H       6.382966       7.558844       5.392503       0.413123       0.497024 0.31937608E+01  0.26140139E+02                                 1.234386                            1.203786      -1.677448       2.221085                    0.997992       2.784234       8.316861       0.439818       1.701483      -0.629450      -0.008062      -0.013849       0.010345       0.019074       0.000220       0.002727      -0.001642      -0.012334      -0.020115      -0.008247      -0.001437       0.009684              1.260480       1.235199       0.071868      -0.169207       1.152550      -0.148777       1.393689          -0.000000
           10              H       1.663496       9.627060       0.483811       0.128288       1.028893 0.75676403E+01  0.73827617E+02                                 1.729606                            1.645140      -1.153856       2.342876                    0.996371       3.556066      10.173615       0.468135       1.341148      -0.695362       0.029277      -0.012349       0.024041       0.039845      -0.009408       0.009696      -0.000232       0.015484       0.009267      -0.014774      -0.001885       0.016659              1.771960       1.993205      -0.161087       0.317753       1.389970      -0.187626       1.932706          -0.000003
           11              H       3.089762      19.309310      11.565867       0.141882       0.953706 0.68043142E+01  0.64600015E+02                                 1.647979                            1.563209      -1.028098       2.414432                    0.997640       3.357954       9.458146       0.479045       1.346732      -0.695066       0.007414       0.005320      -0.038174       0.039249      -0.002853       0.000839      -0.009681       0.013147       0.029429      -0.015548       0.001720       0.013828              1.705710       1.548513       0.024183      -0.181916       1.360926      -0.210877       2.207691          -0.000001
           12              H       8.595665      18.896686      14.583433       0.142369       1.032223 0.76602038E+01  0.74973588E+02                                 1.728409                            1.649712      -1.367470       2.248696                    0.993693       3.603983      10.334413       0.469711       1.332316      -0.696368      -0.033908       0.002508       0.014473       0.036953      -0.005022      -0.005084      -0.002469       0.008985      -0.006980      -0.008845      -0.000345       0.009189              1.768161       2.196721      -0.059883      -0.176446       1.348809      -0.037549       1.758953          -0.000002
           13              H       5.318133      18.121526       6.008663       0.332213       0.565601 0.36177495E+01  0.29699573E+02                                 1.221014                            1.181957      -1.249152       2.396770                    0.998882       2.631231       7.179993       0.515227       1.448092      -0.674058      -0.004596       0.013575      -0.012433       0.018973       0.005993       0.005781       0.003414      -0.017947       0.010628      -0.013828       0.001667       0.012161              1.247088       1.493651      -0.136742       0.070261       1.237856      -0.051246       1.009757          -0.000002
           14              H       6.206024      16.952423       5.892489       0.364903       0.482123 0.29185795E+01  0.22418174E+02                                 1.068426                            1.044087      -1.054718       2.555459                    0.999918       2.072325       5.245650       0.569304       1.400661      -0.688461       0.012344      -0.022231      -0.015402       0.029729      -0.007761       0.003343       0.010608       0.001140      -0.008875      -0.015215       0.003458       0.011757              1.083129       0.993831      -0.035988      -0.029887       1.310364       0.142616       0.945192          -0.000004
           15              H       0.972297       9.380845       5.463089       0.412441       0.495655 0.31807556E+01  0.25996530E+02                                 1.230423                            1.200027      -1.666005       2.226256                    0.997935       2.775234       8.273012       0.441406       1.697787      -0.630050      -0.008210       0.015809       0.006893       0.019101       0.002117      -0.001597       0.007751      -0.001824       0.011626      -0.008055      -0.001499       0.009554              1.256347       1.231158      -0.181540       0.022199       1.457145      -0.029866       1.080739          -0.000000
           16              H       4.368853       4.095684       6.126307       0.127552       1.030912 0.75844325E+01  0.74019297E+02                                 1.730519                            1.645892      -1.153056       2.342588                    0.996371       3.558369      10.176213       0.468569       1.339401      -0.695712       0.029679       0.027083      -0.001636       0.040212       0.012858       0.003571      -0.005226       0.005783      -0.019312      -0.014755      -0.001654       0.016408              1.772951       1.994471       0.356281      -0.019438       1.960669      -0.141345       1.363714          -0.000003
           17              H       0.384420      17.342124       6.905698       0.142407       0.953317 0.68028265E+01  0.64600586E+02                                 1.649511                            1.564593      -1.029946       2.414187                    0.997695       3.359333       9.471833       0.477985       1.349412      -0.694524       0.007244      -0.035329       0.014314       0.038801       0.002022       0.002290      -0.004447      -0.011311      -0.043916      -0.015721       0.001823       0.013898              1.707357       1.549987      -0.169943       0.070163       2.180887      -0.261520       1.391197          -0.000001
           18              H       5.890307      20.161726       5.754258       0.141794       1.032859 0.76668398E+01  0.75064195E+02                                 1.730084                            1.651194      -1.359007       2.252151                    0.993741       3.607002      10.349076       0.469114       1.333555      -0.696119      -0.034232       0.011620      -0.009434       0.037361      -0.001771       0.006758       0.000867       0.005980      -0.015309      -0.008679      -0.000302       0.008980              1.769933       2.199248      -0.123153       0.140382       1.690506      -0.159122       1.420047          -0.000002
           19              H       2.612819      13.123336      10.712949       0.334563       0.559805 0.35703073E+01  0.29208722E+02                                 1.211916                            1.173630      -1.236405       2.404044                    0.998953       2.614802       7.118980       0.517501       1.446733      -0.674327      -0.004236      -0.017493      -0.005298       0.018762       0.001740      -0.008260       0.000038      -0.011926       0.027787      -0.013762       0.001484       0.012278              1.237537       1.480571       0.127442       0.082234       1.103393       0.122902       1.128645          -0.000002
           20              H       3.500712      13.607278      11.783508       0.364143       0.482129 0.29187257E+01  0.22417212E+02                                 1.067973                            1.043766      -1.056811       2.554558                    0.999922       2.072767       5.244717       0.569736       1.399730      -0.688648       0.012633      -0.002158       0.027341       0.030196       0.006912       0.005049      -0.003820       0.012998       0.027032      -0.015269       0.003617       0.011652              1.082617       0.993532      -0.007983       0.045683       0.912818       0.086625       1.341501          -0.000004
           21              H       3.677627       8.530974       3.849897       0.413375       0.491879 0.31499360E+01  0.25682731E+02                                 1.224708                            1.194717      -1.655749       2.232187                    0.997940       2.762061       8.224550       0.442086       1.699258      -0.629897      -0.008080      -0.001787      -0.017154       0.019046      -0.002439      -0.001087      -0.006048       0.001091       0.020520      -0.008050      -0.001496       0.009547              1.250359       1.225435       0.108955       0.144771       1.195259       0.176312       1.330383          -0.000000
           22              H       7.074180      11.747919       8.095372       0.127846       1.030615 0.75814427E+01  0.73979730E+02                                 1.729803                            1.645257      -1.153829       2.342516                    0.996319       3.557532      10.171715       0.468812       1.338896      -0.695807       0.029534      -0.014861      -0.022929       0.040235      -0.003605      -0.012938       0.005475       0.006334      -0.018203      -0.014795      -0.001760       0.016555              1.772183       1.993595      -0.194851      -0.298645       1.634673       0.328913       1.688281          -0.000003
           23              H       5.795102      14.289892      10.939413       0.142206       0.956004 0.68249401E+01  0.64850690E+02                                 1.651003                            1.565813      -1.021752       2.416872                    0.997765       3.363066       9.479325       0.478496       1.347138      -0.694951       0.007530       0.029901       0.023808       0.038956       0.000653      -0.003126       0.014148       0.005643       0.006639      -0.015688       0.001728       0.013960              1.708996       1.551073       0.146024       0.112387       1.817043       0.473776       1.758872          -0.000001
           24              H       3.184995      11.882914       9.073287       0.142816       1.032920 0.76714995E+01  0.75162629E+02                                 1.734261                            1.654919      -1.377776       2.245036                    0.993602       3.610654      10.381864       0.466960       1.338765      -0.695057      -0.033843      -0.013768      -0.004881       0.036861       0.006473      -0.001840       0.001575       0.010352      -0.003380      -0.008405      -0.000544       0.008949              1.774332       2.205550       0.183904       0.036640       1.629218       0.197350       1.488229          -0.000002
           25              H       0.092519       5.774199       2.016123       0.331554       0.565947 0.36201371E+01  0.29723234E+02                                 1.221470                            1.182302      -1.245595       2.397780                    0.998876       2.632252       7.182605       0.515196       1.447981      -0.674090       0.004685      -0.003733      -0.018268       0.019226      -0.008078       0.002563      -0.003290      -0.017947       0.010165      -0.013857       0.001659       0.012198              1.247587       1.494378       0.007676      -0.154049       1.022586      -0.073269       1.225797          -0.000002
           26              H       7.320632       5.089038       2.970509       0.363707       0.483270 0.29289770E+01  0.22529390E+02                                 1.072871                            1.048234      -1.057362       2.555059                    0.999923       2.075495       5.265987       0.566031       1.406799      -0.687362      -0.012583      -0.024616       0.011757       0.030042       0.000949      -0.008466      -0.006832      -0.005199      -0.027844      -0.015237       0.003559       0.011679              1.087732       0.997647       0.044236      -0.016315       1.165288      -0.231219       1.100262          -0.000004
           27              H       1.733034      17.911819       9.312986       0.413122       0.497025 0.31937625E+01  0.26140155E+02                                 1.234387                            1.203786      -1.677449       2.221084                    0.997992       2.784235       8.316863       0.439818       1.701483      -0.629450       0.008062       0.013849      -0.010345       0.019074       0.000220       0.002727      -0.001642      -0.012334      -0.020115      -0.008247      -0.001437       0.009684              1.260480       1.235200       0.071868      -0.169207       1.152551      -0.148777       1.393690          -0.000000
           28              H       6.452504      15.843603      14.221678       0.128288       1.028892 0.75676355E+01  0.73827562E+02                                 1.729606                            1.645140      -1.153856       2.342876                    0.996371       3.556065      10.173613       0.468135       1.341148      -0.695362      -0.029277       0.012349      -0.024041       0.039845      -0.009408       0.009696      -0.000232       0.015484       0.009267      -0.014774      -0.001885       0.016659              1.771960       1.993204      -0.161087       0.317753       1.389970      -0.187626       1.932706          -0.000003
           29              H       5.026238       6.161353       3.139622       0.141882       0.953707 0.68043217E+01  0.64600104E+02                                 1.647979                            1.563210      -1.028099       2.414432                    0.997640       3.357956       9.458153       0.479045       1.346732      -0.695066      -0.007414      -0.005320       0.038174       0.039249      -0.002853       0.000839      -0.009681       0.013147       0.029429      -0.015548       0.001720       0.013828              1.705711       1.548513       0.024183      -0.181916       1.360926      -0.210877       2.207692          -0.000001
           30              H      -0.479665       6.573977       0.122056       0.142369       1.032222 0.76601959E+01  0.74973491E+02                                 1.728409                            1.649711      -1.367469       2.248697                    0.993693       3.603981      10.334406       0.469711       1.332316      -0.696368       0.033908      -0.002508      -0.014473       0.036953      -0.005022      -0.005084      -0.002469       0.008985      -0.006980      -0.008845      -0.000345       0.009189              1.768160       2.196720      -0.059883      -0.176446       1.348808      -0.037549       1.758952          -0.000002
           31              H       2.797867       7.349137       8.696826       0.332213       0.565601 0.36177464E+01  0.29699543E+02                                 1.221013                            1.181957      -1.249151       2.396771                    0.998882       2.631230       7.179990       0.515227       1.448092      -0.674058       0.004596      -0.013575       0.012433       0.018973       0.005993       0.005781       0.003414      -0.017947       0.010628      -0.013828       0.001667       0.012161              1.247088       1.493651      -0.136742       0.070261       1.237856      -0.051246       1.009756          -0.000002
           32              H       1.909976       8.518240       8.813000       0.364902       0.482123 0.29185794E+01  0.22418173E+02                                 1.068426                            1.044087      -1.054719       2.555458                    0.999918       2.072325       5.245650       0.569304       1.400661      -0.688461      -0.012344       0.022231       0.015402       0.029729      -0.007761       0.003343       0.010608       0.001140      -0.008875      -0.015215       0.003458       0.011757              1.083129       0.993831      -0.035988      -0.029887       1.310364       0.142616       0.945193          -0.000004
           33              H       7.143703      16.089818       9.242400       0.412441       0.495656 0.31807606E+01  0.25996580E+02                                 1.230424                            1.200028      -1.666006       2.226255                    0.997935       2.775236       8.273018       0.441406       1.697786      -0.630050       0.008210      -0.015809      -0.006893       0.019101       0.002117      -0.001597       0.007751      -0.001824       0.011626      -0.008055      -0.001499       0.009554              1.256348       1.231159      -0.181540       0.022199       1.457146      -0.029866       1.080739          -0.000000
           34              H       3.747147      21.374979       8.579182       0.127552       1.030912 0.75844343E+01  0.74019317E+02                                 1.730519                            1.645892      -1.153056       2.342588                    0.996371       3.558369      10.176212       0.468569       1.339401      -0.695712      -0.029679      -0.027083       0.001636       0.040212       0.012858       0.003571      -0.005226       0.005783      -0.019312      -0.014755      -0.001654       0.016409              1.772951       1.994471       0.356281      -0.019438       1.960669      -0.141345       1.363714          -0.000003
           35              H       7.731580       8.128539       7.799791       0.142407       0.953317 0.68028232E+01  0.64600550E+02                                 1.649511                            1.564593      -1.029945       2.414188                    0.997695       3.359332       9.471831       0.477985       1.349412      -0.694524      -0.007244       0.035329      -0.014314       0.038801       0.002022       0.002290      -0.004447      -0.011311      -0.043916      -0.015721       0.001823       0.013898              1.707357       1.549987      -0.169943       0.070163       2.180887      -0.261520       1.391197          -0.000001
           36              H       2.225693       5.308937       8.951231       0.141794       1.032859 0.76668349E+01  0.75064138E+02                                 1.730084                            1.651194      -1.359007       2.252151                    0.993741       3.607001      10.349074       0.469114       1.333556      -0.696118       0.034232      -0.011620       0.009433       0.037361      -0.001771       0.006758       0.000867       0.005980      -0.015309      -0.008679      -0.000302       0.008980              1.769933       2.199247      -0.123153       0.140382       1.690506      -0.159122       1.420046          -0.000002
           37              H       5.503181      12.347327       3.992540       0.334563       0.559805 0.35703068E+01  0.29208718E+02                                 1.211916                            1.173630      -1.236405       2.404045                    0.998953       2.614802       7.118981       0.517500       1.446733      -0.674327       0.004236       0.017493       0.005298       0.018762       0.001740      -0.008260       0.000038      -0.011926       0.027787      -0.013762       0.001484       0.012278              1.237537       1.480571       0.127442       0.082234       1.103394       0.122902       1.128646          -0.000002
           38              H       4.615288      11.863385       2.921981       0.364143       0.482129 0.29187248E+01  0.22417204E+02                                 1.067973                            1.043766      -1.056811       2.554558                    0.999922       2.072767       5.244717       0.569736       1.399730      -0.688648      -0.012633       0.002158      -0.027341       0.030196       0.006912       0.005049      -0.003820       0.012998       0.027032      -0.015269       0.003617       0.011652              1.082617       0.993532      -0.007983       0.045683       0.912818       0.086625       1.341501          -0.000004
           39              H       4.438373      16.939689      10.855592       0.413375       0.491879 0.31499360E+01  0.25682731E+02                                 1.224708                            1.194717      -1.655750       2.232187                    0.997940       2.762061       8.224550       0.442086       1.699258      -0.629897       0.008080       0.001787       0.017154       0.019046      -0.002439      -0.001087      -0.006048       0.001091       0.020520      -0.008050      -0.001496       0.009547              1.250359       1.225435       0.108955       0.144771       1.195259       0.176312       1.330383          -0.000000
           40              H       1.041820      13.722744       6.610117       0.127846       1.030615 0.75814471E+01  0.73979787E+02                                 1.729804                            1.645257      -1.153830       2.342516                    0.996319       3.557533      10.171720       0.468811       1.338896      -0.695807      -0.029534       0.014861       0.022929       0.040235      -0.003605      -0.012938       0.005475       0.006334      -0.018203      -0.014795      -0.001760       0.016555              1.772184       1.993596      -0.194851      -0.298645       1.634673       0.328913       1.688282          -0.000003
           41              H       2.320898      11.180771       3.766076       0.142206       0.956004 0.68249481E+01  0.64850783E+02                                 1.651004                            1.565814      -1.021754       2.416871                    0.997765       3.363068       9.479331       0.478496       1.347138      -0.694951      -0.007530      -0.029901      -0.023808       0.038956       0.000653      -0.003126       0.014148       0.005643       0.006639      -0.015688       0.001728       0.013960              1.708997       1.551074       0.146024       0.112387       1.817044       0.473776       1.758873          -0.000001
           42              H       4.931005      13.587749       5.632202       0.142816       1.032920 0.76714976E+01  0.75162608E+02                                 1.734261                            1.654919      -1.377776       2.245036                    0.993602       3.610654      10.381865       0.466960       1.338765      -0.695057       0.033843       0.013768       0.004881       0.036861       0.006473      -0.001840       0.001575       0.010352      -0.003380      -0.008405      -0.000544       0.008949              1.774332       2.205550       0.183904       0.036640       1.629218       0.197350       1.488229          -0.000002
           43              C      -0.609792       9.495122       1.795246       0.613970      24.373777 0.25871700E+03  0.54122825E+04                                 7.817493                            5.740469      -0.114556       2.015988                    0.999336      22.578501      63.891145       0.612985       0.477640      -1.015018      -0.010350      -0.010454       0.064789       0.066438       0.044088       0.029283       0.044977      -0.032370      -0.174892      -0.077125      -0.017774       0.094899              9.823610       8.845882      -1.446047      -1.570978       5.535346      -1.746318      15.089601          -0.000000
           44              C      -0.320867       9.913350       0.386166      -0.004596      38.877354 0.43413426E+03  0.10145394E+05                                 9.967061                            6.927120      -0.066590       1.985494                    0.999168      27.186841      76.499142       0.632337       0.414489      -1.071473       0.001164       0.012547      -0.052947       0.054426      -0.013219       0.009578       0.013597       0.007927      -0.039766      -0.027118       0.006682       0.020436             13.095760      12.463449      -0.389197      -1.568435       5.818641      -3.359312      21.005191          -0.000003
           45              C       3.678993      18.377085      14.623138      -0.136449      36.025398 0.45113820E+03  0.10776530E+05                                 9.666960                            7.235668      -0.132193       1.928095                    0.999422      30.260079      89.622247       0.589193       0.435190      -1.045530      -0.014511      -0.000769      -0.009904       0.017586      -0.008819       0.028676       0.019416      -0.056651      -0.049545      -0.051493       0.008562       0.042931             11.672734      13.499514       0.067458      -3.816249       5.272404      -2.226419      16.246284          -0.000005
           46              C       3.960615      18.731126      13.319350       0.008572      39.267437 0.43610455E+03  0.10195310E+05                                10.024289                            6.958341      -0.019108       2.001939                    0.999265      27.012820      75.837345       0.629280       0.416344      -1.071083      -0.047918      -0.000058       0.007019       0.048429       0.000106       0.010829       0.013365      -0.029722       0.037600      -0.024770      -0.000821       0.025591             12.809617      18.430924      -0.317904      -3.377242       5.330860      -1.848797      14.667068          -0.000002
           47              C       5.389841      18.771879      12.849656       0.599983      24.000455 0.24944133E+03  0.51567802E+04                                 7.657237                            5.599926       0.018950       2.064207                    0.999431      22.189129      61.866426       0.628447       0.471441      -1.021112       0.048269      -0.009097      -0.037792       0.061975      -0.027033       0.018470      -0.072238      -0.148621      -0.025616      -0.075788      -0.049049       0.124837              9.210935      13.306896       0.461713      -1.797874       4.532381       1.352235       9.793527          -0.000001
           48              C       2.916083      19.110639      12.456137      -0.214654      34.990508 0.47147157E+03  0.11333779E+05                                 9.357083                            7.304474      -0.014051       1.965444                    0.998712      30.471567      89.158578       0.600390       0.424379      -1.057072       0.032433      -0.014097      -0.006149       0.035895       0.001543       0.014579      -0.014926      -0.057043       0.070545      -0.043833       0.006919       0.036914             10.837127      15.691612      -1.029819       0.009738       5.279563      -1.486809      11.540206          -0.000001
           49              C       1.628075      19.182212      12.951271       0.286363      29.749550 0.34277636E+03  0.75915795E+04                                 8.550947                            6.304433      -0.039288       2.018173                    0.999559      24.394375      68.004196       0.636022       0.434823      -1.053056      -0.077151       0.018127      -0.066316       0.103338      -0.036457       0.042657      -0.040265       0.075550       0.034752      -0.067008      -0.020626       0.087634             10.499574      13.341054      -1.468347       1.645001       5.242620      -2.407078      12.915049          -0.000002
           50              C       1.348888      18.838103      14.259619      -0.225703      36.762224 0.48735970E+03  0.11848586E+05                                 9.760423                            7.486394      -0.254390       1.885415                    0.997837      31.202696      92.715630       0.584201       0.431248      -1.049692       0.011728      -0.019238       0.032378       0.039446      -0.009763       0.001436       0.025119      -0.007843      -0.126476      -0.050809       0.013547       0.037262             11.746219      11.360095      -1.030151       1.939357       5.835696      -2.943923      18.042867          -0.000004
           51              C       2.095558       5.297389       5.584851       0.614948      24.388761 0.25891560E+03  0.54175727E+04                                 7.820628                            5.742674      -0.111104       2.016785                    0.999395      22.588212      63.929042       0.612856       0.477641      -1.015000      -0.010272       0.062144      -0.023497       0.067228       0.003896      -0.052908       0.023026       0.085135       0.174553      -0.077889      -0.017143       0.095031              9.827628       8.849179      -0.637478       2.038697      14.219513      -3.265769       6.414191          -0.000001
           52              C       2.384490       3.867976       5.927194      -0.003772      38.859492 0.43388066E+03  0.10138480E+05                                 9.966952                            6.927142      -0.067501       1.985240                    0.999250      27.174673      76.473343       0.632025       0.414734      -1.071263       0.001957      -0.051967       0.015451       0.054250       0.014608       0.006981      -0.000295       0.033032       0.028333      -0.026984       0.006024       0.020961             13.095677      12.462929      -1.163255       1.121320      20.117854      -4.896827       6.706247          -0.000003
           53              C       0.973635      20.455912       6.184393      -0.135729      35.987352 0.45055180E+03  0.10758927E+05                                 9.660080                            7.230896      -0.135768       1.927246                    0.999415      30.242820      89.553568       0.589401       0.435182      -1.045545      -0.013943      -0.008428       0.006231       0.017443       0.030097      -0.006199       0.013483      -0.001210       0.120621      -0.052294       0.009182       0.043112             11.663613      13.488598      -3.332182       1.847307      15.418719      -3.635464       6.083522          -0.000005
           54              C       1.255263      19.149777       6.529678       0.007633      39.315974 0.43678082E+03  0.10214530E+05                                10.028817                            6.961317      -0.017675       2.001800                    0.999236      27.037461      75.905934       0.629507       0.416055      -1.071326      -0.047961       0.005721      -0.003069       0.048398       0.010331      -0.005443      -0.008822      -0.021312       0.065006      -0.025745      -0.000648       0.026393             12.815375      18.438782      -2.765166       1.964659      13.940573      -3.120272       6.066770          -0.000002
           55              C       2.684492      18.722634       6.729232       0.600889      23.982371 0.24922037E+03  0.51508914E+04                                 7.652965                            5.597149       0.018920       2.064501                    0.999523      22.176423      61.816031       0.628674       0.471391      -1.021174       0.048658      -0.028969       0.026119       0.062362       0.029225       0.014565       0.074046      -0.146236      -0.016182      -0.076048      -0.049037       0.125085              9.205396      13.298377      -1.784648       0.497261       7.302091      -2.952351       7.015719          -0.000001
           56              C       0.210735      18.212457       6.632617      -0.215715      35.015742 0.47183800E+03  0.11345431E+05                                 9.363058                            7.308068      -0.016502       1.964474                    0.998706      30.484626      89.224411       0.600115       0.424467      -1.056958       0.033251       0.001244       0.015078       0.036531       0.012135      -0.008517       0.004783      -0.074467       0.018792      -0.043969       0.007545       0.036424             10.844956      15.704391       0.522676       0.888300      11.269921      -1.968886       5.560557          -0.000001
           57              C      -1.077275      18.605469       6.323066       0.286610      29.773466 0.34303895E+03  0.75995631E+04                                 8.557878                            6.308386      -0.035407       2.018888                    0.999572      24.407126      68.070321       0.635531       0.435035      -1.052829      -0.076178      -0.066771       0.017803       0.102851       0.055533       0.010453      -0.003254      -0.000620      -0.193003      -0.066676      -0.021194       0.087870             10.508984      13.354979       2.159475       0.449204      13.091685      -2.121542       5.080287          -0.000001
           58              C      -1.356469      19.910585       5.966899      -0.224678      36.732472 0.48684850E+03  0.11833451E+05                                 9.756475                            7.483027      -0.254648       1.885459                    0.997731      31.184999      92.662640       0.584247       0.431312      -1.049618       0.011642       0.037789       0.000473       0.039544       0.007090       0.008211       0.017379       0.065238       0.088301      -0.051483       0.013673       0.037810             11.741737      11.355778       2.191965      -0.076629      17.533653      -3.812900       6.335782          -0.000004
           59              C       4.800888      10.678151       7.325392       0.614468      24.376753 0.25876734E+03  0.54137571E+04                                 7.819234                            5.742000      -0.111904       2.016651                    0.999418      22.579285      63.901945       0.612729       0.477802      -1.014902      -0.010196      -0.050371      -0.042104       0.066438      -0.047066       0.023449      -0.067557       0.006932      -0.058060      -0.077327      -0.017349       0.094676              9.825443       8.847417       2.083118      -0.467818      11.191109       5.011380       9.437803          -0.000000
           60              C       5.089818      11.689337       8.392128      -0.004112      38.875982 0.43408748E+03  0.10144820E+05                                 9.970769                            6.929682      -0.071865       1.983979                    0.999215      27.182142      76.507405       0.631769       0.414840      -1.071162       0.001052       0.039418       0.037531       0.054438      -0.001791      -0.016188      -0.013523       0.008675      -0.043501      -0.027794       0.007169       0.020625             13.100467      12.469837       1.552630       0.446129      14.304119       8.257851      12.527446          -0.000003
           61              C       6.384320      12.108329       8.603446      -0.135363      35.981128 0.45046377E+03  0.10756218E+05                                 9.658940                            7.230167      -0.135567       1.927416                    0.999388      30.239485      89.538932       0.589438       0.435179      -1.045554      -0.014122       0.010113       0.005122       0.018109      -0.020664      -0.022131      -0.032463      -0.033668       0.020186      -0.051666       0.008924       0.042742             11.661949      13.488395       3.266507       1.962837      11.563222       5.858070       9.934230          -0.000005
           62              C       6.665947      13.060423       9.561950       0.006560      39.313677 0.43680360E+03  0.10214803E+05                                10.027771                            6.961062      -0.022031       2.000669                    0.999191      27.036265      75.892075       0.629602       0.416003      -1.071401      -0.046533      -0.006015      -0.003640       0.047061      -0.009446      -0.005250      -0.005703      -0.044967      -0.006949      -0.024996      -0.001295       0.026291             12.813423      18.434575       3.083985       1.413045      10.736513       4.969448       9.269183          -0.000002
           63              C       8.095174      13.446813       9.832090       0.601194      23.959030 0.24895578E+03  0.51442273E+04                                 7.649341                            5.595050       0.013774       2.063182                    0.999522      22.165062      61.783887       0.628624       0.471538      -1.021061       0.049018       0.037431       0.011568       0.062751      -0.002503      -0.032269      -0.002821      -0.021184       0.357868      -0.075900      -0.048765       0.124665              9.200237      13.288352       1.321797       1.295825       9.640505       1.599700       4.671854          -0.000001
           64              C       5.621419      13.618230      10.322224      -0.214329      34.947199 0.47071407E+03  0.11310455E+05                                 9.346942                            7.296211      -0.012610       1.966080                    0.998712      30.451912      89.066354       0.601055       0.424101      -1.057298       0.033293       0.012902      -0.009713       0.037003      -0.014028      -0.006591       0.009540      -0.047490       0.091831      -0.043091       0.007221       0.035870             10.825244      15.670658       0.506988      -0.894074       8.679551       3.452321       8.125521          -0.000001
           65              C       4.333410      13.153645      10.136641       0.287949      29.725424 0.34236569E+03  0.75809193E+04                                 8.550191                            6.303324      -0.039727       2.018084                    0.999554      24.379461      67.976316       0.635615       0.435191      -1.052735      -0.076826       0.048892       0.049352       0.103577      -0.020778      -0.054156       0.043975       0.070524       0.016567      -0.067094      -0.022920       0.090014             10.498747      13.335314      -0.688371      -2.088805       8.915842       4.528062       9.245084          -0.000002
           66              C       4.054218      12.192637       9.184460      -0.226389      36.763828 0.48734672E+03  0.11847727E+05                                 9.755960                            7.481737      -0.250667       1.886291                    0.997736      31.207291      92.715289       0.584940       0.430723      -1.050053       0.012233      -0.018850      -0.032852       0.039802       0.002854      -0.010087      -0.041163       0.021341      -0.037915      -0.050332       0.013423       0.036909             11.741340      11.358614      -1.160993      -1.859078      12.435559       6.753812      11.429847          -0.000004
           67              C       8.725792      15.975541      12.910243       0.613970      24.373778 0.25871702E+03  0.54122829E+04                                 7.817493                            5.740468      -0.114556       2.015988                    0.999336      22.578501      63.891141       0.612985       0.477640      -1.015018       0.010350       0.010454      -0.064789       0.066438       0.044088       0.029283       0.044977      -0.032370      -0.174892      -0.077125      -0.017774       0.094899              9.823610       8.845882      -1.446047      -1.570978       5.535346      -1.746317      15.089601          -0.000000
           68              C       8.436867      15.557313      14.319323      -0.004596      38.877349 0.43413419E+03  0.10145392E+05                                 9.967060                            6.927119      -0.066590       1.985494                    0.999168      27.186838      76.499132       0.632337       0.414489      -1.071473      -0.001164      -0.012547       0.052947       0.054426      -0.013219       0.009578       0.013597       0.007927      -0.039766      -0.027118       0.006682       0.020436             13.095760      12.463447      -0.389197      -1.568435       5.818641      -3.359312      21.005191          -0.000003
           69              C       4.437007       7.093578       0.082351      -0.136448      36.025387 0.45113805E+03  0.10776525E+05                                 9.666957                            7.235666      -0.132192       1.928095                    0.999422      30.260073      89.622223       0.589193       0.435190      -1.045530       0.014511       0.000768       0.009904       0.017586      -0.008819       0.028676       0.019416      -0.056650      -0.049545      -0.051493       0.008562       0.042931             11.672731      13.499510       0.067458      -3.816248       5.272402      -2.226419      16.246280          -0.000005
           70              C       4.155385       6.739537       1.386139       0.008571      39.267463 0.43610486E+03  0.10195319E+05                                10.024295                            6.958344      -0.019109       2.001939                    0.999265      27.012831      75.837391       0.629280       0.416344      -1.071083       0.047918       0.000058      -0.007019       0.048429       0.000106       0.010829       0.013365      -0.029721       0.037600      -0.024770      -0.000821       0.025591             12.809625      18.430935      -0.317904      -3.377244       5.330863      -1.848798      14.667076          -0.000002
           71              C       2.726159       6.698784       1.855833       0.599983      24.000459 0.24944137E+03  0.51567815E+04                                 7.657239                            5.599927       0.018949       2.064207                    0.999431      22.189132      61.866443       0.628446       0.471441      -1.021112      -0.048269       0.009097       0.037792       0.061975      -0.027033       0.018470      -0.072238      -0.148621      -0.025615      -0.075788      -0.049049       0.124837              9.210937      13.306901       0.461713      -1.797875       4.532382       1.352235       9.793529          -0.000001
           72              C       5.199917       6.360024       2.249352      -0.214654      34.990514 0.47147166E+03  0.11333782E+05                                 9.357085                            7.304475      -0.014052       1.965443                    0.998712      30.471572      89.158603       0.600390       0.424379      -1.057072      -0.032433       0.014097       0.006149       0.035895       0.001543       0.014579      -0.014926      -0.057043       0.070546      -0.043833       0.006919       0.036914             10.837129      15.691616      -1.029819       0.009739       5.279564      -1.486810      11.540208          -0.000001
           73              C       6.487925       6.288451       1.754218       0.286363      29.749559 0.34277648E+03  0.75915828E+04                                 8.550949                            6.304434      -0.039289       2.018173                    0.999559      24.394380      68.004213       0.636022       0.434823      -1.053056       0.077151      -0.018127       0.066316       0.103338      -0.036457       0.042657      -0.040265       0.075550       0.034752      -0.067008      -0.020626       0.087634             10.499576      13.341057      -1.468348       1.645002       5.242621      -2.407079      12.915050          -0.000002
           74              C       6.767112       6.632560       0.445870      -0.225703      36.762213 0.48735953E+03  0.11848581E+05                                 9.760421                            7.486392      -0.254389       1.885415                    0.997837      31.202689      92.715600       0.584201       0.431248      -1.049692      -0.011728       0.019238      -0.032378       0.039446      -0.009763       0.001436       0.025119      -0.007843      -0.126476      -0.050809       0.013547       0.037262             11.746216      11.360092      -1.030150       1.939356       5.835695      -2.943922      18.042862          -0.000004
           75              C       6.020442      20.173274       9.120638       0.614948      24.388762 0.25891562E+03  0.54175732E+04                                 7.820628                            5.742674      -0.111104       2.016785                    0.999395      22.588212      63.929041       0.612856       0.477641      -1.015000       0.010272      -0.062144       0.023497       0.067227       0.003896      -0.052908       0.023026       0.085135       0.174553      -0.077889      -0.017143       0.095031              9.827628       8.849179      -0.637478       2.038697      14.219513      -3.265769       6.414191          -0.000000
           76              C       5.731510      21.602687       8.778295      -0.003771      38.859490 0.43388065E+03  0.10138480E+05                                 9.966952                            6.927142      -0.067501       1.985240                    0.999250      27.174672      76.473342       0.632025       0.414734      -1.071263      -0.001957       0.051967      -0.015451       0.054250       0.014608       0.006981      -0.000295       0.033033       0.028333      -0.026984       0.006024       0.020961             13.095676      12.462929      -1.163255       1.121320      20.117854      -4.896826       6.706247          -0.000003
           77              C       7.142365       5.014751       8.521096      -0.135728      35.987340 0.45055164E+03  0.10758922E+05                                 9.660077                            7.230894      -0.135767       1.927246                    0.999415      30.242815      89.553544       0.589402       0.435182      -1.045545       0.013943       0.008428      -0.006231       0.017443       0.030097      -0.006199       0.013483      -0.001210       0.120621      -0.052294       0.009182       0.043112             11.663609      13.488593      -3.332180       1.847306      15.418713      -3.635462       6.083520          -0.000005
           78              C       6.860737       6.320886       8.175811       0.007633      39.315982 0.43678095E+03  0.10214533E+05                                10.028819                            6.961317      -0.017674       2.001800                    0.999236      27.037465      75.905947       0.629507       0.416055      -1.071326       0.047961      -0.005721       0.003069       0.048398       0.010331      -0.005443      -0.008822      -0.021312       0.065006      -0.025745      -0.000648       0.026392             12.815376      18.438784      -2.765166       1.964660      13.940574      -3.120272       6.066771          -0.000002
           79              C       5.431508       6.748029       7.976257       0.600889      23.982367 0.24922033E+03  0.51508902E+04                                 7.652964                            5.597148       0.018920       2.064501                    0.999523      22.176420      61.816018       0.628675       0.471391      -1.021175      -0.048658       0.028969      -0.026119       0.062362       0.029225       0.014565       0.074046      -0.146236      -0.016182      -0.076048      -0.049037       0.125085              9.205394      13.298374      -1.784648       0.497260       7.302090      -2.952350       7.015718          -0.000001
           80              C       7.905265       7.258206       8.072872      -0.215714      35.015726 0.47183775E+03  0.11345424E+05                                 9.363055                            7.308065      -0.016501       1.964474                    0.998706      30.484617      89.224377       0.600115       0.424467      -1.056958      -0.033251      -0.001243      -0.015078       0.036531       0.012135      -0.008517       0.004783      -0.074467       0.018791      -0.043969       0.007545       0.036424             10.844952      15.704384       0.522676       0.888300      11.269917      -1.968886       5.560555          -0.000001
           81              C       9.193275       6.865194       8.382423       0.286610      29.773473 0.34303906E+03  0.75995661E+04                                 8.557879                            6.308386      -0.035406       2.018888                    0.999572      24.407130      68.070334       0.635531       0.435035      -1.052829       0.076178       0.066771      -0.017803       0.102851       0.055533       0.010453      -0.003254      -0.000620      -0.193004      -0.066676      -0.021194       0.087870             10.508985      13.354980       2.159475       0.449204      13.091687      -2.121542       5.080288          -0.000002
           82              C       9.472469       5.560078       8.738590      -0.224678      36.732476 0.48684859E+03  0.11833454E+05                                 9.756476                            7.483027      -0.254648       1.885459                    0.997731      31.185001      92.662650       0.584247       0.431312      -1.049618      -0.011642      -0.037789      -0.000473       0.039544       0.007090       0.008211       0.017379       0.065238       0.088300      -0.051483       0.013673       0.037810             11.741738      11.355778       2.191965      -0.076629      17.533655      -3.812901       6.335782          -0.000005
           83              C       3.315112      14.792512       7.380097       0.614468      24.376754 0.25876736E+03  0.54137576E+04                                 7.819234                            5.742000      -0.111905       2.016651                    0.999418      22.579287      63.901954       0.612729       0.477802      -1.014902       0.010196       0.050371       0.042104       0.066438      -0.047066       0.023449      -0.067557       0.006932      -0.058060      -0.077327      -0.017349       0.094676              9.825444       8.847418       2.083118      -0.467818      11.191110       5.011380       9.437804          -0.000000
           84              C       3.026182      13.781326       6.313361      -0.004111      38.875986 0.43408752E+03  0.10144821E+05                                 9.970770                            6.929683      -0.071865       1.983979                    0.999215      27.182143      76.507412       0.631769       0.414840      -1.071162      -0.001052      -0.039418      -0.037531       0.054438      -0.001791      -0.016188      -0.013523       0.008675      -0.043501      -0.027794       0.007169       0.020625             13.100469      12.469839       1.552630       0.446129      14.304121       8.257852      12.527447          -0.000003
           85              C       1.731680      13.362334       6.102043      -0.135363      35.981116 0.45046357E+03  0.10756212E+05                                 9.658937                            7.230165      -0.135566       1.927416                    0.999388      30.239479      89.538909       0.589438       0.435179      -1.045554       0.014122      -0.010113      -0.005122       0.018109      -0.020664      -0.022131      -0.032463      -0.033668       0.020186      -0.051666       0.008924       0.042742             11.661946      13.488392       3.266506       1.962835      11.563219       5.858069       9.934228          -0.000005
           86              C       1.450053      12.410240       5.143539       0.006560      39.313683 0.43680368E+03  0.10214805E+05                                10.027772                            6.961063      -0.022031       2.000669                    0.999191      27.036267      75.892086       0.629602       0.416003      -1.071401       0.046533       0.006015       0.003640       0.047061      -0.009446      -0.005250      -0.005703      -0.044966      -0.006948      -0.024996      -0.001294       0.026290             12.813426      18.434577       3.083986       1.413045      10.736515       4.969449       9.269185          -0.000002
           87              C       0.020826      12.023850       4.873399       0.601194      23.959027 0.24895575E+03  0.51442266E+04                                 7.649340                            5.595049       0.013774       2.063183                    0.999522      22.165061      61.783881       0.628624       0.471538      -1.021061      -0.049018      -0.037431      -0.011568       0.062751      -0.002503      -0.032269      -0.002821      -0.021184       0.357868      -0.075900      -0.048765       0.124665              9.200236      13.288350       1.321797       1.295825       9.640504       1.599699       4.671853          -0.000001
           88              C       2.494581      11.852433       4.383265      -0.214328      34.947190 0.47071390E+03  0.11310450E+05                                 9.346940                            7.296209      -0.012609       1.966080                    0.998712      30.451908      89.066337       0.601055       0.424101      -1.057298      -0.033293      -0.012902       0.009713       0.037004      -0.014028      -0.006591       0.009540      -0.047490       0.091831      -0.043091       0.007221       0.035870             10.825241      15.670653       0.506988      -0.894074       8.679550       3.452320       8.125520          -0.000001
           89              C       3.782590      12.317018       4.568848       0.287949      29.725427 0.34236572E+03  0.75809201E+04                                 8.550191                            6.303324      -0.039728       2.018084                    0.999554      24.379462      67.976318       0.635615       0.435191      -1.052735       0.076826      -0.048891      -0.049352       0.103577      -0.020778      -0.054156       0.043975       0.070524       0.016567      -0.067094      -0.022920       0.090014             10.498747      13.335314      -0.688370      -2.088805       8.915843       4.528062       9.245084          -0.000002
           90              C       4.061782      13.278026       5.521029      -0.226389      36.763830 0.48734673E+03  0.11847728E+05                                 9.755960                            7.481737      -0.250667       1.886291                    0.997736      31.207291      92.715292       0.584940       0.430723      -1.050053      -0.012233       0.018849       0.032852       0.039802       0.002854      -0.010087      -0.041163       0.021340      -0.037915      -0.050332       0.013423       0.036909             11.741341      11.358614      -1.160994      -1.859079      12.435560       6.753813      11.429848          -0.000004
           91              N       0.545397      19.621071      12.082912      -0.709040      34.207602 0.53315515E+03  0.13025896E+05                                 8.928868                            7.485693      -0.304921       1.910222                    0.994769      31.133168      87.575387       0.636078       0.394132      -1.092565       0.078563       0.004798       0.030610       0.084452      -0.058506      -0.015042      -0.062512       0.032600      -0.085455      -0.098714       0.015846       0.082867             10.423759      12.626049      -1.236946       4.269028       7.280354      -2.227828      11.364875          -0.000010
           92              N       5.956052      17.634018       6.377182      -0.710935      34.269947 0.53427688E+03  0.13060912E+05                                 8.944854                            7.498090      -0.308724       1.908685                    0.994606      31.157399      87.685520       0.634940       0.394608      -1.092172       0.078706       0.025574      -0.017871       0.084665       0.016871       0.058049       0.042151      -0.002487      -0.188676      -0.098360       0.015368       0.082992             10.444351      12.655857       4.332022      -1.067225      12.294172      -0.659564       6.383024          -0.000010
           93              N       3.250737      13.686237      10.950884      -0.713789      34.379484 0.53642802E+03  0.13126477E+05                                 8.966690                            7.516303      -0.307985       1.908276                    0.994686      31.202255      87.850817       0.633784       0.394938      -1.091961       0.080211      -0.026265      -0.010874       0.085099       0.040138      -0.043821       0.019529       0.106894       0.139615      -0.097853       0.014108       0.083745             10.471294      12.686316      -3.108476      -3.233280       8.456120       2.898708      10.271448          -0.000010
           94              N       7.570603       5.849592       2.622577      -0.709040      34.207607 0.53315523E+03  0.13025899E+05                                 8.928869                            7.485693      -0.304922       1.910222                    0.994769      31.133170      87.575395       0.636078       0.394132      -1.092565      -0.078563      -0.004798      -0.030610       0.084452      -0.058506      -0.015042      -0.062512       0.032600      -0.085455      -0.098714       0.015846       0.082867             10.423760      12.626051      -1.236946       4.269029       7.280355      -2.227829      11.364875          -0.000010
           95              N       2.159948       7.836645       8.328307      -0.710935      34.269938 0.53427670E+03  0.13060906E+05                                 8.944851                            7.498088      -0.308724       1.908685                    0.994606      31.157394      87.685496       0.634940       0.394608      -1.092173      -0.078706      -0.025574       0.017871       0.084665       0.016871       0.058049       0.042151      -0.002487      -0.188677      -0.098360       0.015368       0.082992             10.444348      12.655852       4.332020      -1.067224      12.294168      -0.659563       6.383023          -0.000010
           96              N       4.865263      11.784426       3.754605      -0.713789      34.379482 0.53642798E+03  0.13126476E+05                                 8.966690                            7.516303      -0.307985       1.908276                    0.994686      31.202253      87.850811       0.633784       0.394938      -1.091961      -0.080211       0.026265       0.010874       0.085099       0.040138      -0.043821       0.019529       0.106894       0.139615      -0.097853       0.014108       0.083745             10.471294      12.686315      -3.108476      -3.233280       8.456120       2.898708      10.271447          -0.000010
           97              O       0.308942       8.887902       2.412877      -0.581751      40.538407 0.62569623E+03  0.15631026E+05                                 9.450782                            7.844185       0.017617       2.058657                    0.994139      28.155478      75.575358       0.664842       0.368777      -1.130770      -0.006218       0.042911      -0.019621       0.047592       0.005245       0.042889      -0.004750      -0.035348      -0.094363      -0.062555       0.028254       0.034301             10.957647      10.623732      -3.186268       3.843253       8.827535      -3.617144      13.421674          -0.000003
           98              O       6.367534       9.792110       2.291703      -0.584496      38.026369 0.56263483E+03  0.13644262E+05                                 8.979011                            7.320002       0.350807       2.167956                    0.995947      27.578728      72.190215       0.707222       0.357131      -1.143470       0.019665      -0.019318      -0.037852       0.046826       0.010013      -0.028864       0.032350       0.027378      -0.085753      -0.059611       0.019082       0.040529             10.867323      11.809598      -1.837481      -5.515282       6.260052       2.043569      14.532318          -0.000002
           99              O       5.619521      18.340406      11.672923      -0.615052      43.351570 0.65763691E+03  0.16596871E+05                                 9.808492                            7.988511       0.088237       2.073037                    0.994848      28.513555      76.356204       0.666944       0.363896      -1.137131      -0.026017       0.016741       0.039436       0.050123      -0.025438      -0.015655       0.011085      -0.086211       0.084134      -0.065695       0.017808       0.047887             11.380027      11.285910      -0.776451      -3.711637       6.648583       2.174795      16.205588          -0.000001
          100              O       6.253385      19.202334      13.611107      -0.560396      28.414961 0.41662504E+03  0.93791395E+04                                 7.249989                            6.197743       0.836356       2.321296                    0.998712      26.788292      67.721029       0.786929       0.345743      -1.151937       0.000800      -0.027692      -0.017542       0.032790       0.030937       0.068567      -0.048505      -0.028952      -0.122088      -0.112269       0.053033       0.059236              7.940210      11.539227       1.438222       2.341008       4.907618       0.993142       7.373787          -0.000013
          101              O       6.789575       7.967139       4.720903      -0.944141      45.361690 0.89590792E+03  0.24453158E+05                                10.046363                            9.220070      -0.226344       1.923208                    0.995368      33.065177      92.403720       0.630664       0.355825      -1.142309       0.003522      -0.003804      -0.013246       0.014224       0.007992      -0.031841      -0.035950      -0.043730      -0.070228      -0.056004      -0.002111       0.058115             11.036983      12.710422      -1.342067      -2.514335       9.860556      -0.888627      10.539970           0.000001
          102              O       3.014288       6.135883       5.801904      -0.582593      40.507678 0.62512442E+03  0.15612532E+05                                 9.444500                            7.839424       0.025872       2.061471                    0.994160      28.145682      75.528758       0.665221       0.368666      -1.130901      -0.005683      -0.037927      -0.026963       0.046880       0.033700      -0.026227       0.030145       0.010038       0.040644      -0.061983       0.027294       0.034689             10.949687      10.617975       4.918912       0.837186      15.392203      -0.179794       6.838881          -0.000003
          103              O       0.956881       5.578840       5.079423      -0.585013      38.046407 0.56301061E+03  0.13655809E+05                                 8.982066                            7.322544       0.418715       2.190033                    0.996371      27.586897      72.220704       0.707077       0.357140      -1.143449       0.018653      -0.022393       0.034939       0.045499      -0.029619       0.004943      -0.003819       0.076422       0.064210      -0.059099       0.019525       0.039574             10.871025      11.812669      -3.859708       4.350374      10.699004      -4.606109      10.101402          -0.000001
          104              O       2.914178      17.919290       7.691265      -0.615447      43.358324 0.65777205E+03  0.16600572E+05                                 9.807934                            7.988155       0.091037       2.073686                    0.994901      28.517752      76.359661       0.667129       0.363788      -1.137254      -0.026239       0.025606      -0.033548       0.049696      -0.001502       0.030006      -0.004651      -0.075961       0.114423      -0.065720       0.018079       0.047641             11.379097      11.286219      -2.824412       2.525007      11.929312      -5.224362      10.921761          -0.000001
          105              O       3.548031      19.166842       5.975723      -0.560578      28.396547 0.41628025E+03  0.93690476E+04                                 7.245415                            6.193812       0.836341       2.321342                    0.998754      26.786104      67.697863       0.787472       0.345590      -1.152112       0.000681      -0.000688       0.033002       0.033016       0.043384      -0.061158       0.057195      -0.013755      -0.076748      -0.112095       0.053241       0.058854              7.935399      11.532097       1.308143      -2.414964       5.893356      -1.563364       6.380744          -0.000014
          106              O       1.378910       8.595075       5.445296      -0.942892      45.276342 0.89380210E+03  0.24379612E+05                                10.032721                            9.209055      -0.219976       1.925416                    0.995428      33.028602      92.249823       0.631104       0.355812      -1.142400       0.003387      -0.008096       0.010092       0.013374      -0.032100       0.009523       0.042407      -0.033098      -0.036181      -0.056498      -0.001890       0.058388             11.020818      12.691252      -1.502464       2.414396      11.122614       0.149734       9.248587           0.000000
          107              O       5.719617      10.446877       6.490709      -0.582088      40.479738 0.62464761E+03  0.15596874E+05                                 9.437987                            7.834735       0.027069       2.061860                    0.994172      28.138933      75.489347       0.665670       0.368506      -1.131080      -0.005479      -0.004794       0.046519       0.047085      -0.039341      -0.016600      -0.026030       0.017319       0.064042      -0.062239       0.027620       0.034619             10.941327      10.609494      -1.733357      -4.674215       9.126751       3.790496      13.087738          -0.000003
          108              O       3.662214      10.099713       7.334363      -0.584853      38.021329 0.56259439E+03  0.13642705E+05                                 8.976688                            7.318676       0.424241       2.191762                    0.996374      27.581125      72.189251       0.707457       0.357027      -1.143581       0.019804       0.042584       0.002340       0.047022       0.019680       0.023456      -0.028974       0.022034      -0.105174      -0.060056       0.019298       0.040758             10.863891      11.804836       5.692717       1.166217      14.230092       2.559849       6.556744          -0.000001
          109              O       8.324856      14.681630      10.046790      -0.615646      43.390765 0.65836543E+03  0.16619842E+05                                 9.814192                            7.992797       0.094969       2.074540                    0.994900      28.527689      76.404372       0.666783       0.363883      -1.137142      -0.025853      -0.041875      -0.004677       0.049435       0.026896      -0.013684      -0.006611      -0.094853       0.057842      -0.065746       0.017366       0.048381             11.386887      11.292921       3.603306       1.184231      15.710013       3.052288       7.157728          -0.000001
          110              O       0.842718      12.572150       9.824149      -0.561125      28.427075 0.41689557E+03  0.93865941E+04                                 7.251172                            6.199010       0.836840       2.321157                    0.998750      26.799828      67.751368       0.787003       0.345660      -1.152026       0.001023       0.028769      -0.016014       0.032941      -0.074836      -0.006958      -0.009038       0.068645       0.174065      -0.112102       0.053152       0.058950              7.941284      11.539134      -2.748895       0.073219       7.620230       0.571386       4.664487          -0.000014
          111              O       4.084240       8.908449       4.539290      -0.944023      45.365082 0.89623129E+03  0.24462970E+05                                10.048791                            9.224622      -0.224654       1.923786                    0.995361      33.057461      92.368956       0.630244       0.356048      -1.142187       0.003582       0.012944       0.002833       0.013726       0.023849       0.022772      -0.006184       0.030177       0.151889      -0.056175      -0.002062       0.058238             11.038675      12.715887       2.846864       0.088537       9.603262       0.732976      10.796875           0.000000
          112              O       7.807058      16.582761      12.292612      -0.581751      40.538407 0.62569625E+03  0.15631027E+05                                 9.450782                            7.844185       0.017617       2.058657                    0.994139      28.155479      75.575361       0.664842       0.368777      -1.130770       0.006218      -0.042911       0.019621       0.047592       0.005245       0.042889      -0.004750      -0.035348      -0.094363      -0.062555       0.028254       0.034301             10.957647      10.623731      -3.186268       3.843253       8.827535      -3.617144      13.421675          -0.000003
          113              O       1.748466      15.678553      12.413786      -0.584496      38.026350 0.56263450E+03  0.13644252E+05                                 8.979007                            7.320000       0.350808       2.167956                    0.995947      27.578722      72.190190       0.707222       0.357131      -1.143470      -0.019665       0.019318       0.037852       0.046825       0.010014      -0.028864       0.032350       0.027378      -0.085754      -0.059611       0.019082       0.040529             10.867318      11.809594      -1.837481      -5.515279       6.260050       2.043568      14.532311          -0.000002
          114              O       2.496479       7.130257       3.032566      -0.615052      43.351583 0.65763715E+03  0.16596879E+05                                 9.808494                            7.988512       0.088237       2.073037                    0.994848      28.513560      76.356221       0.666944       0.363896      -1.137131       0.026017      -0.016741      -0.039436       0.050123      -0.025438      -0.015655       0.011085      -0.086211       0.084134      -0.065695       0.017808       0.047887             11.380030      11.285913      -0.776452      -3.711638       6.648584       2.174796      16.205591          -0.000001
          115              O       1.862615       6.268329       1.094382      -0.560395      28.414959 0.41662500E+03  0.93791385E+04                                 7.249988                            6.197743       0.836356       2.321297                    0.998712      26.788291      67.721026       0.786929       0.345743      -1.151937      -0.000800       0.027692       0.017542       0.032790       0.030937       0.068567      -0.048505      -0.028952      -0.122088      -0.112269       0.053033       0.059236              7.940210      11.539226       1.438222       2.341008       4.907617       0.993141       7.373787          -0.000014
          116              O       1.326425      17.503524       9.984586      -0.944141      45.361683 0.89590772E+03  0.24453151E+05                                10.046362                            9.220069      -0.226344       1.923208                    0.995368      33.065175      92.403710       0.630664       0.355825      -1.142309      -0.003522       0.003804       0.013246       0.014224       0.007992      -0.031841      -0.035950      -0.043730      -0.070228      -0.056004      -0.002111       0.058115             11.036981      12.710419      -1.342066      -2.514335       9.860555      -0.888628      10.539969           0.000000
          117              O       5.101712      19.334780       8.903585      -0.582593      40.507664 0.62512415E+03  0.15612523E+05                                 9.444498                            7.839422       0.025872       2.061471                    0.994160      28.145677      75.528738       0.665221       0.368666      -1.130901       0.005683       0.037927       0.026963       0.046880       0.033700      -0.026227       0.030145       0.010038       0.040644      -0.061983       0.027294       0.034689             10.949683      10.617972       4.918910       0.837186      15.392198      -0.179794       6.838880          -0.000003
          118              O       7.159119      19.891823       9.626066      -0.585013      38.046399 0.56301049E+03  0.13655805E+05                                 8.982064                            7.322543       0.418715       2.190033                    0.996371      27.586895      72.220694       0.707077       0.357140      -1.143449      -0.018653       0.022393      -0.034939       0.045498      -0.029619       0.004943      -0.003819       0.076422       0.064210      -0.059099       0.019525       0.039574             10.871023      11.812667      -3.859707       4.350373      10.699001      -4.606108      10.101400          -0.000001
          119              O       5.201822       7.551373       7.014224      -0.615447      43.358335 0.65777227E+03  0.16600579E+05                                 9.807935                            7.988156       0.091037       2.073686                    0.994901      28.517757      76.359676       0.667129       0.363788      -1.137254       0.026239      -0.025606       0.033548       0.049696      -0.001502       0.030007      -0.004651      -0.075961       0.114423      -0.065720       0.018079       0.047641             11.379098      11.286221      -2.824413       2.525008      11.929313      -5.224362      10.921762          -0.000001
          120              O       4.567969       6.303821       8.729766      -0.560577      28.396527 0.41627992E+03  0.93690380E+04                                 7.245411                            6.193809       0.836342       2.321343                    0.998754      26.786099      67.697838       0.787472       0.345590      -1.152112      -0.000681       0.000688      -0.033002       0.033016       0.043384      -0.061158       0.057195      -0.013755      -0.076748      -0.112095       0.053241       0.058854              7.935394      11.532089       1.308143      -2.414963       5.893353      -1.563362       6.380741          -0.000014
          121              O       6.737090      16.875588       9.260193      -0.942892      45.276341 0.89380205E+03  0.24379610E+05                                10.032721                            9.209055      -0.219976       1.925416                    0.995428      33.028603      92.249825       0.631104       0.355812      -1.142400      -0.003387       0.008096      -0.010091       0.013374      -0.032100       0.009523       0.042407      -0.033098      -0.036181      -0.056498      -0.001890       0.058388             11.020817      12.691251      -1.502464       2.414396      11.122614       0.149734       9.248587           0.000000
          122              O       2.396383      15.023786       8.214780      -0.582088      40.479749 0.62464782E+03  0.15596881E+05                                 9.437990                            7.834737       0.027067       2.061860                    0.994172      28.138936      75.489364       0.665669       0.368506      -1.131080       0.005479       0.004794      -0.046519       0.047085      -0.039341      -0.016600      -0.026030       0.017318       0.064042      -0.062239       0.027620       0.034619             10.941331      10.609497      -1.733357      -4.674217       9.126753       3.790498      13.087742          -0.000003
          123              O       4.453786      15.370950       7.371126      -0.584853      38.021340 0.56259459E+03  0.13642712E+05                                 8.976691                            7.318678       0.424240       2.191762                    0.996374      27.581128      72.189266       0.707457       0.357027      -1.143581      -0.019804      -0.042584      -0.002340       0.047022       0.019680       0.023456      -0.028974       0.022034      -0.105173      -0.060056       0.019298       0.040758             10.863894      11.804840       5.692719       1.166217      14.230097       2.559850       6.556746          -0.000002
          124              O      -0.208856      10.789033       4.658699      -0.615646      43.390761 0.65836536E+03  0.16619840E+05                                 9.814192                            7.992797       0.094968       2.074540                    0.994900      28.527687      76.404368       0.666783       0.363883      -1.137142       0.025853       0.041875       0.004677       0.049435       0.026896      -0.013684      -0.006611      -0.094853       0.057842      -0.065747       0.017366       0.048381             11.386887      11.292921       3.603306       1.184232      15.710014       3.052289       7.157728          -0.000002
          125              O       7.273282      12.898513       4.881340      -0.561125      28.427079 0.41689565E+03  0.93865962E+04                                 7.251172                            6.199011       0.836840       2.321157                    0.998750      26.799830      67.751375       0.787003       0.345660      -1.152026      -0.001023      -0.028769       0.016014       0.032941      -0.074836      -0.006958      -0.009038       0.068645       0.174066      -0.112102       0.053152       0.058950              7.941285      11.539135      -2.748896       0.073219       7.620231       0.571387       4.664488          -0.000014
          126              O       4.031760      16.562214      10.166199      -0.944023      45.365065 0.89623087E+03  0.24462955E+05                                10.048788                            9.224619      -0.224653       1.923786                    0.995361      33.057455      92.368927       0.630244       0.356048      -1.142187      -0.003582      -0.012944      -0.002833       0.013726       0.023849       0.022772      -0.006184       0.030177       0.151888      -0.056175      -0.002062       0.058237             11.038671      12.715882       2.846863       0.088538       9.603259       0.732976      10.796872           0.000000

******************************************************
Auxiliary information for the entire system
The total spin magnetic moment of the unit cell is   -0.000371
The total net atomic charge of the unit cell is   -0.000003
Accuracy of reproducing the electrostatic potential in the unit cell:
  The inner radius (bohr) =    5.0000
  The outer radius (bohr) =   12.0000
  Valid grid points have density less than (e/(bohr^3)) =    0.0001
  The number of valid grid points were=       143785
  The rms potential error without charges in kcal/mol is=      2.53051
  The rms potential error with partial charges in kcal/mol is=      0.37104
  The RRMSE value at monopole order=      0.14663
  The rms potential error with partial charges and cloud penetration in kcal/mol is=      0.36789
  The RRMSE value at monopole order with cloud penetration is=      0.14538
  The rms potential error with partial charges and atomic dipoles in kcal/mol is=      0.38092
  The RRMSE value at dipole order=      0.15053
  The rms potential error with partial charges, atomic dipoles and cloud penetration in kcal/mol is=      0.36772
  The RRMSE value at dipole order with cloud penetration=      0.14532

******************************************************
The electron densities and ab initio electrostatic potential were computed in VASP using the PBE functional and
projector augmented wave method. See the main text of the journal article for a description of computational details.
The atomic charges, dipoles, and quadrupoles were computed with the DDEC6 method as described in
(a) T. A. Manz and N. Gabaldon Limas, RSC Adv. 6 (2016) 47771-47801 DOI: 10.1039/c6ra04656h
(b) N. Gabaldon Limas and T. A. Manz, RSC Adv. 8 (2018) 2678-2707 DOI: 10.1039/c7ra11829e.
For each atom in the material, the electron cloud parameters were fit to the spherically averaged atom-in-material
electron density using radial positions for which this density was between 10^-4 and 10^-2 electrons per cubic bohr.
The polarizabilities, dispersion coefficients, and quantum Drude oscillator (QDO) parameters were fit using the MCLF method.
The magnetic structure of the system was optimized in VASP from the default ferromagnetic initial guess using spin polarization.
The atomic spin moments (ASMs) were computed on this optimized magnetic structure using the DDEC6 partition as inputs
to the method of T. A. Manz and D. S. Sholl, J. Chem. Theory Comput. 7 (2011) 4146-4164 DOI: 10.1021/ct200539n.
The RMSE and RRMSE were computed using a uniform grid with Ewald summation.
