# Supplementary material for: A collection of forcefield precursors for metal–organic frameworks
Source: RSC Adv. 2019 Nov 13;9(63):36492–507. doi: 10.1039/c9ra07327b (PMC9075174; doi:10.1039/c9ra07327b)
Supplement: RA-009-C9RA07327B-s5417 [file RA-009-C9RA07327B-s5417.xyz]

   90
jmolscript: load "" {1 1 1} spacegroup "x,y,z" unitcell [{     13.148900     0.000000     0.000000 }, {      6.574450    11.387281     0.000000 }, {      6.574450     3.795760    10.736032 }]
Cd    13.148900     7.591521     5.368016     0.580239
Cd     3.287225     1.897880     5.368016     0.580239
Cd     3.287225     5.693641     0.000000     0.580239
Cd     6.574450     7.591521     5.368016     0.580240
Cd     9.861675     9.489401     6.710020     0.539419
Cd    16.436125     5.693640     4.026012     0.539420
H     14.121919     7.029748     8.694039     0.122484
H     19.970549    12.653547     3.729698     0.122485
H     12.901701     7.734241    10.686646     0.122482
H     18.750331    10.540067     3.729698     0.122483
H     14.121919    10.540067     3.729698     0.122484
H     18.750331     7.029748     8.694039     0.122484
H     12.901701    12.653547     3.729698     0.122482
H     19.970549     7.734241    10.686646     0.122483
H     11.081893     5.274588     3.729698     0.122485
H     23.010575    12.999720    10.686646     0.122484
H      8.641457     5.274588     3.729698     0.122483
H     23.010575    14.408706     8.694039     0.122483
H      3.287225     0.774335     2.041993     0.122484
H     15.215907     9.908453     7.006334     0.122485
H      3.287225     2.183321     0.049386     0.122482
H     17.656343     9.908453     7.006334     0.122483
H     13.396099     2.529494     7.006334     0.122484
H      7.547469     8.153293     2.041993     0.122484
H     12.175881     4.642974     7.006334     0.122482
H      6.327251     7.448800     0.049386     0.122483
H      6.327251     2.529494     7.006334     0.122485
H     13.396099     7.448800     0.049386     0.122484
H      7.547469     4.642974     7.006334     0.122483
H     12.175881     8.153293     2.041993     0.122482
C     13.317206     7.494349     8.710143    -0.084054
C     20.225638    11.871620     4.162360    -0.084054
C     12.646612     7.881516     9.805218    -0.084024
C     19.555044    10.710117     4.162360    -0.084023
C     13.317206    10.710117     4.162360    -0.084054
C     19.555044     7.494349     8.710143    -0.084053
C     12.646612    11.871620     4.162360    -0.084023
C     20.225638     7.881516     9.805218    -0.084024
C     10.532269     5.886465     4.162360    -0.084055
C     23.010575    12.705169     9.805218    -0.084054
C      9.191081     5.886465     4.162360    -0.084023
C     23.010575    13.479504     8.710143    -0.084023
C      3.287225     1.703537     2.025889    -0.084054
C     15.765531     9.296576     6.573672    -0.084054
C      3.287225     2.477872     0.930814    -0.084024
C     17.106719     9.296576     6.573672    -0.084023
C     13.651188     3.311421     6.573672    -0.084054
C      6.742756     7.688692     2.025889    -0.084053
C     12.980594     4.472924     6.573672    -0.084023
C      6.072162     7.301525     0.930814    -0.084024
C      6.072162     3.311421     6.573672    -0.084055
C     13.651188     7.301525     0.930814    -0.084054
C      6.742756     4.472924     6.573672    -0.084023
C     12.980594     7.688692     2.025889    -0.084023
N     12.603221     7.906569     7.618288    -0.161837
N     21.355128    11.699292     4.914955    -0.161836
N     11.517122     8.533628     9.391881    -0.161840
N     20.269029     9.818114     4.914955    -0.161840
N     12.603221     9.818114     4.914955    -0.161837
N     20.269029     7.906569     7.618288    -0.161837
N     11.517122    11.699292     4.914955    -0.161840
N     21.355128     8.533628     9.391881    -0.161839
N     10.947774     6.950796     4.914955    -0.161836
N     23.010575    11.400945     9.391881    -0.161837
N      8.775576     6.950796     4.914955    -0.161840
N     23.010575    12.655065     7.618288    -0.161840
N      3.287225     2.527976     3.117744    -0.161837
N     15.350026     8.232245     5.821077    -0.161836
N      3.287225     3.782096     1.344151    -0.161840
N     17.522224     8.232245     5.821077    -0.161840
N     14.780678     3.483749     5.821077    -0.161837
N      6.028771     7.276472     3.117744    -0.161837
N     13.694579     5.364927     5.821077    -0.161840
N      4.942672     6.649413     1.344151    -0.161839
N      4.942672     3.483749     5.821077    -0.161836
N     14.780678     6.649413     1.344151    -0.161837
N      6.028771     5.364927     5.821077    -0.161840
N     13.694579     7.276472     3.117744    -0.161840
N     11.532900     8.524518     8.074570    -0.036530
N      8.190450    10.454283     5.345470    -0.036529
N     11.532900    10.454283     5.345470    -0.036530
N      8.190450     8.524518     8.074570    -0.036529
N      9.861675     7.559636     5.345470    -0.036529
N      9.861675    11.419165     8.074570    -0.036530
N      3.287225     3.763876     2.661462    -0.036530
N     16.436125     7.623405     5.390562    -0.036530
N     14.764900     4.728758     5.390562    -0.036530
N      4.958450     6.658523     2.661462    -0.036530
N      4.958450     4.728758     5.390562    -0.036530
N     14.764900     6.658523     2.661462    -0.036530

The following XYZ coordinates are in angstroms. Other properties are in atomic units.
The sperically averaged electron density of each atom fit to a function of the form exp(a - br)
eigen_1, eigen_2 and eigen_3 are the three eigenvalues of traceless quadrupole moment tensor
  atom number  atomic symbol              X              Y              Z     net charge C6 coefficient C8 coefficient C10 coefficient fluctuating dipole atomic polarizability isotropic forcefield polarizability              a              b squared Pearson coefficient          <r^3>          <r^4>         wp_QDO          m_QDO          q_QDO       dipole_x       dipole_y       dipole_z         dipole            Qxy            Qxz            Qyz     Q(x^2-y^2)  Q(3z^2 - R^2)        eigen_1        eigen_2        eigen_3 static polarizability      alpha(xx)      alpha(xy)      alpha(xz)      alpha(yy)      alpha(yz)      alpha(zz) atomic spin moment
            1             Cd      13.148900       7.591521       5.368016       0.580239     225.253767 0.51292738E+04  0.20363815E+06                                28.977619                           23.202159       1.497762       2.096364                    0.995535      87.719107     241.830014       0.391986       0.393579      -1.184543       0.000000      -0.000000      -0.000000       0.000001      -0.005935      -0.004197       0.002419       0.006832      -0.010255      -0.005143      -0.005129       0.010271             35.585317      40.773177      -5.990428      -4.235880      33.856026       2.445606      32.126749          -0.000005
            2             Cd       3.287225       1.897880       5.368016       0.580239     225.253723 0.51292738E+04  0.20363815E+06                                28.977616                           23.202159       1.497762       2.096364                    0.995535      87.719107     241.830014       0.391986       0.393579      -1.184543       0.000000      -0.000000       0.000000       0.000000      -0.000009      -0.000004      -0.004844      -0.013697      -0.010255      -0.005143      -0.005128       0.010272             35.585312      30.397437      -0.000003       0.000015      44.231745      -4.891191      32.126753          -0.000005
            3             Cd       3.287225       5.693641       0.000000       0.580239     225.253799 0.51292720E+04  0.20363808E+06                                28.977634                           23.202163       1.497759       2.096363                    0.995535      87.719127     241.830137       0.391986       0.393580      -1.184543       0.000000      -0.000000       0.000000       0.000000      -0.000007      -0.000006      -0.000003      -0.000009       0.030815      -0.005144      -0.005128       0.010272             35.585347      30.397456       0.000004      -0.000000      30.397458      -0.000019      45.961126          -0.000005
            4             Cd       6.574450       7.591521       5.368016       0.580240     225.253728 0.51292737E+04  0.20363814E+06                                28.977610                           23.202156       1.497758       2.096363                    0.995535      87.719104     241.829988       0.391986       0.393579      -1.184543       0.000000       0.000000      -0.000000       0.000000       0.005921       0.004186       0.002417       0.006837      -0.010256      -0.005128      -0.005127       0.010255             35.585294      40.773123       5.990396       4.235842      33.856001       2.445566      32.126758          -0.000005
            5             Cd       9.861675       9.489401       6.710020       0.539419     240.951676 0.60943204E+04  0.25245795E+06                                30.084783                           25.130663       1.282187       2.016731                    0.996400      90.710590     254.956023       0.380477       0.388610      -1.189015      -0.000000      -0.000000      -0.000000       0.000000      -0.000006      -0.000004      -0.000002      -0.000008       0.000010      -0.000006       0.000002       0.000003             34.910093      34.910093       0.000011       0.000007      34.910089       0.000002      34.910097          -0.000005
            6             Cd      16.436125       5.693640       4.026012       0.539420     240.971166 0.60949344E+04  0.25248864E+06                                30.085450                           25.131204       1.282191       2.016732                    0.996400      90.710381     254.954458       0.380491       0.388588      -1.189037      -0.000001      -0.000001      -0.000001       0.000002      -0.000008      -0.000005      -0.000003      -0.000009       0.000012      -0.000007       0.000003       0.000004             34.910895      34.910898       0.000009       0.000007      34.910888       0.000004      34.910898          -0.000005
            7              H      14.121919       7.029748       8.694039       0.122484       1.183544 0.83556311E+01  0.81790651E+02                                 1.763617                            1.631887      -0.841374       2.486734                    0.999292       3.248154       8.680285       0.523540       1.195177      -0.731157       0.040367      -0.023306       0.004465       0.046825      -0.021559       0.004560      -0.002633       0.024892       0.023550      -0.028818       0.005998       0.022820              1.818132       2.281894      -0.506888      -0.143070       1.696589       0.082601       1.475913          -0.000001
            8              H      19.970549      12.653547       3.729698       0.122485       1.183546 0.83556645E+01  0.81791267E+02                                 1.763639                            1.631906      -0.841371       2.486735                    0.999292       3.248167       8.680407       0.523528       1.195199      -0.731152      -0.017102       0.036738      -0.023462       0.046825      -0.000730       0.019288      -0.014089      -0.007509      -0.036076      -0.028818       0.005997       0.022821              1.818156       1.471611      -0.163980       0.099407       2.362686      -0.439380       1.620171          -0.000001
            9              H      12.901701       7.734241      10.686646       0.122482       1.183568 0.83558207E+01  0.81792947E+02                                 1.763639                            1.631903      -0.841389       2.486724                    0.999292       3.248179       8.680367       0.523538       1.195174      -0.731158       0.017101      -0.009874       0.042458       0.046825      -0.017943       0.007117      -0.004109       0.020716       0.048605      -0.028819       0.005998       0.022821              1.818156       1.471609      -0.039063       0.187740       1.426503      -0.108391       2.556357          -0.000001
           10              H      18.750331      10.540067       3.729698       0.122483       1.183556 0.83557429E+01  0.81792264E+02                                 1.763658                            1.631920      -0.841378       2.486729                    0.999292       3.248152       8.680392       0.523522       1.195209      -0.731150      -0.040367      -0.003559      -0.023462       0.046826       0.002887       0.021846      -0.009660       0.005018      -0.036077      -0.028819       0.005998       0.022821              1.818176       2.281958       0.303863       0.430227       1.552382       0.133603       1.620187          -0.000001
           11              H      14.121919      10.540067       3.729698       0.122484       1.183544 0.83556342E+01  0.81790690E+02                                 1.763618                            1.631887      -0.841374       2.486734                    0.999292       3.248154       8.680286       0.523539       1.195177      -0.731157       0.040367      -0.003559      -0.023462       0.046825      -0.002887      -0.021845      -0.009660       0.005018      -0.036074      -0.028818       0.005998       0.022820              1.818133       2.281896      -0.303850      -0.430209       1.552351       0.133598       1.620152          -0.000001
           12              H      18.750331       7.029748       8.694039       0.122484       1.183535 0.83555784E+01  0.81790295E+02                                 1.763641                            1.631908      -0.841366       2.486737                    0.999292       3.248131       8.680332       0.523522       1.195215      -0.731149      -0.040367      -0.023306       0.004465       0.046826       0.021558      -0.004560      -0.002633       0.024893       0.023550      -0.028818       0.005998       0.022821              1.818157       2.281927       0.506898       0.143073       1.696612       0.082603       1.475932          -0.000001
           13              H      12.901701      12.653547       3.729698       0.122482       1.183565 0.83557970E+01  0.81792646E+02                                 1.763636                            1.631900      -0.841386       2.486726                    0.999292       3.248174       8.680346       0.523539       1.195173      -0.731158       0.017101       0.036738      -0.023462       0.046825       0.000729      -0.019289      -0.014089      -0.007510      -0.036075      -0.028819       0.005998       0.022820              1.818153       1.471606       0.163982      -0.099408       2.362684      -0.439382       1.620167          -0.000001
           14              H      19.970549       7.734241      10.686646       0.122483       1.183568 0.83558429E+01  0.81793415E+02                                 1.763658                            1.631920      -0.841386       2.486726                    0.999292       3.248192       8.680483       0.523527       1.195195      -0.731153      -0.017102      -0.009874       0.042458       0.046825       0.017942      -0.007117      -0.004109       0.020718       0.048605      -0.028819       0.005998       0.022821              1.818177       1.471623       0.039063      -0.187743       1.426516      -0.108393       2.556391          -0.000001
           15              H      11.081893       5.274588       3.729698       0.122485       1.183549 0.83556898E+01  0.81791588E+02                                 1.763643                            1.631909      -0.841375       2.486733                    0.999292       3.248172       8.680428       0.523527       1.195200      -0.731151       0.023266      -0.033180      -0.023462       0.046825      -0.003616      -0.002557       0.023749       0.002491      -0.036076      -0.028818       0.005997       0.022821              1.818160       1.997911      -0.467838      -0.330811       1.836394       0.305780       1.620174          -0.000001
           16              H      23.010575      12.999720      10.686646       0.122484       1.183543 0.83556268E+01  0.81790601E+02                                 1.763617                            1.631887      -0.841373       2.486734                    0.999292       3.248153       8.680283       0.523540       1.195177      -0.731157      -0.000000       0.019747       0.042458       0.046825      -0.000001      -0.000000       0.008218      -0.041435       0.048604      -0.028818       0.005998       0.022820              1.818132       1.403937       0.000000       0.000000       1.494146       0.216776       2.556312          -0.000001
           17              H       8.641457       5.274588       3.729698       0.122483       1.183556 0.83557408E+01  0.81792248E+02                                 1.763658                            1.631921      -0.841378       2.486730                    0.999292       3.248151       8.680393       0.523521       1.195211      -0.731150      -0.023266      -0.033180      -0.023462       0.046826       0.003616       0.002557       0.023749       0.002491      -0.036077      -0.028819       0.005998       0.022821              1.818177       1.997931       0.467847       0.330818       1.836412       0.305786       1.620187          -0.000001
           18              H      23.010575      14.408706       8.694039       0.122483       1.183563 0.83557821E+01  0.81792457E+02                                 1.763633                            1.631898      -0.841385       2.486726                    0.999292       3.248173       8.680339       0.523540       1.195172      -0.731158      -0.000000       0.046612       0.004465       0.046825      -0.000001      -0.000001       0.005265      -0.049787       0.023550      -0.028819       0.005998       0.022821              1.818149       1.403946       0.000000      -0.000000       2.574581      -0.165206       1.475921          -0.000001
           19              H       3.287225       0.774335       2.041993       0.122484       1.183552 0.83556999E+01  0.81791499E+02                                 1.763626                            1.631895      -0.841376       2.486733                    0.999292       3.248159       8.680310       0.523538       1.195178      -0.731157       0.000000      -0.046612      -0.004465       0.046825      -0.000001      -0.000001       0.005265      -0.049787       0.023550      -0.028818       0.005998       0.022820              1.818142       1.403944       0.000000      -0.000000       2.574563      -0.165205       1.475920          -0.000001
           20              H      15.215907       9.908453       7.006334       0.122485       1.183546 0.83556619E+01  0.81791234E+02                                 1.763639                            1.631905      -0.841371       2.486735                    0.999292       3.248167       8.680406       0.523528       1.195199      -0.731152      -0.023266       0.033180       0.023462       0.046825      -0.003616      -0.002557       0.023749       0.002491      -0.036076      -0.028818       0.005997       0.022821              1.818155       1.997906      -0.467836      -0.330810       1.836389       0.305779       1.620170          -0.000001
           21              H       3.287225       2.183321       0.049386       0.122482       1.183576 0.83558932E+01  0.81793833E+02                                 1.763647                            1.631911      -0.841391       2.486723                    0.999292       3.248185       8.680392       0.523537       1.195174      -0.731158       0.000000      -0.019747      -0.042458       0.046825      -0.000001      -0.000000       0.008218      -0.041436       0.048605      -0.028819       0.005998       0.022821              1.818165       1.403956       0.000000       0.000000       1.494168       0.216785       2.556372          -0.000001
           22              H      17.656343       9.908453       7.006334       0.122483       1.183565 0.83558145E+01  0.81793145E+02                                 1.763667                            1.631928      -0.841380       2.486728                    0.999292       3.248157       8.680417       0.523520       1.195211      -0.731150       0.023266       0.033180       0.023462       0.046826       0.003616       0.002557       0.023749       0.002491      -0.036077      -0.028819       0.005998       0.022821              1.818186       1.997941       0.467851       0.330820       1.836421       0.305789       1.620195          -0.000001
           23              H      13.396099       2.529494       7.006334       0.122484       1.183553 0.83557096E+01  0.81791614E+02                                 1.763627                            1.631895      -0.841376       2.486733                    0.999292       3.248160       8.680312       0.523538       1.195178      -0.731157      -0.017101      -0.036738       0.023462       0.046825       0.000729      -0.019289      -0.014089      -0.007510      -0.036074      -0.028818       0.005998       0.022820              1.818143       1.471602       0.163978      -0.099407       2.362666      -0.439375       1.620160          -0.000001
           24              H       7.547469       8.153293       2.041993       0.122484       1.183544 0.83556514E+01  0.81791186E+02                                 1.763650                            1.631915      -0.841368       2.486737                    0.999292       3.248137       8.680357       0.523521       1.195215      -0.731149       0.040367       0.023306      -0.004465       0.046826       0.021558      -0.004560      -0.002633       0.024893       0.023550      -0.028818       0.005998       0.022821              1.818166       2.281941       0.506902       0.143075       1.696620       0.082604       1.475938          -0.000001
           25              H      12.175881       4.642974       7.006334       0.122482       1.183574 0.83558692E+01  0.81793528E+02                                 1.763644                            1.631908      -0.841388       2.486725                    0.999292       3.248180       8.680371       0.523538       1.195173      -0.731158      -0.040367       0.003559       0.023462       0.046825      -0.002888      -0.021846      -0.009660       0.005017      -0.036075      -0.028819       0.005998       0.022820              1.818162       2.281940      -0.303860      -0.430224       1.552370       0.133602       1.620175          -0.000001
           26              H       6.327251       7.448800       0.049386       0.122483       1.183568 0.83558429E+01  0.81793415E+02                                 1.763658                            1.631920      -0.841386       2.486726                    0.999292       3.248192       8.680483       0.523527       1.195195      -0.731153       0.017102       0.009874      -0.042458       0.046825       0.017942      -0.007117      -0.004109       0.020718       0.048605      -0.028819       0.005998       0.022821              1.818177       1.471623       0.039063      -0.187742       1.426516      -0.108393       2.556391          -0.000001
           27              H       6.327251       2.529494       7.006334       0.122485       1.183549 0.83556907E+01  0.81791598E+02                                 1.763643                            1.631909      -0.841374       2.486734                    0.999292       3.248172       8.680428       0.523527       1.195200      -0.731151       0.017102      -0.036738       0.023462       0.046825      -0.000730       0.019288      -0.014089      -0.007509      -0.036076      -0.028818       0.005998       0.022821              1.818160       1.471614      -0.163980       0.099408       2.362691      -0.439381       1.620174          -0.000001
           28              H      13.396099       7.448800       0.049386       0.122484       1.183552 0.83557002E+01  0.81791498E+02                                 1.763626                            1.631894      -0.841375       2.486733                    0.999292       3.248159       8.680308       0.523538       1.195178      -0.731157      -0.017101       0.009874      -0.042458       0.046825      -0.017943       0.007117      -0.004109       0.020716       0.048604      -0.028818       0.005998       0.022820              1.818142       1.471601      -0.039062       0.187736       1.426496      -0.108389       2.556328          -0.000001
           29              H       7.547469       4.642974       7.006334       0.122483       1.183565 0.83558143E+01  0.81793148E+02                                 1.763668                            1.631928      -0.841380       2.486729                    0.999292       3.248157       8.680419       0.523520       1.195211      -0.731149       0.040367       0.003559       0.023462       0.046826       0.002887       0.021846      -0.009660       0.005018      -0.036077      -0.028819       0.005998       0.022821              1.818187       2.281973       0.303866       0.430232       1.552391       0.133605       1.620196          -0.000001
           30              H      12.175881       8.153293       2.041993       0.122482       1.183572 0.83558581E+01  0.81793385E+02                                 1.763642                            1.631906      -0.841387       2.486725                    0.999292       3.248179       8.680364       0.523538       1.195172      -0.731158      -0.040367       0.023306      -0.004465       0.046825      -0.021559       0.004559      -0.002633       0.024892       0.023551      -0.028819       0.005998       0.022820              1.818159       2.281937      -0.506904      -0.143074       1.696613       0.082604       1.475929          -0.000001
           31              C      13.317206       7.494349       8.710143      -0.084054      29.714076 0.39250150E+03  0.90261397E+04                                 8.330303                            6.613080       0.158065       2.021419                    0.999763      29.031004      83.484945       0.637452       0.417828      -1.059616      -0.017770       0.010259      -0.046739       0.051045      -0.038304       0.020237      -0.011689       0.044220       0.009907      -0.045878      -0.007586       0.053464              9.288346      10.817816      -3.697785      -1.899742       6.547977       1.096815      10.499246          -0.000002
           32              C      20.225638      11.871620       4.162360      -0.084054      29.714044 0.39250086E+03  0.90261267E+04                                 8.330319                            6.613085       0.158067       2.021420                    0.999763      29.030962      83.484995       0.637450       0.417829      -1.059615       0.044086       0.004934       0.025252       0.051045      -0.015073       0.036665      -0.028319      -0.002820      -0.040232      -0.045875      -0.007590       0.053465              9.288370       8.148082       1.482309       1.763144      13.419402      -2.276493       6.297627          -0.000002
           33              C      12.646612       7.881516       9.805218      -0.084024      29.713408 0.39248973E+03  0.90257948E+04                                 8.330146                            6.612952       0.158104       2.021436                    0.999764      29.030604      83.483254       0.637463       0.417824      -1.059619      -0.044086       0.025452      -0.003767       0.051045      -0.029550       0.026428      -0.015262       0.034108       0.070567      -0.045879      -0.007584       0.053463              9.288170       8.147901      -2.156355      -0.809775       5.657955       0.467524      14.058654          -0.000002
           34              C      19.555044      10.710117       4.162360      -0.084023      29.713232 0.39248689E+03  0.90257310E+04                                 8.330202                            6.612990       0.158113       2.021439                    0.999764      29.030400      83.483211       0.637451       0.417832      -1.059612       0.017771      -0.040645       0.025252       0.051044      -0.006318       0.042856      -0.017596       0.027508      -0.040233      -0.045876      -0.007587       0.053463              9.288237      10.817714       3.023650       2.853042      10.749451      -0.388670       6.297547          -0.000002
           35              C      13.317206      10.710117       4.162360      -0.084054      29.714062 0.39250127E+03  0.90261329E+04                                 8.330299                            6.613077       0.158065       2.021419                    0.999763      29.031004      83.484933       0.637453       0.417828      -1.059616      -0.017770      -0.040646       0.025252       0.051045       0.006312      -0.042859      -0.017597       0.027510      -0.040222      -0.045879      -0.007586       0.053464              9.288341      10.817814      -3.023681      -2.853059      10.749597      -0.388685       6.297613          -0.000002
           36              C      19.555044       7.494349       8.710143      -0.084053      29.713946 0.39249931E+03  0.90260960E+04                                 8.330370                            6.613126       0.158067       2.021419                    0.999763      29.030839      83.485086       0.637440       0.417836      -1.059609       0.017770       0.010259      -0.046739       0.051044       0.038299      -0.020242      -0.011687       0.044224       0.009907      -0.045875      -0.007589       0.053464              9.288428      10.817909       3.697822       1.899766       6.548029       1.096829      10.499345          -0.000002
           37              C      12.646612      11.871620       4.162360      -0.084023      29.713369 0.39248917E+03  0.90257773E+04                                 8.330135                            6.612945       0.158112       2.021439                    0.999764      29.030564      83.483069       0.637464       0.417824      -1.059619      -0.044086       0.004932       0.025252       0.051045       0.015067      -0.036669      -0.028318      -0.002822      -0.040223      -0.045879      -0.007584       0.053463              9.288158       8.147888      -1.482241      -1.763102      13.419085      -2.276453       6.297499          -0.000002
           38              C      20.225638       7.881516       9.805218      -0.084024      29.713389 0.39248935E+03  0.90257894E+04                                 8.330166                            6.612960       0.158105       2.021436                    0.999764      29.030567      83.483332       0.637461       0.417826      -1.059617       0.044085       0.025453      -0.003767       0.051045       0.029544      -0.026432      -0.015260       0.034114       0.070567      -0.045876      -0.007589       0.053464              9.288198       8.147919       2.156362       0.809783       5.657966       0.467528      14.058709          -0.000002
           39              C      10.532269       5.886465       4.162360      -0.084055      29.714101 0.39250175E+03  0.90261540E+04                                 8.330333                            6.613095       0.158058       2.021416                    0.999763      29.031009      83.485208       0.637449       0.417830      -1.059614       0.026315       0.035712       0.025252       0.051045      -0.008758      -0.006193       0.045913      -0.024698      -0.040232      -0.045876      -0.007590       0.053466              9.288387      13.385315      -1.541395      -1.089930       8.182209       2.665180       6.297637          -0.000002
           40              C      23.010575      12.705169       9.805218      -0.084054      29.714064 0.39250135E+03  0.90261353E+04                                 8.330299                            6.613078       0.158065       2.021419                    0.999763      29.031001      83.484921       0.637453       0.417828      -1.059616      -0.000001      -0.050906      -0.003766       0.051045      -0.000005      -0.000003       0.030519      -0.068234       0.070568      -0.045878      -0.007586       0.053464              9.288342       4.413060       0.000001       0.000001       9.393069      -0.935100      14.058896          -0.000002
           41              C       9.191081       5.886465       4.162360      -0.084023      29.713241 0.39248697E+03  0.90257340E+04                                 8.330205                            6.612992       0.158114       2.021439                    0.999764      29.030402      83.483238       0.637451       0.417832      -1.059612      -0.026314       0.035713       0.025252       0.051044       0.008752       0.006189       0.045912      -0.024698      -0.040232      -0.045876      -0.007588       0.053463              9.288242      13.385084       1.541386       1.089924       8.182094       2.665143       6.297549          -0.000002
           42              C      23.010575      13.479504       8.710143      -0.084023      29.713363 0.39248917E+03  0.90257772E+04                                 8.330134                            6.612945       0.158112       2.021439                    0.999764      29.030564      83.483065       0.637464       0.417824      -1.059619      -0.000001      -0.020520      -0.046738       0.051045      -0.000004      -0.000004       0.023370      -0.088453       0.009912      -0.045879      -0.007585       0.053463              9.288155       4.412979       0.000001       0.000000      12.952493      -2.193572      10.498994          -0.000002
           43              C       3.287225       1.703537       2.025889      -0.084054      29.714066 0.39250107E+03  0.90261281E+04                                 8.330301                            6.613076       0.158066       2.021419                    0.999763      29.031006      83.484959       0.637453       0.417828      -1.059616       0.000001       0.020519       0.046739       0.051045      -0.000004      -0.000004       0.023371      -0.088454       0.009908      -0.045878      -0.007586       0.053464              9.288345       4.413059       0.000001      -0.000000      12.952735      -2.193630      10.499242          -0.000002
           44              C      15.765531       9.296576       6.573672      -0.084054      29.714048 0.39250088E+03  0.90261275E+04                                 8.330320                            6.613085       0.158067       2.021419                    0.999763      29.030965      83.485006       0.637450       0.417829      -1.059615      -0.026316      -0.035712      -0.025252       0.051045      -0.008758      -0.006193       0.045912      -0.024698      -0.040232      -0.045875      -0.007590       0.053465              9.288371      13.385292      -1.541389      -1.089926       8.182195       2.665175       6.297627          -0.000002
           45              C       3.287225       2.477872       0.930814      -0.084024      29.713420 0.39248973E+03  0.90257951E+04                                 8.330148                            6.612951       0.158104       2.021436                    0.999764      29.030606      83.483267       0.637463       0.417824      -1.059619       0.000001       0.050905       0.003767       0.051045      -0.000005      -0.000003       0.030518      -0.068236       0.070567      -0.045879      -0.007584       0.053464              9.288174       4.412983       0.000001       0.000001       9.392874      -0.935048      14.058664          -0.000002
           46              C      17.106719       9.296576       6.573672      -0.084023      29.713236 0.39248672E+03  0.90257265E+04                                 8.330202                            6.612988       0.158113       2.021439                    0.999764      29.030404      83.483234       0.637451       0.417832      -1.059612       0.026314      -0.035713      -0.025252       0.051044       0.008752       0.006189       0.045912      -0.024698      -0.040232      -0.045876      -0.007588       0.053463              9.288239      13.385073       1.541391       1.089927       8.182095       2.665146       6.297548          -0.000002
           47              C      13.651188       3.311421       6.573672      -0.084054      29.714072 0.39250115E+03  0.90261301E+04                                 8.330301                            6.613076       0.158065       2.021419                    0.999763      29.031007      83.484953       0.637453       0.417828      -1.059616       0.044086      -0.004934      -0.025252       0.051045       0.015068      -0.036669      -0.028318      -0.002823      -0.040222      -0.045878      -0.007586       0.053464              9.288345       8.148066      -1.482298      -1.763143      13.419355      -2.276484       6.297615          -0.000002
           48              C       6.742756       7.688692       2.025889      -0.084053      29.713945 0.39249905E+03  0.90260892E+04                                 8.330370                            6.613124       0.158067       2.021419                    0.999763      29.030842      83.485104       0.637440       0.417836      -1.059609      -0.017770      -0.010259       0.046739       0.051044       0.038299      -0.020242      -0.011687       0.044224       0.009907      -0.045875      -0.007589       0.053464              9.288428      10.817917       3.697828       1.899765       6.548031       1.096828      10.499338          -0.000002
           49              C      12.980594       4.472924       6.573672      -0.084023      29.713364 0.39248884E+03  0.90257682E+04                                 8.330134                            6.612941       0.158112       2.021439                    0.999764      29.030568      83.483091       0.637464       0.417824      -1.059619       0.017771       0.040646      -0.025252       0.051045       0.006312      -0.042858      -0.017597       0.027507      -0.040223      -0.045879      -0.007584       0.053463              9.288158      10.817629      -3.023616      -2.853020      10.749344      -0.388665       6.297499          -0.000002
           50              C       6.072162       7.301525       0.930814      -0.084024      29.713395 0.39248939E+03  0.90257907E+04                                 8.330167                            6.612961       0.158105       2.021436                    0.999764      29.030568      83.483338       0.637461       0.417826      -1.059617      -0.044085      -0.025452       0.003767       0.051045       0.029544      -0.026432      -0.015261       0.034114       0.070567      -0.045876      -0.007589       0.053464              9.288199       8.147923       2.156364       0.809784       5.657967       0.467528      14.058709          -0.000002
           51              C       6.072162       3.311421       6.573672      -0.084055      29.714112 0.39250186E+03  0.90261569E+04                                 8.330335                            6.613096       0.158058       2.021416                    0.999763      29.031010      83.485212       0.637449       0.417830      -1.059614      -0.044085      -0.004934      -0.025252       0.051045      -0.015073       0.036665      -0.028319      -0.002820      -0.040232      -0.045876      -0.007590       0.053466              9.288389       8.148101       1.482313       1.763151      13.419428      -2.276498       6.297639          -0.000002
           52              C      13.651188       7.301525       0.930814      -0.084054      29.714055 0.39250086E+03  0.90261217E+04                                 8.330297                            6.613073       0.158066       2.021419                    0.999763      29.031004      83.484937       0.637453       0.417828      -1.059616       0.044086      -0.025452       0.003766       0.051045      -0.029549       0.026429      -0.015262       0.034107       0.070568      -0.045878      -0.007586       0.053464              9.288341       8.148064      -2.156406      -0.809814       5.658058       0.467546      14.058899          -0.000002
           53              C       6.742756       4.472924       6.573672      -0.084023      29.713237 0.39248668E+03  0.90257262E+04                                 8.330205                            6.612989       0.158114       2.021439                    0.999764      29.030406      83.483261       0.637451       0.417832      -1.059612      -0.017771       0.040645      -0.025252       0.051044      -0.006318       0.042856      -0.017596       0.027508      -0.040232      -0.045876      -0.007588       0.053463              9.288242      10.817728       3.023653       2.853049      10.749448      -0.388667       6.297550          -0.000002
           54              C      12.980594       7.688692       2.025889      -0.084023      29.713375 0.39248911E+03  0.90257757E+04                                 8.330136                            6.612944       0.158112       2.021439                    0.999764      29.030567      83.483083       0.637464       0.417824      -1.059619       0.017772      -0.010259       0.046738       0.051045      -0.038303       0.020237      -0.011689       0.044219       0.009912      -0.045878      -0.007584       0.053463              9.288159      10.817626      -3.697723      -1.899691       6.547858       1.096786      10.498994          -0.000002
           55              N      12.603221       7.906569       7.618288      -0.161837      35.548164 0.50358990E+03  0.12083463E+05                                 9.102657                            7.319229       0.042829       2.042167                    0.997679      27.535796      75.816168       0.639892       0.398919      -1.093407      -0.035500       0.020496       0.149262       0.154789      -0.034471       0.009722      -0.005615       0.039798      -0.112074      -0.038656      -0.021123       0.059779             10.488799      10.336491      -2.984889      -1.857957       6.889829       1.072689      14.240075          -0.000001
           56              N      21.355128      11.699292       4.914955      -0.161836      35.547995 0.50358710E+03  0.12083376E+05                                 9.102616                            7.319198       0.042833       2.042169                    0.997679      27.535741      75.815877       0.639895       0.398918      -1.093408      -0.110039      -0.104523      -0.030430       0.154789      -0.031513       0.011813      -0.034446      -0.041751      -0.005119      -0.038661      -0.021119       0.059780             10.488747      10.778605       3.001908       2.375373      13.655364      -1.162987       7.032272          -0.000001
           57              N      11.517122       8.533628       9.391881      -0.161840      35.548383 0.50359350E+03  0.12083573E+05                                 9.102700                            7.319259       0.042823       2.042164                    0.997679      27.535890      75.816526       0.639890       0.398920      -1.093407       0.110038      -0.063530      -0.088403       0.154789      -0.000639       0.033645      -0.019427       0.000731       0.122325      -0.038655      -0.021123       0.059778             10.488851      10.778709      -3.240196      -2.038479       7.037252       1.176919      13.650593          -0.000001
           58              N      20.269029       9.818114       4.914955      -0.161840      35.548257 0.50359159E+03  0.12083514E+05                                 9.102672                            7.319239       0.042826       2.042165                    0.997679      27.535838      75.816312       0.639892       0.398919      -1.093407       0.035502       0.147558      -0.030430       0.154789       0.002319       0.035736       0.006990       0.075447      -0.005119      -0.038655      -0.021119       0.059774             10.488815      10.336502       2.746647       2.194873      14.097632      -1.475657       7.032312          -0.000001
           59              N      12.603221       9.818114       4.914955      -0.161837      35.548132 0.50358932E+03  0.12083446E+05                                 9.102651                            7.319224       0.042829       2.042167                    0.997679      27.535795      75.816159       0.639892       0.398919      -1.093407      -0.035500       0.147558      -0.030430       0.154789      -0.002324      -0.035740       0.006990       0.075450      -0.005119      -0.038655      -0.021123       0.059778             10.488789      10.336488      -2.746652      -2.194866      14.097588      -1.475641       7.032292          -0.000001
           60              N      20.269029       7.906569       7.618288      -0.161837      35.548098 0.50358894E+03  0.12083434E+05                                 9.102643                            7.319218       0.042827       2.042167                    0.997679      27.535769      75.816070       0.639893       0.398919      -1.093407       0.035501       0.020496       0.149262       0.154789       0.034466      -0.009726      -0.005615       0.039797      -0.112073      -0.038656      -0.021119       0.059775             10.488779      10.336469       2.984883       1.857936       6.889819       1.072676      14.240050          -0.000001
           61              N      11.517122      11.699292       4.914955      -0.161840      35.548309 0.50359231E+03  0.12083536E+05                                 9.102684                            7.319249       0.042829       2.042166                    0.997679      27.535862      75.816400       0.639891       0.398919      -1.093407       0.110038      -0.104523      -0.030429       0.154789       0.031508      -0.011817      -0.034446      -0.041751      -0.005119      -0.038655      -0.021123       0.059778             10.488831      10.778688      -3.001951      -2.375386      13.655490      -1.162993       7.032316          -0.000001
           62              N      21.355128       8.533628       9.391881      -0.161839      35.548255 0.50359144E+03  0.12083507E+05                                 9.102667                            7.319234       0.042827       2.042166                    0.997679      27.535837      75.816248       0.639893       0.398919      -1.093408      -0.110038      -0.063530      -0.088403       0.154789       0.000634      -0.033648      -0.019427       0.000732       0.122325      -0.038660      -0.021119       0.059779             10.488811      10.778676       3.240188       2.038463       7.037230       1.176908      13.650528          -0.000001
           63              N      10.947774       6.950796       4.914955      -0.161836      35.548074 0.50358838E+03  0.12083416E+05                                 9.102634                            7.319210       0.042827       2.042167                    0.997679      27.535776      75.816037       0.639894       0.398918      -1.093408      -0.145539      -0.043035      -0.030430       0.154789      -0.033835      -0.023925       0.027454      -0.033707      -0.005119      -0.038661      -0.021119       0.059780             10.488769      15.535942       0.255287       0.180514       8.898081       2.638632       7.032284          -0.000001
           64              N      23.010575      11.400945       9.391881      -0.161837      35.548161 0.50358977E+03  0.12083460E+05                                 9.102657                            7.319228       0.042829       2.042168                    0.997679      27.535794      75.816162       0.639892       0.398919      -1.093407      -0.000000       0.127062      -0.088402       0.154789      -0.000003      -0.000002       0.038851      -0.001471       0.122326      -0.038655      -0.021123       0.059778             10.488799       5.166506       0.000001       0.000001      12.649363      -2.353817      13.650527          -0.000001
           65              N       8.775576       6.950796       4.914955      -0.161840      35.548270 0.50359173E+03  0.12083519E+05                                 9.102676                            7.319242       0.042826       2.042165                    0.997679      27.535841      75.816337       0.639892       0.398919      -1.093407       0.145539      -0.043033      -0.030430       0.154789       0.033829       0.023921       0.027454      -0.033707      -0.005118      -0.038655      -0.021119       0.059774             10.488821      15.536029      -0.255296      -0.180519       8.898120       2.638644       7.032315          -0.000001
           66              N      23.010575      12.655065       7.618288      -0.161840      35.548362 0.50359327E+03  0.12083564E+05                                 9.102695                            7.319256       0.042829       2.042166                    0.997679      27.535866      75.816419       0.639891       0.398920      -1.093407       0.000000      -0.040993       0.149262       0.154789      -0.000002      -0.000002       0.011227      -0.079604      -0.112072      -0.038655      -0.021123       0.059778             10.488845       5.166523       0.000002       0.000000      12.059864      -2.145399      14.240149          -0.000001
           67              N       3.287225       2.527976       3.117744      -0.161837      35.548185 0.50359013E+03  0.12083470E+05                                 9.102662                            7.319231       0.042829       2.042167                    0.997679      27.535799      75.816184       0.639892       0.398919      -1.093407      -0.000000       0.040992      -0.149262       0.154789      -0.000002      -0.000002       0.011227      -0.079604      -0.112074      -0.038655      -0.021123       0.059779             10.488805       5.166507       0.000002       0.000001      12.059828      -2.145378      14.240080          -0.000001
           68              N      15.350026       8.232245       5.821077      -0.161836      35.548018 0.50358735E+03  0.12083383E+05                                 9.102621                            7.319200       0.042833       2.042169                    0.997679      27.535744      75.815894       0.639895       0.398918      -1.093408       0.145539       0.043035       0.030430       0.154789      -0.033835      -0.023925       0.027454      -0.033708      -0.005119      -0.038661      -0.021119       0.059780             10.488755      15.535918       0.255284       0.180512       8.898071       2.638629       7.032276          -0.000001
           69              N       3.287225       3.782096       1.344151      -0.161840      35.548410 0.50359391E+03  0.12083585E+05                                 9.102706                            7.319264       0.042823       2.042164                    0.997679      27.535892      75.816542       0.639890       0.398920      -1.093407      -0.000000      -0.127061       0.088403       0.154789      -0.000003      -0.000001       0.038851      -0.001472       0.122325      -0.038654      -0.021123       0.059778             10.488860       5.166527       0.000002       0.000001      12.649449      -2.353836      13.650603          -0.000001
           70              N      17.522224       8.232245       5.821077      -0.161840      35.548274 0.50359175E+03  0.12083519E+05                                 9.102676                            7.319241       0.042826       2.042165                    0.997679      27.535842      75.816332       0.639892       0.398919      -1.093407      -0.145539       0.043033       0.030430       0.154789       0.033829       0.023921       0.027454      -0.033707      -0.005119      -0.038655      -0.021119       0.059774             10.488820      15.536020      -0.255292      -0.180517       8.898125       2.638648       7.032316          -0.000001
           71              N      14.780678       3.483749       5.821077      -0.161837      35.548128 0.50358917E+03  0.12083442E+05                                 9.102650                            7.319223       0.042828       2.042167                    0.997679      27.535795      75.816159       0.639892       0.398919      -1.093407      -0.110039       0.104523       0.030430       0.154789       0.031509      -0.011817      -0.034446      -0.041751      -0.005119      -0.038655      -0.021123       0.059779             10.488788      10.778643      -3.001921      -2.375379      13.655429      -1.162994       7.032294          -0.000001
           72              N       6.028771       7.276472       3.117744      -0.161837      35.548104 0.50358897E+03  0.12083435E+05                                 9.102644                            7.319218       0.042826       2.042166                    0.997679      27.535770      75.816073       0.639893       0.398919      -1.093407      -0.035501      -0.020496      -0.149262       0.154789       0.034466      -0.009726      -0.005615       0.039797      -0.112073      -0.038656      -0.021119       0.059775             10.488781      10.336475       2.984886       1.857932       6.889821       1.072674      14.240047          -0.000001
           73              N      13.694579       5.364927       5.821077      -0.161840      35.548324 0.50359250E+03  0.12083541E+05                                 9.102687                            7.319250       0.042828       2.042166                    0.997679      27.535862      75.816401       0.639891       0.398919      -1.093407       0.035501      -0.147558       0.030429       0.154789      -0.002324      -0.035740       0.006989       0.075448      -0.005119      -0.038655      -0.021123       0.059778             10.488835      10.336529      -2.746664      -2.194877      14.097657      -1.475652       7.032320          -0.000001
           74              N       4.942672       6.649413       1.344151      -0.161839      35.548260 0.50359142E+03  0.12083506E+05                                 9.102667                            7.319234       0.042827       2.042166                    0.997679      27.535838      75.816248       0.639893       0.398919      -1.093408       0.110038       0.063531       0.088403       0.154789       0.000634      -0.033648      -0.019427       0.000731       0.122325      -0.038660      -0.021119       0.059779             10.488812      10.778677       3.240190       2.038462       7.037231       1.176906      13.650528          -0.000001
           75              N       4.942672       3.483749       5.821077      -0.161836      35.548057 0.50358805E+03  0.12083406E+05                                 9.102630                            7.319206       0.042826       2.042167                    0.997679      27.535773      75.816017       0.639894       0.398918      -1.093408       0.110039       0.104523       0.030430       0.154789      -0.031513       0.011814      -0.034446      -0.041751      -0.005119      -0.038661      -0.021119       0.059780             10.488763      10.778625       3.001912       2.375381      13.655382      -1.162989       7.032282          -0.000001
           76              N      14.780678       6.649413       1.344151      -0.161837      35.548143 0.50358935E+03  0.12083447E+05                                 9.102653                            7.319224       0.042829       2.042168                    0.997679      27.535791      75.816143       0.639892       0.398919      -1.093407      -0.110039       0.063531       0.088402       0.154789      -0.000638       0.033645      -0.019427       0.000730       0.122326      -0.038655      -0.021123       0.059778             10.488793      10.778645      -3.240172      -2.038451       7.037216       1.176902      13.650518          -0.000001
           77              N       6.028771       5.364927       5.821077      -0.161840      35.548265 0.50359164E+03  0.12083516E+05                                 9.102674                            7.319240       0.042826       2.042165                    0.997679      27.535839      75.816322       0.639892       0.398919      -1.093407      -0.035502      -0.147558       0.030430       0.154789       0.002319       0.035736       0.006990       0.075447      -0.005118      -0.038655      -0.021119       0.059774             10.488818      10.336508       2.746644       2.194878      14.097630      -1.475658       7.032316          -0.000001
           78              N      13.694579       7.276472       3.117744      -0.161840      35.548353 0.50359304E+03  0.12083557E+05                                 9.102692                            7.319254       0.042828       2.042166                    0.997679      27.535863      75.816401       0.639891       0.398919      -1.093407       0.035501      -0.020497      -0.149262       0.154789      -0.034470       0.009722      -0.005615       0.039798      -0.112072      -0.038655      -0.021123       0.059778             10.488842      10.336531      -2.984903      -1.857966       6.889854       1.072694      14.240142          -0.000001
           79              N      11.532900       8.524518       8.074570      -0.036530      30.187802 0.39938086E+03  0.90127930E+04                                 7.952570                            6.372278       0.340250       2.155778                    0.999127      25.462968      67.243594       0.711870       0.381271      -1.109595       0.134609      -0.077717       0.109908       0.190366       0.003312      -0.035044       0.020232      -0.003828       0.049574      -0.040701      -0.004437       0.045138              9.138932       9.579981      -2.901129      -0.430908       6.230038       0.248786      11.606777          -0.000002
           80              N       8.190450      10.454283       5.345470      -0.036529      30.187771 0.39938037E+03  0.90127788E+04                                 7.952566                            6.372275       0.340255       2.155780                    0.999127      25.462948      67.243524       0.711870       0.381271      -1.109595      -0.134609       0.077716      -0.109908       0.190366       0.031933      -0.014807       0.008547      -0.036877      -0.049570      -0.040701      -0.004434       0.045135              9.138927       9.579973       1.373292       2.591580      11.165722      -1.496252       6.671086          -0.000002
           81              N      11.532900      10.454283       5.345470      -0.036530      30.187796 0.39938074E+03  0.90127893E+04                                 7.952568                            6.372276       0.340251       2.155778                    0.999127      25.462966      67.243578       0.711870       0.381271      -1.109595       0.134609       0.077717      -0.109908       0.190366      -0.031936       0.014804       0.008547      -0.036876      -0.049571      -0.040701      -0.004437       0.045138              9.138930       9.579981      -1.373302      -2.591578      11.165725      -1.496245       6.671083          -0.000002
           82              N       8.190450       8.524518       8.074570      -0.036529      30.187776 0.39938047E+03  0.90127821E+04                                 7.952568                            6.372277       0.340255       2.155780                    0.999127      25.462949      67.243540       0.711869       0.381271      -1.109595      -0.134609      -0.077716       0.109908       0.190366      -0.003316       0.035042       0.020232      -0.003829       0.049574      -0.040701      -0.004434       0.045135              9.138930       9.579982       2.901132       0.430901       6.230038       0.248781      11.606769          -0.000002
           83              N       9.861675       7.559636       5.345470      -0.036529      30.187778 0.39938044E+03  0.90127814E+04                                 7.952569                            6.372277       0.340254       2.155779                    0.999127      25.462951      67.243548       0.711869       0.381271      -1.109595      -0.000000      -0.155433      -0.109908       0.190366      -0.000002      -0.000001      -0.017096       0.073747      -0.049569      -0.040701      -0.004434       0.045135              9.138930      11.958598      -0.000004      -0.000002       8.787105       2.992500       6.671087          -0.000002
           84              N       9.861675      11.419165       8.074570      -0.036530      30.187798 0.39938080E+03  0.90127908E+04                                 7.952568                            6.372277       0.340251       2.155778                    0.999127      25.462964      67.243572       0.711870       0.381271      -1.109595      -0.000000       0.155433       0.109908       0.190366      -0.000001      -0.000001      -0.040465       0.007651       0.049575      -0.040701      -0.004437       0.045138              9.138931       4.555072       0.000001       0.000001      11.254934      -0.497573      11.606786          -0.000002
           85              N       3.287225       3.763876       2.661462      -0.036530      30.187827 0.39938109E+03  0.90127992E+04                                 7.952573                            6.372280       0.340250       2.155778                    0.999127      25.462973      67.243609       0.711870       0.381271      -1.109595       0.000000      -0.155433      -0.109908       0.190366      -0.000001      -0.000001      -0.040465       0.007651       0.049574      -0.040701      -0.004437       0.045138              9.138938       4.555075       0.000002       0.000001      11.254954      -0.497574      11.606784          -0.000002
           86              N      16.436125       7.623405       5.390562      -0.036530      30.187795 0.39938055E+03  0.90127840E+04                                 7.952570                            6.372277       0.340255       2.155780                    0.999127      25.462954      67.243543       0.711869       0.381271      -1.109595       0.000000       0.155433       0.109908       0.190366      -0.000002      -0.000001      -0.017096       0.073747      -0.049570      -0.040701      -0.004434       0.045135              9.138933      11.958604      -0.000002      -0.000001       8.787106       2.992499       6.671088          -0.000002
           87              N      14.764900       4.728758       5.390562      -0.036530      30.187819 0.39938095E+03  0.90127952E+04                                 7.952571                            6.372279       0.340251       2.155778                    0.999127      25.462972      67.243597       0.711870       0.381271      -1.109595      -0.134609      -0.077716       0.109908       0.190366      -0.031936       0.014804       0.008547      -0.036877      -0.049571      -0.040701      -0.004437       0.045138              9.138935       9.579980      -1.373298      -2.591577      11.165737      -1.496252       6.671087          -0.000002
           88              N       4.958450       6.658523       2.661462      -0.036530      30.187798 0.39938067E+03  0.90127876E+04                                 7.952572                            6.372279       0.340255       2.155780                    0.999127      25.462955      67.243556       0.711869       0.381271      -1.109595       0.134609       0.077716      -0.109908       0.190366      -0.003315       0.035042       0.020232      -0.003829       0.049574      -0.040701      -0.004434       0.045135              9.138934       9.579988       2.901134       0.430902       6.230042       0.248782      11.606773          -0.000002
           89              N       4.958450       4.728758       5.390562      -0.036530      30.187799 0.39938066E+03  0.90127875E+04                                 7.952572                            6.372279       0.340254       2.155779                    0.999127      25.462957      67.243565       0.711869       0.381271      -1.109595       0.134609      -0.077716       0.109908       0.190366       0.031933      -0.014807       0.008547      -0.036877      -0.049569      -0.040701      -0.004434       0.045135              9.138934       9.579982       1.373292       2.591583      11.165729      -1.496253       6.671091          -0.000002
           90              N      14.764900       6.658523       2.661462      -0.036530      30.187818 0.39938096E+03  0.90127953E+04                                 7.952571                            6.372279       0.340251       2.155778                    0.999127      25.462970      67.243589       0.711870       0.381271      -1.109595      -0.134609       0.077717      -0.109908       0.190366       0.003312      -0.035044       0.020232      -0.003828       0.049575      -0.040701      -0.004437       0.045138              9.138935       9.579977      -2.901125      -0.430906       6.230038       0.248785      11.606790          -0.000002

******************************************************
Auxiliary information for the entire system
The total spin magnetic moment of the unit cell is   -0.000155
The total net atomic charge of the unit cell is   -0.000004
Accuracy of reproducing the electrostatic potential in the unit cell:
  The inner radius (bohr) =    5.0000
  The outer radius (bohr) =   12.0000
  Valid grid points have density less than (e/(bohr^3)) =    0.0001
  The number of valid grid points were=        66148
  The rms potential error without charges in kcal/mol is=      2.77858
  The rms potential error with partial charges in kcal/mol is=      1.27622
  The RRMSE value at monopole order=      0.45931
  The rms potential error with partial charges and cloud penetration in kcal/mol is=      1.28893
  The RRMSE value at monopole order with cloud penetration is=      0.46388
  The rms potential error with partial charges and atomic dipoles in kcal/mol is=      1.05111
  The RRMSE value at dipole order=      0.37829
  The rms potential error with partial charges, atomic dipoles and cloud penetration in kcal/mol is=      1.06055
  The RRMSE value at dipole order with cloud penetration=      0.38169

******************************************************
The electron densities and ab initio electrostatic potential were computed in VASP using the PBE functional and
projector augmented wave method. See the main text of the journal article for a description of computational details.
The atomic charges, dipoles, and quadrupoles were computed with the DDEC6 method as described in
(a) T. A. Manz and N. Gabaldon Limas, RSC Adv. 6 (2016) 47771-47801 DOI: 10.1039/c6ra04656h
(b) N. Gabaldon Limas and T. A. Manz, RSC Adv. 8 (2018) 2678-2707 DOI: 10.1039/c7ra11829e.
For each atom in the material, the electron cloud parameters were fit to the spherically averaged atom-in-material
electron density using radial positions for which this density was between 10^-4 and 10^-2 electrons per cubic bohr.
The polarizabilities, dispersion coefficients, and quantum Drude oscillator (QDO) parameters were fit using the MCLF method.
The magnetic structure of the system was optimized in VASP from the default ferromagnetic initial guess using spin polarization.
The atomic spin moments (ASMs) were computed on this optimized magnetic structure using the DDEC6 partition as inputs
to the method of T. A. Manz and D. S. Sholl, J. Chem. Theory Comput. 7 (2011) 4146-4164 DOI: 10.1021/ct200539n.
The RMSE and RRMSE were computed using a uniform grid with Ewald summation.
