# Supplementary material for: A collection of forcefield precursors for metal–organic frameworks
Source: RSC Adv. 2019 Nov 13;9(63):36492–507. doi: 10.1039/c9ra07327b (PMC9075174; doi:10.1039/c9ra07327b)
Supplement: RA-009-C9RA07327B-s5418 [file RA-009-C9RA07327B-s5418.xyz]

   56
jmolscript: load "" {1 1 1} spacegroup "x,y,z" unitcell [{      9.106000     0.000000     0.000000 }, {     -3.974372     8.192900     0.000000 }, {      2.565793     4.096416    13.619918 }]
Gd     4.138014    10.241092    13.364408     2.057324
Gd     4.138024    10.241107     7.065469     2.057323
Gd     3.559407     2.048224     0.255510     2.057323
Gd     3.559397     2.048209     6.554449     2.057322
H      2.580898     5.341739    12.884442     0.135146
H      9.669505     6.947547    12.884442     0.133834
H      2.734855     5.587539     7.545435     0.135146
H      0.409564     6.701773     7.545435     0.133834
H      5.116523     6.947577     0.735476     0.135146
H     -1.972084     5.341769     0.735476     0.133833
H      4.962566     6.701777     6.074483     0.135146
H      7.287857     5.587543     6.074483     0.133833
C      3.002921     7.417000    12.827511     0.703796
C      2.213063     6.167583    12.743612    -0.178325
C      9.247482     4.872286    12.827511     0.702518
C     10.037340     6.121703    12.743612    -0.174560
C      1.051884     4.302073     7.602366     0.703796
C      1.831277     5.558044     7.686265    -0.178324
C      2.092535     7.987239     7.602366     0.702518
C      1.313141     6.731267     7.686265    -0.174560
C      4.694500     4.872316     0.792407     0.703796
C      5.484358     6.121733     0.876306    -0.178325
C     -1.550061     7.417030     0.792407     0.702517
C     -2.339919     6.167613     0.876306    -0.174560
C      6.645537     7.987243     6.017552     0.703796
C      5.866144     6.731272     5.933653    -0.178325
C      5.604886     4.302077     6.017552     0.702518
C      6.384280     5.558049     5.933653    -0.174560
C      4.790730     9.832274    10.214938     0.530824
C      3.485309    10.649925    10.214938     0.530889
C      2.906691     2.457042     3.404979     0.530823
C      4.212112     1.639391     3.404979     0.530889
O      4.204981     7.290337    13.173185    -0.739224
O      2.515503     8.543607    12.588345    -0.614706
O      5.211251     9.451383    11.327686    -0.601786
O      8.045420     4.998947    13.173185    -0.739174
O      5.760528    11.938581    12.588345    -0.613883
O      3.064784    11.030810    11.327686    -0.601813
O      1.690493     3.275831     7.256692    -0.739225
O      8.931511     4.248900     7.841532    -0.614706
O      5.316966     9.620162     9.102191    -0.601787
O      1.453927     9.013483     7.256692    -0.739174
O      3.318907     8.040411     7.841532    -0.613884
O      2.959076    10.862042     9.102191    -0.601812
O      3.492440     4.998979     0.446733    -0.739225
O      5.181918     3.745709     1.031573    -0.614706
O      2.486170     2.837933     2.292232    -0.601786
O     -0.347999     7.290369     0.446733    -0.739174
O      1.936893     0.350735     1.031573    -0.613884
O      4.632637     1.258506     2.292232    -0.601812
O      6.006928     9.013485     6.363226    -0.739225
O     -1.234090     8.040416     5.778386    -0.614707
O      2.380455     2.669154     4.517727    -0.601787
O      6.243494     3.275833     6.363226    -0.739174
O      4.378514     4.248905     5.778386    -0.613884
O      4.738345     1.427274     4.517727    -0.601812

The following XYZ coordinates are in angstroms. Other properties are in atomic units.
The sperically averaged electron density of each atom fit to a function of the form exp(a - br)
eigen_1, eigen_2 and eigen_3 are the three eigenvalues of traceless quadrupole moment tensor
  atom number  atomic symbol              X              Y              Z     net charge C6 coefficient C8 coefficient C10 coefficient fluctuating dipole atomic polarizability isotropic forcefield polarizability              a              b squared Pearson coefficient          <r^3>          <r^4>         wp_QDO          m_QDO          q_QDO       dipole_x       dipole_y       dipole_z         dipole            Qxy            Qxz            Qyz     Q(x^2-y^2)  Q(3z^2 - R^2)        eigen_1        eigen_2        eigen_3 static polarizability      alpha(xx)      alpha(xy)      alpha(xz)      alpha(yy)      alpha(yz)      alpha(zz) atomic spin moment
            1             Gd       4.138014      10.241092      13.364408       2.057324     130.273748 0.30922733E+04  0.10609005E+06                                17.223051                           15.288215       1.991173       2.356781                    0.998325      77.806499     187.106036       0.629858       0.283444      -1.311156       0.000145       0.000489       0.024657       0.024662      -0.039552      -0.000063      -0.000193      -0.167591       0.083239      -0.106534       0.027746       0.078788             18.931369      19.932342      -1.723566      -0.000183      19.817957       0.000123      17.043807           0.000026
            2             Gd       4.138024      10.241107       7.065469       2.057323     130.273932 0.30922785E+04  0.10609028E+06                                17.223073                           15.288232       1.991159       2.356777                    0.998325      77.806520     187.106165       0.629857       0.283444      -1.311155      -0.000376      -0.000344      -0.024657       0.024662       0.041328      -0.000146      -0.000142       0.165870       0.083241      -0.106536       0.027747       0.078789             18.931394      21.193438      -1.111824       0.000184      18.556919      -0.000109      17.043825           0.000025
            3             Gd       3.559407       2.048224       0.255510       2.057323     130.273929 0.30922789E+04  0.10609029E+06                                17.223071                           15.288232       1.991166       2.356779                    0.998325      77.806530     187.106182       0.629857       0.283444      -1.311155      -0.000146      -0.000489      -0.024657       0.024662      -0.039552      -0.000063      -0.000193      -0.167591       0.083239      -0.106534       0.027746       0.078788             18.931390      19.932362      -1.723565      -0.000183      19.817981       0.000124      17.043828           0.000025
            4             Gd       3.559397       2.048209       6.554449       2.057322     130.274029 0.30922814E+04  0.10609040E+06                                17.223083                           15.288241       1.991154       2.356775                    0.998325      77.806538     187.106245       0.629857       0.283444      -1.311155       0.000376       0.000344       0.024656       0.024662       0.041328      -0.000146      -0.000141       0.165869       0.083241      -0.106535       0.027747       0.078789             18.931406      21.193451      -1.111822       0.000186      18.556931      -0.000110      17.043835           0.000025
            5              H       2.580898       5.341739      12.884442       0.135146       1.055140 0.78563562E+01  0.76742578E+02                                 1.698895                            1.626164      -1.330233       2.257400                    0.995190       3.503925       9.769647       0.496766       1.262231      -0.711711      -0.002520      -0.031640       0.011536       0.033772      -0.001266       0.000546      -0.001204      -0.016064      -0.013625      -0.006008      -0.004497       0.010505              1.720843       1.728019      -0.271559       0.095236       2.090392      -0.122549       1.344120           0.000009
            6              H       9.669505       6.947547      12.884442       0.133834       1.062279 0.79252915E+01  0.77621985E+02                                 1.710171                            1.636126      -1.349080       2.249149                    0.994921       3.518197       9.837698       0.493727       1.266629      -0.710756       0.002216       0.031710       0.011769       0.033896      -0.001175      -0.000529       0.001170      -0.015941      -0.013773      -0.005919      -0.004530       0.010449              1.732524       1.739512      -0.274876      -0.096361       2.106718       0.124057       1.351341           0.000009
            7              H       2.734855       5.587539       7.545435       0.135146       1.055141 0.78563714E+01  0.76742758E+02                                 1.698897                            1.626166      -1.330232       2.257400                    0.995190       3.503925       9.769647       0.496766       1.262231      -0.711711       0.027368       0.016077      -0.011536       0.033772       0.005524      -0.001322      -0.000034       0.011932      -0.013625      -0.006008      -0.004497       0.010505              1.720845       2.234642      -0.025798      -0.151827       1.583772       0.032199       1.344121           0.000009
            8              H       0.409564       6.701773       7.545435       0.133834       1.062279 0.79252933E+01  0.77622016E+02                                 1.710172                            1.636126      -1.349080       2.249149                    0.994921       3.518198       9.837705       0.493727       1.266630      -0.710755      -0.027563      -0.015834      -0.011769       0.033896       0.005532       0.001284       0.000034       0.011714      -0.013773      -0.005919      -0.004530       0.010449              1.732525       2.252651      -0.025954       0.153675       1.593581      -0.032553       1.351342           0.000009
            9              H       5.116523       6.947577       0.735476       0.135146       1.055139 0.78563483E+01  0.76742481E+02                                 1.698894                            1.626163      -1.330231       2.257400                    0.995190       3.503923       9.769640       0.496766       1.262231      -0.711711       0.002520       0.031641      -0.011536       0.033772      -0.001266       0.000546      -0.001204      -0.016064      -0.013625      -0.006008      -0.004497       0.010505              1.720843       1.728018      -0.271559       0.095236       2.090391      -0.122549       1.344119           0.000009
           10              H      -1.972084       5.341769       0.735476       0.133833       1.062281 0.79253077E+01  0.77622186E+02                                 1.710173                            1.636128      -1.349081       2.249148                    0.994921       3.518201       9.837713       0.493727       1.266629      -0.710755      -0.002216      -0.031710      -0.011769       0.033896      -0.001175      -0.000529       0.001170      -0.015941      -0.013773      -0.005919      -0.004530       0.010449              1.732526       1.739514      -0.274876      -0.096362       2.106721       0.124057       1.351343           0.000009
           11              H       4.962566       6.701777       6.074483       0.135146       1.055142 0.78563741E+01  0.76742800E+02                                 1.698898                            1.626166      -1.330232       2.257400                    0.995190       3.503926       9.769654       0.496766       1.262232      -0.711711      -0.027368      -0.016077       0.011536       0.033772       0.005524      -0.001322      -0.000034       0.011932      -0.013625      -0.006008      -0.004497       0.010505              1.720846       2.234644      -0.025798      -0.151827       1.583773       0.032199       1.344121           0.000010
           12              H       7.287857       5.587543       6.074483       0.133833       1.062279 0.79252874E+01  0.77621944E+02                                 1.710172                            1.636126      -1.349079       2.249150                    0.994921       3.518197       9.837702       0.493727       1.266630      -0.710755       0.027564       0.015834       0.011769       0.033896       0.005532       0.001284       0.000034       0.011714      -0.013773      -0.005919      -0.004530       0.010449              1.732524       2.252650      -0.025954       0.153675       1.593581      -0.032553       1.351342           0.000009
           13              C       3.002921       7.417000      12.827511       0.703796      21.481704 0.21935019E+03  0.44060184E+04                                 7.219000                            5.320749      -0.086118       2.053892                    0.999330      20.906098      58.088704       0.630027       0.483993      -1.011032       0.034593       0.031475      -0.007109       0.047307      -0.010720      -0.037958      -0.005472       0.045927       0.321630      -0.080080      -0.036927       0.117007              8.422736      10.288687       1.733066       1.420040      10.466604      -0.794200       4.512915           0.000010
           14              C       2.213063       6.167583      12.743612      -0.178325      34.323915 0.40612656E+03  0.93929835E+04                                 9.223155                            6.738448       0.080736       2.014689                    0.999165      28.784540      82.252542       0.631647       0.419266      -1.061693      -0.007776       0.001918      -0.003837       0.008881      -0.012899      -0.010984       0.000452      -0.005014       0.266997      -0.058102      -0.031795       0.089897             10.975391      16.053825       4.990193       0.450160      11.974103      -0.134711       4.898245           0.000013
           15              C       9.247482       4.872286      12.827511       0.702518      21.496097 0.21951311E+03  0.44100644E+04                                 7.222490                            5.322869      -0.088421       2.053073                    0.999405      20.913047      58.111177       0.629882       0.484019      -1.011028      -0.034678      -0.031091      -0.006940       0.047089      -0.010836       0.037842       0.005721       0.046383       0.321924      -0.080416      -0.036644       0.117060              8.427381      10.290508       1.735634      -1.420019      10.477034       0.794964       4.514602           0.000010
           16              C      10.037340       6.121703      12.743612      -0.174560      34.161128 0.40385613E+03  0.93263576E+04                                 9.185518                            6.711846       0.089643       2.018053                    0.999202      28.720878      81.978921       0.634063       0.418301      -1.062423       0.009178      -0.000920      -0.003616       0.009907      -0.013230       0.011116      -0.000335      -0.006351       0.261180      -0.057645      -0.030349       0.087994             10.928484      15.970579       4.958129      -0.448139      11.935620       0.136543       4.879252           0.000013
           17              C       1.051884       4.302073       7.602366       0.703796      21.481703 0.21935009E+03  0.44060157E+04                                 7.218998                            5.320747      -0.086117       2.053892                    0.999330      20.906092      58.088676       0.630027       0.483993      -1.011032      -0.013221      -0.044862       0.007109       0.047306      -0.024671       0.011644      -0.036540      -0.011590       0.321630      -0.080080      -0.036927       0.117007              8.422736       9.071589       1.142659      -1.334346      11.683704       0.931011       4.512913           0.000010
           18              C       1.831277       5.558044       7.686265      -0.178324      34.323934 0.40612649E+03  0.93929815E+04                                 9.223157                            6.738447       0.080738       2.014690                    0.999165      28.784535      82.252522       0.631647       0.419266      -1.061693      -0.005120       0.006159       0.003837       0.008881      -0.006015       0.005201      -0.009685       0.023366       0.266997      -0.058102      -0.031795       0.089897             10.975396       8.832062       1.486925      -0.317678      19.195880       0.346225       4.898245           0.000012
           19              C       2.092535       7.987239       7.602366       0.702518      21.496118 0.21951340E+03  0.44100719E+04                                 7.222496                            5.322874      -0.088430       2.053070                    0.999405      20.913056      58.111219       0.629882       0.484019      -1.011028       0.012838       0.044771       0.006940       0.047089      -0.024922      -0.011370       0.036545      -0.011690       0.321923      -0.080416      -0.036644       0.117060              8.427389       9.078376       1.147628       1.335027      11.689187      -0.930660       4.514605           0.000010
           20              C       1.313141       6.731267       7.686265      -0.174560      34.161138 0.40385620E+03  0.93263599E+04                                 9.185522                            6.711847       0.089643       2.018053                    0.999202      28.720880      81.978942       0.634062       0.418301      -1.062423       0.004834      -0.007856       0.003615       0.009907      -0.005696      -0.005153       0.009856       0.024714       0.261180      -0.057645      -0.030349       0.087993             10.928489       8.810235       1.484648       0.318444      19.095979      -0.343606       4.879254           0.000013
           21              C       4.694500       4.872316       0.792407       0.703796      21.481698 0.21935013E+03  0.44060166E+04                                 7.218998                            5.320748      -0.086117       2.053892                    0.999330      20.906094      58.088688       0.630027       0.483993      -1.011032      -0.034593      -0.031475       0.007109       0.047307      -0.010720      -0.037958      -0.005472       0.045927       0.321630      -0.080080      -0.036927       0.117007              8.422734      10.288685       1.733067       1.420039      10.466602      -0.794200       4.512914           0.000010
           22              C       5.484358       6.121733       0.876306      -0.178325      34.323902 0.40612638E+03  0.93929782E+04                                 9.223153                            6.738446       0.080737       2.014689                    0.999165      28.784532      82.252509       0.631647       0.419266      -1.061693       0.007776      -0.001918       0.003837       0.008881      -0.012899      -0.010984       0.000452      -0.005014       0.266997      -0.058102      -0.031795       0.089897             10.975388      16.053821       4.990192       0.450160      11.974099      -0.134711       4.898244           0.000014
           23              C      -1.550061       7.417030       0.792407       0.702517      21.496105 0.21951320E+03  0.44100670E+04                                 7.222494                            5.322872      -0.088424       2.053072                    0.999405      20.913055      58.111217       0.629882       0.484019      -1.011028       0.034678       0.031091       0.006940       0.047089      -0.010836       0.037842       0.005721       0.046383       0.321924      -0.080416      -0.036644       0.117060              8.427386      10.290513       1.735636      -1.420019      10.477041       0.794964       4.514604           0.000010
           24              C      -2.339919       6.167613       0.876306      -0.174560      34.161135 0.40385620E+03  0.93263599E+04                                 9.185521                            6.711847       0.089641       2.018052                    0.999202      28.720882      81.978947       0.634063       0.418301      -1.062423      -0.009178       0.000920       0.003615       0.009907      -0.013230       0.011116      -0.000335      -0.006351       0.261180      -0.057645      -0.030349       0.087994             10.928487      15.970582       4.958131      -0.448139      11.935626       0.136543       4.879253           0.000012
           25              C       6.645537       7.987243       6.017552       0.703796      21.481708 0.21935013E+03  0.44060171E+04                                 7.219002                            5.320749      -0.086119       2.053892                    0.999330      20.906098      58.088714       0.630027       0.483993      -1.011032       0.013221       0.044862      -0.007109       0.047307      -0.024671       0.011644      -0.036540      -0.011590       0.321630      -0.080080      -0.036927       0.117007              8.422740       9.071594       1.142661      -1.334347      11.683710       0.931011       4.512915           0.000010
           26              C       5.866144       6.731272       5.933653      -0.178325      34.323954 0.40612670E+03  0.93929882E+04                                 9.223163                            6.738450       0.080735       2.014689                    0.999165      28.784542      82.252567       0.631646       0.419266      -1.061693       0.005120      -0.006159      -0.003837       0.008881      -0.006015       0.005201      -0.009685       0.023366       0.266996      -0.058102      -0.031795       0.089897             10.975404       8.832067       1.486928      -0.317678      19.195896       0.346225       4.898248           0.000012
           27              C       5.604886       4.302077       6.017552       0.702518      21.496117 0.21951339E+03  0.44100715E+04                                 7.222496                            5.322873      -0.088429       2.053070                    0.999405      20.913055      58.111212       0.629882       0.484019      -1.011028      -0.012838      -0.044771      -0.006940       0.047089      -0.024922      -0.011369       0.036545      -0.011690       0.321923      -0.080416      -0.036644       0.117060              8.427389       9.078374       1.147629       1.335026      11.689188      -0.930660       4.514605           0.000010
           28              C       6.384280       5.558049       5.933653      -0.174560      34.161145 0.40385626E+03  0.93263618E+04                                 9.185523                            6.711848       0.089643       2.018053                    0.999202      28.720882      81.978951       0.634062       0.418301      -1.062423      -0.004834       0.007856      -0.003615       0.009907      -0.005696      -0.005153       0.009855       0.024714       0.261179      -0.057645      -0.030348       0.087993             10.928491       8.810235       1.484648       0.318444      19.095984      -0.343606       4.879254           0.000013
           29              C       4.790730       9.832274      10.214938       0.530824      23.278836 0.26326774E+03  0.55169830E+04                                 7.409309                            5.735803       0.013281       2.060057                    0.999324      22.830416      64.105408       0.623706       0.468621      -1.022559       0.128452      -0.080456      -0.000000       0.151569       0.112517       0.013100       0.020914      -0.109164      -0.293011      -0.099895      -0.076222       0.176117              8.343894       6.609017      -1.440080      -0.337030       5.211853      -0.538080      13.210812           0.000006
           30              C       3.485309      10.649925      10.214938       0.530889      23.281511 0.26330401E+03  0.55179088E+04                                 7.409813                            5.736172       0.019961       2.061856                    0.999306      22.831455      64.108360       0.623693       0.468617      -1.022565      -0.128522       0.080500       0.000000       0.151651       0.111753      -0.013148      -0.020991      -0.108422      -0.293303      -0.100014      -0.075324       0.175338              8.344491       6.609348      -1.440153       0.337125       5.212111       0.538235      13.212014           0.000007
           31              C       2.906691       2.457042       3.404979       0.530823      23.278839 0.26326777E+03  0.55169841E+04                                 7.409311                            5.735804       0.013280       2.060057                    0.999324      22.830421      64.105436       0.623706       0.468621      -1.022558      -0.128452       0.080456      -0.000000       0.151569       0.112517       0.013100       0.020914      -0.109164      -0.293010      -0.099895      -0.076222       0.176117              8.343896       6.609018      -1.440080      -0.337027       5.211855      -0.538082      13.210816           0.000007
           32              C       4.212112       1.639391       3.404979       0.530889      23.281510 0.26330400E+03  0.55179085E+04                                 7.409814                            5.736172       0.019961       2.061857                    0.999306      22.831455      64.108366       0.623693       0.468617      -1.022565       0.128522      -0.080500      -0.000000       0.151651       0.111753      -0.013148      -0.020991      -0.108422      -0.293303      -0.100014      -0.075324       0.175338              8.344492       6.609348      -1.440153       0.337122       5.212112       0.538237      13.212015           0.000007
           33              O       4.204981       7.290337      13.173185      -0.739224      49.502271 0.71816185E+03  0.18568931E+05                                10.706122                            8.320952       0.124920       2.038726                    0.997994      31.002969      84.647124       0.655219       0.361539      -1.136451      -0.073184       0.030664      -0.009062       0.079864       0.012969      -0.007481      -0.009943       0.125098       0.271690      -0.109579       0.017626       0.091952             12.492324      19.722644      -1.113770       4.994783       9.124539      -1.448461       8.629790           0.000003
           34              O       2.515503       8.543607      12.588345      -0.614706      33.240875 0.51565433E+03  0.12227923E+05                                 8.083640                            6.949060       0.691796       2.267605                    0.998145      27.701559      71.562644       0.735508       0.351176      -1.148981      -0.041289      -0.035542      -0.060812       0.081647      -0.060705      -0.032801      -0.028866      -0.071655       0.120491      -0.103376       0.043162       0.060214              8.746657       7.096953      -1.036926       0.199766      13.264736      -1.769682       5.878281           0.000008
           35              O       5.211251       9.451383      11.327686      -0.601786      38.803759 0.57478793E+03  0.14073774E+05                                 9.123315                            7.468761       0.255015       2.106114                    0.998088      28.858154      76.972500       0.687357       0.363932      -1.133227       0.046709      -0.015045      -0.091287       0.103641       0.098966       0.039892      -0.015328      -0.069647       0.091951      -0.130890       0.039200       0.091690             10.300403       6.853117      -0.734675       2.284789       7.087678      -2.356342      16.960414           0.000002
           36              O       8.045420       4.998947      13.173185      -0.739174      49.522312 0.71864954E+03  0.18585329E+05                                10.709640                            8.324968       0.121765       2.037805                    0.997996      31.009860      84.684009       0.654898       0.361642      -1.136330       0.073090      -0.030690      -0.009301       0.079816       0.012924       0.007232       0.009922       0.125527       0.273239      -0.110037       0.017633       0.092404             12.494982      19.723783      -1.114272      -4.995856       9.128214       1.449206       8.632948           0.000004
           37              O       5.760528      11.938581      12.588345      -0.613883      33.239933 0.51558437E+03  0.12226218E+05                                 8.085134                            6.949686       0.689850       2.266978                    0.998182      27.695974      71.555136       0.735278       0.351287      -1.148855       0.040452       0.036209      -0.060243       0.081097      -0.061300       0.032510       0.029081      -0.072059       0.119042      -0.103686       0.043110       0.060576              8.748747       7.098368      -1.038275      -0.200387      13.268538       1.770689       5.879336           0.000007
           38              O       3.064784      11.030810      11.327686      -0.601813      38.792246 0.57458820E+03  0.14067506E+05                                 9.120991                            7.467048       0.255334       2.106122                    0.998083      28.855683      76.959359       0.687501       0.363892      -1.133271      -0.046583       0.015073      -0.091402       0.103689       0.099285      -0.040318       0.015263      -0.069702       0.091885      -0.131321       0.039198       0.092123             10.297612       6.851261      -0.734312      -2.284107       7.085843       2.355846      16.955733           0.000002
           39              O       1.690493       3.275831       7.256692      -0.739225      49.502302 0.71816245E+03  0.18568949E+05                                10.706127                            8.320956       0.124932       2.038730                    0.997994      31.002965      84.647116       0.655219       0.361539      -1.136451      -0.059530       0.052463       0.009062       0.079864      -0.041097      -0.005681      -0.011070      -0.097808       0.271691      -0.109579       0.017626       0.091953             12.492333      12.018158      -4.851219      -3.483224      16.829045       3.861746       8.629795           0.000003
           40              O       8.931511       4.248900       7.841532      -0.614706      33.240868 0.51565408E+03  0.12227916E+05                                 8.083640                            6.949059       0.691796       2.267605                    0.998144      27.701556      71.562639       0.735508       0.351176      -1.148981       0.013957       0.052662       0.060812       0.081647      -0.009439      -0.011655      -0.042110       0.139709       0.120490      -0.103376       0.043163       0.060214              8.746657      12.904191       1.780167      -1.679418       7.457500      -0.592655       5.878280           0.000007
           41              O       5.316966       9.620162       9.102191      -0.601787      38.803796 0.57478850E+03  0.14073792E+05                                 9.123321                            7.468765       0.255014       2.106114                    0.998088      28.858176      76.972582       0.687357       0.363932      -1.133227       0.033924      -0.035459       0.091287       0.103641       0.088611      -0.031204       0.029202      -0.112344       0.091957      -0.130893       0.039202       0.091690             10.300410       7.620002      -0.362664      -3.117274       6.320803       1.027247      16.960424           0.000003
           42              O       1.453927       9.013483       7.256692      -0.739174      49.522329 0.71865000E+03  0.18585343E+05                                10.709642                            8.324970       0.121761       2.037803                    0.997996      31.009865      84.684024       0.654898       0.361642      -1.136331       0.059514      -0.052366       0.009301       0.079816      -0.041293       0.005770       0.010838      -0.098003       0.273240      -0.110036       0.017632       0.092404             12.494984      12.021743      -4.850531       3.484362      16.830259      -3.862382       8.632949           0.000004
           43              O       3.318907       8.040411       7.841532      -0.613884      33.239954 0.51558480E+03  0.12226231E+05                                 8.085139                            6.949690       0.689847       2.266977                    0.998182      27.695978      71.555162       0.735278       0.351287      -1.148855      -0.014923      -0.052199       0.060243       0.081097      -0.009648       0.011976       0.041943       0.140895       0.119040      -0.103686       0.043110       0.060576              8.748753      12.908606       1.780270       1.680595       7.458313       0.592536       5.879340           0.000007
           44              O       2.959076      10.862042       9.102191      -0.601812      38.792174 0.57458682E+03  0.14067464E+05                                 9.120980                            7.467039       0.255333       2.106122                    0.998083      28.855660      76.959282       0.687501       0.363892      -1.133271      -0.033893       0.035333       0.091402       0.103689       0.088829       0.031330      -0.029613      -0.112806       0.091884      -0.131320       0.039198       0.092122             10.297599       7.617866      -0.362429       3.116527       6.319225      -1.026841      16.955707           0.000003
           45              O       3.492440       4.998979       0.446733      -0.739225      49.502274 0.71816196E+03  0.18568934E+05                                10.706122                            8.320952       0.124920       2.038726                    0.997994      31.002973      84.647134       0.655219       0.361539      -1.136451       0.073184      -0.030664       0.009063       0.079864       0.012969      -0.007481      -0.009943       0.125098       0.271689      -0.109579       0.017626       0.091952             12.492324      19.722644      -1.113769       4.994782       9.124539      -1.448461       8.629789           0.000004
           46              O       5.181918       3.745709       1.031573      -0.614706      33.240878 0.51565441E+03  0.12227925E+05                                 8.083641                            6.949061       0.691795       2.267604                    0.998145      27.701558      71.562646       0.735508       0.351176      -1.148981       0.041289       0.035543       0.060812       0.081647      -0.060705      -0.032801      -0.028866      -0.071655       0.120491      -0.103376       0.043162       0.060214              8.746658       7.096954      -1.036925       0.199766      13.264738      -1.769682       5.878282           0.000007
           47              O       2.486170       2.837933       2.292232      -0.601786      38.803786 0.57478830E+03  0.14073787E+05                                 9.123322                            7.468766       0.255013       2.106113                    0.998088      28.858164      76.972556       0.687356       0.363933      -1.133227      -0.046709       0.015045       0.091287       0.103641       0.098966       0.039893      -0.015328      -0.069647       0.091951      -0.130890       0.039200       0.091690             10.300410       6.853122      -0.734677       2.284792       7.087683      -2.356345      16.960426           0.000002
           48              O      -0.347999       7.290369       0.446733      -0.739174      49.522343 0.71865007E+03  0.18585346E+05                                10.709645                            8.324972       0.121765       2.037805                    0.997996      31.009868      84.684049       0.654898       0.361642      -1.136330      -0.073090       0.030690       0.009301       0.079816       0.012924       0.007232       0.009922       0.125527       0.273240      -0.110036       0.017633       0.092404             12.494988      19.723793      -1.114273      -4.995859       9.128220       1.449207       8.632953           0.000004
           49              O       1.936893       0.350735       1.031573      -0.613884      33.239956 0.51558478E+03  0.12226230E+05                                 8.085139                            6.949689       0.689849       2.266977                    0.998182      27.695980      71.555164       0.735278       0.351287      -1.148855      -0.040452      -0.036209       0.060243       0.081097      -0.061300       0.032510       0.029081      -0.072059       0.119041      -0.103686       0.043110       0.060576              8.748753       7.098371      -1.038275      -0.200387      13.268547       1.770691       5.879339           0.000007
           50              O       4.632637       1.258506       2.292232      -0.601812      38.792199 0.57458726E+03  0.14067477E+05                                 9.120984                            7.467042       0.255336       2.106123                    0.998083      28.855671      76.959317       0.687501       0.363892      -1.133271       0.046583      -0.015073       0.091402       0.103689       0.099284      -0.040318       0.015263      -0.069702       0.091885      -0.131321       0.039198       0.092123             10.297603       6.851257      -0.734313      -2.284106       7.085838       2.355846      16.955714           0.000002
           51              O       6.006928       9.013485       6.363226      -0.739225      49.502338 0.71816301E+03  0.18568969E+05                                10.706135                            8.320961       0.124931       2.038730                    0.997994      31.002970      84.647154       0.655218       0.361539      -1.136450       0.059530      -0.052463      -0.009062       0.079864      -0.041097      -0.005681      -0.011070      -0.097808       0.271691      -0.109579       0.017626       0.091953             12.492342      12.018168      -4.851223      -3.483228      16.829058       3.861749       8.629800           0.000004
           52              O      -1.234090       8.040416       5.778386      -0.614707      33.240902 0.51565470E+03  0.12227934E+05                                 8.083647                            6.949064       0.691794       2.267604                    0.998144      27.701565      71.562683       0.735507       0.351176      -1.148981      -0.013958      -0.052662      -0.060812       0.081647      -0.009439      -0.011655      -0.042110       0.139709       0.120490      -0.103376       0.043163       0.060214              8.746665      12.904204       1.780170      -1.679420       7.457506      -0.592656       5.878285           0.000007
           53              O       2.380455       2.669154       4.517727      -0.601787      38.803833 0.57478924E+03  0.14073815E+05                                 9.123328                            7.468771       0.255014       2.106114                    0.998088      28.858177      76.972598       0.687356       0.363933      -1.133227      -0.033924       0.035459      -0.091287       0.103641       0.088611      -0.031204       0.029202      -0.112344       0.091956      -0.130892       0.039202       0.091690             10.300419       7.620006      -0.362663      -3.117275       6.320808       1.027246      16.960443           0.000002
           54              O       6.243494       3.275833       6.363226      -0.739174      49.522321 0.71864987E+03  0.18585339E+05                                10.709640                            8.324969       0.121761       2.037803                    0.997996      31.009863      84.684014       0.654898       0.361642      -1.136331      -0.059514       0.052366      -0.009301       0.079816      -0.041293       0.005770       0.010838      -0.098002       0.273240      -0.110036       0.017632       0.092404             12.494982      12.021740      -4.850530       3.484361      16.830259      -3.862382       8.632948           0.000004
           55              O       4.378514       4.248905       5.778386      -0.613884      33.239954 0.51558480E+03  0.12226231E+05                                 8.085139                            6.949690       0.689847       2.266977                    0.998182      27.695978      71.555161       0.735278       0.351287      -1.148855       0.014923       0.052199      -0.060243       0.081097      -0.009648       0.011976       0.041943       0.140894       0.119040      -0.103686       0.043110       0.060576              8.748753      12.908605       1.780271       1.680595       7.458314       0.592537       5.879340           0.000007
           56              O       4.738345       1.427274       4.517727      -0.601812      38.792223 0.57458781E+03  0.14067494E+05                                 9.120989                            7.467047       0.255331       2.106121                    0.998083      28.855669      76.959322       0.687501       0.363892      -1.133271       0.033893      -0.035332      -0.091402       0.103689       0.088829       0.031330      -0.029613      -0.112806       0.091884      -0.131320       0.039198       0.092122             10.297610       7.617872      -0.362429       3.116528       6.319231      -1.026842      16.955726           0.000003

******************************************************
Auxiliary information for the entire system
The total spin magnetic moment of the unit cell is   0.000493
The total net atomic charge of the unit cell is   0.000001
Accuracy of reproducing the electrostatic potential in the unit cell:
  The inner radius (bohr) =    5.0000
  The outer radius (bohr) =   12.0000
  Valid grid points have density less than (e/(bohr^3)) =    0.0001
  The number of valid grid points were=        30068
  The rms potential error without charges in kcal/mol is=      6.64432
  The rms potential error with partial charges in kcal/mol is=      1.19780
  The RRMSE value at monopole order=      0.18027
  The rms potential error with partial charges and cloud penetration in kcal/mol is=      1.18567
  The RRMSE value at monopole order with cloud penetration is=      0.17845
  The rms potential error with partial charges and atomic dipoles in kcal/mol is=      0.90729
  The RRMSE value at dipole order=      0.13655
  The rms potential error with partial charges, atomic dipoles and cloud penetration in kcal/mol is=      0.88672
  The RRMSE value at dipole order with cloud penetration=      0.13345

******************************************************
The electron densities and ab initio electrostatic potential were computed in VASP using the PBE functional and
projector augmented wave method. See the main text of the journal article for a description of computational details.
The atomic charges, dipoles, and quadrupoles were computed with the DDEC6 method as described in
(a) T. A. Manz and N. Gabaldon Limas, RSC Adv. 6 (2016) 47771-47801 DOI: 10.1039/c6ra04656h
(b) N. Gabaldon Limas and T. A. Manz, RSC Adv. 8 (2018) 2678-2707 DOI: 10.1039/c7ra11829e.
For each atom in the material, the electron cloud parameters were fit to the spherically averaged atom-in-material
electron density using radial positions for which this density was between 10^-4 and 10^-2 electrons per cubic bohr.
The polarizabilities, dispersion coefficients, and quantum Drude oscillator (QDO) parameters were fit using the MCLF method.
The magnetic structure of the system was optimized in VASP from the default ferromagnetic initial guess using spin polarization.
The atomic spin moments (ASMs) were computed on this optimized magnetic structure using the DDEC6 partition as inputs
to the method of T. A. Manz and D. S. Sholl, J. Chem. Theory Comput. 7 (2011) 4146-4164 DOI: 10.1021/ct200539n.
The RMSE and RRMSE were computed using a uniform grid with Ewald summation.
