# Supplementary material for: A collection of forcefield precursors for metal–organic frameworks
Source: RSC Adv. 2019 Nov 13;9(63):36492–507. doi: 10.1039/c9ra07327b (PMC9075174; doi:10.1039/c9ra07327b)
Supplement: RA-009-C9RA07327B-s5419 [file RA-009-C9RA07327B-s5419.xyz]

  182
jmolscript: load "" {1 1 1} spacegroup "x,y,z" unitcell [{      9.304600     0.000000     0.000000 }, {      4.652289    12.888975     0.000000 }, {      3.508268    -0.000008    19.599591 }]
Zn     9.043953     9.559237     0.233823     0.757712
Zn     6.667065     9.559233     9.565972     0.758378
Zn     8.421204     3.329730    19.365768     0.757712
Zn    10.798092     3.329734    10.033619     0.758378
H      6.776059     8.145832     1.307293     0.094421
H      6.210538     6.266619     2.467589     0.147644
H     10.076005     5.302523     2.573426     0.137628
H     10.515426     7.181736     1.389611     0.091402
H      9.344204     4.057448     4.374629     0.097093
H      8.990190     3.062419     3.202573     0.104691
H      6.188574     1.513164     4.756821     0.095338
H      6.390988     2.412815     3.480887     0.103372
H     12.924290    11.409320     2.849781     0.146329
H     11.807481     9.847176     1.626766     0.101136
H      8.728115    12.213592     1.379811     0.090718
H      5.168900     0.956361     2.475428     0.140997
H     13.994700    10.633398    15.810990     0.111313
H     14.073793     6.630082    15.810990     0.114379
H      7.457636    11.012333    18.443215     0.110824
H      6.696844    12.783285     1.062298     0.108458
H      8.934961     8.145829     8.492503     0.094173
H      9.500486     6.266617     7.332207     0.147191
H      5.635020     5.302521     7.226369     0.135631
H      5.195596     7.181733     8.410184     0.093655
H      6.366823     4.057447     5.425167     0.096597
H      6.720839     3.062418     6.597222     0.104531
H      9.522458     1.513164     5.042975     0.094477
H      9.320042     2.412814     6.318908     0.101910
H     12.091325    11.409318     6.950015     0.144888
H     13.208136     9.847174     8.173029     0.102105
H      6.982899    12.213589     8.419984     0.090562
H     10.542133     0.956359     7.324367     0.142436
H     14.529184    10.633399    13.588396     0.110788
H      5.145498     6.630083    13.588396     0.115531
H     11.761648    11.012336    10.956171     0.111314
H      9.014168    12.783282     8.737498     0.107261
H     10.689098     4.743135    18.292298     0.094421
H     11.254619     6.622348    17.132002     0.147644
H      7.389152     7.586444    17.026165     0.137628
H      6.949731     5.707231    18.209980     0.091402
H      8.120953     8.831519    15.224962     0.097093
H      8.474967     9.826548    16.397018     0.104691
H     11.276583    11.375803    14.842770     0.095339
H     11.074169    10.476152    16.118704     0.103372
H      4.540867     1.479647    16.749810     0.146330
H      5.657676     3.041791    17.972825     0.101136
H      8.737042     0.675375    18.219780     0.090718
H     12.296257    11.932606    17.124163     0.140997
H      3.470457     2.255569     3.788601     0.111313
H      3.391364     6.258885     3.788601     0.114380
H     10.007521     1.876634     1.156376     0.110824
H     10.768313     0.105682    18.537293     0.108458
H      8.530196     4.743138    11.107088     0.094173
H      7.964671     6.622350    12.267384     0.147191
H     11.830137     7.586446    12.373222     0.135631
H     12.269561     5.707234    11.189407     0.093655
H     11.098334     8.831520    14.174424     0.096597
H     10.744318     9.826549    13.002369     0.104531
H      7.942699    11.375803    14.556616     0.094477
H      8.145115    10.476153    13.280683     0.101910
H      5.373832     1.479649    12.649576     0.144888
H      4.257021     3.041793    11.426562     0.102105
H     10.482258     0.675378    11.179607     0.090562
H      6.923024    11.932608    12.275224     0.142436
H      2.935973     2.255568     6.011195     0.110788
H     12.319659     6.258884     6.011195     0.115531
H      5.703509     1.876631     8.643420     0.111313
H      8.450989     0.105685    10.862093     0.107261
C      7.451710     7.563250     1.567967     0.108848
C      7.102773     6.439331     2.269633    -0.259555
C      8.076659     5.586081     2.673384     0.339914
C      9.384200     5.872216     2.326471    -0.255162
C      9.633807     6.998713     1.620886     0.119504
C      8.619636     3.596796     3.923838    -0.079988
C      6.849186     1.873024     4.143354    -0.076039
C     11.485767    12.806484     2.818421     0.330987
C     12.066223    11.592343     2.542067    -0.259166
C     11.386516    10.651448     1.816882     0.101864
C      9.598720    12.051191     1.664005     0.115440
C      5.584450     0.136622     2.338231    -0.267106
C     13.664905     8.602095    17.539674     0.570191
C     13.989363     8.627873    16.061865    -0.015706
C     14.114182     9.823970    15.366079    -0.131132
C     14.141625     7.439510    15.358240    -0.116810
C      9.777805    10.504507    19.470234     0.593541
C      8.939887    11.739270    19.550592    -0.029136
C      7.744445    11.759893    18.917525    -0.121527
C      1.229396    -0.025778     0.625227    -0.129784
C      8.259311     7.563247     8.231828     0.109034
C      8.608250     6.439329     7.530163    -0.258152
C      7.634365     5.586079     7.126411     0.338795
C      6.326824     5.872214     7.473324    -0.252689
C      6.077215     6.998710     8.178909     0.115729
C      7.091392     3.596795     5.875957    -0.080211
C      8.861845     1.873024     5.656442    -0.073315
C     13.529845    12.806483     6.981374     0.331189
C     12.949391    11.592341     7.257729    -0.257023
C     13.629100    10.651446     7.982913     0.102387
C      6.112294    12.051188     8.135790     0.115006
C     10.126584     0.136620     7.461564    -0.270652
C      5.554382     8.602097    11.859713     0.571542
C     14.534524     8.627874    13.337522    -0.017049
C     14.409704     9.823971    14.033307    -0.129353
C     14.382265     7.439511    14.041147    -0.116955
C      9.441479    10.504511     9.929153     0.591811
C     10.279395    11.739274     9.848794    -0.028349
C     11.474837    11.759897    10.481861    -0.124394
C      5.177038    -0.025782     9.174569    -0.127050
C     10.013447     5.325717    18.031624     0.108848
C     10.362384     6.449636    17.329958    -0.259555
C      9.388498     7.302886    16.926207     0.339914
C      8.080957     7.016751    17.273120    -0.255162
C      7.831350     5.890254    17.978705     0.119504
C      8.845521     9.292171    15.675753    -0.079988
C     10.615971    11.015943    15.456237    -0.076039
C      5.979390     0.082483    16.781170     0.330987
C      5.398934     1.296624    17.057524    -0.259166
C      6.078641     2.237519    17.782709     0.101864
C      7.866437     0.837776    17.935586     0.115440
C     11.880707    12.752345    17.261360    -0.267106
C      3.800252     4.286872     2.059917     0.570191
C      3.475794     4.261094     3.537726    -0.015706
C      3.350975     3.064997     4.233512    -0.131132
C      3.323532     5.449457     4.241351    -0.116810
C      7.687352     2.384460     0.129357     0.593541
C      8.525270     1.149697     0.048999    -0.029136
C      9.720712     1.129074     0.682066    -0.121527
C     11.583472     0.025770    18.974364    -0.129784
C      9.205846     5.325720    11.367763     0.109034
C      8.856907     6.449638    12.069428    -0.258152
C      9.830792     7.302888    12.473180     0.338795
C     11.138333     7.016753    12.126267    -0.252689
C     11.387942     5.890257    11.420682     0.115729
C     10.373765     9.292172    13.723634    -0.080211
C      8.603312    11.015943    13.943149    -0.073315
C      3.935312     0.082484    12.618217     0.331189
C      4.515766     1.296626    12.341862    -0.257023
C      3.836057     2.237521    11.616678     0.102387
C     11.352863     0.837779    11.463801     0.115006
C      7.338573    12.752347    12.138027    -0.270652
C     11.910775     4.286870     7.739878     0.571542
C      2.930633     4.261093     6.262069    -0.017049
C      3.055453     3.064996     5.566284    -0.129354
C      3.082892     5.449456     5.558444    -0.116955
C      8.023678     2.384456     9.670438     0.591811
C      7.185762     1.149693     9.750797    -0.028349
C      5.990320     1.129070     9.117730    -0.124395
C      7.635830     0.025774    10.425022    -0.127051
C      7.855515     2.719572     4.899898     0.088791
C      9.609642    10.169395    14.699693     0.088791
N      8.694134     7.863305     1.236734    -0.248937
N     10.151597    10.843752     1.373931    -0.243300
N      7.016887     7.863302     8.563061    -0.248155
N      5.559418    10.843749     8.425864    -0.244557
N      8.771023     5.025662    18.362857    -0.248937
N      7.313560     2.045215    18.225660    -0.243300
N     10.448270     5.025665    11.036530    -0.248155
N     11.905739     2.045218    11.173727    -0.244557
O      7.663093     4.536660     3.414249    -0.184722
O      7.550251     0.813035     3.506367    -0.181553
O     13.186998     9.668013    18.019864    -0.562984
O     13.885592     7.591599    18.190380    -0.557702
O      7.418640    10.653769     0.333193    -0.586938
O      9.326000     9.461015    19.041003    -0.571957
O      8.047934     4.536659     6.385547    -0.183198
O      8.160782     0.813034     6.293429    -0.180180
O      6.032287     9.668016    11.379523    -0.562995
O      5.333697     7.591602    11.209006    -0.558794
O      8.292376    10.653765     9.466602    -0.585791
O      9.893286     9.461019    10.358384    -0.571387
O      9.802064     8.352307    16.185342    -0.184722
O      9.914906    12.075932    16.093224    -0.181553
O      4.278159     3.220954     1.579727    -0.562984
O      3.579565     5.297368     1.409211    -0.557702
O     10.046517     2.235198    19.266398    -0.586938
O      8.139157     3.427952     0.558588    -0.571957
O      9.417223     8.352308    13.214044    -0.183198
O      9.304375    12.075933    13.306162    -0.180180
O     11.432870     3.220951     8.220068    -0.562995
O     12.131460     5.297365     8.390585    -0.558794
O      9.172781     2.235202    10.132989    -0.585791
O      7.571871     3.427948     9.241207    -0.571387

The following XYZ coordinates are in angstroms. Other properties are in atomic units.
The sperically averaged electron density of each atom fit to a function of the form exp(a - br)
eigen_1, eigen_2 and eigen_3 are the three eigenvalues of traceless quadrupole moment tensor
  atom number  atomic symbol              X              Y              Z     net charge C6 coefficient C8 coefficient C10 coefficient fluctuating dipole atomic polarizability isotropic forcefield polarizability              a              b squared Pearson coefficient          <r^3>          <r^4>         wp_QDO          m_QDO          q_QDO       dipole_x       dipole_y       dipole_z         dipole            Qxy            Qxz            Qyz     Q(x^2-y^2)  Q(3z^2 - R^2)        eigen_1        eigen_2        eigen_3 static polarizability      alpha(xx)      alpha(xy)      alpha(xz)      alpha(yy)      alpha(yz)      alpha(zz) atomic spin moment
            1             Zn       9.043953       9.559237       0.233823       0.757712      98.121658 0.20146278E+04  0.65235548E+05                                17.284572                           14.613412       0.340325       1.954578                    0.996872      48.315997     132.603730       0.475857       0.397502      -1.146892      -0.036281       0.041071      -0.087892       0.103577      -0.056878      -0.007748       0.009957       0.050812      -0.084168      -0.049125      -0.028543       0.077667             19.968301      17.622331       1.471967      -1.069632      22.093073      -0.444016      20.189500           0.000002
            2             Zn       6.667065       9.559233       9.565972       0.758378      98.081415 0.20136703E+04  0.65197136E+05                                17.281139                           14.611249       0.340499       1.954722                    0.996937      48.301956     132.559917       0.475826       0.397574      -1.146835       0.036086       0.041550       0.087439       0.103315       0.056233      -0.007464      -0.010319       0.050807      -0.084094      -0.048778      -0.028285       0.077063             19.963506      17.617769      -1.468568      -1.070091      22.087785       0.442364      20.184964           0.000002
            3             Zn       8.421204       3.329730      19.365768       0.757712      98.121660 0.20146279E+04  0.65235553E+05                                17.284573                           14.613412       0.340325       1.954578                    0.996872      48.315998     132.603734       0.475857       0.397502      -1.146892       0.036281      -0.041071       0.087892       0.103577      -0.056878      -0.007748       0.009957       0.050812      -0.084168      -0.049125      -0.028543       0.077667             19.968302      17.622331       1.471967      -1.069632      22.093073      -0.444017      20.189500           0.000002
            4             Zn      10.798092       3.329734      10.033619       0.758378      98.081411 0.20136703E+04  0.65197136E+05                                17.281139                           14.611249       0.340500       1.954723                    0.996937      48.301956     132.559915       0.475826       0.397574      -1.146835      -0.036086      -0.041550      -0.087439       0.103315       0.056233      -0.007464      -0.010319       0.050807      -0.084094      -0.048778      -0.028285       0.077063             19.963505      17.617769      -1.468569      -1.070091      22.087784       0.442365      20.184963           0.000002
            5              H       6.776059       8.145832       1.307293       0.094421       1.175053 0.83239639E+01  0.82225065E+02                                 1.809016                            1.659978      -1.084361       2.354924                    0.997109       3.571746       9.908337       0.499489       1.241383      -0.717018      -0.039804       0.024451      -0.011235       0.048046      -0.003911      -0.006060      -0.002611       0.015367      -0.053152      -0.019277       0.001002       0.018275              1.893632       1.930617      -0.553807       0.264055       2.165720      -0.434374       1.584559          -0.000000
            6              H       6.210538       6.266619       2.467589       0.147644       0.957485 0.68615899E+01  0.65339680E+02                                 1.656058                            1.572033      -1.059911       2.400864                    0.997439       3.390311       9.592006       0.476238       1.350609      -0.693937      -0.031783      -0.006919       0.002784       0.032647      -0.002831      -0.003285      -0.009037       0.006198      -0.027265      -0.015080       0.006333       0.008748              1.678867       2.166408       0.195035      -0.195712       1.457474      -0.137493       1.412719           0.000000
            7              H      10.076005       5.302523       2.573426       0.137628       0.965077 0.69276565E+01  0.66791355E+02                                 1.716307                            1.617342      -1.337946       2.257966                    0.993607       3.719350      10.939775       0.448667       1.415952      -0.678967       0.023801      -0.020310       0.001388       0.031320      -0.003523      -0.002413      -0.007771       0.001991      -0.026216      -0.013283       0.004507       0.008776              1.762420       1.966299      -0.369822       0.181830       1.816488      -0.298823       1.504474          -0.000000
            8              H      10.515426       7.181736       1.389611       0.091402       1.181216 0.85252503E+01  0.85160785E+02                                 1.849870                            1.708684      -1.163988       2.323388                    0.995336       3.674633      10.427003       0.477448       1.284245      -0.707262       0.046656       0.001965      -0.016342       0.049474       0.003057      -0.004972      -0.005273       0.012859      -0.042009      -0.016213       0.000817       0.015396              1.907949       2.461633       0.236168      -0.278613       1.674622      -0.199803       1.587590           0.000001
            9              H       9.344204       4.057448       4.374629       0.097093       1.063485 0.84426603E+01  0.85170711E+02                                 1.803815                            1.760271      -1.271497       2.262452                    0.992561       3.987923      11.837484       0.441148       1.376293      -0.686640       0.026962       0.016650       0.017860       0.036375       0.003525       0.010938      -0.002944      -0.006245      -0.027587      -0.016810       0.006994       0.009816              1.828936       1.952379       0.278872       0.260407       1.704008       0.079897       1.830422          -0.000000
           10              H       8.990190       3.062419       3.202573       0.104691       1.014951 0.78180421E+01  0.77298791E+02                                 1.749785                            1.695222      -1.185612       2.312262                    0.993562       3.814331      11.175988       0.449412       1.378436      -0.686992       0.010578      -0.020372      -0.029214       0.037153      -0.007199      -0.002317       0.001602       0.000497       0.007172      -0.008419       0.000900       0.007519              1.786574       1.509093      -0.100054      -0.210832       1.783094       0.355359       2.067534          -0.000001
           11              H       6.188574       1.513164       4.756821       0.095338       1.244813 0.10440105E+02  0.10963728E+03                                 1.925701                            1.899222      -1.125221       2.333287                    0.994318       3.808756      11.058068       0.450168       1.295621      -0.706158      -0.023111      -0.011751       0.025732       0.036528       0.006873      -0.014811       0.000845      -0.010898      -0.004307      -0.019282       0.005199       0.014082              1.933687       1.963790       0.165358      -0.278378       1.726713      -0.082932       2.110558          -0.000001
           12              H       6.390988       2.412815       3.480887       0.103372       0.968740 0.74669731E+01  0.73328819E+02                                 1.721267                            1.676298      -1.285917       2.263674                    0.992667       3.923539      11.634537       0.441964       1.411202      -0.679762      -0.013403       0.020602      -0.029174       0.038147      -0.006764       0.000225       0.000968      -0.000078       0.035715      -0.012745       0.000786       0.011959              1.750883       1.630540      -0.109615       0.292168       1.750811      -0.201688       1.871299          -0.000000
           13              H      12.924290      11.409320       2.849781       0.146329       1.043238 0.77419676E+01  0.74692680E+02                                 1.654052                            1.596315      -0.874841       2.486734                    0.999272       3.164146       8.520922       0.514354       1.234290      -0.721988       0.032919      -0.007220       0.009439       0.034998      -0.008234       0.011482       0.006986       0.003761      -0.029884      -0.020146       0.005383       0.014763              1.655405       2.028391      -0.150960       0.230763       1.453333       0.004398       1.484491          -0.000001
           14              H      11.807481       9.847176       1.626766       0.101136       1.068726 0.75247268E+01  0.72152337E+02                                 1.684439                            1.572666      -0.729402       2.539163                    0.999715       3.255248       8.767237       0.518242       1.232575      -0.721536       0.026699      -0.039878      -0.011668       0.049389      -0.009596       0.008507       0.008402       0.000020      -0.036521      -0.020559       0.004875       0.015683              1.729696       1.569505      -0.312985      -0.075169       2.235303       0.212441       1.384280           0.000000
           15              H       8.728115      12.213592       1.379811       0.090718       1.104439 0.74721044E+01  0.72426034E+02                                 1.783526                            1.606302      -1.039322       2.370962                    0.997227       3.671877      10.359251       0.487991       1.294919      -0.703796      -0.041702       0.013910      -0.010487       0.045195      -0.011738       0.000257       0.002575      -0.001076      -0.034003      -0.012075      -0.005442       0.017516              1.890989       2.647882      -0.036593       0.516275       1.467064       0.059664       1.558020          -0.000000
           16              H       5.168900       0.956361       2.475428       0.140997       0.919932 0.64998970E+01  0.61401014E+02                                 1.631440                            1.542119      -1.295430       2.273720                    0.995308       3.605777      10.345582       0.472581       1.372021      -0.687410      -0.013773       0.026932      -0.001714       0.030298      -0.000430       0.004717       0.005173       0.009670      -0.020615      -0.010950       0.001224       0.009725              1.669636       1.540365      -0.269731       0.021938       2.048762       0.268532       1.419781          -0.000000
           17              H      13.994700      10.633398      15.810990       0.111313       1.051226 0.76392503E+01  0.73840731E+02                                 1.679013                            1.594482      -0.985339       2.407300                    0.998213       3.419519       9.375944       0.507739       1.248016      -0.716244      -0.003799       0.032728       0.015847       0.036561       0.001096      -0.001319       0.002094      -0.029304       0.002213      -0.015185       0.000559       0.014626              1.706398       1.499296      -0.153527      -0.143434       1.887429       0.389181       1.732470          -0.000001
           18              H      14.073793       6.630082      15.810990       0.114379       1.110943 0.81643497E+01  0.79638814E+02                                 1.697639                            1.615450      -0.970628       2.415655                    0.998605       3.331183       8.953225       0.523849       1.198662      -0.728956      -0.001328      -0.034482       0.014041       0.037254       0.000054      -0.003113       0.000045      -0.030710      -0.011838      -0.014316      -0.003012       0.017328              1.714836       1.430149       0.040865      -0.049278       1.965484      -0.377030       1.748876           0.000000
           19              H       7.457636      11.012333      18.443215       0.110824       1.015940 0.74132227E+01  0.71857216E+02                                 1.702905                            1.617812      -1.035157       2.382023                    0.997977       3.598588      10.219314       0.477268       1.323976      -0.698500      -0.013503      -0.028446      -0.018088       0.036314       0.005276       0.010890       0.010200       0.004658      -0.012496      -0.014466      -0.003348       0.017814              1.734938       1.564949       0.114198       0.098235       1.967542       0.439941       1.672322          -0.000001
           20              H       6.696844      12.783285       1.062298       0.108458       1.063080 0.75667153E+01  0.73403897E+02                                 1.729619                            1.613559      -0.961060       2.414863                    0.998371       3.538730       9.912451       0.489329       1.290309      -0.706057       0.032602      -0.004632       0.017654       0.037363       0.002044       0.013248       0.004673       0.006700      -0.011656      -0.013898      -0.001950       0.015849              1.790544       2.356036      -0.157979       0.378178       1.478502       0.031467       1.537093          -0.000001
           21              H       8.934961       8.145829       8.492503       0.094173       1.180705 0.83723151E+01  0.82832315E+02                                 1.815509                            1.665282      -1.096066       2.349455                    0.997001       3.580830       9.945159       0.498414       1.242114      -0.716828       0.039872       0.024314       0.011492       0.048094       0.004003      -0.006131       0.002736       0.015418      -0.053472      -0.019444       0.001048       0.018397              1.900802       1.937985       0.557253       0.265696       2.174610       0.437037       1.589813          -0.000000
           22              H       9.500486       6.266617       7.332207       0.147191       0.958585 0.68712287E+01  0.65451204E+02                                 1.656900                            1.572801      -1.052974       2.403251                    0.997447       3.392593       9.598363       0.476297       1.350034      -0.694045       0.032166      -0.006725      -0.002703       0.032972       0.002768      -0.003293       0.009023       0.006234      -0.027435      -0.015097       0.006353       0.008743              1.679716       2.167694      -0.195268      -0.195920       1.458113       0.137607       1.413341           0.000000
           23              H       5.635020       5.302521       7.226369       0.135631       0.969851 0.69652368E+01  0.67214542E+02                                 1.718701                            1.619153      -1.330496       2.259877                    0.993676       3.724265      10.943221       0.449684       1.411469      -0.679809      -0.023882      -0.021094      -0.000806       0.031874       0.003375      -0.002357       0.007895       0.002261      -0.026745      -0.013472       0.004722       0.008750              1.765074       1.969641       0.371445       0.182656       1.819357       0.299709       1.506225          -0.000000
           24              H       5.195596       7.181733       8.410184       0.093655       1.173781 0.84651326E+01  0.84448654E+02                                 1.845948                            1.705657      -1.176471       2.319980                    0.995269       3.664640      10.407019       0.476394       1.288787      -0.706322      -0.045686       0.001755       0.015933       0.048416      -0.003037      -0.005006       0.004986       0.012849      -0.041455      -0.015915       0.000633       0.015282              1.903687       2.454661      -0.234947      -0.277253       1.671583       0.199109       1.584817           0.000001
           25              H       6.366823       4.057447       5.425167       0.096597       1.062523 0.84315171E+01  0.85016485E+02                                 1.801683                            1.758327      -1.266411       2.264735                    0.992687       3.983469      11.815122       0.441757       1.375071      -0.686904      -0.027107       0.016523      -0.017944       0.036466      -0.003695       0.010959       0.002774      -0.006314      -0.026907      -0.016700       0.006742       0.009958              1.826721       1.949921      -0.278304       0.259766       1.702077      -0.079632       1.828166          -0.000000
           26              H       6.720839       3.062418       6.597222       0.104531       1.015192 0.78171646E+01  0.77256620E+02                                 1.747017                            1.692696      -1.171107       2.317959                    0.993745       3.809985      11.146065       0.450899       1.374485      -0.687764      -0.011089      -0.020481       0.028957       0.037161       0.006994      -0.002204      -0.001593       0.000619       0.007534      -0.008270       0.000998       0.007272              1.783676       1.506944       0.099771      -0.210316       1.780145      -0.354340       2.063940          -0.000001
           27              H       9.522458       1.513164       5.042975       0.094477       1.242165 0.10406374E+02  0.10915349E+03                                 1.919929                            1.893712      -1.111435       2.338694                    0.994500       3.802712      11.020386       0.451864       1.292290      -0.706879       0.023476      -0.011929      -0.026124       0.037092      -0.006929      -0.014549      -0.000743      -0.010827      -0.004372      -0.019010       0.005022       0.013988              1.927814       1.957733      -0.164668      -0.277214       1.721788       0.082807       2.103923          -0.000001
           28              H       9.320042       2.412814       6.318908       0.101910       0.971746 0.74939729E+01  0.73638607E+02                                 1.722643                            1.677576      -1.279123       2.265793                    0.992823       3.926911      11.636811       0.442618       1.408263      -0.680318       0.013955       0.020780       0.029737       0.038870       0.006811      -0.000081      -0.001068      -0.000393       0.035873      -0.012812       0.000775       0.012037              1.752297       1.631948       0.109899       0.292685       1.752153       0.201863       1.872789          -0.000000
           29              H      12.091325      11.409318       6.950015       0.144888       1.045458 0.77609733E+01  0.74908160E+02                                 1.654998                            1.597146      -0.870413       2.487765                    0.999232       3.168339       8.528912       0.514860       1.232549      -0.722376      -0.033726      -0.007166      -0.009468       0.035755       0.008278       0.011372      -0.007071       0.003771      -0.029735      -0.020115       0.005406       0.014709              1.656370       2.029787       0.151169       0.230998       1.454067      -0.004371       1.485256          -0.000001
           30              H      13.208136       9.847174       8.173029       0.102105       1.064582 0.74888527E+01  0.71717191E+02                                 1.679629                            1.568576      -0.731172       2.538711                    0.999727       3.247719       8.739248       0.519124       1.232047      -0.721668      -0.026771      -0.039421       0.011489       0.049018       0.009362       0.008444      -0.008527       0.000087      -0.036583      -0.020534       0.005075       0.015459              1.724580       1.565161       0.311449      -0.074845       2.227728      -0.211406       1.380851           0.000000
           31              H       6.982899      12.213589       8.419984       0.090562       1.102150 0.74530989E+01  0.72196506E+02                                 1.781396                            1.604529      -1.035561       2.373003                    0.997356       3.667776      10.344750       0.488132       1.295357      -0.703730       0.041700       0.013668       0.010509       0.045124       0.011820       0.000160      -0.002747      -0.001482      -0.034534      -0.012276      -0.005446       0.017722              1.888667       2.644206       0.036564       0.515279       1.465519      -0.059557       1.556276          -0.000000
           32              H      10.542133       0.956359       7.324367       0.142436       0.916914 0.64749021E+01  0.61113375E+02                                 1.628719                            1.539834      -1.299999       2.272485                    0.995286       3.600113      10.329042       0.472560       1.373239      -0.687174       0.013234       0.026316       0.001774       0.029510       0.000676       0.004746      -0.005056       0.009799      -0.021024      -0.011011       0.001209       0.009802              1.666757       1.538088       0.268641       0.022010       2.044368      -0.267711       1.417815          -0.000000
           33              H      14.529184      10.633399      13.588396       0.110788       1.052789 0.76534131E+01  0.74014605E+02                                 1.680880                            1.596106      -0.986215       2.406677                    0.998184       3.423121       9.389290       0.507393       1.248245      -0.716184       0.003450       0.032845      -0.016400       0.036873      -0.001011      -0.001409      -0.002045      -0.029544       0.002020      -0.015282       0.000527       0.014754              1.708338       1.500759       0.153787      -0.143699       1.889807      -0.389962       1.734449          -0.000001
           34              H       5.145498       6.630083      13.588396       0.115531       1.108800 0.81468575E+01  0.79444904E+02                                 1.697409                            1.615274      -0.982697       2.411305                    0.998506       3.327554       8.949267       0.522994       1.200974      -0.728428       0.000847      -0.034009      -0.014139       0.036841      -0.000172      -0.003212      -0.000214      -0.030685      -0.011850      -0.014360      -0.002960       0.017320              1.714596       1.430028      -0.040872      -0.049280       1.965114       0.376879       1.748648           0.000000
           35              H      11.761648      11.012336      10.956171       0.111314       1.015866 0.74149509E+01  0.71889885E+02                                 1.703878                            1.618833      -1.043945       2.378278                    0.997891       3.600627      10.231688       0.476672       1.325340      -0.698207       0.013636      -0.028344       0.018203       0.036341      -0.005267       0.010543      -0.010096       0.004285      -0.012628      -0.014201      -0.003265       0.017467              1.735900       1.566027      -0.114073       0.098232       1.968463      -0.439984       1.673209          -0.000001
           36              H       9.014168      12.783282       8.737498       0.107261       1.067597 0.76049174E+01  0.73870400E+02                                 1.734793                            1.617813      -0.973626       2.409033                    0.998278       3.546574       9.942183       0.488581       1.290605      -0.705989      -0.033110      -0.005261      -0.017434       0.037788      -0.002407       0.013193      -0.004697       0.006671      -0.011323      -0.013724      -0.002219       0.015943              1.796189       2.365006       0.158834       0.380475       1.482222      -0.031511       1.541338          -0.000001
           37              H      10.689098       4.743135      18.292298       0.094421       1.175053 0.83239632E+01  0.82225061E+02                                 1.809016                            1.659979      -1.084361       2.354924                    0.997109       3.571746       9.908339       0.499489       1.241384      -0.717018       0.039804      -0.024451       0.011235       0.048046      -0.003911      -0.006060      -0.002611       0.015367      -0.053152      -0.019277       0.001002       0.018275              1.893632       1.930617      -0.553807       0.264055       2.165720      -0.434374       1.584560          -0.000000
           38              H      11.254619       6.622348      17.132002       0.147644       0.957485 0.68615897E+01  0.65339675E+02                                 1.656058                            1.572032      -1.059911       2.400865                    0.997439       3.390311       9.592004       0.476238       1.350608      -0.693937       0.031783       0.006919      -0.002784       0.032647      -0.002831      -0.003285      -0.009037       0.006198      -0.027265      -0.015080       0.006333       0.008748              1.678866       2.166407       0.195035      -0.195712       1.457473      -0.137493       1.412718           0.000000
           39              H       7.389152       7.586444      17.026165       0.137628       0.965077 0.69276569E+01  0.66791361E+02                                 1.716307                            1.617342      -1.337946       2.257966                    0.993607       3.719350      10.939776       0.448667       1.415952      -0.678967      -0.023801       0.020310      -0.001388       0.031320      -0.003523      -0.002413      -0.007771       0.001991      -0.026216      -0.013283       0.004507       0.008776              1.762421       1.966299      -0.369822       0.181830       1.816488      -0.298823       1.504474          -0.000000
           40              H       6.949731       5.707231      18.209980       0.091402       1.181216 0.85252494E+01  0.85160772E+02                                 1.849870                            1.708684      -1.163988       2.323388                    0.995336       3.674633      10.427002       0.477448       1.284244      -0.707262      -0.046656      -0.001965       0.016342       0.049474       0.003057      -0.004972      -0.005273       0.012859      -0.042009      -0.016213       0.000817       0.015396              1.907948       2.461632       0.236167      -0.278613       1.674622      -0.199803       1.587590           0.000001
           41              H       8.120953       8.831519      15.224962       0.097093       1.063485 0.84426612E+01  0.85170720E+02                                 1.803814                            1.760271      -1.271497       2.262452                    0.992561       3.987923      11.837483       0.441148       1.376293      -0.686641      -0.026962      -0.016650      -0.017860       0.036375       0.003525       0.010938      -0.002944      -0.006245      -0.027587      -0.016810       0.006994       0.009816              1.828936       1.952379       0.278872       0.260407       1.704008       0.079897       1.830421          -0.000000
           42              H       8.474967       9.826548      16.397018       0.104691       1.014951 0.78180409E+01  0.77298782E+02                                 1.749785                            1.695223      -1.185612       2.312262                    0.993562       3.814331      11.175991       0.449412       1.378437      -0.686991      -0.010578       0.020372       0.029214       0.037153      -0.007199      -0.002317       0.001602       0.000497       0.007172      -0.008419       0.000900       0.007519              1.786574       1.509093      -0.100054      -0.210832       1.783095       0.355359       2.067535          -0.000001
           43              H      11.276583      11.375803      14.842770       0.095339       1.244813 0.10440105E+02  0.10963729E+03                                 1.925701                            1.899222      -1.125221       2.333287                    0.994318       3.808756      11.058069       0.450168       1.295621      -0.706158       0.023111       0.011751      -0.025732       0.036528       0.006873      -0.014811       0.000845      -0.010898      -0.004307      -0.019282       0.005199       0.014082              1.933687       1.963789       0.165358      -0.278378       1.726713      -0.082932       2.110558          -0.000001
           44              H      11.074169      10.476152      16.118704       0.103372       0.968740 0.74669712E+01  0.73328799E+02                                 1.721267                            1.676298      -1.285917       2.263674                    0.992667       3.923539      11.634539       0.441964       1.411203      -0.679762       0.013403      -0.020602       0.029174       0.038147      -0.006764       0.000225       0.000968      -0.000078       0.035715      -0.012745       0.000786       0.011959              1.750883       1.630540      -0.109615       0.292169       1.750811      -0.201688       1.871299          -0.000000
           45              H       4.540867       1.479647      16.749810       0.146330       1.043238 0.77419641E+01  0.74692644E+02                                 1.654052                            1.596315      -0.874841       2.486734                    0.999272       3.164145       8.520921       0.514354       1.234290      -0.721988      -0.032919       0.007220      -0.009439       0.034998      -0.008234       0.011482       0.006986       0.003761      -0.029884      -0.020146       0.005383       0.014763              1.655405       2.028390      -0.150960       0.230763       1.453333       0.004398       1.484491          -0.000001
           46              H       5.657676       3.041791      17.972825       0.101136       1.068726 0.75247268E+01  0.72152335E+02                                 1.684439                            1.572666      -0.729402       2.539163                    0.999715       3.255248       8.767236       0.518243       1.232575      -0.721536      -0.026699       0.039878       0.011668       0.049389      -0.009596       0.008507       0.008402       0.000020      -0.036521      -0.020559       0.004875       0.015683              1.729696       1.569505      -0.312985      -0.075169       2.235303       0.212441       1.384280           0.000000
           47              H       8.737042       0.675375      18.219780       0.090718       1.104440 0.74721052E+01  0.72426040E+02                                 1.783526                            1.606302      -1.039321       2.370962                    0.997227       3.671877      10.359250       0.487991       1.294919      -0.703796       0.041702      -0.013910       0.010487       0.045195      -0.011738       0.000257       0.002575      -0.001076      -0.034003      -0.012075      -0.005442       0.017516              1.890989       2.647882      -0.036593       0.516275       1.467064       0.059664       1.558020          -0.000000
           48              H      12.296257      11.932606      17.124163       0.140997       0.919932 0.64998986E+01  0.61401030E+02                                 1.631440                            1.542119      -1.295430       2.273720                    0.995308       3.605777      10.345580       0.472581       1.372020      -0.687410       0.013773      -0.026932       0.001714       0.030298      -0.000430       0.004717       0.005173       0.009670      -0.020615      -0.010950       0.001224       0.009725              1.669636       1.540364      -0.269731       0.021938       2.048762       0.268532       1.419781          -0.000000
           49              H       3.470457       2.255569       3.788601       0.111313       1.051221 0.76392061E+01  0.73840256E+02                                 1.679015                            1.594484      -0.985339       2.407300                    0.998213       3.419508       9.375936       0.507736       1.248025      -0.716242       0.003799      -0.032728      -0.015847       0.036561       0.001096      -0.001319       0.002094      -0.029304       0.002213      -0.015185       0.000559       0.014626              1.706400       1.499297      -0.153527      -0.143434       1.887430       0.389181       1.732472          -0.000001
           50              H       3.391364       6.258885       3.788601       0.114380       1.110942 0.81643444E+01  0.79638751E+02                                 1.697638                            1.615449      -0.970628       2.415656                    0.998605       3.331182       8.953222       0.523849       1.198662      -0.728956       0.001328       0.034482      -0.014041       0.037254       0.000054      -0.003113       0.000045      -0.030710      -0.011838      -0.014316      -0.003012       0.017328              1.714835       1.430148       0.040865      -0.049278       1.965483      -0.377030       1.748875           0.000000
           51              H      10.007521       1.876634       1.156376       0.110824       1.015940 0.74132221E+01  0.71857210E+02                                 1.702905                            1.617812      -1.035157       2.382023                    0.997977       3.598588      10.219315       0.477268       1.323977      -0.698500       0.013503       0.028446       0.018088       0.036314       0.005276       0.010890       0.010200       0.004658      -0.012496      -0.014466      -0.003348       0.017814              1.734938       1.564949       0.114198       0.098235       1.967542       0.439941       1.672323          -0.000001
           52              H      10.768313       0.105682      18.537293       0.108458       1.063080 0.75667151E+01  0.73403891E+02                                 1.729618                            1.613559      -0.961060       2.414863                    0.998371       3.538730       9.912449       0.489329       1.290309      -0.706057      -0.032602       0.004632      -0.017654       0.037363       0.002044       0.013248       0.004673       0.006700      -0.011656      -0.013898      -0.001950       0.015849              1.790543       2.356035      -0.157979       0.378177       1.478502       0.031467       1.537093          -0.000001
           53              H       8.530196       4.743138      11.107088       0.094173       1.180705 0.83723114E+01  0.82832274E+02                                 1.815509                            1.665282      -1.096066       2.349455                    0.997001       3.580829       9.945158       0.498414       1.242115      -0.716828      -0.039872      -0.024314      -0.011492       0.048094       0.004003      -0.006131       0.002736       0.015418      -0.053472      -0.019444       0.001048       0.018397              1.900803       1.937985       0.557253       0.265696       2.174610       0.437037       1.589813          -0.000000
           54              H       7.964671       6.622350      12.267384       0.147191       0.958585 0.68712287E+01  0.65451204E+02                                 1.656900                            1.572801      -1.052974       2.403251                    0.997447       3.392593       9.598363       0.476297       1.350034      -0.694045      -0.032166       0.006725       0.002703       0.032972       0.002768      -0.003293       0.009023       0.006234      -0.027435      -0.015097       0.006353       0.008744              1.679716       2.167694      -0.195268      -0.195920       1.458113       0.137607       1.413341           0.000000
           55              H      11.830137       7.586446      12.373222       0.135631       0.969851 0.69652376E+01  0.67214550E+02                                 1.718701                            1.619153      -1.330496       2.259877                    0.993676       3.724265      10.943220       0.449684       1.411469      -0.679809       0.023882       0.021094       0.000806       0.031874       0.003375      -0.002357       0.007895       0.002261      -0.026745      -0.013472       0.004722       0.008750              1.765074       1.969640       0.371445       0.182656       1.819356       0.299709       1.506225          -0.000000
           56              H      12.269561       5.707234      11.189407       0.093655       1.173781 0.84651330E+01  0.84448657E+02                                 1.845948                            1.705657      -1.176471       2.319980                    0.995269       3.664640      10.407018       0.476394       1.288787      -0.706322       0.045686      -0.001754      -0.015933       0.048416      -0.003037      -0.005006       0.004986       0.012849      -0.041455      -0.015915       0.000633       0.015282              1.903687       2.454661      -0.234947      -0.277253       1.671583       0.199109       1.584817           0.000001
           57              H      11.098334       8.831520      14.174424       0.096597       1.062523 0.84315176E+01  0.85016492E+02                                 1.801683                            1.758328      -1.266411       2.264735                    0.992687       3.983469      11.815123       0.441757       1.375071      -0.686904       0.027107      -0.016523       0.017944       0.036466      -0.003695       0.010959       0.002774      -0.006314      -0.026907      -0.016700       0.006742       0.009958              1.826721       1.949921      -0.278304       0.259766       1.702077      -0.079632       1.828166          -0.000000
           58              H      10.744318       9.826549      13.002369       0.104531       1.015193 0.78171693E+01  0.77256676E+02                                 1.747018                            1.692696      -1.171107       2.317959                    0.993745       3.809986      11.146068       0.450899       1.374484      -0.687764       0.011089       0.020481      -0.028957       0.037161       0.006994      -0.002204      -0.001593       0.000619       0.007534      -0.008270       0.000998       0.007272              1.783677       1.506944       0.099771      -0.210316       1.780145      -0.354340       2.063941          -0.000001
           59              H       7.942699      11.375803      14.556616       0.094477       1.242165 0.10406374E+02  0.10915349E+03                                 1.919929                            1.893712      -1.111435       2.338694                    0.994500       3.802712      11.020386       0.451864       1.292290      -0.706879      -0.023476       0.011929       0.026124       0.037092      -0.006929      -0.014549      -0.000743      -0.010827      -0.004372      -0.019010       0.005022       0.013988              1.927814       1.957732      -0.164668      -0.277214       1.721788       0.082807       2.103923          -0.000001
           60              H       8.145115      10.476153      13.280683       0.101910       0.971746 0.74939720E+01  0.73638597E+02                                 1.722643                            1.677576      -1.279123       2.265793                    0.992823       3.926911      11.636812       0.442618       1.408263      -0.680318      -0.013955      -0.020780      -0.029737       0.038870       0.006811      -0.000081      -0.001068      -0.000393       0.035873      -0.012812       0.000775       0.012037              1.752297       1.631948       0.109899       0.292685       1.752153       0.201863       1.872789          -0.000000
           61              H       5.373832       1.479649      12.649576       0.144888       1.045458 0.77609697E+01  0.74908120E+02                                 1.654998                            1.597146      -0.870413       2.487765                    0.999232       3.168338       8.528910       0.514859       1.232550      -0.722376       0.033726       0.007166       0.009468       0.035755       0.008278       0.011372      -0.007071       0.003771      -0.029735      -0.020115       0.005406       0.014709              1.656370       2.029787       0.151169       0.230998       1.454067      -0.004371       1.485256          -0.000001
           62              H       4.257021       3.041793      11.426562       0.102105       1.064582 0.74888528E+01  0.71717187E+02                                 1.679629                            1.568576      -0.731172       2.538711                    0.999727       3.247719       8.739246       0.519124       1.232046      -0.721668       0.026771       0.039421      -0.011489       0.049018       0.009362       0.008444      -0.008527       0.000087      -0.036583      -0.020534       0.005075       0.015459              1.724579       1.565160       0.311449      -0.074845       2.227727      -0.211406       1.380851           0.000000
           63              H      10.482258       0.675378      11.179607       0.090562       1.102149 0.74530943E+01  0.72196455E+02                                 1.781396                            1.604529      -1.035561       2.373003                    0.997356       3.667775      10.344749       0.488132       1.295358      -0.703729      -0.041700      -0.013668      -0.010509       0.045124       0.011820       0.000160      -0.002747      -0.001482      -0.034534      -0.012276      -0.005446       0.017722              1.888667       2.644206       0.036564       0.515279       1.465519      -0.059557       1.556276          -0.000000
           64              H       6.923024      11.932608      12.275224       0.142436       0.916913 0.64748979E+01  0.61113326E+02                                 1.628718                            1.539834      -1.299998       2.272485                    0.995286       3.600112      10.329039       0.472560       1.373239      -0.687174      -0.013234      -0.026316      -0.001774       0.029510       0.000676       0.004746      -0.005056       0.009799      -0.021024      -0.011011       0.001209       0.009802              1.666757       1.538088       0.268641       0.022010       2.044367      -0.267711       1.417815          -0.000000
           65              H       2.935973       2.255568       6.011195       0.110788       1.052783 0.76533640E+01  0.74014079E+02                                 1.680882                            1.596108      -0.986215       2.406677                    0.998184       3.423109       9.389282       0.507389       1.248255      -0.716182      -0.003450      -0.032845       0.016400       0.036873      -0.001011      -0.001409      -0.002045      -0.029544       0.002020      -0.015282       0.000527       0.014754              1.708340       1.500761       0.153787      -0.143699       1.889809      -0.389962       1.734451          -0.000001
           66              H      12.319659       6.258884       6.011195       0.115531       1.108800 0.81468506E+01  0.79444817E+02                                 1.697408                            1.615273      -0.982696       2.411305                    0.998506       3.327553       8.949262       0.522994       1.200974      -0.728428      -0.000847       0.034009       0.014139       0.036841      -0.000172      -0.003212      -0.000214      -0.030685      -0.011850      -0.014360      -0.002960       0.017320              1.714595       1.430027      -0.040871      -0.049280       1.965112       0.376878       1.748647           0.000000
           67              H       5.703509       1.876631       8.643420       0.111313       1.015866 0.74149481E+01  0.71889857E+02                                 1.703878                            1.618834      -1.043945       2.378278                    0.997891       3.600627      10.231691       0.476671       1.325341      -0.698207      -0.013636       0.028344      -0.018203       0.036341      -0.005267       0.010543      -0.010096       0.004285      -0.012628      -0.014201      -0.003265       0.017467              1.735900       1.566028      -0.114074       0.098232       1.968464      -0.439984       1.673210          -0.000001
           68              H       8.450989       0.105685      10.862093       0.107261       1.067597 0.76049167E+01  0.73870390E+02                                 1.734793                            1.617812      -0.973625       2.409033                    0.998278       3.546574       9.942182       0.488581       1.290604      -0.705989       0.033110       0.005261       0.017434       0.037788      -0.002407       0.013193      -0.004697       0.006671      -0.011323      -0.013724      -0.002219       0.015943              1.796188       2.365006       0.158834       0.380475       1.482222      -0.031511       1.541338          -0.000001
           69              C       7.451710       7.563250       1.567967       0.108848      26.222011 0.31941680E+03  0.69872918E+04                                 7.817607                            6.050278       0.137768       2.060346                    0.999797      25.895553      72.992213       0.651524       0.429758      -1.050583       0.042188      -0.026887      -0.014207       0.052006      -0.014844       0.011891       0.038575       0.029932      -0.000183      -0.052168       0.020375       0.031794              8.981638       8.698815       0.182868      -0.581999      11.419610      -4.459561       6.826490           0.000002
           70              C       7.102773       6.439331       2.269633      -0.259555      35.082138 0.45367266E+03  0.10797154E+05                                 9.344836                            7.121774       0.091924       2.002568                    0.999174      30.224475      87.878252       0.613867       0.419242      -1.060721      -0.021328       0.003958      -0.033305       0.039746       0.010735      -0.008968       0.004305       0.030851      -0.000158      -0.021105      -0.000314       0.021418             10.908326       9.934300      -0.306582      -0.228659      14.111231      -5.863282       8.679448           0.000001
           71              C       8.076659       5.586081       2.673384       0.339914      28.874470 0.32211806E+03  0.70568769E+04                                 8.512781                            6.217391      -0.061008       2.015055                    0.999488      24.158639      68.009819       0.621264       0.450021      -1.039194      -0.013378      -0.056766       0.004451       0.058491      -0.003537      -0.001118      -0.009561      -0.030582       0.028493      -0.020620       0.000942       0.019678             10.338385       8.667289       0.178466      -0.701475      13.365429      -6.222876       8.982437           0.000001
           72              C       9.384200       5.872216       2.326471      -0.255162      35.591048 0.47608687E+03  0.11496729E+05                                 9.511215                            7.368004      -0.072162       1.952188                    0.997728      30.704460      90.663096       0.593162       0.427607      -1.052860       0.012620      -0.010892      -0.044253       0.047289      -0.014694       0.005110       0.003064      -0.011858       0.035291      -0.022753       0.009929       0.012823             10.894743      10.852469       0.977543      -1.220939      13.310538      -5.439946       8.521222           0.000001
           73              C       9.633807       6.998713       1.620886       0.119504      27.102011 0.32105300E+03  0.70441621E+04                                 8.006457                            6.084458       0.075719       2.041703                    0.999711      25.984284      73.765287       0.645588       0.432413      -1.047165      -0.053701      -0.008766      -0.029855       0.062064      -0.005105       0.001081       0.045941       0.035618       0.013080      -0.055652       0.015728       0.039924              9.219543       9.089760      -0.156971      -0.511813      11.539348      -4.517391       7.029520           0.000003
           74              C       8.619636       3.596796       3.923838      -0.079988      26.470038 0.39676383E+03  0.92333968E+04                                 8.062230                            6.802328      -0.442589       1.864260                    0.996289      29.064479      86.645463       0.601814       0.437335      -1.038002      -0.083293       0.039376      -0.016547       0.093605      -0.031322       0.022036      -0.042125      -0.004812      -0.040604      -0.045881      -0.019551       0.065432              9.267957       6.778495       0.343111      -0.348354      10.453345      -2.921049      10.572033           0.000000
           75              C       6.849186       1.873024       4.143354      -0.076039      26.489267 0.38432543E+03  0.88751401E+04                                 8.064335                            6.680721      -0.465601       1.859323                    0.996189      28.863221      85.781585       0.609048       0.435491      -1.038849       0.076490      -0.043292      -0.026520       0.091805      -0.019169      -0.028477       0.040111      -0.032423       0.009915      -0.039814      -0.023330       0.063143              9.417724       7.300636       1.349561       1.724951      10.652167       3.474131      10.300369           0.000000
           76              C      11.485767      12.806484       2.818421       0.330987      28.024999 0.31623219E+03  0.68935642E+04                                 8.319453                            6.149151      -0.020471       2.030809                    0.999602      24.044644      67.440891       0.626632       0.448390      -1.040515       0.031150       0.042326       0.014903       0.054626       0.002827      -0.002125       0.013735      -0.020456       0.031722      -0.016711      -0.005068       0.021779             10.007526       8.810424       1.172029       2.938445      12.386173       5.198469       8.825981           0.000001
           77              C      12.066223      11.592343       2.542067      -0.259166      33.131445 0.46428028E+03  0.11106556E+05                                 8.953424                            7.211925      -0.081164       1.940875                    0.998731      30.561110      88.900342       0.609472       0.420101      -1.060854       0.016252      -0.011956      -0.028752       0.035125      -0.006146       0.013490      -0.005984       0.052699      -0.014739      -0.025726      -0.008853       0.034579              9.912922       9.275474       0.214301       1.882414      12.676099       3.987451       7.787193           0.000000
           78              C      11.386516      10.651448       1.816882       0.101864      24.987771 0.31901501E+03  0.69554074E+04                                 7.453993                            5.995338       0.276873       2.103615                    0.999837      25.731840      71.704450       0.664886       0.422520      -1.058224      -0.026918       0.031063      -0.016925       0.044452      -0.023878      -0.020209      -0.013126      -0.001400      -0.004852      -0.038414       0.012380       0.026033              8.198304       9.073283       0.512747       2.082890       9.541529       2.485645       5.980101           0.000002
           79              C       9.598720      12.051191       1.664005       0.115440      27.509233 0.32825050E+03  0.72336813E+04                                 8.107476                            6.169537       0.143502       2.066252                    0.999714      25.921833      73.469240       0.639177       0.434841      -1.046919       0.042712      -0.029596      -0.004034       0.052120      -0.012522      -0.018996      -0.025693       0.006166       0.008123      -0.038823       0.011516       0.027308              9.373320      10.546738       1.210006       3.198040      10.572574       3.300972       7.000647           0.000001
           80              C       5.584450       0.136622       2.338231      -0.267106      34.460701 0.45942167E+03  0.10992157E+05                                 9.285493                            7.223308      -0.047714       1.960205                    0.998123      30.504777      89.558191       0.601094       0.425885      -1.054282      -0.010596       0.010234      -0.035029       0.038000      -0.002805      -0.008460      -0.010544      -0.024814      -0.001442      -0.018531      -0.000072       0.018602             10.687251      11.559862       1.814483       4.042385      11.805889       4.114967       8.696002          -0.000000
           81              C      13.664905       8.602095      17.539674       0.570191      23.228917 0.25532678E+03  0.53062624E+04                                 7.461018                            5.639928       0.017289       2.054586                    0.999577      22.585957      63.019973       0.630858       0.467178      -1.024023      -0.019689       0.020325       0.056679       0.063350       0.049804       0.027795       0.018757       0.099124      -0.174452      -0.066421      -0.039512       0.105933              8.720388       5.697960      -1.621631      -2.217524       7.902639       0.026480      12.560564           0.000001
           82              C      13.989363       8.627873      16.061865      -0.015706      35.771511 0.45806385E+03  0.10837771E+05                                 9.439110                            7.144936       0.084672       2.032564                    0.999382      27.328523      77.109465       0.619427       0.417929      -1.070386       0.011091      -0.001448      -0.045856       0.047200      -0.009462       0.005791      -0.000536       0.000366      -0.015038      -0.010153      -0.002981       0.013134             11.206881       6.360764      -0.351513      -3.263400       9.176952       0.214371      18.082926           0.000001
           83              C      14.114182       9.823970      15.366079      -0.131132      31.772995 0.43421820E+03  0.10226139E+05                                 8.715409                            6.978843       0.177890       2.025237                    0.999781      29.554546      85.606050       0.618319       0.420620      -1.059373       0.003480      -0.017794      -0.019197       0.026406      -0.000051       0.006198       0.019022      -0.017919      -0.059283      -0.028681       0.001834       0.026848              9.783951       6.248232      -0.180742      -2.752441       8.465872      -0.348074      14.637748          -0.000000
           84              C      14.141625       7.439510      15.358240      -0.116810      30.931056 0.41504505E+03  0.96818680E+04                                 8.606050                            6.856721       0.067511       1.993982                    0.999738      29.305566      84.967754       0.618121       0.424785      -1.054911       0.004450       0.014752      -0.015451       0.021821       0.002764       0.006604      -0.010570      -0.021264      -0.089758      -0.033170       0.005530       0.027639              9.555773       5.568469      -0.329821      -1.888050       8.524812       0.527452      14.574037           0.000002
           85              C       9.777805      10.504507      19.470234       0.593541      22.460144 0.23837080E+03  0.48828067E+04                                 7.315864                            5.471846       0.047585       2.072668                    0.999635      22.228054      62.126063       0.634810       0.471027      -1.019139       0.050716      -0.041650       0.003303       0.065710       0.013215      -0.038046      -0.033476       0.022424       0.257778      -0.062731      -0.042490       0.105221              8.538255      10.071858      -2.155621       1.383494      10.577321       1.224962       4.965586           0.000000
           86              C       8.939887      11.739270      19.550592      -0.029136      34.780235 0.44532145E+03  0.10499366E+05                                 9.304004                            7.058708      -0.138513       1.958903                    0.999288      27.689388      78.898459       0.619168       0.419574      -1.065553      -0.021820       0.041872       0.005977       0.047592       0.007093      -0.005288      -0.010679       0.008896       0.010871      -0.013804      -0.001988       0.015792             11.066242      13.224545      -4.742397       1.291167      13.576193       1.966555       6.397988          -0.000000
           87              C       7.744445      11.759893      18.917525      -0.121527      32.834032 0.45862508E+03  0.10992064E+05                                 9.062588                            7.267674      -0.088279       1.938004                    0.999631      30.281083      89.608483       0.591726       0.431881      -1.048335      -0.002604       0.025324       0.012663       0.028433       0.021584       0.000735       0.006268      -0.011985       0.007680      -0.024077       0.001467       0.022610             10.206541      12.647843      -3.670733       1.069942      11.338073       1.979856       6.633708          -0.000001
           88              C       1.229396      -0.025778       0.625227      -0.129784      33.180593 0.46189324E+03  0.11072659E+05                                 9.093060                            7.265975       0.017191       1.970318                    0.999704      30.266840      89.117142       0.596099       0.428625      -1.051972      -0.019102       0.013699      -0.017025       0.029024       0.011691       0.014546      -0.005019       0.042593      -0.001677      -0.027092      -0.003089       0.030182             10.253351      11.849199      -3.606767       0.944979      12.405242       2.215956       6.505611          -0.000000
           89              C       8.259311       7.563247       8.231828       0.109034      26.185875 0.31882901E+03  0.69710268E+04                                 7.809257                            6.043337       0.142258       2.061914                    0.999791      25.874238      72.907619       0.652139       0.429563      -1.050732      -0.042693      -0.025817       0.013673       0.051732       0.014548       0.011817      -0.038872       0.030713      -0.000751      -0.052495       0.020647       0.031848              8.971632       8.692710      -0.177410      -0.578800      11.404745       4.452787       6.817442           0.000002
           90              C       8.608250       6.439329       7.530163      -0.258152      35.050525 0.45322190E+03  0.10783829E+05                                 9.339945                            7.118832       0.088438       2.001679                    0.999177      30.208919      87.824648       0.613912       0.419313      -1.060668       0.020991       0.003610       0.033545       0.039736      -0.011123      -0.009323      -0.003062       0.030086       0.001792      -0.020727      -0.000787       0.021515             10.901684       9.929374       0.306619      -0.228399      14.101574       5.858779       8.674104           0.000001
           91              C       7.634365       5.586079       7.126411       0.338795      28.922139 0.32280981E+03  0.70754021E+04                                 8.519970                            6.222699      -0.058574       2.014981                    0.999446      24.181743      68.077782       0.621240       0.449824      -1.039370       0.012777      -0.056631      -0.004311       0.058214       0.003424      -0.001296       0.010113      -0.030082       0.029519      -0.020560       0.000406       0.020154             10.346995       8.675211      -0.179310      -0.702654      13.375665       6.228361       8.990109           0.000001
           92              C       6.326824       5.872214       7.473324      -0.252689      35.447243 0.47352750E+03  0.11418802E+05                                 9.483818                            7.346362      -0.069520       1.954160                    0.997758      30.630007      90.360776       0.594292       0.427396      -1.053056      -0.014211      -0.012233       0.042179       0.046159       0.016522       0.006429      -0.003335      -0.010915       0.034422      -0.024562       0.011069       0.013493             10.862790      10.822532      -0.968631      -1.214004      13.270378       5.422094       8.495459           0.000001
           93              C       6.077215       6.998710       8.178909       0.115729      27.242110 0.32311786E+03  0.71013792E+04                                 8.035694                            6.105542       0.078939       2.041343                    0.999693      26.065769      74.077183       0.644178       0.432632      -1.046953       0.054662      -0.010774       0.028857       0.062744       0.004317       0.000975      -0.046136       0.033825       0.013049      -0.055200       0.014828       0.040371              9.254779       9.116395       0.160893      -0.510890      11.590413       4.539893       7.057528           0.000003
           94              C       7.091392       3.596795       5.875957      -0.080211      26.464054 0.39666160E+03  0.92307017E+04                                 8.064730                            6.804980      -0.451373       1.861872                    0.996303      29.056757      86.629501       0.601211       0.437789      -1.037702       0.082294       0.039172       0.015915       0.092520       0.030118       0.021809       0.041626      -0.006404      -0.039547      -0.044901      -0.019309       0.064210              9.270917       6.779586      -0.342851      -0.348639      10.456790       2.924074      10.576376           0.000000
           95              C       8.861845       1.873024       5.656442      -0.073315      26.448824 0.38359386E+03  0.88540976E+04                                 8.058991                            6.676883      -0.467921       1.859020                    0.996163      28.830739      85.667196       0.608872       0.435820      -1.038644      -0.075335      -0.042038       0.026478       0.090242       0.019042      -0.028066      -0.039841      -0.031981       0.010022      -0.039292      -0.023294       0.062586              9.411127       7.295650      -1.346932       1.725751      10.643705      -3.471368      10.294027           0.000000
           96              C      13.529845      12.806483       6.981374       0.331189      27.997074 0.31588934E+03  0.68841534E+04                                 8.313747                            6.145455      -0.022156       2.030711                    0.999592      24.031635      67.392684       0.626882       0.448337      -1.040556      -0.028246       0.041862      -0.013949       0.052391      -0.003661      -0.002518      -0.013946      -0.019313       0.032665      -0.017024      -0.004868       0.021892             10.000027       8.805401      -1.171261       2.936424      12.375663      -5.193168       8.819017           0.000001
           97              C      12.949391      11.592341       7.257729      -0.257023      33.107525 0.46390557E+03  0.11095708E+05                                 8.950415                            7.210170      -0.079170       1.941655                    0.998753      30.548744      88.866125       0.609380       0.420235      -1.060735      -0.018268      -0.012272       0.027800       0.035456       0.007133       0.014108       0.005854       0.051464      -0.014967      -0.025149      -0.009575       0.034725              9.908762       9.274549      -0.212485       1.881782      12.668297      -3.983528       7.783440           0.000000
           98              C      13.629100      10.651446       7.982913       0.102387      24.993670 0.31919457E+03  0.69603765E+04                                 7.456809                            5.998711       0.274376       2.102726                    0.999830      25.731937      71.712684       0.664412       0.422758      -1.058064       0.030282       0.032156       0.017686       0.047579       0.023757      -0.019217       0.013337       0.000383      -0.003072      -0.037762       0.012333       0.025429              8.200823       9.077738      -0.515298       2.084644       9.541980      -2.485940       5.982750           0.000002
           99              C       6.112294      12.051188       8.135790       0.115006      27.527690 0.32852795E+03  0.72413918E+04                                 8.111034                            6.172226       0.147111       2.067131                    0.999720      25.933600      73.512913       0.639019       0.434853      -1.046902      -0.042497      -0.028654       0.003997       0.051411       0.012286      -0.018825       0.026203       0.008367       0.008392      -0.039178       0.011580       0.027598              9.377511      10.551056      -1.210995       3.199353      10.577467      -3.302905       7.004009           0.000001
          100              C      10.126584       0.136620       7.461564      -0.270652      34.572282 0.46130199E+03  0.11049285E+05                                 9.307873                            7.240389      -0.053614       1.957867                    0.998152      30.567685      89.815149       0.600050       0.426157      -1.054031       0.012451       0.009502       0.036201       0.039444       0.001860      -0.009284       0.011013      -0.024476       0.000317      -0.018932      -0.000122       0.019053             10.713749      11.590143      -1.822550       4.054950      11.832179      -4.126257       8.718925          -0.000000
          101              C       5.554382       8.602097      11.859713       0.571542      23.223130 0.25524393E+03  0.53042475E+04                                 7.460004                            5.639132       0.023450       2.056404                    0.999584      22.584783      63.020280       0.630866       0.467197      -1.023985       0.019619       0.019101      -0.056927       0.063170      -0.050392       0.028031      -0.018639       0.099508      -0.173658      -0.066151      -0.040267       0.106418              8.719136       5.697154       1.621242      -2.216950       7.901895      -0.026084      12.558359           0.000001
          102              C      14.534524       8.627874      13.337522      -0.017049      35.798396 0.45846393E+03  0.10849127E+05                                 9.441396                            7.146338       0.088289       2.033504                    0.999395      27.342442      77.144365       0.619617       0.417728      -1.070562      -0.011482      -0.001619       0.045488       0.046942       0.009721       0.006503       0.000163       0.000972      -0.018188      -0.011234      -0.002747       0.013981             11.209823       6.362002       0.351132      -3.264221       9.179311      -0.212993      18.088155           0.000001
          103              C      14.409704       9.823971      14.033307      -0.129353      31.744173 0.43370192E+03  0.10211136E+05                                 8.710612                            6.974852       0.182159       2.026576                    0.999779      29.538577      85.553148       0.618463       0.420639      -1.059341      -0.003196      -0.017435       0.020164       0.026848       0.000380       0.006151      -0.018191      -0.019225      -0.061168      -0.028586       0.001634       0.026951              9.778383       6.244337       0.180705      -2.750382       8.463021       0.346694      14.627793          -0.000000
          104              C      14.382265       7.439511      14.041147      -0.116955      30.945894 0.41532253E+03  0.96900349E+04                                 8.608731                            6.858821       0.070180       1.994595                    0.999762      29.314127      85.002166       0.618047       0.424761      -1.054918      -0.004078       0.016514       0.017131       0.024142      -0.002996       0.006161       0.009934      -0.020059      -0.089979      -0.032880       0.005947       0.026933              9.558830       5.570222       0.329782      -1.888771       8.526760      -0.527713      14.579507           0.000002
          105              C       9.441479      10.504511       9.929153       0.591811      22.466550 0.23846190E+03  0.48847916E+04                                 7.314912                            5.471293       0.044632       2.072038                    0.999619      22.231507      62.122025       0.635165       0.470752      -1.019361      -0.050651      -0.040998      -0.003870       0.065279      -0.012101      -0.037988       0.033812       0.022113       0.259369      -0.062543      -0.043074       0.105617              8.537151      10.070970       2.155912       1.383232      10.575821      -1.224115       4.964663           0.000000
          106              C      10.279395      11.739274       9.848794      -0.028349      34.793851 0.44551204E+03  0.10505585E+05                                 9.308590                            7.061860      -0.140685       1.958000                    0.999289      27.696270      78.939308       0.618779       0.419769      -1.065368       0.023558       0.041097      -0.004420       0.047576      -0.007296      -0.004866       0.011969       0.009633       0.007312      -0.015110      -0.001196       0.016306             11.071972      13.231168       4.743710       1.292358      13.583367      -1.968392       6.401381           0.000000
          107              C      11.474837      11.759897      10.481861      -0.124394      32.928244 0.46029085E+03  0.11042420E+05                                 9.080118                            7.281109      -0.088087       1.937175                    0.999603      30.340502      89.838159       0.591126       0.431911      -1.048277       0.004039       0.026507      -0.012415       0.029548      -0.021787       0.000151      -0.006741      -0.013247       0.008562      -0.024761       0.001878       0.022883             10.227167      12.676031       3.681577       1.071382      11.360274      -1.982785       6.645196          -0.000001
          108              C       5.177038      -0.025782       9.174569      -0.127050      33.067171 0.45978006E+03  0.11008925E+05                                 9.070608                            7.247172       0.023796       1.972915                    0.999684      30.201271      88.859512       0.597163       0.428369      -1.052171       0.018413       0.013372       0.015728       0.027663      -0.012385       0.015144       0.004581       0.042824      -0.003340      -0.027251      -0.003873       0.031123             10.227968      11.823503       3.595090       0.947299      12.369572      -2.208515       6.490828          -0.000001
          109              C      10.013447       5.325717      18.031624       0.108848      26.222013 0.31941685E+03  0.69872930E+04                                 7.817608                            6.050279       0.137768       2.060345                    0.999797      25.895555      72.992222       0.651524       0.429758      -1.050583      -0.042188       0.026887       0.014207       0.052006      -0.014844       0.011891       0.038575       0.029932      -0.000183      -0.052168       0.020375       0.031793              8.981639       8.698815       0.182868      -0.581999      11.419611      -4.459561       6.826491           0.000002
          110              C      10.362384       6.449636      17.329958      -0.259555      35.082142 0.45367272E+03  0.10797156E+05                                 9.344836                            7.121775       0.091924       2.002568                    0.999174      30.224477      87.878259       0.613867       0.419242      -1.060721       0.021328      -0.003958       0.033305       0.039746       0.010735      -0.008967       0.004305       0.030851      -0.000158      -0.021105      -0.000314       0.021418             10.908327       9.934300      -0.306583      -0.228659      14.111233      -5.863283       8.679449           0.000001
          111              C       9.388498       7.302886      16.926207       0.339914      28.874468 0.32211803E+03  0.70568762E+04                                 8.512781                            6.217391      -0.061008       2.015055                    0.999488      24.158638      68.009816       0.621264       0.450021      -1.039194       0.013379       0.056766      -0.004451       0.058491      -0.003537      -0.001118      -0.009561      -0.030582       0.028493      -0.020620       0.000942       0.019678             10.338385       8.667289       0.178466      -0.701475      13.365429      -6.222876       8.982437           0.000001
          112              C       8.080957       7.016751      17.273120      -0.255162      35.591046 0.47608684E+03  0.11496728E+05                                 9.511214                            7.368004      -0.072162       1.952188                    0.997728      30.704459      90.663092       0.593162       0.427607      -1.052860      -0.012620       0.010892       0.044253       0.047289      -0.014694       0.005109       0.003064      -0.011858       0.035291      -0.022753       0.009929       0.012823             10.894742      10.852468       0.977542      -1.220938      13.310537      -5.439945       8.521221           0.000001
          113              C       7.831350       5.890254      17.978705       0.119504      27.102011 0.32105301E+03  0.70441621E+04                                 8.006457                            6.084458       0.075719       2.041703                    0.999711      25.984284      73.765286       0.645588       0.432413      -1.047165       0.053701       0.008766       0.029855       0.062064      -0.005105       0.001081       0.045941       0.035618       0.013080      -0.055652       0.015728       0.039924              9.219543       9.089760      -0.156972      -0.511813      11.539348      -4.517391       7.029520           0.000003
          114              C       8.845521       9.292171      15.675753      -0.079988      26.470036 0.39676380E+03  0.92333961E+04                                 8.062230                            6.802327      -0.442589       1.864260                    0.996289      29.064478      86.645459       0.601814       0.437335      -1.038002       0.083293      -0.039376       0.016547       0.093605      -0.031322       0.022036      -0.042125      -0.004812      -0.040604      -0.045881      -0.019551       0.065432              9.267957       6.778494       0.343111      -0.348354      10.453344      -2.921048      10.572032           0.000000
          115              C      10.615971      11.015943      15.456237      -0.076039      26.489267 0.38432545E+03  0.88751407E+04                                 8.064335                            6.680721      -0.465601       1.859323                    0.996189      28.863222      85.781590       0.609047       0.435491      -1.038849      -0.076490       0.043292       0.026520       0.091805      -0.019169      -0.028477       0.040111      -0.032423       0.009915      -0.039814      -0.023330       0.063143              9.417725       7.300636       1.349561       1.724952      10.652168       3.474131      10.300370           0.000000
          116              C       5.979390       0.082483      16.781170       0.330987      28.025000 0.31623220E+03  0.68935647E+04                                 8.319454                            6.149151      -0.020471       2.030809                    0.999602      24.044645      67.440895       0.626632       0.448390      -1.040515      -0.031150      -0.042326      -0.014903       0.054626       0.002827      -0.002125       0.013735      -0.020456       0.031722      -0.016711      -0.005068       0.021779             10.007527       8.810424       1.172029       2.938445      12.386174       5.198470       8.825982           0.000001
          117              C       5.398934       1.296624      17.057524      -0.259166      33.131449 0.46428036E+03  0.11106558E+05                                 8.953425                            7.211926      -0.081165       1.940875                    0.998731      30.561112      88.900352       0.609472       0.420101      -1.060854      -0.016252       0.011956       0.028752       0.035125      -0.006146       0.013490      -0.005984       0.052699      -0.014739      -0.025726      -0.008853       0.034579              9.912923       9.275474       0.214301       1.882414      12.676101       3.987451       7.787194           0.000000
          118              C       6.078641       2.237519      17.782709       0.101864      24.987772 0.31901503E+03  0.69554079E+04                                 7.453993                            5.995338       0.276872       2.103615                    0.999837      25.731841      71.704452       0.664886       0.422520      -1.058224       0.026918      -0.031063       0.016925       0.044452      -0.023878      -0.020209      -0.013126      -0.001399      -0.004852      -0.038414       0.012380       0.026033              8.198304       9.073283       0.512747       2.082890       9.541529       2.485645       5.980101           0.000002
          119              C       7.866437       0.837776      17.935586       0.115440      27.509231 0.32825047E+03  0.72336804E+04                                 8.107475                            6.169536       0.143502       2.066252                    0.999714      25.921832      73.469233       0.639177       0.434841      -1.046919      -0.042712       0.029596       0.004034       0.052120      -0.012522      -0.018996      -0.025693       0.006166       0.008123      -0.038823       0.011516       0.027308              9.373319      10.546737       1.210006       3.198039      10.572573       3.300971       7.000646           0.000001
          120              C      11.880707      12.752345      17.261360      -0.267106      34.460701 0.45942166E+03  0.10992157E+05                                 9.285493                            7.223308      -0.047714       1.960205                    0.998123      30.504777      89.558192       0.601094       0.425885      -1.054282       0.010596      -0.010234       0.035029       0.038000      -0.002805      -0.008460      -0.010544      -0.024814      -0.001441      -0.018531      -0.000072       0.018602             10.687251      11.559862       1.814483       4.042385      11.805889       4.114967       8.696002          -0.000000
          121              C       3.800252       4.286872       2.059917       0.570191      23.228913 0.25532675E+03  0.53062615E+04                                 7.461017                            5.639927       0.017289       2.054586                    0.999577      22.585954      63.019958       0.630858       0.467178      -1.024023       0.019689      -0.020325      -0.056679       0.063350       0.049804       0.027795       0.018757       0.099124      -0.174452      -0.066421      -0.039512       0.105933              8.720386       5.697959      -1.621631      -2.217524       7.902638       0.026479      12.560562           0.000001
          122              C       3.475794       4.261094       3.537726      -0.015706      35.771458 0.45806316E+03  0.10837750E+05                                 9.439101                            7.144931       0.084672       2.032564                    0.999382      27.328495      77.109373       0.619427       0.417928      -1.070386      -0.011091       0.001448       0.045856       0.047200      -0.009462       0.005791      -0.000536       0.000366      -0.015038      -0.010153      -0.002981       0.013134             11.206870       6.360758      -0.351512      -3.263396       9.176945       0.214368      18.082906           0.000001
          123              C       3.350975       3.064997       4.233512      -0.131132      31.772776 0.43421463E+03  0.10226046E+05                                 8.715424                            6.978854       0.177890       2.025237                    0.999781      29.554387      85.605867       0.618312       0.420625      -1.059369      -0.003480       0.017794       0.019197       0.026406      -0.000051       0.006198       0.019022      -0.017919      -0.059283      -0.028681       0.001834       0.026848              9.783969       6.248243      -0.180742      -2.752448       8.465885      -0.348075      14.637778          -0.000001
          124              C       3.323532       5.449457       4.241351      -0.116810      30.931063 0.41504517E+03  0.96818712E+04                                 8.606050                            6.856722       0.067510       1.993982                    0.999738      29.305568      84.967759       0.618121       0.424785      -1.054911      -0.004450      -0.014752       0.015452       0.021821       0.002764       0.006604      -0.010570      -0.021264      -0.089758      -0.033170       0.005530       0.027639              9.555772       5.568469      -0.329821      -1.888049       8.524813       0.527451      14.574034           0.000002
          125              C       7.687352       2.384460       0.129357       0.593541      22.460143 0.23837079E+03  0.48828064E+04                                 7.315864                            5.471845       0.047585       2.072668                    0.999635      22.228053      62.126060       0.634810       0.471027      -1.019139      -0.050716       0.041650      -0.003303       0.065710       0.013215      -0.038046      -0.033476       0.022424       0.257778      -0.062731      -0.042490       0.105221              8.538255      10.071858      -2.155621       1.383494      10.577320       1.224962       4.965586           0.000000
          126              C       8.525270       1.149697       0.048999      -0.029136      34.780226 0.44532133E+03  0.10499362E+05                                 9.304003                            7.058707      -0.138512       1.958903                    0.999288      27.689384      78.898444       0.619168       0.419574      -1.065553       0.021820      -0.041872      -0.005977       0.047592       0.007093      -0.005288      -0.010679       0.008896       0.010872      -0.013804      -0.001988       0.015792             11.066240      13.224543      -4.742395       1.291166      13.576190       1.966555       6.397987           0.000000
          127              C       9.720712       1.129074       0.682066      -0.121527      32.834041 0.45862523E+03  0.10992068E+05                                 9.062590                            7.267675      -0.088280       1.938004                    0.999631      30.281088      89.608505       0.591725       0.431881      -1.048335       0.002604      -0.025324      -0.012663       0.028433       0.021584       0.000735       0.006268      -0.011985       0.007680      -0.024077       0.001467       0.022610             10.206544      12.647846      -3.670734       1.069942      11.338075       1.979857       6.633710          -0.000001
          128              C      11.583472       0.025770      18.974364      -0.129784      33.180602 0.46189340E+03  0.11072664E+05                                 9.093062                            7.265977       0.017191       1.970318                    0.999704      30.266845      89.117165       0.596099       0.428625      -1.051971       0.019102      -0.013699       0.017025       0.029024       0.011691       0.014546      -0.005019       0.042593      -0.001677      -0.027092      -0.003089       0.030182             10.253353      11.849202      -3.606768       0.944979      12.405246       2.215957       6.505612          -0.000000
          129              C       9.205846       5.325720      11.367763       0.109034      26.185875 0.31882902E+03  0.69710271E+04                                 7.809258                            6.043337       0.142258       2.061913                    0.999791      25.874238      72.907620       0.652139       0.429563      -1.050732       0.042693       0.025817      -0.013673       0.051732       0.014548       0.011817      -0.038872       0.030713      -0.000751      -0.052495       0.020647       0.031848              8.971633       8.692710      -0.177410      -0.578800      11.404745       4.452787       6.817442           0.000002
          130              C       8.856907       6.449638      12.069428      -0.258152      35.050529 0.45322198E+03  0.10783831E+05                                 9.339946                            7.118832       0.088437       2.001679                    0.999177      30.208922      87.824658       0.613912       0.419313      -1.060668      -0.020991      -0.003610      -0.033545       0.039736      -0.011123      -0.009323      -0.003062       0.030086       0.001792      -0.020727      -0.000787       0.021514             10.901685       9.929374       0.306619      -0.228399      14.101576       5.858779       8.674105           0.000001
          131              C       9.830792       7.302888      12.473180       0.338795      28.922137 0.32280978E+03  0.70754015E+04                                 8.519970                            6.222699      -0.058574       2.014981                    0.999446      24.181742      68.077778       0.621240       0.449824      -1.039370      -0.012777       0.056631       0.004311       0.058214       0.003424      -0.001296       0.010113      -0.030082       0.029519      -0.020560       0.000406       0.020154             10.346994       8.675211      -0.179310      -0.702653      13.375664       6.228360       8.990108           0.000001
          132              C      11.138333       7.016753      12.126267      -0.252689      35.447239 0.47352744E+03  0.11418800E+05                                 9.483817                            7.346361      -0.069520       1.954160                    0.997758      30.630005      90.360765       0.594292       0.427396      -1.053056       0.014211       0.012233      -0.042179       0.046159       0.016522       0.006429      -0.003335      -0.010915       0.034422      -0.024562       0.011069       0.013493             10.862788      10.822531      -0.968630      -1.214004      13.270376       5.422093       8.495458           0.000001
          133              C      11.387942       5.890257      11.420682       0.115729      27.242107 0.32311782E+03  0.71013781E+04                                 8.035694                            6.105542       0.078939       2.041343                    0.999693      26.065767      74.077177       0.644177       0.432632      -1.046953      -0.054662       0.010774      -0.028857       0.062744       0.004317       0.000975      -0.046136       0.033825       0.013049      -0.055200       0.014828       0.040371              9.254778       9.116395       0.160893      -0.510890      11.590412       4.539893       7.057528           0.000003
          134              C      10.373765       9.292172      13.723634      -0.080211      26.464049 0.39666152E+03  0.92306996E+04                                 8.064730                            6.804979      -0.451373       1.861872                    0.996303      29.056755      86.629494       0.601211       0.437789      -1.037702      -0.082294      -0.039172      -0.015915       0.092520       0.030118       0.021809       0.041626      -0.006404      -0.039547      -0.044901      -0.019309       0.064210              9.270916       6.779585      -0.342851      -0.348639      10.456789       2.924073      10.576375           0.000000
          135              C       8.603312      11.015943      13.943149      -0.073315      26.448823 0.38359387E+03  0.88540977E+04                                 8.058991                            6.676883      -0.467921       1.859020                    0.996163      28.830739      85.667195       0.608872       0.435820      -1.038644       0.075335       0.042038      -0.026478       0.090242       0.019042      -0.028066      -0.039841      -0.031981       0.010022      -0.039292      -0.023294       0.062586              9.411127       7.295650      -1.346932       1.725751      10.643704      -3.471368      10.294027           0.000000
          136              C       3.935312       0.082484      12.618217       0.331189      27.997072 0.31588931E+03  0.68841527E+04                                 8.313747                            6.145456      -0.022156       2.030711                    0.999592      24.031634      67.392684       0.626882       0.448337      -1.040556       0.028246      -0.041862       0.013949       0.052391      -0.003661      -0.002518      -0.013946      -0.019313       0.032665      -0.017024      -0.004868       0.021892             10.000027       8.805401      -1.171261       2.936425      12.375663      -5.193168       8.819018           0.000001
          137              C       4.515766       1.296626      12.341862      -0.257023      33.107527 0.46390561E+03  0.11095709E+05                                 8.950416                            7.210170      -0.079170       1.941654                    0.998753      30.548745      88.866131       0.609380       0.420235      -1.060735       0.018268       0.012272      -0.027800       0.035456       0.007133       0.014108       0.005854       0.051464      -0.014967      -0.025149      -0.009575       0.034725              9.908763       9.274550      -0.212485       1.881782      12.668298      -3.983528       7.783441           0.000000
          138              C       3.836057       2.237521      11.616678       0.102387      24.993673 0.31919462E+03  0.69603779E+04                                 7.456810                            5.998712       0.274376       2.102726                    0.999830      25.731939      71.712693       0.664411       0.422758      -1.058064      -0.030282      -0.032156      -0.017686       0.047579       0.023757      -0.019217       0.013337       0.000383      -0.003072      -0.037762       0.012333       0.025429              8.200824       9.077740      -0.515299       2.084644       9.541981      -2.485940       5.982751           0.000002
          139              C      11.352863       0.837779      11.463801       0.115006      27.527689 0.32852794E+03  0.72413917E+04                                 8.111034                            6.172226       0.147111       2.067131                    0.999720      25.933599      73.512910       0.639019       0.434853      -1.046902       0.042497       0.028654      -0.003997       0.051411       0.012286      -0.018825       0.026203       0.008367       0.008392      -0.039178       0.011580       0.027598              9.377510      10.551056      -1.210995       3.199353      10.577466      -3.302905       7.004008           0.000001
          140              C       7.338573      12.752347      12.138027      -0.270652      34.572282 0.46130201E+03  0.11049285E+05                                 9.307872                            7.240388      -0.053614       1.957867                    0.998152      30.567685      89.815146       0.600050       0.426157      -1.054031      -0.012451      -0.009502      -0.036201       0.039444       0.001860      -0.009284       0.011013      -0.024476       0.000317      -0.018932      -0.000122       0.019053             10.713749      11.590143      -1.822550       4.054950      11.832178      -4.126256       8.718925          -0.000000
          141              C      11.910775       4.286870       7.739878       0.571542      23.223126 0.25524391E+03  0.53042467E+04                                 7.460003                            5.639131       0.023450       2.056404                    0.999584      22.584780      63.020265       0.630866       0.467197      -1.023985      -0.019619      -0.019101       0.056927       0.063170      -0.050392       0.028031      -0.018639       0.099508      -0.173658      -0.066151      -0.040267       0.106418              8.719135       5.697153       1.621241      -2.216949       7.901894      -0.026083      12.558357           0.000001
          142              C       2.930633       4.261093       6.262069      -0.017049      35.798340 0.45846318E+03  0.10849105E+05                                 9.441388                            7.146332       0.088289       2.033504                    0.999395      27.342412      77.144271       0.619617       0.417728      -1.070562       0.011482       0.001619      -0.045488       0.046942       0.009721       0.006503       0.000163       0.000972      -0.018188      -0.011234      -0.002747       0.013981             11.209812       6.361996       0.351131      -3.264217       9.179304      -0.212990      18.088135           0.000001
          143              C       3.055453       3.064996       5.566284      -0.129354      31.743932 0.43369797E+03  0.10211032E+05                                 8.710631                            6.974866       0.182159       2.026576                    0.999779      29.538402      85.552958       0.618455       0.420645      -1.059337       0.003196       0.017435      -0.020164       0.026848       0.000380       0.006151      -0.018191      -0.019225      -0.061168      -0.028586       0.001634       0.026951              9.778406       6.244350       0.180705      -2.750390       8.463037       0.346696      14.627830          -0.000000
          144              C       3.082892       5.449456       5.558444      -0.116955      30.945900 0.41532262E+03  0.96900374E+04                                 8.608731                            6.858822       0.070180       1.994595                    0.999762      29.314128      85.002165       0.618047       0.424761      -1.054918       0.004078      -0.016514      -0.017131       0.024142      -0.002996       0.006161       0.009934      -0.020059      -0.089979      -0.032880       0.005947       0.026933              9.558829       5.570222       0.329782      -1.888770       8.526761      -0.527713      14.579503           0.000002
          145              C       8.023678       2.384456       9.670438       0.591811      22.466549 0.23846188E+03  0.48847913E+04                                 7.314911                            5.471293       0.044632       2.072038                    0.999619      22.231506      62.122022       0.635165       0.470752      -1.019361       0.050651       0.040998       0.003870       0.065279      -0.012101      -0.037988       0.033812       0.022113       0.259369      -0.062543      -0.043074       0.105617              8.537151      10.070970       2.155912       1.383232      10.575821      -1.224115       4.964663           0.000000
          146              C       7.185762       1.149693       9.750797      -0.028349      34.793842 0.44551191E+03  0.10505581E+05                                 9.308588                            7.061859      -0.140685       1.958001                    0.999289      27.696266      78.939293       0.618779       0.419769      -1.065368      -0.023558      -0.041097       0.004420       0.047576      -0.007296      -0.004866       0.011969       0.009633       0.007312      -0.015110      -0.001196       0.016306             11.071970      13.231165       4.743708       1.292358      13.583364      -1.968392       6.401380          -0.000000
          147              C       5.990320       1.129070       9.117730      -0.124395      32.928255 0.46029106E+03  0.11042427E+05                                 9.080120                            7.281110      -0.088088       1.937175                    0.999603      30.340509      89.838186       0.591126       0.431911      -1.048277      -0.004039      -0.026507       0.012415       0.029548      -0.021787       0.000151      -0.006741      -0.013247       0.008562      -0.024761       0.001878       0.022883             10.227169      12.676034       3.681578       1.071382      11.360276      -1.982786       6.645197          -0.000001
          148              C       7.635830       0.025774      10.425022      -0.127051      33.067181 0.45978022E+03  0.11008930E+05                                 9.070610                            7.247174       0.023795       1.972915                    0.999684      30.201276      88.859536       0.597163       0.428369      -1.052171      -0.018413      -0.013372      -0.015728       0.027663      -0.012385       0.015144       0.004581       0.042824      -0.003340      -0.027251      -0.003873       0.031123             10.227971      11.823507       3.595091       0.947299      12.369575      -2.208515       6.490830          -0.000001
          149              C       7.855515       2.719572       4.899898       0.088791      28.086101 0.35116822E+03  0.79208391E+04                                 9.386335                            7.241449      -0.733461       1.803734                    0.996579      26.700077      78.174715       0.484934       0.559973      -0.976516      -0.000532       0.000110      -0.000001       0.000543       0.000330       0.001657       0.000493       0.028138       0.008322      -0.015472       0.002515       0.012957             11.748729       8.319703       0.001562       1.181361      13.618847      -0.001586      13.307637           0.000001
          150              C       9.609642      10.169395      14.699693       0.088791      28.086102 0.35116826E+03  0.79208400E+04                                 9.386335                            7.241449      -0.733461       1.803734                    0.996579      26.700078      78.174717       0.484935       0.559973      -0.976516       0.000532      -0.000110       0.000001       0.000543       0.000330       0.001657       0.000493       0.028138       0.008322      -0.015472       0.002515       0.012957             11.748730       8.319703       0.001562       1.181361      13.618847      -0.001586      13.307638           0.000001
          151              N       8.694134       7.863305       1.236734      -0.248937      35.630541 0.49762563E+03  0.11885506E+05                                 9.002803                            7.172135       0.031266       2.032891                    0.999092      27.754032      75.837606       0.661555       0.387637      -1.103069      -0.036058      -0.126361       0.054217       0.142150      -0.030598       0.005134       0.018322       0.071350      -0.069216      -0.049227      -0.009339       0.058566             10.307198      10.708081      -0.200898      -0.478841      12.718533      -4.552880       7.494982           0.000001
          152              N      10.151597      10.843752       1.373931      -0.243300      34.844223 0.49264197E+03  0.11710555E+05                                 8.823045                            7.125176       0.152044       2.081156                    0.998826      27.322414      73.935843       0.666759       0.386448      -1.106400       0.069964       0.105921       0.065561       0.142872      -0.056774      -0.005197      -0.011146       0.043134      -0.052049      -0.055877      -0.013579       0.069456              9.919494      11.585126       0.574846       2.959813      11.110214       2.787394       7.063143           0.000001
          153              N       7.016887       7.863302       8.563061      -0.248155      35.591971 0.49694874E+03  0.11864445E+05                                 8.993198                            7.164842       0.034258       2.034201                    0.999028      27.739076      75.763279       0.662273       0.387376      -1.103334       0.034950      -0.127291      -0.053890       0.142579       0.030810       0.005804      -0.018426       0.071695      -0.071197      -0.049728      -0.009418       0.059146             10.295015      10.700467       0.203620      -0.477197      12.699201       4.544385       7.485377           0.000001
          154              N       5.559418      10.843749       8.425864      -0.244557      34.815401 0.49217008E+03  0.11695440E+05                                 8.814459                            7.118898       0.154877       2.082501                    0.998787      27.313542      73.876919       0.667518       0.386137      -1.106727      -0.067698       0.107231      -0.065406       0.142687       0.057493      -0.005991       0.010817       0.041624      -0.051121      -0.056460      -0.013224       0.069684              9.909265      11.571339      -0.574058       2.955428      11.099933      -2.784792       7.056523           0.000001
          155              N       8.771023       5.025662      18.362857      -0.248937      35.630542 0.49762566E+03  0.11885506E+05                                 9.002803                            7.172135       0.031266       2.032891                    0.999092      27.754033      75.837608       0.661555       0.387637      -1.103069       0.036058       0.126361      -0.054217       0.142150      -0.030598       0.005134       0.018322       0.071350      -0.069216      -0.049227      -0.009339       0.058566             10.307198      10.708081      -0.200898      -0.478841      12.718533      -4.552880       7.494982           0.000001
          156              N       7.313560       2.045215      18.225660      -0.243300      34.844222 0.49264194E+03  0.11710554E+05                                 8.823045                            7.125176       0.152044       2.081156                    0.998826      27.322413      73.935842       0.666759       0.386448      -1.106400      -0.069964      -0.105921      -0.065561       0.142872      -0.056774      -0.005197      -0.011146       0.043134      -0.052049      -0.055877      -0.013579       0.069456              9.919494      11.585126       0.574846       2.959813      11.110214       2.787394       7.063143           0.000001
          157              N      10.448270       5.025665      11.036530      -0.248155      35.591968 0.49694871E+03  0.11864444E+05                                 8.993198                            7.164842       0.034258       2.034201                    0.999028      27.739075      75.763273       0.662273       0.387376      -1.103334      -0.034950       0.127291       0.053890       0.142579       0.030810       0.005804      -0.018426       0.071695      -0.071197      -0.049728      -0.009418       0.059146             10.295014      10.700467       0.203620      -0.477197      12.699200       4.544385       7.485376           0.000001
          158              N      11.905739       2.045218      11.173727      -0.244557      34.815400 0.49217007E+03  0.11695439E+05                                 8.814459                            7.118898       0.154877       2.082501                    0.998787      27.313542      73.876917       0.667518       0.386137      -1.106727       0.067698      -0.107231       0.065406       0.142687       0.057493      -0.005991       0.010817       0.041624      -0.051121      -0.056460      -0.013224       0.069684              9.909264      11.571338      -0.574058       2.955428      11.099932      -2.784792       7.056522           0.000001
          159              O       7.663093       4.536660       3.414249      -0.184722      31.834513 0.38284519E+03  0.84634493E+04                                 8.230849                            6.113653       0.155578       2.182873                    0.997810      22.690741      57.396419       0.756785       0.366108      -1.132211       0.168064      -0.022100      -0.014901       0.170165      -0.061971       0.024422      -0.115244      -0.112850      -0.097763      -0.109801      -0.057598       0.167400             10.270730       5.708570      -0.256473       0.035043      14.190915      -7.305174      10.912705           0.000001
          160              O       7.550251       0.813035       3.506367      -0.181553      30.310038 0.35980803E+03  0.78274644E+04                                 7.925476                            5.896618       0.221681       2.206155                    0.998206      22.454277      56.244208       0.776943       0.362382      -1.135727      -0.163934       0.059595       0.005626       0.174521      -0.014056      -0.000171       0.123080      -0.150139      -0.092566      -0.108498      -0.059183       0.167681              9.840244       6.140809       1.957402       2.028535      12.601630       6.887917      10.778294           0.000000
          161              O      13.186998       9.668013      18.019864      -0.562984      36.673760 0.55079085E+03  0.13289188E+05                                 8.666827                            7.188704       0.559517       2.234554                    0.998043      27.322156      71.389484       0.721520       0.351840      -1.147484       0.009294      -0.042000       0.013782       0.045170      -0.018733      -0.035868       0.044983       0.007339      -0.035025      -0.054822      -0.011609       0.066431              9.764180       7.676951      -2.662639      -3.114503       9.598098       3.239353      12.017493           0.000001
          162              O      13.885592       7.591599      18.190380      -0.557702      29.793864 0.45662721E+03  0.10490503E+05                                 7.411347                            6.482996       1.133837       2.413919                    0.999252      26.865106      68.023800       0.772415       0.345160      -1.155444      -0.002014       0.013473       0.002429       0.013837       0.025250       0.042912      -0.060929       0.048907      -0.157274      -0.107645       0.041174       0.066470              7.952526       6.084539      -1.043340      -0.174844       8.756198      -3.071937       9.016840           0.000002
          163              O       7.418640      10.653769       0.333193      -0.586938      40.828152 0.56898574E+03  0.13909231E+05                                 9.486666                            7.428842       0.088509       2.079469                    0.994864      28.061037      75.011520       0.688862       0.363724      -1.132345      -0.025652      -0.028390      -0.019249       0.042831      -0.003548       0.004158      -0.003814       0.112878      -0.002622      -0.056358      -0.000944       0.057302             11.080368      18.196948      -2.437616       3.442858       8.325039      -0.071951       6.719118           0.000000
          164              O       9.326000       9.461015      19.041003      -0.571957      32.050498 0.49664847E+03  0.11668028E+05                                 7.852296                            6.829295       0.919578       2.342137                    0.998900      27.291931      70.193548       0.740328       0.352155      -1.148097       0.019890       0.012920       0.007968       0.025021       0.057326      -0.019311      -0.001957      -0.090133       0.219719      -0.111025       0.033785       0.077241              8.401035       6.280094       1.195228       1.111430      12.084366       2.474377       6.838646          -0.000000
          165              O       8.047934       4.536659       6.385547      -0.183198      31.760366 0.38188071E+03  0.84363006E+04                                 8.216875                            6.104852       0.157302       2.183931                    0.997820      22.665339      57.301167       0.757579       0.365977      -1.132381      -0.169019      -0.023089       0.014855       0.171234       0.062510       0.024485       0.115676      -0.113847      -0.099052      -0.110358      -0.058010       0.168368             10.251545       5.699490       0.256198       0.035237      14.162585       7.288971      10.892560           0.000001
          166              O       8.160782       0.813034       6.293429      -0.180180      30.299092 0.35965344E+03  0.78236188E+04                                 7.926205                            5.897215       0.211582       2.203116                    0.998191      22.441936      56.219961       0.776500       0.362611      -1.135496       0.165130       0.059234      -0.005091       0.175506       0.013615       0.000252      -0.123729      -0.149304      -0.092916      -0.109279      -0.058631       0.167910              9.841186       6.142106      -1.958737       2.030261      12.602375      -6.888239      10.779077           0.000000
          167              O       6.032287       9.668016      11.379523      -0.562995      36.679729 0.55088766E+03  0.13292107E+05                                 8.667739                            7.189364       0.558052       2.234143                    0.998035      27.323061      71.393393       0.721483       0.351843      -1.147482      -0.009422      -0.041586      -0.013388       0.044692       0.018860      -0.035733      -0.044755       0.008584      -0.034337      -0.054553      -0.011713       0.066266              9.765173       7.677752       2.663270      -3.114729       9.599903      -3.239673      12.017865           0.000001
          168              O       5.333697       7.591602      11.209006      -0.558794      29.848008 0.45766253E+03  0.10520608E+05                                 7.421592                            6.491456       1.129762       2.412607                    0.999245      26.884483      68.101044       0.771686       0.345279      -1.155305       0.002090       0.012319      -0.003284       0.012919      -0.024979       0.042688       0.060160       0.049657      -0.156076      -0.106697       0.040169       0.066528              7.963931       6.092754       1.044773      -0.175819       8.768249       3.077011       9.030790           0.000002
          169              O       8.292376      10.653765       9.466602      -0.585791      40.789439 0.56834044E+03  0.13889720E+05                                 9.482317                            7.426046       0.098623       2.082842                    0.994921      28.040029      74.948873       0.688784       0.363863      -1.132220       0.027304      -0.028977       0.020506       0.044784       0.002242       0.005775       0.003899       0.113187      -0.003608      -0.056298      -0.001523       0.057820             11.074798      18.187122       2.436033       3.440243       8.321298       0.071935       6.715973           0.000000
          170              O       9.893286       9.461019      10.358384      -0.571387      32.044522 0.49653464E+03  0.11664530E+05                                 7.850560                            6.827907       0.915941       2.340953                    0.998904      27.293459      70.191956       0.740511       0.352093      -1.148164      -0.019368       0.013651      -0.007641       0.024897      -0.056805      -0.019867       0.002339      -0.090273       0.220874      -0.110917       0.033033       0.077884              8.399201       6.278511      -1.193663       1.110748      12.082414      -2.472660       6.836677          -0.000000
          171              O       9.802064       8.352307      16.185342      -0.184722      31.834512 0.38284519E+03  0.84634492E+04                                 8.230849                            6.113653       0.155578       2.182873                    0.997810      22.690741      57.396419       0.756784       0.366108      -1.132211      -0.168064       0.022100       0.014901       0.170165      -0.061971       0.024422      -0.115244      -0.112850      -0.097763      -0.109801      -0.057598       0.167400             10.270730       5.708570      -0.256473       0.035043      14.190915      -7.305174      10.912705           0.000001
          172              O       9.914906      12.075932      16.093224      -0.181553      30.310040 0.35980806E+03  0.78274653E+04                                 7.925476                            5.896618       0.221680       2.206155                    0.998206      22.454278      56.244211       0.776943       0.362382      -1.135727       0.163934      -0.059595      -0.005626       0.174521      -0.014056      -0.000171       0.123080      -0.150139      -0.092566      -0.108498      -0.059183       0.167681              9.840245       6.140809       1.957403       2.028535      12.601631       6.887918      10.778295           0.000000
          173              O       4.278159       3.220954       1.579727      -0.562984      36.673746 0.55079062E+03  0.13289181E+05                                 8.666824                            7.188703       0.559517       2.234554                    0.998043      27.322152      71.389467       0.721520       0.351840      -1.147484      -0.009294       0.042000      -0.013782       0.045170      -0.018733      -0.035868       0.044983       0.007339      -0.035025      -0.054821      -0.011609       0.066431              9.764178       7.676948      -2.662638      -3.114502       9.598095       3.239351      12.017489           0.000001
          174              O       3.579565       5.297368       1.409211      -0.557702      29.793862 0.45662722E+03  0.10490503E+05                                 7.411347                            6.482996       1.133837       2.413919                    0.999252      26.865106      68.023800       0.772415       0.345160      -1.155444       0.002014      -0.013473      -0.002429       0.013837       0.025250       0.042911      -0.060929       0.048907      -0.157274      -0.107645       0.041174       0.066470              7.952526       6.084539      -1.043340      -0.174844       8.756199      -3.071937       9.016841           0.000002
          175              O      10.046517       2.235198      19.266398      -0.586938      40.828148 0.56898567E+03  0.13909229E+05                                 9.486665                            7.428841       0.088509       2.079469                    0.994864      28.061036      75.011514       0.688862       0.363724      -1.132345       0.025652       0.028390       0.019249       0.042831      -0.003548       0.004158      -0.003814       0.112878      -0.002622      -0.056358      -0.000944       0.057302             11.080367      18.196946      -2.437616       3.442858       8.325038      -0.071951       6.719117           0.000000
          176              O       8.139157       3.427952       0.558588      -0.571957      32.050499 0.49664847E+03  0.11668027E+05                                 7.852296                            6.829295       0.919578       2.342137                    0.998900      27.291931      70.193548       0.740328       0.352155      -1.148097      -0.019890      -0.012920      -0.007968       0.025021       0.057326      -0.019311      -0.001957      -0.090133       0.219719      -0.111025       0.033785       0.077241              8.401035       6.280094       1.195228       1.111430      12.084366       2.474377       6.838646          -0.000000
          177              O       9.417223       8.352308      13.214044      -0.183198      31.760365 0.38188071E+03  0.84363006E+04                                 8.216875                            6.104852       0.157302       2.183931                    0.997820      22.665339      57.301167       0.757579       0.365977      -1.132381       0.169019       0.023089      -0.014855       0.171234       0.062510       0.024485       0.115676      -0.113847      -0.099052      -0.110358      -0.058010       0.168368             10.251545       5.699490       0.256198       0.035237      14.162585       7.288971      10.892560           0.000001
          178              O       9.304375      12.075933      13.306162      -0.180180      30.299093 0.35965346E+03  0.78236194E+04                                 7.926206                            5.897216       0.211582       2.203116                    0.998191      22.441936      56.219963       0.776500       0.362611      -1.135496      -0.165130      -0.059234       0.005091       0.175506       0.013615       0.000252      -0.123729      -0.149304      -0.092916      -0.109279      -0.058631       0.167910              9.841187       6.142106      -1.958737       2.030261      12.602376      -6.888240      10.779078           0.000000
          179              O      11.432870       3.220951       8.220068      -0.562995      36.679718 0.55088749E+03  0.13292102E+05                                 8.667737                            7.189362       0.558052       2.234143                    0.998035      27.323058      71.393380       0.721483       0.351843      -1.147482       0.009422       0.041586       0.013388       0.044692       0.018860      -0.035733      -0.044755       0.008584      -0.034337      -0.054553      -0.011713       0.066266              9.765171       7.677750       2.663269      -3.114728       9.599900      -3.239672      12.017863           0.000001
          180              O      12.131460       5.297365       8.390585      -0.558794      29.848005 0.45766250E+03  0.10520608E+05                                 7.421592                            6.491456       1.129762       2.412607                    0.999245      26.884483      68.101042       0.771686       0.345279      -1.155305      -0.002090      -0.012319       0.003284       0.012919      -0.024979       0.042688       0.060160       0.049657      -0.156076      -0.106697       0.040169       0.066528              7.963931       6.092754       1.044773      -0.175819       8.768249       3.077011       9.030790           0.000002
          181              O       9.172781       2.235202      10.132989      -0.585791      40.789434 0.56834037E+03  0.13889717E+05                                 9.482316                            7.426045       0.098623       2.082842                    0.994921      28.040028      74.948867       0.688784       0.363863      -1.132221      -0.027304       0.028977      -0.020506       0.044784       0.002242       0.005775       0.003899       0.113187      -0.003608      -0.056298      -0.001523       0.057820             11.074796      18.187120       2.436032       3.440242       8.321297       0.071935       6.715973           0.000000
          182              O       7.571871       3.427948       9.241207      -0.571387      32.044525 0.49653469E+03  0.11664531E+05                                 7.850561                            6.827907       0.915941       2.340953                    0.998904      27.293460      70.191960       0.740511       0.352093      -1.148164       0.019368      -0.013651       0.007641       0.024897      -0.056805      -0.019867       0.002339      -0.090273       0.220875      -0.110917       0.033033       0.077884              8.399201       6.278512      -1.193663       1.110748      12.082415      -2.472660       6.836677          -0.000000

******************************************************
Auxiliary information for the entire system
The total spin magnetic moment of the unit cell is   0.000073
The total net atomic charge of the unit cell is   0.000005
Accuracy of reproducing the electrostatic potential in the unit cell:
  The inner radius (bohr) =    5.0000
  The outer radius (bohr) =   12.0000
  Valid grid points have density less than (e/(bohr^3)) =    0.0001
  The number of valid grid points were=        43510
  The rms potential error without charges in kcal/mol is=      2.54578
  The rms potential error with partial charges in kcal/mol is=      1.16158
  The RRMSE value at monopole order=      0.45628
  The rms potential error with partial charges and cloud penetration in kcal/mol is=      1.17932
  The RRMSE value at monopole order with cloud penetration is=      0.46324
  The rms potential error with partial charges and atomic dipoles in kcal/mol is=      0.31090
  The RRMSE value at dipole order=      0.12212
  The rms potential error with partial charges, atomic dipoles and cloud penetration in kcal/mol is=      0.31264
  The RRMSE value at dipole order with cloud penetration=      0.12281

******************************************************
The electron densities and ab initio electrostatic potential were computed in VASP using the PBE functional and
projector augmented wave method. See the main text of the journal article for a description of computational details.
The atomic charges, dipoles, and quadrupoles were computed with the DDEC6 method as described in
(a) T. A. Manz and N. Gabaldon Limas, RSC Adv. 6 (2016) 47771-47801 DOI: 10.1039/c6ra04656h
(b) N. Gabaldon Limas and T. A. Manz, RSC Adv. 8 (2018) 2678-2707 DOI: 10.1039/c7ra11829e.
For each atom in the material, the electron cloud parameters were fit to the spherically averaged atom-in-material
electron density using radial positions for which this density was between 10^-4 and 10^-2 electrons per cubic bohr.
The polarizabilities, dispersion coefficients, and quantum Drude oscillator (QDO) parameters were fit using the MCLF method.
The magnetic structure of the system was optimized in VASP from the default ferromagnetic initial guess using spin polarization.
The atomic spin moments (ASMs) were computed on this optimized magnetic structure using the DDEC6 partition as inputs
to the method of T. A. Manz and D. S. Sholl, J. Chem. Theory Comput. 7 (2011) 4146-4164 DOI: 10.1021/ct200539n.
The RMSE and RRMSE were computed using a uniform grid with Ewald summation.
