# Supplementary material for: A collection of forcefield precursors for metal–organic frameworks
Source: RSC Adv. 2019 Nov 13;9(63):36492–507. doi: 10.1039/c9ra07327b (PMC9075174; doi:10.1039/c9ra07327b)
Supplement: RA-009-C9RA07327B-s5420 [file RA-009-C9RA07327B-s5420.xyz]

  364
jmolscript: load "" {1 1 1} spacegroup "x,y,z" unitcell [{     14.573900     0.000000     0.000000 }, {      7.286962    19.317926     0.000000 }, {      7.286962     8.015523    17.576509 }]
Cd     8.770874    14.388090     1.480294     0.875366
Cd     5.803045    12.968056     3.688606     0.875867
Cd    16.057824     7.316855    12.476861     0.875366
Cd    13.089995     8.736889    10.268548     0.875867
Cd    13.090000    20.016594     5.099648     0.875366
Cd    16.057829    18.596560     7.307961     0.875867
Cd    20.376950    12.945359    16.096215     0.875366
Cd     8.770879    14.365393    13.887903     0.875867
H     19.881736    23.901511    16.286393     0.114572
H     20.875676    25.094145    14.563895     0.120681
H      9.956898     6.874006    13.277295     0.101479
H     16.261579    24.976197    14.957609     0.113829
H     15.015509    20.888722    16.453370     0.093334
H     14.989274    18.877603    15.339019     0.146729
H      9.878196     9.347663     0.736456     0.145872
H      9.885484    11.411880     1.696133     0.089122
H     15.506645    16.105797    14.416253     0.106784
H     14.403402    16.845519    15.254652     0.096515
H     16.108546    13.792698    14.889061     0.098295
H     16.375249    14.086159    16.409429     0.116539
H     14.055082    10.338804    16.240694     0.148418
H     14.362590     8.483578    14.925971     0.093227
H     17.134546    10.278182    12.922249     0.087005
H     16.969862    12.148389    14.231699     0.145040
H     16.553045    11.068904     6.200992     0.114005
H     15.559105     9.996537     8.000827     0.120896
H     19.190921     9.281418     9.533498     0.099778
H     20.173202    10.305819     7.730149     0.113915
H      6.845368     9.970742     3.390509     0.094306
H      6.871600     8.122378     2.023056     0.147003
H     11.982679    18.215387    16.987696     0.145730
H      4.688431    11.929530     0.891129     0.089271
H     13.641186    14.148220    17.460504     0.105862
H      7.457469     7.202450     0.209160     0.095385
H     13.039283    13.618641    15.159739     0.098208
H     12.772581    15.123720    14.795905     0.115618
H     15.092744    13.415319    11.456369     0.148429
H     14.785233    11.449329    10.313895     0.093534
H     12.013277    10.370861    12.778122     0.087595
H     12.177964    12.338270    13.936414     0.145231
H     27.168686    24.735628    14.989247     0.114572
H     13.588726    23.663261    16.789081     0.120681
H     17.243848    14.932619     0.745244     0.101479
H     23.548529    23.972544    16.518403     0.113829
H     22.302459    23.637466    12.178763     0.093334
H     22.276224    21.789102    10.811311     0.146729
H     17.165146     4.548663     8.199441     0.145872
H     17.172434     6.278328     9.679384     0.089122
H     22.793595    19.799422     8.672250     0.106784
H     21.690352    20.869174     8.997415     0.096515
H      8.821596    19.269842     6.371485     0.098295
H     23.662199    20.774921     6.007651     0.116540
H     21.342032    19.066520     2.668114     0.148418
H      7.075640    17.100530     1.525641     0.093227
H      9.847596    16.022063     3.989868     0.087005
H      9.682912    17.989471     5.148159     0.145040
H      9.266095    10.234786     7.498139     0.114005
H      8.272155    11.427421     5.775641     0.120896
H     11.903971    12.525208     4.489040     0.099778
H     12.886252    11.309472     6.169355     0.113915
H     14.132318     7.221998     7.665116     0.094306
H     14.158550     5.210879     6.550765     0.147003
H     19.269629    23.014387     9.524710     0.145730
H     11.975381     5.760678    10.484388     0.089271
H     20.928136    21.756998     5.627998     0.105862
H     14.744419     3.178794     6.466398     0.095385
H     20.326233    19.443899     6.100806     0.098208
H     20.059531    19.737361     7.621174     0.115618
H      7.805794    15.990006     7.452440     0.148429
H      7.498283    14.134780     6.137717     0.093533
H     19.300227    15.929383     4.133995     0.087595
H     19.464914    17.799591     5.443445     0.145231
H      1.979138     2.597821     2.587262     0.114572
H     15.559098     3.670188     0.787428     0.120681
H     11.903976    12.400830    16.831265     0.101479
H      5.599295     3.360905     1.058106     0.113829
H      6.845365     3.695983     5.397746     0.093333
H      6.871600     5.544347     6.765198     0.146729
H     11.982678    22.784786     9.377068     0.145872
H     11.975390    21.055121     7.897125     0.089122
H      6.354229     7.534027     8.904259     0.106784
H      7.457472     6.464275     8.579094     0.096515
H      5.752328     8.063607    11.205024     0.098295
H      5.485625     6.558528    11.568858     0.116540
H      7.805792     8.266929    14.908395     0.148418
H     22.072184    10.232919    16.050868     0.093227
H     19.300228    11.311386    13.586641     0.087005
H     19.464912     9.343978    12.428350     0.145039
H     19.881729    17.098663    10.078370     0.114005
H     20.875669    15.906028    11.800868     0.120896
H     17.243853    14.808241    13.087469     0.099778
H     16.261572    16.023977    11.407154     0.113915
H     15.015506    20.111451     9.911393     0.094306
H     14.989274    22.122570    11.025744     0.147003
H      9.878195     4.319062     8.051799     0.145730
H     17.172443    21.572771     7.092121     0.089271
H      8.219688     5.576451    11.948511     0.105862
H     14.403405    24.154655    11.110111     0.095385
H      8.821591     7.889550    11.475703     0.098208
H      9.088293     7.596088     9.955335     0.115618
H      6.768130    11.343443    10.124069     0.148429
H     21.649541    13.198669    11.438792     0.093533
H      9.847597    11.404066    13.442514     0.087595
H      9.682910     9.533858    12.133064     0.145231
H      9.266088     3.431938     1.290116     0.114572
H      8.272148     2.239304     3.012614     0.120681
H     19.190926    20.459443     4.299214     0.101479
H     12.886245     2.357252     2.618900     0.113829
H     14.132315     6.444727     1.123139     0.093333
H     14.158550     8.455846     2.237490     0.146729
H     19.269628    17.985786    16.840053     0.145872
H     19.262340    15.921569    15.880376     0.089122
H     13.641179    11.227652     3.160256     0.106784
H     14.744422    10.487930     2.321857     0.096515
H     13.039278    13.540751     2.687448     0.098295
H     12.772575    13.247290     1.167080     0.116539
H     15.092742    16.994645     1.335815     0.148418
H     14.785234    18.849871     2.650538     0.093227
H     12.013278    17.055267     4.654260     0.087005
H     12.177962    15.185060     3.344810     0.145040
H     12.594779    16.264545    11.375517     0.114005
H     13.588719    17.336912     9.575682     0.120896
H      9.956903    18.052031     8.043011     0.099778
H      8.974622    17.027630     9.846360     0.113915
H     22.302456    17.362707    14.186000     0.094306
H     22.276224    19.211071    15.553453     0.147003
H     17.165145     9.118062     0.588813     0.145730
H      9.885493    15.403919    16.685380     0.089270
H     15.506638    13.185229     0.116005     0.105862
H     21.690355    20.130999    17.367349     0.095385
H     16.108541    13.714808     2.416770     0.098208
H     16.375243    12.209729     2.780604     0.115618
H     14.055080    13.918130     6.120140     0.148429
H     14.362591    15.884120     7.262614     0.093533
H     17.134547    16.962588     4.798387     0.087595
H     16.969860    14.995179     3.640095     0.145231
C     17.314543    23.578897    16.945512     0.564507
C     17.978530    24.317227    15.800930    -0.006492
C     19.349934    24.358245    15.675258    -0.111424
C     19.949650    25.077134    14.645626    -0.112463
C     11.870160     6.447796    13.744830    -0.034239
C     10.490594     6.406216    13.878587    -0.132401
C     17.188188    25.005151    14.885545    -0.124089
C     12.466378     7.257186    12.624328     0.573242
C     15.462927    20.169077    16.834077     0.126003
C     15.426491    18.960122    16.155800    -0.293871
C     16.057541    17.891895    16.733715     0.306617
C      9.430777    10.054945     0.329911    -0.273661
C      9.420576    11.296338     0.898863     0.108250
C     15.121895    16.194915    15.300878    -0.074676
C     15.696105    13.832011    15.764019    -0.072030
C     15.443975    11.462434    15.347105     0.328423
C     14.693419    10.349631    15.562944    -0.273509
C     14.887250     9.235993    14.767080     0.110360
C     16.510200    10.283369    13.610546     0.103504
C     16.404395    11.424871    14.373893    -0.272353
C     19.120238    11.534745     5.633974     0.565233
C     18.456251    10.799695     6.780666    -0.005885
C     17.084847    10.702370     6.870130    -0.110075
C     16.485131    10.063841     7.951437    -0.114404
C     17.277659     9.529961     8.951716    -0.032215
C     18.657225     9.634408     8.858385    -0.130167
C     19.246593    10.252265     7.786393    -0.125941
C     16.681441     8.846304    10.153070     0.572547
C      6.397949    10.018530     2.577771     0.124113
C      6.434383     8.899769     1.759233    -0.294586
C      5.803333     8.982352     0.547508     0.308547
C      5.143136    10.123438     0.223397    -0.273410
C      5.153338    11.156188     1.116811     0.107257
C     14.025938    14.990079    17.174534    -0.070879
C     13.451725    14.431038    14.832464    -0.071176
C     13.703851    13.068506    12.849483     0.327885
C     14.454407    12.803156    11.747436    -0.273213
C     14.260573    11.616957    11.064412     0.111240
C     12.637623    10.999263    12.497249     0.103985
C     12.743431    12.167438    13.219117    -0.273232
C     24.601493    25.201470    14.422229     0.564507
C     25.265480    24.466419    15.568920    -0.006492
C     26.636884    24.369095    15.658385    -0.111424
C     27.236600    23.730566    16.739691    -0.112463
C     19.157110    15.181162     0.163462    -0.034239
C     17.777544    15.285609     0.070130    -0.132401
C     24.475138    23.918990    16.574648    -0.124089
C     19.753328    14.497506     1.364816     0.573242
C     22.749877    23.685255    11.366025     0.126003
C     22.713441    22.566493    10.547487    -0.293871
C     23.344491    22.649076     9.335763     0.306617
C     16.717727     4.472236     9.011652    -0.273661
C     16.707526     5.504987     9.905066     0.108250
C     22.408845    20.641281     8.386280    -0.074676
C     22.983055    20.082240     6.044210    -0.072030
C      8.157025    18.719707     4.061228     0.328423
C     21.980369    18.454358     2.959181    -0.273508
C      7.600300    17.268159     2.276158     0.110360
C      9.223250    16.650465     3.708995     0.103504
C      9.117445    17.818640     4.430862    -0.272353
C     11.833288     9.912172     8.157258     0.565233
C     11.169301    10.650503     7.012676    -0.005885
C      9.797897    10.691520     6.887004    -0.110075
C      9.198181    11.410410     5.857372    -0.114404
C      9.990709    12.098997     4.956576    -0.032215
C     11.370275    12.057417     5.090333    -0.130167
C     11.959643    11.338426     6.097291    -0.125941
C      9.394491    12.908388     3.836073     0.572547
C     13.684899     6.502353     8.045823     0.124113
C     13.721333     5.293398     7.367545    -0.294586
C     13.090283     4.225171     7.945461     0.308547
C     12.430086     4.403744     9.118166    -0.273410
C     12.440288     5.645136     9.687117     0.107257
C     21.312888    21.846117     6.512624    -0.070879
C     20.738675    19.483212     6.975765    -0.071176
C     20.990801    17.113636     6.558850     0.327885
C     21.741357    16.000832     6.774690    -0.273213
C     21.547523    14.887195     5.978825     0.111240
C     19.924573    15.934571     4.822291     0.103985
C     20.030381    17.076072     5.585639    -0.273232
C     14.573916    14.855314    15.763668     0.068797
C     21.860866    20.506516     6.975413     0.068797
C      4.546331     2.131979     3.154280     0.564507
C      3.882344     2.867030     2.007589    -0.006492
C      2.510940     2.964354     1.918124    -0.111424
C      1.911224     3.602883     0.836818    -0.112463
C      9.990714    12.152287    17.413047    -0.034239
C     11.370280    12.047840    17.506379    -0.132401
C      4.672686     3.414459     1.001861    -0.124089
C      9.394496    12.835943    16.211693     0.573242
C      6.397947     3.648194     6.210484     0.126003
C      6.434383     4.766956     7.029022    -0.293871
C      5.803333     4.684373     8.240746     0.306617
C     12.430097    22.861213     8.564857    -0.273661
C     12.440298    21.828462     7.671443     0.108250
C      6.738979     6.692168     9.190229    -0.074675
C      6.164769     7.251209    11.532299    -0.072030
C     20.990799     8.613742    13.515281     0.328423
C      7.167455     8.879091    14.617328    -0.273508
C     21.547524    10.065290    15.300351     0.110360
C     19.924574    10.682984    13.867514     0.103504
C     20.030379     9.514809    13.145647    -0.272353
C     17.314536    17.421277     9.419251     0.565233
C     17.978523    16.682946    10.563833    -0.005885
C     19.349927    16.641929    10.689505    -0.110076
C     19.949643    15.923039    11.719137    -0.114404
C     19.157115    15.234452    12.619933    -0.032215
C     17.777549    15.276032    12.486176    -0.130167
C     17.188181    15.995023    11.479218    -0.125941
C     19.753333    14.425061    13.740436     0.572547
C     15.462925    20.831096     9.530686     0.124113
C     15.426491    22.040051    10.208964    -0.294586
C     16.057541    23.108278     9.631048     0.308547
C     16.717738    22.929705     8.458343    -0.273410
C     16.707536    21.688313     7.889392     0.107257
C      7.834936     5.487332    11.063885    -0.070879
C      8.409149     7.850237    10.600744    -0.071176
C      8.157023    10.219813    11.017659     0.327885
C      7.406467    11.332617    10.801819    -0.273213
C      7.600301    12.446254    11.597684     0.111240
C      9.223251    11.398878    12.754218     0.103985
C      9.117443    10.257377    11.990870    -0.273232
C     11.833281     3.754552     0.630997     0.564507
C     11.169294     3.016222     1.775579    -0.006492
C      9.797890     2.975204     1.901251    -0.111424
C      9.198174     2.256315     2.930883    -0.112463
C     17.277664    20.885653     3.831679    -0.034239
C     18.657230    20.927233     3.697922    -0.132401
C     11.959636     2.328298     2.690964    -0.124089
C     16.681446    20.076263     4.952181     0.573242
C     13.684897     7.164372     0.742432     0.126003
C     13.721333     8.373327     1.420709    -0.293871
C     13.090283     9.441554     0.842794     0.306617
C     19.717047    17.278504    17.246598    -0.273661
C     19.727248    16.037111    16.677646     0.108250
C     14.025929    11.138534     2.275631    -0.074675
C     13.451719    13.501438     1.812490    -0.072030
C     13.703849    15.871015     2.229404     0.328423
C     14.454405    16.983818     2.013565    -0.273509
C     14.260574    18.097456     2.809429     0.110360
C     12.637624    17.050080     3.965963     0.103503
C     12.743429    15.908578     3.202616    -0.272353
C     10.027586    15.798704    11.942535     0.565232
C     10.691573    16.533754    10.795843    -0.005885
C     12.062977    16.631079    10.706379    -0.110076
C     12.662693    17.269608     9.625072    -0.114404
C     11.870165    17.803488     8.624793    -0.032215
C     10.490599    17.699041     8.718124    -0.130167
C      9.901231    17.081184     9.790116    -0.125941
C     12.466383    18.487145     7.423439     0.572547
C     22.749875    17.314919    14.998738     0.124113
C     22.713441    18.433680    15.817276    -0.294586
C     23.344491    18.351097    17.029001     0.308547
C     24.004688    17.210011    17.353112    -0.273409
C     23.994486    16.177261    16.459698     0.107257
C     15.121886    12.343370     0.401975    -0.070879
C     15.696099    12.902411     2.744045    -0.071176
C     15.443973    14.264943     4.727026     0.327885
C     14.693417    14.530293     5.829073    -0.273213
C     14.887251    15.716492     6.512097     0.111240
C     16.510201    16.334186     5.079260     0.103985
C     16.404393    15.166011     4.357392    -0.273232
C      7.286958     6.826933    10.601096     0.068797
C     14.573908    12.478135     1.812841     0.068797
N      8.790839    12.355258     0.389495    -0.222207
N     15.775821     9.184342    13.794747    -0.236337
N      5.783077    11.132112     2.291625    -0.221061
N     13.372002    10.710845    11.420864    -0.238664
N     16.077789     5.480911    11.079880    -0.222207
N      8.488871    16.362046     2.632610    -0.236337
N     13.070027     6.704057     9.177750    -0.221061
N     20.658952    14.835544     5.006493    -0.238664
N     13.070035    21.852538     6.496629    -0.222207
N     20.658953    10.971403    14.943899    -0.236337
N     16.077797    20.629392     8.398759    -0.221061
N      8.488872    12.497905    12.570016    -0.238664
N     20.356985    14.978191    17.187014    -0.222207
N     13.372003    18.149107     3.781762    -0.236337
N     23.364747    16.201337    15.284884    -0.221061
N     15.775822    16.622604     6.155645    -0.238664
O     16.072556    23.529284    16.978205    -0.583151
O     10.747969    15.046254     0.241677    -0.581567
O     11.699208     7.921086    11.904921    -0.555727
O     13.704722     7.226612    12.432744    -0.603878
O     16.116273    16.635753    16.217142    -0.190777
O     15.147980    12.539319    16.109398    -0.193696
O      5.788325    11.543905     5.575269    -0.583841
O     18.399850    12.114185     4.801375    -0.581814
O     17.448611     8.467219    11.055624    -0.555890
O     15.443097     8.659304    10.204745    -0.603406
O     13.031561    16.006661    17.195450    -0.192699
O     13.999848    14.208910    13.512996    -0.192841
O     23.359506    25.210629    14.363523    -0.583151
O     18.034919     6.462983    13.589629    -0.581567
O     18.986158    14.118420     2.267370    -0.555727
O      6.417772    14.310506     1.416491    -0.603878
O     23.403223    21.657863     8.407196    -0.190777
O     22.434930    19.860111     4.724741    -0.193696
O     13.075275     9.862559     8.189950    -0.583841
O     11.112900     9.395053     9.029931    -0.581814
O     10.161661    13.572288     3.116667    -0.555889
O      8.156147    12.877813     3.644489    -0.603406
O     20.318511    22.286954     7.428887    -0.192699
O     21.286798    18.190520     7.321143    -0.192841
O      5.788318     2.122820     3.212986    -0.583151
O     11.112905    20.870466     3.986880    -0.581567
O     10.161666    13.215029    15.309139    -0.555727
O     22.730052    13.022943    16.160018    -0.603878
O      5.744601     5.675586     9.169313    -0.190777
O      6.712894     7.473338    12.851768    -0.193696
O     16.072549    17.470890     9.386559    -0.583841
O     18.034924    17.938396     8.546578    -0.581814
O     18.986163    13.761161    14.459842    -0.555889
O     20.991677    14.455636    13.932020    -0.603406
O      8.829313     5.046495    10.147622    -0.192699
O      7.861026     9.142929    10.255366    -0.192841
O     13.075268     3.804165     0.598304    -0.583151
O     18.399855    12.287195    17.334832    -0.581567
O     17.448616    19.412363     5.671588    -0.555727
O     15.443102    20.106837     5.143765    -0.603878
O     13.031551    10.697696     1.359367    -0.190777
O     13.999844    14.794130     1.467111    -0.193696
O     23.359499    15.789544    12.001240    -0.583841
O     10.747974    15.219264    12.775134    -0.581814
O     11.699213    18.866230     6.520885    -0.555890
O     13.704727    18.674145     7.371764    -0.603406
O     16.116263    11.326788     0.381059    -0.192699
O     15.147976    13.124539     4.063513    -0.192841

The following XYZ coordinates are in angstroms. Other properties are in atomic units.
The sperically averaged electron density of each atom fit to a function of the form exp(a - br)
eigen_1, eigen_2 and eigen_3 are the three eigenvalues of traceless quadrupole moment tensor
  atom number  atomic symbol              X              Y              Z     net charge C6 coefficient C8 coefficient C10 coefficient fluctuating dipole atomic polarizability isotropic forcefield polarizability              a              b squared Pearson coefficient          <r^3>          <r^4>         wp_QDO          m_QDO          q_QDO       dipole_x       dipole_y       dipole_z         dipole            Qxy            Qxz            Qyz     Q(x^2-y^2)  Q(3z^2 - R^2)        eigen_1        eigen_2        eigen_3 static polarizability      alpha(xx)      alpha(xy)      alpha(xz)      alpha(yy)      alpha(yz)      alpha(zz) atomic spin moment
            1             Cd       8.770874      14.388090       1.480294       0.875366     174.637905 0.43650115E+04  0.16642087E+06                                24.927593                           21.576872       0.891527       1.979712                    0.998190      79.543541     214.794857       0.401662       0.399966      -1.179958      -0.029157      -0.000135      -0.004955       0.029575       0.015726       0.039495      -0.100503       0.229306      -0.011904      -0.176496       0.046993       0.129503             29.032763      23.885128       1.253176      -4.591008      33.779894       2.046993      29.433265           0.000004
            2             Cd       5.803045      12.968056       3.688606       0.875867     174.672103 0.43653450E+04  0.16641647E+06                                24.916314                           21.566017       0.901284       1.982472                    0.998178      79.505666     214.596028       0.402139       0.399533      -1.180421       0.028740      -0.004437       0.002156       0.029160      -0.042830       0.002762      -0.106409       0.214264      -0.052499      -0.175709       0.046423       0.129287             29.020699      23.876535       3.656889      -3.045758      31.714809       2.987494      31.470754           0.000004
            3             Cd      16.057824       7.316855      12.476861       0.875366     174.637942 0.43650115E+04  0.16642087E+06                                24.927597                           21.576873       0.891527       1.979712                    0.998190      79.543545     214.794874       0.401662       0.399966      -1.179958      -0.029157      -0.004565       0.001933       0.029575       0.042460      -0.002079      -0.106934       0.215204      -0.054212      -0.176496       0.046993       0.129504             29.032769      23.885132      -3.657181       3.045144      31.727183       2.983113      31.485993           0.000004
            4             Cd      13.089995       8.736889      10.268548       0.875867     174.672094 0.43653445E+04  0.16641644E+06                                24.916313                           21.566015       0.901284       1.982472                    0.998178      79.505660     214.596008       0.402139       0.399533      -1.180421       0.028740       0.000120      -0.004932       0.029160      -0.015258      -0.040116      -0.100305       0.227650      -0.012340      -0.175709       0.046423       0.129286             29.020699      23.876530      -1.253857       4.591006      33.768469       2.050958      29.417098           0.000004
            5             Cd      13.090000      20.016594       5.099648       0.875366     174.637965 0.43650123E+04  0.16642090E+06                                24.927597                           21.576873       0.891528       1.979712                    0.998190      79.543546     214.794870       0.401662       0.399966      -1.179958       0.029157       0.004564      -0.001934       0.029575       0.042460      -0.002080      -0.106934       0.215204      -0.054212      -0.176496       0.046992       0.129504             29.032770      23.885132      -3.657180       3.045143      31.727184       2.983115      31.485992           0.000004
            6             Cd      16.057829      18.596560       7.307961       0.875867     174.672104 0.43653449E+04  0.16641646E+06                                24.916313                           21.566016       0.901284       1.982472                    0.998178      79.505662     214.596012       0.402139       0.399533      -1.180421      -0.028740      -0.000120       0.004932       0.029160      -0.015258      -0.040116      -0.100305       0.227650      -0.012340      -0.175709       0.046423       0.129286             29.020699      23.876530      -1.253856       4.591005      33.768469       2.050959      29.417097           0.000004
            7             Cd      20.376950      12.945359      16.096215       0.875366     174.637914 0.43650118E+04  0.16642088E+06                                24.927593                           21.576872       0.891528       1.979712                    0.998190      79.543542     214.794858       0.401662       0.399966      -1.179958       0.029157       0.000135       0.004955       0.029575       0.015726       0.039495      -0.100503       0.229306      -0.011904      -0.176496       0.046993       0.129504             29.032763      23.885129       1.253176      -4.591009      33.779894       2.046993      29.433265           0.000004
            8             Cd       8.770879      14.365393      13.887903       0.875867     174.672093 0.43653446E+04  0.16641645E+06                                24.916312                           21.566015       0.901284       1.982472                    0.998178      79.505658     214.595998       0.402139       0.399533      -1.180421      -0.028740       0.004437      -0.002156       0.029160      -0.042830       0.002762      -0.106409       0.214264      -0.052499      -0.175709       0.046423       0.129287             29.020697      23.876534       3.656890      -3.045759      31.714807       2.987495      31.470751           0.000004
            9              H      19.881736      23.901511      16.286393       0.114572       1.095425 0.77795747E+01  0.75647328E+02                                 1.733565                            1.613502      -1.024704       2.391386                    0.997829       3.471048       9.590024       0.501942       1.254915      -0.714243       0.023862      -0.016338       0.024626       0.037984      -0.004754       0.003706      -0.007141       0.019099      -0.017396      -0.013414      -0.001586       0.015000              1.791070       1.759783      -0.243363       0.329394       1.632464      -0.467020       1.980962          -0.000002
           10              H      20.875676      25.094145      14.563895       0.120681       1.046865 0.72546018E+01  0.70016701E+02                                 1.735904                            1.595838      -1.316692       2.256650                    0.994397       3.670434      10.437938       0.482084       1.316422      -0.698739       0.039099      -0.000140      -0.001250       0.039119      -0.001768       0.000721      -0.007261       0.010778      -0.001189      -0.010504       0.003587       0.006917              1.808057       2.512627       0.059410      -0.141932       1.415527      -0.099418       1.496018          -0.000002
           11              H       9.956898       6.874006      13.277295       0.101479       1.049410 0.72824707E+01  0.70638697E+02                                 1.766492                            1.618405      -1.227638       2.286789                    0.994384       3.812585      11.014186       0.468183       1.348735      -0.691707      -0.020529       0.017702      -0.020169       0.033787      -0.004569       0.004403      -0.005783       0.012176      -0.000991      -0.009730      -0.001448       0.011178              1.855913       1.905202      -0.283968       0.404005       1.680571      -0.428119       1.981966          -0.000002
           12              H      16.261579      24.976197      14.957609       0.113829       1.084629 0.78167473E+01  0.76109560E+02                                 1.720216                            1.615971      -1.049116       2.377878                    0.997657       3.500636       9.682393       0.502135       1.252774      -0.714453      -0.037504      -0.000524       0.003237       0.037647      -0.001973       0.002969      -0.004872       0.026512      -0.018664      -0.013435      -0.003569       0.017004              1.760492       2.310585       0.022460      -0.114517       1.425996      -0.153575       1.544894          -0.000002
           13              H      15.015509      20.888722      16.453370       0.093334       1.205166 0.87568047E+01  0.87190046E+02                                 1.819013                            1.691108      -0.935027       2.434085                    0.998300       3.444630       9.446444       0.502293       1.224695      -0.722864      -0.023674       0.037054      -0.019626       0.048152      -0.009262       0.013455      -0.000658      -0.008619       0.015766      -0.018484       0.002151       0.016333              1.865208       1.647958      -0.415828       0.167469       2.379159      -0.292973       1.568505          -0.000001
           14              H      14.989274      18.877603      15.339019       0.146729       0.946640 0.67689560E+01  0.62517302E+02                                 1.482833                            1.438518      -0.827050       2.503417                    0.999713       2.985931       7.613339       0.578479       1.146410      -0.742874      -0.014570       0.001386      -0.031941       0.035134      -0.008862       0.012699       0.001686      -0.011608       0.022208      -0.019734       0.004831       0.014903              1.476117       1.299454       0.057877       0.253935       1.400384       0.118068       1.728515          -0.000002
           15              H       9.878196       9.347663       0.736456       0.145872       1.067237 0.80758172E+01  0.79082434E+02                                 1.705006                            1.650424      -0.978760       2.434576                    0.998431       3.277407       9.018719       0.494512       1.264841      -0.714484       0.016727      -0.025215       0.018215       0.035318      -0.005198       0.012796      -0.004681      -0.021153       0.016447      -0.020036       0.003234       0.016801              1.701408       1.776713      -0.307350       0.175322       1.853659      -0.118349       1.473852          -0.000002
           16              H       9.885484      11.411880       1.696133       0.089122       1.122903 0.81356370E+01  0.80800768E+02                                 1.831153                            1.700868      -1.132153       2.337094                    0.995527       3.727954      10.753692       0.462489       1.333462      -0.696509       0.023974       0.002027       0.038816       0.045668      -0.005095       0.012383      -0.004203      -0.012555       0.015479      -0.016356       0.000716       0.015640              1.893973       1.760029       0.115659       0.484351       1.595901       0.363482       2.325989          -0.000001
           17              H      15.506645      16.105797      14.416253       0.106784       1.071084 0.79618643E+01  0.78314084E+02                                 1.756616                            1.667285      -0.929961       2.434266                    0.997516       3.571027      10.109337       0.475604       1.309290      -0.702697       0.014882      -0.004811      -0.033855       0.037293       0.000009      -0.002212      -0.002286       0.011214       0.016810      -0.008782       0.001697       0.007086              1.808495       1.621186      -0.035811      -0.382558       1.554636       0.252323       2.249662          -0.000002
           18              H      14.403402      16.845519      15.254652       0.096515       1.195309 0.96694470E+01  0.98901303E+02                                 1.820204                            1.781341      -1.022096       2.374524                    0.997500       3.658153      10.238032       0.486611       1.230619      -0.720472      -0.027289       0.021705      -0.005888       0.035362      -0.006459       0.012669       0.001648       0.003592      -0.011777      -0.015143       0.000663       0.014480              1.838299       1.879403      -0.267975      -0.027031       2.088907       0.169867       1.546586          -0.000002
           19              H      16.108546      13.792698      14.889061       0.098295       0.997093 0.76262916E+01  0.75427546E+02                                 1.763482                            1.697251      -1.381629       2.208200                    0.992578       4.065573      12.171121       0.437199       1.416478      -0.677887       0.018988      -0.001017      -0.028318       0.034110       0.001932      -0.009158      -0.001157      -0.015026       0.009451      -0.014051       0.004844       0.009206              1.821340       1.702625      -0.082356      -0.336719       1.722948       0.164993       2.038447          -0.000002
           20              H      16.375249      14.086159      16.409429       0.116539       1.115719 0.85345017E+01  0.85703973E+02                                 1.829015                            1.746546      -1.057473       2.382547                    0.995783       3.652462      10.562648       0.455061       1.340335      -0.696252       0.028732       0.006924       0.023976       0.038057       0.003743       0.005539      -0.000783       0.009310       0.014662      -0.008976      -0.000458       0.009434              1.880913       2.029293       0.120475       0.409796       1.757027       0.219767       1.856418          -0.000002
           21              H      14.055082      10.338804      16.240694       0.148418       0.941842 0.66469789E+01  0.62239304E+02                                 1.586361                            1.508387      -0.883601       2.483343                    0.999253       3.198597       8.716846       0.509605       1.283608      -0.709097      -0.021773      -0.002297       0.025528       0.033631       0.006618      -0.010999       0.003120      -0.005559      -0.000799      -0.015250       0.004824       0.010426              1.612170       1.689345      -0.002399      -0.443919       1.384280       0.017985       1.762884          -0.000002
           22              H      14.362590       8.483578      14.925971       0.093227       1.137438 0.80963025E+01  0.79668760E+02                                 1.795512                            1.658386      -0.990176       2.408291                    0.997162       3.547152       9.920526       0.488640       1.273843      -0.710215      -0.026403      -0.037994       0.010191       0.047377       0.007722      -0.013093       0.001340      -0.004815      -0.006511      -0.016890       0.003132       0.013758              1.862247       1.764379       0.551408      -0.069873       2.370100      -0.066284       1.452262          -0.000002
           23              H      17.134546      10.278182      12.922249       0.087005       1.117637 0.81226603E+01  0.80388013E+02                                 1.805284                            1.685047      -0.992653       2.399368                    0.997112       3.659359      10.430185       0.472124       1.310862      -0.701682       0.032116       0.003591      -0.034858       0.047533       0.010349      -0.015004      -0.003294      -0.001152      -0.003670      -0.017109      -0.002625       0.019734              1.867665       2.104718      -0.090935      -0.536458       1.497289       0.184856       2.000990          -0.000001
           24              H      16.969862      12.148389      14.231699       0.145040       0.923109 0.65151527E+01  0.61847109E+02                                 1.669486                            1.570702      -1.177797       2.334498                    0.996311       3.610396      10.531397       0.454378       1.420019      -0.678596       0.023636       0.021765      -0.001431       0.032163       0.003902      -0.007893       0.004254      -0.003768       0.015114      -0.011655       0.001786       0.009869              1.727168       1.818077       0.349484      -0.108374       2.021355       0.038575       1.342072          -0.000002
           25              H      16.553045      11.068904       6.200992       0.114005       1.096020 0.77852081E+01  0.75733101E+02                                 1.736144                            1.615598      -1.036000       2.386982                    0.997742       3.473090       9.604792       0.500798       1.257267      -0.713746      -0.024156       0.015763      -0.025424       0.038450      -0.001154       0.005737      -0.004798       0.023702      -0.003749      -0.013208      -0.001644       0.014852              1.793897       1.762432      -0.199348       0.359179       1.570565      -0.439038       2.048695          -0.000002
           26              H      15.559105       9.996537       8.000827       0.120896       1.045354 0.72434800E+01  0.69882360E+02                                 1.734196                            1.594629      -1.316113       2.257056                    0.994459       3.668480      10.430274       0.482261       1.316447      -0.698737      -0.039198      -0.001168       0.000226       0.039216       0.000159       0.001838      -0.006474       0.011948       0.003508      -0.010305       0.003605       0.006699              1.806105       2.508658       0.104213      -0.112674       1.406170      -0.095518       1.503487          -0.000002
           27              H      19.190921       9.281418       9.533498       0.099778       1.054462 0.73228476E+01  0.71111508E+02                                 1.770182                            1.621373      -1.225442       2.286467                    0.994425       3.820536      11.034795       0.468521       1.346223      -0.692196       0.020851      -0.011523       0.024816       0.034400      -0.002123       0.006072      -0.005877       0.012177      -0.001166      -0.009795      -0.001516       0.011311              1.860000       1.909396      -0.250699       0.427719       1.609933      -0.396008       2.060670          -0.000002
           28              H      20.173202      10.305819       7.730149       0.113915       1.081737 0.77928973E+01  0.75830024E+02                                 1.718483                            1.614576      -1.052349       2.377409                    0.997670       3.496530       9.672448       0.501782       1.254438      -0.714116       0.037689       0.002376      -0.001782       0.037805      -0.001868       0.003112      -0.004657       0.026190      -0.017547      -0.013144      -0.003549       0.016693              1.758619       2.307431       0.094669      -0.067759       1.407313      -0.145355       1.561114          -0.000002
           29              H       6.845368       9.970742       3.390509       0.094306       1.199582 0.87092833E+01  0.86608733E+02                                 1.814434                            1.687357      -0.935749       2.434623                    0.998235       3.437066       9.423282       0.502416       1.225923      -0.722601       0.023852      -0.003034       0.041663       0.048104      -0.008256       0.013800      -0.001600      -0.011050       0.008646      -0.018296       0.002303       0.015993              1.860325       1.644076       0.020068       0.445619       1.483856       0.113507       2.453041          -0.000001
           30              H       6.871600       8.122378       2.023056       0.147003       0.943932 0.67447944E+01  0.62242589E+02                                 1.480638                            1.436480      -0.826975       2.503949                    0.999710       2.981249       7.599892       0.578529       1.147260      -0.742687       0.014670      -0.028415       0.014430       0.035084      -0.007823       0.013077      -0.001006      -0.017111       0.005261      -0.019424       0.004638       0.014786              1.473938       1.297663      -0.254424       0.052545       1.758254      -0.046264       1.365895          -0.000002
           31              H      11.982679      18.215387      16.987696       0.145730       1.068625 0.80894762E+01  0.79254946E+02                                 1.707115                            1.652341      -0.982609       2.433181                    0.998345       3.278736       9.026548       0.493958       1.265640      -0.714323      -0.016536       0.005786      -0.030373       0.035063      -0.009578       0.010176      -0.002205      -0.015548       0.032926      -0.020118       0.003175       0.016943              1.703516       1.778900      -0.032019       0.353267       1.451375       0.065915       1.880271          -0.000002
           32              H       4.688431      11.929530       0.891129       0.089271       1.122187 0.81317544E+01  0.80775845E+02                                 1.832719                            1.702294      -1.136628       2.335506                    0.995462       3.729275      10.768543       0.461416       1.336338      -0.695934      -0.023767       0.036173      -0.013978       0.045483      -0.009263       0.009929      -0.003363      -0.010359       0.021266      -0.016418       0.000590       0.015828              1.895603       1.761489      -0.489146       0.095828       2.477011      -0.037235       1.448310          -0.000001
           33              H      13.641186      14.148220      17.460504       0.105862       1.075189 0.79947152E+01  0.78687614E+02                                 1.758124                            1.668296      -0.920647       2.437442                    0.997656       3.574314      10.109044       0.476681       1.305493      -0.703480      -0.014955      -0.033199       0.009696       0.037681       0.002039      -0.000969      -0.006841       0.001223      -0.012947      -0.008835       0.001646       0.007190              1.810210       1.622445       0.364382      -0.126404       2.323849      -0.097322       1.484336          -0.000002
           34              H       7.457469       7.202450       0.209160       0.095385       1.204155 0.97595899E+01  0.10005598E+03                                 1.829169                            1.789578      -1.035569       2.367877                    0.997441       3.670859      10.285837       0.485505       1.230554      -0.720476       0.027532       0.003892       0.022067       0.035498      -0.008792       0.011168       0.002607       0.005740      -0.004775      -0.015114       0.000654       0.014459              1.847497       1.889310       0.137028       0.235149       1.776448       0.318869       1.876732          -0.000002
           35              H      13.039283      13.618641      15.159739       0.098208       0.997194 0.76323495E+01  0.75556662E+02                                 1.768794                            1.702039      -1.406551       2.198130                    0.992244       4.077997      12.242580       0.434690       1.423350      -0.676582      -0.019232      -0.025930       0.010944       0.034088       0.007357      -0.005254       0.000596      -0.012074       0.018616      -0.013875       0.005203       0.008673              1.827004       1.707726       0.342344      -0.065161       2.115852      -0.011028       1.657436          -0.000002
           36              H      12.772581      15.123720      14.795905       0.115618       1.119511 0.85671884E+01  0.86085538E+02                                 1.830331                            1.747569      -1.046857       2.385975                    0.995870       3.657303      10.568318       0.455987       1.336785      -0.696948      -0.029265       0.024866      -0.003572       0.038569      -0.006618      -0.001128      -0.005013      -0.000016      -0.013161      -0.008964      -0.000455       0.009419              1.882364       2.030827      -0.423812       0.060470       2.007126       0.106699       1.609139          -0.000002
           37              H      15.092744      13.415319      11.456369       0.148429       0.943033 0.66596830E+01  0.62413053E+02                                 1.590592                            1.512119      -0.893938       2.479126                    0.999127       3.202224       8.742005       0.507615       1.287508      -0.708276       0.021554       0.022165      -0.012644       0.033403       0.007098      -0.010639       0.003184      -0.005181      -0.000054      -0.015158       0.004733       0.010425              1.616569       1.694190       0.406783      -0.182909       1.716100      -0.131809       1.439417          -0.000002
           38              H      14.785233      11.449329      10.313895       0.093534       1.135134 0.80763050E+01  0.79424115E+02                                 1.793342                            1.656554      -0.988441       2.409474                    0.997287       3.543114       9.906758       0.488806       1.274177      -0.710157       0.026482      -0.006626      -0.038601       0.047278       0.008761      -0.012264       0.002990      -0.001172       0.005101      -0.016779       0.003148       0.013631              1.859874       1.762189      -0.164954      -0.529706       1.558397       0.302491       2.259036          -0.000002
           39              H      12.013277      10.370861      12.778122       0.087595       1.115563 0.81039173E+01  0.80154250E+02                                 1.802890                            1.682980      -0.990235       2.400826                    0.997180       3.655326      10.414722       0.472477       1.310672      -0.701725      -0.032167      -0.029962       0.017440       0.047292       0.009298      -0.015587      -0.001281       0.003224       0.010647      -0.017057      -0.002646       0.019703              1.865113       2.101656       0.524707      -0.139541       2.050901      -0.068833       1.442783          -0.000001
           40              H      12.177964      12.338270      13.936414       0.145231       0.921827 0.65032973E+01  0.61696883E+02                                 1.666959                            1.568519      -1.179929       2.333744                    0.996351       3.605600      10.508865       0.455092       1.418656      -0.678864      -0.023663       0.007599       0.020466       0.032196       0.005412      -0.006755       0.000545      -0.011514      -0.008780      -0.011467       0.001713       0.009754              1.724462       1.815077      -0.046160      -0.361839       1.486180       0.281093       1.872130          -0.000002
           41              H      27.168686      24.735628      14.989247       0.114572       1.095425 0.77795796E+01  0.75647387E+02                                 1.733565                            1.613502      -1.024704       2.391386                    0.997829       3.471049       9.590027       0.501942       1.254915      -0.714243       0.023862       0.015627      -0.025084       0.037984       0.001399      -0.005863      -0.005004       0.023786      -0.003334      -0.013414      -0.001586       0.015000              1.791070       1.759783       0.198724      -0.358099       1.568342      -0.437778       2.045085          -0.000002
           42              H      13.588726      23.663261      16.789081       0.120681       1.046864 0.72545950E+01  0.70016618E+02                                 1.735903                            1.595837      -1.316692       2.256650                    0.994397       3.670432      10.437931       0.482084       1.316422      -0.698739       0.039099      -0.001195       0.000391       0.039119      -0.000078      -0.001907      -0.006571       0.012291       0.003352      -0.010504       0.003587       0.006917              1.808056       2.512625      -0.104486       0.112946       1.407094      -0.095573       1.504449          -0.000002
           43              H      17.243848      14.932619       0.745244       0.101479       1.049411 0.72824790E+01  0.70638794E+02                                 1.766493                            1.618405      -1.227638       2.286789                    0.994384       3.812586      11.014188       0.468183       1.348735      -0.691707      -0.020529      -0.011005       0.024475       0.033787       0.002110      -0.005984      -0.005903       0.011913      -0.001780      -0.009730      -0.001448       0.011178              1.855914       1.905202       0.249761      -0.426002       1.606828      -0.394489       2.055710          -0.000002
           44              H      23.548529      23.972544      16.518403       0.113829       1.084629 0.78167457E+01  0.76109544E+02                                 1.720216                            1.615972      -1.049116       2.377878                    0.997657       3.500636       9.682394       0.502135       1.252774      -0.714453      -0.037504       0.002728      -0.001819       0.037647       0.001883      -0.003027      -0.004676       0.026942      -0.017375      -0.013435      -0.003569       0.017004              1.760492       2.310586      -0.094875       0.067951       1.408467      -0.145581       1.562423          -0.000002
           45              H      22.302459      23.637466      12.178763       0.093334       1.205166 0.87568063E+01  0.87190065E+02                                 1.819013                            1.691108      -0.935027       2.434085                    0.998300       3.444630       9.446444       0.502293       1.224695      -0.722864      -0.023674      -0.002482       0.041857       0.048152       0.008399      -0.014010      -0.001781      -0.011080       0.008382      -0.018484       0.002151       0.016333              1.865207       1.647958      -0.020165      -0.447831       1.486863       0.113946       2.460801          -0.000001
           46              H      22.276224      21.789102      10.811311       0.146729       0.946639 0.67689518E+01  0.62517250E+02                                 1.482832                            1.438517      -0.827050       2.503417                    0.999713       2.985931       7.613337       0.578479       1.146409      -0.742874      -0.014570      -0.028486       0.014514       0.035134       0.007877      -0.013333      -0.000896      -0.017268       0.005227      -0.019734       0.004831       0.014903              1.476117       1.299453       0.255058      -0.052705       1.761167      -0.046464       1.367729          -0.000002
           47              H      17.165146       4.548663       8.199441       0.145872       1.067237 0.80758228E+01  0.79082503E+02                                 1.705006                            1.650425      -0.978760       2.434576                    0.998431       3.277407       9.018720       0.494512       1.264841      -0.714484       0.016727       0.006111      -0.030500       0.035318       0.009486      -0.010039      -0.002181      -0.015671       0.032894      -0.020036       0.003234       0.016801              1.701409       1.776713       0.031990      -0.352390       1.449883       0.065788       1.877630          -0.000002
           48              H      17.172434       6.278328       9.679384       0.089122       1.122903 0.81356333E+01  0.80800722E+02                                 1.831152                            1.700867      -1.132153       2.337094                    0.995527       3.727954      10.753691       0.462489       1.333462      -0.696510       0.023974       0.036158      -0.014262       0.045668       0.009152      -0.009773      -0.003308      -0.010592       0.021368      -0.016356       0.000716       0.015640              1.893972       1.760029       0.488678      -0.095737       2.474738      -0.037300       1.447150          -0.000001
           49              H      22.793595      19.799422       8.672250       0.106784       1.071085 0.79618703E+01  0.78314158E+02                                 1.756617                            1.667285      -0.929961       2.434266                    0.997516       3.571027      10.109338       0.475603       1.309290      -0.702697       0.014882      -0.032799       0.009670       0.037293      -0.002009       0.000926      -0.006789       0.001340      -0.012810      -0.008782       0.001697       0.007086              1.808495       1.621186      -0.362932       0.126151       2.320520      -0.096948       1.483780          -0.000002
           50              H      21.690352      20.869174       8.997415       0.096515       1.195308 0.96694419E+01  0.98901237E+02                                 1.820203                            1.781340      -1.022096       2.374524                    0.997500       3.658153      10.238031       0.486611       1.230619      -0.720473      -0.027289       0.003649       0.022191       0.035362       0.008847      -0.011133       0.002626       0.005735      -0.005347      -0.015143       0.000663       0.014480              1.838298       1.879403      -0.135784      -0.232602       1.768211       0.316115       1.867280          -0.000002
           51              H       8.821596      19.269842       6.371485       0.098295       0.997093 0.76263002E+01  0.75427649E+02                                 1.763482                            1.697252      -1.381629       2.208200                    0.992578       4.065573      12.171120       0.437199       1.416478      -0.677887       0.018988      -0.026187       0.010825       0.034110      -0.007531       0.005557       0.000294      -0.011845       0.018994      -0.014051       0.004844       0.009206              1.821341       1.702625      -0.340536       0.064782       2.108708      -0.010927       1.652688          -0.000002
           52              H      23.662199      20.774921       6.007651       0.116540       1.115719 0.85344956E+01  0.85703894E+02                                 1.829014                            1.746545      -1.057473       2.382547                    0.995783       3.652462      10.562646       0.455062       1.340334      -0.696253       0.028732       0.024688      -0.003648       0.038057       0.006593       0.001108      -0.005038      -0.000022      -0.013331      -0.008976      -0.000458       0.009434              1.880911       2.029293       0.422842      -0.060420       2.005238       0.106573       1.608204          -0.000002
           53              H      21.342032      19.066520       2.668114       0.148418       0.941842 0.66469780E+01  0.62239300E+02                                 1.586361                            1.508387      -0.883601       2.483343                    0.999253       3.198597       8.716849       0.509604       1.283609      -0.709097      -0.021773       0.022274      -0.012683       0.033631      -0.007261       0.010585       0.003246      -0.005283       0.000030      -0.015250       0.004824       0.010426              1.612171       1.689346      -0.404898       0.182011       1.711283      -0.131139       1.435883          -0.000002
           54              H       7.075640      17.100530       1.525641       0.093227       1.137438 0.80963041E+01  0.79668783E+02                                 1.795513                            1.658387      -0.990176       2.408291                    0.997162       3.547152       9.920528       0.488640       1.273843      -0.710215      -0.026403      -0.006492      -0.038798       0.047377      -0.008709       0.012459       0.003016      -0.001139       0.004519      -0.016890       0.003132       0.013758              1.862248       1.764379       0.165219       0.530693       1.560234       0.303045       2.262130          -0.000002
           55              H       9.847596      16.022063       3.989868       0.087005       1.117637 0.81226554E+01  0.80387954E+02                                 1.805283                            1.685047      -0.992653       2.399368                    0.997112       3.659359      10.430185       0.472124       1.310862      -0.701682       0.032116      -0.030225       0.017731       0.047533      -0.009357       0.015642      -0.001250       0.003331       0.009780      -0.017109      -0.002625       0.019734              1.867665       2.104718      -0.525831       0.139853       2.053845      -0.068954       1.444433          -0.000001
           56              H       9.682912      17.989471       5.148159       0.145040       0.923109 0.65151547E+01  0.61847134E+02                                 1.669486                            1.570703      -1.177797       2.334498                    0.996311       3.610396      10.531399       0.454377       1.420020      -0.678596       0.023636       0.007729       0.020397       0.032163      -0.005563       0.006825       0.000648      -0.011676      -0.008612      -0.011655       0.001786       0.009869              1.727169       1.818078       0.046405       0.362947       1.488147       0.281737       1.875282          -0.000002
           57              H       9.266095      10.234786       7.498139       0.114005       1.096019 0.77851997E+01  0.75733006E+02                                 1.736144                            1.615598      -1.036000       2.386982                    0.997742       3.473089       9.604792       0.500798       1.257268      -0.713745      -0.024156      -0.016592       0.024891       0.038450       0.004740      -0.003431      -0.006912       0.019065      -0.017659      -0.013208      -0.001644       0.014852              1.793897       1.762432       0.244086      -0.330411       1.634884      -0.468369       1.984375          -0.000002
           58              H       8.272155      11.427421       5.775641       0.120896       1.045355 0.72434855E+01  0.69882423E+02                                 1.734196                            1.594629      -1.316113       2.257056                    0.994459       3.668481      10.430276       0.482262       1.316446      -0.698737      -0.039198      -0.000279      -0.001157       0.039216       0.001738      -0.000618      -0.007162       0.010439      -0.001020      -0.010305       0.003605       0.006699              1.806105       2.508658      -0.059276       0.141571       1.414612      -0.099368       1.495046          -0.000002
           59              H      11.903971      12.525208       4.489040       0.099778       1.054463 0.73228549E+01  0.71111595E+02                                 1.770183                            1.621373      -1.225442       2.286467                    0.994425       3.820536      11.034795       0.468521       1.346223      -0.692196       0.020851       0.017797      -0.020781       0.034400       0.004644      -0.004451      -0.005932       0.012056      -0.001528      -0.009795      -0.001516       0.011311              1.860001       1.909396       0.285141      -0.405572       1.684066      -0.429815       1.986540          -0.000002
           60              H      12.886252      11.309472       6.169355       0.113915       1.081737 0.77928975E+01  0.75830028E+02                                 1.718483                            1.614576      -1.052350       2.377409                    0.997670       3.496530       9.672449       0.501781       1.254438      -0.714115       0.037689      -0.000636       0.002902       0.037805       0.002057      -0.002991      -0.004685       0.026129      -0.017731      -0.013144      -0.003549       0.016693              1.758620       2.307431      -0.022371       0.114251       1.424885      -0.153369       1.543543          -0.000002
           61              H      14.132318       7.221998       7.665116       0.094306       1.199580 0.87092668E+01  0.86608537E+02                                 1.814433                            1.687357      -0.935757       2.434620                    0.998234       3.437063       9.423275       0.502416       1.225924      -0.722601       0.023852       0.036649      -0.020047       0.048104       0.009130      -0.013237      -0.000595      -0.008847       0.015257      -0.018296       0.002303       0.015993              1.860323       1.644076       0.413774      -0.166640       2.371883      -0.291466       1.565011          -0.000001
           62              H      14.158550       5.210879       6.550765       0.147003       0.943933 0.67447952E+01  0.62242603E+02                                 1.480639                            1.436481      -0.826976       2.503948                    0.999710       2.981249       7.599894       0.578529       1.147261      -0.742687       0.014670       0.001339      -0.031841       0.035084       0.008652      -0.012544       0.001577      -0.011446       0.022254      -0.019424       0.004638       0.014786              1.473938       1.297664      -0.057758      -0.253292       1.398515       0.117790       1.725636          -0.000002
           63              H      19.269629      23.014387       9.524710       0.145730       1.068625 0.80894756E+01  0.79254936E+02                                 1.707115                            1.652341      -0.982608       2.433182                    0.998345       3.278735       9.026544       0.493958       1.265640      -0.714323      -0.016536      -0.025234       0.017867       0.035063       0.005285      -0.012937      -0.004726      -0.021076       0.016342      -0.020118       0.003175       0.016943              1.703515       1.778900       0.308137      -0.175713       1.856200      -0.118699       1.475447          -0.000002
           64              H      11.975381       5.760678      10.484388       0.089271       1.122188 0.81317621E+01  0.80775942E+02                                 1.832720                            1.702295      -1.136629       2.335506                    0.995462       3.729276      10.768548       0.461416       1.336338      -0.695934      -0.023767       0.002291       0.038712       0.045483       0.005190      -0.012548      -0.004264      -0.012334       0.015340      -0.016418       0.000590       0.015828              1.895604       1.761490      -0.115770      -0.484813       1.597302       0.363945       2.328021          -0.000001
           65              H      20.928136      21.756998       5.627998       0.105862       1.075189 0.79947148E+01  0.78687616E+02                                 1.758125                            1.668297      -0.920647       2.437442                    0.997656       3.574314      10.109047       0.476681       1.305494      -0.703480      -0.014955      -0.004954      -0.034230       0.037681      -0.000036       0.002257      -0.002272       0.011241       0.017106      -0.008835       0.001646       0.007190              1.810211       1.622446       0.036183       0.383984       1.555388       0.253124       2.252799          -0.000002
           66              H      14.744419       3.178794       6.466398       0.095385       1.204154 0.97595876E+01  0.10005595E+03                                 1.829169                            1.789578      -1.035569       2.367877                    0.997441       3.670859      10.285838       0.485505       1.230554      -0.720476       0.027532       0.021693      -0.005615       0.035498       0.006514      -0.012633       0.001527       0.003372      -0.011879      -0.015114       0.000654       0.014459              1.847497       1.889311       0.270808       0.027106       2.100228       0.171214       1.552953          -0.000002
           67              H      20.326233      19.443899       6.100806       0.098208       0.997196 0.76323670E+01  0.75556865E+02                                 1.768794                            1.702039      -1.406551       2.198130                    0.992244       4.077999      12.242581       0.434691       1.423348      -0.676582      -0.019232      -0.000801      -0.028134       0.034088      -0.001728       0.008873      -0.000844      -0.015232       0.009143      -0.013875       0.005203       0.008673              1.827005       1.707727       0.082761       0.338520       1.728033       0.165833       2.045256          -0.000002
           68              H      20.059531      19.737361       7.621174       0.115618       1.119512 0.85671916E+01  0.86085576E+02                                 1.830331                            1.747569      -1.046857       2.385975                    0.995870       3.657304      10.568320       0.455987       1.336784      -0.696948      -0.029265       0.007068       0.024107       0.038569      -0.003772      -0.005553      -0.000800       0.009223       0.014557      -0.008964      -0.000455       0.009419              1.882364       2.030827      -0.120832      -0.410698       1.758221       0.220209       1.858044          -0.000002
           69              H       7.805794      15.990006       7.452440       0.148429       0.943032 0.66596784E+01  0.62413006E+02                                 1.590592                            1.512119      -0.893939       2.479126                    0.999127       3.202224       8.742008       0.507615       1.287509      -0.708275       0.021554      -0.002307       0.025413       0.033403      -0.006735       0.010873       0.003076      -0.005418      -0.000765      -0.015158       0.004733       0.010425              1.616570       1.694191       0.002365       0.446007       1.387531       0.018031       1.767987          -0.000002
           70              H       7.498283      14.134780       6.137717       0.093533       1.135134 0.80763082E+01  0.79424151E+02                                 1.793342                            1.656554      -0.988442       2.409474                    0.997287       3.543115       9.906760       0.488806       1.274177      -0.710157       0.026482      -0.037871       0.009988       0.047278      -0.007523       0.013060       0.001219      -0.005056      -0.006551      -0.016779       0.003148       0.013631              1.859874       1.762189      -0.550399       0.069705       2.366806      -0.066172       1.450628          -0.000002
           71              H      19.300227      15.929383       4.133995       0.087595       1.115563 0.81039193E+01  0.80154272E+02                                 1.802890                            1.682980      -0.990236       2.400826                    0.997180       3.655327      10.414724       0.472477       1.310671      -0.701725      -0.032167       0.003436      -0.034497       0.047292      -0.010324       0.014927      -0.003458      -0.001551      -0.003675      -0.017057      -0.002646       0.019703              1.865113       2.101656       0.090753       0.535306       1.495507       0.184448       1.998177          -0.000001
           72              H      19.464914      17.799591       5.443445       0.145231       0.921826 0.65032919E+01  0.61696825E+02                                 1.666959                            1.568519      -1.179929       2.333744                    0.996351       3.605599      10.508865       0.455092       1.418657      -0.678864      -0.023663       0.021774      -0.001578       0.032196      -0.003900       0.007727       0.004188      -0.003526       0.015186      -0.011467       0.001713       0.009754              1.724462       1.815077      -0.348374       0.108138       2.017922       0.038600       1.340388          -0.000002
           73              H       1.979138       2.597821       2.587262       0.114572       1.095425 0.77795755E+01  0.75647337E+02                                 1.733565                            1.613502      -1.024704       2.391386                    0.997829       3.471048       9.590024       0.501942       1.254915      -0.714243      -0.023862      -0.015627       0.025084       0.037984       0.001399      -0.005863      -0.005004       0.023786      -0.003334      -0.013414      -0.001586       0.015000              1.791070       1.759783       0.198724      -0.358099       1.568342      -0.437778       2.045085          -0.000002
           74              H      15.559098       3.670188       0.787428       0.120681       1.046863 0.72545899E+01  0.70016560E+02                                 1.735903                            1.595837      -1.316692       2.256650                    0.994397       3.670431      10.437929       0.482084       1.316423      -0.698739      -0.039099       0.001195      -0.000391       0.039119      -0.000078      -0.001907      -0.006571       0.012291       0.003352      -0.010504       0.003587       0.006917              1.808056       2.512625      -0.104486       0.112946       1.407094      -0.095573       1.504449          -0.000002
           75              H      11.903976      12.400830      16.831265       0.101479       1.049411 0.72824798E+01  0.70638802E+02                                 1.766493                            1.618405      -1.227638       2.286789                    0.994384       3.812586      11.014187       0.468183       1.348735      -0.691707       0.020529       0.011005      -0.024475       0.033787       0.002110      -0.005984      -0.005903       0.011913      -0.001780      -0.009730      -0.001448       0.011178              1.855913       1.905202       0.249761      -0.426002       1.606828      -0.394489       2.055710          -0.000002
           76              H       5.599295       3.360905       1.058106       0.113829       1.084629 0.78167431E+01  0.76109511E+02                                 1.720216                            1.615971      -1.049115       2.377878                    0.997657       3.500635       9.682390       0.502135       1.252774      -0.714453       0.037504      -0.002728       0.001819       0.037647       0.001883      -0.003027      -0.004676       0.026942      -0.017375      -0.013435      -0.003569       0.017004              1.760492       2.310585      -0.094875       0.067951       1.408467      -0.145581       1.562422          -0.000002
           77              H       6.845365       3.695983       5.397746       0.093333       1.205166 0.87568047E+01  0.87190044E+02                                 1.819013                            1.691108      -0.935026       2.434085                    0.998300       3.444630       9.446443       0.502293       1.224695      -0.722864       0.023674       0.002482      -0.041857       0.048152       0.008399      -0.014010      -0.001781      -0.011080       0.008382      -0.018484       0.002151       0.016333              1.865207       1.647958      -0.020165      -0.447831       1.486863       0.113946       2.460801          -0.000001
           78              H       6.871600       5.544347       6.765198       0.146729       0.946640 0.67689539E+01  0.62517277E+02                                 1.482833                            1.438517      -0.827050       2.503417                    0.999713       2.985931       7.613339       0.578479       1.146410      -0.742874       0.014570       0.028486      -0.014514       0.035134       0.007877      -0.013333      -0.000896      -0.017268       0.005227      -0.019734       0.004831       0.014903              1.476117       1.299454       0.255058      -0.052705       1.761168      -0.046464       1.367729          -0.000002
           79              H      11.982678      22.784786       9.377068       0.145872       1.067237 0.80758175E+01  0.79082439E+02                                 1.705006                            1.650424      -0.978759       2.434576                    0.998431       3.277406       9.018717       0.494512       1.264841      -0.714484      -0.016727      -0.006111       0.030500       0.035318       0.009486      -0.010039      -0.002181      -0.015671       0.032894      -0.020036       0.003234       0.016801              1.701408       1.776713       0.031990      -0.352389       1.449882       0.065788       1.877629          -0.000002
           80              H      11.975390      21.055121       7.897125       0.089122       1.122903 0.81356346E+01  0.80800733E+02                                 1.831152                            1.700867      -1.132153       2.337094                    0.995527       3.727954      10.753689       0.462489       1.333462      -0.696510      -0.023974      -0.036158       0.014262       0.045668       0.009152      -0.009773      -0.003308      -0.010592       0.021368      -0.016356       0.000716       0.015640              1.893972       1.760029       0.488678      -0.095737       2.474738      -0.037300       1.447150          -0.000001
           81              H       6.354229       7.534027       8.904259       0.106784       1.071085 0.79618709E+01  0.78314163E+02                                 1.756617                            1.667285      -0.929961       2.434266                    0.997516       3.571027      10.109337       0.475603       1.309290      -0.702697      -0.014882       0.032799      -0.009670       0.037293      -0.002009       0.000926      -0.006789       0.001340      -0.012810      -0.008782       0.001697       0.007086              1.808495       1.621186      -0.362932       0.126151       2.320520      -0.096948       1.483780          -0.000002
           82              H       7.457472       6.464275       8.579094       0.096515       1.195308 0.96694419E+01  0.98901237E+02                                 1.820203                            1.781340      -1.022096       2.374524                    0.997500       3.658153      10.238031       0.486611       1.230619      -0.720473       0.027289      -0.003649      -0.022191       0.035362       0.008847      -0.011133       0.002626       0.005735      -0.005347      -0.015143       0.000663       0.014480              1.838298       1.879403      -0.135784      -0.232602       1.768211       0.316115       1.867280          -0.000002
           83              H       5.752328       8.063607      11.205024       0.098295       0.997093 0.76263002E+01  0.75427649E+02                                 1.763482                            1.697252      -1.381629       2.208200                    0.992578       4.065573      12.171120       0.437199       1.416478      -0.677887      -0.018988       0.026187      -0.010825       0.034110      -0.007531       0.005557       0.000294      -0.011845       0.018994      -0.014050       0.004844       0.009206              1.821341       1.702625      -0.340536       0.064782       2.108708      -0.010927       1.652688          -0.000002
           84              H       5.485625       6.558528      11.568858       0.116540       1.115719 0.85344956E+01  0.85703894E+02                                 1.829014                            1.746545      -1.057473       2.382547                    0.995783       3.652462      10.562646       0.455062       1.340334      -0.696253      -0.028732      -0.024688       0.003648       0.038057       0.006593       0.001108      -0.005038      -0.000022      -0.013331      -0.008976      -0.000458       0.009434              1.880911       2.029293       0.422842      -0.060420       2.005238       0.106573       1.608204          -0.000002
           85              H       7.805792       8.266929      14.908395       0.148418       0.941842 0.66469774E+01  0.62239289E+02                                 1.586361                            1.508387      -0.883600       2.483343                    0.999253       3.198597       8.716847       0.509604       1.283608      -0.709097       0.021773      -0.022274       0.012683       0.033631      -0.007261       0.010585       0.003246      -0.005283       0.000030      -0.015250       0.004824       0.010426              1.612170       1.689345      -0.404897       0.182011       1.711282      -0.131139       1.435883          -0.000002
           86              H      22.072184      10.232919      16.050868       0.093227       1.137438 0.80963044E+01  0.79668778E+02                                 1.795512                            1.658386      -0.990176       2.408291                    0.997162       3.547152       9.920524       0.488640       1.273842      -0.710215       0.026403       0.006492       0.038798       0.047377      -0.008709       0.012458       0.003016      -0.001139       0.004519      -0.016890       0.003132       0.013758              1.862247       1.764378       0.165219       0.530693       1.560233       0.303044       2.262128          -0.000002
           87              H      19.300228      11.311386      13.586641       0.087005       1.117637 0.81226552E+01  0.80387947E+02                                 1.805283                            1.685046      -0.992653       2.399368                    0.997112       3.659359      10.430183       0.472124       1.310862      -0.701683      -0.032116       0.030225      -0.017731       0.047533      -0.009357       0.015642      -0.001250       0.003331       0.009780      -0.017109      -0.002625       0.019734              1.867665       2.104717      -0.525831       0.139853       2.053845      -0.068954       1.444433          -0.000001
           88              H      19.464912       9.343978      12.428350       0.145039       0.923109 0.65151527E+01  0.61847114E+02                                 1.669486                            1.570703      -1.177797       2.334498                    0.996311       3.610396      10.531400       0.454377       1.420021      -0.678595      -0.023636      -0.007729      -0.020397       0.032163      -0.005563       0.006825       0.000648      -0.011676      -0.008612      -0.011655       0.001786       0.009869              1.727169       1.818078       0.046405       0.362947       1.488147       0.281737       1.875282          -0.000002
           89              H      19.881729      17.098663      10.078370       0.114005       1.096019 0.77852004E+01  0.75733010E+02                                 1.736144                            1.615597      -1.036000       2.386982                    0.997742       3.473089       9.604790       0.500798       1.257268      -0.713745       0.024156       0.016592      -0.024891       0.038450       0.004740      -0.003431      -0.006912       0.019065      -0.017659      -0.013208      -0.001644       0.014852              1.793897       1.762431       0.244086      -0.330411       1.634884      -0.468369       1.984374          -0.000002
           90              H      20.875669      15.906028      11.800868       0.120896       1.045355 0.72434812E+01  0.69882372E+02                                 1.734196                            1.594629      -1.316113       2.257056                    0.994459       3.668480      10.430273       0.482261       1.316446      -0.698737       0.039198       0.000279       0.001157       0.039216       0.001738      -0.000618      -0.007162       0.010439      -0.001020      -0.010305       0.003605       0.006699              1.806105       2.508658      -0.059276       0.141571       1.414612      -0.099368       1.495045          -0.000002
           91              H      17.243853      14.808241      13.087469       0.099778       1.054463 0.73228544E+01  0.71111592E+02                                 1.770183                            1.621374      -1.225442       2.286467                    0.994425       3.820536      11.034797       0.468521       1.346223      -0.692196      -0.020851      -0.017797       0.020781       0.034400       0.004644      -0.004451      -0.005932       0.012056      -0.001528      -0.009795      -0.001516       0.011311              1.860001       1.909396       0.285141      -0.405572       1.684067      -0.429816       1.986540          -0.000002
           92              H      16.261572      16.023977      11.407154       0.113915       1.081737 0.77928970E+01  0.75830018E+02                                 1.718483                            1.614576      -1.052349       2.377409                    0.997670       3.496530       9.672447       0.501782       1.254438      -0.714116      -0.037689       0.000636      -0.002902       0.037805       0.002057      -0.002991      -0.004685       0.026129      -0.017731      -0.013144      -0.003549       0.016693              1.758619       2.307430      -0.022371       0.114251       1.424885      -0.153369       1.543542          -0.000002
           93              H      15.015506      20.111451       9.911393       0.094306       1.199579 0.87092627E+01  0.86608486E+02                                 1.814433                            1.687356      -0.935756       2.434620                    0.998234       3.437062       9.423272       0.502416       1.225924      -0.722601      -0.023852      -0.036649       0.020047       0.048104       0.009130      -0.013237      -0.000595      -0.008847       0.015257      -0.018296       0.002303       0.015993              1.860323       1.644075       0.413774      -0.166640       2.371883      -0.291466       1.565011          -0.000001
           94              H      14.989274      22.122570      11.025744       0.147003       0.943932 0.67447932E+01  0.62242576E+02                                 1.480638                            1.436480      -0.826976       2.503949                    0.999710       2.981249       7.599892       0.578529       1.147260      -0.742687      -0.014670      -0.001339       0.031841       0.035084       0.008652      -0.012544       0.001577      -0.011446       0.022254      -0.019424       0.004638       0.014786              1.473938       1.297663      -0.057758      -0.253291       1.398514       0.117790       1.725635          -0.000002
           95              H       9.878195       4.319062       8.051799       0.145730       1.068626 0.80894808E+01  0.79254997E+02                                 1.707115                            1.652341      -0.982609       2.433181                    0.998345       3.278736       9.026546       0.493958       1.265640      -0.714323       0.016536       0.025234      -0.017867       0.035063       0.005285      -0.012937      -0.004726      -0.021076       0.016342      -0.020118       0.003175       0.016943              1.703516       1.778900       0.308137      -0.175713       1.856200      -0.118700       1.475447          -0.000002
           96              H      17.172443      21.572771       7.092121       0.089271       1.122188 0.81317620E+01  0.80775938E+02                                 1.832720                            1.702295      -1.136629       2.335506                    0.995462       3.729276      10.768546       0.461416       1.336337      -0.695934       0.023767      -0.002291      -0.038712       0.045483       0.005190      -0.012548      -0.004264      -0.012334       0.015340      -0.016418       0.000590       0.015828              1.895604       1.761489      -0.115770      -0.484813       1.597301       0.363945       2.328021          -0.000001
           97              H       8.219688       5.576451      11.948511       0.105862       1.075189 0.79947146E+01  0.78687609E+02                                 1.758124                            1.668296      -0.920647       2.437442                    0.997656       3.574314      10.109045       0.476681       1.305493      -0.703480       0.014955       0.004954       0.034230       0.037681      -0.000036       0.002257      -0.002272       0.011241       0.017106      -0.008835       0.001646       0.007190              1.810210       1.622445       0.036183       0.383983       1.555387       0.253124       2.252798          -0.000002
           98              H      14.403405      24.154655      11.110111       0.095385       1.204155 0.97595889E+01  0.10005597E+03                                 1.829169                            1.789578      -1.035569       2.367876                    0.997441       3.670859      10.285839       0.485505       1.230555      -0.720476      -0.027532      -0.021693       0.005615       0.035498       0.006514      -0.012633       0.001527       0.003372      -0.011879      -0.015114       0.000654       0.014459              1.847497       1.889311       0.270808       0.027106       2.100228       0.171214       1.552953          -0.000002
           99              H       8.821591       7.889550      11.475703       0.098208       0.997195 0.76323513E+01  0.75556685E+02                                 1.768794                            1.702039      -1.406551       2.198130                    0.992244       4.077997      12.242581       0.434690       1.423350      -0.676582       0.019232       0.000801       0.028134       0.034088      -0.001728       0.008873      -0.000844      -0.015232       0.009143      -0.013875       0.005203       0.008673              1.827005       1.707726       0.082761       0.338520       1.728033       0.165833       2.045255          -0.000002
          100              H       9.088293       7.596088       9.955335       0.115618       1.119511 0.85671871E+01  0.86085521E+02                                 1.830331                            1.747569      -1.046857       2.385975                    0.995870       3.657303      10.568317       0.455987       1.336785      -0.696948       0.029265      -0.007068      -0.024107       0.038569      -0.003772      -0.005553      -0.000800       0.009223       0.014557      -0.008964      -0.000455       0.009419              1.882364       2.030827      -0.120832      -0.410697       1.758220       0.220209       1.858044          -0.000002
          101              H       6.768130      11.343443      10.124069       0.148429       0.943032 0.66596784E+01  0.62413006E+02                                 1.590592                            1.512119      -0.893939       2.479126                    0.999127       3.202224       8.742008       0.507615       1.287509      -0.708275      -0.021554       0.002307      -0.025413       0.033403      -0.006735       0.010873       0.003076      -0.005418      -0.000765      -0.015158       0.004733       0.010425              1.616570       1.694191       0.002365       0.446007       1.387531       0.018031       1.767987          -0.000002
          102              H      21.649541      13.198669      11.438792       0.093533       1.135135 0.80763095E+01  0.79424166E+02                                 1.793342                            1.656555      -0.988442       2.409474                    0.997287       3.543115       9.906760       0.488806       1.274177      -0.710157      -0.026482       0.037871      -0.009988       0.047278      -0.007523       0.013060       0.001219      -0.005056      -0.006551      -0.016779       0.003148       0.013631              1.859874       1.762190      -0.550399       0.069705       2.366806      -0.066172       1.450628          -0.000002
          103              H       9.847597      11.404066      13.442514       0.087595       1.115562 0.81039106E+01  0.80154167E+02                                 1.802890                            1.682979      -0.990235       2.400826                    0.997180       3.655325      10.414718       0.472477       1.310672      -0.701725       0.032167      -0.003436       0.034497       0.047292      -0.010324       0.014927      -0.003458      -0.001551      -0.003675      -0.017057      -0.002646       0.019703              1.865112       2.101655       0.090753       0.535306       1.495507       0.184447       1.998176          -0.000001
          104              H       9.682910       9.533858      12.133064       0.145231       0.921827 0.65032977E+01  0.61696889E+02                                 1.666960                            1.568519      -1.179929       2.333744                    0.996351       3.605600      10.508866       0.455092       1.418656      -0.678864       0.023663      -0.021774       0.001578       0.032196      -0.003900       0.007727       0.004188      -0.003526       0.015186      -0.011467       0.001713       0.009754              1.724462       1.815077      -0.348374       0.108138       2.017922       0.038600       1.340389          -0.000002
          105              H       9.266088       3.431938       1.290116       0.114572       1.095425 0.77795759E+01  0.75647343E+02                                 1.733565                            1.613502      -1.024704       2.391386                    0.997829       3.471048       9.590024       0.501942       1.254915      -0.714243      -0.023862       0.016338      -0.024626       0.037984      -0.004754       0.003706      -0.007141       0.019099      -0.017396      -0.013415      -0.001586       0.015000              1.791070       1.759783      -0.243363       0.329395       1.632464      -0.467020       1.980962          -0.000002
          106              H       8.272148       2.239304       3.012614       0.120681       1.046864 0.72545943E+01  0.70016612E+02                                 1.735903                            1.595837      -1.316691       2.256650                    0.994397       3.670432      10.437932       0.482084       1.316422      -0.698739      -0.039099       0.000140       0.001250       0.039119      -0.001768       0.000721      -0.007261       0.010778      -0.001189      -0.010504       0.003587       0.006917              1.808056       2.512626       0.059410      -0.141932       1.415526      -0.099418       1.496017          -0.000002
          107              H      19.190926      20.459443       4.299214       0.101479       1.049410 0.72824704E+01  0.70638692E+02                                 1.766492                            1.618405      -1.227637       2.286789                    0.994384       3.812585      11.014185       0.468183       1.348735      -0.691707       0.020529      -0.017702       0.020169       0.033787      -0.004569       0.004403      -0.005783       0.012176      -0.000991      -0.009730      -0.001448       0.011178              1.855913       1.905202      -0.283968       0.404005       1.680570      -0.428119       1.981966          -0.000002
          108              H      12.886245       2.357252       2.618900       0.113829       1.084629 0.78167423E+01  0.76109505E+02                                 1.720216                            1.615971      -1.049115       2.377878                    0.997657       3.500635       9.682392       0.502135       1.252774      -0.714453       0.037504       0.000524      -0.003237       0.037647      -0.001973       0.002969      -0.004872       0.026512      -0.018664      -0.013435      -0.003569       0.017004              1.760492       2.310585       0.022459      -0.114517       1.425996      -0.153575       1.544894          -0.000002
          109              H      14.132315       6.444727       1.123139       0.093333       1.205166 0.87568045E+01  0.87190042E+02                                 1.819013                            1.691108      -0.935026       2.434085                    0.998300       3.444630       9.446443       0.502293       1.224695      -0.722864       0.023674      -0.037054       0.019626       0.048152      -0.009262       0.013455      -0.000658      -0.008619       0.015766      -0.018484       0.002151       0.016333              1.865208       1.647958      -0.415829       0.167469       2.379159      -0.292973       1.568505          -0.000001
          110              H      14.158550       8.455846       2.237490       0.146729       0.946640 0.67689540E+01  0.62517275E+02                                 1.482832                            1.438517      -0.827050       2.503417                    0.999713       2.985931       7.613337       0.578479       1.146409      -0.742874       0.014570      -0.001386       0.031941       0.035134      -0.008862       0.012699       0.001686      -0.011608       0.022208      -0.019734       0.004831       0.014903              1.476117       1.299454       0.057877       0.253934       1.400383       0.118068       1.728514          -0.000002
          111              H      19.269628      17.985786      16.840053       0.145872       1.067237 0.80758188E+01  0.79082457E+02                                 1.705006                            1.650425      -0.978760       2.434576                    0.998431       3.277407       9.018721       0.494511       1.264842      -0.714484      -0.016727       0.025215      -0.018215       0.035318      -0.005198       0.012796      -0.004681      -0.021153       0.016447      -0.020036       0.003234       0.016801              1.701408       1.776713      -0.307350       0.175322       1.853660      -0.118349       1.473852          -0.000002
          112              H      19.262340      15.921569      15.880376       0.089122       1.122903 0.81356369E+01  0.80800763E+02                                 1.831152                            1.700867      -1.132153       2.337094                    0.995527       3.727954      10.753690       0.462489       1.333462      -0.696510      -0.023974      -0.002027      -0.038816       0.045668      -0.005095       0.012383      -0.004203      -0.012555       0.015479      -0.016356       0.000716       0.015640              1.893973       1.760029       0.115659       0.484350       1.595901       0.363482       2.325988          -0.000001
          113              H      13.641179      11.227652       3.160256       0.106784       1.071084 0.79618599E+01  0.78314031E+02                                 1.756616                            1.667284      -0.929961       2.434266                    0.997516       3.571026      10.109334       0.475603       1.309290      -0.702697      -0.014882       0.004811       0.033855       0.037293       0.000009      -0.002212      -0.002286       0.011214       0.016810      -0.008782       0.001697       0.007086              1.808494       1.621186      -0.035811      -0.382558       1.554636       0.252322       2.249661          -0.000002
          114              H      14.744422      10.487930       2.321857       0.096515       1.195309 0.96694473E+01  0.98901302E+02                                 1.820204                            1.781340      -1.022096       2.374524                    0.997500       3.658153      10.238030       0.486611       1.230619      -0.720473       0.027289      -0.021705       0.005888       0.035362      -0.006459       0.012669       0.001648       0.003592      -0.011777      -0.015143       0.000663       0.014480              1.838298       1.879403      -0.267975      -0.027031       2.088906       0.169867       1.546586          -0.000002
          115              H      13.039278      13.540751       2.687448       0.098295       0.997093 0.76262994E+01  0.75427635E+02                                 1.763482                            1.697251      -1.381629       2.208200                    0.992578       4.065574      12.171121       0.437200       1.416477      -0.677888      -0.018987       0.001017       0.028318       0.034110       0.001932      -0.009158      -0.001157      -0.015026       0.009451      -0.014051       0.004844       0.009206              1.821340       1.702625      -0.082356      -0.336719       1.722948       0.164994       2.038448          -0.000002
          116              H      12.772575      13.247290       1.167080       0.116539       1.115719 0.85345004E+01  0.85703962E+02                                 1.829016                            1.746547      -1.057473       2.382547                    0.995783       3.652462      10.562650       0.455061       1.340336      -0.696252      -0.028732      -0.006924      -0.023976       0.038057       0.003743       0.005539      -0.000783       0.009310       0.014662      -0.008976      -0.000458       0.009434              1.880913       2.029294       0.120475       0.409796       1.757027       0.219767       1.856418          -0.000002
          117              H      15.092742      16.994645       1.335815       0.148418       0.941842 0.66469789E+01  0.62239304E+02                                 1.586361                            1.508387      -0.883601       2.483343                    0.999253       3.198597       8.716846       0.509605       1.283608      -0.709097       0.021773       0.002297      -0.025528       0.033631       0.006618      -0.010999       0.003120      -0.005559      -0.000799      -0.015250       0.004824       0.010426              1.612170       1.689345      -0.002399      -0.443919       1.384280       0.017985       1.762884          -0.000002
          118              H      14.785234      18.849871       2.650538       0.093227       1.137437 0.80962983E+01  0.79668709E+02                                 1.795512                            1.658386      -0.990176       2.408291                    0.997162       3.547151       9.920523       0.488640       1.273843      -0.710215       0.026403       0.037994      -0.010191       0.047377       0.007722      -0.013093       0.001340      -0.004815      -0.006511      -0.016890       0.003132       0.013758              1.862247       1.764378       0.551407      -0.069873       2.370099      -0.066284       1.452262          -0.000002
          119              H      12.013278      17.055267       4.654260       0.087005       1.117637 0.81226596E+01  0.80388001E+02                                 1.805283                            1.685047      -0.992653       2.399368                    0.997112       3.659359      10.430184       0.472124       1.310862      -0.701682      -0.032116      -0.003591       0.034858       0.047533       0.010349      -0.015004      -0.003294      -0.001152      -0.003670      -0.017109      -0.002625       0.019734              1.867665       2.104717      -0.090935      -0.536458       1.497289       0.184856       2.000990          -0.000001
          120              H      12.177962      15.185060       3.344810       0.145040       0.923109 0.65151557E+01  0.61847148E+02                                 1.669486                            1.570703      -1.177797       2.334498                    0.996311       3.610397      10.531403       0.454377       1.420020      -0.678596      -0.023636      -0.021765       0.001431       0.032163       0.003902      -0.007893       0.004254      -0.003768       0.015114      -0.011655       0.001786       0.009869              1.727169       1.818078       0.349484      -0.108374       2.021356       0.038575       1.342073          -0.000002
          121              H      12.594779      16.264545      11.375517       0.114005       1.096019 0.77852024E+01  0.75733034E+02                                 1.736144                            1.615598      -1.035999       2.386983                    0.997742       3.473089       9.604790       0.500798       1.257268      -0.713745       0.024156      -0.015763       0.025424       0.038450      -0.001154       0.005737      -0.004798       0.023702      -0.003749      -0.013208      -0.001644       0.014852              1.793897       1.762431      -0.199348       0.359179       1.570565      -0.439038       2.048694          -0.000002
          122              H      13.588719      17.336912       9.575682       0.120896       1.045354 0.72434800E+01  0.69882361E+02                                 1.734196                            1.594629      -1.316113       2.257056                    0.994459       3.668480      10.430274       0.482261       1.316447      -0.698737       0.039198       0.001168      -0.000226       0.039216       0.000159       0.001838      -0.006474       0.011948       0.003508      -0.010305       0.003605       0.006699              1.806105       2.508658       0.104213      -0.112674       1.406170      -0.095518       1.503487          -0.000002
          123              H       9.956903      18.052031       8.043011       0.099778       1.054462 0.73228458E+01  0.71111491E+02                                 1.770182                            1.621373      -1.225442       2.286467                    0.994425       3.820536      11.034797       0.468521       1.346224      -0.692196      -0.020851       0.011523      -0.024816       0.034400      -0.002123       0.006072      -0.005877       0.012177      -0.001166      -0.009795      -0.001516       0.011311              1.860000       1.909396      -0.250699       0.427719       1.609934      -0.396008       2.060670          -0.000002
          124              H       8.974622      17.027630       9.846360       0.113915       1.081737 0.77928966E+01  0.75830019E+02                                 1.718483                            1.614576      -1.052350       2.377409                    0.997670       3.496530       9.672450       0.501781       1.254439      -0.714115      -0.037689      -0.002376       0.001782       0.037805      -0.001868       0.003112      -0.004657       0.026190      -0.017547      -0.013144      -0.003549       0.016693              1.758620       2.307431       0.094669      -0.067759       1.407314      -0.145355       1.561114          -0.000002
          125              H      22.302456      17.362707      14.186000       0.094306       1.199582 0.87092888E+01  0.86608806E+02                                 1.814435                            1.687358      -0.935750       2.434622                    0.998235       3.437067       9.423287       0.502416       1.225923      -0.722601      -0.023852       0.003034      -0.041663       0.048104      -0.008256       0.013800      -0.001600      -0.011050       0.008646      -0.018296       0.002303       0.015993              1.860326       1.644077       0.020068       0.445619       1.483857       0.113507       2.453043          -0.000001
          126              H      22.276224      19.211071      15.553453       0.147003       0.943933 0.67448016E+01  0.62242678E+02                                 1.480640                            1.436482      -0.826976       2.503948                    0.999710       2.981250       7.599898       0.578528       1.147261      -0.742687      -0.014670       0.028415      -0.014430       0.035084      -0.007823       0.013077      -0.001006      -0.017111       0.005261      -0.019424       0.004638       0.014786              1.473939       1.297664      -0.254424       0.052545       1.758256      -0.046264       1.365896          -0.000002
          127              H      17.165145       9.118062       0.588813       0.145730       1.068625 0.80894761E+01  0.79254943E+02                                 1.707115                            1.652341      -0.982609       2.433181                    0.998345       3.278736       9.026547       0.493958       1.265640      -0.714323       0.016535      -0.005786       0.030373       0.035063      -0.009578       0.010176      -0.002205      -0.015548       0.032926      -0.020118       0.003175       0.016943              1.703515       1.778900      -0.032019       0.353267       1.451375       0.065915       1.880271          -0.000002
          128              H       9.885493      15.403919      16.685380       0.089270       1.122187 0.81317580E+01  0.80775893E+02                                 1.832720                            1.702295      -1.136629       2.335506                    0.995462       3.729276      10.768548       0.461416       1.336338      -0.695934       0.023767      -0.036173       0.013978       0.045483      -0.009263       0.009929      -0.003363      -0.010359       0.021266      -0.016418       0.000590       0.015828              1.895604       1.761490      -0.489146       0.095828       2.477013      -0.037235       1.448310          -0.000001
          129              H      15.506638      13.185229       0.116005       0.105862       1.075189 0.79947185E+01  0.78687659E+02                                 1.758125                            1.668297      -0.920647       2.437441                    0.997656       3.574315      10.109049       0.476681       1.305493      -0.703480       0.014955       0.033199      -0.009696       0.037681       0.002039      -0.000969      -0.006841       0.001223      -0.012947      -0.008835       0.001646       0.007190              1.810211       1.622446       0.364382      -0.126404       2.323850      -0.097322       1.484337          -0.000002
          130              H      21.690355      20.130999      17.367349       0.095385       1.204155 0.97595941E+01  0.10005603E+03                                 1.829170                            1.789578      -1.035570       2.367876                    0.997441       3.670860      10.285842       0.485505       1.230555      -0.720476      -0.027532      -0.003892      -0.022067       0.035498      -0.008792       0.011168       0.002607       0.005740      -0.004775      -0.015114       0.000654       0.014459              1.847498       1.889311       0.137028       0.235149       1.776449       0.318870       1.876733          -0.000002
          131              H      16.108541      13.714808       2.416770       0.098208       0.997196 0.76323642E+01  0.75556832E+02                                 1.768794                            1.702039      -1.406551       2.198130                    0.992244       4.077999      12.242581       0.434691       1.423348      -0.676582       0.019232       0.025930      -0.010944       0.034088       0.007357      -0.005254       0.000596      -0.012074       0.018616      -0.013875       0.005203       0.008673              1.827005       1.707727       0.342344      -0.065161       2.115852      -0.011027       1.657436          -0.000002
          132              H      16.375243      12.209729       2.780604       0.115618       1.119512 0.85671940E+01  0.86085602E+02                                 1.830331                            1.747569      -1.046857       2.385975                    0.995870       3.657304      10.568319       0.455987       1.336784      -0.696949       0.029265      -0.024866       0.003572       0.038569      -0.006618      -0.001128      -0.005013      -0.000016      -0.013161      -0.008964      -0.000455       0.009419              1.882364       2.030827      -0.423812       0.060470       2.007126       0.106699       1.609139          -0.000002
          133              H      14.055080      13.918130       6.120140       0.148429       0.943032 0.66596823E+01  0.62413049E+02                                 1.590592                            1.512120      -0.893938       2.479126                    0.999127       3.202224       8.742007       0.507615       1.287508      -0.708276      -0.021554      -0.022165       0.012644       0.033403       0.007098      -0.010639       0.003184      -0.005181      -0.000054      -0.015158       0.004733       0.010425              1.616570       1.694191       0.406783      -0.182909       1.716100      -0.131809       1.439418          -0.000002
          134              H      14.362591      15.884120       7.262614       0.093533       1.135135 0.80763086E+01  0.79424152E+02                                 1.793342                            1.656554      -0.988441       2.409474                    0.997287       3.543115       9.906758       0.488806       1.274177      -0.710157      -0.026482       0.006626       0.038601       0.047278       0.008761      -0.012264       0.002990      -0.001172       0.005101      -0.016779       0.003148       0.013631              1.859874       1.762189      -0.164954      -0.529706       1.558397       0.302491       2.259035          -0.000002
          135              H      17.134547      16.962588       4.798387       0.087595       1.115563 0.81039215E+01  0.80154296E+02                                 1.802890                            1.682980      -0.990236       2.400826                    0.997180       3.655327      10.414723       0.472477       1.310671      -0.701725       0.032167       0.029962      -0.017440       0.047292       0.009298      -0.015587      -0.001281       0.003224       0.010647      -0.017057      -0.002646       0.019703              1.865113       2.101656       0.524706      -0.139541       2.050901      -0.068833       1.442783          -0.000001
          136              H      16.969860      14.995179       3.640095       0.145231       0.921826 0.65032906E+01  0.61696811E+02                                 1.666959                            1.568519      -1.179929       2.333744                    0.996351       3.605599      10.508865       0.455092       1.418657      -0.678864       0.023663      -0.007599      -0.020466       0.032196       0.005412      -0.006755       0.000545      -0.011514      -0.008780      -0.011467       0.001713       0.009754              1.724462       1.815077      -0.046160      -0.361839       1.486180       0.281093       1.872130          -0.000002
          137              C      17.314543      23.578897      16.945512       0.564507      24.638666 0.25705948E+03  0.53584244E+04                                 7.793197                            5.645574      -0.151560       1.994668                    0.999355      22.941318      64.386940       0.631959       0.464958      -1.023882      -0.026275      -0.020790       0.046085       0.056977      -0.007058       0.005649       0.072480      -0.110208      -0.053592      -0.064137      -0.042266       0.106404              9.550863       9.927911       1.622704      -2.277835       7.275463      -4.711631      11.449217          -0.000018
          138              C      17.978530      24.317227      15.800930      -0.006492      38.768511 0.43388805E+03  0.10119194E+05                                 9.947166                            6.906604      -0.068562       1.983133                    0.999338      27.130986      75.798894       0.637023       0.412271      -1.074926       0.017611       0.029681      -0.026640       0.043599      -0.000389       0.006271       0.007419      -0.008449       0.003564      -0.010350      -0.000577       0.010927             12.660460      12.730052       2.079801      -3.475155       9.664460      -7.220283      15.586867          -0.000001
          139              C      19.349934      24.358245      15.675258      -0.111424      34.727857 0.42710842E+03  0.10026431E+05                                 9.321782                            6.945240      -0.003184       1.969541                    0.999659      29.482695      85.515844       0.616070       0.423514      -1.056593      -0.003032       0.024257      -0.013601       0.027975      -0.016093       0.019035      -0.003157       0.007669       0.001178      -0.022380      -0.005256       0.027636             10.927120      12.335024       1.580831      -2.615207       8.147982      -5.205524      12.298355           0.000007
          140              C      19.949650      25.077134      14.645626      -0.112463      36.018954 0.44156784E+03  0.10462416E+05                                 9.605573                            7.106470      -0.066818       1.952115                    0.999489      29.648259      86.663407       0.602740       0.428886      -1.052271      -0.024708      -0.001622       0.014310       0.028598      -0.005255       0.004288       0.012544       0.031092      -0.033847      -0.024156       0.001934       0.022222             11.306509      12.165508       1.142383      -1.900141       8.753229      -5.628961      13.000789          -0.000005
          141              C      11.870160       6.447796      13.744830      -0.034239      38.009642 0.44493236E+03  0.10441646E+05                                 9.736834                            6.963839       0.016390       2.002447                    0.999343      27.512840      77.092676       0.638552       0.408728      -1.077304      -0.020659      -0.022950       0.039054       0.049786      -0.001640      -0.004647       0.001128       0.006071      -0.003817      -0.004075      -0.002813       0.006888             11.921538      13.172955       1.709403      -2.653475       9.023064      -6.018083      13.568595           0.000009
          142              C      10.490594       6.406216      13.878587      -0.132401      36.766654 0.45138757E+03  0.10759134E+05                                 9.702355                            7.151501      -0.003079       1.960754                    0.999748      30.254818      88.837811       0.604787       0.424890      -1.054239       0.017078      -0.009224       0.024577       0.031317      -0.015641       0.021789       0.004584      -0.015361       0.016533      -0.032184       0.009359       0.022826             11.480332      13.465627       1.209915      -2.089201       8.431511      -5.150444      12.543857          -0.000004
          143              C      17.188188      25.005151      14.885545      -0.124089      35.635395 0.43704434E+03  0.10325646E+05                                 9.492136                            7.033944      -0.037351       1.953651                    0.999697      29.877624      87.127157       0.610676       0.424525      -1.055266       0.026427       0.007957       0.002077       0.027677       0.001338      -0.001644       0.017443       0.034589      -0.042609      -0.029838       0.005359       0.024479             11.211659      10.845562       0.669228      -1.360653       8.981519      -6.185533      13.807897           0.000005
          144              C      12.466378       7.257186      12.624328       0.573242      23.751523 0.25224276E+03  0.52490772E+04                                 7.609408                            5.628791      -0.023339       2.040011                    0.999628      22.930835      64.941676       0.624883       0.471024      -1.017485       0.027011       0.039676      -0.046124       0.066568       0.005824       0.019816       0.074549      -0.070322      -0.001443      -0.064387      -0.031927       0.096314              9.014857      10.483874       0.509310      -1.518651       7.144052      -3.493547       9.416644          -0.000017
          145              C      15.462927      20.169077      16.834077       0.126003      23.953401 0.30873664E+03  0.66908659E+04                                 7.296991                            5.925615       0.139804       2.067636                    0.999748      25.475399      71.277592       0.662677       0.426491      -1.053474       0.024236      -0.021776       0.027361       0.042547      -0.003188      -0.014720      -0.027950       0.040855      -0.016337      -0.042333       0.010993       0.031340              7.975956       5.234463      -0.715838       1.603377      11.254945       1.845090       7.438460          -0.000029
          146              C      15.426491      18.960122      16.155800      -0.293871      31.562082 0.46052503E+03  0.10941235E+05                                 8.525982                            7.083660       0.262546       2.045024                    0.999831      30.439028      86.855716       0.630957       0.408595      -1.073433      -0.009662       0.028772      -0.009101       0.031686      -0.005094       0.023066       0.010790       0.000286       0.082073      -0.029486      -0.009417       0.038903              9.264464       5.610544      -0.681634       1.425193      13.948648       2.606365       8.234200           0.000032
          147              C      16.057541      17.891895      16.733715       0.306617      27.695244 0.33080222E+03  0.72745547E+04                                 8.186551                            6.239085       0.057307       2.045632                    0.999745      24.450907      68.318521       0.631195       0.441270      -1.047312       0.005993      -0.041629      -0.023646       0.048249       0.008149      -0.000316       0.025161      -0.007782      -0.009479      -0.025703      -0.002207       0.027909              9.752544       6.237656       0.793600       2.457379      14.198088       4.293219       8.821890          -0.000024
          148              C       9.430777      10.054945       0.329911      -0.273661      33.226601 0.46830238E+03  0.11235390E+05                                 8.969089                            7.225035       0.020570       1.970317                    0.999326      30.779863      89.887125       0.610744       0.418008      -1.061382       0.017646       0.006297       0.018885       0.026602      -0.015347      -0.001184      -0.023291      -0.011686       0.000674      -0.026977      -0.002875       0.029852             10.064808       7.776188      -0.142463       2.631031      12.833750       4.085305       9.584485           0.000036
          149              C       9.420576      11.296338       0.898863       0.108250      25.495613 0.33122827E+03  0.73256094E+04                                 7.704600                            6.193699       0.137392       2.064918                    0.999527      26.105846      74.449108       0.637655       0.434314      -1.045834      -0.026876       0.020332      -0.033380       0.047433       0.010562      -0.010641      -0.020820       0.052510       0.038340      -0.041359       0.007000       0.034359              8.589069       6.094197      -0.827187       1.972678      11.405099       2.737922       8.267911          -0.000034
          150              C      15.121895      16.194915      15.300878      -0.074676      26.060916 0.37283142E+03  0.85104011E+04                                 7.888742                            6.533976      -0.320071       1.907592                    0.997006      28.240539      82.359382       0.624877       0.429412      -1.046696       0.060191      -0.007525       0.063393       0.087740       0.014116       0.052582       0.007153       0.029906      -0.015987      -0.047997      -0.015148       0.063144              9.225259       7.506639       2.449782       0.633812      11.985818       2.969815       8.183321          -0.000008
          151              C      15.696105      13.832011      15.764019      -0.072030      27.207719 0.38873302E+03  0.89899207E+04                                 8.199871                            6.734260      -0.467976       1.866095                    0.995072      28.538880      84.490655       0.605399       0.437481      -1.039123      -0.054147      -0.067124       0.032451       0.092144       0.013262      -0.025492      -0.023651      -0.059377      -0.117095      -0.055864      -0.004756       0.060620              9.630210       8.682421      -1.601073      -0.171610      13.419276       1.872099       6.788932          -0.000008
          152              C      15.443975      11.462434      15.347105       0.328423      27.188375 0.32687640E+03  0.71922310E+04                                 8.175366                            6.279900      -0.046317       2.019006                    0.999630      24.374877      68.917850       0.615280       0.452432      -1.037112       0.007201       0.036773       0.039312       0.054309       0.004983       0.005324       0.013006      -0.030338      -0.013158      -0.015587      -0.009078       0.024664              9.560288       7.335874       0.338541      -2.099921      13.951901       3.129443       7.393089          -0.000019
          153              C      14.693419      10.349631      15.562944      -0.273509      33.144964 0.46100378E+03  0.10976068E+05                                 8.854524                            7.101785       0.205661       2.030270                    0.999740      30.269492      86.996939       0.627050       0.410263      -1.070327      -0.004183      -0.026590       0.008955       0.028367      -0.002802      -0.017770       0.005227       0.040664       0.041483      -0.027910      -0.004031       0.031941              9.823927       7.579413       1.411965      -2.135429      13.504230       2.546587       8.388139           0.000031
          154              C      14.887250       9.235993      14.767080       0.110360      24.517733 0.32128681E+03  0.70293279E+04                                 7.411337                            6.039090       0.189121       2.077912                    0.999811      25.792993      72.401183       0.657664       0.425678      -1.054460       0.033716       0.018672      -0.020949       0.043867       0.007569       0.016692      -0.026054       0.032460      -0.025572      -0.041080       0.012357       0.028723              8.107282       6.654110       1.050413      -1.941008      10.523923       2.120483       7.143812          -0.000027
          155              C      16.510200      10.283369      13.610546       0.103504      25.557126 0.33737623E+03  0.74892475E+04                                 7.683571                            6.231863       0.119138       2.053203                    0.999605      26.287676      74.886845       0.639190       0.431671      -1.048371      -0.031538      -0.021271       0.029874       0.048368      -0.003402       0.003203      -0.024272       0.046424       0.048955      -0.041615       0.013695       0.027920              8.495178       7.624157       0.899778      -2.073439      10.418443       2.684603       7.442934          -0.000025
          156              C      16.404395      11.424871      14.373893      -0.272353      33.907327 0.49068346E+03  0.11924701E+05                                 9.175424                            7.458161      -0.025487       1.964112                    0.997751      30.897689      91.165984       0.592880       0.425102      -1.055673       0.028651      -0.013519      -0.002236       0.031759       0.016598       0.015737      -0.002692      -0.011984      -0.011309      -0.025715       0.003855       0.021859             10.267367       9.355683       0.268977      -2.562031      12.678010       3.794533       8.768408           0.000025
          157              C      19.120238      11.534745       5.633974       0.565233      24.634953 0.25701990E+03  0.53574098E+04                                 7.792246                            5.645124      -0.150594       1.994882                    0.999361      22.939853      64.382342       0.631985       0.464956      -1.023880       0.027771       0.033411      -0.037760       0.057562      -0.001912       0.008346       0.078921      -0.095801      -0.015128      -0.064287      -0.042125       0.106412              9.549222       9.926591       1.398485      -2.420495       7.171798      -4.663707      11.549278          -0.000017
          158              C      18.456251      10.799695       6.780666      -0.005885      38.745154 0.43359079E+03  0.10110311E+05                                 9.942693                            6.903947      -0.070691       1.982690                    0.999279      27.121125      75.758702       0.637200       0.412236      -1.074972      -0.016507      -0.012505       0.038721       0.043911      -0.005790       0.003739       0.005750      -0.013600      -0.002347      -0.011566       0.000594       0.010973             12.653709      12.725086       2.296782      -3.331000       9.110190      -6.964951      16.125850           0.000000
          159              C      17.084847      10.702370       6.870130      -0.110075      34.689518 0.42651915E+03  0.10008863E+05                                 9.312544                            6.938080       0.001963       1.971401                    0.999632      29.465548      85.442366       0.616721       0.423225      -1.056803       0.003053      -0.002287       0.027548       0.027811      -0.011070       0.023052      -0.004125       0.006486      -0.005074      -0.023025      -0.005399       0.028424             10.915806      12.321698       1.719333      -2.516918       7.645525      -4.974687      12.780194           0.000005
          160              C      16.485131      10.063841       7.951437      -0.114404      36.143624 0.44341407E+03  0.10518275E+05                                 9.631818                            7.125002      -0.068559       1.950874                    0.999488      29.708575      86.920836       0.601422       0.429330      -1.051883       0.024027       0.013133      -0.008028       0.028535      -0.001073       0.006135       0.008822       0.021854      -0.059130      -0.024054       0.002360       0.021694             11.338488      12.193288       1.259174      -1.834629       8.043108      -5.313772      13.779068          -0.000003
          161              C      17.277659       9.529961       8.951716      -0.032215      37.916866 0.44372485E+03  0.10405609E+05                                 9.720282                            6.953527       0.020917       2.004280                    0.999372      27.470468      76.930340       0.639182       0.408628      -1.077435       0.020997       0.026142      -0.037274       0.050136       0.004488       0.000703       0.000216       0.005363      -0.007165      -0.004049      -0.002431       0.006480             11.899405      13.149079       1.699345      -2.646923       8.227118      -5.649783      14.322018           0.000007
          162              C      18.657225       9.634408       8.858385      -0.130167      36.679637 0.45002063E+03  0.10718508E+05                                 9.688296                            7.141448      -0.002502       1.961500                    0.999754      30.209941      88.675099       0.605108       0.424983      -1.054172      -0.015233       0.018570      -0.017900       0.029955      -0.013656       0.024369       0.001842      -0.017811       0.006022      -0.032602       0.008000       0.024602             11.462709      13.443862       1.393011      -1.958351       7.934840      -4.921827      13.009426          -0.000004
          163              C      19.246593      10.252265       7.786393      -0.125941      35.704209 0.43814109E+03  0.10357825E+05                                 9.502937                            7.041977      -0.040979       1.952121                    0.999707      29.913001      87.250623       0.610443       0.424430      -1.055348      -0.025765       0.005322       0.006334       0.027061       0.001886      -0.002698       0.013077       0.025222      -0.071532      -0.029924       0.005180       0.024744             11.224462      10.853699       0.960434      -1.173247       8.316696      -5.886695      14.502992           0.000005
          164              C      16.681441       8.846304      10.153070       0.572547      23.748867 0.25223993E+03  0.52489786E+04                                 7.608256                            5.628326      -0.019473       2.041082                    0.999596      22.932600      64.945409       0.624984       0.470951      -1.017529      -0.026605      -0.026045       0.055456       0.066795      -0.020934       0.003524       0.062399      -0.097718      -0.078105      -0.064482      -0.031957       0.096440              9.013069      10.480959       1.169764      -1.092196       6.386703      -3.148066      10.171545          -0.000016
          165              C       6.397949      10.018530       2.577771       0.124113      24.036428 0.31013754E+03  0.67295043E+04                                 7.316640                            5.941545       0.140423       2.066923                    0.999738      25.532371      71.504114       0.661305       0.426850      -1.053147      -0.025022       0.015976      -0.031543       0.043316       0.014999      -0.004591      -0.021999       0.052633       0.015649      -0.041765       0.009275       0.032490              7.997622       5.247053      -1.165802       1.317276       9.519105       2.660948       9.226707          -0.000025
          166              C       6.434383       8.899769       1.759233      -0.294586      31.587859 0.46100088E+03  0.10955561E+05                                 8.531021                            7.087623       0.261175       2.044508                    0.999840      30.452301      86.910572       0.630729       0.408630      -1.073391       0.009630       0.004344       0.030612       0.032383      -0.018454       0.014527      -0.009217      -0.041121      -0.044162      -0.029326      -0.009354       0.038679              9.270028       5.613143      -1.013695       1.211652      11.192927       3.870609      11.004015           0.000028
          167              C       5.803333       8.982352       0.547508       0.308547      27.645657 0.33011062E+03  0.72558989E+04                                 8.179264                            6.234390       0.056598       2.045795                    0.999757      24.423303      68.235949       0.631124       0.441529      -1.047108      -0.005865      -0.039717      -0.028598       0.049292      -0.003502      -0.007286       0.020320      -0.020543      -0.043172      -0.025447      -0.003196       0.028643              9.742452       6.231722      -2.561779       0.298272      12.974582       4.837740      10.021053          -0.000022
          168              C       5.143136      10.123438       0.223397      -0.273410      33.188593 0.46762924E+03  0.11214532E+05                                 8.959617                            7.217463       0.022496       1.971179                    0.999288      30.757784      89.786157       0.611403       0.417733      -1.061621      -0.017740       0.020216      -0.002409       0.027004       0.007021       0.013906      -0.013649       0.010578       0.067677      -0.027131      -0.003362       0.030493             10.053778       7.767289      -2.332030       1.221118      13.212745       3.899753       9.181300           0.000032
          169              C       5.153338      11.156188       1.116811       0.107257      25.525353 0.33175741E+03  0.73403485E+04                                 7.710650                            6.198530       0.137704       2.064581                    0.999529      26.126009      74.525600       0.637415       0.434298      -1.045828       0.026410      -0.022656       0.032119       0.047354       0.004908      -0.013385      -0.032299       0.030566      -0.027322      -0.042794       0.008406       0.034388              8.595655       6.098880      -1.452640       1.573069      10.883071       2.981871       8.805014          -0.000030
          170              C      14.025938      14.990079      17.174534      -0.070879      25.901367 0.37000657E+03  0.84281870E+04                                 7.848251                            6.502498      -0.306041       1.913550                    0.997076      28.133377      81.907043       0.627479       0.428531      -1.047443      -0.059969       0.054324      -0.032930       0.087360      -0.053487       0.009681       0.001771       0.018758      -0.047027      -0.048250      -0.014397       0.062647              9.173169       7.470618      -1.574659      -1.945447      11.014274       3.353044       9.034615          -0.000008
          171              C      13.451725      14.431038      14.832464      -0.071176      27.170224 0.38802661E+03  0.89688292E+04                                 8.187517                            6.723873      -0.462722       1.867969                    0.995077      28.513506      84.372406       0.606489       0.436927      -1.039530       0.053631       0.002174      -0.074915       0.092159       0.016676      -0.022691       0.017613       0.028514       0.152034      -0.053718      -0.005828       0.059546              9.615038       8.670878       0.819379       1.380958       9.332478       3.720412      10.841758          -0.000009
          172              C      13.703851      13.068506      12.849483       0.327885      27.200564 0.32705605E+03  0.71968626E+04                                 8.175321                            6.279904      -0.049167       2.017905                    0.999655      24.383836      68.936739       0.615559       0.452184      -1.037299      -0.007585       0.049961       0.017006       0.053319      -0.006207      -0.002838       0.016012      -0.022334       0.011364      -0.014861      -0.009085       0.023947              9.560210       7.335866       1.770111      -1.179348      10.885315       4.527980      10.459448          -0.000019
          173              C      14.454407      12.803156      11.747436      -0.273213      33.124133 0.46063224E+03  0.10964711E+05                                 8.848702                            7.096750       0.209655       2.031422                    0.999747      30.259435      86.950313       0.627577       0.410011      -1.070521       0.004234      -0.003134      -0.027658       0.028156       0.017807      -0.005262      -0.012468       0.003320      -0.071999      -0.028056      -0.004536       0.032592              9.817465       7.576467       1.359251      -2.169594      11.185366       3.595847      10.690561           0.000030
          174              C      14.260573      11.616957      11.064412       0.111240      24.496982 0.32098529E+03  0.70205498E+04                                 7.404892                            6.034518       0.191387       2.078917                    0.999805      25.779073      72.332938       0.658247       0.425433      -1.054692      -0.034890      -0.011956       0.026122       0.045196      -0.018311       0.000158      -0.018605       0.048728       0.024079      -0.040892       0.012124       0.028768              8.099835       6.648006       1.329800      -1.758062       9.319815       2.663597       8.331684          -0.000026
          175              C      12.637623      10.999263      12.497249       0.103985      25.552361 0.33731402E+03  0.74879603E+04                                 7.684792                            6.233039       0.113599       2.051417                    0.999574      26.285466      74.895362       0.638823       0.431913      -1.048162       0.033175       0.018563      -0.032023       0.049706      -0.001545       0.004583      -0.033399       0.025150      -0.013498      -0.041007       0.013361       0.027646              8.496558       7.624485       1.512700      -1.678227       9.984751       2.885082       7.880438          -0.000024
          176              C      12.743431      12.167438      13.219117      -0.273232      33.933628 0.49115922E+03  0.11939349E+05                                 9.181475                            7.462999      -0.024773       1.963979                    0.997763      30.911719      91.224002       0.592532       0.425242      -1.055569      -0.029476      -0.007516      -0.011776       0.032619      -0.021343      -0.007688       0.002503      -0.000992       0.022348      -0.025516       0.004129       0.021387             10.274588       9.360846       2.221954      -1.306318      12.317889       3.968153       9.145029           0.000025
          177              C      24.601493      25.201470      14.422229       0.564507      24.638664 0.25705948E+03  0.53584246E+04                                 7.793197                            5.645575      -0.151560       1.994668                    0.999355      22.941320      64.386952       0.631959       0.464958      -1.023881      -0.026275       0.033304      -0.038038       0.056977       0.002211      -0.008766       0.078442      -0.097135      -0.014370      -0.064137      -0.042267       0.106404              9.550864       9.927910      -1.399193       2.421557       7.173146      -4.664971      11.551534          -0.000017
          178              C      25.265480      24.466419      15.568920      -0.006492      38.768512 0.43388802E+03  0.10119194E+05                                 9.947167                            6.906605      -0.068562       1.983133                    0.999338      27.130989      75.798911       0.637023       0.412271      -1.074926       0.017611      -0.011923       0.038060       0.043599       0.005544      -0.002956       0.005787      -0.012029      -0.007175      -0.010350      -0.000577       0.010927             12.660461      12.730055      -2.298920       3.334249       9.115594      -6.969980      16.135734          -0.000002
          179              C      26.636884      24.369095      15.658385      -0.111424      34.727865 0.42710843E+03  0.10026432E+05                                 9.321783                            6.945240      -0.003185       1.969540                    0.999659      29.482701      85.515870       0.616070       0.423514      -1.056593      -0.003032      -0.002311       0.027714       0.027975       0.010642      -0.022540      -0.003740       0.006390      -0.002658      -0.022380      -0.005256       0.027636             10.927122      12.335028      -1.723531       2.523447       7.653399      -4.979976      12.792940           0.000006
          180              C      27.236600      23.730566      16.739691      -0.112463      36.018960 0.44156797E+03  0.10462420E+05                                 9.605574                            7.106471      -0.066818       1.952115                    0.999489      29.648260      86.663413       0.602740       0.428886      -1.052271      -0.024708       0.012347      -0.007413       0.028598       0.001721      -0.006561       0.008745       0.022761      -0.058841      -0.024156       0.001934       0.022222             11.306510      12.165508      -1.254850       1.827827       8.019389      -5.294304      13.734634          -0.000004
          181              C      19.157110      15.181162       0.163462      -0.034239      38.009655 0.44493262E+03  0.10441654E+05                                 9.736837                            6.963841       0.016389       2.002447                    0.999343      27.512841      77.092681       0.638552       0.408728      -1.077304      -0.020659       0.026010      -0.037086       0.049786      -0.004908       0.000436       0.000314       0.004286      -0.009173      -0.004075      -0.002813       0.006888             11.921542      13.172954      -1.705003       2.656315       8.242091      -5.661934      14.349582           0.000008
          182              C      17.777544      15.285609       0.070130      -0.132401      36.766681 0.45138800E+03  0.10759147E+05                                 9.702360                            7.151505      -0.003079       1.960754                    0.999748      30.254821      88.837828       0.604787       0.424890      -1.054239       0.017078       0.018534      -0.018590       0.031317       0.013335      -0.023272       0.002784      -0.019307       0.004694      -0.032184       0.009359       0.022826             11.480339      13.465628      -1.398846       1.967716       7.947045      -4.929514      13.028345          -0.000005
          183              C      24.475138      23.918990      16.574648      -0.124089      35.635401 0.43704435E+03  0.10325647E+05                                 9.492137                            7.033944      -0.037352       1.953651                    0.999697      29.877629      87.127180       0.610676       0.424525      -1.055266       0.026427       0.005192       0.006378       0.027677      -0.000941       0.001900       0.012950       0.024739      -0.072161      -0.029838       0.005359       0.024479             11.211661      10.845564      -0.960316       1.173468       8.306609      -5.877750      14.482812           0.000006
          184              C      19.753328      14.497506       1.364816       0.573242      23.751527 0.25224280E+03  0.52490784E+04                                 7.609409                            5.628792      -0.023339       2.040011                    0.999628      22.930835      64.941675       0.624883       0.471024      -1.017485       0.027012      -0.025503       0.055238       0.066568       0.020446      -0.002923       0.062426      -0.096905      -0.081194      -0.064387      -0.031927       0.096314              9.014858      10.483875      -1.170427       1.093526       6.387596      -3.148575      10.173104          -0.000015
          185              C      22.749877      23.685255      11.366025       0.126003      23.953402 0.30873675E+03  0.66908689E+04                                 7.296992                            5.925616       0.139804       2.067636                    0.999748      25.475398      71.277587       0.662677       0.426491      -1.053474       0.024236       0.015860      -0.031166       0.042547      -0.014716       0.003207      -0.022954       0.051810       0.016527      -0.042333       0.010993       0.031340              7.975956       5.234464       1.161821      -1.316592       9.488652       2.650582       9.204751          -0.000027
          186              C      22.713441      22.566493      10.547487      -0.293871      31.562073 0.46052499E+03  0.10941234E+05                                 8.525980                            7.083660       0.262547       2.045024                    0.999831      30.439027      86.855707       0.630957       0.408595      -1.073433      -0.009662       0.003658       0.029955       0.031686       0.018873      -0.014205      -0.008471      -0.041951      -0.044639      -0.029486      -0.009417       0.038903              9.264461       5.610543       1.013890      -1.211539      11.185945       3.866252      10.996896           0.000030
          187              C      23.344491      22.649076       9.335763       0.306617      27.695245 0.33080222E+03  0.72745544E+04                                 8.186551                            6.239085       0.057307       2.045632                    0.999745      24.450908      68.318522       0.631195       0.441270      -1.047312       0.005993      -0.038787      -0.028065       0.048249       0.003094       0.007546       0.019755      -0.019635      -0.045039      -0.025703      -0.002207       0.027909              9.752545       6.237655       2.565145      -0.297570      12.989058       4.844582      10.030921          -0.000023
          188              C      16.717727       4.472236       9.011652      -0.273661      33.226624 0.46830270E+03  0.11235400E+05                                 8.969092                            7.225037       0.020570       1.970317                    0.999326      30.779865      89.887134       0.610744       0.418008      -1.061382       0.017646       0.019796      -0.002107       0.026602      -0.007445      -0.013472      -0.013193       0.010458       0.067106      -0.026977      -0.002875       0.029852             10.064813       7.776190       2.334747      -1.221305      13.228495       3.905295       9.189754           0.000034
          189              C      16.707526       5.504987       9.905066       0.108250      25.495607 0.33122816E+03  0.73256065E+04                                 7.704599                            6.193698       0.137392       2.064918                    0.999527      26.105845      74.449104       0.637655       0.434314      -1.045834      -0.026876      -0.021934       0.032349       0.047433      -0.005300       0.014025      -0.030800       0.030625      -0.027315      -0.041359       0.007000       0.034359              8.589068       6.094196       1.451628      -1.571136      10.875279       2.979541       8.797731          -0.000032
          190              C      22.408845      20.641281       8.386280      -0.074676      26.060921 0.37283153E+03  0.85104042E+04                                 7.888743                            6.533977      -0.320071       1.907592                    0.997006      28.240539      82.359381       0.624877       0.429412      -1.046696       0.060191       0.054557      -0.033150       0.087740       0.053699      -0.008974       0.002062       0.018744      -0.049473      -0.047996      -0.015148       0.063144              9.225260       7.506641       1.593161       1.965960      11.080326       3.382754       9.088815          -0.000008
          191              C      22.983055      20.082240       6.044210      -0.072030      27.207729 0.38873312E+03  0.89899235E+04                                 8.199874                            6.734262      -0.467975       1.866096                    0.995072      28.538879      84.490653       0.605399       0.437482      -1.039123      -0.054147       0.001674      -0.074538       0.092144      -0.017692       0.022644       0.017804       0.031525       0.155612      -0.055864      -0.004756       0.060620              9.630213       8.682425      -0.820467      -1.385538       9.343964       3.730595      10.864251          -0.000009
          192              C       8.157025      18.719707       4.061228       0.328423      27.188368 0.32687622E+03  0.71922261E+04                                 8.175364                            6.279898      -0.046317       2.019006                    0.999630      24.374876      68.917845       0.615280       0.452432      -1.037112       0.007201       0.051026       0.017147       0.054309       0.006911       0.002324       0.016738      -0.022154       0.011393      -0.015587      -0.009078       0.024664              9.560286       7.335874      -1.770157       1.179334      10.885154       4.527988      10.459830          -0.000019
          193              C      21.980369      18.454358       2.959181      -0.273508      33.144964 0.46100383E+03  0.10976069E+05                                 8.854524                            7.101785       0.205661       2.030270                    0.999740      30.269493      86.996942       0.627050       0.410262      -1.070327      -0.004183      -0.002885      -0.027908       0.028367      -0.017331       0.004824      -0.012079       0.002715      -0.072363      -0.027910      -0.004031       0.031941              9.823926       7.579413      -1.357072       2.170728      11.191739       3.601164      10.700628           0.000030
          194              C       7.600300      17.268159       2.276158       0.110360      24.517737 0.32128685E+03  0.70293289E+04                                 7.411338                            6.039091       0.189121       2.077911                    0.999811      25.792995      72.401193       0.657664       0.425678      -1.054460       0.033716      -0.011313       0.025681       0.043867       0.018327      -0.000039      -0.018383       0.049281       0.024891      -0.041080       0.012357       0.028723              8.107282       6.654111      -1.330193       1.761100       9.326810       2.666409       8.340927          -0.000026
          195              C       9.223250      16.650465       3.708995       0.103504      25.557114 0.33737601E+03  0.74892417E+04                                 7.683569                            6.231861       0.119137       2.053202                    0.999605      26.287676      74.886848       0.639190       0.431671      -1.048371      -0.031538       0.018355      -0.031749       0.048368       0.001503      -0.004424      -0.033918       0.025271      -0.014505      -0.041615       0.013695       0.027920              8.495176       7.624157      -1.513189       1.678992       9.982209       2.883538       7.879162          -0.000024
          196              C       9.117445      17.818640       4.430862      -0.272353      33.907328 0.49068334E+03  0.11924697E+05                                 9.175423                            7.458160      -0.025487       1.964112                    0.997751      30.897688      91.165981       0.592880       0.425102      -1.055673       0.028651      -0.007644      -0.011372       0.031759       0.021206       0.008572       0.002631      -0.000310       0.023713      -0.025715       0.003855       0.021859             10.267368       9.355684      -2.219474       1.307784      12.306553       3.963932       9.139865           0.000025
          197              C      11.833288       9.912172       8.157258       0.565233      24.634939 0.25701973E+03  0.53574055E+04                                 7.792243                            5.645122      -0.150594       1.994882                    0.999361      22.939854      64.382346       0.631985       0.464956      -1.023880       0.027771      -0.020493       0.046067       0.057562       0.006800      -0.005203       0.072686      -0.109475      -0.056149      -0.064287      -0.042125       0.106412              9.549218       9.926589      -1.622031       2.276743       7.274316      -4.710457      11.446749          -0.000017
          198              C      11.169301      10.650503       7.012676      -0.005885      38.745161 0.43359090E+03  0.10110314E+05                                 9.942695                            6.903948      -0.070691       1.982690                    0.999279      27.121125      75.758706       0.637200       0.412236      -1.074972      -0.016507       0.030042      -0.027444       0.043911       0.001000      -0.006819       0.006780      -0.011341       0.004429      -0.011566       0.000594       0.010973             12.653712      12.725087      -2.077733       3.471861       9.659150      -7.215298      15.576899          -0.000002
          199              C       9.797897      10.691520       6.887004      -0.110075      34.689504 0.42651907E+03  0.10008861E+05                                 9.312541                            6.938079       0.001962       1.971401                    0.999632      29.465549      85.442372       0.616721       0.423225      -1.056803       0.003053       0.024116      -0.013511       0.027811       0.016381      -0.019637      -0.002971       0.009015       0.002516      -0.023025      -0.005399       0.028424             10.915802      12.321695      -1.576632       2.608677       8.140069      -5.200215      12.285643           0.000009
          200              C       9.198181      11.410410       5.857372      -0.114404      36.143634 0.44341426E+03  0.10518281E+05                                 9.631820                            7.125003      -0.068559       1.950874                    0.999488      29.708581      86.920861       0.601422       0.429331      -1.051883       0.024027      -0.001855       0.015280       0.028535       0.005137      -0.003522       0.012821       0.030622      -0.032826      -0.024054       0.002360       0.021694             11.338490      12.193290      -1.146781       1.906903       8.779399      -5.649547      13.042780          -0.000006
          201              C       9.990709      12.098997       4.956576      -0.032215      37.916860 0.44372493E+03  0.10405611E+05                                 9.720282                            6.953528       0.020916       2.004280                    0.999372      27.470468      76.930341       0.639182       0.408628      -1.077435       0.020997      -0.023067       0.039251       0.050136       0.002501       0.003792       0.000482       0.005946      -0.005415      -0.004050      -0.002431       0.006480             11.899403      13.149077      -1.703211       2.644432       9.006847      -6.005366      13.542286           0.000010
          202              C      11.370275      12.057417       5.090333      -0.130167      36.679665 0.45002089E+03  0.10718516E+05                                 9.688300                            7.141450      -0.002503       1.961500                    0.999754      30.209942      88.675102       0.605108       0.424983      -1.054172      -0.015233      -0.008582       0.024323       0.029955       0.016506      -0.022536       0.003433      -0.014322       0.016488      -0.032602       0.008000       0.024602             11.462715      13.443863      -1.203820       2.080012       8.419564      -5.142882      12.524718          -0.000005
          203              C      11.959643      11.338426       6.097291      -0.125941      35.704220 0.43814116E+03  0.10357827E+05                                 9.502939                            7.041978      -0.040979       1.952121                    0.999707      29.913005      87.250639       0.610443       0.424430      -1.055348      -0.025765       0.007971       0.002214       0.027061      -0.001672       0.002836       0.017316       0.034517      -0.043647      -0.029924       0.005180       0.024744             11.224465      10.853701      -0.668980       1.360674       8.993210      -6.195211      13.826484           0.000006
          204              C       9.394491      12.908388       3.836073       0.572547      23.748864 0.25223996E+03  0.52489792E+04                                 7.608256                            5.628327      -0.019473       2.041082                    0.999596      22.932601      64.945412       0.624984       0.470951      -1.017529      -0.026605       0.039650      -0.046707       0.066795      -0.005480      -0.020509       0.074102      -0.072056      -0.001120      -0.064482      -0.031957       0.096439              9.013067      10.480958      -0.508370       1.517492       7.142994      -3.492961       9.415249          -0.000016
          205              C      13.684899       6.502353       8.045823       0.124113      24.036428 0.31013770E+03  0.67295084E+04                                 7.316640                            5.941547       0.140422       2.066922                    0.999738      25.532373      71.504120       0.661305       0.426850      -1.053147      -0.025022      -0.022071       0.027624       0.043316       0.002047       0.015552      -0.027313       0.040980      -0.019311      -0.041765       0.009275       0.032490              7.997621       5.247054       0.714806      -1.607284      11.286181       1.855096       7.459628          -0.000026
          206              C      13.721333       5.293398       7.367545      -0.294586      31.587847 0.46100092E+03  0.10955563E+05                                 8.531019                            7.087623       0.261175       2.044508                    0.999840      30.452303      86.910579       0.630729       0.408630      -1.073392       0.009630       0.029655      -0.008749       0.032383       0.005560      -0.022818       0.010055       0.001138       0.082616      -0.029326      -0.009353       0.038679              9.270024       5.613143       0.681818      -1.425064      13.959012       2.609162       8.237917           0.000029
          207              C      13.090283       4.225171       7.945461       0.308547      27.645650 0.33011066E+03  0.72558999E+04                                 8.179263                            6.234390       0.056598       2.045795                    0.999757      24.423303      68.235948       0.631124       0.441529      -1.047108      -0.005865      -0.042500      -0.024271       0.049292      -0.008082      -0.000163       0.025350      -0.009513      -0.010082      -0.025447      -0.003196       0.028643              9.742450       6.231721      -0.791565      -2.454610      14.182253       4.286991       8.813374          -0.000022
          208              C      12.430086       4.403744       9.118166      -0.273410      33.188604 0.46762927E+03  0.11214533E+05                                 8.959619                            7.217463       0.022496       1.971179                    0.999288      30.757782      89.786151       0.611403       0.417733      -1.061621      -0.017740       0.006196       0.019393       0.027004       0.015566       0.000618      -0.023721      -0.011508       0.001419      -0.027131      -0.003362       0.030493             10.053781       7.767288       0.143420      -2.628482      12.819871       4.078923       9.574183           0.000032
          209              C      12.440288       5.645136       9.687117       0.107257      25.525364 0.33175750E+03  0.73403510E+04                                 7.710651                            6.198530       0.137703       2.064581                    0.999529      26.126012      74.525611       0.637415       0.434298      -1.045828       0.026410       0.019823      -0.033940       0.047354      -0.010142       0.010019      -0.021790       0.053611       0.041811      -0.042794       0.008406       0.034388              8.595658       6.098881       0.828526      -1.974400      11.414236       2.739644       8.273857          -0.000031
          210              C      21.312888      21.846117       6.512624      -0.070879      25.901358 0.37000645E+03  0.84281837E+04                                 7.848248                            6.502497      -0.306041       1.913550                    0.997076      28.133381      81.907059       0.627479       0.428531      -1.047443      -0.059969      -0.007421       0.063091       0.087360      -0.013384      -0.052682       0.006497       0.029122      -0.015937      -0.048250      -0.014397       0.062647              9.173166       7.470617      -2.423440      -0.625494      11.907139       2.945863       8.141743          -0.000008
          211              C      20.738675      19.483212       6.975765      -0.071176      27.170258 0.38802721E+03  0.89688456E+04                                 8.187520                            6.723876      -0.462722       1.867969                    0.995077      28.513520      84.372431       0.606490       0.436927      -1.039531       0.053631      -0.067260       0.033062       0.092159      -0.013726       0.024587      -0.022532      -0.059517      -0.112058      -0.053718      -0.005828       0.059546              9.615042       8.670881       1.596457       0.172520      13.391003       1.869585       6.783242          -0.000008
          212              C      20.990801      17.113636       6.558850       0.327885      27.200554 0.32705586E+03  0.71968575E+04                                 8.175319                            6.279903      -0.049168       2.017904                    0.999655      24.383833      68.936729       0.615559       0.452184      -1.037299      -0.007585       0.036204       0.038401       0.053319      -0.005157      -0.004470       0.012569      -0.029883      -0.011284      -0.014861      -0.009085       0.023947              9.560207       7.335868      -0.338565       2.099891      13.951591       3.129642       7.393163          -0.000019
          213              C      21.741357      16.000832       6.774690      -0.273213      33.124119 0.46063206E+03  0.10964706E+05                                 8.848700                            7.096748       0.209655       2.031422                    0.999747      30.259436      86.950318       0.627578       0.410011      -1.070521       0.004233      -0.026466       0.008625       0.028156       0.002601       0.018385       0.004789       0.041161       0.041525      -0.028056      -0.004536       0.032592              9.817461       7.576467      -1.410025       2.136947      13.490766       2.544492       8.385151           0.000030
          214              C      21.547523      14.887195       5.978825       0.111240      24.496976 0.32098521E+03  0.70205477E+04                                 7.404891                            6.034517       0.191387       2.078917                    0.999805      25.779073      72.332938       0.658247       0.425433      -1.054692      -0.034890       0.018806      -0.021717       0.045196      -0.007454      -0.016726      -0.025942       0.032639      -0.024185      -0.040892       0.012124       0.028768              8.099833       6.648004      -1.047809       1.939391      10.512938       2.119491       7.138558          -0.000027
          215              C      19.924573      15.934571       4.822291       0.103985      25.552362 0.33731396E+03  0.74879588E+04                                 7.684792                            6.233038       0.113598       2.051417                    0.999574      26.285468      74.895366       0.638823       0.431913      -1.048162       0.033175      -0.021434       0.030177       0.049706       0.003529      -0.003307      -0.024098       0.045545       0.047687      -0.041007       0.013362       0.027646              8.496558       7.624483      -0.899278       2.072679      10.421093       2.686099       7.444098          -0.000025
          216              C      20.030381      17.076072       5.585639      -0.273232      33.933627 0.49115890E+03  0.11939339E+05                                 9.181475                            7.462997      -0.024774       1.963978                    0.997763      30.911720      91.224013       0.592532       0.425242      -1.055569      -0.029476      -0.013833      -0.001952       0.032619      -0.015851      -0.016229      -0.002390      -0.011722      -0.009841      -0.025516       0.004129       0.021387             10.274589       9.360848      -0.266609       2.563686      12.687417       3.799636       8.775502           0.000025
          217              C      14.573916      14.855314      15.763668       0.068797      27.965875 0.37454319E+03  0.85463074E+04                                 9.097802                            7.274742      -0.651771       1.821591                    0.997459      26.797363      77.750197       0.506600       0.529864      -0.994617       0.000044       0.000019      -0.000287       0.000291       0.001019      -0.001495      -0.019150       0.026310       0.007280      -0.026882       0.011092       0.015790             11.193205       9.783951      -0.004583       0.009255      13.590351       3.710632      10.205312           0.000029
          218              C      21.860866      20.506516       6.975413       0.068797      27.965885 0.37454338E+03  0.85463128E+04                                 9.097805                            7.274745      -0.651771       1.821591                    0.997459      26.797371      77.750219       0.506600       0.529864      -0.994617       0.000044      -0.000254       0.000137       0.000292      -0.000938       0.001547      -0.018897       0.026866       0.008947      -0.026882       0.011092       0.015790             11.193208       9.783954       0.006517      -0.008012      13.589798       3.710890      10.205872           0.000029
          219              C       4.546331       2.131979       3.154280       0.564507      24.638660 0.25705944E+03  0.53584235E+04                                 7.793196                            5.645574      -0.151560       1.994668                    0.999355      22.941317      64.386940       0.631959       0.464958      -1.023882       0.026275      -0.033304       0.038038       0.056977       0.002211      -0.008766       0.078442      -0.097134      -0.014370      -0.064137      -0.042266       0.106404              9.550862       9.927909      -1.399192       2.421556       7.173145      -4.664970      11.551532          -0.000017
          220              C       3.882344       2.867030       2.007589      -0.006492      38.768504 0.43388794E+03  0.10119191E+05                                 9.947166                            6.906604      -0.068562       1.983133                    0.999338      27.130986      75.798899       0.637023       0.412271      -1.074926      -0.017611       0.011923      -0.038060       0.043599       0.005544      -0.002956       0.005787      -0.012029      -0.007175      -0.010350      -0.000577       0.010927             12.660459      12.730053      -2.298919       3.334248       9.115592      -6.969979      16.135731          -0.000002
          221              C       2.510940       2.964354       1.918124      -0.111424      34.727858 0.42710835E+03  0.10026429E+05                                 9.321782                            6.945239      -0.003184       1.969541                    0.999659      29.482697      85.515854       0.616070       0.423514      -1.056593       0.003032       0.002311      -0.027714       0.027975       0.010642      -0.022540      -0.003740       0.006390      -0.002658      -0.022380      -0.005256       0.027636             10.927120      12.335026      -1.723530       2.523447       7.653398      -4.979976      12.792938           0.000007
          222              C       1.911224       3.602883       0.836818      -0.112463      36.018961 0.44156800E+03  0.10462420E+05                                 9.605574                            7.106471      -0.066818       1.952115                    0.999489      29.648260      86.663411       0.602740       0.428886      -1.052271       0.024708      -0.012347       0.007413       0.028598       0.001721      -0.006561       0.008745       0.022761      -0.058841      -0.024156       0.001934       0.022222             11.306510      12.165507      -1.254850       1.827827       8.019388      -5.294303      13.734634          -0.000004
          223              C       9.990714      12.152287      17.413047      -0.034239      38.009648 0.44493254E+03  0.10441651E+05                                 9.736836                            6.963841       0.016390       2.002448                    0.999343      27.512838      77.092670       0.638552       0.408728      -1.077304       0.020659      -0.026010       0.037086       0.049786      -0.004908       0.000436       0.000314       0.004286      -0.009172      -0.004075      -0.002813       0.006888             11.921541      13.172952      -1.705003       2.656314       8.242090      -5.661933      14.349580           0.000008
          224              C      11.370280      12.047840      17.506379      -0.132401      36.766676 0.45138795E+03  0.10759145E+05                                 9.702359                            7.151504      -0.003079       1.960754                    0.999748      30.254819      88.837815       0.604787       0.424890      -1.054239      -0.017078      -0.018534       0.018590       0.031317       0.013335      -0.023272       0.002785      -0.019307       0.004694      -0.032184       0.009359       0.022826             11.480337      13.465625      -1.398846       1.967716       7.947043      -4.929513      13.028342          -0.000005
          225              C       4.672686       3.414459       1.001861      -0.124089      35.635394 0.43704426E+03  0.10325644E+05                                 9.492135                            7.033943      -0.037351       1.953651                    0.999697      29.877625      87.127161       0.610676       0.424525      -1.055266      -0.026427      -0.005192      -0.006378       0.027677      -0.000941       0.001900       0.012950       0.024739      -0.072161      -0.029838       0.005359       0.024479             11.211659      10.845561      -0.960315       1.173468       8.306607      -5.877749      14.482809           0.000006
          226              C       9.394496      12.835943      16.211693       0.573242      23.751524 0.25224277E+03  0.52490775E+04                                 7.609408                            5.628791      -0.023339       2.040011                    0.999628      22.930833      64.941668       0.624883       0.471024      -1.017485      -0.027012       0.025503      -0.055238       0.066568       0.020446      -0.002923       0.062426      -0.096905      -0.081194      -0.064387      -0.031927       0.096314              9.014857      10.483874      -1.170427       1.093526       6.387595      -3.148574      10.173103          -0.000016
          227              C       6.397947       3.648194       6.210484       0.126003      23.953402 0.30873675E+03  0.66908689E+04                                 7.296991                            5.925616       0.139804       2.067636                    0.999748      25.475398      71.277586       0.662677       0.426491      -1.053474      -0.024236      -0.015860       0.031166       0.042547      -0.014716       0.003207      -0.022954       0.051810       0.016527      -0.042333       0.010993       0.031340              7.975956       5.234463       1.161821      -1.316592       9.488653       2.650582       9.204750          -0.000027
          228              C       6.434383       4.766956       7.029022      -0.293871      31.562074 0.46052502E+03  0.10941235E+05                                 8.525980                            7.083660       0.262547       2.045024                    0.999831      30.439028      86.855714       0.630957       0.408595      -1.073433       0.009663      -0.003658      -0.029955       0.031686       0.018873      -0.014205      -0.008471      -0.041951      -0.044639      -0.029486      -0.009417       0.038903              9.264462       5.610544       1.013890      -1.211539      11.185946       3.866252      10.996896           0.000030
          229              C       5.803333       4.684373       8.240746       0.306617      27.695245 0.33080221E+03  0.72745545E+04                                 8.186552                            6.239085       0.057307       2.045632                    0.999745      24.450908      68.318525       0.631195       0.441270      -1.047312      -0.005993       0.038787       0.028065       0.048249       0.003094       0.007546       0.019755      -0.019635      -0.045039      -0.025703      -0.002207       0.027909              9.752545       6.237656       2.565145      -0.297570      12.989058       4.844582      10.030921          -0.000023
          230              C      12.430097      22.861213       8.564857      -0.273661      33.226622 0.46830267E+03  0.11235399E+05                                 8.969092                            7.225037       0.020570       1.970317                    0.999326      30.779863      89.887125       0.610744       0.418008      -1.061382      -0.017646      -0.019796       0.002107       0.026602      -0.007445      -0.013472      -0.013193       0.010458       0.067106      -0.026977      -0.002875       0.029852             10.064812       7.776190       2.334747      -1.221305      13.228495       3.905295       9.189753           0.000033
          231              C      12.440298      21.828462       7.671443       0.108250      25.495606 0.33122814E+03  0.73256058E+04                                 7.704599                            6.193698       0.137392       2.064918                    0.999527      26.105844      74.449102       0.637655       0.434314      -1.045834       0.026876       0.021934      -0.032349       0.047433      -0.005300       0.014025      -0.030800       0.030625      -0.027315      -0.041359       0.007000       0.034359              8.589068       6.094196       1.451628      -1.571136      10.875279       2.979541       8.797730          -0.000031
          232              C       6.738979       6.692168       9.190229      -0.074675      26.060919 0.37283150E+03  0.85104032E+04                                 7.888743                            6.533977      -0.320071       1.907592                    0.997006      28.240537      82.359375       0.624877       0.429412      -1.046696      -0.060191      -0.054556       0.033150       0.087740       0.053699      -0.008974       0.002062       0.018744      -0.049473      -0.047997      -0.015148       0.063144              9.225260       7.506641       1.593161       1.965960      11.080325       3.382754       9.088814          -0.000008
          233              C       6.164769       7.251209      11.532299      -0.072030      27.207728 0.38873311E+03  0.89899232E+04                                 8.199873                            6.734261      -0.467976       1.866096                    0.995072      28.538878      84.490648       0.605399       0.437481      -1.039123       0.054147      -0.001674       0.074538       0.092144      -0.017692       0.022644       0.017804       0.031525       0.155612      -0.055864      -0.004756       0.060620              9.630213       8.682424      -0.820466      -1.385537       9.343964       3.730595      10.864250          -0.000008
          234              C      20.990799       8.613742      13.515281       0.328423      27.188370 0.32687625E+03  0.71922269E+04                                 8.175364                            6.279898      -0.046317       2.019006                    0.999630      24.374877      68.917845       0.615280       0.452432      -1.037112      -0.007201      -0.051026      -0.017147       0.054309       0.006911       0.002324       0.016738      -0.022154       0.011393      -0.015587      -0.009078       0.024664              9.560286       7.335874      -1.770157       1.179334      10.885153       4.527987      10.459829          -0.000021
          235              C       7.167455       8.879091      14.617328      -0.273508      33.144958 0.46100373E+03  0.10976066E+05                                 8.854523                            7.101785       0.205661       2.030270                    0.999740      30.269489      86.996926       0.627050       0.410263      -1.070327       0.004183       0.002885       0.027908       0.028367      -0.017331       0.004823      -0.012079       0.002715      -0.072363      -0.027910      -0.004031       0.031941              9.823925       7.579412      -1.357072       2.170728      11.191737       3.601163      10.700626           0.000033
          236              C      21.547524      10.065290      15.300351       0.110360      24.517733 0.32128679E+03  0.70293271E+04                                 7.411337                            6.039090       0.189121       2.077912                    0.999811      25.792992      72.401179       0.657664       0.425678      -1.054460      -0.033716       0.011313      -0.025681       0.043867       0.018328      -0.000039      -0.018383       0.049281       0.024891      -0.041080       0.012357       0.028723              8.107281       6.654110      -1.330193       1.761099       9.326809       2.666408       8.340925          -0.000029
          237              C      19.924574      10.682984      13.867514       0.103504      25.557114 0.33737602E+03  0.74892418E+04                                 7.683568                            6.231861       0.119138       2.053203                    0.999605      26.287676      74.886844       0.639190       0.431671      -1.048371       0.031538      -0.018355       0.031749       0.048368       0.001503      -0.004424      -0.033918       0.025271      -0.014504      -0.041615       0.013695       0.027920              8.495175       7.624156      -1.513189       1.678992       9.982208       2.883538       7.879162          -0.000027
          238              C      20.030379       9.514809      13.145647      -0.272353      33.907328 0.49068335E+03  0.11924697E+05                                 9.175423                            7.458160      -0.025487       1.964112                    0.997751      30.897688      91.165979       0.592880       0.425102      -1.055673      -0.028651       0.007644       0.011372       0.031759       0.021206       0.008572       0.002631      -0.000310       0.023713      -0.025715       0.003855       0.021859             10.267367       9.355684      -2.219473       1.307784      12.306552       3.963932       9.139865           0.000028
          239              C      17.314536      17.421277       9.419251       0.565233      24.634939 0.25701973E+03  0.53574053E+04                                 7.792243                            5.645122      -0.150594       1.994882                    0.999361      22.939853      64.382342       0.631985       0.464956      -1.023880      -0.027771       0.020493      -0.046067       0.057562       0.006800      -0.005203       0.072686      -0.109475      -0.056149      -0.064287      -0.042125       0.106412              9.549218       9.926589      -1.622030       2.276743       7.274315      -4.710457      11.446749          -0.000017
          240              C      17.978523      16.682946      10.563833      -0.005885      38.745154 0.43359084E+03  0.10110312E+05                                 9.942693                            6.903947      -0.070691       1.982690                    0.999279      27.121123      75.758694       0.637200       0.412236      -1.074972       0.016507      -0.030042       0.027444       0.043911       0.001000      -0.006819       0.006780      -0.011341       0.004430      -0.011566       0.000594       0.010973             12.653709      12.725085      -2.077732       3.471860       9.659148      -7.215296      15.576895          -0.000001
          241              C      19.349927      16.641929      10.689505      -0.110076      34.689502 0.42651905E+03  0.10008860E+05                                 9.312541                            6.938079       0.001962       1.971401                    0.999632      29.465548      85.442367       0.616721       0.423225      -1.056803      -0.003053      -0.024116       0.013511       0.027811       0.016381      -0.019637      -0.002971       0.009015       0.002516      -0.023025      -0.005399       0.028424             10.915802      12.321695      -1.576632       2.608677       8.140069      -5.200215      12.285643           0.000006
          242              C      19.949643      15.923039      11.719137      -0.114404      36.143626 0.44341416E+03  0.10518278E+05                                 9.631819                            7.125003      -0.068559       1.950874                    0.999488      29.708576      86.920843       0.601422       0.429331      -1.051883      -0.024027       0.001855      -0.015281       0.028535       0.005137      -0.003522       0.012821       0.030622      -0.032826      -0.024054       0.002360       0.021694             11.338488      12.193288      -1.146780       1.906902       8.779398      -5.649546      13.042778          -0.000004
          243              C      19.157115      15.234452      12.619933      -0.032215      37.916860 0.44372494E+03  0.10405612E+05                                 9.720282                            6.953529       0.020917       2.004280                    0.999372      27.470468      76.930343       0.639182       0.408628      -1.077435      -0.020997       0.023067      -0.039251       0.050136       0.002502       0.003792       0.000482       0.005946      -0.005415      -0.004050      -0.002431       0.006480             11.899404      13.149078      -1.703211       2.644432       9.006847      -6.005366      13.542286           0.000008
          244              C      17.777549      15.276032      12.486176      -0.130167      36.679658 0.45002081E+03  0.10718514E+05                                 9.688299                            7.141449      -0.002502       1.961500                    0.999754      30.209939      88.675090       0.605108       0.424983      -1.054172       0.015233       0.008581      -0.024323       0.029955       0.016506      -0.022536       0.003433      -0.014323       0.016488      -0.032602       0.008000       0.024602             11.462713      13.443861      -1.203819       2.080011       8.419563      -5.142881      12.524716          -0.000004
          245              C      17.188181      15.995023      11.479218      -0.125941      35.704218 0.43814114E+03  0.10357826E+05                                 9.502938                            7.041977      -0.040979       1.952121                    0.999707      29.913004      87.250631       0.610443       0.424430      -1.055348       0.025765      -0.007971      -0.002214       0.027061      -0.001672       0.002836       0.017316       0.034517      -0.043647      -0.029924       0.005180       0.024744             11.224464      10.853699      -0.668980       1.360674       8.993209      -6.195210      13.826483           0.000005
          246              C      19.753333      14.425061      13.740436       0.572547      23.748862 0.25223994E+03  0.52489787E+04                                 7.608255                            5.628327      -0.019473       2.041082                    0.999596      22.932600      64.945409       0.624984       0.470951      -1.017529       0.026605      -0.039650       0.046707       0.066795      -0.005480      -0.020509       0.074102      -0.072056      -0.001120      -0.064482      -0.031957       0.096439              9.013067      10.480958      -0.508370       1.517492       7.142994      -3.492960       9.415249          -0.000016
          247              C      15.462925      20.831096       9.530686       0.124113      24.036426 0.31013767E+03  0.67295075E+04                                 7.316639                            5.941546       0.140423       2.066923                    0.999738      25.532371      71.504110       0.661305       0.426850      -1.053148       0.025022       0.022071      -0.027624       0.043316       0.002047       0.015552      -0.027313       0.040980      -0.019311      -0.041765       0.009275       0.032490              7.997620       5.247054       0.714806      -1.607284      11.286180       1.855096       7.459627          -0.000027
          248              C      15.426491      22.040051      10.208964      -0.294586      31.587844 0.46100086E+03  0.10955561E+05                                 8.531019                            7.087623       0.261175       2.044508                    0.999840      30.452300      86.910568       0.630729       0.408630      -1.073391      -0.009630      -0.029655       0.008749       0.032383       0.005560      -0.022818       0.010055       0.001138       0.082616      -0.029326      -0.009353       0.038679              9.270024       5.613143       0.681818      -1.425064      13.959011       2.609162       8.237917           0.000030
          249              C      16.057541      23.108278       9.631048       0.308547      27.645652 0.33011068E+03  0.72559005E+04                                 8.179263                            6.234390       0.056598       2.045795                    0.999757      24.423304      68.235950       0.631124       0.441529      -1.047108       0.005865       0.042500       0.024271       0.049292      -0.008082      -0.000163       0.025350      -0.009513      -0.010083      -0.025447      -0.003196       0.028643              9.742449       6.231721      -0.791565      -2.454610      14.182253       4.286991       8.813374          -0.000023
          250              C      16.717738      22.929705       8.458343      -0.273410      33.188605 0.46762928E+03  0.11214533E+05                                 8.959619                            7.217463       0.022496       1.971179                    0.999288      30.757783      89.786150       0.611404       0.417733      -1.061621       0.017740      -0.006196      -0.019393       0.027004       0.015566       0.000618      -0.023721      -0.011507       0.001419      -0.027131      -0.003362       0.030493             10.053780       7.767288       0.143420      -2.628482      12.819870       4.078923       9.574183           0.000034
          251              C      16.707536      21.688313       7.889392       0.107257      25.525361 0.33175744E+03  0.73403492E+04                                 7.710651                            6.198530       0.137704       2.064581                    0.999529      26.126009      74.525597       0.637415       0.434298      -1.045828      -0.026410      -0.019823       0.033940       0.047354      -0.010142       0.010019      -0.021790       0.053611       0.041811      -0.042794       0.008406       0.034388              8.595656       6.098880       0.828526      -1.974399      11.414234       2.739643       8.273855          -0.000032
          252              C       7.834936       5.487332      11.063885      -0.070879      25.901357 0.37000644E+03  0.84281832E+04                                 7.848248                            6.502497      -0.306041       1.913550                    0.997076      28.133380      81.907053       0.627479       0.428531      -1.047443       0.059969       0.007421      -0.063091       0.087360      -0.013384      -0.052682       0.006497       0.029122      -0.015937      -0.048250      -0.014397       0.062647              9.173165       7.470617      -2.423440      -0.625494      11.907138       2.945862       8.141742          -0.000008
          253              C       8.409149       7.850237      10.600744      -0.071176      27.170237 0.38802685E+03  0.89688360E+04                                 8.187520                            6.723875      -0.462722       1.867969                    0.995077      28.513506      84.372406       0.606489       0.436927      -1.039530      -0.053631       0.067260      -0.033062       0.092159      -0.013726       0.024587      -0.022532      -0.059517      -0.112058      -0.053718      -0.005828       0.059546              9.615042       8.670881       1.596457       0.172520      13.391003       1.869585       6.783242          -0.000008
          254              C       8.157023      10.219813      11.017659       0.327885      27.200560 0.32705593E+03  0.71968596E+04                                 8.175320                            6.279903      -0.049168       2.017904                    0.999655      24.383837      68.936746       0.615559       0.452184      -1.037299       0.007585      -0.036204      -0.038401       0.053319      -0.005157      -0.004470       0.012569      -0.029883      -0.011284      -0.014861      -0.009085       0.023947              9.560209       7.335869      -0.338565       2.099891      13.951594       3.129642       7.393165          -0.000019
          255              C       7.406467      11.332617      10.801819      -0.273213      33.124120 0.46063208E+03  0.10964707E+05                                 8.848701                            7.096748       0.209655       2.031422                    0.999747      30.259437      86.950324       0.627577       0.410011      -1.070521      -0.004234       0.026466      -0.008625       0.028156       0.002601       0.018385       0.004789       0.041161       0.041525      -0.028056      -0.004536       0.032592              9.817462       7.576467      -1.410025       2.136947      13.490767       2.544492       8.385151           0.000029
          256              C       7.600301      12.446254      11.597684       0.111240      24.496977 0.32098523E+03  0.70205482E+04                                 7.404891                            6.034517       0.191387       2.078917                    0.999805      25.779074      72.332943       0.658247       0.425433      -1.054692       0.034890      -0.018806       0.021717       0.045196      -0.007454      -0.016726      -0.025942       0.032639      -0.024186      -0.040892       0.012124       0.028768              8.099834       6.648004      -1.047809       1.939391      10.512939       2.119491       7.138558          -0.000025
          257              C       9.223251      11.398878      12.754218       0.103985      25.552360 0.33731395E+03  0.74879584E+04                                 7.684791                            6.233038       0.113599       2.051417                    0.999574      26.285466      74.895359       0.638823       0.431913      -1.048162      -0.033175       0.021434      -0.030177       0.049706       0.003529      -0.003307      -0.024098       0.045545       0.047687      -0.041007       0.013361       0.027646              8.496558       7.624483      -0.899278       2.072679      10.421093       2.686099       7.444097          -0.000023
          258              C       9.117443      10.257377      11.990870      -0.273232      33.933631 0.49115897E+03  0.11939341E+05                                 9.181475                            7.462998      -0.024774       1.963979                    0.997763      30.911724      91.224026       0.592532       0.425242      -1.055569       0.029476       0.013833       0.001952       0.032619      -0.015851      -0.016229      -0.002390      -0.011722      -0.009841      -0.025516       0.004129       0.021387             10.274590       9.360849      -0.266609       2.563686      12.687418       3.799636       8.775503           0.000024
          259              C      11.833281       3.754552       0.630997       0.564507      24.638665 0.25705947E+03  0.53584241E+04                                 7.793197                            5.645575      -0.151560       1.994668                    0.999355      22.941317      64.386940       0.631959       0.464958      -1.023882       0.026275       0.020790      -0.046085       0.056977      -0.007058       0.005649       0.072480      -0.110208      -0.053592      -0.064137      -0.042266       0.106404              9.550864       9.927911       1.622704      -2.277835       7.275463      -4.711632      11.449217          -0.000017
          260              C      11.169294       3.016222       1.775579      -0.006492      38.768514 0.43388808E+03  0.10119195E+05                                 9.947167                            6.906605      -0.068562       1.983133                    0.999338      27.130987      75.798900       0.637023       0.412271      -1.074926      -0.017611      -0.029681       0.026640       0.043599      -0.000389       0.006271       0.007419      -0.008449       0.003564      -0.010350      -0.000577       0.010927             12.660460      12.730052       2.079801      -3.475155       9.664461      -7.220284      15.586868          -0.000001
          261              C       9.797890       2.975204       1.901251      -0.111424      34.727856 0.42710843E+03  0.10026432E+05                                 9.321782                            6.945239      -0.003184       1.969541                    0.999659      29.482696      85.515845       0.616070       0.423514      -1.056593       0.003032      -0.024257       0.013602       0.027975      -0.016093       0.019035      -0.003157       0.007669       0.001178      -0.022380      -0.005256       0.027636             10.927119      12.335023       1.580831      -2.615206       8.147982      -5.205524      12.298354           0.000006
          262              C       9.198174       2.256315       2.930883      -0.112463      36.018949 0.44156780E+03  0.10462414E+05                                 9.605572                            7.106469      -0.066818       1.952116                    0.999489      29.648256      86.663393       0.602740       0.428886      -1.052271       0.024708       0.001622      -0.014310       0.028598      -0.005255       0.004288       0.012544       0.031092      -0.033847      -0.024156       0.001934       0.022222             11.306507      12.165506       1.142383      -1.900141       8.753228      -5.628960      13.000787          -0.000005
          263              C      17.277664      20.885653       3.831679      -0.034239      38.009635 0.44493227E+03  0.10441644E+05                                 9.736833                            6.963839       0.016390       2.002448                    0.999343      27.512837      77.092665       0.638552       0.408728      -1.077304       0.020659       0.022950      -0.039054       0.049786      -0.001640      -0.004646       0.001128       0.006071      -0.003817      -0.004075      -0.002813       0.006888             11.921537      13.172954       1.709403      -2.653475       9.023063      -6.018083      13.568593           0.000010
          264              C      18.657230      20.927233       3.697922      -0.132401      36.766653 0.45138756E+03  0.10759134E+05                                 9.702355                            7.151501      -0.003079       1.960754                    0.999748      30.254817      88.837811       0.604787       0.424890      -1.054239      -0.017078       0.009224      -0.024577       0.031317      -0.015641       0.021789       0.004584      -0.015361       0.016533      -0.032184       0.009359       0.022826             11.480332      13.465627       1.209915      -2.089201       8.431511      -5.150444      12.543858          -0.000005
          265              C      11.959636       2.328298       2.690964      -0.124089      35.635397 0.43704439E+03  0.10325648E+05                                 9.492136                            7.033944      -0.037351       1.953651                    0.999697      29.877625      87.127162       0.610676       0.424525      -1.055266      -0.026427      -0.007957      -0.002077       0.027677       0.001338      -0.001644       0.017443       0.034589      -0.042609      -0.029838       0.005359       0.024479             11.211660      10.845562       0.669228      -1.360653       8.981519      -6.185533      13.807898           0.000006
          266              C      16.681446      20.076263       4.952181       0.573242      23.751521 0.25224273E+03  0.52490766E+04                                 7.609407                            5.628791      -0.023339       2.040011                    0.999628      22.930833      64.941667       0.624883       0.471024      -1.017485      -0.027011      -0.039676       0.046124       0.066568       0.005824       0.019816       0.074549      -0.070322      -0.001443      -0.064387      -0.031927       0.096314              9.014856      10.483874       0.509310      -1.518651       7.144052      -3.493546       9.416643          -0.000017
          267              C      13.684897       7.164372       0.742432       0.126003      23.953398 0.30873659E+03  0.66908646E+04                                 7.296990                            5.925614       0.139804       2.067636                    0.999748      25.475397      71.277581       0.662677       0.426491      -1.053474      -0.024236       0.021776      -0.027361       0.042547      -0.003188      -0.014720      -0.027950       0.040855      -0.016337      -0.042333       0.010993       0.031340              7.975955       5.234463      -0.715838       1.603377      11.254943       1.845089       7.438459          -0.000027
          268              C      13.721333       8.373327       1.420709      -0.293871      31.562081 0.46052502E+03  0.10941235E+05                                 8.525981                            7.083660       0.262547       2.045024                    0.999831      30.439028      86.855709       0.630957       0.408595      -1.073433       0.009662      -0.028772       0.009101       0.031686      -0.005094       0.023066       0.010790       0.000286       0.082073      -0.029486      -0.009417       0.038903              9.264463       5.610544      -0.681634       1.425192      13.948647       2.606364       8.234199           0.000030
          269              C      13.090283       9.441554       0.842794       0.306617      27.695245 0.33080225E+03  0.72745553E+04                                 8.186552                            6.239085       0.057307       2.045632                    0.999745      24.450908      68.318524       0.631195       0.441270      -1.047312      -0.005993       0.041629       0.023646       0.048249       0.008149      -0.000316       0.025161      -0.007782      -0.009479      -0.025703      -0.002207       0.027909              9.752544       6.237656       0.793600       2.457379      14.198088       4.293219       8.821890          -0.000023
          270              C      19.717047      17.278504      17.246598      -0.273661      33.226602 0.46830240E+03  0.11235391E+05                                 8.969088                            7.225035       0.020570       1.970317                    0.999326      30.779864      89.887129       0.610744       0.418008      -1.061382      -0.017646      -0.006297      -0.018885       0.026602      -0.015347      -0.001184      -0.023291      -0.011686       0.000674      -0.026977      -0.002875       0.029852             10.064808       7.776188      -0.142464       2.631031      12.833750       4.085305       9.584485           0.000034
          271              C      19.727248      16.037111      16.677646       0.108250      25.495611 0.33122825E+03  0.73256088E+04                                 7.704600                            6.193699       0.137392       2.064918                    0.999527      26.105845      74.449107       0.637655       0.434314      -1.045834       0.026876      -0.020332       0.033380       0.047433       0.010562      -0.010641      -0.020820       0.052510       0.038340      -0.041359       0.007000       0.034359              8.589069       6.094197      -0.827187       1.972678      11.405100       2.737922       8.267911          -0.000032
          272              C      14.025929      11.138534       2.275631      -0.074675      26.060912 0.37283135E+03  0.85103991E+04                                 7.888741                            6.533975      -0.320071       1.907592                    0.997006      28.240535      82.359365       0.624877       0.429412      -1.046696      -0.060191       0.007525      -0.063393       0.087740       0.014116       0.052582       0.007152       0.029906      -0.015987      -0.047997      -0.015148       0.063144              9.225258       7.506638       2.449781       0.633812      11.985816       2.969814       8.183320          -0.000008
          273              C      13.451719      13.501438       1.812490      -0.072030      27.207746 0.38873351E+03  0.89899335E+04                                 8.199870                            6.734259      -0.467975       1.866096                    0.995072      28.538895      84.490667       0.605400       0.437481      -1.039123       0.054147       0.067124      -0.032451       0.092144       0.013262      -0.025492      -0.023651      -0.059378      -0.117095      -0.055864      -0.004756       0.060620              9.630208       8.682420      -1.601072      -0.171610      13.419274       1.872099       6.788932          -0.000008
          274              C      13.703849      15.871015       2.229404       0.328423      27.188383 0.32687650E+03  0.71922337E+04                                 8.175367                            6.279900      -0.046317       2.019006                    0.999630      24.374882      68.917867       0.615280       0.452432      -1.037112      -0.007201      -0.036773      -0.039312       0.054309       0.004983       0.005324       0.013006      -0.030338      -0.013158      -0.015587      -0.009078       0.024664              9.560289       7.335875       0.338541      -2.099921      13.951903       3.129443       7.393090          -0.000019
          275              C      14.454405      16.983818       2.013565      -0.273509      33.144964 0.46100377E+03  0.10976067E+05                                 8.854524                            7.101785       0.205661       2.030270                    0.999740      30.269492      86.996939       0.627050       0.410263      -1.070327       0.004183       0.026590      -0.008955       0.028367      -0.002802      -0.017770       0.005227       0.040664       0.041483      -0.027910      -0.004031       0.031941              9.823927       7.579413       1.411965      -2.135429      13.504230       2.546587       8.388139           0.000030
          276              C      14.260574      18.097456       2.809429       0.110360      24.517732 0.32128680E+03  0.70293276E+04                                 7.411337                            6.039090       0.189122       2.077912                    0.999811      25.792992      72.401180       0.657664       0.425678      -1.054460      -0.033716      -0.018672       0.020949       0.043867       0.007569       0.016692      -0.026054       0.032460      -0.025572      -0.041080       0.012357       0.028723              8.107282       6.654110       1.050412      -1.941008      10.523923       2.120483       7.143812          -0.000026
          277              C      12.637624      17.050080       3.965963       0.103503      25.557129 0.33737627E+03  0.74892486E+04                                 7.683571                            6.231863       0.119138       2.053203                    0.999605      26.287678      74.886853       0.639190       0.431671      -1.048371       0.031538       0.021271      -0.029874       0.048368      -0.003402       0.003203      -0.024272       0.046424       0.048955      -0.041615       0.013695       0.027920              8.495179       7.624158       0.899778      -2.073439      10.418445       2.684604       7.442935          -0.000024
          278              C      12.743429      15.908578       3.202616      -0.272353      33.907335 0.49068359E+03  0.11924705E+05                                 9.175424                            7.458162      -0.025487       1.964112                    0.997751      30.897695      91.166006       0.592880       0.425102      -1.055673      -0.028651       0.013519       0.002236       0.031759       0.016598       0.015737      -0.002692      -0.011984      -0.011309      -0.025715       0.003855       0.021859             10.267368       9.355685       0.268978      -2.562031      12.678012       3.794534       8.768409           0.000024
          279              C      10.027586      15.798704      11.942535       0.565232      24.634956 0.25701994E+03  0.53574107E+04                                 7.792247                            5.645124      -0.150594       1.994882                    0.999361      22.939855      64.382349       0.631985       0.464956      -1.023880      -0.027771      -0.033411       0.037760       0.057562      -0.001912       0.008346       0.078921      -0.095801      -0.015128      -0.064287      -0.042125       0.106412              9.549224       9.926592       1.398485      -2.420496       7.171799      -4.663708      11.549280          -0.000017
          280              C      10.691573      16.533754      10.795843      -0.005885      38.745157 0.43359082E+03  0.10110312E+05                                 9.942694                            6.903947      -0.070691       1.982690                    0.999279      27.121126      75.758710       0.637200       0.412236      -1.074972       0.016507       0.012505      -0.038721       0.043911      -0.005790       0.003739       0.005750      -0.013600      -0.002347      -0.011566       0.000594       0.010973             12.653711      12.725088       2.296783      -3.331001       9.110191      -6.964952      16.125853          -0.000001
          281              C      12.062977      16.631079      10.706379      -0.110076      34.689521 0.42651920E+03  0.10008865E+05                                 9.312545                            6.938080       0.001963       1.971401                    0.999632      29.465549      85.442373       0.616721       0.423225      -1.056803      -0.003053       0.002287      -0.027548       0.027811      -0.011070       0.023052      -0.004125       0.006486      -0.005074      -0.023025      -0.005399       0.028424             10.915807      12.321700       1.719334      -2.516919       7.645526      -4.974688      12.780196           0.000006
          282              C      12.662693      17.269608       9.625072      -0.114404      36.143630 0.44341415E+03  0.10518278E+05                                 9.631820                            7.125002      -0.068559       1.950874                    0.999488      29.708578      86.920850       0.601422       0.429331      -1.051883      -0.024027      -0.013133       0.008028       0.028535      -0.001074       0.006135       0.008822       0.021854      -0.059130      -0.024054       0.002360       0.021694             11.338489      12.193289       1.259174      -1.834629       8.043109      -5.313773      13.779070          -0.000004
          283              C      11.870165      17.803488       8.624793      -0.032215      37.916866 0.44372485E+03  0.10405609E+05                                 9.720283                            6.953528       0.020916       2.004280                    0.999372      27.470468      76.930343       0.639182       0.408628      -1.077435      -0.020997      -0.026142       0.037274       0.050136       0.004488       0.000703       0.000216       0.005362      -0.007165      -0.004049      -0.002431       0.006480             11.899406      13.149079       1.699345      -2.646924       8.227119      -5.649784      14.322020           0.000008
          284              C      10.490599      17.699041       8.718124      -0.130167      36.679635 0.45002061E+03  0.10718508E+05                                 9.688296                            7.141448      -0.002503       1.961500                    0.999754      30.209940      88.675098       0.605108       0.424983      -1.054172       0.015233      -0.018570       0.017900       0.029955      -0.013656       0.024369       0.001842      -0.017811       0.006022      -0.032602       0.008000       0.024602             11.462709      13.443862       1.393010      -1.958351       7.934840      -4.921827      13.009427          -0.000004
          285              C       9.901231      17.081184       9.790116      -0.125941      35.704215 0.43814117E+03  0.10357827E+05                                 9.502938                            7.041978      -0.040980       1.952121                    0.999707      29.913004      87.250638       0.610443       0.424430      -1.055348       0.025765      -0.005322      -0.006334       0.027061       0.001886      -0.002698       0.013077       0.025222      -0.071532      -0.029924       0.005180       0.024744             11.224464      10.853700       0.960434      -1.173247       8.316697      -5.886696      14.502994           0.000005
          286              C      12.466383      18.487145       7.423439       0.572547      23.748869 0.25223995E+03  0.52489791E+04                                 7.608257                            5.628326      -0.019473       2.041082                    0.999596      22.932601      64.945412       0.624984       0.470951      -1.017529       0.026605       0.026045      -0.055456       0.066795      -0.020934       0.003524       0.062399      -0.097718      -0.078105      -0.064482      -0.031957       0.096440              9.013069      10.480959       1.169764      -1.092196       6.386703      -3.148066      10.171545          -0.000016
          287              C      22.749875      17.314919      14.998738       0.124113      24.036429 0.31013755E+03  0.67295045E+04                                 7.316640                            5.941545       0.140423       2.066923                    0.999738      25.532372      71.504120       0.661305       0.426850      -1.053147       0.025022      -0.015976       0.031543       0.043316       0.014999      -0.004591      -0.021999       0.052633       0.015649      -0.041765       0.009275       0.032490              7.997622       5.247053      -1.165802       1.317276       9.519106       2.660948       9.226708          -0.000027
          288              C      22.713441      18.433680      15.817276      -0.294586      31.587862 0.46100091E+03  0.10955563E+05                                 8.531022                            7.087623       0.261174       2.044508                    0.999840      30.452303      86.910586       0.630728       0.408630      -1.073391      -0.009630      -0.004344      -0.030612       0.032383      -0.018454       0.014527      -0.009217      -0.041121      -0.044162      -0.029326      -0.009354       0.038679              9.270030       5.613143      -1.013696       1.211652      11.192929       3.870609      11.004016           0.000030
          289              C      23.344491      18.351097      17.029001       0.308547      27.645658 0.33011062E+03  0.72558990E+04                                 8.179265                            6.234390       0.056598       2.045795                    0.999757      24.423303      68.235950       0.631124       0.441530      -1.047108       0.005865       0.039717       0.028598       0.049292      -0.003502      -0.007286       0.020320      -0.020543      -0.043172      -0.025447      -0.003196       0.028643              9.742453       6.231722      -2.561780       0.298272      12.974583       4.837740      10.021053          -0.000023
          290              C      24.004688      17.210011      17.353112      -0.273409      33.188590 0.46762919E+03  0.11214530E+05                                 8.959617                            7.217462       0.022496       1.971179                    0.999288      30.757782      89.786148       0.611404       0.417733      -1.061621       0.017740      -0.020216       0.002409       0.027004       0.007021       0.013906      -0.013649       0.010578       0.067677      -0.027131      -0.003362       0.030493             10.053777       7.767288      -2.332030       1.221118      13.212745       3.899753       9.181299           0.000034
          291              C      23.994486      16.177261      16.459698       0.107257      25.525355 0.33175744E+03  0.73403494E+04                                 7.710650                            6.198530       0.137703       2.064581                    0.999529      26.126011      74.525610       0.637415       0.434298      -1.045828      -0.026410       0.022656      -0.032119       0.047354       0.004908      -0.013385      -0.032299       0.030566      -0.027322      -0.042794       0.008406       0.034388              8.595656       6.098881      -1.452641       1.573069      10.883072       2.981870       8.805014          -0.000033
          292              C      15.121886      12.343370       0.401975      -0.070879      25.901375 0.37000670E+03  0.84281907E+04                                 7.848252                            6.502499      -0.306042       1.913550                    0.997076      28.133384      81.907071       0.627479       0.428531      -1.047443       0.059969      -0.054324       0.032930       0.087360      -0.053487       0.009681       0.001771       0.018758      -0.047027      -0.048250      -0.014397       0.062647              9.173171       7.470619      -1.574659      -1.945447      11.014277       3.353045       9.034618          -0.000008
          293              C      15.696099      12.902411       2.744045      -0.071176      27.170244 0.38802696E+03  0.89688384E+04                                 8.187517                            6.723873      -0.462722       1.867969                    0.995077      28.513519      84.372426       0.606490       0.436927      -1.039531      -0.053631      -0.002174       0.074915       0.092159       0.016676      -0.022691       0.017613       0.028514       0.152034      -0.053718      -0.005828       0.059546              9.615038       8.670878       0.819380       1.380958       9.332478       3.720412      10.841758          -0.000008
          294              C      15.443973      14.264943       4.727026       0.327885      27.200559 0.32705598E+03  0.71968609E+04                                 8.175320                            6.279904      -0.049167       2.017905                    0.999655      24.383833      68.936730       0.615559       0.452184      -1.037299       0.007585      -0.049961      -0.017006       0.053319      -0.006207      -0.002838       0.016012      -0.022334       0.011364      -0.014861      -0.009085       0.023947              9.560209       7.335866       1.770111      -1.179348      10.885314       4.527979      10.459447          -0.000018
          295              C      14.693417      14.530293       5.829073      -0.273213      33.124133 0.46063224E+03  0.10964711E+05                                 8.848702                            7.096749       0.209655       2.031422                    0.999747      30.259435      86.950311       0.627578       0.410011      -1.070521      -0.004233       0.003134       0.027658       0.028156       0.017807      -0.005262      -0.012468       0.003320      -0.071999      -0.028056      -0.004536       0.032592              9.817464       7.576467       1.359251      -2.169594      11.185365       3.595847      10.690561           0.000027
          296              C      14.887251      15.716492       6.512097       0.111240      24.496979 0.32098523E+03  0.70205482E+04                                 7.404892                            6.034518       0.191387       2.078918                    0.999805      25.779071      72.332931       0.658247       0.425433      -1.054692       0.034890       0.011956      -0.026122       0.045196      -0.018311       0.000158      -0.018605       0.048727       0.024079      -0.040892       0.012124       0.028768              8.099834       6.648006       1.329800      -1.758062       9.319814       2.663596       8.331683          -0.000023
          297              C      16.510201      16.334186       5.079260       0.103985      25.552363 0.33731403E+03  0.74879605E+04                                 7.684792                            6.233039       0.113599       2.051417                    0.999574      26.285467      74.895362       0.638823       0.431913      -1.048162      -0.033175      -0.018563       0.032023       0.049706      -0.001545       0.004583      -0.033399       0.025150      -0.013498      -0.041007       0.013361       0.027646              8.496558       7.624485       1.512700      -1.678227       9.984751       2.885081       7.880438          -0.000021
          298              C      16.404393      15.166011       4.357392      -0.273232      33.933627 0.49115922E+03  0.11939348E+05                                 9.181474                            7.462999      -0.024773       1.963979                    0.997763      30.911717      91.223994       0.592532       0.425242      -1.055569       0.029476       0.007516       0.011776       0.032619      -0.021343      -0.007688       0.002503      -0.000992       0.022348      -0.025516       0.004129       0.021387             10.274588       9.360846       2.221954      -1.306318      12.317888       3.968153       9.145029           0.000022
          299              C       7.286958       6.826933      10.601096       0.068797      27.965876 0.37454326E+03  0.85463094E+04                                 9.097803                            7.274744      -0.651771       1.821591                    0.997459      26.797363      77.750197       0.506600       0.529864      -0.994617      -0.000044       0.000254      -0.000137       0.000291      -0.000938       0.001547      -0.018897       0.026866       0.008947      -0.026882       0.011092       0.015790             11.193206       9.783953       0.006517      -0.008012      13.589796       3.710889      10.205870           0.000029
          300              C      14.573908      12.478135       1.812841       0.068797      27.965881 0.37454326E+03  0.85463095E+04                                 9.097803                            7.274743      -0.651771       1.821591                    0.997459      26.797368      77.750210       0.506600       0.529864      -0.994617      -0.000044      -0.000019       0.000288       0.000291       0.001019      -0.001495      -0.019150       0.026310       0.007280      -0.026882       0.011092       0.015790             11.193206       9.783952      -0.004583       0.009255      13.590352       3.710633      10.205313           0.000029
          301              N       8.790839      12.355258       0.389495      -0.222207      32.430045 0.49815644E+03  0.11930556E+05                                 8.567693                            7.307882      -0.114349       2.003932                    0.996454      27.438147      75.679755       0.636155       0.402021      -1.090392       0.001121      -0.130051      -0.065970       0.145831      -0.016455       0.019733      -0.055454       0.083219       0.056334      -0.081843       0.014324       0.067519              9.284574       6.779148      -1.159648       2.187601      11.968319       1.558802       9.106255           0.000028
          302              N      15.775821       9.184342      13.794747      -0.236337      32.867082 0.50607869E+03  0.12151386E+05                                 8.592526                            7.321714      -0.001490       2.034223                    0.997213      27.630767      75.965011       0.642184       0.397227      -1.095180      -0.014855       0.119152       0.092621       0.151646       0.031404      -0.014843      -0.056063       0.068906      -0.016436      -0.078379       0.008340       0.070039              9.348924       8.542161       1.534925      -2.419537      11.232007       1.861548       8.272602           0.000023
          303              N       5.783077      11.132112       2.291625      -0.221061      32.369060 0.49693747E+03  0.11893224E+05                                 8.554353                            7.296736      -0.111115       2.005258                    0.996441      27.407353      75.551300       0.636974       0.401779      -1.090634      -0.001103      -0.113538      -0.091972       0.146119      -0.011573       0.023823      -0.062914       0.068530       0.009642      -0.082419       0.013881       0.068538              9.269330       6.769903      -1.507733       1.960126      10.757182       2.095857      10.280906           0.000024
          304              N      13.372002      10.710845      11.420864      -0.238664      32.943269 0.50756937E+03  0.12196824E+05                                 8.606739                            7.333310      -0.004447       2.032550                    0.997115      27.673604      76.126760       0.641533       0.397316      -1.095057       0.014448       0.133124       0.069620       0.150923      -0.000368      -0.034099      -0.046630       0.089168       0.044382      -0.078295       0.009289       0.069005              9.365151       8.553593       1.566305      -2.402127      10.209383       2.346455       9.332478           0.000023
          305              N      16.077789       5.480911      11.079880      -0.222207      32.430053 0.49815656E+03  0.11930559E+05                                 8.567695                            7.307883      -0.114348       2.003932                    0.996454      27.438147      75.679754       0.636154       0.402021      -1.090392       0.001121      -0.113985      -0.090955       0.145831       0.011127      -0.023159      -0.062702       0.067326       0.008653      -0.081843       0.014324       0.067519              9.284576       6.779148       1.509228      -1.962805      10.775971       2.102563      10.298611           0.000026
          306              N       8.488871      16.362046       2.632610      -0.236337      32.867083 0.50607870E+03  0.12151386E+05                                 8.592526                            7.321714      -0.001491       2.034223                    0.997213      27.630769      75.965020       0.642184       0.397227      -1.095180      -0.014855       0.133711       0.069980       0.151646      -0.000474       0.034732      -0.046664       0.089518       0.045401      -0.078379       0.008340       0.070039              9.348924       8.542163      -1.564548       2.400490      10.187660       2.337805       9.316948           0.000023
          307              N      13.070027       6.704057       9.177750      -0.221061      32.369065 0.49693749E+03  0.11893225E+05                                 8.554354                            7.296737      -0.111115       2.005258                    0.996441      27.407356      75.551313       0.636973       0.401779      -1.090634      -0.001103      -0.130791      -0.065141       0.146119       0.016874      -0.020414      -0.056007       0.083676       0.055081      -0.082419       0.013881       0.068538              9.269332       6.769903       1.157832      -2.185126      11.945379       1.554001       9.092714           0.000025
          308              N      20.658952      14.835544       5.006493      -0.238664      32.943275 0.50756961E+03  0.12196831E+05                                 8.606740                            7.333312      -0.004447       2.032550                    0.997115      27.673604      76.126757       0.641533       0.397316      -1.095057       0.014448       0.118581       0.092236       0.150923      -0.031178       0.013813      -0.055783       0.069097      -0.015832      -0.078295       0.009289       0.069005              9.365152       8.553592      -1.535683       2.421816      11.255133       1.869560       8.286732           0.000023
          309              N      13.070035      21.852538       6.496629      -0.222207      32.430052 0.49815653E+03  0.11930559E+05                                 8.567695                            7.307883      -0.114348       2.003932                    0.996454      27.438146      75.679752       0.636154       0.402021      -1.090392      -0.001121       0.113985       0.090955       0.145831       0.011127      -0.023159      -0.062702       0.067326       0.008653      -0.081843       0.014324       0.067519              9.284576       6.779148       1.509228      -1.962805      10.775971       2.102563      10.298610           0.000026
          310              N      20.658953      10.971403      14.943899      -0.236337      32.867082 0.50607869E+03  0.12151386E+05                                 8.592525                            7.321714      -0.001490       2.034223                    0.997213      27.630769      75.965015       0.642184       0.397227      -1.095180       0.014855      -0.133711      -0.069980       0.151646      -0.000474       0.034732      -0.046663       0.089518       0.045401      -0.078379       0.008340       0.070039              9.348923       8.542162      -1.564547       2.400490      10.187659       2.337805       9.316947           0.000025
          311              N      16.077797      20.629392       8.398759      -0.221061      32.369061 0.49693743E+03  0.11893223E+05                                 8.554354                            7.296736      -0.111115       2.005258                    0.996441      27.407354      75.551305       0.636974       0.401779      -1.090634       0.001103       0.130791       0.065141       0.146119       0.016874      -0.020414      -0.056007       0.083676       0.055080      -0.082419       0.013881       0.068538              9.269332       6.769903       1.157832      -2.185125      11.945378       1.554001       9.092713           0.000026
          312              N       8.488872      12.497905      12.570016      -0.238664      32.943275 0.50756962E+03  0.12196831E+05                                 8.606741                            7.333312      -0.004447       2.032550                    0.997115      27.673604      76.126759       0.641533       0.397316      -1.095057      -0.014448      -0.118581      -0.092236       0.150923      -0.031178       0.013813      -0.055783       0.069097      -0.015832      -0.078295       0.009289       0.069005              9.365153       8.553592      -1.535683       2.421816      11.255134       1.869560       8.286732           0.000022
          313              N      20.356985      14.978191      17.187014      -0.222207      32.430047 0.49815648E+03  0.11930557E+05                                 8.567693                            7.307882      -0.114349       2.003932                    0.996454      27.438148      75.679757       0.636155       0.402021      -1.090392      -0.001121       0.130051       0.065970       0.145831      -0.016455       0.019733      -0.055454       0.083219       0.056333      -0.081843       0.014324       0.067519              9.284574       6.779148      -1.159649       2.187601      11.968319       1.558802       9.106255           0.000026
          314              N      13.372003      18.149107       3.781762      -0.236337      32.867082 0.50607868E+03  0.12151386E+05                                 8.592525                            7.321714      -0.001490       2.034223                    0.997213      27.630767      75.965009       0.642184       0.397227      -1.095180       0.014855      -0.119152      -0.092621       0.151646       0.031404      -0.014843      -0.056063       0.068906      -0.016436      -0.078379       0.008340       0.070039              9.348923       8.542161       1.534925      -2.419537      11.232007       1.861548       8.272602           0.000022
          315              N      23.364747      16.201337      15.284884      -0.221061      32.369059 0.49693743E+03  0.11893223E+05                                 8.554353                            7.296736      -0.111115       2.005258                    0.996441      27.407352      75.551298       0.636974       0.401779      -1.090634       0.001103       0.113538       0.091972       0.146119      -0.011573       0.023823      -0.062914       0.068530       0.009642      -0.082419       0.013881       0.068538              9.269330       6.769903      -1.507733       1.960126      10.757182       2.095857      10.280906           0.000027
          316              N      15.775822      16.622604       6.155645      -0.238664      32.943271 0.50756941E+03  0.12196825E+05                                 8.606740                            7.333310      -0.004447       2.032550                    0.997115      27.673605      76.126763       0.641533       0.397316      -1.095057      -0.014448      -0.133124      -0.069620       0.150923      -0.000368      -0.034099      -0.046630       0.089168       0.044382      -0.078295       0.009289       0.069005              9.365151       8.553593       1.566305      -2.402128      10.209383       2.346455       9.332478           0.000020
          317              O      16.072556      23.529284      16.978205      -0.583151      36.496460 0.55248960E+03  0.13360353E+05                                 8.713303                            7.253601       0.450645       2.187010                    0.996124      27.987866      73.569183       0.709247       0.357120      -1.141516       0.028008       0.000263       0.013487       0.031087       0.014784      -0.022813       0.028947       0.044719      -0.129550      -0.064599       0.013705       0.050893              9.798068      14.351809       1.728021      -2.576620       6.864388      -1.783194       8.178007           0.000005
          318              O      10.747969      15.046254       0.241677      -0.581567      35.182085 0.54824267E+03  0.13228949E+05                                 8.471243                            7.223816       0.636752       2.246187                    0.996986      27.963566      73.368559       0.711151       0.356937      -1.141934      -0.017849       0.014119      -0.006027       0.023543      -0.026381       0.044416      -0.005412      -0.058733       0.092374      -0.070965       0.013245       0.057720              9.394961       8.907380      -0.925621       1.833604       7.746816      -3.843532      11.530686           0.000008
          319              O      11.699208       7.921086      11.904921      -0.555727      37.360600 0.57629416E+03  0.14071239E+05                                 8.844738                            7.435030       0.328739       2.168644                    0.993206      27.379497      72.108873       0.697374       0.359710      -1.140468       0.024724      -0.002590       0.000335       0.024862      -0.021906       0.038278       0.000605      -0.069353       0.057462      -0.066681       0.023948       0.042734              9.893471      10.210406      -2.149149       1.690908       9.665804      -3.202012       9.804204           0.000007
          320              O      13.704722       7.226612      12.432744      -0.603878      46.446995 0.70564454E+03  0.18193595E+05                                10.348989                            8.347588      -0.065865       2.011033                    0.993459      29.354952      80.442559       0.641514       0.370312      -1.127900      -0.020588      -0.000447       0.014592       0.025239      -0.001992      -0.000754       0.049575       0.061788      -0.086851      -0.072658       0.027067       0.045591             11.912727      19.655117       0.362871      -1.707237       7.534006      -0.325271       8.549057           0.000005
          321              O      16.116273      16.635753      16.217142      -0.190777      29.392232 0.34576875E+03  0.74303259E+04                                 7.721280                            5.738322       0.507341       2.306171                    0.998943      22.230086      54.924604       0.798121       0.357121      -1.142533      -0.141580       0.072199      -0.079878       0.177871       0.059601       0.082545       0.113378      -0.081783      -0.005250      -0.114137      -0.065913       0.180050              9.737014       7.057146       3.191470       2.362778      14.060313       5.909552       8.093582           0.000003
          322              O      15.147980      12.539319      16.109398      -0.193696      28.931113 0.35973063E+03  0.78183529E+04                                 7.635261                            5.889942       0.464605       2.292505                    0.998463      22.429191      55.990624       0.779278       0.361640      -1.137328       0.118876       0.057941      -0.127055       0.183389       0.042617      -0.022048       0.035430      -0.259184      -0.267495      -0.119528      -0.065133       0.184661              9.216022       5.379562      -0.621316      -0.585755      16.139254       2.906385       6.129250           0.000004
          323              O       5.788325      11.543905       5.575269      -0.583841      36.489481 0.55236594E+03  0.13356301E+05                                 8.711240                            7.252084       0.449455       2.186664                    0.996146      27.987661      73.560072       0.709442       0.357051      -1.141598      -0.027513       0.012260      -0.005454       0.030611       0.014366      -0.022600       0.034999       0.058008      -0.089403      -0.064373       0.013705       0.050667              9.795331      14.348415       1.626132      -2.639726       6.603522      -1.664120       8.434056           0.000006
          324              O      18.399850      12.114185       4.801375      -0.581814      35.220133 0.54898437E+03  0.13251735E+05                                 8.478174                            7.229560       0.633640       2.245001                    0.996919      27.978281      73.428143       0.710720       0.357022      -1.141831       0.017400       0.000706       0.015132       0.023071      -0.029116       0.042254      -0.009401      -0.069274       0.062854      -0.071045       0.013961       0.057084              9.402714       8.915683      -1.285087       1.603835       7.983154      -3.951818      11.309306           0.000006
          325              O      17.448611       8.467219      11.055624      -0.555890      37.422253 0.57749209E+03  0.14109462E+05                                 8.858794                            7.446396       0.320154       2.165823                    0.993081      27.397187      72.206034       0.696248       0.360062      -1.140056      -0.024956      -0.000864      -0.002472       0.025093      -0.025896       0.036100       0.002533      -0.064492       0.069659      -0.066659       0.023751       0.042909              9.909533      10.228382      -0.646642       2.661018       7.374086      -2.155520      12.126129           0.000007
          326              O      15.443097       8.659304      10.204745      -0.603406      46.470494 0.70608352E+03  0.18208240E+05                                10.353341                            8.350975      -0.066575       2.010600                    0.993437      29.362657      80.478191       0.641276       0.370382      -1.127815       0.020590       0.013389      -0.006463       0.025396       0.001774       0.001422       0.037147       0.034669      -0.168328      -0.072662       0.027007       0.045655             11.917636      19.663084       1.402159      -1.037004       8.132038      -0.597227       7.957787           0.000004
          327              O      13.031561      16.006661      17.195450      -0.192699      29.478523 0.34698591E+03  0.74635960E+04                                 7.738309                            5.750460       0.500255       2.303257                    0.998899      22.261779      55.042656       0.796792       0.357375      -1.142244       0.141182      -0.043143       0.098617       0.177535      -0.099207      -0.019401       0.090304      -0.131020      -0.153155      -0.113817      -0.065173       0.178989              9.758893       7.073629      -3.484122      -1.928326      13.613643       6.141985       8.589405           0.000003
          328              O      13.999848      14.208910      13.512996      -0.192841      28.961781 0.36010936E+03  0.78293591E+04                                 7.644071                            5.896005       0.457149       2.290040                    0.998460      22.430361      56.020203       0.778219       0.362003      -1.136938      -0.119256      -0.091768       0.105174       0.183589       0.002383      -0.047547       0.123325      -0.068149       0.305263      -0.119609      -0.065384       0.184993              9.227636       5.385838       0.792080       0.322776      10.059266       5.693114      12.237804           0.000005
          329              O      23.359506      25.210629      14.363523      -0.583151      36.496457 0.55248956E+03  0.13360352E+05                                 8.713302                            7.253600       0.450646       2.187010                    0.996124      27.987867      73.569183       0.709248       0.357120      -1.141516       0.028008       0.012380      -0.005357       0.031088      -0.014622       0.022917       0.034993       0.057976      -0.089781      -0.064599       0.013705       0.050893              9.798067      14.351807      -1.627344       2.641357       6.605454      -1.665111       8.436940           0.000005
          330              O      18.034919       6.462983      13.589629      -0.581567      35.182090 0.54824268E+03  0.13228950E+05                                 8.471244                            7.223817       0.636751       2.246186                    0.996986      27.963567      73.368569       0.711151       0.356937      -1.141934      -0.017849       0.000375       0.015347       0.023543       0.029466      -0.042432      -0.009899      -0.068572       0.062860      -0.070965       0.013245       0.057720              9.394962       8.907383       1.284248      -1.602993       7.977194      -3.948593      11.300310           0.000007
          331              O      18.986158      14.118420       2.267370      -0.555727      37.360593 0.57629403E+03  0.14071234E+05                                 8.844737                            7.435028       0.328740       2.168644                    0.993206      27.379494      72.108860       0.697374       0.359710      -1.140468       0.024724      -0.000770      -0.002496       0.024862       0.025738      -0.035814       0.002641      -0.064888       0.070857      -0.066681       0.023948       0.042734              9.893470      10.210404       0.646741      -2.657016       7.362707      -2.151716      12.107298           0.000006
          332              O       6.417772      14.310506       1.416491      -0.603878      46.446988 0.70564443E+03  0.18193591E+05                                10.348988                            8.347587      -0.065865       2.011033                    0.993459      29.354950      80.442550       0.641514       0.370312      -1.127900      -0.020588       0.013091      -0.006461       0.025239      -0.001513      -0.001499       0.037236       0.034731      -0.168022      -0.072658       0.027068       0.045591             11.912725      19.655112      -1.402775       1.038537       8.128707      -0.596475       7.954355           0.000004
          333              O      23.403223      21.657863       8.407196      -0.190777      29.392226 0.34576862E+03  0.74303224E+04                                 7.721280                            5.738321       0.507341       2.306171                    0.998943      22.230085      54.924603       0.798121       0.357121      -1.142533      -0.141580      -0.042720       0.098834       0.177871       0.099834       0.019978       0.090767      -0.131365      -0.153994      -0.114137      -0.065913       0.180050              9.737013       7.057146       3.474012       1.923395      13.582821       6.127303       8.571071           0.000003
          334              O      22.434930      19.860111       4.724741      -0.193696      28.931120 0.35973058E+03  0.78183513E+04                                 7.635262                            5.889942       0.464606       2.292505                    0.998463      22.429191      55.990623       0.779278       0.361640      -1.137328       0.118876      -0.091560       0.105436       0.183389      -0.002377       0.047923       0.122647      -0.067933       0.306257      -0.119528      -0.065133       0.184661              9.216024       5.379563      -0.790754      -0.322263      10.047074       5.684646      12.221435           0.000004
          335              O      13.075275       9.862559       8.189950      -0.583841      36.489508 0.55236639E+03  0.13356315E+05                                 8.711245                            7.252088       0.449455       2.186664                    0.996146      27.987668      73.560104       0.709441       0.357051      -1.141598      -0.027513       0.000125       0.013417       0.030611      -0.014602       0.022449       0.028874       0.044577      -0.129697      -0.064373       0.013705       0.050667              9.795338      14.348425      -1.727046       2.574837       6.862421      -1.782188       8.175166           0.000005
          336              O      11.112900       9.395053       9.029931      -0.581814      35.220131 0.54898423E+03  0.13251731E+05                                 8.478174                            7.229559       0.633639       2.245000                    0.996919      27.978283      73.428153       0.710720       0.357022      -1.141831       0.017400       0.014061      -0.005637       0.023071       0.026365      -0.044023      -0.004952      -0.059518       0.092119      -0.071045       0.013961       0.057084              9.402714       8.915683       0.926041      -1.834717       7.752857      -3.846795      11.539602           0.000007
          337              O      10.161661      13.572288       3.116667      -0.555889      37.422244 0.57749181E+03  0.14109453E+05                                 8.858791                            7.446393       0.320155       2.165823                    0.993081      27.397187      72.206029       0.696249       0.360062      -1.140056      -0.024956      -0.002607       0.000239       0.025093       0.022101      -0.038540       0.000686      -0.068544       0.057504      -0.066659       0.023751       0.042909              9.909530      10.228383       2.152830      -1.692477       9.680475      -3.207317       9.819731           0.000006
          338              O       8.156147      12.877813       3.644489      -0.603406      46.470489 0.70608344E+03  0.18208238E+05                                10.353340                            8.350974      -0.066576       2.010599                    0.993437      29.362656      80.478188       0.641276       0.370382      -1.127815       0.020590      -0.000325       0.014864       0.025396       0.002030       0.001024       0.049586       0.061945      -0.086501      -0.072662       0.027007       0.045655             11.917635      19.663081      -0.361727       1.706039       7.536853      -0.325801       8.552971           0.000005
          339              O      20.318511      22.286954       7.428887      -0.192699      29.478515 0.34698594E+03  0.74635967E+04                                 7.738307                            5.750460       0.500256       2.303258                    0.998899      22.261778      55.042651       0.796792       0.357375      -1.142244       0.141182       0.071826      -0.080172       0.177535      -0.058816      -0.082214       0.112851      -0.081578      -0.004830      -0.113817      -0.065173       0.178989              9.758890       7.073630      -3.200152      -2.369932      14.091874       5.923888       8.111166           0.000003
          340              O      21.286798      18.190520       7.321143      -0.192841      28.961773 0.36010924E+03  0.78293560E+04                                 7.644070                            5.896004       0.457150       2.290040                    0.998460      22.430356      56.020189       0.778219       0.362003      -1.136938      -0.119256       0.057616      -0.127135       0.183589      -0.042272       0.021897       0.036103      -0.259411      -0.268522      -0.119610      -0.065384       0.184993              9.227634       5.385838       0.622337       0.586751      16.161295       2.910368       6.135770           0.000004
          341              O       5.788318       2.122820       3.212986      -0.583151      36.496444 0.55248935E+03  0.13360345E+05                                 8.713300                            7.253599       0.450646       2.187011                    0.996124      27.987862      73.569165       0.709248       0.357120      -1.141516      -0.028008      -0.012380       0.005357       0.031087      -0.014622       0.022917       0.034993       0.057975      -0.089781      -0.064599       0.013705       0.050893              9.798064      14.351803      -1.627343       2.641356       6.605452      -1.665111       8.436938           0.000006
          342              O      11.112905      20.870466       3.986880      -0.581567      35.182083 0.54824257E+03  0.13228946E+05                                 8.471243                            7.223816       0.636751       2.246186                    0.996986      27.963565      73.368560       0.711151       0.356937      -1.141934       0.017849      -0.000375      -0.015347       0.023543       0.029466      -0.042432      -0.009899      -0.068571       0.062860      -0.070965       0.013245       0.057720              9.394961       8.907381       1.284248      -1.602993       7.977193      -3.948592      11.300307           0.000006
          343              O      10.161666      13.215029      15.309139      -0.555727      37.360591 0.57629401E+03  0.14071233E+05                                 8.844736                            7.435028       0.328741       2.168644                    0.993206      27.379494      72.108857       0.697374       0.359710      -1.140468      -0.024724       0.000770       0.002496       0.024862       0.025738      -0.035814       0.002641      -0.064888       0.070857      -0.066682       0.023948       0.042734              9.893469      10.210403       0.646741      -2.657016       7.362707      -2.151715      12.107297           0.000007
          344              O      22.730052      13.022943      16.160018      -0.603878      46.446987 0.70564443E+03  0.18193591E+05                                10.348988                            8.347587      -0.065866       2.011033                    0.993459      29.354950      80.442549       0.641514       0.370312      -1.127900       0.020588      -0.013091       0.006461       0.025239      -0.001513      -0.001499       0.037236       0.034731      -0.168022      -0.072658       0.027068       0.045591             11.912724      19.655111      -1.402775       1.038536       8.128707      -0.596475       7.954355           0.000004
          345              O       5.744601       5.675586       9.169313      -0.190777      29.392228 0.34576865E+03  0.74303232E+04                                 7.721280                            5.738321       0.507341       2.306171                    0.998943      22.230086      54.924606       0.798121       0.357121      -1.142533       0.141580       0.042720      -0.098834       0.177871       0.099834       0.019978       0.090767      -0.131365      -0.153994      -0.114137      -0.065913       0.180050              9.737013       7.057147       3.474012       1.923395      13.582821       6.127303       8.571071           0.000003
          346              O       6.712894       7.473338      12.851768      -0.193696      28.931120 0.35973058E+03  0.78183515E+04                                 7.635262                            5.889942       0.464605       2.292505                    0.998463      22.429191      55.990624       0.779278       0.361640      -1.137328      -0.118876       0.091560      -0.105436       0.183389      -0.002377       0.047923       0.122647      -0.067933       0.306256      -0.119528      -0.065133       0.184661              9.216024       5.379563      -0.790754      -0.322263      10.047074       5.684646      12.221435           0.000004
          347              O      16.072549      17.470890       9.386559      -0.583841      36.489500 0.55236624E+03  0.13356310E+05                                 8.711243                            7.252087       0.449456       2.186664                    0.996146      27.987666      73.560093       0.709442       0.357051      -1.141598       0.027513      -0.000125      -0.013417       0.030611      -0.014602       0.022449       0.028874       0.044577      -0.129697      -0.064373       0.013705       0.050667              9.795335      14.348422      -1.727046       2.574836       6.862420      -1.782187       8.175164           0.000006
          348              O      18.034924      17.938396       8.546578      -0.581814      35.220126 0.54898415E+03  0.13251728E+05                                 8.478172                            7.229558       0.633640       2.245001                    0.996919      27.978283      73.428148       0.710720       0.357022      -1.141831      -0.017400      -0.014061       0.005637       0.023071       0.026364      -0.044023      -0.004952      -0.059518       0.092119      -0.071045       0.013961       0.057084              9.402712       8.915682       0.926041      -1.834716       7.752856      -3.846794      11.539599           0.000006
          349              O      18.986163      13.761161      14.459842      -0.555889      37.422241 0.57749178E+03  0.14109452E+05                                 8.858791                            7.446393       0.320155       2.165823                    0.993081      27.397186      72.206027       0.696249       0.360062      -1.140056       0.024956       0.002607      -0.000239       0.025093       0.022101      -0.038540       0.000686      -0.068544       0.057504      -0.066659       0.023751       0.042909              9.909529      10.228383       2.152830      -1.692477       9.680474      -3.207317       9.819731           0.000006
          350              O      20.991677      14.455636      13.932020      -0.603406      46.470491 0.70608348E+03  0.18208239E+05                                10.353340                            8.350974      -0.066576       2.010599                    0.993437      29.362657      80.478189       0.641276       0.370382      -1.127815      -0.020590       0.000325      -0.014864       0.025396       0.002030       0.001024       0.049586       0.061945      -0.086501      -0.072662       0.027007       0.045655             11.917635      19.663080      -0.361726       1.706039       7.536853      -0.325801       8.552971           0.000005
          351              O       8.829313       5.046495      10.147622      -0.192699      29.478517 0.34698597E+03  0.74635975E+04                                 7.738308                            5.750460       0.500255       2.303257                    0.998899      22.261779      55.042654       0.796792       0.357375      -1.142244      -0.141182      -0.071826       0.080172       0.177535      -0.058816      -0.082214       0.112851      -0.081578      -0.004830      -0.113817      -0.065172       0.178989              9.758890       7.073631      -3.200152      -2.369932      14.091874       5.923888       8.111166           0.000003
          352              O       7.861026       9.142929      10.255366      -0.192841      28.961783 0.36010938E+03  0.78293598E+04                                 7.644071                            5.896005       0.457149       2.290040                    0.998460      22.430361      56.020203       0.778219       0.362003      -1.136938       0.119256      -0.057616       0.127135       0.183589      -0.042272       0.021897       0.036103      -0.259411      -0.268522      -0.119609      -0.065384       0.184993              9.227636       5.385839       0.622338       0.586751      16.161298       2.910368       6.135770           0.000005
          353              O      13.075268       3.804165       0.598304      -0.583151      36.496450 0.55248941E+03  0.13360347E+05                                 8.713301                            7.253599       0.450647       2.187011                    0.996124      27.987864      73.569170       0.709248       0.357120      -1.141516      -0.028008      -0.000263      -0.013487       0.031087       0.014784      -0.022813       0.028947       0.044719      -0.129550      -0.064599       0.013705       0.050893              9.798065      14.351805       1.728020      -2.576619       6.864386      -1.783193       8.178005           0.000005
          354              O      18.399855      12.287195      17.334832      -0.581567      35.182086 0.54824269E+03  0.13228950E+05                                 8.471244                            7.223817       0.636751       2.246186                    0.996986      27.963564      73.368558       0.711151       0.356937      -1.141934       0.017849      -0.014119       0.006027       0.023543      -0.026381       0.044416      -0.005412      -0.058734       0.092374      -0.070965       0.013245       0.057720              9.394962       8.907381      -0.925621       1.833604       7.746817      -3.843532      11.530687           0.000007
          355              O      17.448616      19.412363       5.671588      -0.555727      37.360592 0.57629402E+03  0.14071234E+05                                 8.844736                            7.435028       0.328740       2.168644                    0.993206      27.379495      72.108861       0.697374       0.359710      -1.140468      -0.024724       0.002590      -0.000335       0.024862      -0.021906       0.038278       0.000605      -0.069353       0.057462      -0.066682       0.023948       0.042734              9.893469      10.210404      -2.149148       1.690908       9.665801      -3.202011       9.804201           0.000007
          356              O      15.443102      20.106837       5.143765      -0.603878      46.446993 0.70564451E+03  0.18193594E+05                                10.348989                            8.347588      -0.065866       2.011033                    0.993459      29.354951      80.442557       0.641514       0.370312      -1.127899       0.020588       0.000446      -0.014592       0.025239      -0.001992      -0.000754       0.049575       0.061788      -0.086851      -0.072658       0.027067       0.045591             11.912726      19.655117       0.362871      -1.707238       7.534006      -0.325271       8.549057           0.000005
          357              O      13.031551      10.697696       1.359367      -0.190777      29.392232 0.34576875E+03  0.74303258E+04                                 7.721280                            5.738322       0.507341       2.306171                    0.998943      22.230086      54.924604       0.798121       0.357121      -1.142533       0.141580      -0.072199       0.079878       0.177871       0.059601       0.082545       0.113378      -0.081783      -0.005250      -0.114137      -0.065913       0.180050              9.737014       7.057146       3.191470       2.362778      14.060313       5.909552       8.093582           0.000003
          358              O      13.999844      14.794130       1.467111      -0.193696      28.931126 0.35973081E+03  0.78183578E+04                                 7.635263                            5.889944       0.464606       2.292505                    0.998463      22.429198      55.990645       0.779278       0.361640      -1.137328      -0.118876      -0.057941       0.127055       0.183389       0.042617      -0.022048       0.035430      -0.259184      -0.267495      -0.119528      -0.065133       0.184661              9.216025       5.379564      -0.621316      -0.585755      16.139259       2.906386       6.129251           0.000005
          359              O      23.359499      15.789544      12.001240      -0.583841      36.489473 0.55236580E+03  0.13356297E+05                                 8.711238                            7.252083       0.449456       2.186665                    0.996146      27.987661      73.560064       0.709442       0.357051      -1.141598       0.027513      -0.012260       0.005454       0.030611       0.014366      -0.022601       0.034999       0.058008      -0.089403      -0.064373       0.013705       0.050668              9.795329      14.348412       1.626131      -2.639725       6.603520      -1.664119       8.434054           0.000005
          360              O      10.747974      15.219264      12.775134      -0.581814      35.220138 0.54898447E+03  0.13251738E+05                                 8.478176                            7.229562       0.633638       2.245000                    0.996919      27.978280      73.428148       0.710719       0.357022      -1.141831      -0.017400      -0.000706      -0.015132       0.023071      -0.029116       0.042254      -0.009401      -0.069274       0.062853      -0.071045       0.013961       0.057084              9.402717       8.915685      -1.285087       1.603835       7.983156      -3.951819      11.309309           0.000007
          361              O      11.699213      18.866230       6.520885      -0.555890      37.422252 0.57749206E+03  0.14109461E+05                                 8.858793                            7.446396       0.320155       2.165823                    0.993081      27.397187      72.206033       0.696248       0.360062      -1.140056       0.024956       0.000864       0.002472       0.025093      -0.025895       0.036100       0.002533      -0.064492       0.069659      -0.066659       0.023751       0.042909              9.909532      10.228382      -0.646642       2.661017       7.374086      -2.155520      12.126129           0.000006
          362              O      13.704727      18.674145       7.371764      -0.603406      46.470495 0.70608353E+03  0.18208241E+05                                10.353341                            8.350975      -0.066576       2.010599                    0.993437      29.362657      80.478193       0.641276       0.370382      -1.127815      -0.020590      -0.013389       0.006463       0.025396       0.001774       0.001422       0.037147       0.034669      -0.168328      -0.072662       0.027007       0.045655             11.917637      19.663085       1.402160      -1.037004       8.132038      -0.597227       7.957788           0.000005
          363              O      16.116263      11.326788       0.381059      -0.192699      29.478520 0.34698586E+03  0.74635947E+04                                 7.738308                            5.750459       0.500255       2.303258                    0.998899      22.261778      55.042651       0.796793       0.357375      -1.142244      -0.141182       0.043143      -0.098617       0.177535      -0.099207      -0.019401       0.090304      -0.131020      -0.153155      -0.113817      -0.065172       0.178989              9.758892       7.073629      -3.484122      -1.928326      13.613642       6.141984       8.589404           0.000003
          364              O      15.147976      13.124539       4.063513      -0.192841      28.961772 0.36010922E+03  0.78293555E+04                                 7.644070                            5.896004       0.457149       2.290040                    0.998460      22.430356      56.020190       0.778219       0.362003      -1.136938       0.119256       0.091768      -0.105174       0.183589       0.002383      -0.047547       0.123325      -0.068149       0.305263      -0.119609      -0.065384       0.184993              9.227635       5.385838       0.792080       0.322776      10.059264       5.693113      12.237802           0.000005

******************************************************
Auxiliary information for the entire system
The total spin magnetic moment of the unit cell is   0.000003
The total net atomic charge of the unit cell is   0.000010
Accuracy of reproducing the electrostatic potential in the unit cell:
  The inner radius (bohr) =    5.0000
  The outer radius (bohr) =   12.0000
  Valid grid points have density less than (e/(bohr^3)) =    0.0001
  The number of valid grid points were=       140216
  The rms potential error without charges in kcal/mol is=      7.27539
  The rms potential error with partial charges in kcal/mol is=      1.41546
  The RRMSE value at monopole order=      0.19455
  The rms potential error with partial charges and cloud penetration in kcal/mol is=      1.39607
  The RRMSE value at monopole order with cloud penetration is=      0.19189
  The rms potential error with partial charges and atomic dipoles in kcal/mol is=      0.60389
  The RRMSE value at dipole order=      0.08300
  The rms potential error with partial charges, atomic dipoles and cloud penetration in kcal/mol is=      0.57566
  The RRMSE value at dipole order with cloud penetration=      0.07912

******************************************************
The electron densities and ab initio electrostatic potential were computed in VASP using the PBE functional and
projector augmented wave method. See the main text of the journal article for a description of computational details.
The atomic charges, dipoles, and quadrupoles were computed with the DDEC6 method as described in
(a) T. A. Manz and N. Gabaldon Limas, RSC Adv. 6 (2016) 47771-47801 DOI: 10.1039/c6ra04656h
(b) N. Gabaldon Limas and T. A. Manz, RSC Adv. 8 (2018) 2678-2707 DOI: 10.1039/c7ra11829e.
For each atom in the material, the electron cloud parameters were fit to the spherically averaged atom-in-material
electron density using radial positions for which this density was between 10^-4 and 10^-2 electrons per cubic bohr.
The polarizabilities, dispersion coefficients, and quantum Drude oscillator (QDO) parameters were fit using the MCLF method.
The magnetic structure of the system was optimized in VASP from the default ferromagnetic initial guess using spin polarization.
The atomic spin moments (ASMs) were computed on this optimized magnetic structure using the DDEC6 partition as inputs
to the method of T. A. Manz and D. S. Sholl, J. Chem. Theory Comput. 7 (2011) 4146-4164 DOI: 10.1021/ct200539n.
The RMSE and RRMSE were computed using a uniform grid with Ewald summation.
