# Supplementary material for: A collection of forcefield precursors for metal–organic frameworks
Source: RSC Adv. 2019 Nov 13;9(63):36492–507. doi: 10.1039/c9ra07327b (PMC9075174; doi:10.1039/c9ra07327b)
Supplement: RA-009-C9RA07327B-s5421 [file RA-009-C9RA07327B-s5421.xyz]

  228
jmolscript: load "" {1 1 1} spacegroup "x,y,z" unitcell [{     18.590000     0.000000     0.000000 }, {      4.850140    17.946148     0.000000 }, {      4.850140     3.713345    17.557771 }]
Zn    11.178142     5.654674     1.414630     0.912407
Zn    16.844065     8.182752    15.972304     0.923028
Zn     5.381982    10.124640     5.239590     0.912410
Zn    21.114551    11.741942     4.700742     0.923027
Zn     8.375211     3.311580     8.821375     0.912411
Zn    12.293973    18.549496    10.515173     0.923027
Zn    17.670211     2.199286    10.193515     0.912410
Zn    16.738833     3.296052     7.193419     0.923028
Zn     6.733282    13.383804    14.018476     0.912415
Zn     7.549065    10.203383    13.479628     0.923026
Zn    14.676982    14.337550     0.042490     0.912414
Zn    11.819551    14.145009     1.736288     0.923026
H     11.939461     9.568027     0.386271     0.127323
H     18.191061    15.979739    15.250680     0.101954
H     18.107580    12.055888    14.321874     0.130946
H     17.629022    16.100242    12.952368     0.128006
H     14.576716     4.147666     3.192003     0.126084
H     17.279200     1.165509     3.109481     0.133378
H     20.327674     6.040025    17.222418     0.129612
H     22.418685     5.473281    16.358575     0.126689
H      5.391044    10.910824     9.281038     0.127323
H     22.341873    12.805567    12.478308     0.101954
H     20.659072    13.173886     8.831559     0.130947
H     20.048611    12.843142    13.071761     0.128006
H      7.646330    13.033179     3.397429     0.126084
H      7.677786    15.824119     0.496885     0.133378
H     22.776117    14.901476     2.345718     0.129612
H     22.392579    17.171161     1.969982     0.126689
H     12.351657     2.246289     8.754305     0.127323
H     20.172349    17.691634     9.946477     0.101954
H     16.362617    16.978080    11.061396     0.130947
H     20.142042    15.324288     9.860444     0.128006
H      7.807087     5.810707    12.048142     0.126084
H      5.633294     6.430782    15.378852     0.133378
H     11.134334    20.584079    14.093623     0.129612
H     11.132764    20.187205    16.391935     0.126689
H      3.056657     1.913241     9.165156     0.127323
H      6.027209     2.562158     6.471794     0.101954
H      2.217477     3.505302     5.542988     0.130946
H      5.996902     1.988145     4.173482     0.128006
H     17.102087     5.873331    11.970888     0.126084
H     14.928294     9.260263    11.888367     0.133378
H     15.579194     7.218047     8.443532     0.129612
H     15.577624     9.384501     7.579690     0.126688
H      2.644461     9.474091     0.502152     0.127323
H      4.045921     7.397352     3.699422     0.101954
H      3.962440     5.676739     0.052673     0.130947
H      3.483882     5.173712     4.292875     0.128006
H     10.131856    14.810888    12.176314     0.126084
H     12.834340    14.113097     9.275770     0.133378
H     11.032674    10.983078    11.124604     0.129612
H     13.123685    10.020662    10.748867     0.126688
H      9.835904     0.508061    -0.024581     0.127323
H      8.196733     4.028191     1.167592     0.101954
H      6.513932     0.536573     2.282510     0.130947
H      5.903471     4.616575     1.081559     0.128006
H     16.941330    13.137078     3.269257     0.126084
H     16.972786    10.876796     6.599966     0.133378
H     13.481117    12.494709     5.314737     0.129613
H     13.097579    12.596738     7.613050     0.126688
C     17.001694    11.031294    16.549077     0.629409
C     17.384862    12.467263    16.182120    -0.013223
C     17.157619    13.484710    17.092139    -0.111077
C     17.464679    14.816011    16.764862    -0.027889
C     17.986961    15.083513    15.489992    -0.171592
C     18.209152    14.077570    14.577515     0.082095
C     17.928176    12.760262    14.934464    -0.132557
C     12.343056    12.179325     0.207006     0.579222
C     18.741618    14.417771    13.213627     0.090599
C     18.292414    15.550506    12.549944    -0.212263
C     13.772428     4.098213     0.623828     0.620492
C     14.845855     3.294518     1.309985    -0.028238
C     15.056991     3.484633     2.710393    -0.125226
C     15.968207     2.687545     3.336152     0.008751
C     16.684285     1.736218     2.635246    -0.159350
C     16.561543     1.587591     1.259594     0.076429
C     15.597992     2.404103     0.604338    -0.145555
C     17.442757     0.669043     0.524451     0.093063
C     22.777945     4.720728    16.810512    -0.197319
C     16.230538     2.820642     4.825051     0.560409
C     22.269419    11.593110     7.368294     0.629407
C     22.309640    11.979155     8.849117    -0.013223
C     23.313076    11.472570     9.656247    -0.111077
C     23.350011    11.780665    11.026456    -0.027889
C     22.335627    12.595833    11.551960    -0.171592
C     21.330849    13.097548    10.756593     0.082095
C     21.331539    12.806304     9.393934    -0.132557
C      5.848637    11.205229    11.872916     0.579223
C     20.249568    13.941344    11.371642     0.090599
C     19.731802    13.615956    12.617190    -0.212261
C      5.001038    12.914954     3.880443     0.620492
C      5.768616    13.819447     2.952164    -0.028238
C      7.184326    13.655547     2.848397    -0.125226
C      7.853858    14.418506     1.939080     0.008750
C      7.188668    15.340050     1.153370    -0.159351
C      5.827689    15.580723     1.292603     0.076429
C      5.120524    14.773722     2.227028    -0.145555
C      5.179795    16.668653     0.546047     0.093063
C     22.762831    17.443245     1.140202    -0.197318
C      9.355112    14.284519     1.761220     0.560410
C     15.084983    18.991496     9.817603     0.629407
C     16.571187    18.631497     9.888888    -0.013223
C     17.494108    19.421505     9.226258    -0.111077
C     18.859412    19.090776     9.244166    -0.027889
C     19.253913    17.933381     9.932958    -0.171593
C     18.340780    17.139339    10.588389     0.082095
C     16.995789    17.503553    10.585405    -0.132557
C     14.977812     2.010552     8.506038     0.579222
C     18.808119    15.892962    11.286662     0.090600
C     19.784425    15.092762    10.710591    -0.212262
C      7.549508     3.140124    11.832533     0.620492
C      7.053705     4.069236    12.909527    -0.028238
C      7.292321     5.471248    12.770645    -0.125226
C      6.760577     6.308510    13.705245     0.008750
C      6.029024     5.817166    14.769421    -0.159351
C      5.853520     4.454791    14.976076     0.076429
C      6.390362     3.577168    13.993192    -0.145555
C      5.196695     3.961167    16.194937     0.093064
C     10.500006    20.741750    16.829826    -0.197318
C      6.957507     7.810403    13.610960     0.560410
C     19.529843     2.705035     7.770192     0.629409
C      2.426047     2.700287     7.403234    -0.013223
C      3.348968     2.215462     8.313253    -0.111077
C      4.714272     2.164551     7.985977    -0.027889
C      5.108773     2.598952     6.711107    -0.171593
C      4.195640     3.075899     5.798629     0.082095
C      2.850649     3.148341     6.155579    -0.132557
C     10.532952    19.567718     8.985892     0.579223
C      4.662979     3.501165     4.434742     0.090599
C      5.639285     2.771987     3.771058    -0.212262
C     16.844508     5.109802     9.402713     0.620491
C     16.348705     6.355736    10.088871    -0.028238
C     16.587321     6.509958    11.489279    -0.125226
C     16.055577     7.597575    12.115038     0.008751
C     15.324024     8.537055    11.414131    -0.159351
C     15.148520     8.457340    10.038480     0.076429
C     15.685362     7.314133     9.383224    -0.145555
C     14.491695     9.547684     9.303336     0.093063
C     14.944866     9.927659     8.031627    -0.197319
C     16.252507     7.816096    13.603937     0.560409
C      7.706694    11.357083    16.147180     0.629407
C      3.239722     7.581847     0.070231    -0.013223
C      3.012479     8.682698     0.877362    -0.111077
C      3.319539     8.637971     2.247570    -0.027889
C      3.841821     7.446042     2.773074    -0.171593
C      4.064012     6.345166     1.977707     0.082095
C      3.783036     6.421819     0.615049    -0.132557
C     21.638056     9.839025     3.094030     0.579222
C      4.596478     5.081188     2.592756     0.090599
C      4.147274     4.666248     3.838304    -0.212262
C      9.327568    12.288060    12.659328     0.620491
C     10.400995    12.793070    11.731049    -0.028238
C     10.612131    14.202509    11.627283    -0.125227
C     11.523347    14.649796    10.717966     0.008750
C     12.239425    13.767213     9.932255    -0.159351
C     12.116683    12.390580    10.071489     0.076429
C     11.153132    11.918454    11.005913    -0.145556
C     12.997897    11.481283     9.324932     0.093063
C     13.482945    10.307103     9.919087    -0.197318
C     11.785678    16.134013    10.540106     0.560409
C     12.974419    16.724036     1.038718     0.629407
C      8.164500     0.306542     1.110002    -0.013223
C      9.167936     0.991385     0.447372    -0.111077
C      9.204871     2.395690     0.465281    -0.027889
C      8.190487     3.078493     1.154072    -0.171593
C      7.185709     2.404151     1.809504     0.082095
C      7.186399     1.010720     1.806519    -0.132557
C     15.143637     6.818110    17.284923     0.579222
C      6.104428     3.180485     2.507776     0.090600
C      5.586662     4.331750     1.931706    -0.212262
C     14.296038    13.585177     3.053648     0.620492
C     15.063616    12.864141     4.130641    -0.028238
C     16.479326    12.728707     3.991759    -0.125227
C     17.148858    11.996937     4.926359     0.008751
C     16.483668    11.418913     5.990536    -0.159351
C     15.122689    11.604932     6.197191     0.076429
C     14.415524    12.352153     5.214307    -0.145555
C     14.474795    11.099642     7.416051     0.093064
C     13.467831    11.841214     8.050940    -0.197318
C     18.650112    11.795202     4.832074     0.560409
O     17.323889    10.131520    15.738084    -0.511816
O     11.506972     7.170731     0.054254    -0.573122
O     11.694825    11.904348     1.242037    -0.458849
O     12.752958    13.368754     0.003160    -0.574073
O     16.085603     3.966149     5.353716    -0.520039
O     16.605039     1.828122     5.471177    -0.525138
O     18.447895     7.554570    16.963089    -0.504420
O     13.137793     4.933131     1.302962    -0.588153
O     21.407788    12.159730     6.655800    -0.511814
O      4.485766    10.707479     7.004322    -0.573122
O      6.602146    10.330097    11.389726    -0.458850
O      6.000641    11.588756    13.078784    -0.574073
O     10.045423    13.947820     2.772548    -0.520039
O      9.864813    14.534704     0.656485    -0.525138
O     22.343283    13.071234     3.881145    -0.504420
O      5.643661    12.083876     4.556768    -0.588154
O     14.300433    18.310986    10.519387    -0.511815
O      9.924553     1.964484     9.026450    -0.573123
O     14.543235     2.908544     7.749825    -0.458849
O     16.232990     1.828785     8.631751    -0.574071
O      8.025526     8.236836    13.072287    -0.520039
O      6.097069     8.570933    14.084317    -0.525138
O     12.105988    19.873116    11.985286    -0.504420
O      8.189932     3.632721    10.879497    -0.588155
O     18.745293     3.250823     6.959198    -0.511816
O     19.219553     2.121187     8.833139    -0.573123
O     10.098375    19.013679    10.020922    -0.458850
O     11.788130    19.653100     8.782046    -0.574072
O     17.320526     7.377317    14.132601    -0.520039
O     15.392069     8.436575    14.250063    -0.525138
O     16.550848     5.008227     8.184204    -0.504420
O     17.484932     4.279317    10.081848    -0.588154
O      8.028889    10.377463    15.434685    -0.511814
O      7.062112    12.366565    15.783207    -0.573124
O     20.989825    10.794759     2.610841    -0.458849
O     22.047958     9.885702     4.299898    -0.574071
O     11.640743    16.888260    11.551433    -0.520039
O     12.160179    16.560788     9.435371    -0.525138
O      9.152895    11.042745    12.660031    -0.504420
O      8.692933    13.125255    13.335654    -0.588156
O     12.112788    16.144204     1.740502    -0.511814
O     13.780766    16.184689     0.247565    -0.573124
O     15.897146     6.164298    16.528710    -0.458849
O     15.295641     8.077239    17.410637    -0.574070
O     19.340423    12.714974     4.293402    -0.520038
O     19.159813    10.766142     5.305432    -0.525138
O     13.048283    13.618201     3.206400    -0.504420
O     14.938661    14.074902     2.100612    -0.588155

The following XYZ coordinates are in angstroms. Other properties are in atomic units.
The sperically averaged electron density of each atom fit to a function of the form exp(a - br)
eigen_1, eigen_2 and eigen_3 are the three eigenvalues of traceless quadrupole moment tensor
  atom number  atomic symbol              X              Y              Z     net charge C6 coefficient C8 coefficient C10 coefficient fluctuating dipole atomic polarizability isotropic forcefield polarizability              a              b squared Pearson coefficient          <r^3>          <r^4>         wp_QDO          m_QDO          q_QDO       dipole_x       dipole_y       dipole_z         dipole            Qxy            Qxz            Qyz     Q(x^2-y^2)  Q(3z^2 - R^2)        eigen_1        eigen_2        eigen_3 static polarizability      alpha(xx)      alpha(xy)      alpha(xz)      alpha(yy)      alpha(yz)      alpha(zz) atomic spin moment
            1             Zn      11.178142       5.654674       1.414630       0.912407      90.960093 0.21139980E+04  0.69887296E+05                                17.424208                           15.844901       0.018037       1.848367                    0.999798      48.225263     137.587217       0.416013       0.445354      -1.105107       0.034662       0.069627       0.014962       0.079203      -0.003810       0.105595       0.036639      -0.050425      -0.086581      -0.130993       0.035527       0.095466             18.833394      19.338939       1.396357      -1.147140      20.197610      -1.341213      16.963634           0.153500
            2             Zn      16.844065       8.182752      15.972304       0.923028      98.761391 0.19374970E+04  0.62211197E+05                                17.850343                           14.614954       0.186352       1.926291                    0.997870      45.817590     125.761880       0.461417       0.413414      -1.134187       0.009939      -0.002874      -0.024347       0.026454      -0.010479      -0.039449      -0.018984       0.054292      -0.106840      -0.060744      -0.000404       0.061148             22.753931      18.128898       4.104588       4.027117      19.935959      -3.750682      30.196937          -0.010455
            3             Zn       5.381982      10.124640       5.239590       0.912410      90.958781 0.21139597E+04  0.69885700E+05                                17.424030                           15.844747       0.018050       1.848373                    0.999798      48.224966     137.585948       0.416015       0.445354      -1.105108       0.037087       0.025879       0.065024       0.079204       0.088638       0.039056      -0.037049       0.103020       0.065621      -0.130989       0.035525       0.095465             18.833195      16.328329      -0.019777      -0.133530      19.569297       1.697100      20.601957           0.153507
            4             Zn      21.114551      11.741942       4.700742       0.923027      98.761481 0.19374991E+04  0.62211278E+05                                17.850349                           14.614958       0.186354       1.926291                    0.997870      45.817619     125.761955       0.461417       0.413414      -1.134187      -0.020976       0.015964       0.002225       0.026454      -0.013270      -0.012168       0.001124      -0.116334      -0.008338      -0.060744      -0.000405       0.061149             22.753939      29.963364       1.590883      -4.485707      16.404602       4.508975      21.893851          -0.010454
            5             Zn       8.375211       3.311580       8.821375       0.912411      90.957228 0.21139137E+04  0.69883790E+05                                17.423835                           15.844576       0.018039       1.848374                    0.999798      48.224544     137.584298       0.416018       0.445354      -1.105108       0.076258       0.017819       0.011857       0.079205       0.058250      -0.028665       0.089197       0.024734      -0.131497      -0.130979       0.035520       0.095459             18.832979      20.842086      -1.354671       1.298364      16.730673      -0.342319      18.926180           0.153505
            6             Zn      12.293973      18.549496      10.515173       0.923027      98.761439 0.19374981E+04  0.62211239E+05                                17.850347                           14.614957       0.186354       1.926291                    0.997870      45.817602     125.761909       0.461417       0.413414      -1.134187      -0.000183      -0.021679       0.015159       0.026454      -0.027043       0.010443      -0.013663       0.034586       0.169298      -0.060744      -0.000405       0.061149             22.753937      21.880581      -1.874993       3.555582      31.567184       1.612832      14.814046          -0.010455
            7             Zn      17.670211       2.199286      10.193515       0.912410      90.958515 0.21139513E+04  0.69885349E+05                                17.423992                           15.844711       0.018053       1.848374                    0.999798      48.224911     137.585694       0.416016       0.445354      -1.105108       0.076258       0.015292       0.014969       0.079204      -0.015992       0.062919       0.092374       0.039722      -0.086563      -0.130987       0.035524       0.095464             18.833155      20.842281       0.989975      -1.594028      18.693764      -0.757467      16.963419           0.153501
            8             Zn      16.738833       3.296052       7.193419       0.923028      98.761349 0.19374958E+04  0.62211154E+05                                17.850347                           14.614957       0.186348       1.926290                    0.997870      45.817569     125.761861       0.461416       0.413414      -1.134187      -0.000182       0.010344      -0.024347       0.026454       0.004622      -0.028618      -0.033130      -0.057458      -0.106839      -0.060744      -0.000404       0.061148             22.753938      21.880568       3.090668      -2.570115      16.184315       4.866200      30.196929          -0.010455
            9             Zn       6.733282      13.383804      14.018476       0.912415      90.954688 0.21138380E+04  0.69880639E+05                                17.423505                           15.844285       0.018057       1.848385                    0.999798      48.223900     137.581692       0.416022       0.445353      -1.105108       0.034646       0.029077       0.065020       0.079205       0.102498      -0.025576       0.047368       0.000284       0.065578      -0.130965       0.035512       0.095452             18.832615      19.338128      -0.833333       1.603420      16.558396      -0.571664      20.601321           0.153511
           10             Zn       7.549065      10.203383      13.479628       0.923026      98.761473 0.19374985E+04  0.62211261E+05                                17.850358                           14.614964       0.186348       1.926289                    0.997870      45.817601     125.761950       0.461416       0.413414      -1.134187       0.009938      -0.024416       0.002225       0.026454      -0.040764      -0.002090      -0.012040       0.087128      -0.008338      -0.060744      -0.000405       0.061149             22.753950      18.128930       4.789289       3.182495      28.239012      -5.506732      21.893907          -0.010455
           11             Zn      14.676982      14.337550       0.042490       0.912414      90.955834 0.21138719E+04  0.69882051E+05                                17.423655                           15.844416       0.018044       1.848379                    0.999798      48.224183     137.582849       0.416020       0.445354      -1.105108       0.037104       0.068965       0.011850       0.079205       0.056547       0.078622      -0.050942       0.037323      -0.131489      -0.130971       0.035516       0.095455             18.832782      16.327976      -0.134728       0.008286      21.244391       1.342690      18.925978           0.153505
           12             Zn      11.819551      14.145009       1.736288       0.923026      98.761517 0.19374997E+04  0.62211305E+05                                17.850361                           14.614967       0.186350       1.926290                    0.997870      45.817612     125.761976       0.461417       0.413414      -1.134187      -0.020977       0.005480       0.015158       0.026454      -0.014651      -0.010465       0.013647      -0.057123       0.169299      -0.060745      -0.000405       0.061149             22.753956      29.963362      -4.059444       2.484642      23.484452       3.011641      14.814054          -0.010455
           13              H      11.939461       9.568027       0.386271       0.127323       1.261149 0.96491442E+01  0.98302335E+02                                 1.854032                            1.758675      -1.349536       2.242038                    0.994906       3.547843       9.798645       0.500170       1.202025      -0.727222      -0.016918      -0.008607       0.036850       0.041451       0.001170      -0.004275      -0.004798       0.007025       0.039102      -0.011001      -0.004072       0.015074              1.884300       1.554062       0.097930      -0.317809       1.872120      -0.089318       2.226718           0.000042
           14              H      18.191061      15.979739      15.250680       0.101954       1.418283 0.11375897E+02  0.12201774E+03                                 2.074261                            1.961816      -1.488729       2.155805                    0.992239       4.022424      11.790464       0.450098       1.268709      -0.710096      -0.001928       0.034041      -0.013887       0.036815      -0.004520      -0.008470      -0.007023      -0.020573      -0.009348      -0.016978       0.002291       0.014687              2.116862       1.591487       0.169700      -0.136305       2.620495      -0.077412       2.138604           0.001451
           15              H      18.107580      12.055888      14.321874       0.130946       1.136214 0.84196198E+01  0.82754058E+02                                 1.720939                            1.636940      -1.145062       2.344385                    0.996582       3.350929       9.037175       0.522162       1.193450      -0.729833       0.006463      -0.030604      -0.026659       0.041099      -0.003200      -0.003898       0.010992      -0.008796       0.017945      -0.008476      -0.007532       0.016008              1.752091       1.421752      -0.000893      -0.193548       1.999051       0.272118       1.835471          -0.000007
           16              H      17.629022      16.100242      12.952368       0.128006       1.137238 0.85184720E+01  0.84135060E+02                                 1.738299                            1.660053      -1.097197       2.363965                    0.996929       3.374375       9.181221       0.511184       1.213147      -0.725429      -0.029310       0.020167       0.016121       0.039060      -0.010998      -0.010688       0.000286       0.000348      -0.003194      -0.015028      -0.000657       0.015685              1.768413       1.753723      -0.370756      -0.214071       1.726632       0.029951       1.824884          -0.000074
           17              H      14.576716       4.147666       3.192003       0.126084       1.324992 0.10223790E+02  0.10584354E+03                                 1.934937                            1.826923      -1.318193       2.258040                    0.994713       3.581266      10.023107       0.483274       1.224221      -0.722743      -0.016938       0.030696       0.023193       0.042037      -0.008288      -0.008535       0.006265      -0.010865       0.006064      -0.012848      -0.003041       0.015889              1.966888       1.882774      -0.430510      -0.089194       2.003901       0.288222       2.013991           0.000067
           18              H      17.279200       1.165509       3.109481       0.133378       1.188792 0.90319783E+01  0.91072615E+02                                 1.838860                            1.747208      -1.605496       2.160713                    0.992633       3.461483       9.706642       0.479252       1.267470      -0.713189       0.020105      -0.020339       0.018303       0.033954      -0.007832       0.006589      -0.001734       0.001690      -0.010909      -0.008953      -0.003157       0.012111              1.871748       1.821697      -0.430421       0.196292       1.875377      -0.083093       1.918170          -0.000083
           19              H      20.327674       6.040025      17.222418       0.129612       1.154961 0.85968243E+01  0.84943118E+02                                 1.742603                            1.656327      -1.121196       2.353729                    0.996929       3.362431       9.094354       0.518001       1.196701      -0.729283      -0.006075      -0.002983      -0.040646       0.041206      -0.000792       0.000553       0.004993      -0.003030       0.045990      -0.009534      -0.006905       0.016439              1.777040       1.679899      -0.192152       0.111809       1.463197       0.051427       2.188022           0.000006
           20              H      22.418685       5.473281      16.358575       0.126689       1.123267 0.83320650E+01  0.81832904E+02                                 1.721909                            1.639378      -1.060111       2.380412                    0.997452       3.365858       9.129766       0.515578       1.209586      -0.726026      -0.017163       0.029312      -0.020430       0.039637      -0.011375       0.001806      -0.008639      -0.007596       0.009577      -0.014443      -0.001315       0.015758              1.756832       1.708750      -0.289711      -0.060160       1.844151      -0.291986       1.717596          -0.000008
           21              H       5.391044      10.910824       9.281038       0.127323       1.261149 0.96491421E+01  0.98302305E+02                                 1.854031                            1.758674      -1.349535       2.242038                    0.994906       3.547843       9.798643       0.500170       1.202024      -0.727222       0.028670      -0.025274      -0.016046       0.041451      -0.006705      -0.008213       0.004322       0.007354      -0.021299      -0.011001      -0.004072       0.015074              1.884299       1.986664      -0.407584      -0.105985       1.742771       0.196010       1.923463           0.000042
           22              H      22.341873      12.805567      12.478308       0.101954       1.418278 0.11375846E+02  0.12201702E+03                                 2.074254                            1.961809      -1.488727       2.155807                    0.992239       4.022413      11.790411       0.450099       1.268707      -0.710096      -0.006819      -0.000154       0.036177       0.036815      -0.008826      -0.003972      -0.001692      -0.006346       0.042143      -0.016978       0.002291       0.014687              2.116854       2.041886      -0.219968       0.076516       1.677481       0.180519       2.631195           0.001451
           23              H      20.659072      13.173886       8.831559       0.130947       1.136203 0.84195185E+01  0.82752842E+02                                 1.720931                            1.636933      -1.145022       2.344407                    0.996582       3.350911       9.037125       0.522161       1.193455      -0.729832      -0.029606       0.014696      -0.024426       0.041099      -0.008305       0.008202      -0.004624       0.010717      -0.008539      -0.008477      -0.007531       0.016008              1.752083       1.821024      -0.297453       0.282386       1.553362      -0.035739       1.881864          -0.000008
           24              H      20.048611      12.843142      13.071761       0.128006       1.137238 0.85184696E+01  0.84135030E+02                                 1.738299                            1.660053      -1.097192       2.363968                    0.996929       3.374373       9.181215       0.511184       1.213148      -0.725429       0.011607      -0.033499       0.016395       0.039060      -0.010597      -0.001699      -0.008396      -0.014204       0.000544      -0.015028      -0.000657       0.015685              1.768413       1.683277      -0.267114      -0.075844       1.903250      -0.309365       1.718712          -0.000074
           25              H       7.646330      13.033179       3.397429       0.126084       1.324993 0.10223804E+02  0.10584372E+03                                 1.934938                            1.826924      -1.318194       2.258040                    0.994713       3.581265      10.023104       0.483274       1.224221      -0.722743       0.023618      -0.023928       0.025233       0.042037      -0.011492       0.004345      -0.007745      -0.000548       0.005348      -0.012848      -0.003041       0.015889              1.966890       2.024579      -0.214667       0.147368       1.988450      -0.457015       1.887640           0.000068
           26              H       7.677786      15.824119       0.496885       0.133378       1.188792 0.90319795E+01  0.91072629E+02                                 1.838860                            1.747208      -1.605496       2.160714                    0.992633       3.461483       9.706642       0.479252       1.267470      -0.713189       0.018470       0.015835      -0.023686       0.033954       0.005883      -0.002985      -0.008543      -0.001016       0.004434      -0.008953      -0.003157       0.012111              1.871748       1.930420       0.073600      -0.202173       1.773973      -0.423647       1.910851          -0.000083
           27              H      22.776117      14.901476       2.345718       0.129612       1.154962 0.85968390E+01  0.84943306E+02                                 1.742605                            1.656329      -1.121196       2.353728                    0.996929       3.362432       9.094361       0.518000       1.196702      -0.729283      -0.040570       0.004672       0.005491       0.041206      -0.006125      -0.000022      -0.000915       0.022505      -0.021756      -0.009534      -0.006905       0.016439              1.777042       2.178997      -0.065255      -0.151339       1.678719      -0.177803       1.473410           0.000006
           28              H      22.392579      17.171161       1.969982       0.126689       1.123269 0.83320809E+01  0.81833103E+02                                 1.721911                            1.639380      -1.060112       2.380412                    0.997452       3.365860       9.129775       0.515577       1.209586      -0.726025      -0.017918      -0.012936       0.032904       0.039637      -0.001778      -0.010820      -0.008991       0.003768       0.017226      -0.014443      -0.001315       0.015758              1.756834       1.552029      -0.076448      -0.303708       1.761521      -0.198635       1.956953          -0.000008
           29              H      12.351657       2.246289       8.754305       0.127323       1.261149 0.96491379E+01  0.98302240E+02                                 1.854030                            1.758673      -1.349536       2.242037                    0.994906       3.547841       9.798633       0.500171       1.202024      -0.727222      -0.012723       0.033137      -0.021407       0.041451      -0.005047       0.003909      -0.006092      -0.020100      -0.006527      -0.011001      -0.004072       0.015074              1.884298       1.899798      -0.164551       0.039391       2.081950      -0.400998       1.671147           0.000042
           30              H      20.172349      17.691634       9.946477       0.101954       1.418295 0.11376034E+02  0.12201968E+03                                 2.074279                            1.961832      -1.488737       2.155802                    0.992238       4.022451      11.790593       0.450094       1.268715      -0.710094       0.032359      -0.015809      -0.007637       0.036815      -0.010676      -0.007030      -0.006194       0.013935      -0.007198      -0.016979       0.002292       0.014687              2.116881       2.635959      -0.131201      -0.087317       2.069440      -0.215736       1.645244           0.001451
           31              H      16.362617      16.978080      11.061396       0.130947       1.136203 0.84195261E+01  0.82752928E+02                                 1.720932                            1.636933      -1.145021       2.344407                    0.996582       3.350911       9.037123       0.522161       1.193454      -0.729832      -0.027858      -0.023139       0.019432       0.041099       0.008356      -0.006857      -0.008322      -0.003622      -0.006050      -0.008477      -0.007531       0.016008              1.752084       1.959295       0.177359      -0.186915       1.715059      -0.311467       1.581896          -0.000008
           32              H      20.142042      15.324288       9.860444       0.128006       1.137238 0.85184740E+01  0.84135097E+02                                 1.738300                            1.660054      -1.097198       2.363965                    0.996929       3.374376       9.181229       0.511183       1.213149      -0.725429       0.011822       0.008829      -0.036166       0.039060      -0.004405      -0.008690      -0.008027      -0.000198       0.030354      -0.015028      -0.000657       0.015685              1.768414       1.541716      -0.091214      -0.301101       1.742922      -0.173078       2.020604          -0.000074
           33              H       7.807087       5.810707      12.048142       0.126084       1.324993 0.10223801E+02  0.10584365E+03                                 1.934936                            1.826922      -1.318193       2.258040                    0.994713       3.581263      10.023088       0.483275       1.224219      -0.722744       0.025214       0.017651      -0.028631       0.042037       0.001691      -0.010473      -0.009747       0.001636       0.007864      -0.012848      -0.003041       0.015889              1.966887       1.778795       0.166186      -0.446457       1.952702      -0.128483       2.169166           0.000068
           34              H       5.633294       6.430782      15.378852       0.133378       1.188792 0.90319816E+01  0.91072656E+02                                 1.838861                            1.747208      -1.605496       2.160714                    0.992633       3.461483       9.706642       0.479252       1.267470      -0.713189      -0.014389       0.023021       0.020393       0.033954      -0.001268      -0.006212       0.008281      -0.002413       0.009903      -0.008953      -0.003158       0.012111              1.871748       1.654908      -0.108109      -0.371004       2.008978       0.218192       1.951359          -0.000083
           35              H      11.134334      20.584079      14.093623       0.129612       1.154962 0.85968336E+01  0.84943233E+02                                 1.742604                            1.656328      -1.121196       2.353729                    0.996929       3.362432       9.094358       0.518001       1.196701      -0.729283      -0.004465      -0.040819       0.003434       0.041206       0.004557      -0.002443      -0.005543      -0.020750      -0.021720      -0.009534      -0.006905       0.016439              1.777041       1.381156       0.054058      -0.125311       2.208051       0.000170       1.741916           0.000006
           36              H      11.132764      20.187205      16.391935       0.126689       1.123269 0.83320817E+01  0.81833108E+02                                 1.721911                            1.639379      -1.060112       2.380412                    0.997452       3.365860       9.129773       0.515577       1.209586      -0.726026       0.023819      -0.024999      -0.019464       0.039637      -0.010127      -0.009857       0.003181      -0.008755      -0.001997      -0.014443      -0.001315       0.015758              1.756834       1.689001      -0.349972      -0.216647       1.731191       0.046171       1.850311          -0.000007
           37              H       3.056657       1.913241       9.165156       0.127323       1.261148 0.96491346E+01  0.98302199E+02                                 1.854030                            1.758673      -1.349535       2.242038                    0.994906       3.547841       9.798633       0.500171       1.202024      -0.727222      -0.012723      -0.014087       0.036850       0.041451       0.002780      -0.005747      -0.002875      -0.004890       0.039102      -0.011001      -0.004072       0.015074              1.884298       1.899798       0.004491      -0.169140       1.526380      -0.283499       2.226716           0.000040
           38              H       6.027209       2.562158       6.471794       0.101954       1.418288 0.11375962E+02  0.12201866E+03                                 2.074270                            1.961823      -1.488733       2.155804                    0.992239       4.022437      11.790526       0.450096       1.268712      -0.710095       0.032359      -0.010743      -0.013887       0.036815      -0.009087      -0.008990      -0.006345       0.013218      -0.009347      -0.016978       0.002291       0.014687              2.116871       2.635945      -0.112573      -0.110294       1.576053      -0.111388       2.138614           0.001451
           39              H       2.217477       3.505302       5.542988       0.130946       1.136214 0.84196193E+01  0.82754051E+02                                 1.720939                            1.636940      -1.145062       2.344385                    0.996582       3.350928       9.037172       0.522162       1.193451      -0.729833      -0.027858       0.014224      -0.026659       0.041099      -0.004980       0.009594      -0.006630       0.004375       0.017945      -0.008476      -0.007532       0.016008              1.752091       1.959305      -0.146172       0.212197       1.461497      -0.257840       1.835471          -0.000007
           40              H       5.996902       1.988145       4.173482       0.128006       1.137237 0.85184581E+01  0.84134894E+02                                 1.738298                            1.660052      -1.097192       2.363968                    0.996929       3.374373       9.181216       0.511184       1.213148      -0.725429       0.011822      -0.033557       0.016121       0.039060      -0.009413      -0.002512      -0.010392      -0.011380      -0.003194      -0.015028      -0.000657       0.015685              1.768412       1.541715      -0.313458      -0.026938       1.938638      -0.214470       1.824883          -0.000074
           41              H      17.102087       5.873331      11.970888       0.126084       1.324992 0.10223785E+02  0.10584346E+03                                 1.934936                            1.826922      -1.318193       2.258040                    0.994713       3.581264      10.023095       0.483275       1.224220      -0.722743       0.025214      -0.024360       0.023193       0.042037      -0.009897       0.003822      -0.009874       0.001036       0.006064      -0.012848      -0.003041       0.015889              1.966887       1.778794      -0.402408       0.254968       2.107877      -0.161301       2.013988           0.000065
           42              H      14.928294       9.260263      11.888367       0.133378       1.188792 0.90319753E+01  0.91072573E+02                                 1.838859                            1.747207      -1.605495       2.160714                    0.992633       3.461483       9.706640       0.479252       1.267469      -0.713189      -0.014389       0.024715       0.018303       0.033954      -0.006340       0.000045       0.006813      -0.009350      -0.010909      -0.008953      -0.003157       0.012111              1.871747       1.654907      -0.385344      -0.029003       2.042164       0.211173       1.918171          -0.000082
           43              H      15.579194       7.218047       8.443532       0.129612       1.154962 0.85968366E+01  0.84943277E+02                                 1.742605                            1.656329      -1.121196       2.353729                    0.996929       3.362432       9.094361       0.518000       1.196702      -0.729283      -0.004465      -0.005086      -0.040646       0.041206      -0.001447       0.004964      -0.000769       0.001820       0.045990      -0.009534      -0.006905       0.016439              1.777042       1.381157      -0.111414       0.078817       1.761943       0.094520       2.188026           0.000007
           44              H      15.577624       9.384501       7.579690       0.126688       1.123269 0.83320839E+01  0.81833143E+02                                 1.721912                            1.639380      -1.060112       2.380412                    0.997452       3.365862       9.129782       0.515577       1.209587      -0.726025       0.023819      -0.024216      -0.020430       0.039637      -0.011739      -0.007868       0.003997      -0.004897       0.009577      -0.014443      -0.001315       0.015758              1.756835       1.689002      -0.284373      -0.297571       1.863905       0.018103       1.717599          -0.000008
           45              H       2.644461       9.474091       0.502152       0.127323       1.261149 0.96491431E+01  0.98302283E+02                                 1.854029                            1.758672      -1.349535       2.242037                    0.994906       3.547840       9.798622       0.500172       1.202022      -0.727223      -0.016918       0.034271      -0.016046       0.041451      -0.003940       0.002029      -0.009056      -0.013109      -0.021299      -0.011001      -0.004072       0.015074              1.884297       1.554060      -0.290668       0.161570       2.175370      -0.153454       1.923461           0.000040
           46              H       4.045921       7.397352       3.699422       0.101954       1.418296 0.11376037E+02  0.12201972E+03                                 2.074280                            1.961832      -1.488737       2.155802                    0.992238       4.022453      11.790600       0.450094       1.268715      -0.710094      -0.001928      -0.006542       0.036177       0.036815      -0.009223      -0.002670      -0.003394      -0.003410       0.042144      -0.016979       0.002292       0.014687              2.116881       1.591499      -0.098243       0.194234       2.127914       0.026770       2.631231           0.001450
           47              H       3.962440       5.676739       0.052673       0.130947       1.136203 0.84195231E+01  0.82752892E+02                                 1.720932                            1.636933      -1.145021       2.344407                    0.996582       3.350910       9.037120       0.522161       1.193454      -0.729832       0.006463      -0.032415      -0.024426       0.041099      -0.004475      -0.002324       0.009124      -0.017625      -0.008539      -0.008477      -0.007531       0.016008              1.752083       1.421746      -0.189543       0.039174       1.952639       0.281931       1.881864          -0.000007
           48              H       3.483882       5.173712       4.292875       0.128006       1.137237 0.85184603E+01  0.84134917E+02                                 1.738298                            1.660052      -1.097196       2.363966                    0.996929       3.374374       9.181217       0.511184       1.213147      -0.725429      -0.029310       0.019945       0.016395       0.039060      -0.012732      -0.008549       0.000550       0.001594       0.000544      -0.015028      -0.000657       0.015685              1.768411       1.753721      -0.286153      -0.318437       1.832802       0.007496       1.718711          -0.000074
           49              H      10.131856      14.810888      12.176314       0.126084       1.324991 0.10223777E+02  0.10584332E+03                                 1.934932                            1.826919      -1.318195       2.258039                    0.994713       3.581260      10.023068       0.483277       1.224217      -0.722744      -0.016938       0.029043       0.025233       0.042036      -0.010066      -0.006343       0.006215      -0.011104       0.005347      -0.012848      -0.003041       0.015889              1.966883       1.882769      -0.176342      -0.402735       2.130246       0.261498       1.887633           0.000063
           50              H      12.834340      14.113097       9.275770       0.133378       1.188794 0.90320010E+01  0.91072907E+02                                 1.838863                            1.747211      -1.605498       2.160712                    0.992633       3.461487       9.706659       0.479251       1.267470      -0.713189       0.020105       0.013699      -0.023686       0.033954       0.004826      -0.009026      -0.000652       0.006804       0.004434      -0.008953      -0.003157       0.012111              1.871751       1.821699       0.102984      -0.461723       1.882700      -0.084642       1.910854          -0.000084
           51              H      11.032674      10.983078      11.124604       0.129612       1.154962 0.85968370E+01  0.84943286E+02                                 1.742605                            1.656330      -1.121197       2.353728                    0.996929       3.362431       9.094360       0.518000       1.196702      -0.729283      -0.006075      -0.040384       0.005491       0.041206       0.000377      -0.000889       0.000217      -0.025612      -0.021756      -0.009534      -0.006905       0.016439              1.777043       1.679902       0.069631      -0.211129       2.177815      -0.099709       1.473411           0.000007
           52              H      13.123685      10.020662      10.748867       0.126688       1.123270 0.83320876E+01  0.81833185E+02                                 1.721912                            1.639380      -1.060112       2.380412                    0.997452       3.365862       9.129781       0.515577       1.209587      -0.726025      -0.017163      -0.013923       0.032904       0.039637      -0.000587      -0.011502      -0.008099      -0.005047       0.017226      -0.014443      -0.001315       0.015758              1.756835       1.708753      -0.118805      -0.270993       1.604798      -0.241365       1.956955          -0.000007
           53              H       9.835904       0.508061      -0.024581       0.127323       1.261148 0.96491344E+01  0.98302173E+02                                 1.854028                            1.758672      -1.349536       2.242037                    0.994906       3.547838       9.798616       0.500171       1.202022      -0.727223       0.028670      -0.020928      -0.021407       0.041451      -0.009423      -0.004861       0.005363       0.012279      -0.006527      -0.011001      -0.004072       0.015074              1.884296       1.986660      -0.188027      -0.376832       1.995084       0.142647       1.671145           0.000041
           54              H       8.196733       4.028191       1.167592       0.101954       1.418298 0.11376059E+02  0.12202005E+03                                 2.074284                            1.961836      -1.488739       2.155801                    0.992238       4.022460      11.790639       0.450092       1.268718      -0.710094      -0.006819       0.035362      -0.007637       0.036815      -0.005713      -0.007813      -0.005171      -0.022793      -0.007199      -0.016979       0.002291       0.014687              2.116886       2.041918       0.029347      -0.231046       2.663493      -0.028006       1.645247           0.001449
           55              H       6.513932       0.536573       2.282510       0.130947       1.136202 0.84195151E+01  0.82752791E+02                                 1.720930                            1.636932      -1.145021       2.344407                    0.996582       3.350910       9.037118       0.522162       1.193454      -0.729832      -0.029606      -0.020857       0.019432       0.041099       0.006306      -0.009823      -0.004448       0.011546      -0.006050      -0.008477      -0.007531       0.016008              1.752082       1.821022       0.214728      -0.349445       1.853330      -0.099180       1.581895          -0.000007
           56              H       5.903471       4.616575       1.081559       0.128006       1.137237 0.85184612E+01  0.84134940E+02                                 1.738299                            1.660053      -1.097197       2.363966                    0.996929       3.374375       9.181225       0.511183       1.213149      -0.725429       0.011607       0.009109      -0.036166       0.039060      -0.003855      -0.010016      -0.006294      -0.004267       0.030354      -0.015028      -0.000657       0.015685              1.768413       1.683277      -0.129473      -0.245641       1.601358      -0.245516       2.020603          -0.000075
           57              H      16.941330      13.137078       3.269257       0.126084       1.324991 0.10223781E+02  0.10584337E+03                                 1.934933                            1.826920      -1.318194       2.258040                    0.994713       3.581262      10.023079       0.483276       1.224218      -0.722744       0.023618       0.019736      -0.028631       0.042036       0.001873      -0.012142      -0.007567       0.000291       0.007864      -0.012848      -0.003041       0.015889              1.966884       2.024573       0.099760      -0.240513       1.706917      -0.397471       2.169162           0.000064
           58              H      16.972786      10.876796       6.599966       0.133378       1.188793 0.90319865E+01  0.91072716E+02                                 1.838861                            1.747209      -1.605497       2.160713                    0.992633       3.461485       9.706648       0.479252       1.267469      -0.713189       0.018470      -0.019897       0.020393       0.033954      -0.001703       0.006373      -0.008158       0.000807       0.009903      -0.008953      -0.003157       0.012111              1.871748       1.930420      -0.182569       0.113839       1.733467      -0.415080       1.951358          -0.000083
           59              H      13.481117      12.494709       5.314737       0.129613       1.154961 0.85968324E+01  0.84943228E+02                                 1.742604                            1.656329      -1.121196       2.353729                    0.996929       3.362431       9.094359       0.518000       1.196702      -0.729283      -0.040570       0.006339       0.003434       0.041206      -0.001289      -0.005988      -0.000912       0.022517      -0.021720      -0.009534      -0.006905       0.016439              1.777041       2.178996      -0.161567      -0.032528       1.410212      -0.121015       1.741916           0.000007
           60              H      13.097579      12.596738       7.613050       0.126688       1.123270 0.83320865E+01  0.81833174E+02                                 1.721912                            1.639381      -1.060111       2.380412                    0.997452       3.365862       9.129782       0.515577       1.209587      -0.726025      -0.017918       0.029516      -0.019464       0.039637      -0.010953       0.000499      -0.010346      -0.002640      -0.001997      -0.014443      -0.001315       0.015758              1.756835       1.552030      -0.312954      -0.011952       1.868165      -0.221189       1.850312          -0.000008
           61              C      17.001694      11.031294      16.549077       0.629409      23.831736 0.24548954E+03  0.50386647E+04                                 7.666329                            5.549336       0.020420       2.074986                    0.999507      21.581340      59.330249       0.634371       0.470414      -1.024953      -0.032577      -0.055910       0.022194       0.068409      -0.023166       0.065249       0.000821       0.146345      -0.008144      -0.077788      -0.036047       0.113835              9.648800       5.366341       2.168456      -1.887774      15.692653      -1.304742       7.887405           0.001033
           62              C      17.384862      12.467263      16.182120      -0.013223      40.672610 0.42405827E+03  0.97959341E+04                                10.158903                            6.749637       0.068168       2.027769                    0.999209      26.753972      73.466551       0.658141       0.402872      -1.085282       0.003914       0.041584      -0.018377       0.045632      -0.007422      -0.001527       0.004218       0.022313       0.010068      -0.015763       0.003217       0.012547             13.782700       6.764948       3.364526      -3.037149      22.226411      -1.895365      12.356742           0.000553
           63              C      17.157619      13.484710      17.092139      -0.111077      36.449355 0.44212586E+03  0.10472043E+05                                 9.679580                            7.098604      -0.151314       1.920442                    0.999373      29.822364      86.969969       0.605047       0.427397      -1.053881      -0.002669       0.010904      -0.023653       0.026182      -0.009670       0.018853      -0.020645       0.097354       0.027668      -0.059641       0.004511       0.055131             11.880859       5.711027       1.140609      -1.697983      19.459815       2.493876      10.471734          -0.000320
           64              C      17.464679      14.816011      16.764862      -0.027889      43.432502 0.44520891E+03  0.10442225E+05                                10.680215                            6.964462       0.023637       2.008054                    0.999320      27.398764      76.570683       0.639196       0.408548      -1.078200      -0.013383      -0.032914      -0.039568       0.053179      -0.008967       0.001347      -0.011207      -0.005169      -0.005058      -0.012966      -0.003032       0.015998             14.735319       6.608115      -0.358536      -3.575044      19.696322       6.743241      17.901521          -0.000013
           65              C      17.986961      15.083513      15.489992      -0.171592      40.328685 0.48323112E+03  0.11752692E+05                                10.434640                            7.461410      -0.164478       1.901983                    0.999349      31.513787      94.428267       0.582915       0.432034      -1.046586      -0.041020      -0.013485       0.001881       0.043221      -0.023077       0.012447      -0.035702       0.001136      -0.094396      -0.050791      -0.002357       0.053148             13.123622       6.803499      -0.341197      -4.725120      12.331248       3.545740      20.236118           0.001472
           66              C      18.209152      14.077570      14.577515       0.082095      41.452423 0.40521926E+03  0.93103353E+04                                10.486930                            6.721618      -0.113791       1.977107                    0.999144      26.299380      73.439642       0.637591       0.418108      -1.068866      -0.012533      -0.000789      -0.002607       0.012826      -0.019718      -0.007819      -0.009664       0.016716       0.004004      -0.027415       0.006579       0.020836             14.581856       7.863083       1.574612      -6.472165      13.641372      -1.970276      22.241113           0.000028
           67              C      17.928176      12.760262      14.934464      -0.132557      36.384200 0.43838357E+03  0.10332715E+05                                 9.609581                            7.023509       0.003838       1.973569                    0.999451      29.487702      85.011552       0.615830       0.421974      -1.060182      -0.014298       0.003883       0.015564       0.021489      -0.018999       0.022827       0.028916       0.052932      -0.027445      -0.055032       0.013024       0.042007             11.810629       6.808140       2.809233      -3.980662      14.908527      -3.800311      13.715221          -0.000006
           68              C      12.343056      12.179325       0.207006       0.579222      25.725403 0.26383687E+03  0.55326989E+04                                 8.147158                            5.780439      -0.103199       2.021331                    0.999453      22.566057      63.414912       0.615017       0.474917      -1.019005      -0.022332       0.068619       0.014764       0.073656      -0.031507       0.082358      -0.050203       0.080894      -0.042680      -0.085970      -0.037889       0.123858             10.628395       5.721244      -0.264010      -2.166171      14.499328       6.067251      11.664613           0.001424
           69              C      18.741618      14.417771      13.213627       0.090599      42.774376 0.41973023E+03  0.97295561E+04                                10.716021                            6.845925      -0.172005       1.950178                    0.999090      26.659535      74.791312       0.631042       0.418722      -1.068407      -0.007013      -0.007044      -0.011404       0.015128       0.005932      -0.014389       0.005427      -0.022985       0.032433      -0.024885       0.007249       0.017636             14.971264      10.857537      -2.012792      -6.851078      11.586138      -4.178494      22.470117          -0.000003
           70              C      18.292414      15.550506      12.549944      -0.212263      40.311586 0.48406168E+03  0.11709835E+05                                10.303491                            7.383196       0.048371       1.972300                    0.999476      31.008871      90.927139       0.599566       0.422298      -1.058689      -0.006137      -0.014231      -0.012947       0.020194      -0.015748      -0.010197       0.028957       0.030181      -0.034357      -0.039620       0.001392       0.038229             12.970235       8.077908      -2.138383      -2.059710      13.252407      -6.842614      17.580391           0.000005
           71              C      13.772428       4.098213       0.623828       0.620492      24.000070 0.24772589E+03  0.51048697E+04                                 7.729407                            5.582525      -0.018453       2.056341                    0.999562      21.880817      60.612766       0.630045       0.471760      -1.022463      -0.037599       0.052813      -0.024062       0.069151       0.087655      -0.035846      -0.008916      -0.048506      -0.111689      -0.084712      -0.030401       0.115112              9.806051      11.377367      -4.691776       3.899826       7.973073      -1.215892      10.067712           0.001810
           72              C      14.845855       3.294518       1.309985      -0.028238      41.989985 0.43637557E+03  0.10167425E+05                                10.398737                            6.860861       0.024467       2.007737                    0.999241      27.213449      75.401539       0.649872       0.404509      -1.082632       0.038545      -0.025134       0.024759       0.052253       0.003025       0.003821       0.003734      -0.019740       0.030581      -0.015834       0.002915       0.012919             14.199342      16.455688      -7.884647       5.011277      11.346388      -1.537270      14.795950          -0.000505
           73              C      15.056991       3.484633       2.710393      -0.125226      36.685222 0.44961817E+03  0.10704541E+05                                 9.728666                            7.170531      -0.104629       1.933632                    0.999453      30.118508      88.335060       0.599918       0.428835      -1.051992       0.013781      -0.001150      -0.019101       0.023581       0.024133      -0.028288       0.010095      -0.022255      -0.060893      -0.047981       0.010181       0.037800             11.777961      10.606145      -4.006992       4.550975       8.519155      -0.938560      16.208583          -0.003931
           74              C      15.968207       2.687545       3.336152       0.008751      40.231547 0.41413172E+03  0.95482777E+04                                10.177518                            6.743834      -0.041411       1.997870                    0.999047      26.690582      74.185593       0.645079       0.411819      -1.075028       0.000361      -0.005088      -0.039535       0.039863       0.014381      -0.007551      -0.004541      -0.023901      -0.041409      -0.018571      -0.008364       0.026935             13.585743       9.668430      -3.657003       2.593234       9.154224       2.018005      21.934577          -0.001404
           75              C      16.684285       1.736218       2.635246      -0.159350      37.297811 0.45237151E+03  0.10769606E+05                                 9.778202                            7.134209       0.014469       1.968471                    0.999639      30.225141      88.191952       0.609781       0.421918      -1.057939      -0.020489       0.020832       0.002795       0.029353       0.022892       0.007344      -0.023169       0.007469      -0.111864      -0.049444       0.006338       0.043106             11.957167       8.813749      -4.223998      -1.928256      10.009881       4.283189      17.047870          -0.001141
           76              C      16.561543       1.587591       1.259594       0.076429      42.147562 0.41023276E+03  0.94374545E+04                                10.542328                            6.731583      -0.087905       1.981252                    0.999231      26.348237      73.188783       0.642756       0.414224      -1.073303      -0.001560       0.007425      -0.002847       0.008104      -0.006334      -0.011651      -0.007738      -0.016087      -0.011523      -0.019966       0.006443       0.013523             14.667322      15.331258      -8.967372      -3.337871      13.604324       4.197770      15.066385          -0.001149
           77              C      15.597992       2.404103       0.604338      -0.145555      37.811552 0.44813598E+03  0.10630070E+05                                 9.879652                            7.111808      -0.035104       1.955612                    0.999495      29.924065      86.790660       0.610096       0.423235      -1.058471      -0.000869       0.005817       0.014327       0.015487       0.043509      -0.000367      -0.001620       0.007555       0.058405      -0.053420       0.019353       0.034067             12.373095      15.019796      -8.029808       0.649499      11.743341       0.490441      10.356147          -0.001544
           78              C      17.442757       0.669043       0.524451       0.093063      42.484723 0.41084871E+03  0.94674723E+04                                10.620037                            6.753537      -0.152850       1.956678                    0.999095      26.503355      73.994959       0.638472       0.416305      -1.070567       0.011105      -0.000350      -0.000221       0.011113      -0.014090       0.005867      -0.001692       0.023368       0.006846      -0.019489       0.000187       0.019302             14.779314      14.245194      -7.960018      -6.249746      15.379674       1.972928      14.713075          -0.000614
           79              C      22.777945       4.720728      16.810512      -0.197319      40.279813 0.47771376E+03  0.11510376E+05                                10.297354                            7.337483       0.015527       1.965893                    0.999370      30.687781      89.607640       0.601488       0.422627      -1.059203       0.005562      -0.004280       0.004871       0.008543      -0.000973       0.031635      -0.013948      -0.018468      -0.052716      -0.043605       0.012471       0.031134             13.000160      12.874281      -3.474683      -7.266024       9.327620      -0.036488      16.798580          -0.003618
           80              C      16.230538       2.820642       4.825051       0.560409      25.686812 0.26986368E+03  0.56708027E+04                                 8.082708                            5.804744      -0.072483       2.029566                    0.999263      22.549237      62.696269       0.622520       0.468223      -1.026292       0.006623       0.008991       0.047455       0.048751       0.018234      -0.036869      -0.003454       0.153633      -0.209819      -0.077135      -0.043960       0.121095             10.376021       5.101113      -0.494662       2.231925       7.587535       1.683502      18.439415           0.001457
           81              C      22.269419      11.593110       7.368294       0.629407      23.831694 0.24548927E+03  0.50386571E+04                                 7.666315                            5.549329       0.020453       2.074997                    0.999507      21.581334      59.330193       0.634372       0.470413      -1.024954       0.001295      -0.034096      -0.059292       0.068409       0.071120      -0.022215      -0.031460      -0.009513      -0.207569      -0.077789      -0.036045       0.113834              9.648775       6.830587      -1.793963       1.029069       6.229059       2.324140      15.886679           0.001032
           82              C      22.309640      11.979155       8.849117      -0.013223      40.672568 0.42405808E+03  0.97959285E+04                                10.158894                            6.749635       0.068164       2.027767                    0.999209      26.753971      73.466539       0.658142       0.402871      -1.085282      -0.008030       0.006224       0.044486       0.045631      -0.001331      -0.001253      -0.006856      -0.007465      -0.041547      -0.015763       0.003217       0.012546             13.782681      10.508651      -3.287026       1.278523       8.268208       3.715248      22.571185           0.000552
           83              C      23.313076      11.472570       9.656247      -0.111077      36.449358 0.44212600E+03  0.10472047E+05                                 9.679581                            7.098606      -0.151312       1.920442                    0.999373      29.822376      86.970014       0.605047       0.427397      -1.053881      -0.020857       0.002872       0.015562       0.026182       0.025760      -0.033926      -0.004673      -0.023064      -0.126761      -0.059641       0.004511       0.055130             11.880857      10.729363      -2.781486       4.340677       6.847936       0.346789      18.065272          -0.000320
           84              C      23.350011      11.780665      11.026456      -0.027889      43.432481 0.44520878E+03  0.10442221E+05                                10.680210                            6.964460       0.023637       2.008054                    0.999320      27.398761      76.570661       0.639197       0.408547      -1.078200      -0.047437      -0.001043      -0.024014       0.053179       0.000610      -0.011254      -0.006335      -0.004224       0.023237      -0.012966      -0.003032       0.015998             14.735310      17.949482      -6.636991       6.404503       9.367167      -1.327976      16.889281          -0.000013
           85              C      22.335627      12.595833      11.551960      -0.171592      40.328658 0.48323085E+03  0.11752682E+05                                10.434634                            7.461407      -0.164477       1.901984                    0.999349      31.513773      94.428186       0.582916       0.432034      -1.046586      -0.011619      -0.039352      -0.013582       0.043221       0.021564      -0.028964      -0.018227      -0.044567       0.082868      -0.050791      -0.002356       0.053147             13.123612      17.979995      -7.714033       1.752996      10.156757       0.193223      11.234084           0.001472
           86              C      21.330849      13.097548      10.756593       0.082095      41.452446 0.40521965E+03  0.93103462E+04                                10.486933                            6.721621      -0.113792       1.977107                    0.999144      26.299386      73.439659       0.637591       0.418108      -1.068866      -0.005890      -0.011391      -0.000233       0.012826      -0.007435      -0.015167      -0.014208      -0.021071      -0.014007      -0.027415       0.006579       0.020836             14.581859      17.150341      -8.516275      -2.668468      11.787970       3.704227      14.807265           0.000027
           87              C      21.331539      12.806304       9.393934      -0.132557      36.384153 0.43838326E+03  0.10332705E+05                                 9.609570                            7.023505       0.003865       1.973578                    0.999451      29.487680      85.011451       0.615830       0.421973      -1.060182       0.011745      -0.017986       0.000578       0.021489       0.023206       0.016953      -0.028729      -0.006536      -0.099156      -0.055031       0.013025       0.042006             11.810611      10.189771      -4.227164      -2.189375       8.846012       4.291952      16.396050          -0.000008
           88              C       5.848637      11.205229      11.872916       0.579223      25.725406 0.26383695E+03  0.55327009E+04                                 8.147158                            5.780439      -0.103200       2.021331                    0.999453      22.566055      63.414903       0.615017       0.474917      -1.019005       0.021824      -0.029031       0.064079       0.073656       0.084862      -0.060537      -0.033223       0.002968      -0.036570      -0.085969      -0.037889       0.123858             10.628396      12.567369      -4.024162       5.959108       7.396345      -1.413783      11.921473           0.001424
           89              C      20.249568      13.941344      11.371642       0.090599      42.774415 0.41973066E+03  0.97295689E+04                                10.716028                            6.845930      -0.172004       1.950178                    0.999090      26.659548      74.791369       0.631041       0.418722      -1.068407      -0.014007      -0.003479      -0.004532       0.015127      -0.018584       0.006159       0.007432       0.012715       0.012276      -0.024887       0.007249       0.017637             14.971272      16.082599      -8.531422      -5.959315      15.087314       1.039143      13.743903          -0.000003
           90              C      19.731802      13.615956      12.617190      -0.212261      40.311541 0.48406121E+03  0.11709820E+05                                10.303481                            7.383191       0.048370       1.972300                    0.999476      31.008845      90.927030       0.599566       0.422298      -1.058690      -0.016672      -0.001852      -0.011244       0.020195      -0.006281       0.022499      -0.019855      -0.031005      -0.063535      -0.039621       0.001393       0.038228             12.970218      12.941067      -3.771920      -7.320423       9.761499       0.252734      16.208088           0.000005
           91              C       5.001038      12.914954       3.880443       0.620492      24.000051 0.24772579E+03  0.51048675E+04                                 7.729404                            5.582526      -0.018454       2.056341                    0.999562      21.880826      60.612807       0.630045       0.471760      -1.022463      -0.021986      -0.033006       0.056649       0.069151      -0.006625       0.032092       0.087845      -0.044505       0.129145      -0.084712      -0.030400       0.115112              9.806042      11.047430       2.933788      -2.890736       9.815672      -4.809543       8.555025           0.001810
           92              C       5.768616      13.819447       2.952164      -0.028238      41.989995 0.43637595E+03  0.10167436E+05                                10.398741                            6.860865       0.024466       2.007737                    0.999241      27.213453      75.401564       0.649871       0.404509      -1.082632       0.028420       0.032247      -0.029713       0.052253      -0.002889       0.002802       0.001489       0.027238       0.010479      -0.015833       0.002914       0.012919             14.199344      15.839145       3.437999      -4.314213      14.642408      -7.898917      12.116480          -0.000504
           93              C       7.184326      13.655547       2.848397      -0.125226      36.685236 0.44961833E+03  0.10704546E+05                                 9.728669                            7.170533      -0.104629       1.933632                    0.999453      30.118513      88.335087       0.599918       0.428835      -1.051992      -0.014675       0.018241       0.002827       0.023581      -0.016206       0.024722       0.023839      -0.034473       0.046226      -0.047981       0.010181       0.037800             11.777964      16.991491       1.897669      -3.599676       9.114027      -4.063527       9.228374          -0.003929
           94              C       7.853858      14.418506       1.939080       0.008750      40.231544 0.41413158E+03  0.95482736E+04                                10.177517                            6.743832      -0.041411       1.997870                    0.999047      26.690583      74.185593       0.645079       0.411819      -1.075028      -0.038262       0.010715       0.003203       0.039863      -0.001496       0.006451       0.014450      -0.012388       0.057877      -0.018571      -0.008364       0.026935             13.585742      22.247977      -1.619335      -1.789785       9.624892      -3.778344       8.884358          -0.001404
           95              C       7.188668      15.340050       1.153370      -0.159351      37.297820 0.45237161E+03  0.10769609E+05                                 9.778204                            7.134210       0.014470       1.968471                    0.999639      30.225141      88.191952       0.609781       0.421918      -1.057939       0.001456      -0.021617       0.019803       0.029353       0.027127      -0.004804       0.022924      -0.045706       0.066166      -0.049444       0.006338       0.043106             11.957170      16.432134      -4.819489       1.431276      10.862334      -4.254363       8.577043          -0.001141
           96              C       5.827689      15.580723       1.292603       0.076429      42.147565 0.41023281E+03  0.94374560E+04                                10.542329                            6.731584      -0.087906       1.981252                    0.999231      26.348239      73.188791       0.642756       0.414224      -1.073303      -0.001612      -0.001180       0.007853       0.008104      -0.010914      -0.005120      -0.002538      -0.013028       0.037517      -0.019966       0.006443       0.013522             14.667322      14.030314      -4.769538       1.310895      18.004314      -8.726906      11.967339          -0.001149
           97              C       5.120524      14.773722       2.227028      -0.145555      37.811495 0.44813546E+03  0.10630053E+05                                 9.879633                            7.111798      -0.035104       1.955612                    0.999495      29.924051      86.790548       0.610097       0.423234      -1.058472       0.014467      -0.004810       0.002727       0.015487       0.001584       0.003250       0.043295       0.028886      -0.034332      -0.053420       0.019353       0.034067             12.373066      10.397129       0.223266      -1.380695      15.236716      -7.903922      11.485353          -0.001544
           98              C       5.179795      16.668653       0.546047       0.093063      42.484727 0.41084870E+03  0.94674724E+04                                10.620037                            6.753537      -0.152847       1.956679                    0.999095      26.503365      73.994997       0.638472       0.416305      -1.070567       0.002619       0.010795      -0.000297       0.011113       0.004857      -0.008359      -0.013278      -0.005439      -0.034478      -0.019489       0.000187       0.019302             14.779312      11.542533      -7.031127       0.177337      18.243067      -6.775505      14.552337          -0.000613
           99              C      22.762831      17.443245       1.140202      -0.197318      40.279792 0.47771348E+03  0.11510367E+05                                10.297350                            7.337480       0.015527       1.965894                    0.999370      30.687772      89.607607       0.601488       0.422627      -1.059203       0.005197       0.004357      -0.005196       0.008543       0.031915      -0.007312      -0.005790       0.012623       0.066428      -0.043605       0.012471       0.031134             13.000155      12.276541      -7.666198      -1.986915      17.061670      -1.427060       9.662254          -0.003618
          100              C       9.355112      14.284519       1.761220       0.560410      25.686825 0.26986379E+03  0.56708051E+04                                 8.082709                            5.804744      -0.072483       2.029566                    0.999263      22.549234      62.696252       0.622520       0.468223      -1.026292       0.048344      -0.006204      -0.001023       0.048751       0.017919       0.009086       0.023926      -0.189694      -0.124955      -0.077135      -0.043960       0.121095             10.376023      18.782113      -1.616165      -0.881468       4.975415      -0.741484       7.370542           0.001457
          101              C      15.084983      18.991496       9.817603       0.629407      23.831710 0.24548934E+03  0.50386586E+04                                 7.666318                            5.549330       0.020451       2.074997                    0.999507      21.581334      59.330188       0.634372       0.470413      -1.024954      -0.062473       0.018225      -0.021089       0.068409       0.020916       0.012795       0.073381      -0.099606       0.142323      -0.077789      -0.036045       0.113834              9.648782      16.082026      -1.864699      -0.349304       7.162766      -1.944276       5.701556           0.001032
          102              C      16.571187      18.631497       9.888888      -0.013223      40.672564 0.42405789E+03  0.97959228E+04                                10.158894                            6.749633       0.068165       2.027767                    0.999209      26.753964      73.466509       0.658142       0.402871      -1.085282       0.041164      -0.019443      -0.003116       0.045631       0.003430      -0.001535      -0.000666      -0.017726       0.037152      -0.015764       0.003217       0.012547             13.782684      22.868743      -2.769736      -0.423767      11.102950      -3.490770       7.376360           0.000552
          103              C      17.494108      19.421505       9.226258      -0.111077      36.449350 0.44212590E+03  0.10472044E+05                                 9.679581                            7.098605      -0.151314       1.920442                    0.999373      29.822367      86.969983       0.605047       0.427397      -1.053881       0.009830      -0.024263      -0.000410       0.026182      -0.011341       0.018922       0.028265      -0.071722       0.094030      -0.059641       0.004511       0.055131             11.880858      19.098501       1.409350      -2.830370       9.356282      -2.984359       7.187790          -0.000320
          104              C      18.859412      19.090776       9.244166      -0.027889      43.432529 0.44520902E+03  0.10442229E+05                                10.680222                            6.964464       0.023636       2.008054                    0.999320      27.398775      76.570745       0.639196       0.408548      -1.078200      -0.035265      -0.039608       0.003949       0.053179      -0.012113      -0.006687       0.004837      -0.001672       0.003631      -0.012966      -0.003032       0.015998             14.735331      18.624830       4.710099      -4.682103      15.354268      -6.833678      10.226895          -0.000013
          105              C      19.253913      17.933381       9.932958      -0.171593      40.328785 0.48323224E+03  0.11752729E+05                                10.434664                            7.461422      -0.164484       1.901981                    0.999349      31.513836      94.428546       0.582914       0.432035      -1.046586      -0.023720      -0.005626      -0.035691       0.043222      -0.034609      -0.012765       0.031511       0.023906       0.050015      -0.050791      -0.002358       0.053148             13.123658      11.783144       1.793695      -2.103668      17.463151      -7.625083      10.124680           0.001472
          106              C      18.340780      17.139339      10.588389       0.082095      41.452447 0.40521941E+03  0.93103404E+04                                10.486937                            6.721621      -0.113791       1.977107                    0.999144      26.299385      73.439678       0.637590       0.418109      -1.068866      -0.004032      -0.005012      -0.011097       0.012826      -0.013777      -0.010193      -0.001529      -0.017769       0.053615      -0.027416       0.006579       0.020837             14.581866      14.041228      -3.532586       0.649911      19.286879      -8.234589      10.417490           0.000028
          107              C      16.995789      17.503553      10.585405      -0.132557      36.384153 0.43838296E+03  0.10332696E+05                                 9.609569                            7.023502       0.003866       1.973578                    0.999451      29.487669      85.011404       0.615830       0.421973      -1.060182       0.000018       0.012162      -0.017716       0.021489       0.032499      -0.010023       0.022594      -0.026552       0.087489      -0.055031       0.013025       0.042006             11.810612      15.772209      -4.525372       1.352226      12.228080      -4.180237       7.431546          -0.000007
          108              C      14.977812       2.010552       8.506038       0.579222      25.725419 0.26383692E+03  0.55327008E+04                                 8.147163                            5.780440      -0.103199       2.021332                    0.999453      22.566064      63.414955       0.615017       0.474917      -1.019005       0.060416       0.006279      -0.041662       0.073656      -0.027809      -0.001113       0.099281      -0.070054       0.052028      -0.085970      -0.037889       0.123859             10.628406      13.768837       4.672790      -3.481171       9.953886      -4.414777       8.162495           0.001424
          109              C      18.808119      15.892962      11.286662       0.090600      42.774420 0.41973069E+03  0.97295699E+04                                10.716031                            6.845931      -0.172004       1.950178                    0.999090      26.659540      74.791350       0.631041       0.418722      -1.068407      -0.008630      -0.012178      -0.002466       0.015128       0.001316      -0.000958      -0.019894       0.004143      -0.032630      -0.024885       0.007248       0.017636             14.971280      10.522632      -6.092985      -0.676177      19.782111      -7.186209      14.609096          -0.000003
          110              C      19.784425      15.092762      10.710591      -0.212262      40.311585 0.48406214E+03  0.11709848E+05                                10.303491                            7.383200       0.048372       1.972300                    0.999476      31.008866      90.927130       0.599565       0.422298      -1.058689      -0.015339      -0.013125       0.000515       0.020194       0.023504      -0.011106      -0.008187       0.001620       0.096319      -0.039620       0.001392       0.038229             12.970231      11.823003      -7.640306      -1.604354      17.152502      -1.820044       9.935189           0.000005
          111              C       7.549508       3.140124      11.832533       0.620492      24.000076 0.24772617E+03  0.51048767E+04                                 7.729409                            5.582530      -0.018456       2.056340                    0.999562      21.880827      60.612800       0.630045       0.471760      -1.022463       0.041174      -0.033903      -0.044013       0.069151      -0.004431       0.065847      -0.031389       0.134415      -0.099078      -0.084712      -0.030400       0.115112              9.806048       5.841418      -0.814152      -3.094121      11.867753       4.429093      11.708974           0.001810
          112              C       7.053705       4.069236      12.909527      -0.028238      41.989959 0.43637559E+03  0.10167426E+05                                10.398734                            6.860862       0.024466       2.007737                    0.999241      27.213453      75.401564       0.649871       0.404509      -1.082632      -0.014207       0.033279       0.037697       0.052253       0.004014      -0.003260      -0.002647      -0.005255      -0.045484      -0.015834       0.002915       0.012919             14.199332       7.722446      -1.315842      -5.368294      17.143228       5.859806      17.732323          -0.000505
          113              C       7.292321       5.471248      12.770645      -0.125226      36.685232 0.44961823E+03  0.10704543E+05                                 9.728669                            7.170533      -0.104630       1.933632                    0.999453      30.118507      88.335064       0.599918       0.428835      -1.051992       0.002486      -0.015873       0.017261       0.023582       0.005468       0.014423      -0.025622       0.063966       0.000394      -0.047981       0.010181       0.037800             11.777962       6.642778      -0.332260      -2.930519      17.926960       3.486761      10.764147          -0.003929
          114              C       6.760577       6.308510      13.705245       0.008750      40.231524 0.41413155E+03  0.95482727E+04                                10.177514                            6.743833      -0.041411       1.997870                    0.999047      26.690583      74.185598       0.645079       0.411819      -1.075028      -0.004818      -0.038333       0.009820       0.039863      -0.004892       0.007579      -0.004947       0.040609      -0.024987      -0.018571      -0.008365       0.026935             13.585735       7.347084       1.941007      -3.507158      22.287172      -0.309658      11.122949          -0.001404
          115              C       6.029024       5.817166      14.769421      -0.159351      37.297815 0.45237165E+03  0.10769610E+05                                 9.778204                            7.134210       0.014470       1.968471                    0.999639      30.225139      88.191951       0.609781       0.421918      -1.057939       0.014765      -0.002483      -0.025247       0.029353      -0.015527       0.025419       0.021652       0.056879       0.008945      -0.049444       0.006338       0.043106             11.957166       7.800714       2.735803      -4.616197      15.583802      -3.943550      12.486983          -0.001141
          116              C       5.853520       4.454791      14.976076       0.076429      42.147569 0.41023300E+03  0.94374614E+04                                10.542330                            6.731585      -0.087906       1.981252                    0.999231      26.348241      73.188797       0.642756       0.414224      -1.073303       0.006761      -0.003498      -0.002779       0.008104      -0.012253      -0.007143      -0.008033       0.013170       0.005439      -0.019966       0.006443       0.013523             14.667322       9.204753       1.599789      -7.811695      13.518045      -3.003506      21.279169          -0.001149
          117              C       6.390362       3.577168      13.993192      -0.145555      37.811470 0.44813507E+03  0.10630042E+05                                 9.879630                            7.111795      -0.035104       1.955612                    0.999495      29.924049      86.790546       0.610097       0.423234      -1.058472       0.005389       0.013530      -0.005270       0.015487       0.006547       0.038978      -0.009625      -0.008528      -0.079101      -0.053420       0.019353       0.034067             12.373060       7.921500      -0.635553      -6.112169      10.921479       2.174085      18.276202          -0.001544
          118              C       5.196695       3.961167      16.194937       0.093064      42.484685 0.41084832E+03  0.94674613E+04                                10.620030                            6.753533      -0.152849       1.956678                    0.999095      26.503352      73.994949       0.638473       0.416305      -1.070567       0.002560       0.002021       0.010624       0.011113      -0.001401      -0.006129       0.008370      -0.023675       0.038964      -0.019490       0.000187       0.019302             14.779301      11.292753      -1.213854      -7.063782      12.216877      -5.254695      20.828273          -0.000613
          119              C      10.500006      20.741750      16.829826      -0.197318      40.279803 0.47771359E+03  0.11510370E+05                                10.297351                            7.337480       0.015527       1.965894                    0.999370      30.687776      89.607615       0.601488       0.422627      -1.059203      -0.002681       0.006108       0.005337       0.008543      -0.006235      -0.004294       0.035072       0.019199      -0.040041      -0.043605       0.012471       0.031134             13.000155       7.818740      -2.325406      -1.663195      13.859070      -6.894006      17.322655          -0.003617
          120              C       6.957507       7.810403      13.610960       0.560410      25.686788 0.26986348E+03  0.56707971E+04                                 8.082702                            5.804741      -0.072483       2.029567                    0.999263      22.549223      62.696212       0.622520       0.468223      -1.026292       0.010408       0.047266      -0.005859       0.048751      -0.001407       0.055948       0.001092       0.054840       0.297749      -0.077134      -0.043960       0.121094             10.376010       7.169110       1.941732      -1.487529      18.580755      -1.046963       5.378165           0.001457
          121              C      19.529843       2.705035       7.770192       0.629409      23.831743 0.24548972E+03  0.50386693E+04                                 7.666331                            5.549338       0.020418       2.074986                    0.999507      21.581349      59.330285       0.634371       0.470414      -1.024953      -0.062473      -0.016862       0.022194       0.068409       0.016847       0.017816       0.062775      -0.149761      -0.008144      -0.077788      -0.036047       0.113835              9.648801      16.082061      -0.727582      -1.752077       4.976933      -1.481987       7.887411           0.001035
          122              C       2.426047       2.700287       7.403234      -0.013223      40.672606 0.42405818E+03  0.97959320E+04                                10.158903                            6.749637       0.068168       2.027769                    0.999209      26.753970      73.466552       0.658141       0.402872      -1.085282       0.041164      -0.007071      -0.018377       0.045632      -0.000792       0.003673      -0.002575      -0.026753       0.010068      -0.015764       0.003217       0.012547             13.782701      22.868774      -0.987703      -2.622117       6.122588      -2.437460      12.356742           0.000554
          123              C       3.348968       2.215462       8.313253      -0.111077      36.449354 0.44212570E+03  0.10472038E+05                                 9.679581                            7.098604      -0.151314       1.920442                    0.999373      29.822363      86.969969       0.605047       0.427397      -1.053881       0.009830      -0.005422      -0.023653       0.026182       0.016166      -0.015011       0.023587      -0.093843       0.027668      -0.059641       0.004511       0.055131             11.880861      19.098513      -2.477501       1.964503       6.072337      -2.289829      10.471733          -0.000321
          124              C       4.714272       2.164551       7.985977      -0.027889      43.432498 0.44520872E+03  0.10442220E+05                                10.680216                            6.964462       0.023637       2.008055                    0.999320      27.398766      76.570705       0.639196       0.408548      -1.078200      -0.035265      -0.004332      -0.039568       0.053179      -0.009048      -0.010467       0.004225      -0.004568      -0.005058      -0.012966      -0.003032       0.015998             14.735322      18.624825      -3.606177       5.576964       7.679621      -5.210538      17.901520          -0.000015
          125              C       5.108773       2.598952       6.711107      -0.171593      40.328753 0.48323208E+03  0.11752722E+05                                10.434654                            7.461419      -0.164480       1.901983                    0.999349      31.513811      94.428397       0.582915       0.432034      -1.046586      -0.023720      -0.036082       0.001881       0.043221      -0.019649      -0.031218       0.021331      -0.024230      -0.094395      -0.050791      -0.002357       0.053148             13.123642      11.783123      -1.686989       2.190146       7.351649      -5.486566      20.236155           0.001472
          126              C       4.195640       3.075899       5.798629       0.082095      41.452445 0.40521939E+03  0.93103392E+04                                10.486935                            6.721619      -0.113790       1.977107                    0.999144      26.299380      73.439647       0.637591       0.418108      -1.068866      -0.004032      -0.011894      -0.002607       0.012826      -0.012823      -0.011370      -0.005026      -0.034305       0.004004      -0.027415       0.006579       0.020837             14.581865      14.041224      -0.095094      -3.590634       7.463236      -5.733972      22.241135           0.000028
          127              C       2.850649       3.148341       6.155579      -0.132557      36.384196 0.43838352E+03  0.10332713E+05                                 9.609579                            7.023508       0.003838       1.973569                    0.999451      29.487698      85.011529       0.615830       0.421973      -1.060182       0.000018      -0.014816       0.015564       0.021489      -0.003081       0.033870       0.014492      -0.064867      -0.027445      -0.055032       0.013024       0.042007             11.810627      15.772224       0.386594      -4.707245       5.944434      -2.851295      13.715221          -0.000005
          128              C      10.532952      19.567718       8.985892       0.579223      25.725395 0.26383673E+03  0.55326957E+04                                 8.147157                            5.780438      -0.103199       2.021332                    0.999453      22.566054      63.414910       0.615017       0.474917      -1.019005       0.060416      -0.039461       0.014764       0.073656      -0.006843      -0.026977       0.092604      -0.101623      -0.042680      -0.085970      -0.037889       0.123859             10.628396      13.768825      -2.438956       5.291963       6.451750      -3.674097      11.664612           0.001422
          129              C       4.662979       3.501165       4.434742       0.090599      42.774417 0.41973051E+03  0.97295645E+04                                10.716029                            6.845928      -0.172003       1.950179                    0.999090      26.659543      74.791350       0.631041       0.418722      -1.068407      -0.008630      -0.004932      -0.011404       0.015127      -0.000665       0.001485      -0.015308       0.025833       0.032434      -0.024887       0.007249       0.017637             14.971277      10.522639      -1.922277      -5.821223      11.921045      -5.523645      22.470147          -0.000003
          130              C       5.639285       2.771987       3.771058      -0.212262      40.311574 0.48406188E+03  0.11709841E+05                                10.303490                            7.383198       0.048370       1.972300                    0.999476      31.008859      90.927101       0.599565       0.422298      -1.058689      -0.015339      -0.002212      -0.012947       0.020195      -0.006002       0.025293      -0.017399      -0.041938      -0.034358      -0.039621       0.001392       0.038228             12.970232      11.823012      -3.150535      -7.143000       9.507296      -0.203135      17.580387           0.000005
          131              C      16.844508       5.109802       9.402713       0.620491      24.000068 0.24772601E+03  0.51048728E+04                                 7.729406                            5.582527      -0.018454       2.056341                    0.999562      21.880827      60.612801       0.630045       0.471760      -1.022463       0.041174      -0.050076      -0.024062       0.069151       0.063505      -0.017960      -0.032278       0.130211      -0.111689      -0.084712      -0.030401       0.115112              9.806047       5.841415      -3.195619      -0.156311      13.509004       4.081984      10.067721           0.001811
          132              C      16.348705       6.355736      10.088871      -0.028238      41.989972 0.43637568E+03  0.10167428E+05                                10.398736                            6.860862       0.024467       2.007737                    0.999241      27.213448      75.401537       0.649871       0.404509      -1.082632      -0.014207       0.043767       0.024759       0.052253      -0.002358       0.004602       0.002715       0.020100       0.030581      -0.015833       0.002915       0.012919             14.199337       7.722447      -5.524390      -0.176582      20.079608       5.238787      14.795957          -0.000505
          133              C      16.587321       6.509958      11.489279      -0.125226      36.685207 0.44961792E+03  0.10704534E+05                                 9.728665                            7.170531      -0.104629       1.933632                    0.999453      30.118503      88.335049       0.599918       0.428835      -1.051992       0.002485       0.013603      -0.019101       0.023582       0.015243       0.002365      -0.029942       0.043538      -0.060894      -0.047981       0.010181       0.037800             11.777959       6.642775      -2.935848       0.281298      12.482520       4.638226      16.208581          -0.003934
          134              C      16.055577       7.597575      12.115038       0.008751      40.231546 0.41413177E+03  0.95482790E+04                                10.177519                            6.743835      -0.041411       1.997870                    0.999047      26.690577      74.185579       0.645079       0.411819      -1.075028      -0.004818       0.001676      -0.039535       0.039863       0.006403      -0.006354      -0.006105       0.035135      -0.041409      -0.018571      -0.008365       0.026935             13.585746       7.347084      -3.029629       2.624688      11.475564       1.976928      21.934590          -0.001405
          135              C      15.324024       8.537055      11.414131      -0.159351      37.297818 0.45237171E+03  0.10769612E+05                                 9.778205                            7.134211       0.014470       1.968471                    0.999639      30.225140      88.191955       0.609781       0.421918      -1.057939       0.014765      -0.025214       0.002795       0.029353       0.021656      -0.020451       0.013135       0.016610      -0.111864      -0.049444       0.006338       0.043106             11.957169       7.800710      -3.950209       3.631761      11.022914      -2.978954      17.047882          -0.001141
          136              C      15.148520       8.457340      10.038480       0.076429      42.147543 0.41023265E+03  0.94374518E+04                                10.542326                            6.731583      -0.087905       1.981252                    0.999231      26.348237      73.188792       0.642756       0.414224      -1.073303       0.006761      -0.003443      -0.002847       0.008104      -0.009524      -0.010509      -0.009229       0.007516      -0.011523      -0.019966       0.006443       0.013522             14.667317       9.204747      -7.311610       3.181532      19.730817      -4.317463      15.066388          -0.001149
          137              C      15.685362       7.314133       9.383224      -0.145555      37.811512 0.44813561E+03  0.10630058E+05                                 9.879638                            7.111800      -0.035105       1.955612                    0.999495      29.924053      86.790566       0.610097       0.423234      -1.058472       0.005389      -0.002357       0.014327       0.015487       0.039489      -0.001660       0.000069       0.037307       0.058405      -0.053419       0.019353       0.034067             12.373072       7.921506      -6.111407       0.642906      18.841573       0.499048      10.356138          -0.001544
          138              C      14.491695       9.547684       9.303336       0.093063      42.484729 0.41084877E+03  0.94674748E+04                                10.620039                            6.753538      -0.152849       1.956678                    0.999095      26.503367      73.995019       0.638472       0.416305      -1.070566       0.002559       0.010812      -0.000220       0.011113      -0.006286      -0.000103       0.006107      -0.034380       0.006847      -0.019489       0.000187       0.019302             14.779314      11.292759      -7.162083       0.274028      18.332097      -6.548028      14.713087          -0.000613
          139              C      14.944866       9.927659       8.031627      -0.197319      40.279813 0.47771369E+03  0.11510375E+05                                10.297357                            7.337484       0.015525       1.965893                    0.999370      30.687785      89.607681       0.601487       0.422628      -1.059202      -0.002681       0.006486       0.004871       0.008543      -0.005491      -0.005211       0.034179       0.014973      -0.052717      -0.043605       0.012471       0.031134             13.000162       7.818745      -2.108366      -1.930941      14.383152      -7.004848      16.798591          -0.003618
          140              C      16.252507       7.816096      13.603937       0.560409      25.686814 0.26986373E+03  0.56708037E+04                                 8.082706                            5.804743      -0.072482       2.029567                    0.999263      22.549242      62.696271       0.622520       0.468223      -1.026292       0.010408       0.004048       0.047455       0.048751       0.054446      -0.012953      -0.034691      -0.114348      -0.209819      -0.077135      -0.043960       0.121095             10.376018       7.169112      -1.053561       2.207502       5.519536       1.715399      18.439406           0.001455
          141              C       7.706694      11.357083      16.147180       0.629407      23.831767 0.24548989E+03  0.50386727E+04                                 7.666332                            5.549338       0.020448       2.074996                    0.999507      21.581344      59.330232       0.634371       0.470414      -1.024953      -0.032577       0.010145      -0.059292       0.068409       0.059042      -0.036166      -0.013238       0.079868      -0.207569      -0.077789      -0.036045       0.113834              9.648805       5.366344      -1.398231       2.512140       7.693321       0.387067      15.886751           0.001035
          142              C       3.239722       7.581847       0.070231      -0.013223      40.672583 0.42405795E+03  0.97959250E+04                                10.158898                            6.749635       0.068163       2.027767                    0.999209      26.753969      73.466539       0.658141       0.402872      -1.085282       0.003913      -0.009375       0.044486       0.045631      -0.003030      -0.006945       0.000579       0.005107      -0.041548      -0.015764       0.003217       0.012546             13.782692       6.764944      -2.275242       3.920144      12.011902       0.264941      22.571230           0.000554
          143              C       3.012479       8.682698       0.877362      -0.111077      36.449369 0.44212600E+03  0.10472047E+05                                 9.679584                            7.098606      -0.151313       1.920442                    0.999373      29.822373      86.970002       0.605047       0.427397      -1.053881      -0.002669      -0.020884       0.015562       0.026182       0.016444      -0.013362      -0.031532       0.045877      -0.126761      -0.059641       0.004511       0.055131             11.880862       5.711029      -1.425227       1.467265      11.866267       4.099862      18.065291          -0.000321
          144              C       3.319539       8.637971       2.247570      -0.027889      43.432518 0.44520889E+03  0.10442225E+05                                10.680220                            6.964464       0.023636       2.008054                    0.999320      27.398774      76.570746       0.639196       0.408548      -1.078200      -0.013383      -0.045522      -0.024014       0.053179      -0.000537      -0.009052      -0.009212       0.004262       0.023237      -0.012966      -0.003032       0.015998             14.735329       6.608120      -3.571868       0.388959      20.708558       6.529163      16.889308          -0.000015
          145              C       3.841821       7.446042       2.773074      -0.171593      40.328782 0.48323222E+03  0.11752729E+05                                10.434664                            7.461422      -0.164483       1.901981                    0.999349      31.513843      94.428575       0.582914       0.432035      -1.046586      -0.041021      -0.000950      -0.013582       0.043222       0.007403      -0.025154      -0.023206       0.060223       0.082869      -0.050790      -0.002358       0.053148             13.123657       6.803515      -4.693477       0.643894      21.333320       1.641882      11.234136           0.001471
          146              C       4.064012       6.345166       1.977707       0.082095      41.452456 0.40521938E+03  0.93103397E+04                                10.486938                            6.721620      -0.113791       1.977107                    0.999144      26.299387      73.439686       0.637590       0.418109      -1.068866      -0.012534      -0.002714      -0.000233       0.012826      -0.011730      -0.017673      -0.010934       0.010712      -0.014007      -0.027416       0.006579       0.020837             14.581869       7.863092      -6.006298       2.879731      21.075231      -3.542479      14.807284           0.000027
          147              C       3.783036       6.421819       0.615049      -0.132557      36.384166 0.43838312E+03  0.10332700E+05                                 9.609571                            7.023503       0.003866       1.973578                    0.999451      29.487671      85.011409       0.615830       0.421973      -1.060182      -0.014299       0.016031       0.000578       0.021489       0.018401      -0.023311       0.023861       0.029026      -0.099157      -0.055031       0.013025       0.042006             11.810615       6.808133      -3.313236       3.572096      12.227638      -3.233319      16.396073          -0.000005
          148              C      21.638056       9.839025       3.094030       0.579222      25.725402 0.26383680E+03  0.55326979E+04                                 8.147160                            5.780439      -0.103199       2.021332                    0.999453      22.566062      63.414950       0.615017       0.474917      -1.019005      -0.022332       0.028643       0.064079       0.073656       0.074057      -0.047866      -0.049772       0.082931      -0.036570      -0.085970      -0.037889       0.123859             10.628400       5.721248      -2.173927       0.189916      14.242481       6.121579      11.921470           0.001422
          149              C       4.596478       5.081188       2.592756       0.090599      42.774429 0.41973051E+03  0.97295649E+04                                10.716032                            6.845929      -0.172005       1.950178                    0.999090      26.659543      74.791360       0.631041       0.418722      -1.068407      -0.007013      -0.012614      -0.004532       0.015128      -0.012850       0.008781       0.004006      -0.029704       0.012274      -0.024885       0.007248       0.017637             14.971282      10.857552      -7.119307      -0.551634      20.312394      -6.024031      13.743900          -0.000004
          150              C       4.147274       4.666248       3.838304      -0.212262      40.311559 0.48406128E+03  0.11709822E+05                                10.303486                            7.383193       0.048373       1.972301                    0.999476      31.008854      90.927073       0.599566       0.422298      -1.058689      -0.006137      -0.015612      -0.011244       0.020194      -0.013235      -0.013297       0.026900       0.020456      -0.063535      -0.039620       0.001392       0.038229             12.970228       8.077905      -2.457596      -1.665920      14.624677      -7.132838      16.208103           0.000005
          151              C       9.327568      12.288060      12.659328       0.620491      24.000137 0.24772673E+03  0.51048910E+04                                 7.729423                            5.582537      -0.018459       2.056339                    0.999562      21.880834      60.612827       0.630044       0.471761      -1.022463      -0.037599      -0.012613       0.056649       0.069151      -0.016932       0.093175       0.008062       0.031771       0.129145      -0.084712      -0.030400       0.115112              9.806072      11.377388       2.844639      -5.397188       9.485770      -1.535821       8.555058           0.001810
          152              C      10.400995      12.793070      11.731049      -0.028238      41.989952 0.43637531E+03  0.10167418E+05                                10.398733                            6.860860       0.024466       2.007737                    0.999241      27.213447      75.401539       0.649871       0.404509      -1.082632       0.038545       0.019023      -0.029713       0.052253       0.004365       0.002169       0.002317      -0.026441       0.010479      -0.015834       0.002914       0.012919             14.199332      16.455666       3.271372      -8.750913      14.025857      -2.103963      12.116472          -0.000506
          153              C      10.612131      14.202509      11.627283      -0.125227      36.685213 0.44961810E+03  0.10704539E+05                                 9.728666                            7.170533      -0.104630       1.933632                    0.999453      30.118518      88.335097       0.599918       0.428835      -1.051992       0.013780      -0.018926       0.002827       0.023581      -0.022683       0.029464       0.017646       0.013452       0.046226      -0.047981       0.010181       0.037800             11.777960      10.606138       3.623376      -4.861937      15.499375      -2.414826       9.228366          -0.003937
          154              C      11.523347      14.649796      10.717966       0.008750      40.231580 0.41413209E+03  0.95482883E+04                                10.177524                            6.743837      -0.041411       1.997869                    0.999047      26.690592      74.185633       0.645079       0.411819      -1.075028       0.000361      -0.039732       0.003203       0.039863      -0.004412       0.015632       0.002458       0.009194       0.057876      -0.018570      -0.008364       0.026935             13.585753       9.668429       1.780425      -4.114437      22.204470      -0.742023       8.884361          -0.001407
          155              C      12.239425      13.767213       9.932255      -0.159351      37.297835 0.45237174E+03  0.10769614E+05                                 9.778207                            7.134211       0.014469       1.968471                    0.999639      30.225154      88.192013       0.609781       0.421918      -1.057939      -0.020489       0.007045       0.019803       0.029353       0.011922       0.020876      -0.010618       0.066812       0.066166      -0.049444       0.006338       0.043106             11.957173       8.813749      -2.760534      -3.733597      18.480723       2.491666       8.577047          -0.001145
          156              C      12.116683      12.390580      10.071489       0.076429      42.147541 0.41023257E+03  0.94374494E+04                                10.542324                            6.731582      -0.087906       1.981252                    0.999231      26.348240      73.188796       0.642756       0.414224      -1.073303      -0.001560      -0.001249       0.007853       0.008104      -0.012709      -0.003786      -0.004280       0.000259       0.037517      -0.019966       0.006443       0.013522             14.667314      15.331239      -5.121119      -8.082634      16.703371       3.542338      11.967331          -0.001150
          157              C      11.153132      11.918454      11.005913      -0.145556      37.811522 0.44813564E+03  0.10630058E+05                                 9.879638                            7.111799      -0.035104       1.955612                    0.999495      29.924055      86.790566       0.610097       0.423234      -1.058472      -0.000869       0.015221       0.002726       0.015487       0.008644       0.042644      -0.008158      -0.023357      -0.034332      -0.053420       0.019353       0.034066             12.373073      15.019762      -1.026041      -7.990405      10.614095       0.729255      11.485361          -0.001543
          158              C      12.997897      11.481283       9.324932       0.093063      42.484740 0.41084902E+03  0.94674819E+04                                10.620041                            6.753541      -0.152847       1.956679                    0.999095      26.503366      73.995013       0.638472       0.416305      -1.070566       0.011105      -0.000288      -0.000297       0.011113       0.002826      -0.014999      -0.004606       0.009591      -0.034478      -0.019490       0.000187       0.019302             14.779318      14.245190      -7.761551      -6.494573      15.540419       1.938930      14.552343          -0.000614
          159              C      13.482945      10.307103       9.919087      -0.197318      40.279795 0.47771350E+03  0.11510369E+05                                10.297353                            7.337482       0.015526       1.965893                    0.999370      30.687775      89.607638       0.601487       0.422628      -1.059202       0.005562       0.003880      -0.005196       0.008543       0.030749      -0.007497      -0.005548       0.021248       0.066429      -0.043605       0.012471       0.031134             13.000157      12.874272      -7.827740      -1.896028      16.463940      -1.545774       9.662259          -0.003618
          160              C      11.785678      16.134013      10.540106       0.560409      25.686850 0.26986406E+03  0.56708123E+04                                 8.082713                            5.804746      -0.072482       2.029566                    0.999263      22.549256      62.696317       0.622520       0.468223      -1.026293       0.006623       0.048288      -0.001023       0.048751      -0.032298       0.025468       0.002529       0.181923      -0.124955      -0.077135      -0.043961       0.121096             10.376029       5.101115       2.081271      -0.945777      18.656427      -0.657485       7.370544           0.001454
          161              C      12.974419      16.724036       1.038718       0.629407      23.831731 0.24548952E+03  0.50386633E+04                                 7.666323                            5.549333       0.020449       2.074996                    0.999507      21.581339      59.330208       0.634372       0.470414      -1.024954       0.001295      -0.065064      -0.021089       0.068409      -0.007018       0.074178      -0.006793       0.107117       0.142324      -0.077789      -0.036045       0.113834              9.648791       6.830592       0.635605      -1.968071      16.414222       0.170053       5.701559           0.001034
          162              C       8.164500       0.306542       1.110002      -0.013223      40.672572 0.42405797E+03  0.97959252E+04                                10.158895                            6.749634       0.068165       2.027767                    0.999209      26.753963      73.466508       0.658142       0.402871      -1.085282      -0.008030       0.044811      -0.003116       0.045631      -0.001502      -0.001043      -0.001308       0.018768       0.037151      -0.015764       0.003217       0.012547             13.782688      10.508639       0.570728      -3.480428      23.463066       0.501641       7.376359           0.000554
          163              C       9.167936       0.991385       0.447372      -0.111077      36.449365 0.44212594E+03  0.10472045E+05                                 9.679583                            7.098606      -0.151314       1.920442                    0.999373      29.822365      86.969970       0.605047       0.427397      -1.053881      -0.020858       0.015820      -0.000410       0.026182      -0.027861       0.032223       0.010893       0.050532       0.094030      -0.059641       0.004511       0.055131             11.880862      10.729356       3.671208      -3.619442      17.725439      -1.953723       7.187791          -0.000321
          164              C       9.204871       2.395690       0.465281      -0.027889      43.432519 0.44520901E+03  0.10442229E+05                                10.680220                            6.964465       0.023637       2.008055                    0.999320      27.398774      76.570745       0.639196       0.408548      -1.078200      -0.047437      -0.023710       0.003949       0.053179      -0.010885       0.002925      -0.007717      -0.010759       0.003631      -0.012966      -0.003032       0.015998             14.735328      17.949498       4.892610      -7.818556      16.029596      -2.737027      10.226891          -0.000014
          165              C       8.190487       3.078493       1.154072      -0.171593      40.328811 0.48323277E+03  0.11752746E+05                                10.434671                            7.461428      -0.164485       1.901981                    0.999349      31.513856      94.428654       0.582914       0.432035      -1.046585      -0.011619      -0.021431      -0.035691       0.043222      -0.023876       0.027089      -0.020544      -0.055518       0.050015      -0.050791      -0.002358       0.053149             13.123666      17.980062       0.118911      -7.909843      11.266254      -0.041417      10.124682           0.001470
          166              C       7.185709       2.404151       1.809504       0.082095      41.452460 0.40521965E+03  0.93103474E+04                                10.486940                            6.721623      -0.113791       1.977107                    0.999144      26.299390      73.439705       0.637590       0.418109      -1.068866      -0.005890      -0.002585      -0.011097       0.012826      -0.016377      -0.004136      -0.009441       0.001469       0.053615      -0.027415       0.006579       0.020836             14.581869      17.150345      -4.372859      -7.779824      16.177775       2.775811      10.417488           0.000027
          167              C       7.186399       1.010720       1.806519      -0.132557      36.384127 0.43838274E+03  0.10332689E+05                                 9.609564                            7.023499       0.003866       1.973579                    0.999451      29.487666      85.011385       0.615831       0.421973      -1.060182       0.011745      -0.003156      -0.017716       0.021489       0.021387       0.019197      -0.015571       0.055679       0.087489      -0.055031       0.013025       0.042006             11.810605      10.189754      -3.016649      -3.682654      17.810521       2.396014       7.431539          -0.000005
          168              C      15.143637       6.818110      17.284923       0.579222      25.725395 0.26383678E+03  0.55326972E+04                                 8.147158                            5.780439      -0.103197       2.021332                    0.999453      22.566057      63.414931       0.615017       0.474917      -1.019005       0.021824       0.056685      -0.041662       0.073656      -0.041667       0.095552      -0.026976       0.032500       0.052027      -0.085970      -0.037889       0.123859             10.628396      12.567371       4.997482      -5.170109      11.155325      -2.208777       8.162493           0.001422
          169              C       6.104428       3.180485       2.507776       0.090600      42.774399 0.41973055E+03  0.97295658E+04                                10.716027                            6.845929      -0.172005       1.950178                    0.999090      26.659538      74.791340       0.631041       0.418722      -1.068407      -0.014007      -0.005154      -0.002466       0.015128       0.002180      -0.019455       0.004266      -0.002254      -0.032630      -0.024885       0.007249       0.017636             14.971273      16.082604      -7.595632      -7.113720      14.222138       1.222122      14.609075          -0.000004
          170              C       5.586662       4.331750       1.931706      -0.212262      40.311573 0.48406159E+03  0.11709832E+05                                10.303490                            7.383196       0.048372       1.972301                    0.999476      31.008863      90.927122       0.599565       0.422298      -1.058689      -0.016672      -0.011384       0.000515       0.020194       0.020712      -0.010801      -0.008586       0.022279       0.096319      -0.039620       0.001392       0.038229             12.970232      12.941090      -7.942485      -2.175588      16.034424      -1.073933       9.935183           0.000004
          171              C      14.296038      13.585177       3.053648       0.620492      24.000092 0.24772616E+03  0.51048764E+04                                 7.729413                            5.582530      -0.018458       2.056340                    0.999562      21.880831      60.612816       0.630044       0.471760      -1.022463      -0.021986       0.048594      -0.044013       0.069151       0.030027      -0.013122       0.071755      -0.120580      -0.099079      -0.084712      -0.030400       0.115112              9.806057      11.047451      -2.221141       3.468450       6.661741      -4.142514      11.708979           0.001811
          172              C      15.063616      12.864141       4.130641      -0.028238      41.989975 0.43637565E+03  0.10167427E+05                                10.398736                            6.860862       0.024466       2.007737                    0.999241      27.213447      75.401537       0.649871       0.404509      -1.082632       0.028420      -0.022397       0.037697       0.052253       0.002144      -0.003406      -0.002456       0.008583      -0.045484      -0.015834       0.002915       0.012919             14.199338      15.839152      -3.509474       4.256279       9.026539      -6.711193      17.732323          -0.000506
          173              C      16.479326      12.728707       3.991759      -0.125227      36.685209 0.44961798E+03  0.10704535E+05                                 9.728666                            7.170532      -0.104630       1.933632                    0.999453      30.118511      88.335077       0.599918       0.428835      -1.051992      -0.014675       0.006541       0.017261       0.023582       0.020834      -0.020971       0.020608      -0.049750       0.000394      -0.047981       0.010181       0.037800             11.777960      16.991497      -3.129116       2.601429       7.578248      -3.738714      10.764136          -0.003935
          174              C      17.148858      11.996937       4.926359       0.008751      40.231556 0.41413171E+03  0.95482775E+04                                10.177520                            6.743834      -0.041411       1.997870                    0.999047      26.690581      74.185597       0.645079       0.411819      -1.075028      -0.038262       0.005350       0.009820       0.039863       0.006002      -0.002798       0.008608      -0.040009      -0.024987      -0.018571      -0.008365       0.026935             13.585749      22.247996      -2.086121      -1.213955       7.386303      -3.304896      11.122946          -0.001406
          175              C      16.483668      11.418913       5.990536      -0.159351      37.297842 0.45237196E+03  0.10769620E+05                                 9.778209                            7.134213       0.014470       1.968471                    0.999639      30.225146      88.191980       0.609781       0.421918      -1.057939       0.001455       0.014901      -0.025247       0.029353       0.000913       0.027533       0.018890      -0.064779       0.008945      -0.049444       0.006338       0.043106             11.957176      16.432147       0.403070      -5.011346       6.952399      -3.427438      12.486982          -0.001144
          176              C      15.122689      11.604932       6.197191       0.076429      42.147560 0.41023275E+03  0.94374543E+04                                10.542328                            6.731583      -0.087905       1.981253                    0.999231      26.348238      73.188789       0.642756       0.414224      -1.073303      -0.001612       0.007439      -0.002779       0.008104      -0.007267      -0.009618      -0.004800      -0.023721       0.005439      -0.019966       0.006443       0.013523             14.667319      14.030312       0.295630      -4.937559       8.692491      -6.757520      21.279155          -0.001150
          177              C      14.415524      12.352153       5.214307      -0.145555      37.811513 0.44813569E+03  0.10630060E+05                                 9.879638                            7.111801      -0.035105       1.955611                    0.999495      29.924054      86.790570       0.610097       0.423234      -1.058472       0.014467       0.001672      -0.005270       0.015487       0.003508       0.000878       0.040139       0.013962      -0.079101      -0.053420       0.019353       0.034067             12.373072      10.397134      -1.304622       0.504130       8.445861      -6.467707      18.276222          -0.001543
          178              C      14.474795      11.099642       7.416051       0.093064      42.484710 0.41084853E+03  0.94674676E+04                                10.620035                            6.753536      -0.152850       1.956678                    0.999095      26.503354      73.994964       0.638472       0.416305      -1.070566       0.002619       0.001944       0.010624       0.011113      -0.007174       0.006481      -0.008100       0.019040       0.038964      -0.019489       0.000187       0.019302             14.779309      11.542529      -1.281352      -6.915655      11.967111      -5.448186      20.828287          -0.000614
          179              C      13.467831      11.841214       8.050940      -0.197318      40.279782 0.47771338E+03  0.11510365E+05                                10.297350                            7.337481       0.015527       1.965894                    0.999370      30.687773      89.607629       0.601487       0.422628      -1.059202       0.005197      -0.004182       0.005337       0.008543      -0.000550       0.032737      -0.013296      -0.022866      -0.040041      -0.043605       0.012471       0.031134             13.000153      12.276537      -3.530175      -7.089162       9.401274       0.193059      17.322648          -0.003618
          180              C      18.650112      11.795202       4.832074       0.560409      25.686833 0.26986381E+03  0.56708057E+04                                 8.082709                            5.804743      -0.072483       2.029566                    0.999263      22.549247      62.696286       0.622520       0.468223      -1.026293       0.048344      -0.002285      -0.005859       0.048751       0.012597       0.015651       0.053725      -0.048793       0.297749      -0.077135      -0.043960       0.121095             10.376025      18.782119      -1.196802      -1.398802       6.967786      -1.162856       5.378169           0.001455
          181              O      17.323889      10.131520      15.738084      -0.511816      31.178378 0.44340723E+03  0.10136957E+05                                 7.795989                            6.423611       0.453960       2.215172                    0.997831      26.242764      66.815887       0.767740       0.348969      -1.149469      -0.008381       0.005708      -0.002078       0.010351      -0.033650       0.029994       0.045371       0.019799      -0.038893      -0.075672       0.033381       0.042291              9.052848       5.059139       0.814940      -0.261358      15.157556       1.996140       6.941848          -0.000989
          182              O      11.506972       7.170731       0.054254      -0.573122      32.918610 0.48198841E+03  0.11271537E+05                                 8.092568                            6.713407       0.532217       2.218144                    0.998572      27.414212      71.010947       0.746928       0.350655      -1.146016       0.010983      -0.000986      -0.050308       0.051503       0.006902       0.017687      -0.027293       0.087145       0.067597      -0.064994       0.017782       0.047212              9.257234       6.647429       2.177875      -2.848790      10.933711      -3.785638      10.190561           0.001815
          183              O      11.694825      11.904348       1.242037      -0.458849      24.827662 0.38419220E+03  0.84824847E+04                                 6.660762                            5.979684       0.684865       2.296587                    0.998721      25.586156      64.228131       0.794863       0.349011      -1.148289      -0.003768      -0.008054       0.005604       0.010510      -0.031627       0.002081      -0.035449       0.096059       0.114765      -0.085700       0.030310       0.055390              7.192399       6.039534      -0.310411      -2.194954       6.812872       1.374473       8.724790          -0.002635
          184              O      12.752958      13.368754       0.003160      -0.574073      37.904678 0.58674481E+03  0.14467486E+05                                 9.037099                            7.502985       0.080276       2.051591                    0.997712      28.875995      77.759857       0.690418       0.359791      -1.134369      -0.071523      -0.031040      -0.025144       0.081922       0.005641       0.051477      -0.023361      -0.047010      -0.114824      -0.079586       0.028476       0.051111             10.686538       7.337827       2.244686      -0.091395      16.520856       3.764738       8.200932          -0.005278
          185              O      16.085603       3.966149       5.353716      -0.520039      27.974856 0.41364284E+03  0.93058857E+04                                 7.229296                            6.176064       0.606709       2.254510                    0.998253      26.500977      67.222255       0.787308       0.345803      -1.150576      -0.006748      -0.010686      -0.004748       0.013501       0.008782      -0.005250       0.069096      -0.004806      -0.035930      -0.072870       0.004659       0.068211              8.220276       4.907882      -0.177229       0.715514       8.265051       2.979309      11.487893          -0.020858
          186              O      16.605039       1.828122       5.471177      -0.525138      26.074515 0.40522483E+03  0.90685049E+04                                 6.837610                            6.104206       0.687394       2.271974                    0.998844      26.630407      67.342017       0.793730       0.344821      -1.151554       0.000181       0.007208      -0.015116       0.016748      -0.003832      -0.000934      -0.064401       0.043287      -0.037963      -0.078508       0.027899       0.050609              7.399381       5.080713      -0.662273       1.036952       6.840199      -1.224605      10.277232          -0.022437
          187              O      18.447895       7.554570      16.963089      -0.504420      31.305513 0.43848279E+03  0.10002556E+05                                 7.862911                            6.396127       0.416348       2.206373                    0.997869      26.112068      66.543814       0.767423       0.349875      -1.148021       0.015224      -0.002239      -0.002205       0.015545       0.049930       0.008857      -0.000243      -0.021409       0.122825      -0.071975       0.028378       0.043597              9.459683       9.848317      -1.503760       5.157724       5.682693      -1.196974      12.848039          -0.003725
          188              O      13.137793       4.933131       1.302962      -0.588153      33.369955 0.51233653E+03  0.12176963E+05                                 8.178979                            6.950316       0.503058       2.197949                    0.998590      27.999657      73.341811       0.728849       0.353578      -1.142568       0.056402      -0.001073      -0.034439       0.066094       0.015508      -0.036707       0.020316      -0.029176      -0.168981      -0.077197       0.027487       0.049710              9.068712      11.062834      -4.548124       0.117027       9.392540       0.705448       6.750761           0.000061
          189              O      21.407788      12.159730       6.655800      -0.511814      31.178385 0.44340749E+03  0.10136966E+05                                 7.795995                            6.423617       0.453876       2.215149                    0.997832      26.242751      66.815886       0.767739       0.348970      -1.149469      -0.003006      -0.007871       0.006013       0.010351       0.021998       0.031709      -0.049101       0.013420      -0.066583      -0.075674       0.033382       0.042292              9.052853       7.850821      -0.841560       3.589695       5.310118      -0.088226      13.997621          -0.000990
          190              O       4.485766      10.707479       7.004322      -0.573122      32.918539 0.48198717E+03  0.11271501E+05                                 8.092554                            6.713396       0.532219       2.218144                    0.998572      27.414212      71.010915       0.746929       0.350655      -1.146016      -0.044846       0.023497       0.009446       0.051503       0.022261      -0.038405       0.013583      -0.001979      -0.121427      -0.064994       0.017782       0.047212              9.257213       7.373675      -2.532778      -2.486650       7.963394       3.489832      12.434571           0.001815
          191              O       6.602146      10.330097      11.389726      -0.458850      24.827676 0.38419240E+03  0.84824904E+04                                 6.660766                            5.979686       0.684871       2.296589                    0.998721      25.586160      64.228150       0.794863       0.349011      -1.148289       0.002701      -0.004633      -0.009039       0.010510      -0.001498      -0.060076      -0.016262      -0.012758      -0.144874      -0.085699       0.030309       0.055390              7.192403       7.870249      -2.706454       0.878874       7.368719      -0.081650       6.338240          -0.002634
          192              O       6.000641      11.588756      13.078784      -0.574073      37.904636 0.58674433E+03  0.14467470E+05                                 9.037089                            7.502980       0.080279       2.051592                    0.997712      28.875989      77.759803       0.690419       0.359791      -1.134369      -0.048609      -0.060952      -0.025165       0.081922       0.054564      -0.006147      -0.003656       0.017445       0.145907      -0.079586       0.028476       0.051110             10.686524      10.083548      -0.367022       5.526968       7.335652       0.800758      14.640371          -0.005278
          193              O      10.045423      13.947820       2.772548      -0.520039      27.974823 0.41364230E+03  0.93058700E+04                                 7.229289                            6.176059       0.606707       2.254510                    0.998253      26.500968      67.222208       0.787308       0.345803      -1.150576      -0.008379      -0.004725      -0.009472       0.013500      -0.006213       0.067497      -0.008216       0.008132      -0.061369      -0.072871       0.004659       0.068211              8.220266      12.369684      -1.353277       1.916151       5.094337      -0.850837       7.196778          -0.020858
          194              O       9.864813      14.534704       0.656485      -0.525138      26.074499 0.40522453E+03  0.90684962E+04                                 6.837607                            6.104203       0.687392       2.271974                    0.998844      26.630398      67.341981       0.793730       0.344821      -1.151554      -0.012789       0.003644       0.010180       0.016747       0.015353      -0.058295       0.012072      -0.059438       0.032615      -0.078509       0.027899       0.050609              7.399378       9.766312      -0.388858      -1.977677       4.948658      -0.358958       7.483163          -0.022438
          195              O      22.343283      13.071234       3.881145      -0.504420      31.305534 0.43848289E+03  0.10002560E+05                                 7.862915                            6.396129       0.416345       2.206372                    0.997869      26.112079      66.543866       0.767423       0.349875      -1.148021       0.001442       0.015380      -0.001734       0.015545      -0.001182       0.002143       0.048124       0.079477      -0.022492      -0.071975       0.028378       0.043597              9.459689      14.291460       3.534152      -3.119151       7.613508      -1.786521       6.474099          -0.003725
          196              O       5.643661      12.083876       4.556768      -0.588154      33.369769 0.51233319E+03  0.12176860E+05                                 8.178936                            6.950283       0.503061       2.197950                    0.998590      27.999632      73.341609       0.728852       0.353577      -1.142569      -0.018026       0.063297       0.006076       0.066094      -0.013786       0.043235       0.011900      -0.082564       0.090851      -0.077197       0.027488       0.049709              9.068658       6.999457       0.271565      -0.028261      11.212755      -4.626743       8.993761           0.000063
          197              O      14.300433      18.310986      10.519387      -0.511815      31.178383 0.44340727E+03  0.10136959E+05                                 7.795996                            6.423616       0.453877       2.215150                    0.997832      26.242748      66.815875       0.767739       0.348970      -1.149469       0.003323      -0.004012      -0.008945       0.010351       0.045526      -0.034244       0.024752      -0.014907       0.069387      -0.075674       0.033382       0.042292              9.052857      14.880694       1.437982      -2.184250       6.560090      -1.031981       5.717787          -0.000991
          198              O       9.924553       1.964484       9.026450      -0.573123      32.918398 0.48198478E+03  0.11271428E+05                                 8.092523                            6.713373       0.532226       2.218146                    0.998572      27.414183      71.010731       0.746932       0.350655      -1.146017       0.001914      -0.046973       0.021034       0.051503      -0.015487       0.031804       0.022197      -0.077775       0.039256      -0.064994       0.017783       0.047211              9.257175      11.738915      -4.136655       1.694428       9.290760      -2.491810       6.741851           0.001816
          199              O      14.543235       2.908544       7.749825      -0.458849      24.827645 0.38419191E+03  0.84824765E+04                                 6.660758                            5.979681       0.684867       2.296587                    0.998721      25.586152      64.228110       0.794864       0.349011      -1.148289      -0.008758       0.005165      -0.002663       0.010511      -0.033596       0.003909       0.010301      -0.119364       0.101204      -0.085700       0.030310       0.055390              7.192394       6.603863       0.642094      -0.608965       7.615671      -2.766674       7.357648          -0.002634
          200              O      16.232990       1.828785       8.631751      -0.574071      37.904842 0.58674775E+03  0.14467580E+05                                 9.037134                            7.503011       0.080268       2.051588                    0.997712      28.876025      77.760065       0.690416       0.359792      -1.134368      -0.048624      -0.037211      -0.054425       0.081921      -0.010366      -0.004929       0.057949       0.056503      -0.084194      -0.079587       0.028477       0.051111             10.686586      17.026564       3.455056      -1.112773       7.708965      -1.255885       7.324228          -0.005277
          201              O       8.025526       8.236836      13.072287      -0.520039      27.974797 0.41364183E+03  0.93058570E+04                                 7.229286                            6.176056       0.606706       2.254509                    0.998253      26.500953      67.222170       0.787308       0.345803      -1.150576      -0.012076      -0.005417      -0.002663       0.013500       0.065238      -0.007280      -0.018797       0.033324       0.025046      -0.072870       0.004659       0.068211              8.220261       7.947247       2.789875      -1.610783      11.184702      -1.346867       5.528834          -0.020858
          202              O       6.097069       8.570933      14.084317      -0.525138      26.074495 0.40522447E+03  0.90684952E+04                                 6.837609                            6.104204       0.687390       2.271973                    0.998844      26.630389      67.341970       0.793730       0.344821      -1.151554       0.007005      -0.015142       0.001459       0.016747      -0.059492       0.020342       0.022557      -0.009780       0.056461      -0.078507       0.027898       0.050609              7.399378       6.386827      -1.101995      -0.804657      10.608804       0.247268       5.202504          -0.022439
          203              O      12.105988      19.873116      11.985286      -0.504420      31.305528 0.43848290E+03  0.10002560E+05                                 7.862914                            6.396129       0.416344       2.206372                    0.997869      26.112079      66.543863       0.767423       0.349875      -1.148021       0.001811       0.001005       0.015406       0.015545       0.009841       0.036494      -0.011520      -0.026400      -0.162764      -0.071976       0.028378       0.043598              9.459687       5.208758       0.134318      -0.283804      14.882260       4.326976       8.288044          -0.003726
          204              O       8.189932       3.632721      10.879497      -0.588155      33.369632 0.51233078E+03  0.12176786E+05                                 8.178904                            6.950259       0.503070       2.197953                    0.998591      27.999605      73.341420       0.728855       0.353576      -1.142570       0.013679      -0.022369       0.060671       0.066094       0.011070       0.003841      -0.024278       0.118652       0.064498      -0.077197       0.027488       0.049709              9.068620       7.215151      -0.029758      -3.579526       6.999756       1.248676      12.990953           0.000062
          205              O      18.745293       3.250823       6.959198      -0.511816      31.178391 0.44340760E+03  0.10136967E+05                                 7.795991                            6.423613       0.453958       2.215171                    0.997831      26.242766      66.815894       0.767740       0.348969      -1.149469       0.003323      -0.009580      -0.002078       0.010351      -0.024082       0.051625       0.017118      -0.051005      -0.038893      -0.075672       0.033381       0.042291              9.052850      14.880679      -1.839436       1.858815       5.336022      -0.773100       6.941850          -0.000987
          206              O      19.219553       2.121187       8.833139      -0.573123      32.918536 0.48198708E+03  0.11271498E+05                                 8.092552                            6.713394       0.532223       2.218145                    0.998572      27.414212      71.010900       0.746930       0.350655      -1.146016       0.001914       0.010860      -0.050309       0.051503       0.027911      -0.021733       0.024195      -0.068328       0.067598      -0.064995       0.017783       0.047212              9.257213      11.738974       0.801821      -4.397762       5.842124      -1.762449      10.190541           0.001818
          207              O      10.098375      19.013679      10.020922      -0.458850      24.827644 0.38419182E+03  0.84824743E+04                                 6.660758                            5.979680       0.684873       2.296589                    0.998721      25.586155      64.228119       0.794864       0.349011      -1.148289      -0.008758      -0.001536       0.005604       0.010510      -0.003127      -0.033678       0.011258      -0.114843       0.114764      -0.085699       0.030309       0.055390              7.192394       6.603864      -0.462928       0.754203       6.248536      -2.477535       8.724782          -0.002644
          208              O      11.788130      19.653100       8.782046      -0.574072      37.904758 0.58674635E+03  0.14467535E+05                                 9.037116                            7.502999       0.080270       2.051589                    0.997712      28.876009      77.759958       0.690417       0.359791      -1.134368      -0.048625      -0.060947      -0.025144       0.081921      -0.006967      -0.009121       0.055789       0.046293      -0.114824      -0.079587       0.028476       0.051111             10.686561      17.026523      -0.373783       3.610516       6.832210      -1.070457       8.200950          -0.005280
          209              O      17.320526       7.377317      14.132601      -0.520039      27.974822 0.41364223E+03  0.93058683E+04                                 7.229290                            6.176059       0.606711       2.254510                    0.998253      26.500971      67.222227       0.787308       0.345803      -1.150576      -0.012076      -0.003726      -0.004749       0.013500       0.006376       0.065333      -0.023095       0.012999      -0.035930      -0.072870       0.004659       0.068211              8.220267       7.947250      -0.998653       3.062795       5.225673      -0.086570      11.487877          -0.020859
          210              O      15.392069       8.436575      14.250063      -0.525138      26.074507 0.40522465E+03  0.90685000E+04                                 6.837610                            6.104205       0.687397       2.271975                    0.998844      26.630395      67.341984       0.793730       0.344821      -1.151554       0.007005      -0.001706      -0.015116       0.016747       0.007592      -0.062414       0.015900      -0.041254      -0.037963      -0.078508       0.027899       0.050609              7.399381       6.386827      -1.015264      -0.911651       5.534084       1.320537      10.277232          -0.022437
          211              O      16.550848       5.008227       8.184204      -0.504420      31.305520 0.43848269E+03  0.10002554E+05                                 7.862912                            6.396127       0.416347       2.206373                    0.997869      26.112072      66.543834       0.767423       0.349875      -1.148021       0.001811       0.015280      -0.002205       0.015545       0.037740       0.002076       0.008614       0.068796       0.122825      -0.071975       0.028378       0.043597              9.459685       5.208756      -0.249868       0.190137      10.322256       5.291384      12.848044          -0.003722
          212              O      17.484932       4.279317      10.081848      -0.588154      33.369886 0.51233548E+03  0.12176930E+05                                 8.178964                            6.950306       0.503063       2.197951                    0.998590      27.999652      73.341747       0.728850       0.353578      -1.142569       0.013679       0.054729      -0.034439       0.066094       0.006048       0.010035      -0.040737       0.040827      -0.168980      -0.077197       0.027488       0.049709              9.068691       7.215200      -3.508250       0.711549      13.240119      -0.071081       6.750753           0.000062
          213              O       8.028889      10.377463      15.434685      -0.511814      31.178408 0.44340752E+03  0.10136967E+05                                 7.796000                            6.423617       0.453876       2.215149                    0.997832      26.242753      66.815895       0.767739       0.348970      -1.149469      -0.008383      -0.000849       0.006013       0.010351       0.022383      -0.039128       0.043421       0.010568      -0.066584      -0.075674       0.033382       0.042292              9.052866       5.059146      -0.087074       0.851387       8.101791       3.488396      13.997660          -0.000987
          214              O       7.062112      12.366565      15.783207      -0.573124      32.918231 0.48198213E+03  0.11271347E+05                                 8.092486                            6.713346       0.532236       2.218149                    0.998572      27.414155      71.010530       0.746935       0.350654      -1.146018       0.010983      -0.049424       0.009447       0.051504       0.018732       0.003093      -0.040618       0.024134      -0.121429      -0.064994       0.017783       0.047211              9.257129       6.647368      -2.336478       2.720166       8.689581      -3.310993      12.434440           0.001818
          215              O      20.989825      10.794759       2.610841      -0.458849      24.827645 0.38419172E+03  0.84824714E+04                                 6.660758                            5.979679       0.684873       2.296589                    0.998721      25.586159      64.228128       0.794864       0.349011      -1.148289      -0.003767       0.003816      -0.009039       0.010510      -0.004508      -0.031372      -0.053752       0.009512      -0.144874      -0.085699       0.030309       0.055390              7.192394       6.039533      -2.211685       0.150477       9.199421       0.869733       6.338229          -0.002642
          216              O      22.047958       9.885702       4.299898      -0.574071      37.904859 0.58674840E+03  0.14467601E+05                                 9.037138                            7.503017       0.080265       2.051587                    0.997712      28.876030      77.760096       0.690415       0.359792      -1.134368      -0.071521      -0.031023      -0.025165       0.081921       0.051531      -0.005132      -0.004980       0.039900       0.145908      -0.079587       0.028477       0.051110             10.686588       7.337860       0.375044       2.215028      10.081451       5.126671      14.640453          -0.005280
          217              O      11.640743      16.888260      11.551433      -0.520039      27.974801 0.41364181E+03  0.93058556E+04                                 7.229281                            6.176051       0.606712       2.254511                    0.998253      26.500984      67.222227       0.787310       0.345803      -1.150576      -0.006748      -0.006856      -0.009472       0.013500      -0.003320       0.009680       0.067305      -0.013283      -0.061376      -0.072874       0.004662       0.068213              8.220257       4.907872       0.663353      -0.321444      12.556127       2.071769       7.196771          -0.020857
          218              O      12.160179      16.560788       9.435371      -0.525138      26.074524 0.40522501E+03  0.90685089E+04                                 6.837607                            6.104202       0.687397       2.271975                    0.998844      26.630435      67.342061       0.793731       0.344820      -1.151554       0.000181      -0.013296       0.010179       0.016746      -0.001707      -0.003556      -0.059429       0.066819       0.032614      -0.078513       0.027902       0.050612              7.399377       5.080710       0.877475      -0.862501       9.634261      -1.815529       7.483161          -0.022431
          219              O       9.152895      11.042745      12.660031      -0.504420      31.305567 0.43848355E+03  0.10002579E+05                                 7.862922                            6.396134       0.416343       2.206371                    0.997869      26.112083      66.543882       0.767422       0.349875      -1.148021       0.015224      -0.002620      -0.001734       0.015545       0.018997       0.047016      -0.010487      -0.069849      -0.022493      -0.071975       0.028378       0.043598              9.459701       9.848339       4.734968      -2.538442      12.056650      -2.545030       6.474113          -0.003722
          220              O       8.692933      13.125255      13.335654      -0.588156      33.369490 0.51232835E+03  0.12176710E+05                                 8.178873                            6.950235       0.503081       2.197956                    0.998591      27.999581      73.341239       0.728857       0.353575      -1.142571       0.056403      -0.033915       0.006075       0.066095      -0.032706       0.022768       0.038633       0.057432       0.090848      -0.077197       0.027489       0.049708              9.068583      11.062656      -0.826584      -4.473826       7.149400       1.179830       8.993692           0.000062
          221              O      12.112788      16.144204       1.740502      -0.511814      31.178385 0.44340728E+03  0.10136960E+05                                 7.795995                            6.423615       0.453877       2.215150                    0.997832      26.242749      66.815874       0.767739       0.348969      -1.149469      -0.003006       0.004254      -0.008945       0.010351       0.035574       0.014960      -0.039516       0.058743       0.069387      -0.075674       0.033382       0.042292              9.052858       7.850819       3.337882      -1.566112      13.589967      -1.839357       5.717788          -0.000987
          222              O      13.780766      16.184689       0.247565      -0.573124      32.918299 0.48198305E+03  0.11271376E+05                                 8.092500                            6.713356       0.532232       2.218148                    0.998572      27.414169      71.010620       0.746934       0.350654      -1.146018      -0.044847       0.014104       0.021034       0.051504      -0.032967       0.029725       0.024912       0.051585       0.039257      -0.064994       0.017783       0.047211              9.257148       7.373630      -2.956887      -1.963424      13.655981       2.285852       6.741833           0.001817
          223              O      15.897146       6.164298      16.528710      -0.458849      24.827623 0.38419141E+03  0.84824626E+04                                 6.660753                            5.979676       0.684867       2.296587                    0.998721      25.586149      64.228086       0.794864       0.349011      -1.148289       0.002701      -0.009803      -0.002662       0.010511      -0.059086       0.010964       0.001086       0.069267       0.101204      -0.085700       0.030310       0.055390              7.192388       7.870231       0.299839      -2.829729       6.349289       0.133955       7.357644          -0.002639
          224              O      15.295641       8.077239      17.410637      -0.574070      37.904870 0.58674841E+03  0.14467602E+05                                 9.037142                            7.503018       0.080263       2.051587                    0.997712      28.876024      77.760098       0.690415       0.359792      -1.134368      -0.048608      -0.037232      -0.054424       0.081920       0.005277       0.054656      -0.019877      -0.059254      -0.084196      -0.079588       0.028477       0.051111             10.686594      10.083624       5.331464      -1.502711      14.651922      -0.746567       7.324235          -0.005279
          225              O      19.340423      12.714974       4.293402      -0.520038      27.974834 0.41364229E+03  0.93058702E+04                                 7.229292                            6.176059       0.606710       2.254510                    0.998253      26.500976      67.222240       0.787308       0.345803      -1.150576      -0.008380      -0.010245      -0.002663       0.013500       0.064751      -0.020045      -0.002123       0.036938       0.025047      -0.072871       0.004660       0.068211              8.220271      12.369697       1.594668      -1.720476       6.762281      -1.203595       5.528835          -0.020857
          226              O      19.159813      10.766142       5.305432      -0.525138      26.074525 0.40522505E+03  0.90685109E+04                                 6.837612                            6.104207       0.687395       2.271975                    0.998844      26.630410      67.342022       0.793730       0.344821      -1.151554      -0.012789       0.010713       0.001459       0.016747      -0.053857       0.027083       0.013753      -0.051489       0.056463      -0.078509       0.027899       0.050610              7.399383       9.766321      -2.015340       0.028769       7.229321      -0.841302       5.202507          -0.022433
          227              O      13.048283      13.618201       3.206400      -0.504420      31.305549 0.43848293E+03  0.10002561E+05                                 7.862918                            6.396129       0.416344       2.206371                    0.997869      26.112083      66.543878       0.767423       0.349875      -1.148021       0.001442       0.001486       0.015406       0.015545       0.001852      -0.001600       0.038235       0.032720      -0.162764      -0.071976       0.028378       0.043598              9.459696      14.291471      -2.320384       4.103080       5.799568      -1.402887       8.288048          -0.003722
          228              O      14.938661      14.074902       2.100612      -0.588155      33.369548 0.51232929E+03  0.12176740E+05                                 8.178886                            6.950245       0.503076       2.197955                    0.998591      27.999591      73.341317       0.728856       0.353576      -1.142571      -0.018025       0.019041       0.060671       0.066094       0.039447      -0.022435       0.010042      -0.091347       0.064498      -0.077197       0.027488       0.049709              9.068598       6.999412       0.028544       0.271526       7.215465      -3.781323      12.990917           0.000062

******************************************************
Auxiliary information for the entire system
The total spin magnetic moment of the unit cell is   0.503547
The total net atomic charge of the unit cell is   -0.000005
Accuracy of reproducing the electrostatic potential in the unit cell:
  The inner radius (bohr) =    5.0000
  The outer radius (bohr) =   12.0000
  Valid grid points have density less than (e/(bohr^3)) =    0.0001
  The number of valid grid points were=       646706
  The rms potential error without charges in kcal/mol is=     11.26585
  The rms potential error with partial charges in kcal/mol is=      2.15751
  The RRMSE value at monopole order=      0.19151
  The rms potential error with partial charges and cloud penetration in kcal/mol is=      2.15795
  The RRMSE value at monopole order with cloud penetration is=      0.19155
  The rms potential error with partial charges and atomic dipoles in kcal/mol is=      0.60807
  The RRMSE value at dipole order=      0.05398
  The rms potential error with partial charges, atomic dipoles and cloud penetration in kcal/mol is=      0.60237
  The RRMSE value at dipole order with cloud penetration=      0.05347

******************************************************
The electron densities and ab initio electrostatic potential were computed in VASP using the PBE functional and
projector augmented wave method. See the main text of the journal article for a description of computational details.
The atomic charges, dipoles, and quadrupoles were computed with the DDEC6 method as described in
(a) T. A. Manz and N. Gabaldon Limas, RSC Adv. 6 (2016) 47771-47801 DOI: 10.1039/c6ra04656h
(b) N. Gabaldon Limas and T. A. Manz, RSC Adv. 8 (2018) 2678-2707 DOI: 10.1039/c7ra11829e.
For each atom in the material, the electron cloud parameters were fit to the spherically averaged atom-in-material
electron density using radial positions for which this density was between 10^-4 and 10^-2 electrons per cubic bohr.
The polarizabilities, dispersion coefficients, and quantum Drude oscillator (QDO) parameters were fit using the MCLF method.
The magnetic structure of the system was optimized in VASP from the default ferromagnetic initial guess using spin polarization.
The atomic spin moments (ASMs) were computed on this optimized magnetic structure using the DDEC6 partition as inputs
to the method of T. A. Manz and D. S. Sholl, J. Chem. Theory Comput. 7 (2011) 4146-4164 DOI: 10.1021/ct200539n.
The RMSE and RRMSE were computed using a uniform grid with Ewald summation.
