# Supplementary material for: A collection of forcefield precursors for metal–organic frameworks
Source: RSC Adv. 2019 Nov 13;9(63):36492–507. doi: 10.1039/c9ra07327b (PMC9075174; doi:10.1039/c9ra07327b)
Supplement: RA-009-C9RA07327B-s5422 [file RA-009-C9RA07327B-s5422.xyz]

  228
jmolscript: load "" {1 1 1} spacegroup "x,y,z" unitcell [{     18.163000     0.000000     0.000000 }, {      6.161867    18.960785     0.000000 }, {     -6.161834    -4.846713    18.330880 }]
Cd    12.134459     0.396146    17.325431     0.989472
Cd    13.200743    -0.750572    14.130542     1.022942
Cd    12.831316     7.199113     6.356966     1.027291
Cd    15.110081    16.648572     4.811673     0.989470
Cd    14.043787    13.852947     2.886380     1.022904
Cd    14.413211     4.305550     8.584901     1.027294
Cd     6.028574    13.717926     1.005449     0.989472
Cd     4.962290    14.864644     4.200338     1.022920
Cd     5.331717     6.914959    11.973914     1.027291
Cd     3.052952    -2.534500    13.519207     0.989470
Cd     4.119246     0.261125    15.444500     1.022933
Cd     3.749822     9.808522     9.745979     1.027296
H      8.039951    -1.062461    15.449266     0.122143
H     13.510423    14.807034    12.956266     0.130464
H     11.008542    -3.414978    14.299919     0.099268
H     14.969728    14.121324    11.046188     0.118178
H     17.242275    10.896734    10.936203     0.111789
H     17.205312    13.179214    14.186268     0.119379
H     15.773190    14.101729     8.789657     0.125203
H     14.373601    11.705208     5.913542     0.111923
H     15.169280    10.188740     9.598049     0.137467
H      1.340863    10.468668    11.838082     0.098102
H      2.316297     8.426422    15.130308     0.136676
H     17.491338    11.113309    15.187134     0.126055
H     19.204582    15.207584     2.921942     0.122146
H     13.734132     8.740884    17.626974     0.130458
H     16.235984    14.697767     0.353786     0.099266
H     12.274822     7.069543    16.475795     0.118179
H     10.002269     7.787475    13.330216     0.111792
H     10.039243    10.346121    16.367643     0.119380
H     11.471355     4.892989    15.880041     0.125201
H     12.870933     2.725019    12.827950     0.111923
H     12.075259     6.674753    12.303687     0.137467
H      7.740682     8.768812    13.146907     0.098098
H      6.765251    12.473696    12.014059     0.136679
H      9.753215    11.841818    14.626209     0.126057
H     10.123082    15.176533     2.881614     0.122143
H      4.652610    -0.692962     5.374614     0.130464
H      7.154491    17.529050     4.030961     0.099267
H      3.193305    -0.007252     7.284692     0.118177
H      0.920758     3.217338     7.394677     0.111789
H      0.957721     0.934858     4.144612     0.119379
H      2.389843     0.012343     9.541223     0.125203
H      3.789432     2.408864    12.417338     0.111924
H      2.993753     3.925332     8.732831     0.137467
H     16.822170     3.645404     6.492798     0.098101
H     15.846736     5.687650     3.200572     0.136676
H      0.671695     3.000763     3.143746     0.126055
H     -1.041549    -1.093512    15.408938     0.122146
H      4.428901     5.373188     0.703906     0.130458
H      1.927049    -0.583695    17.977094     0.099267
H      5.888211     7.044529     1.855085     0.118179
H      8.160764     6.326597     5.000664     0.111791
H      8.123790     3.767951     1.963237     0.119380
H      6.691678     9.221083     2.450839     0.125201
H      5.292100    11.389053     5.502930     0.111923
H      6.087774     7.439319     6.027193     0.137467
H     10.422351     5.345260     5.183973     0.098098
H     11.397782     1.640376     6.316821     0.136678
H      8.409818     2.272254     3.704671     0.126057
C     10.503520    -1.256920    15.876375     0.590726
C      9.671530    -2.121522    15.058818    -0.024019
C      8.356258    -1.801585    14.981828    -0.115118
C      7.464134    -2.561673    14.206432    -0.014959
C     14.096437    15.307881    13.478696    -0.144711
C     15.443171    14.970038    13.537355     0.100360
C     10.100969    -3.210643    14.294420    -0.171333
C      5.942581    -2.225513    14.111111     0.634644
C     15.989308    13.855783    12.774790     0.090234
C     15.570692    13.545353    11.460466    -0.209475
C     15.988975    12.464359    10.765726     0.102241
C     16.929601    11.635858    11.403640    -0.207209
C     17.413865    11.841860    12.661139     0.089937
C     16.900482    12.998868    13.326550    -0.213625
C     15.503024    12.209129     9.414740     0.082074
C     15.493563    13.260078     8.509194    -0.156963
C     15.074489    13.083785     7.196703    -0.019752
C     14.659297    11.833790     6.789758    -0.145166
C     14.660716    10.745446     7.686138    -0.004374
C     15.119619    10.910278     9.013294    -0.162035
C     14.994966    14.210561     6.212335     0.634813
C     14.117738     9.370395     7.264528     0.584236
C     18.283142    10.896617    13.403539     0.094346
C      1.175934    10.254459    12.727130    -0.171673
C      1.973723     9.318894    13.354046    -0.006767
C      1.786556     9.046658    14.684868    -0.120732
C      0.752299     9.749490    15.361277     0.015804
C     -0.019543    10.651539    14.710531    -0.151246
C      0.485609     9.431951    16.820415     0.541894
C      3.052220     8.579891    12.620811     0.584698
C     16.741014    15.670211     2.843119     0.590723
C     17.573000    15.100822     1.798259    -0.024022
C     18.888273    14.944609     2.087887    -0.115108
C     19.780394    14.389265     1.154845    -0.014998
C     13.148120     9.117932    18.244725    -0.144670
C     11.801386     9.261000    17.933100     0.100346
C     17.143557    14.640219     0.549926    -0.171335
C     21.301947    14.211183     1.455472     0.634649
C     11.255245     8.808594    16.660937     0.090238
C     11.673858     7.617286    16.024855    -0.209478
C     11.255571     7.221948    14.802186     0.102241
C     10.314945     8.050449    14.164271    -0.207216
C      9.830684     9.213512    14.684868     0.089945
C     10.344071     9.561065    15.973529    -0.213631
C     11.741519     5.981087    14.210098     0.082074
C     11.750979     4.836985    14.994660    -0.156949
C     12.170050     3.613162    14.488728    -0.019753
C     12.585239     3.539257    13.176237    -0.145172
C     12.583821     4.684057    12.353180    -0.004372
C     12.124920     5.924988    12.851780    -0.162037
C     12.249573     2.373473    15.326449     0.634810
C     13.126795     4.627942    10.916039     0.584234
C      8.961407    10.172869    13.960798     0.094332
C      7.905613     9.683079    13.167071    -0.171667
C      7.107824    10.528314    12.422837    -0.006771
C      7.294993    11.884511    12.499827    -0.120747
C      8.329253    12.358792    13.352213     0.015788
C      9.101095    11.499086    14.057952    -0.151249
C      8.595946    13.850622    13.418204     0.541936
C      6.029324    10.008341    11.520958     0.584696
C      7.659513    15.370992     2.454505     0.590726
C      8.491503    16.235594     3.272062    -0.024020
C      9.806775    15.915657     3.349052    -0.115119
C     10.698899    16.675745     4.124448    -0.014960
C      4.066596    -1.193809     4.852184    -0.144711
C      2.719862    -0.855966     4.793525     0.100362
C      8.062064    17.324715     4.036460    -0.171333
C     12.220452    16.339585     4.219769     0.634644
C      2.173725     0.258289     5.556090     0.090233
C      2.592341     0.568719     6.870414    -0.209475
C      2.174058     1.649713     7.565154     0.102241
C      1.233432     2.478214     6.927240    -0.207209
C      0.749168     2.272212     5.669741     0.089937
C      1.262551     1.115204     5.004330    -0.213625
C      2.660009     1.904943     8.916140     0.082074
C      2.669470     0.853994     9.821686    -0.156962
C      3.088544     1.030287    11.134177    -0.019752
C      3.503736     2.280282    11.541122    -0.145166
C      3.502317     3.368626    10.644742    -0.004374
C      3.043414     3.203794     9.317586    -0.162036
C      3.168067    -0.096489    12.118545     0.634814
C      4.045295     4.743677    11.066352     0.584235
C     -0.120109     3.217455     4.927341     0.094345
C     16.987099     3.859613     5.603750    -0.171672
C     16.189310     4.795178     4.976834    -0.006769
C     16.376477     5.067414     3.646012    -0.120730
C     17.410734     4.364582     2.969603     0.015809
C     18.182576     3.462533     3.620349    -0.151245
C     17.677424     4.682121     1.510465     0.541887
C     15.110813     5.534181     5.710069     0.584698
C      1.422019    -1.556139    15.487761     0.590723
C      0.590033    -0.986750    16.532621    -0.024022
C     -0.725240    -0.830537    16.242993    -0.115108
C     -1.617361    -0.275193    17.176035    -0.014996
C      5.014913     4.996140     0.086155    -0.144670
C      6.361647     4.853072     0.397780     0.100346
C      1.019476    -0.526147    17.780954    -0.171336
C     -3.138914    -0.097111    16.875408     0.634648
C      6.907788     5.305478     1.669943     0.090238
C      6.489175     6.496786     2.306025    -0.209476
C      6.907462     6.892124     3.528694     0.102240
C      7.848088     6.063623     4.166609    -0.207214
C      8.332349     4.900560     3.646012     0.089945
C      7.818962     4.553007     2.357351    -0.213630
C      6.421514     8.132985     4.120782     0.082075
C      6.412054     9.277087     3.336220    -0.156950
C      5.992983    10.500910     3.842152    -0.019754
C      5.577794    10.574815     5.154643    -0.145173
C      5.579212     9.430015     5.977700    -0.004372
C      6.038113     8.189084     5.479100    -0.162036
C      5.913460    11.740599     3.004431     0.634810
C      5.036238     9.486130     7.414841     0.584234
C      9.201626     3.941203     4.370082     0.094333
C     10.257420     4.430993     5.163809    -0.171662
C     11.055209     3.585758     5.908043    -0.006771
C     10.868040     2.229561     5.831053    -0.120743
C      9.833780     1.755280     4.978667     0.015792
C      9.061938     2.614986     4.272928    -0.151249
C      9.567087     0.263450     4.912676     0.541930
C     12.133709     4.105731     6.809922     0.584697
O     11.808794    -1.435610    15.792053    -0.604979
O     10.061631    -0.376996    16.585780    -0.451279
O      5.617458    -1.327209    15.001992    -0.634680
O      5.239410    -2.749161    13.352213    -0.465247
O     15.303260    15.314873     6.646777    -0.512980
O     14.692919    13.979271     5.064822    -0.627534
O     13.880620     9.219609     6.049190    -0.573331
O     13.919160     8.517064     8.096750    -0.532125
O     -0.094061    10.326330    17.489493    -0.531658
O      0.879792     8.303923    17.286020    -0.529395
O      3.982396     8.013422    13.357712    -0.534657
O      2.987973     8.443645    11.350481    -0.585238
O     15.435739    15.634366     2.648812    -0.604983
O     17.182906    16.131123     3.875148    -0.451279
O     21.627074    14.842844     2.551658    -0.634680
O     22.005116    13.611351     0.755232    -0.465236
O     11.941281     2.511200    16.505124    -0.512965
O     12.551616     1.323205    14.809518    -0.627535
O     13.363910     3.491525    10.459600    -0.573329
O     13.325373     5.650641    10.303788    -0.532126
O      9.175618    14.268852    14.453899    -0.531763
O      8.201761    14.589102    12.446668    -0.529524
O      5.099148    10.865560    11.161673    -0.534657
O      6.093568     8.815042    11.064519    -0.585236
O      6.354239    15.549682     2.538827    -0.604980
O      8.101402    14.491068     1.745100    -0.451280
O     12.545575    15.441281     3.328888    -0.634679
O     12.923623    16.863233     4.978667    -0.465245
O      2.859773    -1.200801    11.684103    -0.512984
O      3.470114     0.134801    13.266058    -0.627535
O      4.282413     4.894463    12.281690    -0.573330
O      4.243873     5.597008    10.234130    -0.532125
O     18.257094     3.787742     0.841387    -0.531631
O     17.283241     5.810149     1.044860    -0.529361
O     14.180637     6.100650     4.973168    -0.534656
O     15.175060     5.670427     6.980399    -0.585238
O      2.727294    -1.520294    15.682068    -0.604984
O      0.980127    -2.017051    14.455732    -0.451279
O     -3.464041    -0.728772    15.779222    -0.634681
O     -3.842083     0.502721    17.575648    -0.465235
O      6.221752    11.602872     1.825756    -0.512969
O      5.611417    12.790867     3.521362    -0.627534
O      4.799123    10.622547     7.871280    -0.573330
O      4.837660     8.463431     8.027092    -0.532126
O      8.987415    -0.154780     3.876981    -0.531737
O      9.961272    -0.475030     5.884212    -0.529492
O     13.063885     3.248512     7.169207    -0.534657
O     12.069465     5.299030     7.266361    -0.585236

The following XYZ coordinates are in angstroms. Other properties are in atomic units.
The sperically averaged electron density of each atom fit to a function of the form exp(a - br)
eigen_1, eigen_2 and eigen_3 are the three eigenvalues of traceless quadrupole moment tensor
  atom number  atomic symbol              X              Y              Z     net charge C6 coefficient C8 coefficient C10 coefficient fluctuating dipole atomic polarizability isotropic forcefield polarizability              a              b squared Pearson coefficient          <r^3>          <r^4>         wp_QDO          m_QDO          q_QDO       dipole_x       dipole_y       dipole_z         dipole            Qxy            Qxz            Qyz     Q(x^2-y^2)  Q(3z^2 - R^2)        eigen_1        eigen_2        eigen_3 static polarizability      alpha(xx)      alpha(xy)      alpha(xz)      alpha(yy)      alpha(yz)      alpha(zz) atomic spin moment
            1             Cd      12.134459       0.396146      17.325431       0.989472     172.986803 0.42734593E+04  0.16134748E+06                                23.569304                           20.178984       0.764364       1.970241                    0.998416      75.724401     200.541128       0.454018       0.357314      -1.219124       0.004419       0.007954       0.027150       0.028634      -0.001867       0.029627       0.026223      -0.023867      -0.097384      -0.055835       0.015133       0.040702             29.150706      26.725928       5.602693      -0.061132      23.018590      -7.442557      37.707599          -0.002977
            2             Cd      13.200743      -0.750572      14.130542       1.022942     137.359124 0.35344678E+04  0.12873004E+06                                20.696331                           18.871198       0.495739       1.882884                    0.999878      76.810148     207.425978       0.445086       0.377838      -1.188494       0.032894       0.046090       0.054806       0.078804      -0.053078       0.011696      -0.084804       0.016123      -0.128325      -0.107822       0.000397       0.107425             22.242654      23.296739       1.736230       1.342949      22.472537       1.836811      20.958684           0.076293
            3             Cd      12.831316       7.199113       6.356966       1.027291     133.069633 0.31507982E+04  0.11093971E+06                                20.035204                           17.456996       0.896295       2.015803                    0.999563      74.123072     193.563132       0.479612       0.362702      -1.206840      -0.031834      -0.028461       0.016428       0.045753      -0.021770       0.013780      -0.030837       0.204809       0.197941      -0.141821       0.054128       0.087693             23.758935      21.104348       6.046949       0.213000      35.885258       5.218003      14.287198           0.000041
            4             Cd      15.110081      16.648572       4.811673       0.989470     172.984148 0.42733786E+04  0.16134355E+06                                23.568997                           20.178737       0.764428       1.970261                    0.998416      75.723935     200.538859       0.454023       0.357312      -1.219127      -0.004414       0.024213       0.014638       0.028636      -0.029128      -0.005751       0.007818       0.045760       0.111500      -0.055845       0.015148       0.040697             29.150294      26.725485       1.491330      -5.400824      40.425778      -2.839875      20.299621          -0.002964
            5             Cd      14.043787      13.852947       2.886380       1.022904     137.364834 0.35346568E+04  0.12873871E+06                                20.696947                           18.871746       0.495754       1.882879                    0.999878      76.811432     207.431223       0.445078       0.377840      -1.188492      -0.032893       0.041214       0.058570       0.078810      -0.024882       0.048318      -0.087610       0.026668      -0.096796      -0.107851       0.000408       0.107442             22.243332      23.297480      -0.854604      -2.021919      20.150375       1.222717      23.282142           0.076209
            6             Cd      14.413211       4.305550       8.584901       1.027294     133.069268 0.31507855E+04  0.11093914E+06                                20.035169                           17.456961       0.896280       2.015801                    0.999563      74.122946     193.562670       0.479612       0.362702      -1.206840       0.031835       0.023158      -0.023317       0.045754      -0.018887       0.017521       0.022952       0.001343      -0.412436      -0.141819       0.054127       0.087693             23.758906      21.104280       1.339761      -5.900518      13.119397      -0.801322      37.053040           0.000040
            7             Cd       6.028574      13.717926       1.005449       0.989472     172.985964 0.42734340E+04  0.16134625E+06                                23.569209                           20.178908       0.764377       1.970246                    0.998416      75.724253     200.540421       0.454020       0.357314      -1.219125      -0.004418      -0.007955      -0.027152       0.028636      -0.001867       0.029627       0.026224      -0.023869      -0.097383      -0.055836       0.015133       0.040703             29.150578      26.725792       5.602656      -0.061153      23.018474      -7.442516      37.707467          -0.002974
            8             Cd       4.962290      14.864644       4.200338       1.022920     137.363126 0.35346013E+04  0.12873617E+06                                20.696777                           18.871598       0.495712       1.882871                    0.999878      76.810982     207.429563       0.445080       0.377840      -1.188492      -0.032892      -0.046094      -0.054821       0.078815      -0.053076       0.011699      -0.084812       0.016123      -0.128371      -0.107835       0.000402       0.107433             22.243138      23.297255       1.736278       1.342981      22.473025       1.836862      20.959135           0.076295
            9             Cd       5.331717       6.914959      11.973914       1.027291     133.069532 0.31507955E+04  0.11093959E+06                                20.035192                           17.456987       0.896296       2.015804                    0.999563      74.123060     193.563069       0.479612       0.362702      -1.206840       0.031834       0.028461      -0.016428       0.045753      -0.021771       0.013781      -0.030837       0.204809       0.197940      -0.141821       0.054127       0.087693             23.758918      21.104337       6.046946       0.213003      35.885223       5.218006      14.287195           0.000041
           10             Cd       3.052952      -2.534500      13.519207       0.989470     172.983615 0.42733620E+04  0.16134275E+06                                23.568936                           20.178688       0.764436       1.970264                    0.998416      75.723826     200.538359       0.454024       0.357312      -1.219127       0.004414      -0.024213      -0.014639       0.028636      -0.029129      -0.005751       0.007819       0.045761       0.111502      -0.055846       0.015149       0.040698             29.150214      26.725419       1.491322      -5.400811      40.425649      -2.839898      20.299575          -0.002965
           11             Cd       4.119246       0.261125      15.444500       1.022933     137.359382 0.35344753E+04  0.12873036E+06                                20.696343                           18.871205       0.495788       1.882895                    0.999878      76.810282     207.426309       0.445087       0.377838      -1.188494       0.032895      -0.041198      -0.058560       0.078795      -0.024879       0.048320      -0.087595       0.026648      -0.096802      -0.107836       0.000404       0.107432             22.242674      23.296783      -0.854581      -2.021847      20.149786       1.222666      23.281453           0.076213
           12             Cd       3.749822       9.808522       9.745979       1.027296     133.068976 0.31507768E+04  0.11093875E+06                                20.035137                           17.456934       0.896283       2.015802                    0.999563      74.122885     193.562415       0.479613       0.362702      -1.206840      -0.031835      -0.023158       0.023316       0.045754      -0.018887       0.017522       0.022952       0.001343      -0.412441      -0.141821       0.054127       0.087694             23.758866      21.104246       1.339761      -5.900504      13.119377      -0.801328      37.052976           0.000041
           13              H       8.039951      -1.062461      15.449266       0.122143       1.194587 0.89827777E+01  0.90047669E+02                                 1.796399                            1.703009      -1.300680       2.263512                    0.995572       3.529635       9.725128       0.504649       1.210750      -0.724645      -0.013079       0.030407       0.021241       0.039330      -0.005207      -0.005143       0.004751      -0.016822      -0.004682      -0.010854      -0.002341       0.013196              1.830930       1.867035      -0.199667      -0.044032       1.980413       0.387962       1.645341           0.000061
           14              H      13.510423      14.807034      12.956266       0.130464       1.100725 0.80857109E+01  0.78570916E+02                                 1.677907                            1.599910      -1.084020       2.377144                    0.997445       3.276830       8.750175       0.530956       1.187146      -0.731742      -0.024358      -0.022527      -0.020828       0.039173       0.007205       0.005791       0.007959      -0.002901      -0.005265      -0.007942      -0.006320       0.014262              1.704416       1.868861       0.153533       0.200866       1.648889       0.311861       1.595497          -0.000001
           15              H      11.008542      -3.414978      14.299919       0.099268       1.332667 0.10450608E+02  0.10935895E+03                                 1.962044                            1.858357      -1.436954       2.181269                    0.993492       3.884210      11.118327       0.472330       1.239219      -0.716777       0.032029      -0.014326       0.005996       0.035595      -0.010442       0.003065       0.004511       0.016520      -0.005003      -0.014715       0.000525       0.014191              2.005936       2.475547      -0.116399       0.097655       1.938677       0.224253       1.603585           0.000396
           16              H      14.969728      14.121324      11.046188       0.118178       1.129222 0.84285677E+01  0.82828734E+02                                 1.712017                            1.636672      -1.045598       2.383371                    0.997655       3.365699       9.063668       0.522971       1.191793      -0.730397      -0.022062       0.021406      -0.016970       0.035113      -0.009787       0.007435      -0.001285      -0.004619       0.000508      -0.012408      -0.000322       0.012730              1.742188       1.667421      -0.366826       0.183628       1.728974      -0.061691       1.830169          -0.000003
           17              H      17.242275      10.896734      10.936203       0.111789       1.173637 0.88441361E+01  0.88167915E+02                                 1.769947                            1.686657      -1.073125       2.365088                    0.997150       3.471661       9.487562       0.509356       1.206229      -0.726523       0.010296      -0.028085      -0.015624       0.033748      -0.008256       0.002417       0.006113      -0.010874       0.003730      -0.012468       0.001185       0.011283              1.803313       1.671830      -0.309322       0.052372       1.926812       0.300506       1.811297          -0.000005
           18              H      17.205312      13.179214      14.186268       0.119379       1.083652 0.80337390E+01  0.78282634E+02                                 1.687822                            1.614827      -1.054033       2.382394                    0.997596       3.367941       9.135860       0.516408       1.217210      -0.724000       0.011450       0.006778       0.034466       0.036946      -0.004677       0.007751       0.006586       0.000485       0.027463      -0.013744       0.000047       0.013696              1.719779       1.477132      -0.124028       0.266152       1.704132       0.118484       1.978072          -0.000023
           19              H      15.773190      14.101729       8.789657       0.125203       1.187548 0.89846745E+01  0.89720969E+02                                 1.771659                            1.691335      -1.155067       2.336331                    0.996693       3.407606       9.252289       0.513720       1.193955      -0.730021       0.012322       0.035195       0.009856       0.038570       0.008032       0.003840       0.006837      -0.012540      -0.009091      -0.008750      -0.006339       0.015089              1.796833       1.426342       0.194273       0.119902       2.098912       0.105201       1.865244          -0.000010
           20              H      14.373601      11.705208       5.913542       0.111923       1.306851 0.10122838E+02  0.10535590E+03                                 1.959320                            1.847497      -1.413206       2.202364                    0.993656       3.826768      11.015287       0.465428       1.264435      -0.711366      -0.010270      -0.007517      -0.033440       0.035779       0.000606       0.004050       0.003904       0.001143       0.017689      -0.005317      -0.003442       0.008759              2.003517       1.586435       0.096005       0.287559       1.920884      -0.007661       2.503233           0.000238
           21              H      15.169280      10.188740       9.598049       0.137467       1.113240 0.82192929E+01  0.80406594E+02                                 1.711138                            1.630345      -1.106146       2.373420                    0.997109       3.284721       8.876138       0.516289       1.212707      -0.725957       0.001110      -0.032151       0.024948       0.040710      -0.002050       0.002031      -0.008760      -0.016200       0.020769      -0.011879      -0.003049       0.014928              1.738325       1.403233       0.065962       0.126373       1.984054      -0.286119       1.827688          -0.000001
           22              H       1.340863      10.468668      11.838082       0.098102       1.250681 0.95889493E+01  0.98184518E+02                                 1.876840                            1.777118      -1.297477       2.245370                    0.994866       3.802481      10.758775       0.484330       1.235074      -0.717540       0.003902       0.011158      -0.030080       0.032319      -0.001307      -0.001668      -0.009998      -0.000383       0.021000      -0.010026      -0.003101       0.013127              1.919051       1.827677      -0.169946      -0.210726       1.585196      -0.179484       2.344280          -0.000004
           23              H       2.316297       8.426422      15.130308       0.136676       1.181232 0.88008364E+01  0.87694641E+02                                 1.788770                            1.693015      -1.203072       2.326158                    0.996214       3.375804       9.246110       0.503301       1.221319      -0.723724       0.024227      -0.027756       0.020269       0.042050      -0.009512       0.008880      -0.003870      -0.006352       0.000342      -0.012616      -0.002355       0.014971              1.820271       1.813044      -0.388593       0.100046       1.802407      -0.262475       1.845363          -0.000027
           24              H      17.491338      11.113309      15.187134       0.126055       1.142308 0.84356488E+01  0.83048944E+02                                 1.733505                            1.643209      -1.148744       2.341324                    0.996767       3.387620       9.178992       0.518313       1.200324      -0.727927      -0.023629       0.017397       0.018669       0.034778      -0.007995      -0.005835       0.001732       0.006905      -0.013645      -0.008139      -0.004804       0.012942              1.768865       1.808962      -0.372957      -0.254656       1.675376       0.045161       1.822257          -0.000041
           25              H      19.204582      15.207584       2.921942       0.122146       1.194581 0.89827225E+01  0.90046940E+02                                 1.796391                            1.703002      -1.300692       2.263511                    0.995571       3.529614       9.725047       0.504652       1.210747      -0.724646       0.013081       0.012762       0.034825       0.039329       0.003641       0.006347       0.001473      -0.004425       0.032512      -0.010854      -0.002341       0.013195              1.830921       1.867026      -0.008469       0.204288       1.475478       0.254456       2.150259           0.000061
           26              H      13.734132       8.740884      17.626974       0.130458       1.100748 0.80859090E+01  0.78573345E+02                                 1.677932                            1.599932      -1.084023       2.377140                    0.997445       3.276863       8.750299       0.530951       1.187149      -0.731742       0.024358      -0.014377      -0.027103       0.039174      -0.003758      -0.008446       0.005912       0.004851       0.017987      -0.007944      -0.006319       0.014263              1.704441       1.868890      -0.154953      -0.199787       1.444867       0.257920       1.799568          -0.000001
           27              H      16.235984      14.697767       0.353786       0.099266       1.332675 0.10450683E+02  0.10935991E+03                                 1.962049                            1.858362      -1.436969       2.181261                    0.993492       3.884228      11.118382       0.472330       1.239216      -0.716777      -0.032028       0.009459      -0.012318       0.035595      -0.005634       0.009312       0.005343       0.013366      -0.014460      -0.014715       0.000525       0.014190              2.005942       2.475556      -0.124165       0.087569       1.514646       0.112139       2.027624           0.000395
           28              H      12.274822       7.069543      16.475795       0.118179       1.129224 0.84285939E+01  0.82829066E+02                                 1.712021                            1.636675      -1.045608       2.383364                    0.997656       3.365701       9.063681       0.522970       1.191794      -0.730397       0.022061      -0.021878       0.016357       0.035113      -0.009689       0.007562      -0.001625      -0.003334       0.004363      -0.012408      -0.000322       0.012730              1.742191       1.667424      -0.271295       0.307703       1.854050      -0.028622       1.705098          -0.000003
           29              H      10.002269       7.787475      13.330216       0.111792       1.173634 0.88441217E+01  0.88167782E+02                                 1.769949                            1.686659      -1.073126       2.365089                    0.997150       3.471657       9.487568       0.509354       1.206233      -0.726522      -0.010297      -0.007926      -0.031146       0.033748      -0.004447       0.007363       0.004431      -0.004515       0.022808      -0.012468       0.001186       0.011282              1.803315       1.671832      -0.129700       0.285659       1.670321       0.232688       2.067791          -0.000005
           30              H      10.039243      10.346121      16.367643       0.119380       1.083635 0.80335826E+01  0.78280716E+02                                 1.687803                            1.614811      -1.054031       2.382398                    0.997597       3.367917       9.135767       0.516411       1.217209      -0.724000      -0.011451       0.031589       0.015362       0.036946      -0.008690       0.002541       0.009178      -0.009318      -0.001954      -0.013745       0.000049       0.013696              1.719759       1.477117      -0.289007       0.051875       1.901589       0.170695       1.780572          -0.000023
           31              H      11.471355       4.892989      15.880041       0.125201       1.187563 0.89848213E+01  0.89722828E+02                                 1.771676                            1.691350      -1.155056       2.336335                    0.996693       3.407628       9.252378       0.513717       1.193958      -0.730020      -0.012321       0.000532       0.036546       0.038571      -0.001660      -0.008747       0.003271       0.000948       0.031373      -0.008750      -0.006339       0.015089              1.796851       1.426352      -0.066259      -0.218470       1.828535       0.033707       2.135666          -0.000010
           32              H      12.870933       2.725019      12.827950       0.111923       1.306783 0.10122073E+02  0.10534452E+03                                 1.959129                            1.847332      -1.413245       2.202338                    0.993659       3.826618      11.014188       0.465492       1.264304      -0.711394       0.010270      -0.030409      -0.015814       0.035781      -0.003761      -0.001621       0.005722      -0.005727      -0.002926      -0.005318      -0.003442       0.008760              2.003317       1.586302      -0.253421      -0.166292       2.468691       0.137232       1.954957           0.000239
           33              H      12.075259       6.674753      12.303687       0.137467       1.113242 0.82193147E+01  0.80406886E+02                                 1.711142                            1.630348      -1.106139       2.373423                    0.997109       3.284730       8.876176       0.516288       1.212709      -0.725956      -0.001110       0.032337      -0.024706       0.040710      -0.002488       0.001462      -0.007051      -0.022666       0.001372      -0.011879      -0.003050       0.014929              1.738329       1.403235      -0.105314      -0.096075       1.979323      -0.287370       1.832428          -0.000000
           34              H       7.740682       8.768812      13.146907       0.098098       1.250683 0.95889349E+01  0.98183977E+02                                 1.876810                            1.777093      -1.297460       2.245374                    0.994868       3.802466      10.758583       0.484345       1.235040      -0.717547      -0.003904      -0.031934       0.003098       0.032321       0.001278       0.001689      -0.006144      -0.014960      -0.022729      -0.010026      -0.003102       0.013128              1.919019       1.827649       0.160280       0.218159       2.383346       0.031558       1.546063          -0.000004
           35              H       6.765251      12.473696      12.014059       0.136679       1.181212 0.88006518E+01  0.87692245E+02                                 1.788740                            1.692990      -1.203066       2.326161                    0.996215       3.375779       9.245979       0.503309       1.221308      -0.723726      -0.024227       0.026691      -0.021654       0.042050      -0.011016       0.006925      -0.004107      -0.005456       0.003030      -0.012615      -0.002355       0.014970              1.820240       1.813013      -0.196049       0.350099       1.972251      -0.217554       1.675457          -0.000026
           36              H       9.753215      11.841818      14.626209       0.126057       1.142274 0.84353101E+01  0.83044473E+02                                 1.733441                            1.643153      -1.148691       2.341348                    0.996768       3.387561       9.178660       0.518334       1.200291      -0.727934       0.023629       0.013602       0.021591       0.034778       0.003598       0.009221       0.000673       0.010909      -0.001626      -0.008139      -0.004803       0.012942              1.768798       1.808893       0.150852       0.425635       1.790272       0.075552       1.707231          -0.000040
           37              H      10.123082      15.176533       2.881614       0.122143       1.194587 0.89827850E+01  0.90047771E+02                                 1.796400                            1.703010      -1.300678       2.263513                    0.995572       3.529638       9.725141       0.504649       1.210751      -0.724645       0.013079      -0.030407      -0.021241       0.039330      -0.005207      -0.005143       0.004751      -0.016822      -0.004682      -0.010854      -0.002341       0.013196              1.830931       1.867036      -0.199667      -0.044032       1.980414       0.387962       1.645342           0.000061
           38              H       4.652610      -0.692962       5.374614       0.130464       1.100725 0.80857036E+01  0.78570832E+02                                 1.677906                            1.599910      -1.084018       2.377145                    0.997445       3.276829       8.750173       0.530955       1.187147      -0.731742       0.024358       0.022527       0.020828       0.039174       0.007205       0.005792       0.007959      -0.002901      -0.005264      -0.007942      -0.006320       0.014262              1.704415       1.868860       0.153533       0.200866       1.648889       0.311861       1.595497          -0.000001
           39              H       7.154491      17.529050       4.030961       0.099267       1.332667 0.10450615E+02  0.10935908E+03                                 1.962047                            1.858360      -1.436953       2.181270                    0.993492       3.884215      11.118357       0.472328       1.239222      -0.716776      -0.032029       0.014326      -0.005996       0.035595      -0.010442       0.003065       0.004511       0.016520      -0.005003      -0.014715       0.000525       0.014191              2.005940       2.475551      -0.116399       0.097655       1.938681       0.224254       1.603587           0.000396
           40              H       3.193305      -0.007252       7.284692       0.118177       1.129224 0.84285871E+01  0.82828976E+02                                 1.712020                            1.636674      -1.045600       2.383370                    0.997655       3.365703       9.063683       0.522971       1.191794      -0.730397       0.022062      -0.021406       0.016970       0.035113      -0.009787       0.007435      -0.001285      -0.004619       0.000508      -0.012408      -0.000322       0.012730              1.742190       1.667423      -0.366827       0.183629       1.728976      -0.061691       1.830172          -0.000003
           41              H       0.920758       3.217338       7.394677       0.111789       1.173637 0.88441436E+01  0.88168020E+02                                 1.769948                            1.686659      -1.073126       2.365087                    0.997150       3.471663       9.487573       0.509355       1.206230      -0.726523      -0.010296       0.028085       0.015624       0.033748      -0.008256       0.002417       0.006113      -0.010874       0.003730      -0.012469       0.001185       0.011283              1.803314       1.671831      -0.309322       0.052372       1.926814       0.300506       1.811298          -0.000005
           42              H       0.957721       0.934858       4.144612       0.119379       1.083653 0.80337474E+01  0.78282752E+02                                 1.687824                            1.614829      -1.054035       2.382393                    0.997596       3.367944       9.135876       0.516407       1.217212      -0.724000      -0.011450      -0.006778      -0.034466       0.036945      -0.004677       0.007751       0.006586       0.000485       0.027463      -0.013744       0.000048       0.013696              1.719781       1.477133      -0.124029       0.266152       1.704134       0.118484       1.978075          -0.000022
           43              H       2.389843       0.012343       9.541223       0.125203       1.187549 0.89846864E+01  0.89721113E+02                                 1.771659                            1.691335      -1.155067       2.336331                    0.996693       3.407609       9.252297       0.513720       1.193954      -0.730021      -0.012322      -0.035195      -0.009856       0.038570       0.008032       0.003840       0.006837      -0.012540      -0.009091      -0.008750      -0.006339       0.015089              1.796833       1.426342       0.194273       0.119902       2.098913       0.105201       1.865245          -0.000011
           44              H       3.789432       2.408864      12.417338       0.111924       1.306849 0.10122814E+02  0.10535555E+03                                 1.959314                            1.847493      -1.413206       2.202365                    0.993656       3.826759      11.015241       0.465430       1.264432      -0.711367       0.010270       0.007516       0.033440       0.035779       0.000606       0.004050       0.003904       0.001143       0.017689      -0.005317      -0.003442       0.008759              2.003512       1.586431       0.096004       0.287558       1.920878      -0.007661       2.503226           0.000238
           45              H       2.993753       3.925332       8.732831       0.137467       1.113240 0.82192947E+01  0.80406621E+02                                 1.711139                            1.630345      -1.106147       2.373420                    0.997109       3.284722       8.876143       0.516289       1.212707      -0.725957      -0.001110       0.032151      -0.024948       0.040710      -0.002050       0.002031      -0.008760      -0.016200       0.020769      -0.011879      -0.003049       0.014928              1.738325       1.403234       0.065962       0.126373       1.984054      -0.286118       1.827688          -0.000001
           46              H      16.822170       3.645404       6.492798       0.098101       1.250683 0.95889674E+01  0.98184756E+02                                 1.876842                            1.777120      -1.297477       2.245370                    0.994866       3.802486      10.758794       0.484329       1.235074      -0.717539      -0.003902      -0.011158       0.030080       0.032319      -0.001306      -0.001668      -0.009997      -0.000383       0.020999      -0.010026      -0.003101       0.013127              1.919054       1.827679      -0.169947      -0.210726       1.585198      -0.179484       2.344283          -0.000005
           47              H      15.846736       5.687650       3.200572       0.136676       1.181243 0.88009439E+01  0.87696008E+02                                 1.788783                            1.693028      -1.203075       2.326156                    0.996214       3.375820       9.246179       0.503298       1.221322      -0.723723      -0.024227       0.027756      -0.020269       0.042049      -0.009512       0.008880      -0.003870      -0.006351       0.000342      -0.012616      -0.002355       0.014970              1.820285       1.813058      -0.388598       0.100047       1.802421      -0.262479       1.845377          -0.000027
           48              H       0.671695       3.000763       3.143746       0.126055       1.142313 0.84356944E+01  0.83049525E+02                                 1.733511                            1.643215      -1.148744       2.341324                    0.996767       3.387628       9.179028       0.518311       1.200326      -0.727926       0.023629      -0.017397      -0.018669       0.034778      -0.007995      -0.005835       0.001732       0.006905      -0.013645      -0.008138      -0.004803       0.012942              1.768872       1.808969      -0.372960      -0.254657       1.675382       0.045161       1.822264          -0.000041
           49              H      -1.041549      -1.093512      15.408938       0.122146       1.194583 0.89827343E+01  0.90047073E+02                                 1.796391                            1.703002      -1.300694       2.263510                    0.995571       3.529614       9.725043       0.504652       1.210746      -0.724646      -0.013081      -0.012762      -0.034825       0.039329       0.003641       0.006347       0.001473      -0.004425       0.032512      -0.010854      -0.002341       0.013195              1.830921       1.867026      -0.008469       0.204288       1.475478       0.254456       2.150259           0.000061
           50              H       4.428901       5.373188       0.703906       0.130458       1.100746 0.80858920E+01  0.78573139E+02                                 1.677930                            1.599930      -1.084020       2.377142                    0.997445       3.276860       8.750289       0.530951       1.187149      -0.731742      -0.024359       0.014377       0.027103       0.039174      -0.003758      -0.008446       0.005912       0.004851       0.017987      -0.007944      -0.006319       0.014263              1.704440       1.868888      -0.154952      -0.199786       1.444865       0.257919       1.799566          -0.000001
           51              H       1.927049      -0.583695      17.977094       0.099267       1.332672 0.10450654E+02  0.10935949E+03                                 1.962044                            1.858357      -1.436969       2.181261                    0.993492       3.884218      11.118334       0.472332       1.239213      -0.716778       0.032028      -0.009458       0.012317       0.035594      -0.005634       0.009312       0.005344       0.013366      -0.014460      -0.014715       0.000524       0.014190              2.005936       2.475548      -0.124164       0.087569       1.514642       0.112138       2.027618           0.000395
           52              H       5.888211       7.044529       1.855085       0.118179       1.129225 0.84285987E+01  0.82829121E+02                                 1.712021                            1.636676      -1.045609       2.383364                    0.997656       3.365701       9.063680       0.522971       1.191794      -0.730397      -0.022061       0.021878      -0.016357       0.035113      -0.009689       0.007562      -0.001625      -0.003334       0.004363      -0.012408      -0.000322       0.012730              1.742191       1.667425      -0.271295       0.307703       1.854051      -0.028622       1.705099          -0.000004
           53              H       8.160764       6.326597       5.000664       0.111791       1.173636 0.88441324E+01  0.88167911E+02                                 1.769949                            1.686660      -1.073124       2.365090                    0.997150       3.471659       9.487573       0.509354       1.206233      -0.726522       0.010297       0.007926       0.031146       0.033748      -0.004447       0.007363       0.004431      -0.004515       0.022808      -0.012468       0.001186       0.011282              1.803316       1.671833      -0.129700       0.285660       1.670322       0.232689       2.067792          -0.000005
           54              H       8.123790       3.767951       1.963237       0.119380       1.083636 0.80335903E+01  0.78280812E+02                                 1.687804                            1.614812      -1.054031       2.382398                    0.997597       3.367918       9.135772       0.516411       1.217210      -0.724000       0.011451      -0.031589      -0.015362       0.036946      -0.008690       0.002541       0.009178      -0.009318      -0.001954      -0.013745       0.000049       0.013696              1.719760       1.477118      -0.289007       0.051875       1.901591       0.170695       1.780573          -0.000023
           55              H       6.691678       9.221083       2.450839       0.125201       1.187562 0.89848095E+01  0.89722676E+02                                 1.771675                            1.691349      -1.155056       2.336335                    0.996693       3.407626       9.252369       0.513717       1.193957      -0.730020       0.012321      -0.000532      -0.036546       0.038571      -0.001660      -0.008747       0.003271       0.000948       0.031373      -0.008750      -0.006339       0.015089              1.796849       1.426351      -0.066259      -0.218470       1.828533       0.033707       2.135664          -0.000011
           56              H       5.292100      11.389053       5.502930       0.111923       1.306784 0.10122081E+02  0.10534465E+03                                 1.959131                            1.847334      -1.413247       2.202337                    0.993659       3.826623      11.014212       0.465491       1.264306      -0.711394      -0.010270       0.030409       0.015814       0.035781      -0.003761      -0.001622       0.005722      -0.005727      -0.002926      -0.005318      -0.003442       0.008759              2.003319       1.586303      -0.253422      -0.166293       2.468694       0.137232       1.954960           0.000238
           57              H       6.087774       7.439319       6.027193       0.137467       1.113241 0.82192987E+01  0.80406691E+02                                 1.711141                            1.630347      -1.106137       2.373424                    0.997109       3.284726       8.876163       0.516288       1.212709      -0.725956       0.001110      -0.032337       0.024706       0.040710      -0.002488       0.001462      -0.007051      -0.022666       0.001372      -0.011879      -0.003050       0.014929              1.738327       1.403234      -0.105314      -0.096074       1.979321      -0.287370       1.832426          -0.000001
           58              H      10.422351       5.345260       5.183973       0.098098       1.250684 0.95889449E+01  0.98184102E+02                                 1.876811                            1.777093      -1.297457       2.245375                    0.994868       3.802467      10.758586       0.484345       1.235040      -0.717547       0.003904       0.031934      -0.003098       0.032321       0.001278       0.001689      -0.006144      -0.014960      -0.022729      -0.010026      -0.003102       0.013128              1.919020       1.827650       0.160280       0.218159       2.383348       0.031558       1.546064          -0.000004
           59              H      11.397782       1.640376       6.316821       0.136678       1.181222 0.88007496E+01  0.87693488E+02                                 1.788753                            1.693001      -1.203072       2.326158                    0.996215       3.375793       9.246040       0.503306       1.221310      -0.723726       0.024227      -0.026690       0.021654       0.042050      -0.011016       0.006925      -0.004106      -0.005456       0.003030      -0.012615      -0.002354       0.014969              1.820254       1.813027      -0.196051       0.350103       1.972265      -0.217556       1.675469          -0.000026
           60              H       8.409818       2.272254       3.704671       0.126057       1.142277 0.84353446E+01  0.83044916E+02                                 1.733446                            1.643158      -1.148691       2.341348                    0.996768       3.387566       9.178686       0.518333       1.200293      -0.727934      -0.023629      -0.013602      -0.021591       0.034778       0.003598       0.009221       0.000673       0.010909      -0.001626      -0.008139      -0.004803       0.012942              1.768804       1.808899       0.150853       0.425637       1.790278       0.075552       1.707236          -0.000040
           61              C      10.503520      -1.256920      15.876375       0.590726      25.279987 0.25360415E+03  0.52612657E+04                                 8.013782                            5.651095      -0.087270       2.029543                    0.999574      22.181962      61.827798       0.625219       0.472215      -1.021336       0.048219       0.005097       0.054790       0.073165      -0.023178       0.006222      -0.102896      -0.050130       0.062166      -0.088205      -0.035137       0.123342             10.425477      12.268427       4.116724       3.517679      10.112303       5.005336       8.895701           0.000561
           62              C       9.671530      -2.121522      15.058818      -0.024019      41.459223 0.40690841E+03  0.93409105E+04                                10.320006                            6.642472       0.020731       2.014886                    0.999292      26.766718      74.244356       0.656175       0.406625      -1.078404      -0.020038      -0.048578      -0.009676       0.053432      -0.013851       0.004184      -0.012598       0.002350       0.005755      -0.017609      -0.003014       0.020623             14.252344      16.527521       3.775909       4.710203      14.868102       7.532552      11.361409           0.000046
           63              C       8.356258      -1.801585      14.981828      -0.115118      36.032786 0.43252365E+03  0.10210567E+05                                 9.659452                            7.065824      -0.192788       1.907672                    0.999409      29.885726      87.626202       0.599403       0.432860      -1.048272      -0.003207      -0.027256      -0.000849       0.027457      -0.002937      -0.030045      -0.028924      -0.076723       0.097851      -0.065614       0.004726       0.060888             11.832460      18.467011       1.068617       3.480686       9.137230       3.225209       7.893140          -0.000099
           64              C       7.464134      -2.561673      14.206432      -0.014959      41.267441 0.43967376E+03  0.10236659E+05                                10.236683                            6.867796       0.104954       2.036132                    0.999228      26.928140      73.946314       0.653947       0.402287      -1.086974       0.043364      -0.010203       0.019639       0.048685      -0.002195      -0.005078       0.011619      -0.007850       0.026803      -0.010085      -0.007787       0.017873             13.777475      22.504045      -2.987759       1.268566      10.871924       3.539716       7.956458           0.000267
           65              C      14.096437      15.307881      13.478696      -0.144711      35.546874 0.43187939E+03  0.10145334E+05                                 9.469760                            6.978127       0.028473       1.981634                    0.999512      29.492151      84.988388       0.616674       0.422811      -1.059250       0.002532       0.002575       0.010696       0.011289       0.033099       0.008128      -0.021891      -0.031344       0.092867      -0.056181       0.012666       0.043515             11.594807      15.507434      -4.538504      -1.213596      11.646996       4.112521       7.629992           0.000026
           66              C      15.443171      14.970038      13.537355       0.100360      40.658216 0.37932722E+03  0.85785333E+04                                10.353553                            6.506427      -0.129019       1.979833                    0.999172      25.724065      71.423802       0.647150       0.418507      -1.067892      -0.008799      -0.009345       0.006620       0.014442      -0.013389       0.009090      -0.006373      -0.013376       0.050246      -0.023856       0.000493       0.023363             14.633834      13.733104      -4.276241      -1.109478      18.674058       8.824408      11.494341           0.000002
           67              C      10.100969      -3.210643      14.294420      -0.171333      40.610285 0.46543125E+03  0.11211328E+05                                10.485077                            7.329754      -0.177127       1.900571                    0.999385      31.156782      92.836147       0.587422       0.432867      -1.046338      -0.030624      -0.000585       0.037664       0.048547      -0.038167       0.005298      -0.037337       0.024148       0.035851      -0.057732       0.003727       0.054005             13.474115      11.191402       1.019413       1.831138      17.582630       8.709311      11.648315           0.000534
           68              C       5.942581      -2.225513      14.111111       0.634644      22.619067 0.23526509E+03  0.47863564E+04                                 7.417691                            5.455479      -0.004705       2.070150                    0.999333      21.487227      59.159089       0.634628       0.474394      -1.020952      -0.065290       0.017046       0.019273       0.070177       0.022925      -0.029818      -0.074483      -0.111002       0.111868      -0.081862      -0.036912       0.118774              9.143325      14.848101      -1.630859       1.157772       6.504586       1.792988       6.077287           0.000629
           69              C      15.989308      13.855783      12.774790       0.090234      42.937542 0.39657280E+03  0.90604401E+04                                10.707102                            6.635235      -0.148408       1.963871                    0.999093      26.156066      72.775170       0.643960       0.416314      -1.070280      -0.011743      -0.004019      -0.004313       0.013139       0.000670       0.006215       0.016615       0.003186      -0.009846      -0.019112       0.002358       0.016753             15.320906      10.374356      -6.738360      -0.413164      19.681924       7.762399      15.906437          -0.000003
           70              C      15.570692      13.545353      11.460466      -0.209475      39.890806 0.45619696E+03  0.10879385E+05                                10.246876                            7.167557       0.048383       1.976683                    0.999496      30.578481      89.187730       0.608181       0.422300      -1.058106       0.010380      -0.007104       0.017483       0.021538      -0.007949       0.002863      -0.040168       0.027871      -0.044389      -0.051189       0.016763       0.034426             13.238066       7.525735      -2.374137       1.406390      12.802772       6.908301      19.385691          -0.000159
           71              C      15.988975      12.464359      10.765726       0.102241      42.113684 0.38704669E+03  0.87971621E+04                                10.598605                            6.567444      -0.183080       1.956088                    0.999144      25.990647      72.341455       0.644861       0.417889      -1.068304       0.000104      -0.010712       0.002699       0.011048       0.012877       0.005419      -0.012090      -0.029267       0.003136      -0.023836       0.000509       0.023327             15.246820       9.946553      -2.293750       6.471665      11.076725       3.415294      24.717184           0.000013
           72              C      16.929601      11.635858      11.403640      -0.207209      39.973827 0.45869703E+03  0.10959658E+05                                10.245596                            7.185441       0.043797       1.973022                    0.999469      30.750337      89.926145       0.607327       0.422097      -1.057683      -0.021813       0.013370       0.005302       0.026129      -0.000575      -0.028612       0.017438      -0.037713      -0.075078      -0.048224       0.009822       0.038402             13.160007      11.779223      -4.276640       7.052927       9.976940      -1.402193      17.723857          -0.000138
           73              C      17.413865      11.841860      12.661139       0.089937      43.180772 0.40624923E+03  0.93274258E+04                                10.731462                            6.707378      -0.124406       1.969648                    0.999171      26.285035      73.053462       0.642381       0.415283      -1.072114      -0.007275      -0.001302       0.007430       0.010480      -0.020545      -0.009612       0.001692       0.013570       0.010208      -0.024044       0.000254       0.023790             15.284293      14.332270      -8.690408       6.442412      15.981851      -3.058185      15.538759          -0.000071
           74              C      16.900482      12.998868      13.326550      -0.213625      40.484296 0.47757818E+03  0.11515841E+05                                10.356564                            7.341460       0.031210       1.966511                    0.999471      30.956406      90.671674       0.600210       0.423206      -1.057963      -0.007972      -0.020738      -0.011494       0.025015       0.029946       0.011593       0.007340       0.008408       0.115540      -0.049547       0.005433       0.044113             13.258562      11.567890      -8.081189       1.477010      18.054322       1.437786      10.153474          -0.000046
           75              C      15.503024      12.209129       9.414740       0.082074      42.128164 0.40469097E+03  0.92870709E+04                                10.571409                            6.697881      -0.120841       1.973639                    0.999124      26.242794      73.029648       0.642049       0.415702      -1.071342      -0.009549      -0.001298      -0.000561       0.009653      -0.012005       0.007394       0.006504      -0.003476       0.027334      -0.020015       0.007574       0.012441             15.048901       7.616457       1.860588       6.110076      12.586812       1.679514      24.943433          -0.000018
           76              C      15.493563      13.260078       8.509194      -0.156963      38.652096 0.44631537E+03  0.10600524E+05                                10.093360                            7.134729      -0.093349       1.935852                    0.999428      30.237306      88.418946       0.602943       0.427705      -1.053264      -0.010894      -0.006498      -0.020384       0.024008       0.003265      -0.013624       0.025923       0.021755      -0.095744      -0.047751       0.017522       0.030230             13.050551       6.241508       0.197760       3.799047      11.018304      -3.764624      21.891842          -0.000005
           77              C      15.074489      13.083785       7.196703      -0.019752      41.709059 0.42177315E+03  0.97529144E+04                                10.371660                            6.755742       0.032276       2.015908                    0.999326      26.885414      74.434351       0.652758       0.405787      -1.080782       0.006538      -0.028342       0.037700       0.047616       0.004462      -0.003196       0.012533       0.005762      -0.006386      -0.015978       0.005263       0.010715             14.375366       6.167737       0.737488       2.721347      17.153976      -6.603569      19.804386          -0.000191
           78              C      14.659297      11.833790       6.789758      -0.145166      37.562023 0.46686585E+03  0.11255175E+05                                 9.955179                            7.357128      -0.216777       1.889240                    0.999359      31.027325      92.505610       0.584373       0.434766      -1.045135       0.004089      -0.003812       0.017921       0.018773      -0.012935      -0.007568       0.017434       0.069429       0.032366      -0.046886       0.010321       0.036565             12.010705       5.907205       2.286606       1.225265      18.333868      -2.908756      11.791041           0.000049
           79              C      14.660716      10.745446       7.686138      -0.004374      41.670912 0.44951344E+03  0.10549685E+05                                10.371769                            6.993026       0.028386       2.011637                    0.999228      27.194433      75.580024       0.639721       0.407961      -1.080519       0.010092       0.038503       0.009287       0.040873      -0.000548      -0.001286      -0.000355      -0.016429       0.051910      -0.016934      -0.000424       0.017358             13.770969       7.249377       4.518592       2.884767      20.615740       1.522798      13.447791          -0.000063
           80              C      15.119619      10.910278       9.013294      -0.162035      37.208491 0.46514428E+03  0.11137979E+05                                 9.791783                            7.264541      -0.017125       1.958828                    0.999415      30.323819      88.397307       0.601212       0.425461      -1.056967      -0.011712      -0.001128      -0.007181       0.013784      -0.010198      -0.014625      -0.026439       0.015861      -0.016574      -0.038125       0.015521       0.022604             11.925247       6.969115       2.984563       4.021968      13.604832       3.453227      15.201794           0.000006
           81              C      14.994966      14.210561       6.212335       0.634813      22.510811 0.22169335E+03  0.44562060E+04                                 7.426622                            5.293047      -0.060766       2.052924                    0.999415      21.397739      59.096857       0.642989       0.473904      -1.018360      -0.011305       0.038534      -0.049712       0.063906      -0.022283      -0.036365       0.023306       0.174482      -0.152054      -0.080424      -0.043746       0.124169              9.510403       4.423841       0.197905       1.164069      11.792409      -4.505223      12.314960           0.000632
           82              C      14.117738       9.370395       7.264528       0.584236      23.859019 0.25023815E+03  0.51723133E+04                                 7.667398                            5.596037      -0.074598       2.028759                    0.999526      22.364547      62.150781       0.631446       0.469287      -1.023283      -0.001381      -0.042754      -0.022775       0.048462      -0.079394      -0.025652      -0.000285       0.124266      -0.093169      -0.087729      -0.032116       0.119845              9.539722       5.454664       3.610321       1.025921      14.692778       1.660502       8.471722          -0.000024
           83              C      18.283142      10.896617      13.403539       0.094346      40.585479 0.38306452E+03  0.86722864E+04                                10.302788                            6.513739      -0.067244       1.997320                    0.999271      25.761191      71.241778       0.651365       0.415356      -1.071395      -0.005773      -0.004303       0.002833       0.007737      -0.007697       0.011659       0.012050      -0.012450      -0.017313      -0.022590       0.006671       0.015919             14.449036      14.872314      -8.421958       2.726701      13.267648      -4.926182      15.207147          -0.000218
           84              C       1.175934      10.254459      12.727130      -0.171673      39.132797 0.47087837E+03  0.11346858E+05                                10.185653                            7.337547      -0.080289       1.930887                    0.999522      30.975555      91.554535       0.592809       0.428770      -1.051484       0.001690      -0.010974       0.022611       0.025190       0.040977       0.016759      -0.002721      -0.015358       0.072653      -0.056481       0.019661       0.036820             12.769478      15.994197      -7.933209      -1.411685      11.682550      -0.904883      10.631688          -0.000985
           85              C       1.973723       9.318894      13.354046      -0.006767      39.130396 0.41449000E+03  0.95559759E+04                                 9.958787                            6.714315       0.007208       2.011473                    0.999218      26.801992      74.426169       0.651365       0.407869      -1.077918      -0.036120       0.017625       0.020782       0.045246       0.006619       0.015960       0.007805      -0.010260      -0.007652      -0.019194      -0.001096       0.020290             13.252900      15.298504      -6.848145      -4.806107      10.391100       0.910306      14.069096           0.000160
           86              C       1.786556       9.046658      14.684868      -0.120732      35.297650 0.43576661E+03  0.10289487E+05                                 9.508231                            7.076201      -0.094372       1.943604                    0.999440      29.642164      86.458319       0.601989       0.430901      -1.051181      -0.007443       0.007972      -0.005646       0.012282       0.021700       0.035233       0.005529      -0.018600      -0.091747      -0.052590       0.004931       0.047659             11.434839      10.862789      -3.458176      -4.473494       7.747285       0.012565      15.694444          -0.000992
           87              C       0.752299       9.749490      15.361277       0.015804      40.208584 0.41727480E+03  0.96209763E+04                                10.150104                            6.750496       0.002364       2.012379                    0.999151      26.511395      73.240610       0.648677       0.409525      -1.078541       0.004391       0.012820      -0.038729       0.041032       0.000079       0.001858       0.014113      -0.013761      -0.033498      -0.017921      -0.001170       0.019091             13.599441      10.123131      -3.348547      -2.550098       9.169079      -3.577744      21.506115          -0.000835
           88              C      -0.019543      10.651539      14.710531      -0.151246      35.296124 0.40577018E+03  0.94259610E+04                                 9.491190                            6.811862      -0.066490       1.955644                    0.999560      29.459043      85.642415       0.614862       0.428828      -1.050878       0.013026      -0.009810       0.005609       0.017244       0.028606      -0.006732       0.030153       0.004548      -0.121369      -0.057331       0.005418       0.051912             11.736969       8.891128      -4.001272       1.394389       9.787607      -4.863964      16.532173          -0.000079
           89              C       0.485609       9.431951      16.820415       0.541894      26.338664 0.28221005E+03  0.59848569E+04                                 8.139199                            5.896272      -0.011436       2.040852                    0.999555      22.885443      63.503690       0.625189       0.461970      -1.031826      -0.005796      -0.007713       0.050542       0.051455       0.043110       0.041375       0.017031       0.117165      -0.189502      -0.074616      -0.040853       0.115470             10.329464       5.691851      -0.980009      -2.365064       7.793328      -2.462781      17.503214           0.000797
           90              C       3.052220       8.579891      12.620811       0.584698      26.200225 0.28856556E+03  0.61753205E+04                                 8.211455                            6.042115      -0.122541       2.007024                    0.999485      22.945355      64.692256       0.603290       0.474422      -1.021417       0.033387      -0.060956      -0.029538       0.075517       0.085939       0.011129      -0.014361      -0.081469      -0.116890      -0.082375      -0.032462       0.114837             10.285108      12.261224      -4.605472      -3.472034       7.534785       2.143868      11.059316           0.000007
           91              C      16.741014      15.670211       2.843119       0.590723      25.280099 0.25360568E+03  0.52612991E+04                                 8.013765                            5.651086      -0.087134       2.029583                    0.999573      22.181995      61.827660       0.625224       0.472211      -1.021339      -0.048219       0.051663       0.018932       0.073161      -0.011934       0.020818      -0.087966      -0.106618      -0.107281      -0.088209      -0.035136       0.123345             10.425450      12.268376      -2.348493      -4.879111       6.501289       4.050577      12.506685           0.000560
           92              C      17.573000      15.100822       1.798259      -0.024022      41.459426 0.40691043E+03  0.93409699E+04                                10.320044                            6.642495       0.020742       2.014889                    0.999292      26.766772      74.244593       0.656172       0.406626      -1.078403       0.020039       0.003061      -0.049440       0.053435      -0.007590       0.012315      -0.009950      -0.007665      -0.024295      -0.017604      -0.003019       0.020623             14.252397      16.527565      -3.588532      -4.854473       7.867593       5.681626      18.362033           0.000040
           93              C      18.888273      14.944609       2.087887      -0.115108      36.032571 0.43252056E+03  0.10210474E+05                                 9.659412                            7.065799      -0.192796       1.907670                    0.999409      29.885607      87.625721       0.599404       0.432860      -1.048272       0.003215       0.006142      -0.026572       0.027461       0.028289       0.010510      -0.022533      -0.100896       0.025321      -0.065605       0.004715       0.060890             11.832407      18.466928      -3.091875      -1.922823       6.380340       2.496275      10.649953          -0.000098
           94              C      19.780394      14.389265       1.154845      -0.014998      41.268173 0.43968420E+03  0.10236943E+05                                10.236702                            6.867809       0.105115       2.036177                    0.999227      26.928590      73.947235       0.653958       0.402278      -1.086982      -0.043373       0.021601      -0.004849       0.048696       0.004341       0.003422       0.012432      -0.010972       0.017436      -0.010074      -0.007785       0.017859             13.777501      22.504106      -1.990154       2.564237       6.397455       2.356655      12.430941           0.000260
           95              C      13.148120       9.117932      18.244725      -0.144670      35.545632 0.43186127E+03  0.10144803E+05                                 9.469553                            6.977987       0.028507       1.981653                    0.999512      29.491522      84.986161       0.616679       0.422812      -1.059249      -0.002531       0.009683       0.005213       0.011284       0.000601      -0.034061      -0.011436      -0.070897      -0.025804      -0.056160       0.012655       0.043504             11.594532      15.507067       0.013136       4.697770       5.859725       2.582324      13.416803           0.000027
           96              C      11.801386       9.261000      17.933100       0.100346      40.659013 0.37933553E+03  0.85787695E+04                                10.353683                            6.506499      -0.129029       1.979825                    0.999172      25.724364      71.424871       0.647146       0.418507      -1.067891       0.008776       0.008787      -0.007333       0.014422      -0.012218       0.010635      -0.000982      -0.033789      -0.010887      -0.023883       0.000503       0.023380             14.634033      13.733288      -0.020449       4.417869       7.602086       5.897026      22.566726           0.000003
           97              C      17.143557      14.640219       0.549926      -0.171335      40.610109 0.46542901E+03  0.11211260E+05                                10.485038                            7.329729      -0.177129       1.900570                    0.999385      31.156748      92.835958       0.587424       0.432866      -1.046339       0.030621       0.036565       0.009069       0.048548      -0.014879       0.035550      -0.025043      -0.022342      -0.103633      -0.057737       0.003729       0.054008             13.474063      11.191355      -1.509705      -1.453581       7.731451       6.104623      21.499382           0.000534
           98              C      21.301947      14.211183       1.455472       0.634649      22.619031 0.23526463E+03  0.47863469E+04                                 7.417697                            5.455484      -0.004731       2.070143                    0.999333      21.487211      59.159130       0.634625       0.474396      -1.020950       0.065269       0.014292       0.021409       0.070162       0.034697      -0.014544      -0.064646      -0.148200       0.000229      -0.081860      -0.036913       0.118773              9.143331      14.848116      -1.536185       1.280732       5.219023       1.453081       7.362854           0.000630
           99              C      11.255245       8.808594      16.660937       0.090238      42.937232 0.39656973E+03  0.90603519E+04                                10.707051                            6.635208      -0.148416       1.963870                    0.999093      26.155964      72.774801       0.643961       0.416314      -1.070280       0.011743      -0.003142      -0.004988       0.013139      -0.005843      -0.002243       0.013620       0.014507       0.024108      -0.019109       0.002354       0.016755             15.320828      10.374298      -1.322974       6.620087      12.316494       5.814964      23.271691           0.000001
          100              C      11.673858       7.617286      16.024855      -0.209478      39.890842 0.45619768E+03  0.10879406E+05                                10.246872                            7.167556       0.048398       1.976687                    0.999496      30.578517      89.187831       0.608182       0.422299      -1.058106      -0.010380       0.018717      -0.002401       0.021537      -0.004804       0.006948      -0.036963       0.015736      -0.080791      -0.051191       0.016762       0.034429             13.238059       7.525730      -1.966504       1.935799      15.541100       7.632320      16.647345          -0.000158
          101              C      11.255571       7.221948      14.802186       0.102241      42.114276 0.38705157E+03  0.87973128E+04                                10.598748                            6.567519      -0.183120       1.956075                    0.999143      25.990823      72.342435       0.644852       0.417893      -1.068299      -0.000107       0.005348      -0.009667       0.011048      -0.001948      -0.013839      -0.013741      -0.023031       0.021840      -0.023841       0.000511       0.023331             15.247043       9.946667      -6.843068       0.563290      22.138256       6.340004      13.656206           0.000009
          102              C      10.314945       8.050449      14.164271      -0.207216      39.974106 0.45870040E+03  0.10959759E+05                                10.245631                            7.185459       0.043798       1.973021                    0.999469      30.750477      89.926630       0.607328       0.422096      -1.057684       0.021812       0.001708       0.014282       0.026128       0.027517       0.007867       0.001221       0.023619       0.108907      -0.048227       0.009827       0.038399             13.160060      11.779260      -7.911835       2.331722      17.910804       0.695504       9.790117          -0.000133
          103              C       9.830684       9.213512      14.684868       0.089945      43.180358 0.40624414E+03  0.93272814E+04                                10.731412                            6.707344      -0.124420       1.969646                    0.999171      26.284865      73.052923       0.642381       0.415284      -1.072113       0.007264       0.007516       0.000635       0.010471       0.004040       0.022327       0.004410       0.003308      -0.020637      -0.024052       0.000251       0.023800             15.284225      14.332198      -8.449773       6.754854      17.079189      -2.768024      14.441290          -0.000072
          104              C      10.344071       9.561065      15.973529      -0.213631      40.484743 0.47758438E+03  0.11516030E+05                                10.356650                            7.341516       0.031182       1.966501                    0.999471      30.956573      90.672349       0.600207       0.423207      -1.057962       0.007977      -0.005816      -0.022989       0.025019      -0.003551      -0.031919       0.021699      -0.045893      -0.047332      -0.049551       0.005436       0.044116             13.258682      11.567998      -3.493651       7.435260       9.959166      -0.702612      18.248883          -0.000046
          105              C      11.741519       5.981087      14.210098       0.082074      42.128136 0.40469028E+03  0.92870514E+04                                10.571402                            6.697874      -0.120858       1.973633                    0.999124      26.242767      73.029565       0.642050       0.415702      -1.071342       0.009553      -0.000209      -0.001398       0.009657      -0.010219       0.009717       0.008606      -0.011407       0.003514      -0.020018       0.007572       0.012445             15.048889       7.616424      -5.431451      -3.360598      23.305923       4.513661      14.224321          -0.000019
          106              C      11.750979       4.836985      14.994660      -0.156949      38.651647 0.44630920E+03  0.10600341E+05                                10.093277                            7.134675      -0.093374       1.935844                    0.999428      30.237130      88.418281       0.602946       0.427704      -1.053264       0.010900      -0.018046      -0.011500       0.024015       0.014000       0.000318       0.013394       0.069155       0.046437      -0.047757       0.017530       0.030226             13.050437       6.241440      -3.622219      -1.162278      23.041809      -0.585542       9.868061          -0.000004
          107              C      12.170050       3.613162      14.488728      -0.019753      41.708873 0.42177083E+03  0.97528448E+04                                10.371617                            6.755711       0.032296       2.015914                    0.999326      26.885350      74.434047       0.652761       0.405786      -1.080783      -0.006545       0.043675      -0.017768       0.047603       0.004226      -0.003491       0.010822       0.012287       0.013098      -0.015991       0.005272       0.010719             14.375322       6.167698      -2.442391      -1.408573      22.895008      -5.085671      14.063261          -0.000195
          108              C      12.585239       3.539257      13.176237      -0.145172      37.562924 0.46687831E+03  0.11255556E+05                                 9.955436                            7.357317      -0.216777       1.889240                    0.999358      31.027580      92.506853       0.584354       0.434777      -1.045128      -0.004085       0.018297       0.000894       0.018769       0.004016       0.014445       0.027737       0.030459      -0.084483      -0.046884       0.010318       0.036566             12.011044       5.907339      -0.600005      -2.523903      13.656494      -4.145815      16.469300           0.000046
          109              C      12.583821       4.684057      12.353180      -0.004372      41.670713 0.44951027E+03  0.10549594E+05                                10.371739                            6.993000       0.028377       2.011634                    0.999228      27.194357      75.579790       0.639722       0.407961      -1.080519      -0.010090      -0.000866       0.039598       0.040872       0.001098       0.000859       0.004075      -0.033184       0.001632      -0.016931      -0.000426       0.017358             13.770945       7.249351      -1.633877      -5.105870      13.163401      -0.447556      20.900083          -0.000060
          110              C      12.124920       5.924988      12.851780      -0.162037      37.208568 0.46514506E+03  0.11138004E+05                                 9.791798                            7.264550      -0.017140       1.958823                    0.999415      30.323870      88.397534       0.601211       0.425461      -1.056967       0.011713      -0.006654      -0.002927       0.013786       0.011528       0.013595      -0.023074       0.003127      -0.054784      -0.038124       0.015521       0.022604             11.925273       6.969108      -3.125439      -3.913492      13.390709       3.396627      15.416001           0.000005
          111              C      12.249573       2.373473      15.326449       0.634810      22.510883 0.22169381E+03  0.44562194E+04                                 7.426652                            5.293058      -0.060745       2.052930                    0.999415      21.397794      59.097109       0.642987       0.473905      -1.018359       0.011306      -0.057908       0.024546       0.063904       0.029458       0.030834       0.023033       0.175517      -0.148957      -0.080424      -0.043744       0.124168              9.510457       4.423852      -1.074808      -0.488879      14.507638      -3.787374       9.599881           0.000635
          112              C      13.126795       4.627942      10.916039       0.584234      23.858978 0.25023716E+03  0.51722877E+04                                 7.667394                            5.596025      -0.074552       2.028774                    0.999526      22.364528      62.150694       0.631446       0.469287      -1.023283       0.001383      -0.011088      -0.047155       0.048461       0.004500       0.083311       0.003595       0.109590      -0.137200      -0.087730      -0.032113       0.119843              9.539729       5.454654      -0.068977      -3.752617       8.057498      -0.093856      15.107035          -0.000028
          113              C       8.961407      10.172869      13.960798       0.094332      40.585878 0.38306887E+03  0.86724067E+04                                10.302834                            6.513761      -0.067218       1.997326                    0.999271      25.761353      71.242242       0.651366       0.415354      -1.071396       0.005778       0.003849      -0.003433       0.007745      -0.013246       0.004458       0.006802       0.007428       0.042293      -0.022600       0.006676       0.015924             14.449113      14.872397      -4.788982       7.445205      17.515295      -3.803180      10.959649          -0.000217
          114              C       7.905613       9.683079      13.167071      -0.171667      39.132959 0.47088089E+03  0.11346936E+05                                10.185703                            7.337587      -0.080267       1.930891                    0.999522      30.975619      91.554855       0.592805       0.428772      -1.051482      -0.001693       0.024670      -0.004839       0.025197      -0.005728      -0.043895       0.004709      -0.043495      -0.011717      -0.056482       0.019669       0.036813             12.769543      15.994318      -0.663092       8.030557      11.147608      -1.046340      11.166704          -0.000983
          115              C       7.107824      10.528314      12.422837      -0.006771      39.130447 0.41449099E+03  0.95560036E+04                                 9.958789                            6.714318       0.007229       2.011479                    0.999218      26.802036      74.426295       0.651366       0.407868      -1.077918       0.036110       0.015596       0.022349       0.045240      -0.013736      -0.010483       0.004572       0.001963       0.029034      -0.019193      -0.001100       0.020292             13.252903      15.298546       2.895951       7.849170      13.378824       1.700275      11.081339           0.000158
          116              C       7.294993      11.884511      12.499827      -0.120747      35.297847 0.43577051E+03  0.10289595E+05                                 9.508240                            7.076217      -0.094354       1.943607                    0.999440      29.642287      86.458540       0.601991       0.430899      -1.051183       0.007447      -0.007494       0.006270       0.012286      -0.028524      -0.029979      -0.008832       0.035707       0.071162      -0.052599       0.004943       0.047656             11.434843      10.862805       3.440921       4.486784      15.168966       1.974865       8.272758          -0.000991
          117              C       8.329253      12.358792      13.352213       0.015788      40.208697 0.41727684E+03  0.96210308E+04                                10.150108                            6.750504       0.002386       2.012383                    0.999150      26.511449      73.240686       0.648678       0.409524      -1.078542      -0.004391      -0.040728       0.002494       0.041040      -0.001777      -0.000547       0.006426       0.015300       0.053696      -0.017922      -0.001171       0.019092             13.599449      10.123119       1.609450       3.889129      22.468360      -0.061415       8.206867          -0.000834
          118              C       9.101095      11.499086      14.057952      -0.151249      35.296402 0.40577392E+03  0.94260707E+04                                 9.491263                            6.811916      -0.066504       1.955639                    0.999560      29.459126      85.642788       0.614857       0.428831      -1.050876      -0.013023       0.007927      -0.008052       0.017241       0.013815      -0.025940       0.011777       0.074046       0.087115      -0.057328       0.005411       0.051917             11.737068       8.891169      -2.370895       3.511909      18.495717      -2.561630       7.824318          -0.000077
          119              C       8.595946      13.850622      13.418204       0.541936      26.337439 0.28219529E+03  0.59844650E+04                                 8.138952                            5.896116      -0.011423       2.040864                    0.999555      22.884858      63.501630       0.625197       0.461970      -1.031827       0.005793       0.050844       0.005457       0.051463      -0.028981      -0.052258       0.005864       0.159379      -0.062836      -0.074613      -0.040856       0.115469             10.329110       5.691700       2.035897       1.551969      18.085263       0.258585       7.210366           0.000803
          120              C       6.029324      10.008341      11.520958       0.584696      26.200305 0.28856649E+03  0.61753473E+04                                 8.211484                            6.042134      -0.122565       2.007020                    0.999485      22.945392      64.692464       0.603288       0.474423      -1.021416      -0.033390      -0.012976      -0.066475       0.075513       0.011207      -0.085931      -0.037000       0.004123       0.139887      -0.082382      -0.032454       0.114836             10.285150      12.261295       2.179469       5.340009       9.769442       2.734716       8.824713           0.000006
          121              C       7.659513      15.370992       2.454505       0.590726      25.279950 0.25360380E+03  0.52612557E+04                                 8.013770                            5.651089      -0.087264       2.029546                    0.999574      22.181936      61.827674       0.625220       0.472215      -1.021336      -0.048219      -0.005098      -0.054790       0.073165      -0.023178       0.006222      -0.102897      -0.050130       0.062166      -0.088205      -0.035136       0.123342             10.425459      12.268407       4.116714       3.517669      10.112285       5.005326       8.895686           0.000562
          122              C       8.491503      16.235594       3.272062      -0.024020      41.459206 0.40690833E+03  0.93409077E+04                                10.320001                            6.642470       0.020735       2.014887                    0.999292      26.766716      74.244334       0.656175       0.406625      -1.078404       0.020039       0.048578       0.009676       0.053432      -0.013851       0.004185      -0.012599       0.002349       0.005753      -0.017609      -0.003015       0.020623             14.252335      16.527514       3.775899       4.710194      14.868092       7.532544      11.361399           0.000043
          123              C       9.806775      15.915657       3.349052      -0.115119      36.032810 0.43252401E+03  0.10210577E+05                                 9.659455                            7.065827      -0.192788       1.907671                    0.999409      29.885742      87.626257       0.599403       0.432860      -1.048272       0.003208       0.027256       0.000850       0.027457      -0.002937      -0.030044      -0.028924      -0.076724       0.097850      -0.065614       0.004726       0.060888             11.832464      18.467019       1.068610       3.480681       9.137233       3.225209       7.893139          -0.000098
          124              C      10.698899      16.675745       4.124448      -0.014960      41.267454 0.43967387E+03  0.10236662E+05                                10.236684                            6.867796       0.104955       2.036132                    0.999228      26.928145      73.946322       0.653948       0.402286      -1.086975      -0.043364       0.010203      -0.019640       0.048685      -0.002195      -0.005079       0.011619      -0.007850       0.026803      -0.010085      -0.007787       0.017872             13.777479      22.504052      -2.987769       1.268559      10.871928       3.539717       7.956457           0.000264
          125              C       4.066596      -1.193809       4.852184      -0.144711      35.546851 0.43187896E+03  0.10145321E+05                                 9.469757                            6.978124       0.028474       1.981634                    0.999512      29.492133      84.988326       0.616674       0.422811      -1.059250      -0.002532      -0.002575      -0.010696       0.011289       0.033099       0.008128      -0.021891      -0.031343       0.092869      -0.056181       0.012666       0.043515             11.594806      15.507434      -4.538508      -1.213599      11.646995       4.112521       7.629989           0.000026
          126              C       2.719862      -0.855966       4.793525       0.100362      40.658235 0.37932725E+03  0.85785351E+04                                10.353561                            6.506430      -0.129022       1.979833                    0.999172      25.724066      71.423837       0.647149       0.418507      -1.067891       0.008799       0.009345      -0.006620       0.014442      -0.013389       0.009090      -0.006373      -0.013376       0.050246      -0.023856       0.000493       0.023364             14.633849      13.733117      -4.276250      -1.109482      18.674080       8.824418      11.494349           0.000002
          127              C       8.062064      17.324715       4.036460      -0.171333      40.610318 0.46543163E+03  0.11211341E+05                                10.485085                            7.329759      -0.177127       1.900571                    0.999385      31.156794      92.836225       0.587421       0.432867      -1.046338       0.030624       0.000586      -0.037665       0.048547      -0.038167       0.005298      -0.037337       0.024148       0.035850      -0.057732       0.003726       0.054005             13.474128      11.191413       1.019411       1.831137      17.582648       8.709319      11.648322           0.000534
          128              C      12.220452      16.339585       4.219769       0.634644      22.619059 0.23526498E+03  0.47863535E+04                                 7.417688                            5.455476      -0.004701       2.070151                    0.999333      21.487224      59.159069       0.634628       0.474394      -1.020952       0.065290      -0.017046      -0.019273       0.070177       0.022925      -0.029818      -0.074483      -0.111002       0.111868      -0.081862      -0.036912       0.118774              9.143321      14.848094      -1.630863       1.157768       6.504585       1.792988       6.077284           0.000629
          129              C       2.173725       0.258289       5.556090       0.090233      42.937635 0.39657355E+03  0.90604627E+04                                10.707121                            6.635243      -0.148412       1.963869                    0.999093      26.156096      72.775309       0.643959       0.416314      -1.070280       0.011743       0.004019       0.004313       0.013140       0.000670       0.006216       0.016615       0.003186      -0.009845      -0.019112       0.002358       0.016753             15.320938      10.374377      -6.738377      -0.413166      19.681971       7.762418      15.906466           0.000002
          130              C       2.592341       0.568719       6.870414      -0.209475      39.890845 0.45619738E+03  0.10879399E+05                                10.246884                            7.167561       0.048381       1.976683                    0.999496      30.578501      89.187824       0.608181       0.422300      -1.058106      -0.010380       0.007104      -0.017483       0.021538      -0.007949       0.002863      -0.040168       0.027871      -0.044389      -0.051189       0.016763       0.034426             13.238078       7.525742      -2.374140       1.406392      12.802784       6.908308      19.385709          -0.000160
          131              C       2.174058       1.649713       7.565154       0.102241      42.113704 0.38704682E+03  0.87971660E+04                                10.598610                            6.567446      -0.183081       1.956087                    0.999144      25.990653      72.341485       0.644861       0.417889      -1.068304      -0.000104       0.010713      -0.002699       0.011048       0.012877       0.005419      -0.012090      -0.029267       0.003135      -0.023836       0.000509       0.023328             15.246829       9.946557      -2.293751       6.471669      11.076731       3.415298      24.717198           0.000009
          132              C       1.233432       2.478214       6.927240      -0.207209      39.973858 0.45869738E+03  0.10959670E+05                                10.245603                            7.185445       0.043796       1.973022                    0.999469      30.750350      89.926213       0.607327       0.422097      -1.057683       0.021814      -0.013370      -0.005302       0.026129      -0.000575      -0.028612       0.017438      -0.037713      -0.075078      -0.048224       0.009822       0.038402             13.160017      11.779232      -4.276644       7.052933       9.976949      -1.402193      17.723870          -0.000135
          133              C       0.749168       2.272212       5.669741       0.089937      43.180790 0.40624922E+03  0.93274267E+04                                10.731470                            6.707380      -0.124408       1.969647                    0.999171      26.285035      73.053493       0.642380       0.415283      -1.072114       0.007275       0.001302      -0.007430       0.010479      -0.020545      -0.009613       0.001692       0.013571       0.010207      -0.024045       0.000254       0.023791             15.284309      14.332286      -8.690421       6.442419      15.981870      -3.058190      15.538770          -0.000070
          134              C       1.262551       1.115204       5.004330      -0.213625      40.484374 0.47757909E+03  0.11515870E+05                                10.356581                            7.341469       0.031207       1.966509                    0.999471      30.956437      90.671831       0.600209       0.423206      -1.057962       0.007973       0.020738       0.011494       0.025015       0.029945       0.011594       0.007340       0.008408       0.115540      -0.049546       0.005432       0.044113             13.258589      11.567915      -8.081211       1.477013      18.054364       1.437788      10.153489          -0.000049
          135              C       2.660009       1.904943       8.916140       0.082074      42.128166 0.40469093E+03  0.92870697E+04                                10.571410                            6.697880      -0.120841       1.973639                    0.999124      26.242793      73.029647       0.642049       0.415702      -1.071342       0.009549       0.001298       0.000561       0.009653      -0.012005       0.007393       0.006504      -0.003476       0.027335      -0.020015       0.007573       0.012441             15.048903       7.616459       1.860589       6.110078      12.586815       1.679517      24.943437          -0.000019
          136              C       2.669470       0.853994       9.821686      -0.156962      38.652078 0.44631514E+03  0.10600517E+05                                10.093358                            7.134727      -0.093349       1.935852                    0.999428      30.237299      88.418923       0.602943       0.427705      -1.053264       0.010894       0.006498       0.020383       0.024008       0.003265      -0.013624       0.025923       0.021756      -0.095744      -0.047751       0.017521       0.030230             13.050547       6.241506       0.197761       3.799045      11.018303      -3.764624      21.891833          -0.000003
          137              C       3.088544       1.030287      11.134177      -0.019752      41.709080 0.42177340E+03  0.97529218E+04                                10.371665                            6.755744       0.032274       2.015908                    0.999326      26.885422      74.434387       0.652758       0.405787      -1.080781      -0.006538       0.028342      -0.037699       0.047616       0.004462      -0.003197       0.012533       0.005762      -0.006386      -0.015978       0.005263       0.010715             14.375373       6.167739       0.737489       2.721346      17.153988      -6.603575      19.804392          -0.000195
          138              C       3.503736       2.280282      11.541122      -0.145166      37.562005 0.46686560E+03  0.11255167E+05                                 9.955175                            7.357126      -0.216778       1.889240                    0.999359      31.027315      92.505555       0.584373       0.434766      -1.045135      -0.004089       0.003811      -0.017921       0.018773      -0.012935      -0.007568       0.017434       0.069428       0.032367      -0.046886       0.010321       0.036565             12.010699       5.907203       2.286606       1.225263      18.333862      -2.908754      11.791032           0.000049
          139              C       3.502317       3.368626      10.644742      -0.004374      41.670934 0.44951367E+03  0.10549692E+05                                10.371773                            6.993028       0.028386       2.011637                    0.999228      27.194441      75.580059       0.639721       0.407961      -1.080519      -0.010091      -0.038503      -0.009287       0.040872      -0.000548      -0.001286      -0.000356      -0.016429       0.051909      -0.016934      -0.000424       0.017358             13.770976       7.249381       4.518597       2.884769      20.615753       1.522803      13.447795          -0.000064
          140              C       3.043414       3.203794       9.317586      -0.162036      37.208540 0.46514494E+03  0.11137999E+05                                 9.791793                            7.264548      -0.017127       1.958827                    0.999415      30.323841      88.397404       0.601211       0.425461      -1.056967       0.011712       0.001128       0.007181       0.013784      -0.010198      -0.014625      -0.026439       0.015861      -0.016572      -0.038125       0.015521       0.022604             11.925262       6.969124       2.984569       4.021975      13.604849       3.453236      15.201812           0.000008
          141              C       3.168067      -0.096489      12.118545       0.634814      22.510811 0.22169334E+03  0.44562061E+04                                 7.426624                            5.293048      -0.060770       2.052922                    0.999415      21.397738      59.096863       0.642989       0.473904      -1.018360       0.011305      -0.038534       0.049712       0.063906      -0.022283      -0.036365       0.023306       0.174482      -0.152055      -0.080424      -0.043746       0.124170              9.510406       4.423842       0.197905       1.164069      11.792414      -4.505225      12.314962           0.000634
          142              C       4.045295       4.743677      11.066352       0.584235      23.859032 0.25023827E+03  0.51723165E+04                                 7.667402                            5.596039      -0.074597       2.028759                    0.999526      22.364551      62.150799       0.631445       0.469288      -1.023283       0.001382       0.042754       0.022775       0.048462      -0.079394      -0.025652      -0.000285       0.124266      -0.093169      -0.087729      -0.032116       0.119845              9.539728       5.454667       3.610324       1.025923      14.692788       1.660506       8.471728          -0.000026
          143              C      -0.120109       3.217455       4.927341       0.094345      40.585522 0.38306487E+03  0.86722963E+04                                10.302796                            6.513742      -0.067242       1.997320                    0.999271      25.761205      71.241830       0.651365       0.415356      -1.071395       0.005773       0.004303      -0.002833       0.007737      -0.007698       0.011659       0.012049      -0.012450      -0.017314      -0.022589       0.006671       0.015919             14.449051      14.872329      -8.421970       2.726706      13.267664      -4.926189      15.207159          -0.000215
          144              C      16.987099       3.859613       5.603750      -0.171672      39.132818 0.47087853E+03  0.11346864E+05                                10.185659                            7.337549      -0.080291       1.930887                    0.999522      30.975564      91.554589       0.592809       0.428770      -1.051483      -0.001690       0.010974      -0.022611       0.025190       0.040977       0.016759      -0.002721      -0.015357       0.072653      -0.056481       0.019661       0.036820             12.769488      15.994209      -7.933217      -1.411686      11.682560      -0.904885      10.631695          -0.000988
          145              C      16.189310       4.795178       4.976834      -0.006769      39.130449 0.41449058E+03  0.95559926E+04                                 9.958795                            6.714319       0.007209       2.011473                    0.999218      26.802014      74.426245       0.651365       0.407869      -1.077918       0.036120      -0.017626      -0.020782       0.045246       0.006618       0.015961       0.007805      -0.010261      -0.007651      -0.019195      -0.001096       0.020290             13.252913      15.298517      -6.848152      -4.806111      10.391110       0.910305      14.069111           0.000158
          146              C      16.376477       5.067414       3.646012      -0.120730      35.297659 0.43576655E+03  0.10289488E+05                                 9.508237                            7.076202      -0.094374       1.943603                    0.999440      29.642175      86.458418       0.601989       0.430901      -1.051181       0.007443      -0.007972       0.005646       0.012281       0.021701       0.035233       0.005529      -0.018599      -0.091746      -0.052590       0.004931       0.047660             11.434848      10.862800      -3.458185      -4.473493       7.747295       0.012563      15.694450          -0.000991
          147              C      17.410734       4.364582       2.969603       0.015809      40.208591 0.41727454E+03  0.96209715E+04                                10.150116                            6.750501       0.002357       2.012377                    0.999151      26.511384      73.240654       0.648676       0.409526      -1.078540      -0.004391      -0.012821       0.038729       0.041031       0.000079       0.001858       0.014114      -0.013761      -0.033499      -0.017922      -0.001170       0.019091             13.599460      10.123148      -3.348555      -2.550101       9.169092      -3.577748      21.506140          -0.000832
          148              C      18.182576       3.462533       3.620349      -0.151245      35.296146 0.40577032E+03  0.94259663E+04                                 9.491197                            6.811865      -0.066492       1.955644                    0.999560      29.459054      85.642495       0.614862       0.428828      -1.050877      -0.013025       0.009810      -0.005609       0.017244       0.028606      -0.006732       0.030153       0.004547      -0.121368      -0.057330       0.005418       0.051913             11.736981       8.891139      -4.001280       1.394392       9.787620      -4.863971      16.532186          -0.000081
          149              C      17.677424       4.682121       1.510465       0.541887      26.339004 0.28221409E+03  0.59849650E+04                                 8.139273                            5.896318      -0.011449       2.040846                    0.999555      22.885598      63.504273       0.625185       0.461971      -1.031826       0.005796       0.007712      -0.050542       0.051454       0.043109       0.041375       0.017030       0.117165      -0.189498      -0.074615      -0.040854       0.115469             10.329571       5.691899      -0.980012      -2.365095       7.793388      -2.462816      17.503426           0.000790
          150              C      15.110813       5.534181       5.710069       0.584698      26.200219 0.28856547E+03  0.61753181E+04                                 8.211453                            6.042114      -0.122539       2.007025                    0.999485      22.945352      64.692241       0.603290       0.474422      -1.021417      -0.033387       0.060956       0.029538       0.075517       0.085939       0.011129      -0.014361      -0.081470      -0.116889      -0.082375      -0.032462       0.114837             10.285107      12.261221      -4.605472      -3.472035       7.534784       2.143869      11.059315           0.000007
          151              C       1.422019      -1.556139      15.487761       0.590723      25.280123 0.25360598E+03  0.52613066E+04                                 8.013769                            5.651089      -0.087137       2.029582                    0.999573      22.182002      61.827670       0.625224       0.472211      -1.021339       0.048219      -0.051664      -0.018932       0.073162      -0.011935       0.020818      -0.087965      -0.106618      -0.107281      -0.088209      -0.035136       0.123345             10.425455      12.268381      -2.348497      -4.879114       6.501292       4.050580      12.506692           0.000559
          152              C       0.590033      -0.986750      16.532621      -0.024022      41.459402 0.40691025E+03  0.93409641E+04                                10.320038                            6.642492       0.020741       2.014889                    0.999292      26.766767      74.244558       0.656173       0.406626      -1.078403      -0.020039      -0.003061       0.049440       0.053435      -0.007591       0.012315      -0.009950      -0.007664      -0.024295      -0.017604      -0.003020       0.020623             14.252386      16.527551      -3.588530      -4.854467       7.867589       5.681621      18.362017           0.000044
          153              C      -0.725240      -0.830537      16.242993      -0.115108      36.032561 0.43252044E+03  0.10210470E+05                                 9.659410                            7.065798      -0.192798       1.907669                    0.999409      29.885604      87.625704       0.599404       0.432860      -1.048272      -0.003215      -0.006141       0.026572       0.027461       0.028290       0.010510      -0.022533      -0.100897       0.025321      -0.065606       0.004715       0.060891             11.832404      18.466922      -3.091875      -1.922824       6.380339       2.496274      10.649950          -0.000099
          154              C      -1.617361      -0.275193      17.176035      -0.014996      41.268146 0.43968385E+03  0.10236933E+05                                10.236699                            6.867807       0.105117       2.036177                    0.999227      26.928576      73.947193       0.653958       0.402279      -1.086982       0.043373      -0.021601       0.004848       0.048696       0.004341       0.003422       0.012432      -0.010972       0.017436      -0.010074      -0.007785       0.017859             13.777496      22.504101      -1.990155       2.564234       6.397453       2.356653      12.430935           0.000263
          155              C       5.014913       4.996140       0.086155      -0.144670      35.545596 0.43186081E+03  0.10144789E+05                                 9.469547                            6.977983       0.028509       1.981654                    0.999512      29.491501      84.986077       0.616680       0.422812      -1.059249       0.002530      -0.009683      -0.005213       0.011284       0.000601      -0.034061      -0.011436      -0.070897      -0.025805      -0.056160       0.012655       0.043504             11.594523      15.507055       0.013136       4.697767       5.859722       2.582321      13.416791           0.000024
          156              C       6.361647       4.853072       0.397780       0.100346      40.658997 0.37933549E+03  0.85787678E+04                                10.353678                            6.506497      -0.129028       1.979825                    0.999172      25.724362      71.424847       0.647146       0.418507      -1.067892      -0.008776      -0.008788       0.007332       0.014422      -0.012218       0.010635      -0.000983      -0.033789      -0.010886      -0.023883       0.000503       0.023380             14.634023      13.733280      -0.020448       4.417869       7.602082       5.897020      22.566707           0.000005
          157              C       1.019476      -0.526147      17.780954      -0.171336      40.610099 0.46542898E+03  0.11211258E+05                                10.485032                            7.329727      -0.177128       1.900570                    0.999385      31.156746      92.835909       0.587424       0.432866      -1.046339      -0.030621      -0.036565      -0.009069       0.048548      -0.014878       0.035550      -0.025043      -0.022341      -0.103633      -0.057737       0.003729       0.054007             13.474053      11.191345      -1.509704      -1.453576       7.731448       6.104619      21.499366           0.000532
          158              C      -3.138914      -0.097111      16.875408       0.634648      22.619059 0.23526496E+03  0.47863561E+04                                 7.417706                            5.455490      -0.004735       2.070142                    0.999333      21.487234      59.159236       0.634624       0.474397      -1.020950      -0.065269      -0.014292      -0.021409       0.070162       0.034697      -0.014543      -0.064646      -0.148199       0.000227      -0.081859      -0.036913       0.118773              9.143343      14.848139      -1.536189       1.280733       5.219029       1.453082       7.362861           0.000632
          159              C       6.907788       5.305478       1.669943       0.090238      42.937211 0.39656962E+03  0.90603483E+04                                10.707046                            6.635206      -0.148416       1.963870                    0.999093      26.155959      72.774771       0.643962       0.416314      -1.070280      -0.011743       0.003142       0.004988       0.013139      -0.005843      -0.002243       0.013620       0.014507       0.024107      -0.019110       0.002355       0.016755             15.320817      10.374294      -1.322974       6.620084      12.316488       5.814957      23.271669           0.000001
          160              C       6.489175       6.496786       2.306025      -0.209476      39.890785 0.45619701E+03  0.10879386E+05                                10.246861                            7.167550       0.048399       1.976688                    0.999496      30.578493      89.187731       0.608182       0.422299      -1.058106       0.010379      -0.018718       0.002402       0.021537      -0.004804       0.006948      -0.036963       0.015737      -0.080791      -0.051191       0.016763       0.034428             13.238041       7.525723      -1.966502       1.935798      15.541081       7.632306      16.647319          -0.000159
          161              C       6.907462       6.892124       3.528694       0.102240      42.114259 0.38705149E+03  0.87973102E+04                                10.598745                            6.567518      -0.183118       1.956076                    0.999143      25.990818      72.342408       0.644852       0.417893      -1.068300       0.000107      -0.005348       0.009667       0.011048      -0.001948      -0.013839      -0.013741      -0.023031       0.021840      -0.023841       0.000511       0.023330             15.247036       9.946663      -6.843064       0.563292      22.138246       6.339998      13.656198           0.000010
          162              C       7.848088       6.063623       4.166609      -0.207214      39.974055 0.45869975E+03  0.10959740E+05                                10.245623                            7.185454       0.043799       1.973022                    0.999469      30.750453      89.926545       0.607328       0.422096      -1.057684      -0.021812      -0.001709      -0.014282       0.026128       0.027517       0.007866       0.001221       0.023620       0.108906      -0.048227       0.009828       0.038399             13.160049      11.779249      -7.911826       2.331719      17.910789       0.695505       9.790109          -0.000134
          163              C       8.332349       4.900560       3.646012       0.089945      43.180329 0.40624398E+03  0.93272766E+04                                10.731407                            6.707342      -0.124420       1.969646                    0.999171      26.284857      73.052892       0.642381       0.415284      -1.072114      -0.007264      -0.007516      -0.000635       0.010472       0.004040       0.022327       0.004410       0.003308      -0.020637      -0.024051       0.000251       0.023800             15.284216      14.332186      -8.449767       6.754846      17.079184      -2.768019      14.441278          -0.000070
          164              C       7.818962       4.553007       2.357351      -0.213630      40.484716 0.47758411E+03  0.11516021E+05                                10.356643                            7.341513       0.031182       1.966501                    0.999471      30.956566      90.672312       0.600207       0.423207      -1.057962      -0.007977       0.005817       0.022989       0.025019      -0.003551      -0.031919       0.021699      -0.045893      -0.047332      -0.049551       0.005436       0.044116             13.258672      11.567990      -3.493650       7.435251       9.959162      -0.702611      18.248863          -0.000049
          165              C       6.421514       8.132985       4.120782       0.082075      42.128106 0.40469002E+03  0.92870441E+04                                10.571399                            6.697873      -0.120859       1.973633                    0.999124      26.242756      73.029535       0.642050       0.415702      -1.071342      -0.009553       0.000209       0.001398       0.009657      -0.010219       0.009717       0.008606      -0.011406       0.003514      -0.020018       0.007573       0.012445             15.048883       7.616421      -5.431448      -3.360595      23.305915       4.513657      14.224312          -0.000017
          166              C       6.412054       9.277087       3.336220      -0.156950      38.651672 0.44630956E+03  0.10600351E+05                                10.093281                            7.134678      -0.093374       1.935844                    0.999428      30.237141      88.418321       0.602946       0.427705      -1.053264      -0.010900       0.018046       0.011500       0.024015       0.013999       0.000318       0.013394       0.069155       0.046437      -0.047756       0.017530       0.030226             13.050442       6.241443      -3.622222      -1.162278      23.041821      -0.585540       9.868063          -0.000006
          167              C       5.992983      10.500910       3.842152      -0.019754      41.708877 0.42177089E+03  0.97528465E+04                                10.371617                            6.755711       0.032296       2.015914                    0.999326      26.885353      74.434057       0.652761       0.405786      -1.080783       0.006545      -0.043675       0.017768       0.047603       0.004226      -0.003491       0.010822       0.012288       0.013097      -0.015991       0.005272       0.010719             14.375322       6.167698      -2.442392      -1.408573      22.895007      -5.085667      14.063260          -0.000192
          168              C       5.577794      10.574815       5.154643      -0.145173      37.562957 0.46687882E+03  0.11255572E+05                                 9.955442                            7.357321      -0.216776       1.889240                    0.999358      31.027600      92.506936       0.584354       0.434777      -1.045128       0.004084      -0.018298      -0.000894       0.018769       0.004015       0.014445       0.027737       0.030460      -0.084482      -0.046884       0.010318       0.036566             12.011051       5.907342      -0.600006      -2.523904      13.656504      -4.145817      16.469308           0.000048
          169              C       5.579212       9.430015       5.977700      -0.004372      41.670724 0.44951044E+03  0.10549599E+05                                10.371742                            6.993002       0.028375       2.011634                    0.999227      27.194361      75.579812       0.639722       0.407961      -1.080519       0.010090       0.000866      -0.039598       0.040872       0.001098       0.000860       0.004075      -0.033185       0.001634      -0.016932      -0.000426       0.017358             13.770947       7.249352      -1.633877      -5.105869      13.163405      -0.447557      20.900084          -0.000063
          170              C       6.038113       8.189084       5.479100      -0.162036      37.208512 0.46514433E+03  0.11137982E+05                                 9.791787                            7.264543      -0.017138       1.958824                    0.999415      30.323843      88.397419       0.601211       0.425461      -1.056967      -0.011713       0.006654       0.002927       0.013786       0.011528       0.013595      -0.023073       0.003126      -0.054783      -0.038124       0.015521       0.022604             11.925255       6.969099      -3.125434      -3.913483      13.390693       3.396619      15.415975           0.000004
          171              C       5.913460      11.740599       3.004431       0.634810      22.510861 0.22169356E+03  0.44562126E+04                                 7.426645                            5.293054      -0.060742       2.052931                    0.999415      21.397778      59.097037       0.642987       0.473904      -1.018359      -0.011306       0.057908      -0.024546       0.063904       0.029458       0.030834       0.023034       0.175517      -0.148956      -0.080425      -0.043743       0.124168              9.510447       4.423848      -1.074807      -0.488879      14.507621      -3.787366       9.599872           0.000634
          172              C       5.036238       9.486130       7.414841       0.584234      23.858969 0.25023707E+03  0.51722852E+04                                 7.667391                            5.596023      -0.074551       2.028774                    0.999526      22.364524      62.150677       0.631447       0.469287      -1.023283      -0.001383       0.011088       0.047155       0.048460       0.004500       0.083311       0.003595       0.109590      -0.137200      -0.087730      -0.032113       0.119843              9.539724       5.454651      -0.068977      -3.752614       8.057496      -0.093858      15.107026          -0.000024
          173              C       9.201626       3.941203       4.370082       0.094333      40.585822 0.38306839E+03  0.86723928E+04                                10.302825                            6.513758      -0.067218       1.997326                    0.999271      25.761330      71.242159       0.651366       0.415354      -1.071396      -0.005777      -0.003849       0.003433       0.007744      -0.013246       0.004458       0.006802       0.007428       0.042294      -0.022600       0.006676       0.015924             14.449099      14.872379      -4.788974       7.445193      17.515283      -3.803173      10.959634          -0.000216
          174              C      10.257420       4.430993       5.163809      -0.171662      39.132797 0.47087866E+03  0.11346869E+05                                10.185676                            7.337570      -0.080265       1.930893                    0.999522      30.975536      91.554545       0.592806       0.428772      -1.051482       0.001694      -0.024669       0.004839       0.025197      -0.005729      -0.043896       0.004709      -0.043494      -0.011715      -0.056483       0.019668       0.036814             12.769505      15.994264      -0.663087       8.030525      11.147584      -1.046335      11.166667          -0.000982
          175              C      11.055209       3.585758       5.908043      -0.006771      39.130448 0.41449111E+03  0.95560067E+04                                 9.958789                            6.714319       0.007231       2.011480                    0.999218      26.802035      74.426284       0.651366       0.407868      -1.077918      -0.036110      -0.015596      -0.022349       0.045240      -0.013736      -0.010483       0.004573       0.001962       0.029034      -0.019193      -0.001100       0.020293             13.252901      15.298540       2.895952       7.849166      13.378830       1.700274      11.081334           0.000157
          176              C      10.868040       2.229561       5.831053      -0.120743      35.297774 0.43576927E+03  0.10289560E+05                                 9.508232                            7.076209      -0.094357       1.943606                    0.999440      29.642250      86.458454       0.601991       0.430900      -1.051183      -0.007448       0.007494      -0.006270       0.012286      -0.028524      -0.029980      -0.008832       0.035708       0.071165      -0.052600       0.004942       0.047658             11.434834      10.862799       3.440913       4.486784      15.168949       1.974860       8.272754          -0.000989
          177              C       9.833780       1.755280       4.978667       0.015792      40.208681 0.41727643E+03  0.96210211E+04                                10.150114                            6.750506       0.002380       2.012382                    0.999150      26.511432      73.240690       0.648677       0.409525      -1.078542       0.004391       0.040728      -0.002495       0.041040      -0.001778      -0.000547       0.006427       0.015299       0.053699      -0.017922      -0.001172       0.019094             13.599459      10.123131       1.609451       3.889136      22.468371      -0.061414       8.206874          -0.000830
          178              C       9.061938       2.614986       4.272928      -0.151249      35.296393 0.40577371E+03  0.94260654E+04                                 9.491265                            6.811916      -0.066505       1.955639                    0.999560      29.459118      85.642791       0.614856       0.428831      -1.050875       0.013024      -0.007927       0.008051       0.017242       0.013815      -0.025940       0.011777       0.074046       0.087116      -0.057328       0.005410       0.051918             11.737072       8.891173      -2.370898       3.511912      18.495721      -2.561632       7.824321          -0.000081
          179              C       9.567087       0.263450       4.912676       0.541930      26.337752 0.28219902E+03  0.59845654E+04                                 8.139023                            5.896161      -0.011445       2.040855                    0.999555      22.884998      63.502177       0.625194       0.461971      -1.031826      -0.005793      -0.050844      -0.005457       0.051463      -0.028981      -0.052257       0.005863       0.159379      -0.062841      -0.074612      -0.040857       0.115469             10.329212       5.691747       2.035925       1.551981      18.085474       0.258594       7.210417           0.000791
          180              C      12.133709       4.105731       6.809922       0.584697      26.200285 0.28856630E+03  0.61753422E+04                                 8.211479                            6.042131      -0.122564       2.007020                    0.999485      22.945385      64.692435       0.603288       0.474423      -1.021416       0.033390       0.012976       0.066475       0.075513       0.011207      -0.085931      -0.037000       0.004124       0.139886      -0.082381      -0.032454       0.114836             10.285142      12.261283       2.179467       5.340002       9.769439       2.734715       8.824705           0.000007
          181              O      11.808794      -1.435610      15.792053      -0.604979      37.278201 0.59129292E+03  0.14567701E+05                                 8.886087                            7.495168       0.278136       2.106225                    0.998331      29.158585      77.787104       0.697793       0.356280      -1.140283      -0.038454      -0.043594       0.058371       0.082379      -0.009606      -0.007356      -0.055678       0.103941      -0.050595      -0.088438       0.027051       0.061387             10.420228      16.275062       3.306912       1.434071       7.892454       1.119554       7.093168          -0.000865
          182              O      10.061631      -0.376996      16.585780      -0.451279      24.820334 0.36703295E+03  0.80189313E+04                                 6.676108                            5.850533       0.646768       2.293637                    0.998198      25.208413      63.136935       0.801637       0.349717      -1.146658      -0.000532      -0.011767      -0.000687       0.011800      -0.021195       0.002433      -0.024280      -0.108355       0.100347      -0.074944       0.012843       0.062101              7.336906       6.302023       0.677709       0.588930       7.925683       3.250372       7.783012           0.000162
          183              O       5.617458      -1.327209      15.001992      -0.634680      36.968963 0.56770154E+03  0.13805443E+05                                 8.736432                            7.288625       0.507277       2.184353                    0.998339      28.820201      75.677570       0.717750       0.350915      -1.147882      -0.001944      -0.053598      -0.013707       0.055357      -0.021771      -0.036940       0.010134      -0.070689       0.062870      -0.065098       0.014069       0.051029             10.019300      12.602527      -4.324932      -2.121419       9.777623       2.867439       7.677751           0.000581
          184              O       5.239410      -2.749161      13.352213      -0.465247      26.726383 0.37318369E+03  0.82060221E+04                                 7.054291                            5.945349       0.490563       2.248329                    0.997829      25.202033      63.799952       0.784211       0.355192      -1.139602      -0.003624       0.007347       0.009831       0.012797       0.029408       0.006541      -0.051235      -0.025429       0.048940      -0.059768      -0.004968       0.064736              7.904046      11.968495       1.022776       2.390207       5.759531       1.014742       5.984110          -0.000208
          185              O      15.303260      15.314873       6.646777      -0.512980      26.810407 0.39402052E+03  0.87495722E+04                                 6.981555                            6.020956       0.703151       2.295838                    0.998530      25.947433      65.199994       0.799456       0.345019      -1.152257       0.004137      -0.009765       0.003501       0.011168       0.007357      -0.010045       0.019611      -0.000607      -0.146235      -0.055335       0.022637       0.032698              7.773580       4.680957       0.896120       0.249113      11.814051      -1.421338       6.825731          -0.002361
          186              O      14.692919      13.979271       5.064822      -0.627534      41.190534 0.59988761E+03  0.14856904E+05                                 9.543644                            7.616657       0.263484       2.104972                    0.997915      29.112286      78.279822       0.681958       0.362652      -1.133404       0.014065      -0.002396       0.062331       0.063943      -0.017100      -0.016497       0.013198       0.135741       0.020135      -0.074892       0.003206       0.071686             11.369837       6.474037      -0.317404       2.249464       8.778238      -3.414416      18.857236          -0.001520
          187              O      13.880620       9.219609       6.049190      -0.573331      29.741736 0.45725227E+03  0.10556047E+05                                 7.509032                            6.507520       0.616127       2.226510                    0.999157      27.781769      71.564523       0.763931       0.347301      -1.148458       0.051611       0.013224       0.021217       0.057347      -0.013366       0.008501       0.035676       0.008546       0.079129      -0.044454      -0.001891       0.046345              8.257672       5.415990       1.580107       1.268454       9.490075       2.288470       9.866950           0.000076
          188              O      13.919160       8.517064       8.096750      -0.532125      29.303305 0.42677760E+03  0.96853143E+04                                 7.461628                            6.319416       0.711460       2.279639                    0.998680      26.805396      68.489471       0.769149       0.350900      -1.145357       0.036721       0.010340       0.004388       0.038401      -0.019007      -0.028170      -0.040078       0.012931      -0.092940      -0.068517       0.032923       0.035594              8.398043       5.421588       2.379575      -0.462284      12.364992      -1.712375       7.407550          -0.000046
          189              O      -0.094061      10.326330      17.489493      -0.531658      26.916463 0.41137458E+03  0.92337123E+04                                 6.987664                            6.137421       0.726590       2.283231                    0.998896      26.710707      67.475398       0.794697       0.343373      -1.153659       0.011517      -0.001630      -0.018723       0.022042      -0.003206      -0.010688       0.055049       0.032780      -0.017197      -0.065107       0.016153       0.048953              7.707731       5.828725      -0.979394      -1.949340       6.279572       0.920856      11.014895          -0.009635
          190              O       0.879792       8.303923      17.286020      -0.529395      27.821734 0.42053051E+03  0.94944669E+04                                 7.164937                            6.219775       0.737784       2.283212                    0.998958      26.916585      68.268135       0.786412       0.344971      -1.151937       0.015799       0.012755      -0.011762       0.023466      -0.003574       0.019550      -0.052846      -0.032134      -0.084517      -0.063140      -0.000850       0.063991              7.954776       5.245372      -0.887161      -0.274998       8.506822      -2.961251      10.112133          -0.013299
          191              O       3.982396       8.013422      13.357712      -0.534657      28.073794 0.44853556E+03  0.10280801E+05                                 7.217768                            6.442078       0.665072       2.266853                    0.998576      26.891902      68.493843       0.770176       0.346966      -1.151452      -0.032338      -0.002562       0.009335       0.033756      -0.008235       0.032082      -0.025559       0.021701      -0.110423      -0.056739       0.006698       0.050041              7.832231      10.107372      -3.032212       0.283337       7.001260      -0.057521       6.388063           0.000009
          192              O       2.987973       8.443645      11.350481      -0.585238      33.573169 0.53146888E+03  0.12761050E+05                                 8.264489                            7.122436       0.339684       2.141213                    0.997326      28.425727      75.088634       0.712668       0.357940      -1.137906      -0.027687      -0.043408       0.028716       0.058953       0.074299      -0.008418       0.002110      -0.083414       0.182986      -0.116094       0.053917       0.062177              9.268125       7.523730      -0.472251      -2.677596       6.620462       1.013986      13.660183          -0.000018
          193              O      15.435739      15.634366       2.648812      -0.604983      37.277965 0.59128819E+03  0.14567549E+05                                 8.886034                            7.495126       0.278136       2.106223                    0.998330      29.158516      77.786718       0.697797       0.356279      -1.140285       0.038450       0.067578      -0.027229       0.082380       0.004658       0.011168      -0.041805       0.051472      -0.207940      -0.088432       0.027055       0.061377             10.420165      16.274949      -0.541123      -3.563606       6.592019       0.775726       8.393527          -0.000857
          194              O      17.182906      16.131123       3.875148      -0.451279      24.820007 0.36702701E+03  0.80187632E+04                                 6.676028                            5.850469       0.646865       2.293670                    0.998199      25.208312      63.136382       0.801645       0.349715      -1.146660       0.000536       0.002345      -0.011552       0.011799      -0.007769       0.019866      -0.022095      -0.116622       0.075570      -0.074947       0.012845       0.062102              7.336812       6.301936      -0.396118      -0.805708       6.185760       2.790310       9.522741           0.000165
          195              O      21.627074      14.842844       2.551658      -0.634680      36.968761 0.56769834E+03  0.13805341E+05                                 8.736386                            7.288593       0.507286       2.184358                    0.998338      28.820149      75.677289       0.717754       0.350914      -1.147884       0.001945       0.000448      -0.055322       0.055358       0.030148       0.030494       0.007844      -0.062021       0.088854      -0.065098       0.014067       0.051031             10.019238      12.602443       0.945405       4.723481       6.397692       1.973772      11.057578           0.000577
          196              O      22.005116      13.611351       0.755232      -0.465236      26.726557 0.37318673E+03  0.82061105E+04                                 7.054339                            5.945388       0.490534       2.248320                    0.997828      25.202059      63.800226       0.784205       0.355194      -1.139600       0.003621       0.007623       0.009624       0.012799       0.001192      -0.030108      -0.041640      -0.061735      -0.059994      -0.059776      -0.004964       0.064740              7.904102      11.968583      -2.049374      -1.599787       5.467933       0.937642       6.275791          -0.000203
          197              O      11.941281       2.511200      16.505124      -0.512965      26.810411 0.39402053E+03  0.87495749E+04                                 6.981562                            6.020961       0.703185       2.295848                    0.998530      25.947411      65.200006       0.799455       0.345020      -1.152256      -0.004135       0.005875      -0.008547       0.011166       0.011595      -0.004547      -0.001096       0.077695       0.088684      -0.055324       0.022631       0.032693              7.773589       4.680958      -0.011776      -0.930016       7.854182      -2.468340      10.785626          -0.002371
          198              O      12.551616       1.323205      14.809518      -0.627535      41.190565 0.59988764E+03  0.14856904E+05                                 9.543645                            7.616650       0.263441       2.104956                    0.997914      29.112344      78.279953       0.681959       0.362651      -1.133405      -0.014071       0.060884       0.013617       0.063956       0.011581       0.020745       0.030737       0.069429      -0.178815      -0.074889       0.003202       0.071688             11.369845       6.474027      -2.255845      -0.268140      19.886291      -0.477417       7.749218          -0.001523
          199              O      13.363910       3.491525      10.459600      -0.573329      29.741700 0.45725113E+03  0.10556017E+05                                 7.509037                            6.507518       0.616083       2.226499                    0.999157      27.781747      71.564519       0.763930       0.347302      -1.148457      -0.051615       0.017135       0.018211       0.057353      -0.011636       0.010749       0.041845      -0.014800       0.009112      -0.044451      -0.001893       0.046344              8.257683       5.415988      -0.822407      -1.851846       8.711266       2.082568      10.645793           0.000077
          200              O      13.325373       5.650641      10.303788      -0.532126      29.303256 0.42677644E+03  0.96852801E+04                                 7.461614                            6.319401       0.711463       2.279640                    0.998680      26.805404      68.489440       0.769151       0.350899      -1.145357      -0.036721       0.001599       0.011120       0.038401       0.022375       0.025576      -0.044727       0.030511      -0.040202      -0.068517       0.032924       0.035593              8.398031       5.421577       1.055182      -2.182350       8.577792      -2.713702      11.194724          -0.000044
          201              O       9.175618      14.268852      14.453899      -0.531763      26.917860 0.41140105E+03  0.92344580E+04                                 6.987920                            6.137630       0.726501       2.283194                    0.998896      26.711397      67.477762       0.794681       0.343374      -1.153657      -0.011509      -0.017671      -0.006355       0.022026       0.009516       0.005822       0.049798       0.052741       0.042591      -0.065136       0.016174       0.048963              7.708031       5.828927       1.634309       1.445206      10.250806       1.970807       7.044361          -0.009596
          202              O       8.201761      14.589102      12.446668      -0.529524      27.823273 0.42055924E+03  0.94952780E+04                                 7.165200                            6.219988       0.737782       2.283203                    0.998958      26.917396      68.270778       0.786398       0.344971      -1.151937      -0.015804      -0.014616       0.009309       0.023453      -0.019828      -0.001560      -0.060373      -0.003700       0.000645      -0.063179      -0.000819       0.063998              7.955083       5.245554       0.039110       0.928031      11.471323      -2.177636       7.148372          -0.013275
          203              O       5.099148      10.865560      11.161673      -0.534657      28.073644 0.44853274E+03  0.10280718E+05                                 7.217733                            6.442049       0.665113       2.266867                    0.998576      26.891878      68.493674       0.770179       0.346965      -1.151453       0.032339       0.009677      -0.000094       0.033756      -0.033124      -0.000242      -0.033180       0.050527      -0.023946      -0.056738       0.006696       0.050043              7.832189      10.107317      -1.049016       2.859023       6.456531      -0.201549       6.932719           0.000009
          204              O       6.093568       8.815042      11.064519      -0.585236      33.573167 0.53146877E+03  0.12761049E+05                                 8.264495                            7.122439       0.339671       2.141211                    0.997326      28.425707      75.088623       0.712667       0.357941      -1.137906       0.027688       0.038860      -0.034628       0.058957       0.027133      -0.069679       0.014135      -0.128914       0.046502      -0.116097       0.053912       0.062185              9.268131       7.523748       2.467944       1.141007      12.699041       2.621173       7.581604          -0.000015
          205              O       6.354239      15.549682       2.538827      -0.604980      37.278111 0.59129117E+03  0.14567647E+05                                 8.886073                            7.495156       0.278134       2.106225                    0.998331      29.158539      77.786948       0.697793       0.356280      -1.140283       0.038454       0.043595      -0.058370       0.082378      -0.009606      -0.007357      -0.055679       0.103941      -0.050596      -0.088439       0.027051       0.061387             10.420211      16.275032       3.306904       1.434067       7.892441       1.119552       7.093158          -0.000866
          206              O       8.101402      14.491068       1.745100      -0.451280      24.820266 0.36703172E+03  0.80188967E+04                                 6.676091                            5.850520       0.646778       2.293641                    0.998198      25.208390      63.136818       0.801638       0.349717      -1.146658       0.000533       0.011768       0.000687       0.011800      -0.021195       0.002432      -0.024279      -0.108354       0.100347      -0.074943       0.012843       0.062100              7.336886       6.302006       0.677705       0.588926       7.925662       3.250361       7.782991           0.000165
          207              O      12.545575      15.441281       3.328888      -0.634679      36.969017 0.56770227E+03  0.13805467E+05                                 8.736447                            7.288635       0.507271       2.184352                    0.998339      28.820177      75.677566       0.717749       0.350916      -1.147882       0.001945       0.053597       0.013707       0.055356      -0.021772      -0.036940       0.010134      -0.070689       0.062869      -0.065099       0.014070       0.051029             10.019321      12.602560      -4.324945      -2.121426       9.777641       2.867444       7.677763           0.000579
          208              O      12.923623      16.863233       4.978667      -0.465245      26.726376 0.37318360E+03  0.82060199E+04                                 7.054291                            5.945349       0.490562       2.248329                    0.997829      25.202022      63.799932       0.784210       0.355192      -1.139602       0.003624      -0.007346      -0.009830       0.012796       0.029407       0.006540      -0.051234      -0.025429       0.048941      -0.059767      -0.004968       0.064736              7.904045      11.968493       1.022775       2.390206       5.759533       1.014743       5.984111          -0.000205
          209              O       2.859773      -1.200801      11.684103      -0.512984      26.810429 0.39402087E+03  0.87495814E+04                                 6.981557                            6.020957       0.703152       2.295838                    0.998530      25.947451      65.200033       0.799457       0.345019      -1.152257      -0.004137       0.009765      -0.003501       0.011168       0.007357      -0.010045       0.019611      -0.000607      -0.146237      -0.055336       0.022637       0.032699              7.773583       4.680958       0.896120       0.249112      11.814059      -1.421342       6.825732          -0.002364
          210              O       3.470114       0.134801      13.266058      -0.627535      41.190490 0.59988715E+03  0.14856887E+05                                 9.543630                            7.616648       0.263491       2.104974                    0.997915      29.112310      78.279820       0.681959       0.362651      -1.133405      -0.014065       0.002396      -0.062332       0.063944      -0.017100      -0.016497       0.013198       0.135742       0.020133      -0.074892       0.003205       0.071687             11.369819       6.474029      -0.317404       2.249460       8.778223      -3.414406      18.857203          -0.001518
          211              O       4.282413       4.894463      12.281690      -0.573330      29.741654 0.45725069E+03  0.10556001E+05                                 7.509015                            6.507506       0.616128       2.226511                    0.999157      27.781746      71.564414       0.763933       0.347301      -1.148459      -0.051611      -0.013225      -0.021217       0.057347      -0.013366       0.008501       0.035676       0.008545       0.079129      -0.044453      -0.001891       0.046344              8.257652       5.415979       1.580101       1.268452       9.490046       2.288464       9.866931           0.000076
          212              O       4.243873       5.597008      10.234130      -0.532125      29.303333 0.42677810E+03  0.96853288E+04                                 7.461634                            6.319420       0.711458       2.279638                    0.998680      26.805405      68.489512       0.769149       0.350900      -1.145356      -0.036721      -0.010340      -0.004388       0.038401      -0.019007      -0.028170      -0.040078       0.012931      -0.092942      -0.068517       0.032923       0.035594              8.398051       5.421593       2.379579      -0.462283      12.365005      -1.712374       7.407554          -0.000045
          213              O      18.257094       3.787742       0.841387      -0.531631      26.916149 0.41136866E+03  0.92335452E+04                                 6.987604                            6.137372       0.726608       2.283238                    0.998896      26.710562      67.474883       0.794701       0.343372      -1.153659      -0.011519       0.001632       0.018726       0.022046      -0.003207      -0.010688       0.055043       0.032773      -0.017188      -0.065099       0.016148       0.048950              7.707661       5.828679      -0.979384      -1.949320       6.279518       0.920853      11.014786          -0.009638
          214              O      17.283241       5.810149       1.044860      -0.529361      27.821304 0.42052252E+03  0.94942401E+04                                 7.164857                            6.219710       0.737801       2.283220                    0.998958      26.916390      68.267442       0.786417       0.344971      -1.151938      -0.015798      -0.012757       0.011765       0.023468      -0.003577       0.019546      -0.052839      -0.032137      -0.084494      -0.063128      -0.000857       0.063985              7.954681       5.245318      -0.887149      -0.274988       8.506727      -2.961214      10.111999          -0.013308
          215              O      14.180637       6.100650       4.973168      -0.534656      28.073793 0.44853552E+03  0.10280800E+05                                 7.217768                            6.442078       0.665073       2.266853                    0.998576      26.891897      68.493829       0.770176       0.346966      -1.151452       0.032338       0.002563      -0.009335       0.033756      -0.008235       0.032082      -0.025559       0.021701      -0.110422      -0.056739       0.006698       0.050041              7.832232      10.107373      -3.032214       0.283335       7.001261      -0.057521       6.388062           0.000010
          216              O      15.175060       5.670427       6.980399      -0.585238      33.573175 0.53146897E+03  0.12761053E+05                                 8.264491                            7.122437       0.339682       2.141212                    0.997326      28.425726      75.088637       0.712667       0.357940      -1.137906       0.027688       0.043408      -0.028716       0.058953       0.074299      -0.008418       0.002110      -0.083415       0.182985      -0.116094       0.053917       0.062177              9.268127       7.523733      -0.472252      -2.677599       6.620463       1.013987      13.660187          -0.000016
          217              O       2.727294      -1.520294      15.682068      -0.604984      37.277929 0.59128764E+03  0.14567529E+05                                 8.886022                            7.495117       0.278147       2.106225                    0.998330      29.158535      77.786707       0.697798       0.356278      -1.140285      -0.038451      -0.067579       0.027229       0.082382       0.004658       0.011168      -0.041805       0.051471      -0.207940      -0.088432       0.027055       0.061377             10.420148      16.274920      -0.541124      -3.563598       6.592010       0.775725       8.393514          -0.000857
          218              O       0.980127      -2.017051      14.455732      -0.451279      24.819915 0.36702534E+03  0.80187164E+04                                 6.676005                            5.850450       0.646875       2.293673                    0.998199      25.208289      63.136251       0.801648       0.349715      -1.146661      -0.000536      -0.002344       0.011552       0.011800      -0.007769       0.019866      -0.022095      -0.116623       0.075571      -0.074947       0.012845       0.062102              7.336786       6.301912      -0.396116      -0.805703       6.185739       2.790298       9.522707           0.000163
          219              O      -3.464041      -0.728772      15.779222      -0.634681      36.968801 0.56769923E+03  0.13805368E+05                                 8.736391                            7.288598       0.507287       2.184357                    0.998338      28.820185      75.677389       0.717754       0.350914      -1.147884      -0.001945      -0.000447       0.055323       0.055359       0.030148       0.030493       0.007844      -0.062020       0.088855      -0.065097       0.014066       0.051031             10.019243      12.602448       0.945405       4.723482       6.397696       1.973774      11.057584           0.000578
          220              O      -3.842083       0.502721      17.575648      -0.465235      26.726639 0.37318808E+03  0.82061489E+04                                 7.054358                            5.945402       0.490528       2.248317                    0.997828      25.202082      63.800348       0.784203       0.355194      -1.139599      -0.003621      -0.007623      -0.009624       0.012800       0.001192      -0.030108      -0.041640      -0.061735      -0.059994      -0.059776      -0.004964       0.064740              7.904125      11.968621      -2.049381      -1.599791       5.467946       0.937644       6.275807          -0.000207
          221              O       6.221752      11.602872       1.825756      -0.512969      26.810391 0.39402015E+03  0.87495634E+04                                 6.981556                            6.020956       0.703187       2.295849                    0.998530      25.947411      65.199976       0.799456       0.345020      -1.152256       0.004135      -0.005875       0.008547       0.011165       0.011595      -0.004547      -0.001096       0.077695       0.088686      -0.055324       0.022631       0.032693              7.773581       4.680954      -0.011775      -0.930016       7.854173      -2.468337      10.785617          -0.002369
          222              O       5.611417      12.790867       3.521362      -0.627534      41.190583 0.59988775E+03  0.14856909E+05                                 9.543650                            7.616653       0.263436       2.104955                    0.997914      29.112330      78.279942       0.681959       0.362652      -1.133404       0.014070      -0.060884      -0.013616       0.063955       0.011581       0.020745       0.030738       0.069428      -0.178818      -0.074890       0.003202       0.071688             11.369852       6.474030      -2.255847      -0.268140      19.886305      -0.477417       7.749222          -0.001523
          223              O       4.799123      10.622547       7.871280      -0.573330      29.741756 0.45725220E+03  0.10556048E+05                                 7.509049                            6.507528       0.616082       2.226498                    0.999157      27.781763      71.564595       0.763929       0.347302      -1.148457       0.051615      -0.017134      -0.018211       0.057353      -0.011637       0.010749       0.041845      -0.014801       0.009113      -0.044451      -0.001893       0.046344              8.257696       5.415996      -0.822408      -1.851850       8.711278       2.082570      10.645814           0.000076
          224              O       4.837660       8.463431       8.027092      -0.532126      29.303219 0.42677578E+03  0.96852609E+04                                 7.461605                            6.319395       0.711464       2.279640                    0.998680      26.805396      68.489392       0.769152       0.350899      -1.145357       0.036721      -0.001599      -0.011120       0.038401       0.022375       0.025576      -0.044727       0.030512      -0.040202      -0.068517       0.032924       0.035593              8.398020       5.421570       1.055181      -2.182345       8.577785      -2.713700      11.194706          -0.000046
          225              O       8.987415      -0.154780       3.876981      -0.531737      26.917500 0.41139426E+03  0.92342666E+04                                 6.987854                            6.137576       0.726516       2.283201                    0.998896      26.711218      67.477146       0.794685       0.343374      -1.153658       0.011510       0.017675       0.006357       0.022029       0.009516       0.005823       0.049792       0.052729       0.042593      -0.065127       0.016167       0.048960              7.707954       5.828877       1.634290       1.445190      10.250690       1.970790       7.044296          -0.009585
          226              O       9.961272      -0.475030       5.884212      -0.529492      27.822883 0.42055201E+03  0.94950733E+04                                 7.165132                            6.219933       0.737798       2.283210                    0.998958      26.917196      68.270114       0.786402       0.344971      -1.151937       0.015804       0.014619      -0.009310       0.023456      -0.019825      -0.001556      -0.060366      -0.003710       0.000653      -0.063167      -0.000827       0.063994              7.955003       5.245508       0.039105       0.928019      11.471197      -2.177614       7.148304          -0.013254
          227              O      13.063885       3.248512       7.169207      -0.534657      28.073674 0.44853338E+03  0.10280737E+05                                 7.217739                            6.442055       0.665112       2.266866                    0.998576      26.891884      68.493711       0.770178       0.346965      -1.151453      -0.032339      -0.009677       0.000093       0.033756      -0.033123      -0.000242      -0.033179       0.050528      -0.023944      -0.056738       0.006696       0.050042              7.832196      10.107327      -1.049015       2.859026       6.456537      -0.201547       6.932725           0.000011
          228              O      12.069465       5.299030       7.266361      -0.585236      33.573166 0.53146876E+03  0.12761049E+05                                 8.264496                            7.122440       0.339669       2.141211                    0.997326      28.425703      75.088617       0.712666       0.357941      -1.137906      -0.027689      -0.038860       0.034628       0.058957       0.027133      -0.069679       0.014135      -0.128914       0.046502      -0.116097       0.053913       0.062185              9.268132       7.523748       2.467943       1.141005      12.699045       2.621173       7.581603          -0.000017

******************************************************
Auxiliary information for the entire system
The total spin magnetic moment of the unit cell is   0.186467
The total net atomic charge of the unit cell is   0.000001
Accuracy of reproducing the electrostatic potential in the unit cell:
  The inner radius (bohr) =    5.0000
  The outer radius (bohr) =   12.0000
  Valid grid points have density less than (e/(bohr^3)) =    0.0001
  The number of valid grid points were=       827130
  The rms potential error without charges in kcal/mol is=      8.41810
  The rms potential error with partial charges in kcal/mol is=      2.16635
  The RRMSE value at monopole order=      0.25734
  The rms potential error with partial charges and cloud penetration in kcal/mol is=      2.16526
  The RRMSE value at monopole order with cloud penetration is=      0.25721
  The rms potential error with partial charges and atomic dipoles in kcal/mol is=      0.48398
  The RRMSE value at dipole order=      0.05749
  The rms potential error with partial charges, atomic dipoles and cloud penetration in kcal/mol is=      0.47719
  The RRMSE value at dipole order with cloud penetration=      0.05669

******************************************************
The electron densities and ab initio electrostatic potential were computed in VASP using the PBE functional and
projector augmented wave method. See the main text of the journal article for a description of computational details.
The atomic charges, dipoles, and quadrupoles were computed with the DDEC6 method as described in
(a) T. A. Manz and N. Gabaldon Limas, RSC Adv. 6 (2016) 47771-47801 DOI: 10.1039/c6ra04656h
(b) N. Gabaldon Limas and T. A. Manz, RSC Adv. 8 (2018) 2678-2707 DOI: 10.1039/c7ra11829e.
For each atom in the material, the electron cloud parameters were fit to the spherically averaged atom-in-material
electron density using radial positions for which this density was between 10^-4 and 10^-2 electrons per cubic bohr.
The polarizabilities, dispersion coefficients, and quantum Drude oscillator (QDO) parameters were fit using the MCLF method.
The magnetic structure of the system was optimized in VASP from the default ferromagnetic initial guess using spin polarization.
The atomic spin moments (ASMs) were computed on this optimized magnetic structure using the DDEC6 partition as inputs
to the method of T. A. Manz and D. S. Sholl, J. Chem. Theory Comput. 7 (2011) 4146-4164 DOI: 10.1021/ct200539n.
The RMSE and RRMSE were computed using a uniform grid with Ewald summation.
