# Supplementary material for: A collection of forcefield precursors for metal–organic frameworks
Source: RSC Adv. 2019 Nov 13;9(63):36492–507. doi: 10.1039/c9ra07327b (PMC9075174; doi:10.1039/c9ra07327b)
Supplement: RA-009-C9RA07327B-s5423 [file RA-009-C9RA07327B-s5423.xyz]

  222
jmolscript: load "" {1 1 1} spacegroup "x,y,z" unitcell [{     11.908000     0.000000     0.000000 }, {     -3.969412    15.827440     0.000000 }, {      3.969329     7.913758    13.706966 }]
Ni     4.788328    19.804107     8.196492     0.745989
Ni     9.666703    13.352439     5.378202     0.837213
Ni     0.819023    13.023784     6.164845     0.744691
Ni     5.697387    13.808924    13.161292     0.836349
Ni     8.757699    14.654505    13.052595     0.746309
Ni     1.728011    20.321033     8.874438     0.837879
Ni     7.119589     3.937091     5.510474     0.745987
Ni     2.241214    10.388759     8.328764     0.837209
Ni    11.088894    10.717414     7.542121     0.744693
Ni     6.210530     9.932274     0.545674     0.836360
Ni     3.150218     9.086693     0.654371     0.746305
Ni    10.179906     3.420165     4.832528     0.837889
H      5.663004    13.201691     8.429784     0.124192
H      8.310132    16.010263     5.966642     0.097298
H      7.421816    12.415855     7.194786     0.089583
H      5.215252    15.492713     8.458569     0.114724
H      7.276512    19.044394     9.708644     0.096909
H     10.155130     6.611936     8.115895     0.094462
H     13.819227     6.277189     9.660670     0.102860
H      9.322303    19.937063    10.306268     0.111121
H      8.724534    13.640887     2.698902     0.405428
H      8.429212    14.457584     3.099145     0.397504
H      1.693662    16.527045    11.766060     0.125385
H      4.340825    12.989609    10.565329     0.096212
H      3.452481    15.850426    13.064109     0.089252
H      1.245922    15.406457     9.767584     0.114355
H      3.307191    14.713205     6.066703     0.098457
H      2.216428    11.636345     3.922934     0.094827
H      5.880511    13.141533     3.440448     0.103687
H      5.352982    14.784426     4.994818     0.110373
H      0.785912     3.430599     0.544167     0.405816
H      4.459921    11.282628    13.343731     0.397574
H      9.632311    17.753659     7.218088     0.125574
H      0.371466    18.482523    10.881960     0.097886
H     -0.516884    19.216115     7.155036     0.089666
H      9.184581    16.583226     9.187779     0.114354
H     11.245877    13.724797    11.638585     0.098029
H      6.185786     5.492918     1.668138     0.095175
H      9.849881     4.322476     0.605848     0.102501
H     13.291677    12.760907    12.112846     0.111012
H      4.755255     6.669712    10.463898     0.406217
H      0.490530    21.742185    10.971056     0.398131
H      6.244913    10.539507     5.277182     0.124192
H      3.597785     7.730935     7.740324     0.097298
H      4.486101    11.325343     6.512180     0.089583
H      6.692665     8.248485     5.248397     0.114723
H      4.631405     4.696804     3.998322     0.096908
H      1.752787    17.129262     5.591071     0.094461
H     -1.911310    17.464009     4.046296     0.102860
H      2.585614     3.804135     3.400698     0.111121
H      3.183383    10.100311    11.008064     0.405428
H      3.478705     9.283614    10.607821     0.397505
H     10.214255     7.214153     1.940906     0.125385
H      7.567092    10.751589     3.141637     0.096212
H      8.455436     7.890772     0.642857     0.089252
H     10.661995     8.334741     3.939382     0.114355
H      8.600726     9.027993     7.640263     0.098457
H      9.691489    12.104853     9.784032     0.094827
H      6.027406    10.599665    10.266518     0.103687
H      6.554935     8.956772     8.712148     0.110372
H     11.122005    20.310599    13.162799     0.405817
H      7.447996    12.458570     0.363235     0.397574
H      2.275606     5.987539     6.488878     0.125574
H     11.536451     5.258675     2.825006     0.097886
H     12.424801     4.525083     6.551930     0.089666
H      2.723336     7.157972     4.519187     0.114354
H      0.662040    10.016401     2.068381     0.098029
H      5.722131    18.248280    12.038828     0.095175
H      2.058036    19.418722    13.101118     0.102501
H     -1.383760    10.980291     1.594120     0.111012
H      7.152662    17.071486     3.243068     0.406216
H     11.417387     1.999013     2.735910     0.398131
C      6.189333    13.790470     7.941542    -0.126732
C      7.769513    15.444038     6.471470     0.042911
C      6.722799    16.006468     7.195335    -0.060179
C      7.246764    13.327041     7.194512     0.083754
C      5.919015    15.153451     7.954289    -0.046646
C      7.470607    19.924953     9.480149     0.107171
C     10.808883     6.093667     8.529434     0.049507
C     12.025879     6.674139     8.807822    -0.047397
C     12.984478     5.917985     9.467264    -0.065380
C      8.709038    20.451770     9.830910    -0.130276
C      6.452480    17.487204     7.117890     0.585487
C     12.269984     8.095047     8.375916     0.587928
C      2.219999    15.809824    11.500282    -0.129173
C      3.800199    13.709917    10.803282     0.043132
C      2.753482    14.055586     9.954273    -0.060312
C      3.277433    15.394594    12.275136     0.085555
C      1.949688    15.139371    10.313532    -0.045711
C      3.501293    14.075041     5.418364     0.104070
C      2.870175    12.253616     4.164999     0.048499
C      4.087171    12.204470     3.523101    -0.047321
C      5.045761    13.153642     3.848231    -0.067757
C      4.739723    14.115399     4.786747    -0.127325
C      2.483171    13.248145     8.710640     0.583102
C      4.331288    11.119971     2.508512     0.588221
C     10.158646    17.882101     7.972108    -0.129380
C     -0.169159    18.328441    10.139180     0.041868
C     10.692133    17.420342    10.264324    -0.060320
C     -0.691928    18.760761     7.944283     0.084087
C      9.888341    17.189575     9.146110    -0.045446
C     11.439981    13.482402    12.515419     0.105784
C      6.839534     5.393915     1.012534     0.046871
C      8.056535     4.862589     1.376042    -0.045111
C      9.015128     4.669571     0.391471    -0.066827
C     12.678416    12.915227    12.796275    -0.128733
C     10.421828    16.747046    11.585402     0.581974
C      8.300655     4.526181     2.822538     0.588847
C      5.718584     9.950728     5.765424    -0.126732
C      4.138404     8.297160     7.235496     0.042911
C      5.185118     7.734730     6.511631    -0.060179
C      4.661153    10.414157     6.512454     0.083754
C      5.988902     8.587747     5.752677    -0.046646
C      4.437310     3.816245     4.226817     0.107171
C      1.099034    17.647531     5.177532     0.049507
C     -0.117962    17.067059     4.899144    -0.047397
C     -1.076561    17.823213     4.239702    -0.065380
C      3.198879     3.289428     3.876056    -0.130276
C      5.455437     6.253994     6.589076     0.585487
C     -0.362067    15.646151     5.331050     0.587928
C      9.687918     7.931374     2.206684    -0.129173
C      8.107718    10.031281     2.903684     0.043132
C      9.154435     9.685612     3.752693    -0.060312
C      8.630484     8.346604     1.431830     0.085555
C      9.958229     8.601827     3.393434    -0.045711
C      8.406624     9.666157     8.288602     0.104071
C      9.037742    11.487582     9.541967     0.048499
C      7.820746    11.536728    10.183865    -0.047321
C      6.862156    10.587556     9.858735    -0.067756
C      7.168194     9.625799     8.920219    -0.127325
C      9.424746    10.493053     4.996326     0.583103
C      7.576629    12.621227    11.198454     0.588221
C      1.749271     5.859097     5.734858    -0.129380
C      0.169076     5.412757     3.567786     0.041868
C      1.215784     6.320856     3.442642    -0.060320
C     12.599845     4.980437     5.762683     0.084087
C      2.019576     6.551623     4.560856    -0.045447
C      0.467936    10.258796     1.191547     0.105785
C      5.068383    18.347283    12.694432     0.046871
C      3.851382    18.878609    12.330924    -0.045111
C      2.892789    19.071627    13.315495    -0.066827
C     -0.770499    10.825971     0.910691    -0.128733
C      1.486089     6.994152     2.121564     0.581974
C      3.607262    19.215017    10.884428     0.588847
N      2.796723    17.892942     7.753482     0.423192
N      8.039831    14.126166     6.463383    -0.219712
N      6.548923    20.642172     8.825915    -0.192722
N      7.852129     6.293096     9.663274     0.432193
N      2.727663    16.773785     7.942364    -0.214789
N      7.529422     5.686982     8.704198    -0.558397
N      8.173644     6.889714    10.598774    -0.372755
N      2.881263    19.123209     7.547055    -0.597928
N     10.735412    13.595714     8.041466     0.423227
N      4.070510    14.361852    11.948636    -0.219498
N      2.579617    13.149847     5.124349    -0.191314
N     -0.086588    13.135835     3.425371     0.431304
N     10.666344    14.318872     8.916244    -0.215717
N     -0.409290    12.608309     4.429817    -0.557480
N      0.234923    13.647692     2.440937    -0.372248
N     10.819960    12.801807     7.079237    -0.596706
N      6.766076    15.993739    11.618984     0.422566
N      0.101147    18.994377     9.001913    -0.218438
N     10.518303    13.690377    13.463667    -0.192530
N      3.882782     4.312267     0.618321     0.432897
N      6.697005    16.389739    10.555323    -0.214761
N      3.560069     5.445907     0.572951    -0.558055
N      4.204304     3.203792     0.667255    -0.373321
N      6.850628    15.557380    12.787640    -0.597294
N      9.111194     5.848256     5.953484     0.423193
N      3.868086     9.615032     7.243583    -0.219711
N      5.358994     3.099026     4.881051    -0.192722
N      4.055788    17.448102     4.043692     0.432194
N      9.180254     6.967413     5.764602    -0.214790
N      4.378495    18.054216     5.002768    -0.558398
N      3.734273    16.851484     3.108192    -0.372756
N      9.026654     4.617989     6.159911    -0.597931
N      1.172505    10.145484     5.665500     0.423227
N      7.837407     9.379346     1.758330    -0.219500
N      9.328300    10.591351     8.582617    -0.191314
N     11.994505    10.605363    10.281595     0.431304
N      1.241573     9.422326     4.790722    -0.215717
N     12.317207    11.132889     9.277149    -0.557480
N     11.672994    10.093506    11.266029    -0.372248
N      1.087957    10.939391     6.627729    -0.596705
N      5.141841     7.747459     2.087982     0.422566
N     11.806770     4.746821     4.705053    -0.218440
N      1.389614    10.050821     0.243299    -0.192530
N      8.025135    19.428931    13.088645     0.432898
N      5.210912     7.351459     3.151643    -0.214762
N      8.347848    18.295291    13.134015    -0.558055
N      7.703613    20.537406    13.039711    -0.373322
N      5.057289     8.183818     0.919326    -0.597297
O      5.571287    17.942324     7.881505    -0.504982
O      7.128848    18.147681     6.278202    -0.578454
O     11.286379     8.726085     7.935922    -0.504308
O      1.545638     8.507193     8.487216    -0.566471
O      8.753114    13.801379     3.533108    -0.742688
O      1.601975    13.681894     7.934688    -0.502798
O      3.159551    12.190714     8.558493    -0.577649
O      3.347689    10.423404     2.182012    -0.505296
O      5.514942    11.010285     2.095932    -0.565837
O      0.814487     4.072796    -0.011925    -0.742979
O      9.540640    15.858177    11.597738    -0.502450
O     11.098203    17.144001    12.577238    -0.577312
O      7.317055     4.591709     3.589032    -0.505536
O      9.484312     4.223719     3.123818    -0.566485
O      4.783837     5.867023    10.185784    -0.744208
O      6.336630     5.798874     5.825461    -0.504982
O      4.779069     5.593517     7.428764    -0.578453
O      0.621538    15.015113     5.771044    -0.504308
O     -1.545721    15.234005     5.219750    -0.566471
O      3.154803     9.939819    10.173858    -0.742687
O     10.305942    10.059304     5.772278    -0.502798
O      8.748366    11.550484     5.148473    -0.577651
O      8.560228    13.317794    11.524954    -0.505297
O      6.392975    12.730913    11.611034    -0.565835
O      7.124101    11.754644     0.011925    -0.742979
O      2.367277     7.883021     2.109228    -0.502450
O      0.809714     6.597197     1.129728    -0.577311
O      4.590862    19.149489    10.117934    -0.505536
O      2.423605    19.517479    10.583148    -0.566484
O     11.093492     2.046735     3.521182    -0.744208

The following XYZ coordinates are in angstroms. Other properties are in atomic units.
The sperically averaged electron density of each atom fit to a function of the form exp(a - br)
eigen_1, eigen_2 and eigen_3 are the three eigenvalues of traceless quadrupole moment tensor
  atom number  atomic symbol              X              Y              Z     net charge C6 coefficient C8 coefficient C10 coefficient fluctuating dipole atomic polarizability isotropic forcefield polarizability              a              b squared Pearson coefficient          <r^3>          <r^4>         wp_QDO          m_QDO          q_QDO       dipole_x       dipole_y       dipole_z         dipole            Qxy            Qxz            Qyz     Q(x^2-y^2)  Q(3z^2 - R^2)        eigen_1        eigen_2        eigen_3 static polarizability      alpha(xx)      alpha(xy)      alpha(xz)      alpha(yy)      alpha(yz)      alpha(zz) atomic spin moment
            1             Ni       4.788328      19.804107       8.196492       0.745989      70.795071 0.13951509E+04  0.41524565E+05                                14.723224                           12.764631       0.472903       2.015965                    0.993784      47.851018     129.060330       0.469889       0.437952      -1.110997      -0.053689      -0.060730      -0.016720       0.082765      -0.044321       0.011135      -0.028838      -0.094406       0.100459      -0.081493       0.008994       0.072499             16.545595      17.552414       1.272296      -0.467880      15.111290       0.118120      16.973080           1.715084
            2             Ni       9.666703      13.352439       5.378202       0.837213      75.431185 0.15243831E+04  0.45982682E+05                                14.879035                           13.008395       0.562852       2.066602                    0.993995      45.168446     119.186159       0.487777       0.416279      -1.135077       0.000291      -0.020111      -0.095124       0.097227       0.004872       0.094236      -0.045851      -0.063844       0.062851      -0.117238       0.013385       0.103853             16.674217      18.403267       1.495068      -0.720635      17.962317       2.306870      13.657066           1.723078
            3             Ni       0.819023      13.023784       6.164845       0.744691      70.833575 0.13963722E+04  0.41573890E+05                                14.732581                           12.773657       0.474342       2.015811                    0.993764      47.900770     129.254105       0.469490       0.438188      -1.110744      -0.053895       0.015604       0.060619       0.082601       0.031439       0.032333       0.012132      -0.122920       0.017846      -0.081623       0.009376       0.072247             16.555455      17.563299      -1.044938      -0.869295      16.414666      -0.864939      15.688399           1.712957
            4             Ni       5.697387      13.808924      13.161292       0.836349      75.446974 0.15249064E+04  0.46008147E+05                                14.888078                           13.016045       0.559736       2.065322                    0.993995      45.204718     119.343002       0.487268       0.416626      -1.134700       0.000772      -0.072386       0.064836       0.097181       0.079688      -0.051056       0.023446      -0.102973      -0.052797      -0.117534       0.013721       0.103813             16.684551      18.412826      -1.371914      -0.937857      12.743070       0.713768      18.897757           1.724175
            5             Ni       8.757699      14.654505      13.052595       0.746309      70.786589 0.13950293E+04  0.41519986E+05                                14.721763                           12.764193       0.472175       2.015782                    0.993815      47.844592     129.040960       0.469891       0.437960      -1.110994      -0.053857       0.044629      -0.043659       0.082453       0.013143      -0.043379       0.016447      -0.072793       0.169218      -0.081991       0.009468       0.072524             16.543589      17.549923      -0.230458       1.338904      16.607845       0.749550      15.472998           1.715581
            6             Ni       1.728011      20.321033       8.874438       0.837879      75.371452 0.15230466E+04  0.45933581E+05                                14.873255                           13.004536       0.561804       2.066468                    0.994073      45.151614     119.141268       0.487732       0.416397      -1.134965       0.000922       0.092317       0.030157       0.097122      -0.084656      -0.042933       0.022817      -0.023722       0.184922      -0.118112       0.013691       0.104421             16.666658      18.396257      -0.122759       1.655321      16.721121      -3.018547      14.882596           1.725043
            7             Ni       7.119589       3.937091       5.510474       0.745987      70.795077 0.13951511E+04  0.41524581E+05                                14.723233                           12.764638       0.472900       2.015964                    0.993784      47.851063     129.060522       0.469889       0.437952      -1.110997       0.053689       0.060729       0.016720       0.082765      -0.044321       0.011135      -0.028837      -0.094407       0.100459      -0.081493       0.008994       0.072499             16.545604      17.552425       1.272298      -0.467880      15.111300       0.118121      16.973088           1.715083
            8             Ni       2.241214      10.388759       8.328764       0.837209      75.431197 0.15243836E+04  0.45982715E+05                                14.879051                           13.008409       0.562845       2.066600                    0.993995      45.168515     119.186467       0.487776       0.416280      -1.135077      -0.000291       0.020111       0.095124       0.097227       0.004872       0.094236      -0.045850      -0.063844       0.062852      -0.117238       0.013385       0.103853             16.674236      18.403289       1.495069      -0.720636      17.962336       2.306873      13.657082           1.723077
            9             Ni      11.088894      10.717414       7.542121       0.744693      70.833575 0.13963721E+04  0.41573881E+05                                14.732574                           12.773651       0.474344       2.015812                    0.993764      47.900735     129.253947       0.469490       0.438188      -1.110744       0.053895      -0.015604      -0.060619       0.082601       0.031440       0.032333       0.012132      -0.122920       0.017846      -0.081623       0.009376       0.072247             16.555447      17.563290      -1.044937      -0.869295      16.414658      -0.864939      15.688392           1.712958
           10             Ni       6.210530       9.932274       0.545674       0.836360      75.446912 0.15249042E+04  0.46008034E+05                                14.888033                           13.016006       0.559751       2.065328                    0.993994      45.204534     119.342195       0.487271       0.416624      -1.134702      -0.000773       0.072386      -0.064836       0.097181       0.079688      -0.051056       0.023446      -0.102973      -0.052796      -0.117534       0.013721       0.103813             16.684500      18.412765      -1.371911      -0.937855      12.743033       0.713767      18.897700           1.724179
           11             Ni       3.150218       9.086693       0.654371       0.746305      70.786599 0.13950298E+04  0.41520016E+05                                14.721779                           12.764207       0.472170       2.015780                    0.993815      47.844671     129.041305       0.469890       0.437961      -1.110993       0.053857      -0.044629       0.043659       0.082453       0.013143      -0.043379       0.016446      -0.072793       0.169219      -0.081991       0.009468       0.072524             16.543606      17.549943      -0.230459       1.338906      16.607862       0.749550      15.473014           1.715579
           12             Ni      10.179906       3.420165       4.832528       0.837889      75.371400 0.15230446E+04  0.45933479E+05                                14.873214                           13.004501       0.561818       2.066474                    0.994073      45.151449     119.140541       0.487734       0.416395      -1.134967      -0.000922      -0.092316      -0.030157       0.097122      -0.084656      -0.042933       0.022816      -0.023721       0.184922      -0.118112       0.013691       0.104421             16.666612      18.396202      -0.122761       1.655317      16.721076      -3.018537      14.882558           1.725046
           13              H       5.663004      13.201691       8.429784       0.124192       0.862939 0.61121115E+01  0.57121469E+02                                 1.595229                            1.521898      -1.103920       2.364165                    0.995986       3.624070      10.500581       0.461197       1.421056      -0.678243      -0.022712      -0.021565       0.021234       0.037838       0.000122      -0.011041      -0.002902      -0.011729      -0.011899      -0.015135       0.005394       0.009741              1.623944       1.665840       0.286694      -0.278961       1.661115      -0.235505       1.544877           0.000350
           14              H       8.310132      16.010263       5.966642       0.097298       1.025732 0.74891631E+01  0.73518201E+02                                 1.767446                            1.664159      -1.362871       2.218720                    0.994533       3.963130      11.706373       0.449943       1.386716      -0.683515       0.026175       0.026949      -0.020072       0.042594       0.006923      -0.004365      -0.003274      -0.007778       0.003368      -0.009021      -0.001211       0.010232              1.807454       1.935291       0.294652      -0.313023       1.886633      -0.232549       1.600439           0.000302
           15              H       7.421816      12.415855       7.194786       0.089583       0.967632 0.69437776E+01  0.67017836E+02                                 1.716871                            1.615881      -1.297710       2.256495                    0.993261       3.908805      11.521159       0.450047       1.410114      -0.679343       0.007088      -0.043980       0.000108       0.044548       0.000057      -0.005262      -0.003424      -0.014674      -0.027888      -0.012568      -0.000009       0.012577              1.775161       1.487866      -0.216592      -0.032631       2.430002       0.035440       1.407613           0.000229
           16              H       5.215252      15.492713       8.458569       0.114724       0.998136 0.74269821E+01  0.73013732E+02                                 1.761563                            1.680800      -1.416845       2.209305                    0.992915       3.930395      11.753094       0.436780       1.426431      -0.676311      -0.028574       0.014370       0.022875       0.039322      -0.001958      -0.012637       0.001153       0.000583      -0.000138      -0.012529      -0.000606       0.013135              1.797194       1.979942      -0.236833      -0.365427       1.677700       0.164738       1.733939           0.000597
           17              H       7.276512      19.044394       9.708644       0.096909       0.974223 0.69625626E+01  0.67202622E+02                                 1.723042                            1.617460      -1.265593       2.276304                    0.994239       3.844835      11.309841       0.450360       1.409059      -0.679894      -0.010454      -0.041618       0.013898       0.045106      -0.000379       0.006368      -0.005109      -0.007533      -0.013468      -0.010453       0.001465       0.008988              1.780960       1.538179       0.214463      -0.062993       2.291224      -0.331642       1.513476           0.000594
           18              H      10.155130       6.611936       8.115895       0.094462       1.006885 0.75563865E+01  0.74732963E+02                                 1.778687                            1.697690      -1.501532       2.156740                    0.992136       4.109999      12.395001       0.432987       1.430322      -0.674715      -0.031757       0.027308      -0.014330       0.044267      -0.007947       0.003894      -0.001473       0.007994      -0.021055      -0.008067      -0.005164       0.013231              1.808037       1.996702      -0.297655       0.298404       1.850077      -0.237624       1.577331           0.000767
           19              H      13.819227       6.277189       9.660670       0.102860       1.112575 0.83090159E+01  0.82751895E+02                                 1.796733                            1.703999      -1.111160       2.339521                    0.997249       3.703783      10.611834       0.469307       1.310450      -0.701297       0.029613       0.011274       0.002716       0.031803       0.001664       0.002579      -0.002318       0.005971      -0.015844      -0.006924       0.000518       0.006406              1.811139       2.271513       0.321787       0.173966       1.711539      -0.031632       1.450365          -0.000081
           20              H       9.322303      19.937063      10.306268       0.111121       1.010320 0.72072487E+01  0.69970435E+02                                 1.750834                            1.635093      -1.209270       2.305007                    0.994166       3.759674      10.990081       0.453539       1.391062      -0.684004       0.022524      -0.017576       0.021165       0.035555       0.005736       0.008929      -0.010310       0.005958      -0.016255      -0.018161       0.007511       0.010650              1.817928       1.900253      -0.438394       0.338193       1.846779      -0.387703       1.706752           0.000386
           21              H       8.724534      13.640887       2.698902       0.405428       0.487108 0.28214361E+01  0.21744937E+02                                 1.101585                            1.042047      -1.113978       2.520833                    0.999930       2.158837       5.689352       0.550659       1.443230      -0.675296       0.000710      -0.004993      -0.022660       0.023214      -0.007731       0.005232      -0.000802      -0.012616       0.039957      -0.017274       0.002569       0.014705              1.116186       0.912113      -0.087861      -0.035249       1.194503       0.268534       1.241942           0.002408
           22              H       8.429212      14.457584       3.099145       0.397504       0.502868 0.29507201E+01  0.22885822E+02                                 1.102820                            1.047921      -1.097364       2.518339                    0.999944       2.169408       5.644878       0.565858       1.395597      -0.684308      -0.007690       0.017293      -0.011613       0.022205      -0.007932       0.005422      -0.004625      -0.011426       0.029991      -0.015096       0.000450       0.014646              1.111552       0.970367      -0.198639       0.006091       1.381040       0.055610       0.983250           0.001964
           23              H       1.693662      16.527045      11.766060       0.125385       0.858035 0.60728166E+01  0.56693927E+02                                 1.593143                            1.520172      -1.115724       2.360379                    0.995850       3.619253      10.499873       0.459762       1.427009      -0.677162      -0.022691       0.028747       0.007865       0.037458      -0.009401       0.005353       0.006501      -0.005650       0.007587      -0.014944       0.005331       0.009613              1.621730       1.663527      -0.383779      -0.108416       1.775125       0.167569       1.426538           0.000349
           24              H       4.340825      12.989609      10.565329       0.096212       1.030445 0.75307907E+01  0.74017727E+02                                 1.771320                            1.667531      -1.359690       2.218848                    0.994551       3.973018      11.736766       0.450062       1.384645      -0.683878       0.026419      -0.031284      -0.013572       0.043138      -0.007244      -0.003814       0.002762      -0.009098      -0.000118      -0.009037      -0.001320       0.010357              1.811537       1.939918      -0.419911      -0.098949       1.877581       0.241065       1.617110           0.000301
           25              H       3.452481      15.850426      13.064109       0.089252       0.969943 0.69637457E+01  0.67264901E+02                                 1.720024                            1.618487      -1.305801       2.252947                    0.993219       3.915920      11.550203       0.449525       1.410610      -0.679222       0.006852       0.022230       0.038203       0.044728      -0.004423       0.002537       0.010697      -0.001458       0.010860      -0.012291       0.000023       0.012268              1.778609       1.490217       0.080369       0.204646       1.635480       0.426619       2.210130           0.000230
           26              H       1.245922      15.406457       9.767584       0.114355       1.000513 0.74489181E+01  0.73287015E+02                                 1.764496                            1.683363      -1.480570       2.180054                    0.992442       3.937023      11.779447       0.436394       1.426572      -0.676261      -0.029123       0.012609      -0.023929       0.039745      -0.010000       0.007875      -0.000692       0.000835       0.002397      -0.012521      -0.000489       0.013010              1.800288       1.983679      -0.198687       0.389029       1.579618      -0.107047       1.837566           0.000598
           27              H       3.307191      14.713205       6.066703       0.098457       0.970992 0.69372463E+01  0.66925408E+02                                 1.722306                            1.616887      -1.274311       2.273377                    0.994052       3.842986      11.317136       0.449261       1.413199      -0.679110      -0.010008       0.032383       0.028846       0.044508       0.005500      -0.002920       0.006906      -0.004082      -0.003703      -0.010243       0.001503       0.008740              1.780159       1.537678      -0.161560      -0.154043       1.994083       0.502032       1.808715           0.000595
           28              H       2.216428      11.636345       3.922934       0.094827       1.005276 0.75442361E+01  0.74606893E+02                                 1.779245                            1.698271      -1.513620       2.152406                    0.992035       4.111614      12.412479       0.432029       1.433607      -0.674110      -0.031376      -0.025917      -0.016713       0.043994       0.007408       0.005014       0.003447       0.011724      -0.010318      -0.008038      -0.005292       0.013329              1.808616       1.997268       0.407148       0.108460       1.851834       0.237014       1.576748           0.000767
           29              H       5.880511      13.141533       3.440448       0.103687       1.110159 0.82897183E+01  0.82535386E+02                                 1.796460                            1.703846      -1.113463       2.339192                    0.997200       3.701790      10.614497       0.468439       1.313265      -0.700720       0.029311      -0.003455      -0.010799       0.031427       0.001600      -0.002829       0.003314       0.007719      -0.010483      -0.007006       0.000538       0.006468              1.810857       2.270781      -0.010200      -0.365294       1.543086       0.128924       1.618704          -0.000080
           30              H       5.352982      14.784426       4.994818       0.110373       1.010275 0.72033439E+01  0.69895702E+02                                 1.748067                            1.632596      -1.199739       2.308950                    0.994405       3.754247      10.957316       0.454920       1.387568      -0.684702       0.022793       0.027263       0.004745       0.035851       0.004953      -0.009498       0.007407       0.000848      -0.030843      -0.018132       0.007490       0.010642              1.814974       1.897080       0.510984       0.210108       2.074017       0.253908       1.473824           0.000386
           31              H       0.785912       3.430599       0.544167       0.405816       0.487684 0.28261357E+01  0.21796380E+02                                 1.103699                            1.043839      -1.115559       2.520172                    0.999927       2.160934       5.702130       0.549300       1.445789      -0.674806       0.000552      -0.016655       0.015698       0.022894       0.008237       0.004021      -0.005543      -0.023626       0.007087      -0.017174       0.002482       0.014691              1.118395       0.913545       0.013411       0.094089       0.999281      -0.155432       1.442360           0.002411
           32              H       4.459921      11.282628      13.343731       0.397574       0.502281 0.29490232E+01  0.22894167E+02                                 1.107450                            1.052053      -1.099320       2.519332                    0.999945       2.170973       5.671645       0.560571       1.407436      -0.682125      -0.007556      -0.018590      -0.008707       0.021874       0.008580       0.004271      -0.001596      -0.022251      -0.002454      -0.015096       0.000636       0.014460              1.116271       0.974193       0.105426       0.170116       1.038935       0.145581       1.335686           0.001963
           33              H       9.632311      17.753659       7.218088       0.125574       0.859093 0.60806064E+01  0.56772801E+02                                 1.592926                            1.519912      -1.110922       2.362242                    0.995898       3.618594      10.491258       0.460460       1.424692      -0.677581      -0.022498      -0.007582      -0.029025       0.037498       0.009342       0.005541      -0.003715      -0.000734       0.021596      -0.014907       0.005422       0.009484              1.621529       1.663266       0.097938       0.386596       1.368295       0.067143       1.833025           0.000349
           34              H       0.371466      18.482523      10.881960       0.097886       1.025594 0.74928335E+01  0.73615779E+02                                 1.772365                            1.668460      -1.384580       2.210109                    0.994265       3.974324      11.771768       0.447470       1.393211      -0.682230       0.026006       0.003899       0.033434       0.042537       0.000296       0.008015       0.000624      -0.003399       0.016270      -0.008898      -0.001055       0.009953              1.812634       1.941190       0.124397       0.413505       1.474173      -0.007738       2.022539           0.000302
           35              H      -0.516884      19.216115       7.155036       0.089666       0.966737 0.69356630E+01  0.66923219E+02                                 1.716261                            1.615298      -1.299732       2.255947                    0.993262       3.907070      11.516479       0.449955       1.410744      -0.679234       0.006750       0.021971      -0.038147       0.044537       0.004772       0.002677      -0.007479       0.004605       0.028403      -0.012766       0.000368       0.012398              1.774558       1.487390       0.136488      -0.171179       1.693286      -0.460209       2.142997           0.000229
           36              H       9.184581      16.583226       9.187779       0.114354       0.999727 0.74410973E+01  0.73184965E+02                                 1.763079                            1.682103      -1.476840       2.181640                    0.992467       3.933968      11.765200       0.436739       1.425935      -0.676391      -0.029156      -0.027021       0.001043       0.039765       0.011785       0.004766      -0.000384      -0.001234      -0.002716      -0.012574      -0.000360       0.012934              1.798793       1.981924       0.435633      -0.022399       1.864236      -0.058051       1.550220           0.000597
           37              H      11.245877      13.724797      11.638585       0.098029       0.971225 0.69402723E+01  0.66975469E+02                                 1.724014                            1.618369      -1.282649       2.269993                    0.993960       3.847182      11.338759       0.448494       1.415175      -0.678736      -0.010130       0.008791      -0.042597       0.044658      -0.005364      -0.003517      -0.001830       0.004712       0.023019      -0.010368       0.001500       0.008869              1.781992       1.539137      -0.052703       0.217246       1.421502      -0.170984       2.385337           0.000596
           38              H       6.185786       5.492918       1.668138       0.095175       1.007054 0.75629394E+01  0.74855977E+02                                 1.782804                            1.701461      -1.523684       2.147860                    0.991921       4.120251      12.453560       0.431108       1.435438      -0.673735      -0.031370      -0.001683       0.030717       0.043937       0.000479      -0.008816      -0.002116       0.013971      -0.002872      -0.008102      -0.005042       0.013144              1.812322       2.001557      -0.110013      -0.408105       1.442750       0.000564       1.992658           0.000768
           39              H       9.849881       4.322476       0.605848       0.102501       1.112580 0.83090143E+01  0.82749129E+02                                 1.796523                            1.703815      -1.116478       2.337270                    0.997180       3.704250      10.611845       0.469425       1.310166      -0.701359       0.029764      -0.008038       0.008529       0.031988      -0.003012       0.000102      -0.001009       0.011496       0.001323      -0.006835       0.000546       0.006289              1.810949       2.271244      -0.311447       0.191570       1.488125      -0.097217       1.673477          -0.000081
           40              H      13.291677      12.760907      12.112846       0.111012       1.007359 0.71804665E+01  0.69642646E+02                                 1.747444                            1.632144      -1.205787       2.306991                    0.994236       3.752318      10.961740       0.453929       1.391219      -0.684014       0.022485      -0.009509      -0.025816       0.035531      -0.010633       0.000437       0.002903       0.018544       0.021809      -0.018058       0.007378       0.010680              1.814261       1.896424      -0.073505      -0.547062       1.403631       0.132836       2.142729           0.000386
           41              H       4.755255       6.669712      10.463898       0.406217       0.486535 0.28168120E+01  0.21698153E+02                                 1.100243                            1.040770      -1.114820       2.521005                    0.999922       2.155982       5.678449       0.551389       1.442058      -0.675503       0.000641       0.022170       0.006721       0.023175      -0.000626      -0.009132       0.006363      -0.021780       0.010836      -0.016953       0.002384       0.014568              1.114830       0.910952       0.074387      -0.058373       1.460959      -0.113458       0.972578           0.002408
           42              H       0.490530      21.742185      10.971056       0.398131       0.501794 0.29439377E+01  0.22831740E+02                                 1.103907                            1.048873      -1.099961       2.518471                    0.999943       2.167482       5.649097       0.563570       1.401355      -0.683255      -0.007620       0.001252       0.020439       0.021850      -0.000785      -0.009577       0.006279      -0.014535       0.021165      -0.015143       0.000506       0.014637              1.112655       0.971257       0.094113      -0.175534       1.131622      -0.200218       1.235088           0.001963
           43              H       6.244913      10.539507       5.277182       0.124192       0.862939 0.61121115E+01  0.57121468E+02                                 1.595229                            1.521898      -1.103920       2.364165                    0.995986       3.624070      10.500581       0.461197       1.421056      -0.678243       0.022712       0.021565      -0.021234       0.037838       0.000122      -0.011041      -0.002902      -0.011729      -0.011899      -0.015135       0.005394       0.009741              1.623944       1.665840       0.286694      -0.278961       1.661115      -0.235505       1.544877           0.000349
           44              H       3.597785       7.730935       7.740324       0.097298       1.025732 0.74891652E+01  0.73518224E+02                                 1.767446                            1.664159      -1.362871       2.218720                    0.994533       3.963130      11.706372       0.449943       1.386715      -0.683515      -0.026175      -0.026949       0.020072       0.042594       0.006923      -0.004365      -0.003274      -0.007778       0.003368      -0.009021      -0.001211       0.010232              1.807454       1.935291       0.294652      -0.313023       1.886633      -0.232549       1.600439           0.000302
           45              H       4.486101      11.325343       6.512180       0.089583       0.967632 0.69437752E+01  0.67017806E+02                                 1.716871                            1.615880      -1.297710       2.256495                    0.993261       3.908804      11.521155       0.450047       1.410114      -0.679343      -0.007088       0.043980      -0.000108       0.044548       0.000057      -0.005262      -0.003424      -0.014674      -0.027888      -0.012568      -0.000009       0.012577              1.775160       1.487866      -0.216592      -0.032631       2.430002       0.035440       1.407613           0.000229
           46              H       6.692665       8.248485       5.248397       0.114723       0.998136 0.74269780E+01  0.73013679E+02                                 1.761562                            1.680799      -1.416845       2.209305                    0.992915       3.930394      11.753089       0.436780       1.426431      -0.676311       0.028574      -0.014371      -0.022875       0.039322      -0.001958      -0.012637       0.001153       0.000583      -0.000138      -0.012529      -0.000606       0.013135              1.797194       1.979942      -0.236833      -0.365426       1.677700       0.164738       1.733939           0.000597
           47              H       4.631405       4.696804       3.998322       0.096908       0.974224 0.69625698E+01  0.67202712E+02                                 1.723043                            1.617461      -1.265595       2.276304                    0.994239       3.844838      11.309854       0.450360       1.409060      -0.679894       0.010454       0.041618      -0.013898       0.045106      -0.000379       0.006368      -0.005109      -0.007533      -0.013468      -0.010453       0.001465       0.008988              1.780961       1.538180       0.214464      -0.062993       2.291227      -0.331643       1.513478           0.000594
           48              H       1.752787      17.129262       5.591071       0.094461       1.006885 0.75563850E+01  0.74732944E+02                                 1.778687                            1.697690      -1.501531       2.156740                    0.992136       4.109999      12.395001       0.432986       1.430322      -0.674715       0.031757      -0.027308       0.014330       0.044267      -0.007947       0.003894      -0.001473       0.007994      -0.021055      -0.008067      -0.005164       0.013231              1.808037       1.996702      -0.297655       0.298404       1.850077      -0.237624       1.577331           0.000767
           49              H      -1.911310      17.464009       4.046296       0.102860       1.112575 0.83090105E+01  0.82751824E+02                                 1.796732                            1.703998      -1.111159       2.339522                    0.997250       3.703782      10.611828       0.469308       1.310450      -0.701297      -0.029613      -0.011274      -0.002716       0.031803       0.001664       0.002579      -0.002318       0.005971      -0.015844      -0.006924       0.000518       0.006406              1.811138       2.271512       0.321787       0.173966       1.711538      -0.031632       1.450364          -0.000081
           50              H       2.585614       3.804135       3.400698       0.111121       1.010320 0.72072487E+01  0.69970435E+02                                 1.750834                            1.635093      -1.209270       2.305007                    0.994166       3.759674      10.990081       0.453539       1.391062      -0.684004      -0.022524       0.017576      -0.021165       0.035555       0.005736       0.008929      -0.010310       0.005958      -0.016255      -0.018161       0.007511       0.010650              1.817928       1.900253      -0.438394       0.338193       1.846779      -0.387703       1.706752           0.000386
           51              H       3.183383      10.100311      11.008064       0.405428       0.487108 0.28214394E+01  0.21744968E+02                                 1.101586                            1.042047      -1.113977       2.520833                    0.999930       2.158838       5.689355       0.550659       1.443230      -0.675296      -0.000710       0.004993       0.022660       0.023214      -0.007731       0.005232      -0.000802      -0.012616       0.039957      -0.017274       0.002569       0.014705              1.116186       0.912113      -0.087861      -0.035248       1.194504       0.268534       1.241942           0.002408
           52              H       3.478705       9.283614      10.607821       0.397505       0.502868 0.29507175E+01  0.22885795E+02                                 1.102819                            1.047920      -1.097364       2.518339                    0.999944       2.169407       5.644873       0.565859       1.395596      -0.684308       0.007690      -0.017293       0.011613       0.022205      -0.007932       0.005422      -0.004625      -0.011426       0.029991      -0.015096       0.000450       0.014646              1.111551       0.970366      -0.198638       0.006091       1.381039       0.055610       0.983249           0.001965
           53              H      10.214255       7.214153       1.940906       0.125385       0.858034 0.60728144E+01  0.56693900E+02                                 1.593143                            1.520172      -1.115723       2.360380                    0.995850       3.619252      10.499869       0.459762       1.427009      -0.677162       0.022691      -0.028747      -0.007865       0.037458      -0.009401       0.005353       0.006501      -0.005650       0.007587      -0.014944       0.005331       0.009613              1.621729       1.663526      -0.383779      -0.108416       1.775124       0.167569       1.426537           0.000349
           54              H       7.567092      10.751589       3.141637       0.096212       1.030445 0.75307852E+01  0.74017663E+02                                 1.771319                            1.667530      -1.359690       2.218848                    0.994551       3.973017      11.736764       0.450062       1.384645      -0.683878      -0.026419       0.031284       0.013572       0.043138      -0.007244      -0.003814       0.002762      -0.009098      -0.000118      -0.009037      -0.001320       0.010357              1.811536       1.939918      -0.419911      -0.098949       1.877581       0.241065       1.617110           0.000301
           55              H       8.455436       7.890772       0.642857       0.089252       0.969942 0.69637413E+01  0.67264849E+02                                 1.720023                            1.618487      -1.305800       2.252947                    0.993219       3.915919      11.550200       0.449525       1.410610      -0.679222      -0.006852      -0.022230      -0.038203       0.044728      -0.004423       0.002537       0.010697      -0.001459       0.010860      -0.012291       0.000023       0.012268              1.778608       1.490216       0.080369       0.204646       1.635480       0.426619       2.210129           0.000230
           56              H      10.661995       8.334741       3.939382       0.114355       1.000513 0.74489214E+01  0.73287054E+02                                 1.764497                            1.683364      -1.480570       2.180054                    0.992442       3.937024      11.779450       0.436394       1.426572      -0.676261       0.029123      -0.012609       0.023929       0.039745      -0.010000       0.007875      -0.000692       0.000835       0.002397      -0.012521      -0.000489       0.013010              1.800288       1.983680      -0.198687       0.389029       1.579618      -0.107047       1.837566           0.000597
           57              H       8.600726       9.027993       7.640263       0.098457       0.970992 0.69372472E+01  0.66925418E+02                                 1.722305                            1.616887      -1.274311       2.273377                    0.994052       3.842986      11.317135       0.449261       1.413199      -0.679110       0.010008      -0.032383      -0.028846       0.044508       0.005500      -0.002920       0.006906      -0.004082      -0.003703      -0.010243       0.001503       0.008740              1.780159       1.537678      -0.161560      -0.154043       1.994083       0.502032       1.808715           0.000595
           58              H       9.691489      12.104853       9.784032       0.094827       1.005275 0.75442351E+01  0.74606883E+02                                 1.779245                            1.698271      -1.513620       2.152406                    0.992035       4.111614      12.412480       0.432028       1.433607      -0.674110       0.031376       0.025917       0.016713       0.043994       0.007408       0.005014       0.003447       0.011724      -0.010318      -0.008038      -0.005291       0.013329              1.808617       1.997268       0.407148       0.108460       1.851834       0.237014       1.576748           0.000767
           59              H       6.027406      10.599665      10.266518       0.103687       1.110160 0.82897234E+01  0.82535451E+02                                 1.796460                            1.703847      -1.113463       2.339191                    0.997200       3.701791      10.614501       0.468439       1.313265      -0.700720      -0.029311       0.003455       0.010799       0.031427       0.001600      -0.002829       0.003314       0.007719      -0.010483      -0.007006       0.000538       0.006468              1.810857       2.270782      -0.010201      -0.365294       1.543086       0.128924       1.618704          -0.000080
           60              H       6.554935       8.956772       8.712148       0.110372       1.010276 0.72033503E+01  0.69895778E+02                                 1.748067                            1.632596      -1.199739       2.308949                    0.994405       3.754249      10.957322       0.454920       1.387568      -0.684703      -0.022793      -0.027263      -0.004745       0.035851       0.004953      -0.009498       0.007407       0.000848      -0.030843      -0.018132       0.007490       0.010642              1.814975       1.897081       0.510984       0.210108       2.074018       0.253908       1.473825           0.000386
           61              H      11.122005      20.310599      13.162799       0.405817       0.487683 0.28261335E+01  0.21796357E+02                                 1.103698                            1.043838      -1.115559       2.520172                    0.999927       2.160933       5.702124       0.549301       1.445787      -0.674806      -0.000552       0.016655      -0.015698       0.022894       0.008237       0.004021      -0.005543      -0.023627       0.007086      -0.017174       0.002482       0.014691              1.118394       0.913544       0.013411       0.094089       0.999280      -0.155432       1.442358           0.002411
           62              H       7.447996      12.458570       0.363235       0.397574       0.502281 0.29490211E+01  0.22894145E+02                                 1.107449                            1.052053      -1.099320       2.519332                    0.999945       2.170972       5.671641       0.560571       1.407436      -0.682125       0.007556       0.018590       0.008707       0.021874       0.008580       0.004271      -0.001596      -0.022251      -0.002454      -0.015096       0.000636       0.014460              1.116271       0.974193       0.105426       0.170116       1.038934       0.145581       1.335686           0.001963
           63              H       2.275606       5.987539       6.488878       0.125574       0.859092 0.60806046E+01  0.56772784E+02                                 1.592926                            1.519912      -1.110922       2.362242                    0.995898       3.618594      10.491260       0.460459       1.424693      -0.677581       0.022498       0.007582       0.029025       0.037497       0.009342       0.005541      -0.003715      -0.000734       0.021596      -0.014907       0.005422       0.009484              1.621529       1.663266       0.097938       0.386596       1.368295       0.067143       1.833025           0.000349
           64              H      11.536451       5.258675       2.825006       0.097886       1.025595 0.74928413E+01  0.73615871E+02                                 1.772365                            1.668461      -1.384581       2.210108                    0.994265       3.974326      11.771773       0.447471       1.393210      -0.682230      -0.026006      -0.003899      -0.033434       0.042537       0.000296       0.008015       0.000624      -0.003399       0.016270      -0.008898      -0.001055       0.009953              1.812634       1.941191       0.124397       0.413505       1.474173      -0.007738       2.022539           0.000302
           65              H      12.424801       4.525083       6.551930       0.089666       0.966736 0.69356562E+01  0.66923138E+02                                 1.716260                            1.615297      -1.299731       2.255947                    0.993262       3.907068      11.516472       0.449955       1.410745      -0.679234      -0.006750      -0.021971       0.038147       0.044537       0.004772       0.002677      -0.007479       0.004605       0.028403      -0.012766       0.000368       0.012398              1.774557       1.487390       0.136488      -0.171178       1.693286      -0.460208       2.142995           0.000230
           66              H       2.723336       7.157972       4.519187       0.114354       0.999726 0.74410927E+01  0.73184910E+02                                 1.763079                            1.682103      -1.476840       2.181640                    0.992467       3.933967      11.765197       0.436739       1.425935      -0.676391       0.029156       0.027021      -0.001043       0.039765       0.011785       0.004766      -0.000384      -0.001234      -0.002716      -0.012574      -0.000360       0.012934              1.798793       1.981923       0.435633      -0.022399       1.864236      -0.058051       1.550219           0.000597
           67              H       0.662040      10.016401       2.068381       0.098029       0.971225 0.69402767E+01  0.66975521E+02                                 1.724015                            1.618370      -1.282649       2.269992                    0.993960       3.847183      11.338762       0.448494       1.415174      -0.678736       0.010130      -0.008791       0.042597       0.044658      -0.005364      -0.003517      -0.001830       0.004712       0.023019      -0.010368       0.001500       0.008869              1.781992       1.539137      -0.052703       0.217246       1.421502      -0.170984       2.385337           0.000596
           68              H       5.722131      18.248280      12.038828       0.095175       1.007054 0.75629403E+01  0.74855987E+02                                 1.782804                            1.701461      -1.523684       2.147860                    0.991921       4.120251      12.453559       0.431108       1.435438      -0.673735       0.031370       0.001684      -0.030717       0.043937       0.000479      -0.008817      -0.002116       0.013971      -0.002872      -0.008102      -0.005042       0.013144              1.812321       2.001557      -0.110013      -0.408105       1.442750       0.000564       1.992658           0.000767
           69              H       2.058036      19.418722      13.101118       0.102501       1.112580 0.83090123E+01  0.82749101E+02                                 1.796522                            1.703814      -1.116478       2.337270                    0.997180       3.704249      10.611840       0.469425       1.310166      -0.701359      -0.029764       0.008038      -0.008529       0.031988      -0.003012       0.000102      -0.001009       0.011496       0.001322      -0.006835       0.000546       0.006289              1.810948       2.271243      -0.311447       0.191570       1.488125      -0.097217       1.673477          -0.000081
           70              H      -1.383760      10.980291       1.594120       0.111012       1.007358 0.71804641E+01  0.69642616E+02                                 1.747443                            1.632144      -1.205786       2.306991                    0.994236       3.752317      10.961736       0.453929       1.391219      -0.684014      -0.022485       0.009509       0.025816       0.035531      -0.010633       0.000437       0.002903       0.018544       0.021809      -0.018058       0.007378       0.010680              1.814261       1.896424      -0.073505      -0.547061       1.403631       0.132836       2.142728           0.000386
           71              H       7.152662      17.071486       3.243068       0.406216       0.486536 0.28168149E+01  0.21698182E+02                                 1.100244                            1.040771      -1.114821       2.521005                    0.999922       2.155984       5.678457       0.551389       1.442059      -0.675503      -0.000641      -0.022170      -0.006721       0.023175      -0.000626      -0.009132       0.006363      -0.021780       0.010836      -0.016953       0.002384       0.014568              1.114831       0.910953       0.074387      -0.058373       1.460960      -0.113459       0.972579           0.002408
           72              H      11.417387       1.999013       2.735910       0.398131       0.501794 0.29439409E+01  0.22831774E+02                                 1.103908                            1.048874      -1.099962       2.518471                    0.999943       2.167484       5.649106       0.563569       1.401356      -0.683255       0.007620      -0.001252      -0.020439       0.021849      -0.000785      -0.009577       0.006279      -0.014535       0.021165      -0.015143       0.000506       0.014637              1.112657       0.971258       0.094113      -0.175534       1.131623      -0.200218       1.235089           0.001963
           73              C       6.189333      13.790470       7.941542      -0.126732      30.235844 0.44329054E+03  0.10517062E+05                                 8.571628                            7.136794      -0.018215       1.986431                    0.997627      29.124014      85.282340       0.599171       0.430873      -1.050696      -0.001911       0.021775       0.006872       0.022914       0.010760       0.002845       0.002546       0.015761       0.008051      -0.014736       0.001453       0.013283              9.338533       9.280828      -1.034584      -2.762846      11.839776       0.002937       6.894996           0.003401
           74              C       7.769513      15.444038       6.471470       0.042911      29.411991 0.37967279E+03  0.87000297E+04                                 8.511355                            6.678951       0.004341       2.004919                    0.999383      27.622721      80.530764       0.606676       0.440594      -1.040710       0.012182      -0.052004       0.023558       0.058376       0.028510       0.044954      -0.004996       0.020445       0.089856      -0.057734      -0.004838       0.062572              9.649566       9.804939      -2.120889      -2.498275      13.212390       0.436050       5.931368          -0.003190
           75              C       6.722799      16.006468       7.195335      -0.060179      38.608366 0.47770687E+03  0.11452449E+05                                 9.994275                            7.327324       0.023700       2.015756                    0.999082      27.905448      79.954795       0.606190       0.421464      -1.065275       0.000675      -0.027132       0.018110       0.032628       0.006598       0.010451       0.000725       0.045661       0.035742      -0.029736       0.004015       0.025721             12.119554       9.995397      -2.533806      -2.487942      19.125394      -0.790654       7.237871           0.010168
           76              C       7.246764      13.327041       7.194512       0.083754      26.080992 0.36185191E+03  0.82068807E+04                                 7.941853                            6.576403      -0.081446       1.991099                    0.998271      26.990777      78.731229       0.602534       0.448206      -1.034462       0.024204       0.042389      -0.022296       0.053664       0.014814       0.039734       0.011201      -0.021206       0.024778      -0.045147      -0.001061       0.046208              8.656342       9.078052      -0.836214      -2.809519      10.590497      -0.107055       6.300477          -0.004185
           77              C       5.919015      15.153451       7.954289      -0.046646      30.546776 0.44763915E+03  0.10712271E+05                                 8.831261                            7.324361      -0.336249       1.878318                    0.998484      29.635993      88.936528       0.569521       0.449410      -1.033276       0.015403      -0.007987      -0.006678       0.018591       0.002637       0.033581      -0.002603       0.044507       0.040211      -0.030195      -0.017881       0.048076              9.670798       8.335686      -0.374681      -2.310476      13.509343      -0.477613       7.167364          -0.005271
           78              C       7.470607      19.924953       9.480149       0.107171      25.661003 0.34983739E+03  0.78669039E+04                                 7.880281                            6.484429      -0.110405       1.995536                    0.997414      26.362533      76.545904       0.604310       0.450722      -1.033118      -0.034861       0.039810      -0.008858       0.053652      -0.011858      -0.028966       0.010389      -0.036401       0.101751      -0.046948      -0.001596       0.048544              8.573548       9.978097       0.527565       1.908961       9.603867      -2.351075       6.138678          -0.006859
           79              C      10.808883       6.093667       8.529434       0.049507      29.065683 0.38777249E+03  0.89810731E+04                                 8.629592                            6.877229      -0.347465       1.893508                    0.998317      28.213161      84.166076       0.578194       0.457384      -1.025465      -0.005101      -0.040751       0.033110       0.052754      -0.035041      -0.025182       0.012918      -0.014147       0.164231      -0.064284      -0.002889       0.067173              9.699455      10.536961       2.567472       1.098424      12.995133      -2.033851       5.566270          -0.003708
           80              C      12.025879       6.674139       8.807822      -0.047397      37.732705 0.44878929E+03  0.10592642E+05                                 9.867622                            7.099055       0.081071       2.038500                    0.999252      27.419409      77.954524       0.616247       0.421104      -1.065491       0.003198      -0.024704       0.028007       0.037482      -0.008069      -0.012843       0.008523       0.029264       0.024526      -0.021865      -0.003502       0.025367             12.056503      10.831742       1.998258       1.374143      18.713069      -3.875169       6.624700           0.012243
           81              C      12.984478       5.917985       9.467264      -0.065380      30.744798 0.41622641E+03  0.97517307E+04                                 8.753121                            6.968926      -0.003717       1.986451                    0.999133      29.000742      85.274032       0.597476       0.437556      -1.043327      -0.020074      -0.005309      -0.002723       0.020942      -0.007723      -0.028887       0.018235       0.031550       0.049553      -0.031456      -0.014898       0.046355              9.736731       9.344450       0.091524       1.520533      13.342688      -3.642754       6.523055          -0.007897
           82              C       8.709038      20.451770       9.830910      -0.130276      32.128826 0.45523514E+03  0.10879262E+05                                 8.942631                            7.231716      -0.044397       1.966539                    0.998802      29.678224      87.399591       0.594928       0.430802      -1.050084      -0.008362       0.020556       0.005305       0.022817      -0.006803      -0.000626      -0.017380       0.018076      -0.016293      -0.024061       0.007748       0.016313              9.919392      10.355627       0.205623       1.871379      12.314550      -3.483888       7.087999           0.003755
           83              C       6.452480      17.487204       7.117890       0.585487      23.560744 0.25764135E+03  0.54156920E+04                                 7.703709                            5.785482      -0.151735       2.002102                    0.999427      23.238310      67.185090       0.598099       0.487186      -1.004130      -0.004033       0.057642      -0.002700       0.057846       0.021923       0.058902       0.014569       0.083095       0.028124      -0.051664      -0.037037       0.088702              9.056253       7.243091      -1.798214      -2.002442      12.885265      -1.030059       7.040403           0.002888
           84              C      12.269984       8.095047       8.375916       0.587928      23.707794 0.25112395E+03  0.52400411E+04                                 7.759667                            5.717663      -0.082685       2.032824                    0.999443      22.826739      65.550671       0.601283       0.488180      -1.004566       0.015717       0.055990      -0.015136       0.060092      -0.009272      -0.024653       0.037399       0.013911       0.229449      -0.056019      -0.036601       0.092620              9.196421       9.684930       0.989915       0.594576      13.155508      -2.071135       4.748825          -0.001963
           85              C       2.219999      15.809824      11.500282      -0.129173      30.323314 0.44506565E+03  0.10569412E+05                                 8.586065                            7.149268      -0.013991       1.986799                    0.997626      29.177077      85.470691       0.598893       0.430656      -1.050860      -0.001424      -0.005044      -0.022781       0.023376      -0.001937      -0.010657      -0.006041       0.009608      -0.011734      -0.013939       0.000439       0.013500              9.354358       9.296829      -1.875683       2.283970       8.139420       2.143347      10.626824           0.003401
           86              C       3.800199      13.709917      10.803282       0.043132      29.397981 0.37939690E+03  0.86926331E+04                                 8.510617                            6.677895      -0.003269       2.002833                    0.999419      27.619124      80.530583       0.606502       0.440775      -1.040543       0.013264       0.045370       0.032684       0.057468       0.025071      -0.047260      -0.021390      -0.025529      -0.047945      -0.057975      -0.004972       0.062947              9.648858       9.805340      -1.105048       3.084313       7.374585       2.934517      11.766649          -0.003189
           87              C       2.753482      14.055586       9.954273      -0.060312      38.610907 0.47776741E+03  0.11454113E+05                                 9.994048                            7.327284       0.023189       2.015654                    0.999060      27.907434      79.957778       0.606262       0.421406      -1.065325       0.001014       0.028876       0.014814       0.032471       0.006033      -0.010897      -0.017410       0.015796      -0.055618      -0.029571       0.003714       0.025858             12.118878       9.996711      -0.889886       3.436872      10.894744       5.541765      15.465179           0.010180
           88              C       3.277433      15.394594      12.275136       0.085555      26.025012 0.36079672E+03  0.81766463E+04                                 7.929280                            6.565375      -0.076488       1.993089                    0.998180      26.951152      78.574991       0.603262       0.448010      -1.034616       0.023901      -0.041199      -0.026156       0.054339       0.027624      -0.032315      -0.005809      -0.012279       0.049890      -0.045442      -0.000462       0.045904              8.642908       9.061121      -2.009930       2.125517       7.454422       1.910587       9.413181          -0.004189
           89              C       1.949688      15.139371      10.313532      -0.045711      30.519476 0.44706119E+03  0.10695305E+05                                 8.826338                            7.319607      -0.336416       1.878553                    0.998514      29.623653      88.895141       0.569692       0.449407      -1.033246       0.015634      -0.001755       0.009832       0.018552       0.027660      -0.019357      -0.016739       0.010613      -0.060476      -0.029806      -0.018061       0.047866              9.665486       8.333639      -1.813903       1.480286       9.160808       2.981725      11.502010          -0.005271
           90              C       3.501293      14.075041       5.418364       0.104070      25.732127 0.35112235E+03  0.79022165E+04                                 7.890653                            6.492938      -0.107977       1.995538                    0.997545      26.405102      76.674569       0.604450       0.450252      -1.033496      -0.035267      -0.028811      -0.030989       0.055083      -0.019227       0.024608      -0.020686      -0.052192       0.053915      -0.046700      -0.002931       0.049631              8.584933       9.991095       1.391879      -1.412882       9.053777       2.679985       6.709928          -0.006860
           91              C       2.870175      12.253616       4.164999       0.048499      29.123001 0.38874743E+03  0.90098170E+04                                 8.643330                            6.887629      -0.346477       1.893417                    0.998278      28.246005      84.308470       0.577503       0.457618      -1.025276      -0.004790       0.048848       0.018427       0.052427      -0.003452       0.043335      -0.039132      -0.058687       0.027065      -0.064814      -0.002127       0.066941              9.715566      10.553400      -0.333756      -2.778190       9.200196       4.242514       9.393104          -0.003709
           92              C       4.087171      12.204470       3.523101      -0.047321      37.665519 0.44792126E+03  0.10565481E+05                                 9.850300                            7.088006       0.082788       2.039478                    0.999210      27.393202      77.817956       0.617363       0.420608      -1.065962       0.003329       0.037098       0.007695       0.038034      -0.006960       0.013947      -0.016675       0.016701      -0.014182      -0.022846      -0.003276       0.026122             12.033614      10.814635       0.193496      -2.411348      12.976754       7.154702      12.309454           0.012238
           93              C       5.045761      13.153642       3.848231      -0.067757      30.828349 0.41768760E+03  0.97946426E+04                                 8.768641                            6.980945      -0.004741       1.985550                    0.999137      29.049520      85.458184       0.596982       0.437530      -1.043331      -0.020483       0.000365       0.005368       0.021178      -0.021039       0.021468      -0.026829       0.017258       0.005478      -0.031629      -0.015007       0.046636              9.754381       9.360176       1.273498      -0.840308      11.404396       4.784728       8.498570          -0.007898
           94              C       4.739723      14.115399       4.786747      -0.127325      32.045416 0.45369178E+03  0.10833406E+05                                 8.929635                            7.221881      -0.042601       1.967639                    0.998755      29.626386      87.216836       0.595019       0.431093      -1.049885      -0.008232      -0.006242      -0.020295       0.022773       0.003178       0.006131       0.008615       0.000948      -0.065362      -0.024701       0.007818       0.016883              9.904216      10.339291       1.513164      -1.113307      11.393130       3.998574       7.980227           0.003751
           95              C       2.483171      13.248145       8.710640       0.583102      23.611803 0.25830815E+03  0.54329192E+04                                 7.712354                            5.791453      -0.143471       2.004013                    0.999469      23.267783      67.278095       0.598057       0.486932      -1.004317      -0.003151      -0.031050      -0.047069       0.056476       0.040963      -0.048857      -0.031058       0.054214      -0.060467      -0.051650      -0.037958       0.089608              9.066798       7.251373      -0.835890       2.562254       9.404547       3.050584      10.544473           0.002897
           96              C       4.331288      11.119971       2.508512       0.588221      23.692965 0.25095783E+03  0.52354514E+04                                 7.754081                            5.714155      -0.082610       2.032905                    0.999435      22.819863      65.513376       0.601753       0.487904      -1.004758       0.014799      -0.040866      -0.040788       0.059604      -0.016140       0.019199      -0.071583      -0.045540       0.054570      -0.055845      -0.036737       0.092582              9.189273       9.678586       0.020158      -1.153406       8.637035       4.670781       9.252199          -0.001967
           97              C      10.158646      17.882101       7.972108      -0.129380      30.306889 0.44472489E+03  0.10559068E+05                                 8.582057                            7.145824      -0.014253       1.986884                    0.997657      29.168805      85.431291       0.599139       0.430571      -1.050935      -0.001188      -0.016382       0.016162       0.023043      -0.008683       0.006664       0.003466       0.003847      -0.026873      -0.014147       0.000321       0.013826              9.349970       9.291037       2.913049       0.483216       8.144158      -2.147707      10.614717           0.003405
           98              C      -0.169159      18.328441      10.139180       0.041868      29.430084 0.37998113E+03  0.87083409E+04                                 8.510208                            6.677486       0.010947       2.006648                    0.999399      27.634588      80.555364       0.607348       0.440043      -1.041098       0.011286       0.004842      -0.056312       0.057636      -0.053374       0.001862       0.026055      -0.016234      -0.022711      -0.057422      -0.005451       0.062873              9.648435       9.803938       3.222441      -0.584589       8.126219      -3.369261      11.015147          -0.003197
           99              C      10.692133      17.420342      10.264324      -0.060320      38.656273 0.47835078E+03  0.11473144E+05                                10.006011                            7.335014       0.019241       2.014169                    0.999062      27.930595      80.076979       0.605457       0.421781      -1.064945       0.000056      -0.002175      -0.032222       0.032296      -0.013132      -0.000699       0.016471       0.014711      -0.055968      -0.028568       0.002148       0.026419             12.134562      10.006814       3.424840      -0.950342       9.535083      -4.758343      16.861788           0.010181
          100              C      -0.691928      18.760761       7.944283       0.084087      26.077170 0.36179295E+03  0.82055126E+04                                 7.943172                            6.577400      -0.077131       1.992414                    0.998227      26.987635      78.731419       0.602256       0.448415      -1.034303       0.023902      -0.002205       0.048260       0.053900      -0.041877      -0.008036      -0.004868      -0.033161      -0.008223      -0.045718      -0.000698       0.046415              8.658010       9.079044       2.851302       0.679855       7.281091      -1.805465       9.613897          -0.004188
          101              C       9.888341      17.189575       9.146110      -0.045446      30.514802 0.44699887E+03  0.10693678E+05                                 8.826700                            7.320043      -0.334039       1.879309                    0.998458      29.621530      88.894648       0.569552       0.449523      -1.033157       0.015564       0.009283      -0.004261       0.018616      -0.030941      -0.014463       0.019286       0.014937      -0.047909      -0.030000      -0.018325       0.048325              9.665970       8.332442       2.187744       0.830924       8.335012      -2.505273      12.330456          -0.005280
          102              C      11.439981      13.482402      12.515419       0.105784      25.716359 0.35084012E+03  0.78952830E+04                                 7.891473                            6.493083      -0.109917       1.995046                    0.997427      26.399264      76.686688       0.603982       0.450634      -1.033145      -0.035667      -0.013213       0.040717       0.055719       0.031553       0.004080       0.009292      -0.070470      -0.000919      -0.047150      -0.002363       0.049513              8.586134       9.992389      -1.919523      -0.499263       4.975218      -0.325162      10.790796          -0.006865
          103              C       6.839534       5.393915       1.012534       0.046871      29.147816 0.38914085E+03  0.90205543E+04                                 8.643275                            6.887069      -0.353401       1.891141                    0.998289      28.264914      84.352263       0.578078       0.457081      -1.025653      -0.005071      -0.007738      -0.052346       0.053157       0.039950      -0.018079       0.027068      -0.081244      -0.038067      -0.065211      -0.002567       0.067778              9.715620      10.553081      -2.238443       1.675392       5.670174      -2.204223      12.923605          -0.003708
          104              C       8.056535       4.862589       1.376042      -0.045111      37.607634 0.44711807E+03  0.10542298E+05                                 9.843951                            7.084278       0.080937       2.039139                    0.999237      27.363655      77.730291       0.617153       0.420921      -1.065714       0.002851      -0.011331      -0.036401       0.038230       0.015822      -0.000841       0.007907       0.003715      -0.056911      -0.022094      -0.003814       0.025907             12.024899      10.808930      -2.183658       1.035999       6.276152      -3.285067      18.989614           0.012242
          105              C       9.015128       4.669571       0.391471      -0.066827      30.788275 0.41700232E+03  0.97740615E+04                                 8.759816                            6.974349      -0.002361       1.986375                    0.999183      29.026865      85.357621       0.597406       0.437421      -1.043449      -0.018829       0.004074      -0.003366       0.019556       0.029406       0.007442       0.008066      -0.013665      -0.091792      -0.032178      -0.014854       0.047031              9.743901       9.353172      -1.363932      -0.681613       5.076787      -1.132426      14.801744          -0.007900
          106              C      12.678416      12.915227      12.796275      -0.128733      32.089223 0.45460267E+03  0.10860442E+05                                 8.936498                            7.227824      -0.043143       1.967218                    0.998768      29.653535      87.313839       0.594944       0.430938      -1.049995      -0.008383      -0.014449       0.015783       0.022981       0.003328      -0.005913       0.008750       0.032381       0.028439      -0.023916       0.007146       0.016770              9.911460      10.349033      -1.722628      -0.753675       5.374624      -0.521623      14.010724           0.003753
          107              C      10.421828      16.747046      11.585402       0.581974      23.638546 0.25862112E+03  0.54412188E+04                                 7.717344                            5.794443      -0.151924       2.001307                    0.999447      23.286712      67.346289       0.597975       0.486845      -1.004348      -0.003050      -0.025507       0.051064       0.057161      -0.062857      -0.010732       0.017070       0.029819      -0.134122      -0.051972      -0.037677       0.089650              9.073345       7.255671       2.638948      -0.558495       7.623037      -2.021043      12.341329           0.002895
          108              C       8.300655       4.526181       2.822538       0.588847      23.703123 0.25110010E+03  0.52394491E+04                                 7.758478                            5.717402      -0.080886       2.033183                    0.999433      22.825721      65.548389       0.601292       0.488182      -1.004560       0.014783      -0.015319       0.055922       0.059837       0.025109       0.004693       0.034058      -0.108764      -0.142428      -0.056243      -0.035815       0.092058              9.194337       9.684260      -1.009542       0.560017       5.055959      -2.603803      12.842792          -0.001969
          109              C       5.718584       9.950728       5.765424      -0.126732      30.235848 0.44329062E+03  0.10517064E+05                                 8.571628                            7.136794      -0.018215       1.986431                    0.997627      29.124016      85.282343       0.599171       0.430873      -1.050696       0.001911      -0.021776      -0.006872       0.022914       0.010760       0.002845       0.002546       0.015761       0.008051      -0.014736       0.001453       0.013283              9.338533       9.280828      -1.034583      -2.762846      11.839776       0.002937       6.894996           0.003401
          110              C       4.138404       8.297160       7.235496       0.042911      29.411991 0.37967280E+03  0.87000299E+04                                 8.511354                            6.678951       0.004341       2.004919                    0.999383      27.622721      80.530761       0.606676       0.440594      -1.040710      -0.012182       0.052003      -0.023558       0.058376       0.028510       0.044954      -0.004996       0.020445       0.089856      -0.057734      -0.004838       0.062572              9.649565       9.804939      -2.120889      -2.498275      13.212389       0.436050       5.931368          -0.003190
          111              C       5.185118       7.734730       6.511631      -0.060179      38.608377 0.47770705E+03  0.11452455E+05                                 9.994277                            7.327326       0.023700       2.015756                    0.999082      27.905454      79.954819       0.606190       0.421464      -1.065275      -0.000675       0.027132      -0.018110       0.032628       0.006598       0.010451       0.000725       0.045661       0.035742      -0.029736       0.004015       0.025721             12.119556       9.995400      -2.533807      -2.487942      19.125398      -0.790654       7.237872           0.010168
          112              C       4.661153      10.414157       6.512454       0.083754      26.080990 0.36185188E+03  0.82068798E+04                                 7.941852                            6.576403      -0.081445       1.991100                    0.998271      26.990774      78.731214       0.602534       0.448206      -1.034462      -0.024204      -0.042389       0.022296       0.053664       0.014814       0.039734       0.011201      -0.021206       0.024778      -0.045147      -0.001061       0.046208              8.656341       9.078051      -0.836214      -2.809519      10.590496      -0.107056       6.300477          -0.004187
          113              C       5.988902       8.587747       5.752677      -0.046646      30.546769 0.44763904E+03  0.10712267E+05                                 8.831259                            7.324359      -0.336248       1.878318                    0.998484      29.635988      88.936504       0.569521       0.449410      -1.033276      -0.015403       0.007987       0.006678       0.018591       0.002637       0.033581      -0.002603       0.044507       0.040212      -0.030195      -0.017881       0.048076              9.670795       8.335684      -0.374681      -2.310476      13.509340      -0.477613       7.167362          -0.005273
          114              C       4.437310       3.816245       4.226817       0.107171      25.661004 0.34983740E+03  0.78669041E+04                                 7.880281                            6.484429      -0.110404       1.995536                    0.997414      26.362534      76.545908       0.604310       0.450722      -1.033118       0.034861      -0.039810       0.008858       0.053652      -0.011858      -0.028966       0.010389      -0.036401       0.101750      -0.046948      -0.001597       0.048544              8.573548       9.978097       0.527565       1.908961       9.603868      -2.351076       6.138678          -0.006857
          115              C       1.099034      17.647531       5.177532       0.049507      29.065687 0.38777254E+03  0.89810745E+04                                 8.629593                            6.877229      -0.347465       1.893508                    0.998317      28.213162      84.166076       0.578194       0.457384      -1.025465       0.005101       0.040751      -0.033110       0.052754      -0.035041      -0.025182       0.012917      -0.014147       0.164231      -0.064284      -0.002889       0.067173              9.699455      10.536961       2.567472       1.098424      12.995134      -2.033851       5.566270          -0.003707
          116              C      -0.117962      17.067059       4.899144      -0.047397      37.732706 0.44878933E+03  0.10592643E+05                                 9.867621                            7.099054       0.081072       2.038500                    0.999252      27.419410      77.954520       0.616247       0.421104      -1.065491      -0.003198       0.024704      -0.028007       0.037482      -0.008069      -0.012843       0.008523       0.029263       0.024527      -0.021865      -0.003502       0.025367             12.056502      10.831741       1.998259       1.374143      18.713067      -3.875169       6.624699           0.012242
          117              C      -1.076561      17.823213       4.239702      -0.065380      30.744791 0.41622630E+03  0.97517275E+04                                 8.753119                            6.968925      -0.003716       1.986452                    0.999133      29.000737      85.274005       0.597476       0.437556      -1.043327       0.020074       0.005309       0.002723       0.020942      -0.007723      -0.028887       0.018235       0.031550       0.049554      -0.031457      -0.014898       0.046355              9.736729       9.344448       0.091524       1.520532      13.342685      -3.642753       6.523054          -0.007897
          118              C       3.198879       3.289428       3.876056      -0.130276      32.128821 0.45523505E+03  0.10879259E+05                                 8.942630                            7.231714      -0.044397       1.966540                    0.998802      29.678220      87.399570       0.594928       0.430802      -1.050084       0.008362      -0.020556      -0.005305       0.022817      -0.006803      -0.000626      -0.017380       0.018076      -0.016293      -0.024061       0.007748       0.016313              9.919390      10.355626       0.205623       1.871378      12.314547      -3.483887       7.087997           0.003755
          119              C       5.455437       6.253994       6.589076       0.585487      23.560739 0.25764129E+03  0.54156903E+04                                 7.703708                            5.785482      -0.151734       2.002103                    0.999427      23.238304      67.185068       0.598099       0.487186      -1.004130       0.004034      -0.057642       0.002700       0.057846       0.021923       0.058902       0.014569       0.083095       0.028124      -0.051664      -0.037037       0.088702              9.056252       7.243091      -1.798214      -2.002442      12.885263      -1.030059       7.040403           0.002890
          120              C      -0.362067      15.646151       5.331050       0.587928      23.707790 0.25112389E+03  0.52400397E+04                                 7.759667                            5.717663      -0.082686       2.032824                    0.999443      22.826737      65.550669       0.601283       0.488180      -1.004566      -0.015717      -0.055990       0.015136       0.060092      -0.009272      -0.024653       0.037399       0.013911       0.229449      -0.056019      -0.036601       0.092620              9.196421       9.684930       0.989915       0.594576      13.155508      -2.071135       4.748825          -0.001963
          121              C       9.687918       7.931374       2.206684      -0.129173      30.323304 0.44506545E+03  0.10569406E+05                                 8.586062                            7.149266      -0.013990       1.986799                    0.997626      29.177069      85.470656       0.598893       0.430656      -1.050860       0.001424       0.005044       0.022781       0.023376      -0.001937      -0.010657      -0.006041       0.009608      -0.011734      -0.013939       0.000439       0.013500              9.354355       9.296827      -1.875683       2.283969       8.139418       2.143346      10.626820           0.003401
          122              C       8.107718      10.031281       2.903684       0.043132      29.397980 0.37939687E+03  0.86926323E+04                                 8.510617                            6.677895      -0.003270       2.002833                    0.999419      27.619125      80.530590       0.606501       0.440775      -1.040543      -0.013263      -0.045370      -0.032684       0.057468       0.025071      -0.047260      -0.021390      -0.025529      -0.047946      -0.057975      -0.004972       0.062947              9.648858       9.805340      -1.105048       3.084313       7.374585       2.934517      11.766649          -0.003190
          123              C       9.154435       9.685612       3.752693      -0.060312      38.610906 0.47776736E+03  0.11454111E+05                                 9.994047                            7.327284       0.023190       2.015654                    0.999060      27.907432      79.957769       0.606262       0.421406      -1.065325      -0.001014      -0.028876      -0.014814       0.032471       0.006033      -0.010897      -0.017410       0.015796      -0.055618      -0.029571       0.003714       0.025858             12.118878       9.996711      -0.889885       3.436873      10.894744       5.541765      15.465179           0.010180
          124              C       8.630484       8.346604       1.431830       0.085555      26.025010 0.36079668E+03  0.81766456E+04                                 7.929281                            6.565375      -0.076490       1.993089                    0.998180      26.951153      78.575003       0.603261       0.448010      -1.034616      -0.023901       0.041199       0.026156       0.054339       0.027624      -0.032315      -0.005809      -0.012279       0.049890      -0.045442      -0.000462       0.045904              8.642909       9.061122      -2.009930       2.125517       7.454422       1.910587       9.413182          -0.004190
          125              C       9.958229       8.601827       3.393434      -0.045711      30.519475 0.44706118E+03  0.10695304E+05                                 8.826337                            7.319606      -0.336415       1.878553                    0.998514      29.623652      88.895134       0.569692       0.449407      -1.033246      -0.015634       0.001755      -0.009832       0.018552       0.027660      -0.019357      -0.016739       0.010613      -0.060476      -0.029806      -0.018061       0.047866              9.665485       8.333639      -1.813903       1.480286       9.160807       2.981724      11.502009          -0.005272
          126              C       8.406624       9.666157       8.288602       0.104071      25.732127 0.35112236E+03  0.79022169E+04                                 7.890653                            6.492938      -0.107977       1.995538                    0.997545      26.405103      76.674574       0.604450       0.450252      -1.033496       0.035267       0.028811       0.030989       0.055084      -0.019227       0.024608      -0.020686      -0.052192       0.053915      -0.046700      -0.002931       0.049631              8.584934       9.991095       1.391879      -1.412882       9.053777       2.679985       6.709928          -0.006861
          127              C       9.037742      11.487582       9.541967       0.048499      29.123001 0.38874743E+03  0.90098171E+04                                 8.643330                            6.887629      -0.346477       1.893417                    0.998278      28.246006      84.308475       0.577503       0.457618      -1.025276       0.004790      -0.048848      -0.018427       0.052427      -0.003453       0.043335      -0.039132      -0.058688       0.027065      -0.064814      -0.002127       0.066941              9.715566      10.553399      -0.333756      -2.778189       9.200196       4.242514       9.393104          -0.003711
          128              C       7.820746      11.536728      10.183865      -0.047321      37.665528 0.44792138E+03  0.10565485E+05                                 9.850303                            7.088008       0.082787       2.039478                    0.999210      27.393206      77.817977       0.617363       0.420608      -1.065962      -0.003329      -0.037098      -0.007695       0.038034      -0.006961       0.013947      -0.016675       0.016701      -0.014182      -0.022846      -0.003276       0.026122             12.033617      10.814637       0.193497      -2.411348      12.976757       7.154704      12.309457           0.012239
          129              C       6.862156      10.587556       9.858735      -0.067756      30.828342 0.41768749E+03  0.97946394E+04                                 8.768640                            6.980944      -0.004741       1.985550                    0.999137      29.049517      85.458174       0.596982       0.437530      -1.043331       0.020483      -0.000365      -0.005368       0.021178      -0.021039       0.021468      -0.026829       0.017257       0.005478      -0.031629      -0.015007       0.046636              9.754379       9.360175       1.273498      -0.840308      11.404394       4.784726       8.498568          -0.007899
          130              C       7.168194       9.625799       8.920219      -0.127325      32.045421 0.45369184E+03  0.10833408E+05                                 8.929636                            7.221882      -0.042601       1.967639                    0.998756      29.626390      87.216854       0.595019       0.431093      -1.049885       0.008232       0.006242       0.020295       0.022773       0.003178       0.006131       0.008615       0.000948      -0.065362      -0.024701       0.007818       0.016883              9.904217      10.339293       1.513165      -1.113306      11.393132       3.998575       7.980228           0.003752
          131              C       9.424746      10.493053       4.996326       0.583103      23.611795 0.25830804E+03  0.54329163E+04                                 7.712353                            5.791452      -0.143471       2.004012                    0.999469      23.267779      67.278085       0.598057       0.486932      -1.004317       0.003151       0.031050       0.047069       0.056476       0.040963      -0.048857      -0.031058       0.054214      -0.060467      -0.051650      -0.037958       0.089608              9.066796       7.251372      -0.835889       2.562253       9.404545       3.050583      10.544472           0.002897
          132              C       7.576629      12.621227      11.198454       0.588221      23.692965 0.25095783E+03  0.52354513E+04                                 7.754081                            5.714155      -0.082610       2.032905                    0.999435      22.819862      65.513371       0.601753       0.487904      -1.004758      -0.014799       0.040866       0.040788       0.059604      -0.016141       0.019199      -0.071583      -0.045540       0.054570      -0.055845      -0.036737       0.092582              9.189273       9.678586       0.020158      -1.153406       8.637035       4.670781       9.252199          -0.001967
          133              C       1.749271       5.859097       5.734858      -0.129380      30.306888 0.44472488E+03  0.10559068E+05                                 8.582057                            7.145824      -0.014254       1.986883                    0.997657      29.168805      85.431294       0.599139       0.430571      -1.050935       0.001188       0.016382      -0.016162       0.023043      -0.008683       0.006664       0.003466       0.003847      -0.026873      -0.014147       0.000321       0.013826              9.349970       9.291037       2.913049       0.483216       8.144158      -2.147706      10.614716           0.003404
          134              C       0.169076       5.412757       3.567786       0.041868      29.430079 0.37998104E+03  0.87083387E+04                                 8.510208                            6.677486       0.010946       2.006648                    0.999399      27.634589      80.555375       0.607348       0.440043      -1.041098      -0.011286      -0.004842       0.056313       0.057636      -0.053374       0.001862       0.026055      -0.016234      -0.022712      -0.057422      -0.005451       0.062873              9.648434       9.803938       3.222441      -0.584589       8.126218      -3.369260      11.015146          -0.003195
          135              C       1.215784       6.320856       3.442642      -0.060320      38.656282 0.47835093E+03  0.11473148E+05                                10.006012                            7.335015       0.019241       2.014169                    0.999062      27.930600      80.076997       0.605457       0.421781      -1.064945      -0.000056       0.002175       0.032223       0.032296      -0.013132      -0.000699       0.016471       0.014711      -0.055968      -0.028568       0.002148       0.026420             12.134563      10.006816       3.424841      -0.950343       9.535085      -4.758343      16.861788           0.010179
          136              C      12.599845       4.980437       5.762683       0.084087      26.077164 0.36179286E+03  0.82055102E+04                                 7.943172                            6.577400      -0.077133       1.992413                    0.998227      26.987633      78.731422       0.602255       0.448415      -1.034303      -0.023902       0.002205      -0.048260       0.053900      -0.041877      -0.008036      -0.004868      -0.033161      -0.008223      -0.045718      -0.000698       0.046415              8.658010       9.079044       2.851302       0.679856       7.281091      -1.805464       9.613896          -0.004186
          137              C       2.019576       6.551623       4.560856      -0.045447      30.514808 0.44699901E+03  0.10693682E+05                                 8.826701                            7.320044      -0.334039       1.879309                    0.998458      29.621535      88.894666       0.569552       0.449523      -1.033157      -0.015564      -0.009283       0.004261       0.018616      -0.030941      -0.014463       0.019286       0.014937      -0.047909      -0.030000      -0.018325       0.048325              9.665971       8.332443       2.187744       0.830924       8.335013      -2.505273      12.330456          -0.005278
          138              C       0.467936      10.258796       1.191547       0.105785      25.716355 0.35084004E+03  0.78952807E+04                                 7.891472                            6.493082      -0.109916       1.995046                    0.997427      26.399260      76.686673       0.603982       0.450634      -1.033145       0.035667       0.013213      -0.040717       0.055719       0.031553       0.004080       0.009291      -0.070470      -0.000919      -0.047150      -0.002363       0.049513              8.586133       9.992388      -1.919523      -0.499263       4.975217      -0.325162      10.790795          -0.006863
          139              C       5.068383      18.347283      12.694432       0.046871      29.147803 0.38914066E+03  0.90205484E+04                                 8.643272                            6.887067      -0.353401       1.891141                    0.998289      28.264905      84.352226       0.578078       0.457081      -1.025653       0.005071       0.007738       0.052346       0.053157       0.039950      -0.018079       0.027068      -0.081244      -0.038068      -0.065211      -0.002567       0.067778              9.715617      10.553077      -2.238442       1.675391       5.670173      -2.204222      12.923600          -0.003707
          140              C       3.851382      18.878609      12.330924      -0.045111      37.607642 0.44711822E+03  0.10542303E+05                                 9.843952                            7.084278       0.080936       2.039139                    0.999237      27.363660      77.730304       0.617153       0.420921      -1.065714      -0.002851       0.011331       0.036401       0.038230       0.015822      -0.000841       0.007907       0.003715      -0.056911      -0.022094      -0.003814       0.025907             12.024899      10.808929      -2.183657       1.035997       6.276152      -3.285067      18.989615           0.012242
          141              C       2.892789      19.071627      13.315495      -0.066827      30.788271 0.41700227E+03  0.97740598E+04                                 8.759815                            6.974348      -0.002360       1.986375                    0.999183      29.026863      85.357609       0.597406       0.437421      -1.043449       0.018829      -0.004074       0.003366       0.019556       0.029406       0.007442       0.008066      -0.013665      -0.091793      -0.032178      -0.014854       0.047032              9.743900       9.353171      -1.363931      -0.681613       5.076786      -1.132425      14.801742          -0.007900
          142              C      -0.770499      10.825971       0.910691      -0.128733      32.089222 0.45460268E+03  0.10860442E+05                                 8.936497                            7.227824      -0.043143       1.967218                    0.998768      29.653534      87.313832       0.594944       0.430938      -1.049995       0.008383       0.014449      -0.015783       0.022981       0.003328      -0.005913       0.008750       0.032381       0.028438      -0.023916       0.007146       0.016770              9.911459      10.349033      -1.722628      -0.753675       5.374623      -0.521622      14.010723           0.003753
          143              C       1.486089       6.994152       2.121564       0.581974      23.638543 0.25862109E+03  0.54412178E+04                                 7.717343                            5.794443      -0.151922       2.001307                    0.999447      23.286705      67.346258       0.597975       0.486845      -1.004348       0.003050       0.025507      -0.051064       0.057162      -0.062857      -0.010732       0.017070       0.029819      -0.134122      -0.051972      -0.037677       0.089650              9.073344       7.255670       2.638948      -0.558495       7.623036      -2.021042      12.341327           0.002898
          144              C       3.607262      19.215017      10.884428       0.588847      23.703123 0.25110010E+03  0.52394492E+04                                 7.758479                            5.717402      -0.080886       2.033183                    0.999433      22.825719      65.548382       0.601292       0.488182      -1.004560      -0.014783       0.015319      -0.055922       0.059837       0.025109       0.004693       0.034058      -0.108764      -0.142428      -0.056243      -0.035815       0.092058              9.194337       9.684261      -1.009542       0.560018       5.055959      -2.603803      12.842792          -0.001970
          145              N       2.796723      17.892942       7.753482       0.423192      22.860282 0.24250333E+03  0.48936344E+04                                 6.655186                            5.194909      -0.051132       2.082338                    0.998920      21.335612      55.576298       0.727315       0.417320      -1.070894       0.017491       0.051685      -0.007260       0.055046      -0.005783       0.006577       0.017094       0.131400       0.146217      -0.092463       0.038819       0.053644              7.419173       4.730126       0.787660      -0.033664      12.875656      -1.417292       4.651736           0.007004
          146              N       8.039831      14.126166       6.463383      -0.219712      37.108340 0.52866660E+03  0.12829918E+05                                 9.308277                            7.452590       0.111025       2.062913                    0.998842      27.849945      76.915437       0.640620       0.393971      -1.097705      -0.114761       0.061127       0.087227       0.156573       0.048805       0.039210      -0.029847      -0.096219       0.005386      -0.093531       0.022970       0.070561             10.571978      10.866098      -0.982146      -3.031987      13.981341      -0.179390       6.868495           0.040153
          147              N       6.548923      20.642172       8.825915      -0.192722      36.325308 0.51824313E+03  0.12562606E+05                                 9.297236                            7.457639      -0.097390       2.000272                    0.998569      27.813250      77.738448       0.627855       0.402439      -1.087703       0.117632       0.056592       0.052224       0.140596      -0.038144      -0.025994      -0.021881      -0.101192       0.072515      -0.084715       0.027353       0.057362             10.564791      11.247595       1.212066       1.828291      13.360686      -3.001448       7.086092           0.043186
          148              N       7.852129       6.293096       9.663274       0.432193      20.047913 0.22243363E+03  0.43986196E+04                                 6.057711                            4.963929       0.054339       2.130006                    0.998748      20.959293      54.282717       0.745604       0.415415      -1.070686       0.003035      -0.019567      -0.038106       0.042944      -0.021124      -0.026365      -0.078756       0.042041      -0.147927      -0.113094       0.052462       0.060632              6.224767       4.556928       1.262372       1.387270       6.903469       2.962092       7.213905          -0.003239
          149              N       2.727663      16.773785       7.942364      -0.214789      32.904778 0.45069253E+03  0.10357010E+05                                 8.182291                            6.809833       1.565218       2.565701                    0.998456      25.874663      66.288262       0.690762       0.385855      -1.119717       0.008197       0.051883      -0.007736       0.053094       0.003222      -0.009478       0.024446       0.121260       0.128526      -0.086859       0.033834       0.053025              8.967596       5.897273       0.626938      -0.082520      14.822329      -1.973279       6.183184           0.099390
          150              N       7.529422       5.686982       8.704198      -0.558397      48.970563 0.82571079E+03  0.22273232E+05                                10.851233                            9.348219       0.184896       2.022116                    0.996607      33.368892      95.351423       0.572123       0.396882      -1.102008       0.028483       0.035709       0.036987       0.058775       0.012398       0.016930       0.033075      -0.026278       0.055570      -0.028520      -0.022540       0.051060             11.435532      10.360458       1.824864       1.946023      12.594027       3.677179      11.352112           0.050658
          151              N       8.173644       6.889714      10.598774      -0.372755      34.097522 0.54029823E+03  0.13076792E+05                                 8.397357                            7.491440       0.937936       2.279892                    0.999163      29.817429      80.078865       0.649696       0.389519      -1.109831       0.025305      -0.051220      -0.074686       0.094031      -0.001016       0.007598      -0.021955       0.029929      -0.107487      -0.046267       0.012089       0.034178              8.331795       5.994614       1.225948       1.396898       9.517169       3.058839       9.483602           0.082123
          152              N       2.881263      19.123209       7.547055      -0.597928      57.075923 0.96001901E+03  0.27021522E+05                                12.296426                           10.283786      -0.170962       1.876922                    0.998812      36.205618     107.373366       0.526767       0.413102      -1.085735       0.012741      -0.053515      -0.005687       0.055304       0.015812       0.003587      -0.020288      -0.114351      -0.147757      -0.054078      -0.032706       0.086784             13.805208      11.134067       1.363813      -0.237151      18.685506      -1.169644      11.596051           0.073314
          153              N      10.735412      13.595714       8.041466       0.423227      22.845738 0.24230757E+03  0.48887209E+04                                 6.652107                            5.192463      -0.048991       2.082998                    0.998952      21.329368      55.555455       0.727556       0.417264      -1.070925       0.017737      -0.032023      -0.040238       0.054398       0.007673       0.001678      -0.069073       0.042297      -0.123976      -0.093195       0.039751       0.053444              7.415959       4.728197      -0.422774      -0.664967       7.931110       4.267446       9.588570           0.007016
          154              N       4.070510      14.361852      11.948636      -0.219498      37.100615 0.52854704E+03  0.12825724E+05                                 9.305923                            7.450814       0.115626       2.064159                    0.998902      27.843775      76.883428       0.640845       0.393872      -1.097823      -0.114518       0.044205      -0.097031       0.156472       0.010775      -0.061144       0.036002      -0.087860       0.032104      -0.093608       0.022417       0.071191             10.569308      10.862127      -2.134331       2.364319       8.801165       3.170665      12.044632           0.040083
          155              N       2.579617      13.149847       5.124349      -0.191314      36.224186 0.51645917E+03  0.12506341E+05                                 9.273937                            7.439946      -0.089734       2.003398                    0.998532      27.765280      77.518779       0.629328       0.401916      -1.088252       0.117314       0.016763      -0.075314       0.140413      -0.003328       0.045855       0.016702      -0.110737       0.047330      -0.085034       0.027620       0.057414             10.537277      11.213504       0.976961      -1.954143      11.228030       4.207747       9.170297           0.043172
          156              N      -0.086588      13.135835       3.425371       0.431304      20.069751 0.22270323E+03  0.44051972E+04                                 6.061746                            4.966621       0.058163       2.130767                    0.998683      20.971548      54.318607       0.745488       0.415362      -1.070741       0.004142      -0.024303       0.035771       0.043444      -0.012735       0.031423       0.063057       0.014661      -0.233772      -0.113840       0.053180       0.060660              6.229090       4.559704       0.570751      -1.788917       4.573764      -1.617248       9.553803          -0.003251
          157              N      10.666344      14.318872       8.916244      -0.215717      33.001052 0.45239545E+03  0.10406801E+05                                 8.201184                            6.825221       1.556309       2.562449                    0.998406      25.908949      66.427875       0.689542       0.386142      -1.119418       0.008173      -0.031986      -0.040324       0.052114      -0.009394       0.001808      -0.066304       0.049177      -0.088941      -0.086931       0.034314       0.052617              8.988934       5.910529      -0.385833      -0.503066      10.075629       4.740167      10.980643           0.099338
          158              N      -0.409290      12.608309       4.429817      -0.557480      48.881423 0.82358686E+03  0.22199404E+05                                10.833578                            9.332458       0.192398       2.024681                    0.996703      33.332562      95.180832       0.573007       0.396565      -1.102339       0.028040       0.014716      -0.049318       0.058610       0.008325      -0.018604      -0.022684      -0.009220       0.105776      -0.028100      -0.021886       0.049986             11.417019      10.342694       0.770748      -2.549826       8.464851      -1.300562      15.443513           0.050762
          159              N       0.234923      13.647692       2.440937      -0.372248      34.085091 0.54000358E+03  0.13067783E+05                                 8.394726                            7.488919       0.938450       2.280008                    0.999154      29.813815      80.061490       0.649872       0.389469      -1.109875       0.024413      -0.038422       0.082219       0.093979       0.007195      -0.003552       0.028351       0.040963      -0.076362      -0.046940       0.012465       0.034474              8.329237       5.993322       0.596515      -1.759892       6.841385      -1.514620      12.153002           0.082116
          160              N      10.819960      12.801807       7.079237      -0.596706      57.032522 0.95896820E+03  0.26986094E+05                                12.294802                           10.281607      -0.170106       1.877219                    0.998793      36.190530     107.336970       0.526528       0.413380      -1.085491       0.012295       0.023392       0.049068       0.055731      -0.004469      -0.015968       0.067446      -0.034494       0.095103      -0.054690      -0.032920       0.087609             13.804316      11.132039      -0.889523      -1.062743      14.379695       3.656885      15.901213           0.073236
          161              N       6.766076      15.993739      11.618984       0.422566      22.840340 0.24226164E+03  0.48874505E+04                                 6.650057                            5.191443      -0.049947       2.082926                    0.998930      21.326884      55.542873       0.727756       0.417179      -1.071004       0.018064      -0.019262       0.048403       0.055138      -0.002919      -0.007830       0.052485       0.014327      -0.210353      -0.093187       0.039495       0.053691              7.413248       4.727011      -0.364442       0.698129       5.477103      -2.849879      12.035632           0.007011
          162              N       0.101147      18.994377       9.001913      -0.218438      37.043058 0.52752208E+03  0.12793649E+05                                 9.293999                            7.441723       0.118192       2.065277                    0.998886      27.817138      76.768782       0.641527       0.393675      -1.098045      -0.114713      -0.106587       0.009620       0.156884      -0.058192       0.022211      -0.004971      -0.036236       0.185547      -0.093333       0.022827       0.070505             10.555282      10.845503       3.108855       0.664861       8.476481      -2.986490      12.343864           0.040075
          163              N      10.518303      13.690377      13.463667      -0.192530      36.269943 0.51723517E+03  0.12529972E+05                                 9.281449                            7.445263      -0.095183       2.001385                    0.998531      27.788449      77.601243       0.629131       0.401886      -1.088259       0.116937      -0.072641       0.023785       0.139703       0.042489      -0.019328       0.004690      -0.072464       0.162281      -0.085615       0.028288       0.057327             10.546344      11.222935      -2.182418       0.130340       6.044874      -1.213649      14.371222           0.043221
          164              N       3.882782       4.312267       0.618321       0.432897      20.051253 0.22246594E+03  0.43992314E+04                                 6.057421                            4.963558       0.061392       2.132228                    0.998714      20.959027      54.274322       0.745828       0.415292      -1.070810       0.004243       0.042655       0.002859       0.042961       0.033264      -0.004692       0.015598       0.150784       0.175905      -0.113254       0.052832       0.060422              6.224524       4.556818      -1.832811       0.399766       9.701599      -1.346478       4.415154          -0.003253
          165              N       6.697005      16.389739      10.555323      -0.214761      32.985627 0.45214533E+03  0.10399806E+05                                 8.199534                            6.824176       1.555987       2.562510                    0.998389      25.899631      66.404112       0.689454       0.386237      -1.119328       0.008176      -0.019014       0.049337       0.053503       0.006515       0.007420       0.041633       0.005829      -0.213610      -0.086018       0.033392       0.052625              8.986821       5.909335      -0.242934       0.585455       6.648096      -2.761104      14.403033           0.099330
          166              N       3.560069       5.445907       0.572951      -0.558055      48.868246 0.82332842E+03  0.22189430E+05                                10.829136                            9.329064       0.193831       2.025261                    0.996717      33.327536      95.142304       0.573322       0.396401      -1.102516       0.027296      -0.049651       0.012287       0.057976      -0.019713       0.002330      -0.009739      -0.064283      -0.061282      -0.027519      -0.021834       0.049353             11.412162      10.338267      -2.592765       0.606933      14.819110      -2.370253       9.079109           0.050737
          167              N       4.204304       3.203792       0.667255      -0.373321      34.129751 0.54102548E+03  0.13099133E+05                                 8.403784                            7.497708       0.936286       2.279249                    0.999166      29.829609      80.132782       0.649248       0.389646      -1.109712       0.024985       0.089289      -0.007809       0.093047      -0.005885      -0.004610      -0.006587       0.079539       0.038282      -0.047379       0.012761       0.034618              8.337903       5.999369      -1.823863       0.363822      12.148906      -1.545163       6.865436           0.082063
          168              N       6.850628      15.557380      12.787640      -0.597294      57.071353 0.95992771E+03  0.27021596E+05                                12.304431                           10.290346      -0.175133       1.875579                    0.998791      36.215419     107.450378       0.525994       0.413669      -1.085231       0.011679       0.030177      -0.044602       0.055103      -0.011250       0.012715      -0.046811       0.002329       0.203013      -0.054844      -0.033071       0.087915             13.814755      11.141474      -0.475929       1.301981      12.365042      -2.487119      17.937748           0.073329
          169              N       9.111194       5.848256       5.953484       0.423193      22.860279 0.24250332E+03  0.48936342E+04                                 6.655185                            5.194909      -0.051133       2.082338                    0.998920      21.335614      55.576309       0.727315       0.417320      -1.070894      -0.017491      -0.051685       0.007260       0.055046      -0.005783       0.006578       0.017094       0.131400       0.146217      -0.092463       0.038820       0.053644              7.419172       4.730126       0.787659      -0.033664      12.875654      -1.417292       4.651736           0.007004
          170              N       3.868086       9.615032       7.243583      -0.219711      37.108311 0.52866611E+03  0.12829903E+05                                 9.308272                            7.452587       0.111024       2.062913                    0.998842      27.849931      76.915389       0.640620       0.393971      -1.097705       0.114761      -0.061127      -0.087226       0.156573       0.048805       0.039210      -0.029847      -0.096220       0.005385      -0.093531       0.022970       0.070561             10.571973      10.866092      -0.982145      -3.031985      13.981334      -0.179390       6.868492           0.040153
          171              N       5.358994       3.099026       4.881051      -0.192722      36.325293 0.51824285E+03  0.12562598E+05                                 9.297233                            7.457637      -0.097391       2.000272                    0.998569      27.813242      77.738416       0.627855       0.402439      -1.087703      -0.117631      -0.056592      -0.052224       0.140596      -0.038144      -0.025994      -0.021881      -0.101192       0.072515      -0.084715       0.027353       0.057362             10.564788      11.247591       1.212065       1.828291      13.360683      -3.001447       7.086090           0.043185
          172              N       4.055788      17.448102       4.043692       0.432194      20.047902 0.22243350E+03  0.43986166E+04                                 6.057710                            4.963928       0.054340       2.130006                    0.998748      20.959288      54.282704       0.745604       0.415415      -1.070685      -0.003035       0.019567       0.038106       0.042944      -0.021125      -0.026365      -0.078756       0.042041      -0.147927      -0.113094       0.052462       0.060632              6.224765       4.556927       1.262371       1.387269       6.903467       2.962090       7.213902          -0.003240
          173              N       9.180254       6.967413       5.764602      -0.214790      32.904795 0.45069283E+03  0.10357018E+05                                 8.182294                            6.809835       1.565216       2.565700                    0.998456      25.874669      66.288286       0.690762       0.385855      -1.119717      -0.008197      -0.051883       0.007736       0.053093       0.003222      -0.009477       0.024446       0.121260       0.128526      -0.086859       0.033834       0.053025              8.967599       5.897275       0.626938      -0.082520      14.822336      -1.973279       6.183187           0.099390
          174              N       4.378495      18.054216       5.002768      -0.558398      48.970610 0.82571188E+03  0.22273269E+05                                10.851240                            9.348226       0.184896       2.022116                    0.996607      33.368912      95.351496       0.572123       0.396882      -1.102008      -0.028484      -0.035709      -0.036987       0.058775       0.012397       0.016930       0.033075      -0.026278       0.055570      -0.028520      -0.022539       0.051060             11.435539      10.360464       1.824864       1.946024      12.594036       3.677181      11.352119           0.050658
          175              N       3.734273      16.851484       3.108192      -0.372756      34.097549 0.54029883E+03  0.13076810E+05                                 8.397362                            7.491444       0.937934       2.279891                    0.999163      29.817440      80.078910       0.649696       0.389519      -1.109831      -0.025305       0.051220       0.074686       0.094031      -0.001016       0.007598      -0.021955       0.029929      -0.107486      -0.046267       0.012089       0.034178              8.331800       5.994617       1.225949       1.396899       9.517175       3.058841       9.483607           0.082124
          176              N       9.026654       4.617989       6.159911      -0.597931      57.076032 0.96002135E+03  0.27021604E+05                                12.296442                           10.283799      -0.170961       1.876921                    0.998812      36.205668     107.373550       0.526767       0.413102      -1.085735      -0.012741       0.053515       0.005687       0.055304       0.015812       0.003587      -0.020288      -0.114351      -0.147759      -0.054079      -0.032706       0.086785             13.805227      11.134083       1.363816      -0.237151      18.685530      -1.169645      11.596068           0.073314
          177              N       1.172505      10.145484       5.665500       0.423227      22.845741 0.24230760E+03  0.48887217E+04                                 6.652107                            5.192463      -0.048992       2.082997                    0.998952      21.329369      55.555456       0.727557       0.417264      -1.070925      -0.017737       0.032023       0.040238       0.054398       0.007673       0.001678      -0.069073       0.042297      -0.123976      -0.093195       0.039751       0.053444              7.415960       4.728197      -0.422774      -0.664967       7.931111       4.267446       9.588571           0.007017
          178              N       7.837407       9.379346       1.758330      -0.219500      37.100702 0.52854853E+03  0.12825770E+05                                 9.305937                            7.450825       0.115627       2.064159                    0.998902      27.843817      76.883577       0.640844       0.393872      -1.097823       0.114518      -0.044206       0.097031       0.156472       0.010776      -0.061144       0.036002      -0.087860       0.032103      -0.093608       0.022417       0.071191             10.569325      10.862146      -2.134334       2.364325       8.801177       3.170670      12.044652           0.040083
          179              N       9.328300      10.591351       8.582617      -0.191314      36.224198 0.51645938E+03  0.12506347E+05                                 9.273939                            7.439948      -0.089734       2.003397                    0.998532      27.765286      77.518803       0.629328       0.401916      -1.088252      -0.117314      -0.016763       0.075314       0.140413      -0.003328       0.045855       0.016702      -0.110737       0.047330      -0.085034       0.027619       0.057415             10.537279      11.213507       0.976961      -1.954144      11.228032       4.207748       9.170299           0.043172
          180              N      11.994505      10.605363      10.281595       0.431304      20.069751 0.22270323E+03  0.44051972E+04                                 6.061746                            4.966621       0.058163       2.130767                    0.998683      20.971548      54.318609       0.745488       0.415362      -1.070741      -0.004142       0.024303      -0.035771       0.043444      -0.012735       0.031423       0.063057       0.014661      -0.233772      -0.113840       0.053180       0.060660              6.229091       4.559704       0.570751      -1.788918       4.573764      -1.617248       9.553803          -0.003252
          181              N       1.241573       9.422326       4.790722      -0.215717      33.001051 0.45239544E+03  0.10406801E+05                                 8.201184                            6.825221       1.556309       2.562449                    0.998406      25.908949      66.427875       0.689542       0.386142      -1.119418      -0.008172       0.031986       0.040324       0.052114      -0.009394       0.001808      -0.066304       0.049177      -0.088940      -0.086931       0.034314       0.052617              8.988934       5.910529      -0.385833      -0.503066      10.075629       4.740167      10.980643           0.099338
          182              N      12.317207      11.132889       9.277149      -0.557480      48.881416 0.82358670E+03  0.22199398E+05                                10.833577                            9.332457       0.192398       2.024681                    0.996703      33.332559      95.180824       0.573007       0.396565      -1.102339      -0.028040      -0.014716       0.049319       0.058610       0.008325      -0.018604      -0.022684      -0.009220       0.105775      -0.028100      -0.021886       0.049986             11.417018      10.342693       0.770748      -2.549826       8.464850      -1.300562      15.443512           0.050762
          183              N      11.672994      10.093506      11.266029      -0.372248      34.085098 0.54000373E+03  0.13067787E+05                                 8.394727                            7.488920       0.938450       2.280008                    0.999154      29.813819      80.061504       0.649872       0.389469      -1.109875      -0.024412       0.038422      -0.082219       0.093979       0.007194      -0.003552       0.028351       0.040964      -0.076364      -0.046940       0.012465       0.034475              8.329238       5.993323       0.596515      -1.759892       6.841386      -1.514620      12.153004           0.082116
          184              N       1.087957      10.939391       6.627729      -0.596705      57.032500 0.95896772E+03  0.26986077E+05                                12.294800                           10.281604      -0.170106       1.877219                    0.998793      36.190522     107.336943       0.526528       0.413380      -1.085491      -0.012295      -0.023392      -0.049068       0.055731      -0.004469      -0.015968       0.067445      -0.034494       0.095102      -0.054690      -0.032920       0.087609             13.804312      11.132036      -0.889523      -1.062742      14.379692       3.656885      15.901210           0.073236
          185              N       5.141841       7.747459       2.087982       0.422566      22.840334 0.24226158E+03  0.48874493E+04                                 6.650056                            5.191442      -0.049948       2.082926                    0.998930      21.326884      55.542877       0.727756       0.417179      -1.071004      -0.018064       0.019262      -0.048403       0.055138      -0.002919      -0.007830       0.052485       0.014327      -0.210353      -0.093187       0.039495       0.053691              7.413247       4.727011      -0.364443       0.698129       5.477102      -2.849878      12.035629           0.007011
          186              N      11.806770       4.746821       4.705053      -0.218440      37.043122 0.52752320E+03  0.12793683E+05                                 9.294010                            7.441731       0.118194       2.065277                    0.998886      27.817169      76.768893       0.641526       0.393675      -1.098045       0.114714       0.106587      -0.009620       0.156884      -0.058192       0.022211      -0.004971      -0.036236       0.185547      -0.093333       0.022828       0.070505             10.555295      10.845518       3.108861       0.664861       8.476491      -2.986494      12.343876           0.040074
          187              N       1.389614      10.050821       0.243299      -0.192530      36.269918 0.51723473E+03  0.12529959E+05                                 9.281445                            7.445260      -0.095184       2.001384                    0.998531      27.788436      77.601198       0.629131       0.401886      -1.088259      -0.116937       0.072641      -0.023785       0.139702       0.042489      -0.019328       0.004690      -0.072464       0.162281      -0.085615       0.028288       0.057327             10.546339      11.222930      -2.182417       0.130339       6.044871      -1.213648      14.371216           0.043221
          188              N       8.025135      19.428931      13.088645       0.432898      20.051248 0.22246588E+03  0.43992297E+04                                 6.057419                            4.963557       0.061392       2.132228                    0.998714      20.959024      54.274311       0.745828       0.415292      -1.070810      -0.004243      -0.042655      -0.002859       0.042961       0.033264      -0.004692       0.015598       0.150784       0.175905      -0.113254       0.052832       0.060422              6.224522       4.556817      -1.832810       0.399766       9.701597      -1.346478       4.415153          -0.003252
          189              N       5.210912       7.351459       3.151643      -0.214762      32.985641 0.45214559E+03  0.10399813E+05                                 8.199536                            6.824178       1.555985       2.562509                    0.998389      25.899637      66.404133       0.689454       0.386237      -1.119328      -0.008176       0.019015      -0.049337       0.053503       0.006514       0.007420       0.041633       0.005829      -0.213609      -0.086017       0.033393       0.052625              8.986824       5.909336      -0.242934       0.585455       6.648098      -2.761105      14.403038           0.099330
          190              N       8.347848      18.295291      13.134015      -0.558055      48.868280 0.82332916E+03  0.22189455E+05                                10.829140                            9.329068       0.193833       2.025261                    0.996717      33.327550      95.142349       0.573322       0.396401      -1.102516      -0.027297       0.049650      -0.012287       0.057976      -0.019713       0.002330      -0.009739      -0.064283      -0.061282      -0.027520      -0.021834       0.049353             11.412166      10.338269      -2.592766       0.606932      14.819116      -2.370254       9.079113           0.050736
          191              N       7.703613      20.537406      13.039711      -0.373322      34.129763 0.54102572E+03  0.13099140E+05                                 8.403785                            7.497709       0.936286       2.279249                    0.999166      29.829617      80.132805       0.649248       0.389646      -1.109712      -0.024985      -0.089289       0.007809       0.093047      -0.005885      -0.004610      -0.006586       0.079538       0.038281      -0.047378       0.012760       0.034618              8.337905       5.999369      -1.823863       0.363822      12.148908      -1.545164       6.865437           0.082063
          192              N       5.057289       8.183818       0.919326      -0.597297      57.071468 0.95993020E+03  0.27021684E+05                                12.304448                           10.290361      -0.175131       1.875579                    0.998791      36.215471     107.450570       0.525994       0.413669      -1.085231      -0.011680      -0.030177       0.044602       0.055103      -0.011250       0.012715      -0.046811       0.002329       0.203013      -0.054845      -0.033070       0.087915             13.814774      11.141491      -0.475932       1.301984      12.365059      -2.487121      17.937772           0.073329
          193              O       5.571287      17.942324       7.881505      -0.504982      42.918542 0.65675480E+03  0.16701469E+05                                 9.993658                            8.184408      -0.386670       1.929585                    0.993920      28.361019      78.246155       0.629727       0.382475      -1.114159       0.002651       0.019554      -0.014423       0.024442      -0.024444       0.011893       0.042846       0.068993       0.041664      -0.072173       0.034429       0.037744             11.198720      11.626937      -4.554084      -3.443399      12.332187       2.825475       9.637035           0.043321
          194              O       7.128848      18.147681       6.278202      -0.578454      41.652661 0.65668147E+03  0.16605958E+05                                 9.565227                            7.991689       0.140325       2.085761                    0.995778      28.586641      77.222751       0.664115       0.364715      -1.133808      -0.014853       0.002724       0.026734       0.030703       0.036091       0.013383      -0.037309       0.043039       0.102275      -0.073324       0.023394       0.049930             10.817179       8.783776       1.013378      -1.060542      12.686707      -5.373106      10.981052           0.026793
          195              O      11.286379       8.726085       7.935922      -0.504308      40.993834 0.61250559E+03  0.15276400E+05                                 9.667979                            7.835689      -0.093993       2.027701                    0.995110      27.809034      75.487372       0.653310       0.375903      -1.121233       0.018443       0.011550      -0.009081       0.023580      -0.047357       0.003217      -0.004336       0.010779       0.108519      -0.065761       0.026646       0.039115             11.014487      11.483034      -4.844695       1.993511      14.973576      -2.584471       6.586852           0.039690
          196              O       1.545638       8.507193       8.487216      -0.566471      42.706478 0.64037320E+03  0.16114264E+05                                 9.805531                            7.920760       0.111879       2.077961                    0.996118      28.498146      77.141491       0.662517       0.367394      -1.130176      -0.030121       0.007335      -0.018003       0.035850       0.030929      -0.018409       0.035316       0.072817       0.012739      -0.070758       0.024117       0.046640             11.178744      15.517391       5.363412      -0.336829      12.229545      -0.113070       5.789297           0.038929
          197              O       8.753114      13.801379       3.533108      -0.742688      25.811008 0.45735825E+03  0.10630663E+05                                 6.881913                            6.603130       0.196997       2.124558                    0.995924      27.802087      73.464209       0.737102       0.357499      -1.132505       0.059948      -0.065996       0.162483       0.185338      -0.068923       0.004480       0.040727      -0.137212       0.052194      -0.109200       0.005413       0.103787              6.777413       6.179932      -0.325903       1.393854       6.192402       0.076054       7.959904           0.012809
          198              O       1.601975      13.681894       7.934688      -0.502798      42.816922 0.65483347E+03  0.16639770E+05                                 9.976894                            8.171654      -0.382703       1.931271                    0.993885      28.323445      78.102452       0.630332       0.382402      -1.114255       0.004016      -0.022729      -0.009218       0.024854       0.022356       0.016001      -0.045485       0.066345       0.029683      -0.072970       0.034239       0.038731             11.178913      11.608135      -0.704936       5.654249       7.849746      -0.246138      14.078858           0.043266
          199              O       3.159551      12.190714       8.558493      -0.577649      41.601681 0.65564914E+03  0.16572764E+05                                 9.556198                            7.984471       0.144179       2.087284                    0.995758      28.568463      77.148491       0.664554       0.364630      -1.133913      -0.015330       0.022281      -0.016147       0.031499      -0.006939      -0.037650      -0.012553      -0.043821      -0.158067      -0.073077       0.023115       0.049962             10.806638       8.774681      -1.424633      -0.347809      16.044804       3.421781       7.600430           0.026862
          200              O       3.347689      10.423404       2.182012      -0.505296      41.103010 0.61446102E+03  0.15338952E+05                                 9.688559                            7.851222      -0.159067       2.006372                    0.995015      27.846215      75.647485       0.652219       0.376194      -1.120902       0.018649      -0.013391      -0.005753       0.023668       0.026039       0.039178      -0.024420      -0.037513      -0.038998      -0.065789       0.026438       0.039351             11.039084      11.508597       4.157599       3.205793      10.945115       4.937097      10.663541           0.039829
          201              O       5.514942      11.010285       2.095932      -0.565837      42.745478 0.64105849E+03  0.16137835E+05                                 9.817035                            7.929575       0.099787       2.074487                    0.995991      28.502875      77.200851       0.661493       0.367818      -1.129709      -0.030057      -0.019190       0.003366       0.035819      -0.031265      -0.018165      -0.035613       0.071974       0.011389      -0.070775       0.024217       0.046558             11.192179      15.537501      -2.976254      -4.480643       7.505630       2.849123      10.533406           0.038909
          202              O       0.814487       4.072796      -0.011925      -0.742979      25.791186 0.45684752E+03  0.10615019E+05                                 6.871830                            6.592136       0.202996       2.126391                    0.995973      27.795817      73.416360       0.739000       0.356708      -1.133218       0.059938       0.173935      -0.025143       0.185683       0.038233       0.058014      -0.001513      -0.070370       0.252342      -0.109265       0.005440       0.103825              6.767736       6.168734       1.369684      -0.412229       7.445231      -0.801140       6.689245           0.012800
          203              O       9.540640      15.858177      11.597738      -0.502450      42.793388 0.65431328E+03  0.16623027E+05                                 9.973166                            8.168266      -0.382348       1.931592                    0.993860      28.312335      78.060147       0.630487       0.382389      -1.114279       0.003913       0.003490       0.023831       0.024400       0.002696      -0.027408       0.002256      -0.009434      -0.198080      -0.073487       0.034466       0.039021             11.175069      11.604148       5.248092      -2.215952      12.731585      -2.573070       9.189474           0.043180
          204              O      11.098203      17.144001      12.577238      -0.577312      41.616659 0.65587503E+03  0.16580574E+05                                 9.559910                            7.986932       0.140645       2.086091                    0.995738      28.571689      77.172310       0.664290       0.364729      -1.133790      -0.015584      -0.024812      -0.011291       0.031400      -0.029288       0.025095       0.050652       0.020938       0.036759      -0.073809       0.023139       0.050670             10.811515       8.777266       0.410942       1.407606       6.750492       1.946549      16.906786           0.026861
          205              O       7.317055       4.591709       3.589032      -0.505536      41.094706 0.61434371E+03  0.15335101E+05                                 9.686619                            7.849914      -0.159851       2.006129                    0.995039      27.844362      75.637105       0.652351       0.376140      -1.120956       0.017943       0.001896       0.015824       0.023999       0.020939      -0.041948       0.028630      -0.030877      -0.016863      -0.065719       0.026492       0.039228             11.036649      11.504745       0.697626      -5.201939       6.457467      -2.346822      15.147736           0.039736
          206              O       9.484312       4.223719       3.123818      -0.566485      42.681999 0.64000760E+03  0.16102649E+05                                 9.801656                            7.918544       0.110601       2.077805                    0.996046      28.489826      77.111355       0.662609       0.367398      -1.130181      -0.029837       0.011965       0.014902       0.035433      -0.000491       0.036077       0.000522       0.008671      -0.174217      -0.070596       0.024701       0.045895             11.173067      15.512831      -2.386768       4.806977       7.297432      -2.729171      10.708937           0.039033
          207              O       4.783837       5.867023      10.185784      -0.744208      25.772393 0.45633856E+03  0.10598567E+05                                 6.864985                            6.586439       0.212308       2.129133                    0.996199      27.790867      73.349484       0.739777       0.356488      -1.133571       0.059948      -0.108421      -0.138921       0.186139       0.031100      -0.061544      -0.038839      -0.139121       0.043033      -0.108435       0.004845       0.103590              6.760790       6.163392      -1.039864      -0.978406       7.563256       0.726219       6.555722           0.012807
          208              O       6.336630       5.798874       5.825461      -0.504982      42.918535 0.65675468E+03  0.16701465E+05                                 9.993658                            8.184407      -0.386671       1.929585                    0.993920      28.361016      78.246146       0.629727       0.382475      -1.114159      -0.002651      -0.019554       0.014423       0.024442      -0.024444       0.011893       0.042846       0.068993       0.041664      -0.072173       0.034429       0.037744             11.198719      11.626936      -4.554084      -3.443398      12.332186       2.825475       9.637034           0.043320
          209              O       4.779069       5.593517       7.428764      -0.578453      41.652590 0.65668010E+03  0.16605915E+05                                 9.565216                            7.991680       0.140323       2.085761                    0.995778      28.586613      77.222652       0.664115       0.364715      -1.133808       0.014853      -0.002724      -0.026733       0.030703       0.036091       0.013383      -0.037309       0.043038       0.102275      -0.073324       0.023394       0.049930             10.817165       8.783767       1.013378      -1.060541      12.686690      -5.373098      10.981039           0.026793
          210              O       0.621538      15.015113       5.771044      -0.504308      40.993822 0.61250537E+03  0.15276393E+05                                 9.667977                            7.835687      -0.093994       2.027700                    0.995110      27.809029      75.487356       0.653310       0.375903      -1.121233      -0.018444      -0.011550       0.009081       0.023580      -0.047357       0.003217      -0.004335       0.010779       0.108519      -0.065761       0.026646       0.039115             11.014485      11.483032      -4.844694       1.993510      14.973572      -2.584470       6.586851           0.039690
          211              O      -1.545721      15.234005       5.219750      -0.566471      42.706504 0.64037366E+03  0.16114279E+05                                 9.805535                            7.920762       0.111881       2.077961                    0.996118      28.498156      77.141524       0.662517       0.367394      -1.130177       0.030121      -0.007335       0.018003       0.035850       0.030928      -0.018409       0.035317       0.072817       0.012738      -0.070758       0.024118       0.046640             11.178749      15.517397       5.363414      -0.336830      12.229550      -0.113070       5.789299           0.038928
          212              O       3.154803       9.939819      10.173858      -0.742687      25.811001 0.45735809E+03  0.10630659E+05                                 6.881913                            6.603129       0.196996       2.124558                    0.995924      27.802082      73.464196       0.737102       0.357499      -1.132505      -0.059948       0.065996      -0.162483       0.185338      -0.068923       0.004480       0.040726      -0.137212       0.052194      -0.109200       0.005413       0.103787              6.777412       6.179931      -0.325902       1.393854       6.192401       0.076055       7.959904           0.012808
          213              O      10.305942      10.059304       5.772278      -0.502798      42.816940 0.65483381E+03  0.16639781E+05                                 9.976896                            8.171655      -0.382703       1.931272                    0.993885      28.323452      78.102474       0.630332       0.382402      -1.114255      -0.004017       0.022729       0.009219       0.024854       0.022356       0.016001      -0.045485       0.066345       0.029684      -0.072970       0.034239       0.038731             11.178916      11.608138      -0.704936       5.654250       7.849748      -0.246138      14.078862           0.043266
          214              O       8.748366      11.550484       5.148473      -0.577651      41.601718 0.65564985E+03  0.16572786E+05                                 9.556204                            7.984476       0.144179       2.087284                    0.995758      28.568477      77.148542       0.664554       0.364630      -1.133913       0.015330      -0.022281       0.016146       0.031499      -0.006939      -0.037650      -0.012553      -0.043821      -0.158066      -0.073077       0.023115       0.049962             10.806646       8.774686      -1.424634      -0.347809      16.044816       3.421784       7.600435           0.026862
          215              O       8.560228      13.317794      11.524954      -0.505297      41.103045 0.61446162E+03  0.15338970E+05                                 9.688564                            7.851225      -0.159066       2.006372                    0.995015      27.846228      75.647528       0.652219       0.376194      -1.120902      -0.018649       0.013391       0.005753       0.023668       0.026039       0.039178      -0.024420      -0.037512      -0.038998      -0.065789       0.026438       0.039351             11.039091      11.508602       4.157602       3.205795      10.945121       4.937101      10.663548           0.039828
          216              O       6.392975      12.730913      11.611034      -0.565835      42.745411 0.64105728E+03  0.16137797E+05                                 9.817025                            7.929567       0.099784       2.074487                    0.995991      28.502849      77.200764       0.661493       0.367818      -1.129709       0.030057       0.019190      -0.003366       0.035819      -0.031265      -0.018165      -0.035613       0.071974       0.011389      -0.070775       0.024217       0.046558             11.192167      15.537485      -2.976250      -4.480638       7.505621       2.849119      10.533395           0.038910
          217              O       7.124101      11.754644       0.011925      -0.742979      25.791204 0.45684793E+03  0.10615031E+05                                 6.871833                            6.592138       0.203000       2.126392                    0.995973      27.795830      73.416393       0.739000       0.356708      -1.133218      -0.059938      -0.173934       0.025143       0.185682       0.038233       0.058014      -0.001513      -0.070370       0.252343      -0.109265       0.005440       0.103825              6.767739       6.168736       1.369684      -0.412229       7.445232      -0.801139       6.689248           0.012801
          218              O       2.367277       7.883021       2.109228      -0.502450      42.793340 0.65431238E+03  0.16622999E+05                                 9.973158                            8.168261      -0.382349       1.931592                    0.993860      28.312316      78.060077       0.630488       0.382389      -1.114279      -0.003913      -0.003490      -0.023831       0.024401       0.002696      -0.027408       0.002256      -0.009434      -0.198080      -0.073487       0.034466       0.039021             11.175061      11.604140       5.248088      -2.215950      12.731575      -2.573068       9.189467           0.043180
          219              O       0.809714       6.597197       1.129728      -0.577311      41.616583 0.65587359E+03  0.16580528E+05                                 9.559899                            7.986923       0.140643       2.086091                    0.995738      28.571659      77.172207       0.664290       0.364729      -1.133790       0.015584       0.024812       0.011291       0.031400      -0.029288       0.025095       0.050652       0.020938       0.036760      -0.073809       0.023139       0.050670             10.811501       8.777256       0.410942       1.407604       6.750485       1.946546      16.906763           0.026860
          220              O       4.590862      19.149489      10.117934      -0.505536      41.094717 0.61434389E+03  0.15335106E+05                                 9.686620                            7.849914      -0.159851       2.006130                    0.995039      27.844366      75.637116       0.652351       0.376140      -1.120956      -0.017943      -0.001896      -0.015824       0.023999       0.020939      -0.041948       0.028630      -0.030877      -0.016864      -0.065719       0.026491       0.039228             11.036651      11.504745       0.697626      -5.201940       6.457467      -2.346823      15.147739           0.039736
          221              O       2.423605      19.517479      10.583148      -0.566484      42.681913 0.64000608E+03  0.16102601E+05                                 9.801643                            7.918534       0.110600       2.077805                    0.996046      28.489795      77.111244       0.662609       0.367398      -1.130182       0.029837      -0.011965      -0.014902       0.035433      -0.000491       0.036077       0.000523       0.008671      -0.174217      -0.070596       0.024701       0.045895             11.173050      15.512809      -2.386764       4.806968       7.297422      -2.729166      10.708920           0.039033
          222              O      11.093492       2.046735       3.521182      -0.744208      25.772438 0.45633963E+03  0.10598599E+05                                 6.864993                            6.586447       0.212308       2.129132                    0.996199      27.790896      73.349593       0.739776       0.356489      -1.133571      -0.059948       0.108420       0.138921       0.186139       0.031100      -0.061544      -0.038839      -0.139121       0.043032      -0.108435       0.004845       0.103591              6.760799       6.163401      -1.039866      -0.978407       7.563266       0.726219       6.555730           0.012807

******************************************************
Auxiliary information for the entire system
The total spin magnetic moment of the unit cell is   23.998006
The total net atomic charge of the unit cell is   0.000000
Accuracy of reproducing the electrostatic potential in the unit cell:
  The inner radius (bohr) =    5.0000
  The outer radius (bohr) =   12.0000
  Valid grid points have density less than (e/(bohr^3)) =    0.0001
  The number of valid grid points were=        21068
  The rms potential error without charges in kcal/mol is=     31.76806
  The rms potential error with partial charges in kcal/mol is=      1.84143
  The RRMSE value at monopole order=      0.05796
  The rms potential error with partial charges and cloud penetration in kcal/mol is=      1.82329
  The RRMSE value at monopole order with cloud penetration is=      0.05739
  The rms potential error with partial charges and atomic dipoles in kcal/mol is=      0.44209
  The RRMSE value at dipole order=      0.01392
  The rms potential error with partial charges, atomic dipoles and cloud penetration in kcal/mol is=      0.43447
  The RRMSE value at dipole order with cloud penetration=      0.01368

******************************************************
The electron densities and ab initio electrostatic potential were computed in VASP using the PBE functional and
projector augmented wave method. See the main text of the journal article for a description of computational details.
The atomic charges, dipoles, and quadrupoles were computed with the DDEC6 method as described in
(a) T. A. Manz and N. Gabaldon Limas, RSC Adv. 6 (2016) 47771-47801 DOI: 10.1039/c6ra04656h
(b) N. Gabaldon Limas and T. A. Manz, RSC Adv. 8 (2018) 2678-2707 DOI: 10.1039/c7ra11829e.
For each atom in the material, the electron cloud parameters were fit to the spherically averaged atom-in-material
electron density using radial positions for which this density was between 10^-4 and 10^-2 electrons per cubic bohr.
The polarizabilities, dispersion coefficients, and quantum Drude oscillator (QDO) parameters were fit using the MCLF method.
The magnetic structure of the system was optimized in VASP from the default ferromagnetic initial guess using spin polarization.
The atomic spin moments (ASMs) were computed on this optimized magnetic structure using the DDEC6 partition as inputs
to the method of T. A. Manz and D. S. Sholl, J. Chem. Theory Comput. 7 (2011) 4146-4164 DOI: 10.1021/ct200539n.
The RMSE and RRMSE were computed using a uniform grid with Ewald summation.
