# Supplementary material for: A collection of forcefield precursors for metal–organic frameworks
Source: RSC Adv. 2019 Nov 13;9(63):36492–507. doi: 10.1039/c9ra07327b (PMC9075174; doi:10.1039/c9ra07327b)
Supplement: RA-009-C9RA07327B-s5424 [file RA-009-C9RA07327B-s5424.xyz]

   62
jmolscript: load "" {1 1 1} spacegroup "x,y,z" unitcell [{      5.859500     0.000000     0.000000 }, {      2.343902    11.297618     0.000000 }, {     -2.343941    -0.358091    11.291934 }]
Cu     3.276132     2.583956    11.191097     0.821661
Cu     5.513069    11.103580     2.937371     0.827301
Cu     2.583329     8.355571     0.100837     0.822587
Cu     0.346392    -0.164053     8.354563     0.827032
Cu     4.394586    10.843478    11.192791     1.009509
Cu     1.464875     0.096049     0.099143     1.010920
H      3.638286     0.765908     9.728001     0.433915
H      4.280425     4.916152     8.318768     0.140597
H     -0.087265     3.176815     8.552511     0.134249
H      5.150927     9.698843     1.073863     0.433739
H      4.508779     8.158770     5.177352     0.140500
H      3.016974     8.447526     3.446298     0.134450
H      2.221175    10.173619     1.563933     0.433369
H      1.579036     6.023375     2.973166     0.140580
H      5.946726     7.762712     2.739423     0.134220
H      0.708534     1.240684    10.218071     0.433803
H      1.350682     2.780757     6.114582     0.140569
H      2.842487     2.492000     7.845636     0.134594
C      4.150582     7.215682     9.729130     0.535958
C     -0.725587     6.074193     9.742681     0.083866
C      4.970784     4.961983     8.939824    -0.103465
C      0.000628     3.932598     9.087748    -0.167998
C      1.039506     3.986336    10.029496     0.297915
C      1.215597     5.183468    10.794298     0.081090
C      4.638609     9.495539     7.520428     0.535780
C      3.655282     9.545263     6.379943     0.084008
C      3.818417     8.778063     5.242845    -0.103237
C      2.929076     8.958540     4.218667    -0.167952
C      1.890194     9.898112     4.302227     0.297688
C      1.714096    10.624586     5.522998     0.080687
C      1.708879     3.723845     1.562804     0.535985
C      0.725548     4.865334     1.549253     0.084079
C      0.888677     5.977544     2.352110    -0.103516
C      5.858833     7.006929     2.204186    -0.168164
C      4.819955     6.953191     1.262438     0.297711
C      4.643864     5.756059     0.497636     0.080949
C      1.220852     1.443988     3.771506     0.535796
C      2.204179     1.394264     4.911991     0.083531
C      2.041044     2.161464     6.049089    -0.103183
C      2.930385     1.980987     7.073267    -0.167533
C      3.969267     1.041415     6.989707     0.298099
C      4.145365     0.314941     5.768936     0.080870
N      0.301292     6.185719    10.611369    -0.282978
N      2.628399    10.409981     6.518946    -0.283796
N      5.558169     4.753808     0.680565    -0.283406
N      3.231062     0.529546     4.772988    -0.283430
O      3.498046     0.711047    10.535262    -0.910636
O      4.398953     8.171996    10.538762    -0.565168
O      3.156702     7.159986     8.998768    -0.486785
O      1.766659     2.884877    10.134511    -0.519233
O      5.291164    10.507438     1.044617    -0.909026
O      4.390231    10.274453     8.501923    -0.566131
O      5.632491     8.767309     7.441610    -0.487453
O      7.022545    10.037986     3.204651    -0.520279
O      2.361415    10.228480     0.756672    -0.909989
O      1.460508     2.767531     0.753172    -0.566398
O      2.702759     3.779541     2.293166    -0.488144
O      4.092802     8.054650     1.157423    -0.519290
O      0.568297     0.432089    10.247317    -0.911305
O      1.469230     0.665074     2.790011    -0.564000
O      0.226970     2.172218     3.850324    -0.484862
O     -1.163084     0.901541     8.087283    -0.520251

The following XYZ coordinates are in angstroms. Other properties are in atomic units.
The sperically averaged electron density of each atom fit to a function of the form exp(a - br)
eigen_1, eigen_2 and eigen_3 are the three eigenvalues of traceless quadrupole moment tensor
  atom number  atomic symbol              X              Y              Z     net charge C6 coefficient C8 coefficient C10 coefficient fluctuating dipole atomic polarizability isotropic forcefield polarizability              a              b squared Pearson coefficient          <r^3>          <r^4>         wp_QDO          m_QDO          q_QDO       dipole_x       dipole_y       dipole_z         dipole            Qxy            Qxz            Qyz     Q(x^2-y^2)  Q(3z^2 - R^2)        eigen_1        eigen_2        eigen_3 static polarizability      alpha(xx)      alpha(xy)      alpha(xz)      alpha(yy)      alpha(yz)      alpha(zz) atomic spin moment
            1             Cu       3.276132       2.583956      11.191097       0.821661      57.513698 0.10322595E+04  0.28315615E+05                                13.011181                           11.217032       0.782167       2.166592                    0.996420      42.146176     106.903130       0.488507       0.457086      -1.106137       0.009860      -0.102714      -0.018248       0.104787      -0.031441       0.061561       0.053358      -0.000992      -0.045413      -0.101017       0.038505       0.062512             14.328921      14.734236      -1.044937       3.559028      18.255259       2.653368       9.997269           0.607649
            2             Cu       5.513069      11.103580       2.937371       0.827301      57.189330 0.10252531E+04  0.28070718E+05                                12.955845                           11.173515       0.786659       2.169481                    0.996384      42.029310     106.446493       0.489896       0.456646      -1.106595      -0.009604      -0.014692      -0.103138       0.104621      -0.062042       0.029534       0.051865       0.025025       0.033656      -0.100163       0.038340       0.061823             14.264495      14.669670      -3.574229       0.927036       9.799946       2.374218      18.323870           0.609361
            3             Cu       2.583329       8.355571       0.100837       0.822587      57.483296 0.10316098E+04  0.28293246E+05                                13.006990                           11.213779       0.779795       2.166074                    0.996414      42.132443     106.858538       0.488561       0.457109      -1.106127      -0.009766       0.102710       0.017970       0.104726      -0.031595       0.061380       0.052900      -0.000984      -0.044884      -0.100619       0.038514       0.062105             14.324081      14.729149      -1.045454       3.557817      18.248013       2.652668       9.995082          -0.595889
            4             Cu       0.346392      -0.164053       8.354563       0.827032      57.192397 0.10252760E+04  0.28071312E+05                                12.955712                           11.173140       0.788125       2.169853                    0.996383      42.032182     106.451355       0.489940       0.456605      -1.106627       0.010527       0.015021       0.103073       0.104692      -0.061890       0.029502       0.051793       0.026337       0.035774      -0.100244       0.038867       0.061377             14.264592      14.668620      -3.573514       0.927722       9.799558       2.374780      18.325598           0.616956
            5             Cu       4.394586      10.843478      11.192791       1.009509      52.592493 0.91801415E+03  0.24461545E+05                                12.484358                           10.707688       0.510665       2.133247                    0.995115      38.555055      96.481551       0.490793       0.468353      -1.099089      -0.000028      -0.042601      -0.044846       0.061855      -0.000622      -0.001115      -0.101875       0.127096      -0.146931      -0.146020       0.057974       0.088046             14.158313      17.850475       0.359699      -0.348120      12.427401      -3.571809      12.197063          -0.613112
            6             Cu       1.464875       0.096049       0.099143       1.010920      52.510767 0.91626731E+03  0.24401913E+05                                12.469376                           10.695798       0.514345       2.134747                    0.995094      38.524557      96.360524       0.491212       0.468204      -1.099242       0.000274       0.043046       0.044467       0.061889      -0.000798      -0.001053      -0.100958       0.131088      -0.137939      -0.145247       0.056705       0.088542             14.140557      17.828946       0.359913      -0.349723      12.412092      -3.566281      12.180631           0.652574
            7              H       3.638286       0.765908       9.728001       0.433915       0.344891 0.20386858E+01  0.15179765E+02                                 1.046086                            1.026361      -1.549305       2.321084                    0.997173       2.594363       7.829222       0.424531       1.937678      -0.598688      -0.003786       0.002477      -0.017734       0.018302       0.000051       0.008192       0.000757       0.003527      -0.004676      -0.007998      -0.000964       0.008962              1.064333       0.984648       0.011356      -0.069571       0.961581      -0.016260       1.246769           0.000403
            8              H       4.280425       4.916152       8.318768       0.140597       0.977295 0.71332521E+01  0.67836609E+02                                 1.614491                            1.556585      -0.860282       2.493301                    0.999451       3.208201       8.749690       0.505639       1.273765      -0.711986      -0.026593      -0.002690      -0.031504       0.041315       0.002148       0.011282       0.005623       0.006231       0.016177      -0.009896      -0.006079       0.015975              1.610355       1.748307       0.030404       0.379660       1.434826       0.076589       1.647933          -0.000608
            9              H      -0.087265       3.176815       8.552511       0.134249       0.909690 0.62990600E+01  0.59129237E+02                                 1.639333                            1.533595      -1.076591       2.383478                    0.996692       3.525464      10.133833       0.466018       1.400158      -0.682883      -0.004395      -0.024024      -0.022825       0.033428      -0.005142       0.009212       0.002147       0.003476       0.016319      -0.011663      -0.000421       0.012084              1.694807       1.403809       0.064508       0.058891       2.038491       0.490729       1.642121           0.000006
           10              H       5.150927       9.698843       1.073863       0.433739       0.345628 0.20444253E+01  0.15233698E+02                                 1.047571                            1.027781      -1.551934       2.319453                    0.997142       2.598639       7.845843       0.424239       1.937586      -0.598676       0.003608      -0.017699       0.001711       0.018144      -0.008095      -0.000334       0.000815       0.004267      -0.002648      -0.007958      -0.000915       0.008872              1.065871       0.985995       0.070077      -0.009169       1.249500      -0.007216       0.962117           0.000152
           11              H       4.508779       8.158770       5.177352       0.140500       0.977117 0.71314759E+01  0.67815502E+02                                 1.614337                            1.556428      -0.860100       2.493426                    0.999453       3.207824       8.748393       0.505646       1.273826      -0.711977       0.026585      -0.031423      -0.003634       0.041321      -0.011191      -0.002474       0.005961      -0.004547      -0.016281      -0.009901      -0.006033       0.015934              1.610201       1.748164      -0.378487      -0.042436       1.642693       0.083173       1.439744           0.001016
           12              H       3.016974       8.447526       3.446298       0.134450       0.909017 0.62934472E+01  0.59064908E+02                                 1.638733                            1.533078      -1.076664       2.383614                    0.996691       3.524173      10.129977       0.466009       1.400461      -0.682829       0.004344      -0.022151      -0.024719       0.033475      -0.009388       0.004867       0.002472      -0.006284      -0.012966      -0.011699      -0.000409       0.012108              1.694167       1.403358      -0.056772      -0.066305       1.610812       0.476884       2.068330          -0.000051
           13              H       2.221175      10.173619       1.563933       0.433369       0.346312 0.20496075E+01  0.15281454E+02                                 1.048741                            1.028893      -1.552342       2.318815                    0.997129       2.601894       7.857137       0.424142       1.936873      -0.598752       0.003715      -0.002357       0.017659       0.018199       0.000080       0.008134       0.000863       0.003576      -0.004774      -0.007959      -0.000970       0.008929              1.067088       0.987054       0.011404      -0.069880       0.963889      -0.016313       1.250320           0.000016
           14              H       1.579036       6.023375       2.973166       0.140580       0.977386 0.71341340E+01  0.67847256E+02                                 1.614592                            1.556680      -0.860568       2.493142                    0.999449       3.208490       8.750693       0.505623       1.273763      -0.711984       0.026600       0.002687       0.031500       0.041316       0.002166       0.011273       0.005636       0.006234       0.016173      -0.009887      -0.006090       0.015977              1.610456       1.748428       0.030409       0.379692       1.434925       0.076597       1.648015           0.000602
           15              H       5.946726       7.762712       2.739423       0.134220       0.909830 0.63004529E+01  0.59146783E+02                                 1.639616                            1.533851      -1.077099       2.383223                    0.996682       3.526236      10.137108       0.465930       1.400316      -0.682850       0.004394       0.024001       0.022884       0.033452      -0.005161       0.009248       0.002176       0.003504       0.016343      -0.011715      -0.000410       0.012125              1.695108       1.404066       0.064532       0.058911       2.038871       0.490832       1.642389          -0.000053
           16              H       0.708534       1.240684      10.218071       0.433803       0.345465 0.20430766E+01  0.15220431E+02                                 1.047079                            1.027312      -1.549706       2.320506                    0.997160       2.597237       7.839593       0.424436       1.937097      -0.598741      -0.003480       0.017670      -0.001738       0.018093      -0.008024       0.000132       0.000752       0.004431      -0.003058      -0.007882      -0.000965       0.008847              1.065361       0.985548       0.069998      -0.009161       1.248818      -0.007209       0.961717           0.000637
           17              H       1.350682       2.780757       6.114582       0.140569       0.976565 0.71262934E+01  0.67753826E+02                                 1.613772                            1.555902      -0.859001       2.494019                    0.999459       3.206628       8.744298       0.505713       1.273891      -0.711969      -0.026593       0.031437       0.003671       0.041340      -0.011211      -0.002430       0.005958      -0.004541      -0.016259      -0.009941      -0.005992       0.015933              1.609636       1.747509      -0.378291      -0.042444       1.642146       0.083148       1.439254           0.001033
           18              H       2.842487       2.492000       7.845636       0.134594       0.908027 0.62845648E+01  0.58958174E+02                                 1.637349                            1.531859      -1.074476       2.384793                    0.996715       3.520995      10.117408       0.466277       1.400212      -0.682889      -0.004332       0.022053       0.024783       0.033455      -0.009380       0.004910       0.002416      -0.006311      -0.012830      -0.011700      -0.000390       0.012090              1.692688       1.402244      -0.056681      -0.066235       1.609461       0.476295       2.066361          -0.000088
           19              C       4.150582       7.215682       9.729130       0.535958      22.171782 0.27630124E+03  0.59191521E+04                                 7.427087                            6.018887      -0.364296       1.924153                    0.998403      24.149176      70.827423       0.581498       0.491678      -1.000339      -0.037634       0.081396       0.002188       0.089701       0.031922      -0.065496      -0.036897      -0.030988       0.091235      -0.073293      -0.023144       0.096437              8.095856       8.693430      -1.787392       2.114657       9.264491       0.710885       6.329647          -0.000469
           20              C      -0.725587       6.074193       9.742681       0.083866      33.101508 0.42955116E+03  0.10120103E+05                                 9.261405                            7.140652      -0.314805       1.912900                    0.998481      27.531733      80.569909       0.584042       0.445135      -1.041259       0.074078      -0.039524       0.005698       0.084156       0.019897      -0.018907      -0.029509       0.046719       0.078363      -0.050603      -0.002285       0.052888             10.507756      10.587899      -3.472985       2.134801      13.734216       1.862511       7.201151           0.000320
           21              C       4.970784       4.961983       8.939824      -0.103465      29.784107 0.41596762E+03  0.97166092E+04                                 8.439444                            6.901741       0.024986       1.992541                    0.999509      28.999677      84.360051       0.610607       0.429427      -1.051201       0.025382      -0.002699      -0.016676       0.030489       0.019781      -0.011448      -0.010894       0.024401       0.073186      -0.035720       0.001147       0.034573              9.036676       8.184801      -2.169519       1.574990      11.970497       2.138688       6.954730          -0.002498
           22              C       0.000628       3.932598       9.087748      -0.167998      32.752700 0.45635839E+03  0.10896060E+05                                 8.990468                            7.206910       0.006899       1.982177                    0.998994      29.761384      87.165240       0.601062       0.426799      -1.054157      -0.009598       0.010329      -0.020709       0.025054      -0.002352      -0.014957      -0.014725      -0.033876       0.032635      -0.029602       0.001976       0.027627              9.793919       9.860837      -2.478346       2.357345      11.724882       1.933128       7.796038           0.006621
           23              C       1.039506       3.986336      10.029496       0.297915      28.170021 0.34863767E+03  0.78214870E+04                                 8.372505                            6.509397      -0.061956       2.012442                    0.999600      25.338339      73.127323       0.599036       0.455762      -1.031792       0.040148      -0.083354      -0.001448       0.092530      -0.009150      -0.021355      -0.018601       0.000712       0.001407      -0.033161       0.008747       0.024413              9.343130       9.115264      -2.006486       2.283635      11.947556       1.797348       6.966569          -0.002958
           24              C       1.215597       5.183468      10.794298       0.081090      37.082170 0.45711783E+03  0.10949480E+05                                10.015156                            7.426820      -0.387409       1.886990                    0.997781      28.099411      83.191275       0.565109       0.452490      -1.035948      -0.018947       0.065964       0.007427       0.069031      -0.016549       0.007606      -0.032425       0.022212       0.002631      -0.039697       0.001817       0.037880             11.572771      13.727273      -1.494054       4.414794      12.398477       1.908429       8.592563          -0.000302
           25              C       4.638609       9.495539       7.520428       0.535780      22.173894 0.27632594E+03  0.59198059E+04                                 7.427207                            6.018860      -0.363801       1.924252                    0.998409      24.151851      70.835717       0.581544       0.491630      -1.000365       0.037553      -0.000532       0.081360       0.089610       0.066514      -0.029767      -0.035839      -0.063416      -0.005996      -0.073328      -0.023088       0.096416              8.096143       8.693664      -2.169808       1.720689       6.286996       0.615987       9.307770           0.000499
           26              C       3.655282       9.545263       6.379943       0.084008      33.099070 0.42949543E+03  0.10118590E+05                                 9.261368                            7.140453      -0.315527       1.912679                    0.998481      27.530838      80.569825       0.584010       0.445168      -1.041227      -0.074090       0.006609      -0.039196       0.084079       0.019675      -0.019353      -0.027548      -0.017471      -0.115316      -0.050830      -0.002284       0.053114             10.507928      10.589098      -2.243648       3.405550       7.089000       1.650654      13.845686          -0.001611
           27              C       3.818417       8.778063       5.242845      -0.103237      29.772552 0.41576525E+03  0.97106491E+04                                 8.437397                            6.900137       0.025735       1.992909                    0.999510      28.990980      84.327933       0.610671       0.429436      -1.051201      -0.025454      -0.017066      -0.003055       0.030798       0.012288      -0.019246      -0.009207      -0.024835      -0.075027      -0.035527       0.000946       0.034581              9.034467       8.183280      -1.642766       2.118021       6.822492       1.974931      12.097629           0.002977
           28              C       2.929076       8.958540       4.218667      -0.167952      32.747906 0.45627850E+03  0.10893670E+05                                 8.989953                            7.206512       0.006389       1.982110                    0.998992      29.756754      87.149590       0.601050       0.426827      -1.054141       0.009218      -0.021447       0.009884       0.025351       0.014814       0.002902      -0.014755      -0.034347       0.031359      -0.029597       0.001934       0.027662              9.793414       9.860488      -2.434540       2.402641       7.676622       1.804578      11.843134           0.002009
           29              C       1.890194       9.898112       4.302227       0.297688      28.172729 0.34866896E+03  0.78225228E+04                                 8.373137                            6.509718      -0.062580       2.012175                    0.999600      25.342799      73.146593       0.599005       0.455766      -1.031769      -0.040204       0.000596      -0.083781       0.092930       0.021144       0.010119      -0.018475      -0.001762      -0.004384      -0.033374       0.009086       0.024288              9.343942       9.114604      -2.345601       1.932492       6.858092       1.637256      12.059129           0.006627
           30              C       1.714096      10.624586       5.522998       0.080687      37.097817 0.45729543E+03  0.10954916E+05                                10.017672                            7.428037      -0.388358       1.886564                    0.997777      28.108784      83.226453       0.565082       0.452462      -1.035952       0.019210       0.004807       0.066601       0.069482      -0.008300       0.016303      -0.032233       0.007708      -0.041658      -0.040045       0.001845       0.038200             11.575990      13.731586      -4.461920       1.352921       8.477956       1.785126      12.518428           0.004599
           31              C       1.708879       3.723845       1.562804       0.535985      22.169778 0.27625918E+03  0.59181021E+04                                 7.426539                            6.018288      -0.364261       1.924132                    0.998402      24.151195      70.835436       0.581540       0.491655      -1.000338       0.037754      -0.081214      -0.002346       0.089591       0.031905      -0.065535      -0.036943      -0.030761       0.091269      -0.073237      -0.023260       0.096498              8.095353       8.693273      -1.787565       2.114500       9.263894       0.710778       6.328894           0.000427
           32              C       0.725548       4.865334       1.549253       0.084079      33.098478 0.42947649E+03  0.10117940E+05                                 9.261005                            7.140086      -0.314964       1.912868                    0.998482      27.529652      80.563123       0.584056       0.445142      -1.041252      -0.074019       0.039448      -0.005761       0.084072       0.019958      -0.019031      -0.029431       0.046787       0.078542      -0.050616      -0.002377       0.052993             10.507598      10.587892      -3.473438       2.134543      13.734355       1.862652       7.200546          -0.000063
           33              C       0.888677       5.977544       2.352110      -0.103516      29.786104 0.41598822E+03  0.97172123E+04                                 8.439749                            6.901819       0.025207       1.992584                    0.999510      29.000942      84.364306       0.610616       0.429415      -1.051208      -0.025435       0.002713       0.016756       0.030579       0.019792      -0.011509      -0.010847       0.024516       0.073112      -0.035739       0.001148       0.034591              9.037158       8.185305      -2.169865       1.574987      11.971411       2.138961       6.954758           0.002602
           34              C       5.858833       7.006929       2.204186      -0.168164      32.761846 0.45650371E+03  0.10900494E+05                                 8.992196                            7.208064       0.006532       1.981981                    0.998994      29.767336      87.189033       0.601008       0.426800      -1.054148       0.009508      -0.010460       0.020855       0.025194      -0.002433      -0.014844      -0.014582      -0.033758       0.032847      -0.029501       0.002062       0.027439              9.795993       9.863109      -2.479006       2.357841      11.727589       1.933673       7.797282          -0.006465
           35              C       4.819955       6.953191       1.262438       0.297711      28.174948 0.34869599E+03  0.78231896E+04                                 8.373424                            6.509855      -0.061785       2.012430                    0.999601      25.342327      73.142728       0.599021       0.455750      -1.031790      -0.040258       0.083403       0.001615       0.092625      -0.009302      -0.021343      -0.018573       0.000649       0.001192      -0.033231       0.008935       0.024297              9.344383       9.116370      -2.006882       2.283764      11.949572       1.797847       6.967208           0.002933
           36              C       4.643864       5.756059       0.497636       0.080949      37.085884 0.45715619E+03  0.10950605E+05                                10.015566                            7.426944      -0.387109       1.887051                    0.997782      28.101639      83.198084       0.565126       0.452467      -1.035963       0.018859      -0.066147      -0.007340       0.069174      -0.016484       0.007605      -0.032367       0.022158       0.002798      -0.039608       0.001805       0.037803             11.573412      13.727631      -1.494342       4.414666      12.399873       1.908790       8.592732           0.000471
           37              C       1.220852       1.443988       3.771506       0.535796      22.176309 0.27638310E+03  0.59212545E+04                                 7.428119                            6.019883      -0.364133       1.924225                    0.998406      24.148454      70.823886       0.581444       0.491695      -1.000345      -0.037607       0.000468      -0.081579       0.089831       0.066456      -0.029771      -0.035717      -0.063631      -0.005585      -0.073410      -0.022889       0.096299              8.096934       8.694390      -2.170175       1.720656       6.288030       0.616006       9.308382           0.000318
           38              C       2.204179       1.394264       4.911991       0.083531      33.107206 0.42966673E+03  0.10123464E+05                                 9.261961                            7.141311      -0.315026       1.912754                    0.998481      27.536445      80.585107       0.584054       0.445098      -1.041286       0.074096      -0.006788       0.039356       0.084174       0.019401      -0.019119      -0.027530      -0.017573      -0.114976      -0.050666      -0.002114       0.052780             10.508071      10.589106      -2.243963       3.404568       7.089898       1.650801      13.845210          -0.001553
           39              C       2.041044       2.161464       6.049089      -0.103183      29.769196 0.41574062E+03  0.97098218E+04                                 8.436552                            6.899860       0.025701       1.992933                    0.999508      28.988665      84.317042       0.610700       0.429427      -1.051218       0.025392       0.016907       0.003150       0.030668       0.012063      -0.019218      -0.009176      -0.025013      -0.074835      -0.035486       0.001079       0.034407              9.033213       8.181893      -1.642633       2.116763       6.822346       1.974926      12.095399           0.002888
           40              C       2.930385       1.980987       7.073267      -0.167533      32.725355 0.45593341E+03  0.10883153E+05                                 8.985991                            7.204047       0.006829       1.982497                    0.998985      29.741120      87.088957       0.601132       0.426858      -1.054143      -0.009385       0.021189      -0.009620       0.025092       0.014924       0.002969      -0.014962      -0.034154       0.032064      -0.029774       0.001933       0.027841              9.788622       9.855651      -2.433276       2.400840       7.673636       1.803630      11.836578           0.002238
           41              C       3.969267       1.041415       6.989707       0.298099      28.160117 0.34850692E+03  0.78178143E+04                                 8.370643                            6.508275      -0.061561       2.012656                    0.999600      25.333096      73.108543       0.599074       0.455776      -1.031785       0.040064      -0.000818       0.083909       0.092986       0.021172       0.009919      -0.018358      -0.001818      -0.004252      -0.033194       0.008878       0.024316              9.340773       9.111663      -2.344672       1.931765       6.856259       1.636662      12.054397           0.006291
           42              C       4.145365       0.314941       5.768936       0.080870      37.093576 0.45725968E+03  0.10953891E+05                                10.017288                            7.428024      -0.388702       1.886489                    0.997779      28.106317      83.219652       0.565048       0.452496      -1.035928      -0.019430      -0.005164      -0.066289       0.069270      -0.008152       0.016371      -0.032323       0.007858      -0.041912      -0.040236       0.002038       0.038198             11.575286      13.731277      -4.462093       1.352605       8.477917       1.784786      12.516663           0.004769
           43              N       0.301292       6.185719      10.611369      -0.282978      43.658639 0.62196803E+03  0.15837548E+05                                10.465492                            8.180540      -0.301856       1.892520                    0.998961      30.727302      89.065102       0.596155       0.403485      -1.083088       0.010373      -0.109702      -0.076708       0.134262      -0.007342       0.014782      -0.031026       0.071493       0.026899      -0.055226       0.010711       0.044516             11.843634      14.645796      -4.142986       3.833524      13.070210       0.171758       7.814897          -0.067144
           44              N       2.628399      10.409981       6.518946      -0.283796      43.704844 0.62275573E+03  0.15863069E+05                                10.473816                            8.186632      -0.303567       1.891696                    0.998965      30.748072      89.148840       0.595817       0.403575      -1.082997      -0.010960      -0.073734      -0.112507       0.134962      -0.015158       0.006869      -0.029635       0.020825      -0.126569      -0.055466       0.010669       0.044797             11.853172      14.659517      -3.966634       4.024209       7.814547       0.004061      13.085453           0.068275
           45              N       5.558169       4.753808       0.680565      -0.283406      43.675677 0.62223838E+03  0.15846361E+05                                10.468455                            8.182490      -0.302748       1.892153                    0.998961      30.735284      89.097492       0.596057       0.403502      -1.083062      -0.010402       0.109862       0.076880       0.134493      -0.007415       0.014640      -0.031236       0.072005       0.026862      -0.055596       0.010972       0.044624             11.847338      14.650239      -4.144959       3.834233      13.075352       0.171988       7.816422           0.067878
           46              N       3.231062       0.529546       4.772988      -0.283430      43.690164 0.62253787E+03  0.15855968E+05                                10.471164                            8.184991      -0.302771       1.892011                    0.998965      30.742185      89.124391       0.595905       0.403554      -1.083022       0.010562       0.073319       0.112473       0.134675      -0.015274       0.006960      -0.029390       0.020403      -0.125865      -0.055073       0.010361       0.044712             11.849708      14.655545      -3.966215       4.021946       7.813348       0.003963      13.080231           0.067602
           47              O       3.498046       0.711047      10.535262      -0.910636      53.986426 0.10524665E+04  0.30205459E+05                                11.643056                           10.187674      -0.573704       1.776690                    0.997775      35.463907     104.982531       0.577106       0.369805      -1.120160      -0.007684       0.028154       0.008711       0.030456       0.014320       0.045110      -0.006662      -0.018220       0.031695      -0.052922       0.007739       0.045183             12.992785      12.583298       0.657412      -0.189856      14.912610      -0.593974      11.482446           0.036775
           48              O       4.398953       8.171996      10.538762      -0.565168      42.405345 0.74857516E+03  0.19682571E+05                                 9.851086                            8.693666      -0.302828       1.923148                    0.995755      30.067791      84.533238       0.615259       0.378618      -1.116247      -0.029662      -0.019247      -0.041197       0.054291       0.041842       0.016173       0.037590       0.042908       0.113012      -0.071558       0.002471       0.069088             10.462195       8.820484       0.642863       1.644679      13.418760       3.072415       9.147340          -0.052651
           49              O       3.156702       7.159986       8.998768      -0.486785      29.001651 0.48260391E+03  0.11309958E+05                                 7.458293                            6.847002       0.573838       2.244877                    0.996743      26.893625      70.149563       0.717455       0.364285      -1.133093       0.019220       0.017420       0.005121       0.026440       0.069354       0.011383      -0.038659       0.092280       0.135387      -0.115573       0.049266       0.066307              7.615114       9.719310      -0.128000       2.617476       5.995585      -0.942920       7.130448          -0.019352
           50              O       1.766659       2.884877      10.134511      -0.519233      44.182070 0.67705006E+03  0.17282299E+05                                10.040996                            8.186894      -0.150061       2.000825                    0.994826      28.362204      77.414839       0.646363       0.371235      -1.126836      -0.056283       0.063811       0.000469       0.085088      -0.054147       0.019428      -0.014322      -0.037815      -0.149278      -0.055986      -0.030129       0.086115             11.144535      12.067060      -4.508718       1.460238      14.511369      -0.104728       6.855176           0.052150
           51              O       5.291164      10.507438       1.044617      -0.909026      53.977642 0.10524049E+04  0.30204673E+05                                11.644084                           10.189409      -0.574305       1.776413                    0.997792      35.464211     105.001305       0.576857       0.369953      -1.119995       0.007929       0.007308       0.027460       0.029501      -0.044169      -0.015699      -0.005869      -0.025963       0.013856      -0.052866       0.008538       0.044328             12.993061      12.587334       0.210926      -0.650575      11.527131      -0.703485      14.864717           0.038020
           52              O       4.390231      10.274453       8.501923      -0.566131      42.434819 0.74924126E+03  0.19704730E+05                                 9.856772                            8.698575      -0.304569       1.922480                    0.995755      30.078920      84.578206       0.614967       0.378709      -1.116165       0.030637      -0.040620      -0.020067       0.054693      -0.014591      -0.042134       0.040359      -0.033107      -0.113123      -0.071592       0.002429       0.069163             10.468404       8.824002      -1.623533      -0.694197       8.960798       2.932771      13.620413           0.060271
           53              O       5.632491       8.767309       7.441610      -0.487453      29.012406 0.48283862E+03  0.11316760E+05                                 7.459595                            6.848254       0.574857       2.245052                    0.996748      26.901487      70.172607       0.717459       0.364241      -1.133134      -0.019327       0.004516       0.017753       0.026629      -0.009060      -0.069699      -0.035258      -0.023892      -0.214347      -0.115929       0.049299       0.066629              7.616348       9.720809      -2.620557       0.045009       7.189779      -0.905345       5.938457           0.022223
           54              O       7.022545      10.037986       3.204651      -0.520279      44.253869 0.67842628E+03  0.17326912E+05                                10.053432                            8.196625      -0.151198       1.999995                    0.994854      28.387929      77.516363       0.645786       0.371363      -1.126693       0.056623      -0.002270       0.064155       0.085599      -0.021474       0.053792      -0.017733       0.055096       0.127012      -0.056107      -0.030353       0.086460             11.158778      12.079778      -1.603610       4.465010       6.877025      -0.345895      14.519531           0.055302
           55              O       2.361415      10.228480       0.756672      -0.909989      54.014944 0.10531685E+04  0.30232129E+05                                11.647644                           10.191244      -0.573216       1.776490                    0.997793      35.483730     105.069390       0.576962       0.369818      -1.120095       0.006931      -0.027924      -0.008787       0.030084       0.014670       0.045429      -0.006331      -0.019639       0.032516      -0.053628       0.008196       0.045432             12.998159      12.588302       0.655810      -0.189962      14.916561      -0.595208      11.489614          -0.029421
           56              O       1.460508       2.767531       0.753172      -0.566398      42.453599 0.74962659E+03  0.19717261E+05                                 9.857979                            8.699312      -0.302274       1.922958                    0.995775      30.090009      84.612595       0.615104       0.378579      -1.116269       0.029715       0.019422       0.040905       0.054161       0.042068       0.015972       0.037496       0.042513       0.113348      -0.071671       0.002659       0.069013             10.469765       8.827589       0.642961       1.646195      13.429090       3.074547       9.152617           0.054353
           57              O       2.702759       3.779541       2.293166      -0.488144      29.042983 0.48348894E+03  0.11335975E+05                                 7.465048                            6.853024       0.573877       2.244419                    0.996757      26.917191      70.229093       0.717174       0.364258      -1.133105      -0.019116      -0.017402      -0.005499       0.026429       0.069552       0.011372      -0.039019       0.092938       0.135535      -0.116070       0.049362       0.066708              7.622030       9.728466      -0.128195       2.620186       6.001186      -0.943949       7.136438           0.019860
           58              O       4.092802       8.054650       1.157423      -0.519290      44.209617 0.67753923E+03  0.17298401E+05                                10.046129                            8.190599      -0.151239       2.000284                    0.994836      28.371319      77.455027       0.646110       0.371303      -1.126752       0.056230      -0.064275      -0.000245       0.085400      -0.053887       0.019783      -0.014202      -0.037335      -0.148832      -0.056065      -0.029707       0.085772             11.150672      12.073904      -4.511754       1.460956      14.519813      -0.104536       6.858300          -0.051179
           59              O       0.568297       0.432089      10.247317      -0.911305      54.013312 0.10532167E+04  0.30232441E+05                                11.646963                           10.191581      -0.573818       1.776498                    0.997782      35.477223     105.032186       0.576971       0.369825      -1.120142      -0.012176      -0.007448      -0.027850       0.031295      -0.042355      -0.008663      -0.007559      -0.023112       0.008498      -0.047914       0.005412       0.042502             12.996481      12.590146       0.209426      -0.650295      11.529421      -0.702719      14.869876           0.037206
           60              O       1.469230       0.665074       2.790011      -0.564000      42.379422 0.74807251E+03  0.19666332E+05                                 9.849009                            8.692471      -0.304420       1.922855                    0.995755      30.054183      84.492416       0.615109       0.378769      -1.116120      -0.030146       0.040872       0.020416       0.054737      -0.015105      -0.042060       0.040009      -0.031957      -0.114060      -0.071381       0.002285       0.069096             10.459677       8.816997      -1.621397      -0.693161       8.954692       2.929781      13.607341           0.055030
           61              O       0.226970       2.172218       3.850324      -0.484862      28.932828 0.48113318E+03  0.11266655E+05                                 7.446503                            6.836567       0.574562       2.245859                    0.996721      26.856638      70.020846       0.718016       0.364286      -1.133116       0.019327      -0.004119      -0.017452       0.026364      -0.009111      -0.069346      -0.034387      -0.024307      -0.211543      -0.114786       0.049068       0.065718              7.602870       9.703021      -2.615469       0.044835       7.177901      -0.903178       5.927689           0.020355
           62              O      -1.163084       0.901541       8.087283      -0.520251      44.208809 0.67762621E+03  0.17300560E+05                                10.045276                            8.190750      -0.149945       2.000728                    0.994826      28.372328      77.448620       0.646171       0.371269      -1.126818      -0.056636       0.001939      -0.063680       0.085245      -0.021258       0.054128      -0.017665       0.054792       0.126580      -0.055786      -0.030805       0.086591             11.149080      12.069441      -1.601799       4.461331       6.872291      -0.345316      14.505508           0.053431

******************************************************
Auxiliary information for the entire system
The total spin magnetic moment of the unit cell is   1.800254
The total net atomic charge of the unit cell is   -0.000001
Accuracy of reproducing the electrostatic potential in the unit cell:
  The inner radius (bohr) =    5.0000
  The outer radius (bohr) =   12.0000
  Valid grid points have density less than (e/(bohr^3)) =    0.0001
  The number of valid grid points were=         4130
  The rms potential error without charges in kcal/mol is=      4.08315
  The rms potential error with partial charges in kcal/mol is=      0.17734
  The RRMSE value at monopole order=      0.04343
  The rms potential error with partial charges and cloud penetration in kcal/mol is=      0.16992
  The RRMSE value at monopole order with cloud penetration is=      0.04162
  The rms potential error with partial charges and atomic dipoles in kcal/mol is=      0.35876
  The RRMSE value at dipole order=      0.08786
  The rms potential error with partial charges, atomic dipoles and cloud penetration in kcal/mol is=      0.33255
  The RRMSE value at dipole order with cloud penetration=      0.08145

******************************************************
The electron densities and ab initio electrostatic potential were computed in VASP using the PBE functional and
projector augmented wave method. See the main text of the journal article for a description of computational details.
The atomic charges, dipoles, and quadrupoles were computed with the DDEC6 method as described in
(a) T. A. Manz and N. Gabaldon Limas, RSC Adv. 6 (2016) 47771-47801 DOI: 10.1039/c6ra04656h
(b) N. Gabaldon Limas and T. A. Manz, RSC Adv. 8 (2018) 2678-2707 DOI: 10.1039/c7ra11829e.
For each atom in the material, the electron cloud parameters were fit to the spherically averaged atom-in-material
electron density using radial positions for which this density was between 10^-4 and 10^-2 electrons per cubic bohr.
The polarizabilities, dispersion coefficients, and quantum Drude oscillator (QDO) parameters were fit using the MCLF method.
The magnetic structure of the system was optimized in VASP from the default ferromagnetic initial guess using spin polarization.
The atomic spin moments (ASMs) were computed on this optimized magnetic structure using the DDEC6 partition as inputs
to the method of T. A. Manz and D. S. Sholl, J. Chem. Theory Comput. 7 (2011) 4146-4164 DOI: 10.1021/ct200539n.
The RMSE and RRMSE were computed using a uniform grid with Ewald summation.
