# Supplementary material for: A collection of forcefield precursors for metal–organic frameworks
Source: RSC Adv. 2019 Nov 13;9(63):36492–507. doi: 10.1039/c9ra07327b (PMC9075174; doi:10.1039/c9ra07327b)
Supplement: RA-009-C9RA07327B-s5425 [file RA-009-C9RA07327B-s5425.xyz]

   90
jmolscript: load "" {1 1 1} spacegroup "x,y,z" unitcell [{     12.346400     0.000000     0.000000 }, {      0.000000    12.487100     0.000000 }, {     -5.644665     0.000000    12.820586 }]
Cd     0.000000     0.000000     0.000000     0.850093
Cd     6.173200     6.243550     0.000000     0.850093
H      8.180445     0.037461     6.012855     0.123316
H      2.716693     0.545686    12.320583     0.108601
H      5.601433    10.311847     0.491028     0.110979
H      6.496885     0.295944     7.626967     0.128707
H      5.801010     0.275965     9.824415     0.091365
H     -2.953703    12.090010    11.055191     0.089871
H     -2.163010    12.086264     8.911589     0.127721
H      4.694490     6.281011     6.807731     0.123316
H     10.158242     6.789236     0.500003     0.108601
H     -5.072898     4.068297    12.329558     0.110979
H      6.378050     6.539494     5.193619     0.128707
H      7.073925     6.519515     2.996171     0.091365
H      3.482238     5.846460     1.765395     0.089871
H      2.691545     5.842714     3.908997     0.127721
H     -1.478710    12.449639     6.807731     0.123312
H      3.985042    11.941414     0.500003     0.108601
H      1.100302     2.175253    12.329558     0.110979
H      0.204850    12.191156     5.193619     0.128707
H      0.900725    12.211135     2.996171     0.091365
H      9.655438     0.397090     1.765395     0.089871
H      8.864745     0.400836     3.908997     0.127720
H      2.007245     6.206089     6.012855     0.123312
H     -3.456507     5.697864    12.320583     0.108601
H     11.774633     8.418803     0.491028     0.110979
H      0.323685     5.947606     7.626967     0.128707
H     -0.372190     5.967585     9.824415     0.091365
H      3.219497     6.640640    11.055191     0.089871
H      4.010190     6.644386     8.911589     0.127721
C      1.836562     0.319670    12.519302    -0.171408
C      7.873462     9.109339     0.288463     0.315772
C      3.881445    10.741403    12.482123     0.297429
C      5.835072    11.188442     0.288463    -0.160922
C      7.112128     0.158586     8.310304    -0.203989
C      8.460086    -0.031218     8.019277     0.156240
C      6.702765     0.142353     9.641081     0.097319
C     -3.551624    12.237358    10.357751     0.099491
C      8.199316    10.426728    -0.028205    -0.256715
C     -3.067938    12.238607     9.062872    -0.185752
C      7.155128    11.485635    -0.020513     0.104207
C      8.909278     0.028720     6.606448    -0.135998
C     11.038373     6.563220     0.301284    -0.171408
C      5.001473     2.865789    12.532123     0.315772
C      8.993490     4.497853     0.338463     0.297429
C     -5.306537     4.944892    12.532123    -0.160922
C      5.762807     6.402136     4.510282    -0.203989
C      4.414849     6.212332     4.801309     0.156240
C      6.172170     6.385903     3.179505     0.097319
C      4.080159     5.993808     2.462835     0.099491
C     10.320284     4.183178     0.028205    -0.256715
C      3.596473     5.995057     3.757714    -0.185752
C     11.364472     5.242085     0.020513     0.104207
C      3.965657     6.272270     6.214138    -0.135998
C      4.865173    12.167430     0.301284    -0.171407
C     -1.171727     3.377761    12.532123     0.315772
C      2.820290     1.745697     0.338463     0.297429
C      0.866663     1.298658    12.532123    -0.160922
C     -0.410393    12.328514     4.510282    -0.203990
C     -1.758351     0.031218     4.801309     0.156234
C     -0.001030    12.344747     3.179505     0.097319
C     10.253359     0.249742     2.462835     0.099491
C      4.147084     2.060372     0.028205    -0.256715
C      9.769673     0.248493     3.757714    -0.185751
C      5.191272     1.001465     0.020513     0.104207
C     -2.207543    -0.028720     6.214138    -0.135942
C     -4.336638     5.923880    12.519302    -0.171407
C      1.700262     9.621311     0.288463     0.315772
C     -2.291755     7.989247    12.482123     0.297429
C     12.008272     7.542208     0.288463    -0.160922
C      0.938928     6.084964     8.310304    -0.203990
C      2.286886     6.274768     8.019277     0.156234
C      0.529565     6.101197     9.641081     0.097319
C      2.621576     6.493292    10.357751     0.099491
C      2.026116     8.303921    -0.028205    -0.256715
C      3.105262     6.492043     9.062872    -0.185751
C      0.981928     7.245015    -0.020513     0.104207
C      2.736078     6.214830     6.606448    -0.135942
N      7.517862    12.434654    10.650061    -0.210281
N      4.970657    11.069814    12.203916    -0.475749
N      7.550820     8.039195     0.578208    -0.475275
N      5.357073     6.191104     2.170525    -0.210281
N      7.904278     4.826264     0.616670    -0.475749
N      5.324115     1.795645    12.242378    -0.475275
N     -0.816127     0.052446     2.170525    -0.210281
N      1.731078     1.417286     0.616670    -0.475749
N     -0.849085     4.447905    12.242378    -0.475275
N      1.344662     6.295996    10.650061    -0.210281
N     -1.202543     7.660836    12.203916    -0.475749
N      1.377620    10.691455     0.578208    -0.475275

The following XYZ coordinates are in angstroms. Other properties are in atomic units.
The sperically averaged electron density of each atom fit to a function of the form exp(a - br)
eigen_1, eigen_2 and eigen_3 are the three eigenvalues of traceless quadrupole moment tensor
  atom number  atomic symbol              X              Y              Z     net charge C6 coefficient C8 coefficient C10 coefficient fluctuating dipole atomic polarizability isotropic forcefield polarizability              a              b squared Pearson coefficient          <r^3>          <r^4>         wp_QDO          m_QDO          q_QDO       dipole_x       dipole_y       dipole_z         dipole            Qxy            Qxz            Qyz     Q(x^2-y^2)  Q(3z^2 - R^2)        eigen_1        eigen_2        eigen_3 static polarizability      alpha(xx)      alpha(xy)      alpha(xz)      alpha(yy)      alpha(yz)      alpha(zz) atomic spin moment
            1             Cd       0.000000       0.000000       0.000000       0.850093     241.724371 0.48649114E+04  0.19013645E+06                                29.718729                           22.238909       0.911730       1.977530                    0.997362      80.732709     219.064428       0.411086       0.381227      -1.196963       0.000000      -0.000000      -0.000000       0.000000      -0.005167       0.118190      -0.009051      -0.009901      -0.392058      -0.187260       0.068902       0.118358             39.619455      41.934181       1.155296      -8.413060      41.869298      -0.560575      35.054885          -0.000001
            2             Cd       6.173200       6.243550       0.000000       0.850093     241.724362 0.48649110E+04  0.19013643E+06                                29.718729                           22.238909       0.911730       1.977530                    0.997362      80.732706     219.064420       0.411086       0.381227      -1.196963      -0.000000      -0.000000       0.000000       0.000000       0.005167       0.118190       0.009051      -0.009901      -0.392058      -0.187259       0.068902       0.118358             39.619455      41.934181      -1.155293      -8.413059      41.869301       0.560575      35.054884          -0.000001
            3              H       8.180445       0.037461       6.012855       0.123316       1.101305 0.82619209E+01  0.80739141E+02                                 1.696832                            1.630937      -1.116774       2.379890                    0.996419       3.221639       8.634902       0.519133       1.207326      -0.728466      -0.026052      -0.002143      -0.017059       0.031214       0.001030       0.002832       0.001676       0.021721       0.006960      -0.012236       0.001473       0.010763              1.714924       1.812046      -0.005194       0.176078       1.301658      -0.016173       2.031069           0.000003
            4              H       2.716693       0.545686      12.320583       0.108601       1.169009 0.84183611E+01  0.84256814E+02                                 1.870241                            1.721536      -1.219117       2.293420                    0.995092       3.766092      10.876614       0.463546       1.320188      -0.698826       0.032079       0.010393      -0.009165       0.034944       0.000200      -0.004634      -0.004128      -0.007035      -0.038749      -0.014798       0.003960       0.010838              1.966426       2.672770       0.200634      -0.116793       1.739154      -0.064489       1.487354          -0.000001
            5              H       5.601433      10.311847       0.491028       0.110979       1.165149 0.84627490E+01  0.84573514E+02                                 1.854950                            1.719595      -1.068156       2.370122                    0.996727       3.637931      10.402237       0.467747       1.310305      -0.702118      -0.011170      -0.033966       0.007917       0.036621       0.001818      -0.007673      -0.006014       0.005432      -0.042544      -0.017702       0.004212       0.013490              1.940434       1.735512       0.185342      -0.038226       2.644717      -0.213040       1.441072          -0.000001
            6              H       6.496885       0.295944       7.626967       0.128707       1.069758 0.75894019E+01  0.71748329E+02                                 1.577290                            1.498511      -0.842856       2.486106                    0.999506       3.060593       7.760055       0.583927       1.109541      -0.752939      -0.024725       0.005252      -0.024921       0.035496      -0.004722       0.002216      -0.001730       0.030349       0.022980      -0.019792       0.006627       0.013165              1.591261       1.674172      -0.084624       0.308894       1.262845      -0.077856       1.836767           0.000004
            7              H       5.801010       0.275965       9.824415       0.091365       1.422067 0.10254356E+02  0.10565917E+03                                 1.991904                            1.799568      -1.180489       2.313379                    0.995452       3.555780       9.752297       0.501936       1.184293      -0.732760      -0.047252       0.005958       0.006252       0.048035      -0.005687       0.007972      -0.003578       0.040507       0.006333      -0.022357      -0.000961       0.023318              2.104674       2.875465      -0.195055      -0.452711       1.584544       0.076903       1.854014           0.000000
            8              H      -2.953703      12.090010      11.055191       0.089871       1.145061 0.79823447E+01  0.79179676E+02                                 1.878054                            1.699190      -1.212385       2.299006                    0.994332       3.811330      11.114074       0.455238       1.356390      -0.691117       0.031455      -0.007741       0.031957       0.045504      -0.006329       0.002106      -0.001191       0.024090       0.018019      -0.016628       0.005049       0.011580              1.994898       2.041799      -0.090635       0.671505       1.506494      -0.147289       2.436402          -0.000000
            9              H      -2.163010      12.086264       8.911589       0.127721       1.053633 0.76458831E+01  0.73106968E+02                                 1.621516                            1.551375      -0.827947       2.493903                    0.999558       3.156128       8.301206       0.542673       1.180421      -0.734370       0.032659      -0.006173      -0.003789       0.033452      -0.006297       0.002732      -0.001603       0.025636       0.009911      -0.015980       0.002453       0.013526              1.632471       2.011582      -0.121480      -0.167657       1.280401       0.001833       1.605432           0.000002
           10              H       4.694490       6.281011       6.807731       0.123316       1.101303 0.82619033E+01  0.80738916E+02                                 1.696829                            1.630934      -1.116773       2.379891                    0.996419       3.221636       8.634888       0.519134       1.207325      -0.728466       0.026052      -0.002143       0.017059       0.031214      -0.001030       0.002832      -0.001676       0.021721       0.006960      -0.012236       0.001473       0.010763              1.714921       1.812043       0.005194       0.176078       1.301656       0.016173       2.031065           0.000003
           11              H      10.158242       6.789236       0.500003       0.108601       1.169010 0.84183655E+01  0.84256863E+02                                 1.870241                            1.721536      -1.219117       2.293420                    0.995092       3.766093      10.876615       0.463546       1.320187      -0.698826      -0.032079       0.010393       0.009165       0.034944      -0.000200      -0.004634       0.004128      -0.007035      -0.038749      -0.014798       0.003960       0.010838              1.966426       2.672770      -0.200634      -0.116793       1.739154       0.064489       1.487354          -0.000001
           12              H      -5.072898       4.068297      12.329558       0.110979       1.165149 0.84627482E+01  0.84573500E+02                                 1.854950                            1.719595      -1.068156       2.370122                    0.996727       3.637930      10.402232       0.467747       1.310304      -0.702118       0.011170      -0.033965      -0.007917       0.036621      -0.001818      -0.007673       0.006014       0.005432      -0.042544      -0.017702       0.004212       0.013490              1.940433       1.735511      -0.185342      -0.038226       2.644717       0.213040       1.441072          -0.000001
           13              H       6.378050       6.539494       5.193619       0.128707       1.069758 0.75893991E+01  0.71748297E+02                                 1.577290                            1.498511      -0.842856       2.486107                    0.999506       3.060592       7.760053       0.583927       1.109542      -0.752939       0.024725       0.005252       0.024921       0.035496       0.004722       0.002216       0.001730       0.030349       0.022980      -0.019792       0.006627       0.013165              1.591261       1.674172       0.084624       0.308894       1.262845       0.077856       1.836767           0.000004
           14              H       7.073925       6.519515       2.996171       0.091365       1.422067 0.10254358E+02  0.10565920E+03                                 1.991905                            1.799569      -1.180489       2.313379                    0.995452       3.555780       9.752301       0.501935       1.184294      -0.732760       0.047252       0.005958      -0.006252       0.048035       0.005687       0.007972       0.003578       0.040507       0.006333      -0.022357      -0.000961       0.023318              2.104676       2.875467       0.195055      -0.452712       1.584545      -0.076903       1.854015           0.000000
           15              H       3.482238       5.846460       1.765395       0.089871       1.145061 0.79823454E+01  0.79179683E+02                                 1.878054                            1.699190      -1.212385       2.299007                    0.994332       3.811330      11.114073       0.455238       1.356389      -0.691117      -0.031455      -0.007741      -0.031957       0.045504       0.006329       0.002106       0.001191       0.024090       0.018019      -0.016628       0.005049       0.011579              1.994898       2.041799       0.090635       0.671505       1.506494       0.147289       2.436402          -0.000000
           16              H       2.691545       5.842714       3.908997       0.127721       1.053633 0.76458827E+01  0.73106961E+02                                 1.621516                            1.551374      -0.827947       2.493903                    0.999558       3.156128       8.301205       0.542673       1.180421      -0.734370      -0.032659      -0.006173       0.003789       0.033452       0.006297       0.002732       0.001603       0.025636       0.009911      -0.015980       0.002453       0.013526              1.632471       2.011582       0.121480      -0.167657       1.280400      -0.001833       1.605431           0.000002
           17              H      -1.478710      12.449639       6.807731       0.123312       1.101347 0.82623003E+01  0.80743722E+02                                 1.696869                            1.630969      -1.116798       2.379874                    0.996419       3.221692       8.635072       0.519130       1.207318      -0.728468       0.026052       0.002143       0.017060       0.031214       0.001030       0.002832       0.001676       0.021722       0.006961      -0.012237       0.001474       0.010764              1.714962       1.812090      -0.005194       0.176092       1.301679      -0.016174       2.031117           0.000003
           18              H       3.985042      11.941414       0.500003       0.108601       1.169010 0.84183701E+01  0.84256924E+02                                 1.870242                            1.721536      -1.219117       2.293419                    0.995092       3.766094      10.876620       0.463546       1.320187      -0.698826      -0.032079      -0.010393       0.009165       0.034944       0.000200      -0.004634      -0.004128      -0.007035      -0.038749      -0.014798       0.003960       0.010838              1.966427       2.672772       0.200634      -0.116793       1.739154      -0.064489       1.487355          -0.000001
           19              H       1.100302       2.175253      12.329558       0.110979       1.165149 0.84627508E+01  0.84573533E+02                                 1.854950                            1.719595      -1.068156       2.370122                    0.996727       3.637931      10.402236       0.467747       1.310304      -0.702118       0.011170       0.033966      -0.007917       0.036621       0.001818      -0.007673      -0.006014       0.005432      -0.042544      -0.017702       0.004212       0.013491              1.940434       1.735512       0.185342      -0.038226       2.644717      -0.213040       1.441072          -0.000001
           20              H       0.204850      12.191156       5.193619       0.128707       1.069763 0.75894448E+01  0.71748861E+02                                 1.577297                            1.498517      -0.842859       2.486105                    0.999506       3.060599       7.760086       0.583924       1.109544      -0.752939       0.024725      -0.005252       0.024921       0.035496      -0.004722       0.002217      -0.001730       0.030349       0.022979      -0.019792       0.006626       0.013165              1.591268       1.674179      -0.084624       0.308896       1.262850      -0.077857       1.836776           0.000004
           21              H       0.900725      12.211135       2.996171       0.091365       1.422064 0.10254337E+02  0.10565892E+03                                 1.991902                            1.799566      -1.180488       2.313379                    0.995452       3.555778       9.752291       0.501936       1.184294      -0.732760       0.047252      -0.005958      -0.006252       0.048035      -0.005687       0.007972      -0.003578       0.040507       0.006333      -0.022357      -0.000961       0.023318              2.104672       2.875462      -0.195055      -0.452711       1.584543       0.076902       1.854012           0.000000
           22              H       9.655438       0.397090       1.765395       0.089871       1.145061 0.79823469E+01  0.79179697E+02                                 1.878054                            1.699189      -1.212385       2.299007                    0.994332       3.811330      11.114071       0.455238       1.356389      -0.691117      -0.031455       0.007741      -0.031957       0.045504      -0.006329       0.002106      -0.001191       0.024090       0.018019      -0.016628       0.005049       0.011580              1.994898       2.041799      -0.090635       0.671505       1.506493      -0.147289       2.436402          -0.000000
           23              H       8.864745       0.400836       3.908997       0.127720       1.053629 0.76458450E+01  0.73106497E+02                                 1.621511                            1.551370      -0.827944       2.493905                    0.999559       3.156123       8.301181       0.542674       1.180419      -0.734370      -0.032659       0.006173       0.003789       0.033452      -0.006297       0.002732      -0.001603       0.025636       0.009911      -0.015980       0.002454       0.013526              1.632467       2.011576      -0.121480      -0.167656       1.280397       0.001833       1.605427           0.000002
           24              H       2.007245       6.206089       6.012855       0.123312       1.101347 0.82623016E+01  0.80743738E+02                                 1.696869                            1.630969      -1.116798       2.379874                    0.996419       3.221692       8.635072       0.519130       1.207318      -0.728468      -0.026052       0.002143      -0.017060       0.031214      -0.001030       0.002832      -0.001676       0.021722       0.006961      -0.012237       0.001474       0.010764              1.714962       1.812090       0.005194       0.176092       1.301679       0.016174       2.031117           0.000003
           25              H      -3.456507       5.697864      12.320583       0.108601       1.169010 0.84183675E+01  0.84256890E+02                                 1.870241                            1.721536      -1.219117       2.293419                    0.995092       3.766093      10.876616       0.463546       1.320187      -0.698826       0.032079      -0.010393      -0.009165       0.034944      -0.000200      -0.004634       0.004128      -0.007035      -0.038749      -0.014798       0.003960       0.010838              1.966426       2.672771      -0.200634      -0.116793       1.739154       0.064489       1.487354          -0.000001
           26              H      11.774633       8.418803       0.491028       0.110979       1.165149 0.84627522E+01  0.84573550E+02                                 1.854950                            1.719595      -1.068156       2.370122                    0.996727       3.637931      10.402236       0.467747       1.310304      -0.702118      -0.011170       0.033965       0.007917       0.036621      -0.001818      -0.007673       0.006014       0.005432      -0.042544      -0.017702       0.004212       0.013491              1.940434       1.735512      -0.185342      -0.038226       2.644718       0.213040       1.441073          -0.000001
           27              H       0.323685       5.947606       7.626967       0.128707       1.069763 0.75894418E+01  0.71748822E+02                                 1.577296                            1.498516      -0.842859       2.486105                    0.999506       3.060599       7.760084       0.583925       1.109544      -0.752939      -0.024725      -0.005252      -0.024921       0.035496       0.004722       0.002217       0.001730       0.030349       0.022979      -0.019792       0.006626       0.013165              1.591268       1.674178       0.084624       0.308896       1.262849       0.077857       1.836775           0.000004
           28              H      -0.372190       5.967585       9.824415       0.091365       1.422064 0.10254336E+02  0.10565890E+03                                 1.991902                            1.799566      -1.180488       2.313379                    0.995452       3.555778       9.752289       0.501936       1.184293      -0.732760      -0.047252      -0.005958       0.006252       0.048035       0.005687       0.007972       0.003578       0.040507       0.006333      -0.022357      -0.000961       0.023318              2.104672       2.875461       0.195055      -0.452710       1.584543      -0.076902       1.854011           0.000000
           29              H       3.219497       6.640640      11.055191       0.089871       1.145061 0.79823462E+01  0.79179690E+02                                 1.878054                            1.699189      -1.212385       2.299007                    0.994332       3.811330      11.114072       0.455238       1.356389      -0.691117       0.031455       0.007741       0.031957       0.045504       0.006329       0.002106       0.001191       0.024090       0.018019      -0.016628       0.005049       0.011580              1.994898       2.041799       0.090635       0.671505       1.506494       0.147289       2.436402          -0.000000
           30              H       4.010190       6.644386       8.911589       0.127721       1.053629 0.76458398E+01  0.73106429E+02                                 1.621510                            1.551368      -0.827944       2.493905                    0.999559       3.156122       8.301175       0.542675       1.180418      -0.734371       0.032659       0.006173      -0.003789       0.033452       0.006297       0.002732       0.001603       0.025636       0.009911      -0.015980       0.002454       0.013526              1.632465       2.011574       0.121479      -0.167656       1.280396      -0.001833       1.605425           0.000002
           31              C       1.836562       0.319670      12.519302      -0.171408      38.099789 0.46091501E+03  0.11063936E+05                                 9.979894                            7.246226      -0.055394       1.944731                    0.999231      30.842568      91.427234       0.597287       0.427203      -1.050887      -0.025025       0.018261      -0.001362       0.031009       0.008039      -0.018998      -0.000647       0.044311      -0.060635      -0.026622      -0.012988       0.039610             12.154726      14.818071      -3.421368      -0.092420      16.327953      -1.194644       5.318156           0.000000
           32              C       7.873462       9.109339       0.288463       0.315772      41.763370 0.33727527E+03  0.74711649E+04                                10.611307                            6.425928       0.250390       2.091879                    0.999869      25.247315      71.369063       0.602260       0.459112      -1.034453       0.000271       0.033294      -0.003646       0.033494      -0.082853      -0.003390       0.029426       0.215585      -0.070331      -0.130936      -0.017690       0.148626             14.307615       8.637148       5.446602      -0.916051      28.023341      -2.948046       6.262357          -0.000001
           33              C       3.881445      10.741403      12.482123       0.297429      42.046014 0.35756799E+03  0.80349026E+04                                10.639228                            6.608709       0.188797       2.064184                    0.999899      25.806459      73.404511       0.595084       0.458043      -1.035355      -0.031550      -0.006791      -0.005283       0.032702      -0.081250       0.032453      -0.015213      -0.215047      -0.081416      -0.128017      -0.023791       0.151808             14.039954      26.539344       5.605037      -3.161090       9.126743      -0.714027       6.453776          -0.000000
           34              C       5.835072      11.188442       0.288463      -0.160922      37.519222 0.45186659E+03  0.10788262E+05                                 9.855867                            7.158625      -0.052871       1.946202                    0.999262      30.591357      90.305315       0.603232       0.425285      -1.052542      -0.013680       0.023413      -0.002984       0.027280       0.011028      -0.006572      -0.011707      -0.053996      -0.071858      -0.027942      -0.015617       0.043559             11.961134      16.390682      -3.513669      -0.540755      14.328566      -0.949409       5.164154          -0.000000
           35              C       7.112128       0.158586       8.310304      -0.203989      33.318958 0.42846271E+03  0.99937873E+04                                 8.904549                            6.838738       0.305506       2.065471                    0.999826      29.353152      82.889300       0.641533       0.409327      -1.073351      -0.005047       0.001758       0.009080       0.010536      -0.004592       0.021896      -0.004848       0.030104       0.033365      -0.021444      -0.011605       0.033049             10.335672      11.324363      -0.843910      -3.312774       4.804667      -0.024204      14.877987           0.000008
           36              C       8.460086      -0.031218       8.019277       0.156240      34.900407 0.36914857E+03  0.82884915E+04                                 9.437048                            6.448050      -0.123488       1.982290                    0.999338      25.286378      69.866241       0.645870       0.422364      -1.065866       0.007062       0.001507      -0.012183       0.014162       0.003342      -0.010782       0.003853       0.009484       0.044109      -0.015173      -0.004832       0.020005             12.529663      11.207383      -0.615425      -4.866951       4.946655      -0.529776      21.434950           0.000004
           37              C       6.702765       0.142353       9.641081       0.097319      26.773127 0.31814542E+03  0.69459589E+04                                 7.869935                            6.000648       0.036782       2.026102                    0.999587      25.999748      72.988390       0.660994       0.424426      -1.054867       0.040956      -0.009300       0.016852       0.045253       0.001512       0.009701       0.002164      -0.015729      -0.143492      -0.049317       0.017266       0.032051              9.122524      10.145076      -0.915267      -1.839281       4.484007      -0.084316      12.738490           0.000002
           38              C      -3.551624      12.237358      10.357751       0.099491      27.728632 0.33541961E+03  0.74329892E+04                                 8.154860                            6.220629       0.094924       2.049174                    0.999522      26.154808      74.378579       0.638881       0.432625      -1.048075      -0.044506       0.008698      -0.011383       0.046755       0.000045       0.022830      -0.001211      -0.035759      -0.093653      -0.043791       0.010275       0.033516              9.507658      10.152514      -0.794398      -0.569654       4.656023      -0.490696      13.714436          -0.000000
           39              C       8.199316      10.426728      -0.028205      -0.256715      63.490062 0.55769345E+03  0.13843671E+05                                13.140470                            7.705340      -0.009213       1.955384                    0.998943      31.242254      89.936918       0.618061       0.399226      -1.084018      -0.025322       0.023635      -0.004200       0.034892       0.013455      -0.048320      -0.053110       0.003838      -0.455713      -0.171672       0.062538       0.109134             18.108161      22.776570      -0.328501      -1.785494      24.588925      -1.624415       6.958988           0.000003
           40              C      -3.067938      12.238607       9.062872      -0.185752      32.023381 0.40756842E+03  0.94285328E+04                                 8.785894                            6.739177       0.227376       2.053614                    0.999710      28.956104      82.576269       0.633604       0.417873      -1.063270      -0.002798      -0.000938       0.007276       0.007852      -0.002457      -0.011855       0.000133       0.020252      -0.068475      -0.025803       0.001046       0.024757             10.327275       8.853680      -0.654895      -1.224165       4.743939      -0.638429      17.384206           0.000004
           41              C       7.155128      11.485635      -0.020513       0.104207      39.041981 0.42317071E+03  0.98662126E+04                                10.105969                            6.912872      -0.110225       1.959685                    0.999474      27.223535      77.537115       0.620353       0.423480      -1.061412       0.014592      -0.015919      -0.006740       0.022622      -0.020248      -0.012970      -0.009857      -0.009015      -0.149302      -0.054307       0.008678       0.045629             13.108841      16.987859      -4.625136      -0.581103      17.083084      -0.906211       5.255579           0.000001
           42              C       8.909278       0.028720       6.606448      -0.135998      39.889799 0.41080622E+03  0.95114917E+04                                10.203984                            6.734740       0.138677       2.018914                    0.999653      28.973616      82.356473       0.638938       0.414034      -1.066932      -0.009759       0.003274       0.019607       0.022145      -0.002809       0.014897       0.000693      -0.012975       0.037301      -0.020024       0.000652       0.019372             13.915719      13.497825      -0.001257      -8.668834       5.310580      -0.206344      22.938752           0.000008
           43              C      11.038373       6.563220       0.301284      -0.171408      38.099793 0.46091502E+03  0.11063937E+05                                 9.979896                            7.246226      -0.055395       1.944731                    0.999231      30.842569      91.427239       0.597287       0.427203      -1.050887       0.025025       0.018261       0.001362       0.031009      -0.008039      -0.018998       0.000647       0.044311      -0.060635      -0.026622      -0.012988       0.039610             12.154728      14.818074       3.421370      -0.092420      16.327955       1.194644       5.318156          -0.000000
           44              C       5.001473       2.865789      12.532123       0.315772      41.763366 0.33727524E+03  0.74711643E+04                                10.611307                            6.425928       0.250390       2.091879                    0.999869      25.247314      71.369060       0.602260       0.459112      -1.034453      -0.000271       0.033294       0.003646       0.033494       0.082853      -0.003390      -0.029426       0.215585      -0.070331      -0.130936      -0.017690       0.148626             14.307614       8.637148      -5.446601      -0.916051      28.023339       2.948046       6.262357          -0.000001
           45              C       8.993490       4.497853       0.338463       0.297429      42.046010 0.35756796E+03  0.80349018E+04                                10.639228                            6.608709       0.188797       2.064184                    0.999899      25.806458      73.404506       0.595084       0.458043      -1.035355       0.031550      -0.006791       0.005283       0.032702       0.081250       0.032453       0.015213      -0.215047      -0.081416      -0.128017      -0.023791       0.151808             14.039953      26.539342      -5.605037      -3.161090       9.126742       0.714027       6.453775          -0.000000
           46              C      -5.306537       4.944892      12.532123      -0.160922      37.519212 0.45186645E+03  0.10788257E+05                                 9.855863                            7.158623      -0.052871       1.946203                    0.999262      30.591353      90.305286       0.603233       0.425285      -1.052542       0.013680       0.023413       0.002984       0.027280      -0.011028      -0.006572       0.011706      -0.053996      -0.071858      -0.027942      -0.015617       0.043559             11.961130      16.390676       3.513667      -0.540755      14.328561       0.949409       5.164153           0.000000
           47              C       5.762807       6.402136       4.510282      -0.203989      33.318963 0.42846278E+03  0.99937896E+04                                 8.904551                            6.838739       0.305506       2.065471                    0.999826      29.353153      82.889311       0.641533       0.409327      -1.073351       0.005047       0.001758      -0.009080       0.010536       0.004592       0.021896       0.004848       0.030104       0.033366      -0.021444      -0.011605       0.033049             10.335674      11.324366       0.843910      -3.312775       4.804668       0.024204      14.877990           0.000008
           48              C       4.414849       6.212332       4.801309       0.156240      34.900406 0.36914856E+03  0.82884913E+04                                 9.437047                            6.448050      -0.123488       1.982290                    0.999338      25.286378      69.866241       0.645870       0.422364      -1.065866      -0.007062       0.001507       0.012183       0.014162      -0.003342      -0.010782      -0.003853       0.009484       0.044109      -0.015173      -0.004832       0.020005             12.529662      11.207384       0.615425      -4.866952       4.946655       0.529776      21.434947           0.000004
           49              C       6.172170       6.385903       3.179505       0.097319      26.773130 0.31814545E+03  0.69459598E+04                                 7.869936                            6.000649       0.036782       2.026102                    0.999587      25.999749      72.988402       0.660994       0.424426      -1.054867      -0.040956      -0.009300      -0.016852       0.045253      -0.001512       0.009701      -0.002164      -0.015729      -0.143492      -0.049317       0.017266       0.032051              9.122526      10.145078       0.915267      -1.839281       4.484007       0.084316      12.738492           0.000001
           50              C       4.080159       5.993808       2.462835       0.099491      27.728629 0.33541957E+03  0.74329879E+04                                 8.154859                            6.220628       0.094925       2.049174                    0.999522      26.154806      74.378572       0.638881       0.432625      -1.048075       0.044506       0.008698       0.011383       0.046755      -0.000045       0.022830       0.001211      -0.035759      -0.093653      -0.043791       0.010275       0.033517              9.507657      10.152514       0.794398      -0.569654       4.656023       0.490696      13.714434          -0.000000
           51              C      10.320284       4.183178       0.028205      -0.256715      63.490058 0.55769342E+03  0.13843671E+05                                13.140469                            7.705340      -0.009212       1.955384                    0.998943      31.242253      89.936914       0.618061       0.399226      -1.084018       0.025322       0.023635       0.004200       0.034892      -0.013455      -0.048320       0.053110       0.003838      -0.455713      -0.171672       0.062538       0.109134             18.108160      22.776569       0.328501      -1.785494      24.588925       1.624415       6.958988           0.000003
           52              C       3.596473       5.995057       3.757714      -0.185752      32.023383 0.40756847E+03  0.94285342E+04                                 8.785894                            6.739177       0.227376       2.053614                    0.999710      28.956106      82.576274       0.633604       0.417873      -1.063270       0.002798      -0.000938      -0.007276       0.007852       0.002457      -0.011855      -0.000133       0.020252      -0.068475      -0.025803       0.001046       0.024757             10.327275       8.853681       0.654895      -1.224165       4.743939       0.638429      17.384205           0.000004
           53              C      11.364472       5.242085       0.020513       0.104207      39.041985 0.42317077E+03  0.98662141E+04                                10.105968                            6.912872      -0.110225       1.959685                    0.999474      27.223537      77.537116       0.620353       0.423480      -1.061412      -0.014592      -0.015919       0.006740       0.022622       0.020248      -0.012970       0.009857      -0.009015      -0.149302      -0.054307       0.008678       0.045629             13.108840      16.987858       4.625137      -0.581103      17.083084       0.906211       5.255579           0.000001
           54              C       3.965657       6.272270       6.214138      -0.135998      39.889802 0.41080625E+03  0.95114923E+04                                10.203984                            6.734741       0.138677       2.018914                    0.999653      28.973615      82.356463       0.638938       0.414034      -1.066932       0.009760       0.003274      -0.019607       0.022145       0.002809       0.014897      -0.000693      -0.012975       0.037301      -0.020024       0.000652       0.019372             13.915720      13.497826       0.001257      -8.668837       5.310580       0.206344      22.938753           0.000008
           55              C       4.865173      12.167430       0.301284      -0.171407      38.099771 0.46091473E+03  0.11063928E+05                                 9.979891                            7.246224      -0.055394       1.944731                    0.999231      30.842560      91.427204       0.597287       0.427203      -1.050887       0.025025      -0.018261       0.001362       0.031009       0.008039      -0.018998      -0.000647       0.044311      -0.060635      -0.026622      -0.012988       0.039610             12.154722      14.818066      -3.421367      -0.092420      16.327947      -1.194643       5.318154           0.000000
           56              C      -1.171727       3.377761      12.532123       0.315772      41.763369 0.33727528E+03  0.74711653E+04                                10.611307                            6.425928       0.250390       2.091879                    0.999869      25.247316      71.369065       0.602260       0.459112      -1.034453      -0.000271      -0.033294       0.003646       0.033494      -0.082853      -0.003390       0.029426       0.215585      -0.070331      -0.130936      -0.017690       0.148626             14.307614       8.637147       5.446600      -0.916051      28.023339      -2.948046       6.262356          -0.000001
           57              C       2.820290       1.745697       0.338463       0.297429      42.046008 0.35756798E+03  0.80349022E+04                                10.639227                            6.608708       0.188797       2.064184                    0.999899      25.806459      73.404506       0.595084       0.458043      -1.035356       0.031550       0.006791       0.005283       0.032702      -0.081250       0.032453      -0.015213      -0.215047      -0.081416      -0.128017      -0.023791       0.151808             14.039950      26.539335       5.605035      -3.161089       9.126741      -0.714027       6.453774          -0.000000
           58              C       0.866663       1.298658      12.532123      -0.160922      37.519197 0.45186624E+03  0.10788251E+05                                 9.855861                            7.158621      -0.052870       1.946203                    0.999262      30.591346      90.305264       0.603233       0.425285      -1.052542       0.013680      -0.023413       0.002984       0.027280       0.011028      -0.006572      -0.011706      -0.053996      -0.071858      -0.027942      -0.015617       0.043559             11.961127      16.390671      -3.513665      -0.540755      14.328558      -0.949409       5.164152          -0.000000
           59              C      -0.410393      12.328514       4.510282      -0.203990      33.319031 0.42846443E+03  0.99938404E+04                                 8.904567                            6.838757       0.305497       2.065468                    0.999826      29.353220      82.889632       0.641531       0.409327      -1.073351       0.005047      -0.001758      -0.009081       0.010537      -0.004592       0.021897      -0.004848       0.030104       0.033362      -0.021444      -0.011606       0.033049             10.335682      11.324371      -0.843912      -3.312754       4.804676      -0.024206      14.878000           0.000008
           60              C      -1.758351       0.031218       4.801309       0.156234      34.900688 0.36915230E+03  0.82885964E+04                                 9.437100                            6.448086      -0.123493       1.982286                    0.999338      25.286499      69.866667       0.645867       0.422364      -1.065866      -0.007062      -0.001507       0.012181       0.014161       0.003342      -0.010782       0.003853       0.009486       0.044109      -0.015173      -0.004832       0.020006             12.529743      11.207447      -0.615429      -4.866991       4.946680      -0.529777      21.435102           0.000004
           61              C      -0.001030      12.344747       3.179505       0.097319      26.773107 0.31814519E+03  0.69459528E+04                                 7.869932                            6.000647       0.036784       2.026103                    0.999587      25.999736      72.988359       0.660994       0.424426      -1.054867      -0.040956       0.009300      -0.016852       0.045253       0.001512       0.009701       0.002164      -0.015730      -0.143492      -0.049317       0.017266       0.032051              9.122519      10.145067      -0.915266      -1.839275       4.484005      -0.084317      12.738483           0.000001
           62              C      10.253359       0.249742       2.462835       0.099491      27.728634 0.33541964E+03  0.74329901E+04                                 8.154861                            6.220630       0.094924       2.049174                    0.999522      26.154809      74.378589       0.638880       0.432625      -1.048075       0.044506      -0.008698       0.011383       0.046755       0.000045       0.022831      -0.001211      -0.035759      -0.093653      -0.043791       0.010275       0.033516              9.507660      10.152516      -0.794398      -0.569651       4.656024      -0.490697      13.714439          -0.000000
           63              C       4.147084       2.060372       0.028205      -0.256715      63.490063 0.55769349E+03  0.13843673E+05                                13.140470                            7.705341      -0.009213       1.955384                    0.998943      31.242255      89.936926       0.618060       0.399227      -1.084018       0.025322      -0.023635       0.004200       0.034892       0.013455      -0.048320      -0.053110       0.003838      -0.455713      -0.171672       0.062538       0.109134             18.108161      22.776568      -0.328502      -1.785493      24.588927      -1.624415       6.958988           0.000002
           64              C       9.769673       0.248493       3.757714      -0.185751      32.023380 0.40756836E+03  0.94285314E+04                                 8.785895                            6.739178       0.227375       2.053613                    0.999710      28.956102      82.576274       0.633604       0.417873      -1.063270       0.002799       0.000938      -0.007276       0.007852      -0.002457      -0.011856       0.000133       0.020252      -0.068477      -0.025803       0.001046       0.024757             10.327277       8.853691      -0.654896      -1.224167       4.743941      -0.638428      17.384201           0.000004
           65              C       5.191272       1.001465       0.020513       0.104207      39.041990 0.42317084E+03  0.98662165E+04                                10.105970                            6.912873      -0.110225       1.959685                    0.999474      27.223539      77.537128       0.620353       0.423480      -1.061412      -0.014592       0.015919       0.006740       0.022622      -0.020248      -0.012970      -0.009857      -0.009015      -0.149302      -0.054307       0.008678       0.045629             13.108842      16.987859      -4.625137      -0.581103      17.083088      -0.906211       5.255580           0.000001
           66              C      -2.207543      -0.028720       6.214138      -0.135942      39.887599 0.41078214E+03  0.95107813E+04                                10.203541                            6.734486       0.138743       2.018943                    0.999653      28.972859      82.353281       0.638959       0.414027      -1.066938       0.009757      -0.003274      -0.019607       0.022144      -0.002809       0.014896       0.000693      -0.012971       0.037306      -0.020021       0.000649       0.019372             13.915045      13.497240      -0.001260      -8.668287       5.310360      -0.206333      22.937535           0.000008
           67              C      -4.336638       5.923880      12.519302      -0.171407      38.099765 0.46091467E+03  0.11063926E+05                                 9.979889                            7.246222      -0.055394       1.944731                    0.999231      30.842558      91.427185       0.597287       0.427203      -1.050887      -0.025025      -0.018261      -0.001362       0.031009      -0.008039      -0.018998       0.000647       0.044311      -0.060635      -0.026622      -0.012988       0.039610             12.154719      14.818062       3.421368      -0.092419      16.327943       1.194643       5.318153          -0.000000
           68              C       1.700262       9.621311       0.288463       0.315772      41.763368 0.33727549E+03  0.74711708E+04                                10.611308                            6.425931       0.250390       2.091879                    0.999869      25.247315      71.369062       0.602259       0.459112      -1.034453       0.000271      -0.033294      -0.003646       0.033494       0.082853      -0.003390      -0.029426       0.215585      -0.070331      -0.130936      -0.017690       0.148626             14.307614       8.637147      -5.446597      -0.916050      28.023340       2.948044       6.262357          -0.000001
           69              C      -2.291755       7.989247      12.482123       0.297429      42.046005 0.35756791E+03  0.80349003E+04                                10.639227                            6.608708       0.188797       2.064184                    0.999899      25.806458      73.404506       0.595084       0.458043      -1.035355      -0.031550       0.006791      -0.005283       0.032702       0.081250       0.032453       0.015213      -0.215047      -0.081416      -0.128017      -0.023791       0.151808             14.039950      26.539341      -5.605027      -3.161089       9.126736       0.714026       6.453774          -0.000000
           70              C      12.008272       7.542208       0.288463      -0.160922      37.519203 0.45186624E+03  0.10788251E+05                                 9.855862                            7.158621      -0.052870       1.946203                    0.999262      30.591346      90.305261       0.603233       0.425285      -1.052542      -0.013680      -0.023413      -0.002984       0.027280      -0.011028      -0.006572       0.011707      -0.053996      -0.071858      -0.027942      -0.015617       0.043559             11.961129      16.390676       3.513666      -0.540756      14.328558       0.949409       5.164152           0.000000
           71              C       0.938928       6.084964       8.310304      -0.203990      33.319031 0.42846442E+03  0.99938402E+04                                 8.904567                            6.838757       0.305497       2.065468                    0.999826      29.353220      82.889628       0.641531       0.409327      -1.073351      -0.005047      -0.001758       0.009081       0.010537       0.004592       0.021897       0.004848       0.030104       0.033362      -0.021444      -0.011606       0.033049             10.335682      11.324370       0.843912      -3.312755       4.804676       0.024206      14.878000           0.000008
           72              C       2.286886       6.274768       8.019277       0.156234      34.900687 0.36915228E+03  0.82885957E+04                                 9.437100                            6.448086      -0.123493       1.982286                    0.999338      25.286498      69.866663       0.645867       0.422364      -1.065866       0.007062      -0.001507      -0.012181       0.014161      -0.003342      -0.010782      -0.003853       0.009486       0.044109      -0.015173      -0.004832       0.020006             12.529743      11.207446       0.615428      -4.866991       4.946680       0.529777      21.435103           0.000004
           73              C       0.529565       6.101197       9.641081       0.097319      26.773110 0.31814524E+03  0.69459539E+04                                 7.869932                            6.000647       0.036783       2.026103                    0.999587      25.999738      72.988364       0.660994       0.424426      -1.054867       0.040956       0.009300       0.016852       0.045253      -0.001512       0.009701      -0.002164      -0.015730      -0.143492      -0.049317       0.017266       0.032051              9.122519      10.145067       0.915266      -1.839275       4.484005       0.084317      12.738484           0.000001
           74              C       2.621576       6.493292      10.357751       0.099491      27.728633 0.33541964E+03  0.74329901E+04                                 8.154861                            6.220630       0.094925       2.049174                    0.999522      26.154809      74.378587       0.638880       0.432625      -1.048075      -0.044506      -0.008698      -0.011383       0.046755      -0.000045       0.022831       0.001211      -0.035759      -0.093653      -0.043791       0.010275       0.033517              9.507659      10.152516       0.794399      -0.569650       4.656024       0.490697      13.714438          -0.000000
           75              C       2.026116       8.303921      -0.028205      -0.256715      63.490048 0.55769339E+03  0.13843670E+05                                13.140468                            7.705340      -0.009212       1.955384                    0.998943      31.242251      89.936906       0.618061       0.399226      -1.084018      -0.025322      -0.023635      -0.004200       0.034892      -0.013455      -0.048319       0.053110       0.003838      -0.455713      -0.171672       0.062538       0.109134             18.108158      22.776582       0.328522      -1.785493      24.588905       1.624410       6.958986           0.000002
           76              C       3.105262       6.492043       9.062872      -0.185751      32.023379 0.40756835E+03  0.94285308E+04                                 8.785895                            6.739178       0.227375       2.053613                    0.999710      28.956101      82.576265       0.633604       0.417873      -1.063270      -0.002799       0.000938       0.007276       0.007852       0.002457      -0.011856      -0.000133       0.020252      -0.068477      -0.025803       0.001046       0.024757             10.327277       8.853689       0.654896      -1.224166       4.743941       0.638428      17.384201           0.000004
           77              C       0.981928       7.245015      -0.020513       0.104207      39.041994 0.42317074E+03  0.98662133E+04                                10.105970                            6.912871      -0.110225       1.959685                    0.999474      27.223541      77.537130       0.620353       0.423480      -1.061412       0.014592       0.015919      -0.006740       0.022622       0.020248      -0.012970       0.009857      -0.009015      -0.149302      -0.054307       0.008678       0.045629             13.108843      16.987868       4.625140      -0.581103      17.083081       0.906210       5.255579           0.000001
           78              C       2.736078       6.214830       6.606448      -0.135942      39.887601 0.41078215E+03  0.95107817E+04                                10.203541                            6.734486       0.138743       2.018943                    0.999653      28.972860      82.353284       0.638959       0.414027      -1.066938      -0.009757      -0.003274       0.019607       0.022144       0.002809       0.014896      -0.000693      -0.012970       0.037306      -0.020021       0.000649       0.019372             13.915046      13.497240       0.001260      -8.668288       5.310360       0.206333      22.937538           0.000008
           79              N       7.517862      12.434654      10.650061      -0.210281      35.269669 0.49002180E+03  0.11683121E+05                                 9.057988                            7.231145      -0.062979       2.016257                    0.997800      27.366120      75.218919       0.641996       0.400157      -1.092072       0.044598      -0.000477      -0.142239       0.149068      -0.006755       0.039957      -0.001348       0.012893      -0.218794      -0.085381       0.028290       0.057091             10.377609      12.923249      -1.290050      -0.729057       5.617657      -0.387793      12.591921           0.000002
           80              N       4.970657      11.069814      12.203916      -0.475749      54.936526 0.65334415E+03  0.16628479E+05                                11.767990                            8.254490       0.471840       2.122974                    0.997890      31.630015      87.910285       0.615355       0.391084      -1.105620       0.015826      -0.000537      -0.000602       0.015847      -0.062077       0.037800      -0.016473      -0.174755      -0.096801      -0.104902      -0.023154       0.128057             15.018336      25.575828       6.188140      -2.992277      11.251427      -0.593973       8.227753           0.000001
           81              N       7.550820       8.039195       0.578208      -0.475275      55.231194 0.63709282E+03  0.16100553E+05                                11.805286                            8.146595       0.533521       2.150688                    0.997350      31.163124      86.087921       0.620422       0.390644      -1.106791      -0.005633      -0.014887      -0.002102       0.016055      -0.064798      -0.006090       0.034983       0.171422      -0.082794      -0.106251      -0.016949       0.123200             15.286567      10.525685       5.773391      -1.025197      27.160280      -2.459193       8.173734           0.000001
           82              N       5.357073       6.191104       2.170525      -0.210281      35.269665 0.49002173E+03  0.11683119E+05                                 9.057988                            7.231145      -0.062979       2.016258                    0.997800      27.366118      75.218912       0.641996       0.400157      -1.092072      -0.044598      -0.000477       0.142239       0.149068       0.006755       0.039956       0.001348       0.012893      -0.218794      -0.085381       0.028290       0.057091             10.377608      12.923248       1.290050      -0.729056       5.617656       0.387793      12.591920           0.000002
           83              N       7.904278       4.826264       0.616670      -0.475749      54.936525 0.65334414E+03  0.16628479E+05                                11.767989                            8.254490       0.471840       2.122975                    0.997890      31.630015      87.910283       0.615355       0.391084      -1.105620      -0.015826      -0.000537       0.000602       0.015847       0.062077       0.037800       0.016473      -0.174755      -0.096801      -0.104902      -0.023154       0.128057             15.018335      25.575828      -6.188139      -2.992277      11.251427       0.593973       8.227752           0.000001
           84              N       5.324115       1.795645      12.242378      -0.475275      55.231191 0.63709280E+03  0.16100552E+05                                11.805286                            8.146595       0.533521       2.150687                    0.997350      31.163124      86.087920       0.620422       0.390644      -1.106791       0.005633      -0.014887       0.002102       0.016055       0.064798      -0.006090      -0.034983       0.171422      -0.082794      -0.106251      -0.016949       0.123200             15.286565      10.525684      -5.773390      -1.025197      27.160277       2.459193       8.173734           0.000001
           85              N      -0.816127       0.052446       2.170525      -0.210281      35.269656 0.49002161E+03  0.11683115E+05                                 9.057986                            7.231143      -0.062978       2.016258                    0.997800      27.366114      75.218894       0.641997       0.400157      -1.092072      -0.044598       0.000477       0.142240       0.149068      -0.006755       0.039956      -0.001348       0.012893      -0.218794      -0.085381       0.028290       0.057091             10.377606      12.923244      -1.290049      -0.729055       5.617655      -0.387793      12.591920           0.000002
           86              N       1.731078       1.417286       0.616670      -0.475749      54.936514 0.65334403E+03  0.16628475E+05                                11.767988                            8.254489       0.471840       2.122975                    0.997890      31.630012      87.910273       0.615355       0.391084      -1.105620      -0.015826       0.000537       0.000602       0.015847      -0.062077       0.037800      -0.016473      -0.174755      -0.096801      -0.104902      -0.023154       0.128057             15.018332      25.575822       6.188138      -2.992276      11.251425      -0.593973       8.227751           0.000001
           87              N      -0.849085       4.447905      12.242378      -0.475275      55.231196 0.63709289E+03  0.16100555E+05                                11.805287                            8.146596       0.533521       2.150687                    0.997350      31.163125      86.087927       0.620422       0.390644      -1.106791       0.005633       0.014887       0.002102       0.016055      -0.064798      -0.006090       0.034983       0.171422      -0.082794      -0.106251      -0.016949       0.123200             15.286566      10.525684       5.773390      -1.025196      27.160281      -2.459193       8.173734           0.000001
           88              N       1.344662       6.295996      10.650061      -0.210281      35.269657 0.49002161E+03  0.11683115E+05                                 9.057986                            7.231143      -0.062979       2.016258                    0.997800      27.366114      75.218895       0.641997       0.400157      -1.092072       0.044598       0.000477      -0.142240       0.149068       0.006755       0.039956       0.001348       0.012893      -0.218794      -0.085381       0.028290       0.057091             10.377607      12.923244       1.290050      -0.729055       5.617655       0.387793      12.591920           0.000002
           89              N      -1.202543       7.660836      12.203916      -0.475749      54.936527 0.65334419E+03  0.16628480E+05                                11.767989                            8.254490       0.471840       2.122974                    0.997890      31.630016      87.910286       0.615355       0.391084      -1.105620       0.015826       0.000537      -0.000602       0.015847       0.062077       0.037800       0.016473      -0.174755      -0.096802      -0.104902      -0.023154       0.128057             15.018334      25.575828      -6.188135      -2.992277      11.251424       0.593972       8.227751           0.000001
           90              N       1.377620      10.691455       0.578208      -0.475275      55.231172 0.63709280E+03  0.16100552E+05                                11.805284                            8.146595       0.533521       2.150687                    0.997350      31.163124      86.087922       0.620422       0.390644      -1.106791      -0.005633       0.014887      -0.002102       0.016055       0.064798      -0.006090      -0.034983       0.171422      -0.082794      -0.106251      -0.016949       0.123200             15.286560      10.525681      -5.773385      -1.025196      27.160267       2.459190       8.173732           0.000001

******************************************************
Auxiliary information for the entire system
The total spin magnetic moment of the unit cell is   0.000156
The total net atomic charge of the unit cell is   -0.000005
Accuracy of reproducing the electrostatic potential in the unit cell:
  The inner radius (bohr) =    5.0000
  The outer radius (bohr) =   12.0000
  Valid grid points have density less than (e/(bohr^3)) =    0.0001
  The number of valid grid points were=       164594
  The rms potential error without charges in kcal/mol is=      5.05395
  The rms potential error with partial charges in kcal/mol is=      0.55836
  The RRMSE value at monopole order=      0.11048
  The rms potential error with partial charges and cloud penetration in kcal/mol is=      0.57458
  The RRMSE value at monopole order with cloud penetration is=      0.11369
  The rms potential error with partial charges and atomic dipoles in kcal/mol is=      0.45890
  The RRMSE value at dipole order=      0.09080
  The rms potential error with partial charges, atomic dipoles and cloud penetration in kcal/mol is=      0.45431
  The RRMSE value at dipole order with cloud penetration=      0.08989

******************************************************
The electron densities and ab initio electrostatic potential were computed in VASP using the PBE functional and
projector augmented wave method. See the main text of the journal article for a description of computational details.
The atomic charges, dipoles, and quadrupoles were computed with the DDEC6 method as described in
(a) T. A. Manz and N. Gabaldon Limas, RSC Adv. 6 (2016) 47771-47801 DOI: 10.1039/c6ra04656h
(b) N. Gabaldon Limas and T. A. Manz, RSC Adv. 8 (2018) 2678-2707 DOI: 10.1039/c7ra11829e.
For each atom in the material, the electron cloud parameters were fit to the spherically averaged atom-in-material
electron density using radial positions for which this density was between 10^-4 and 10^-2 electrons per cubic bohr.
The polarizabilities, dispersion coefficients, and quantum Drude oscillator (QDO) parameters were fit using the MCLF method.
The magnetic structure of the system was optimized in VASP from the default ferromagnetic initial guess using spin polarization.
The atomic spin moments (ASMs) were computed on this optimized magnetic structure using the DDEC6 partition as inputs
to the method of T. A. Manz and D. S. Sholl, J. Chem. Theory Comput. 7 (2011) 4146-4164 DOI: 10.1021/ct200539n.
The RMSE and RRMSE were computed using a uniform grid with Ewald summation.
