# Supplementary material for: A collection of forcefield precursors for metal–organic frameworks
Source: RSC Adv. 2019 Nov 13;9(63):36492–507. doi: 10.1039/c9ra07327b (PMC9075174; doi:10.1039/c9ra07327b)
Supplement: RA-009-C9RA07327B-s5426 [file RA-009-C9RA07327B-s5426.xyz]

   43
jmolscript: load "" {1 1 1} spacegroup "x,y,z" unitcell [{      7.393700     0.000000     0.000000 }, {      0.000000    10.962300     0.000000 }, {      0.000000    -4.219094    11.907748 }]
Zn     0.000000     0.000000     0.000000     0.760725
H      1.698333     6.606923     0.232201     0.109931
H      1.698333     0.136283    11.675547     0.109931
H      5.695367     0.136283    11.675547     0.109931
H      5.695367     6.606923     0.232201     0.109930
H      0.000000     7.387989     8.930811     0.092537
H      0.000000     6.450783     6.857672     0.130331
H      0.000000     2.851532     8.597394     0.126460
H      0.000000     3.899035    10.671724     0.096518
H      0.000000    -0.644783     2.976937     0.092537
H      0.000000     0.292423     5.050076     0.130331
H      0.000000     3.891674     3.310354     0.126461
H      0.000000     2.844171     1.236024     0.096518
C      2.517555     9.037445     0.646591     0.306864
C      2.507943     6.158840     0.141702    -0.163203
C      2.517555    -2.294239    11.261157     0.306864
C      2.507943     0.584366    11.766046    -0.163199
C      4.876145    -2.294239    11.261157     0.306863
C      4.885757     0.584366    11.766046    -0.163203
C      4.876145     9.037445     0.646591     0.306863
C      4.885757     6.158840     0.141702    -0.163199
C      3.696850     8.319915     0.564427    -0.228569
C      3.696850     6.863426     0.294121     0.112340
C      3.696850    -1.576709    11.343321    -0.228569
C      3.696850    -0.120220    11.613627     0.112340
C      0.000000     6.459667     8.865318     0.098859
C      0.000000     5.903501     7.610242    -0.194096
C      0.000000     4.530972     7.464967     0.171903
C      0.000000     4.005699     6.082478    -0.106744
C      0.000000     3.780027     8.643834    -0.177740
C      0.000000     4.413351     9.897720     0.079897
C      0.000000     0.283539     3.042430     0.098860
C      0.000000     0.839705     4.297506    -0.194097
C      0.000000     2.212234     4.442781     0.171899
C      0.000000     2.737507     5.825270    -0.106712
C      0.000000     2.963179     3.263914    -0.177739
C      0.000000     2.329855     2.010028     0.079897
N      1.521623     9.621179     0.716846    -0.441272
N      1.521623    -2.877973    11.190902    -0.441272
N      5.872077    -2.877973    11.190902    -0.441272
N      5.872077     9.621179     0.716846    -0.441272
N      0.000000     5.754945     9.994173    -0.206716
N      0.000000     0.988261     1.913575    -0.206716

The following XYZ coordinates are in angstroms. Other properties are in atomic units.
The sperically averaged electron density of each atom fit to a function of the form exp(a - br)
eigen_1, eigen_2 and eigen_3 are the three eigenvalues of traceless quadrupole moment tensor
  atom number  atomic symbol              X              Y              Z     net charge C6 coefficient C8 coefficient C10 coefficient fluctuating dipole atomic polarizability isotropic forcefield polarizability              a              b squared Pearson coefficient          <r^3>          <r^4>         wp_QDO          m_QDO          q_QDO       dipole_x       dipole_y       dipole_z         dipole            Qxy            Qxz            Qyz     Q(x^2-y^2)  Q(3z^2 - R^2)        eigen_1        eigen_2        eigen_3 static polarizability      alpha(xx)      alpha(xy)      alpha(xz)      alpha(yy)      alpha(yz)      alpha(zz) atomic spin moment
            1             Zn       0.000000       0.000000       0.000000       0.760725     147.055961 0.21553260E+04  0.71081861E+05                                23.161848                           15.765384       0.581210       2.003364                    0.995868      49.774718     138.515734       0.429470       0.432442      -1.121370       0.000000      -0.000000      -0.000000       0.000000      -0.000000      -0.000000      -0.095748       0.025054      -0.268384      -0.142067       0.057258       0.084810             33.140017      41.880964       0.000001      -0.000000      29.985489       6.285124      27.553598          -0.000041
            2              H       1.698333       6.606923       0.232201       0.109931       1.102826 0.78058210E+01  0.76038625E+02                                 1.753929                            1.625509      -0.937026       2.429652                    0.998409       3.463447       9.607340       0.495335       1.269380      -0.711524      -0.031235       0.014857       0.003963       0.034814       0.002425       0.000484       0.004954       0.011508      -0.050800      -0.018112       0.003331       0.014782              1.832636       2.230430      -0.425578      -0.014548       1.898637       0.008666       1.368842           0.000005
            3              H       1.698333       0.136283      11.675547       0.109931       1.102828 0.78058396E+01  0.76038848E+02                                 1.753931                            1.625511      -0.937028       2.429650                    0.998409       3.463450       9.607350       0.495335       1.269379      -0.711524      -0.031235      -0.014857      -0.003963       0.034814      -0.002425      -0.000484       0.004954       0.011508      -0.050800      -0.018112       0.003331       0.014782              1.832639       2.230433       0.425579       0.014548       1.898640       0.008666       1.368843           0.000005
            4              H       5.695367       0.136283      11.675547       0.109931       1.102826 0.78058249E+01  0.76038673E+02                                 1.753929                            1.625510      -0.937027       2.429651                    0.998409       3.463448       9.607344       0.495335       1.269380      -0.711524       0.031235      -0.014857      -0.003963       0.034814       0.002425       0.000484       0.004954       0.011508      -0.050800      -0.018112       0.003331       0.014782              1.832637       2.230430      -0.425578      -0.014548       1.898638       0.008666       1.368842           0.000005
            5              H       5.695367       6.606923       0.232201       0.109930       1.102828 0.78058435E+01  0.76038893E+02                                 1.753931                            1.625511      -0.937029       2.429650                    0.998409       3.463451       9.607352       0.495335       1.269379      -0.711524       0.031235       0.014857       0.003963       0.034814      -0.002425      -0.000484       0.004954       0.011508      -0.050800      -0.018112       0.003331       0.014782              1.832639       2.230434       0.425579       0.014548       1.898640       0.008666       1.368843           0.000005
            6              H       0.000000       7.387989       8.930811       0.092537       1.365221 0.98631731E+01  0.10042642E+03                                 1.919475                            1.749907      -1.135441       2.332103                    0.996317       3.506200       9.491608       0.516690       1.164246      -0.737496       0.000000       0.046983      -0.002511       0.047050       0.000000      -0.000000      -0.010970      -0.036492       0.008984      -0.019743      -0.003076       0.022819              2.018806       1.517585       0.000000       0.000000       2.807953       0.296215       1.730882          -0.000084
            7              H       0.000000       6.450783       6.857672       0.130331       1.125453 0.80360371E+01  0.77443154E+02                                 1.667892                            1.569885      -0.883682       2.470860                    0.999239       3.136402       8.158518       0.552637       1.150072      -0.742568       0.000000       0.021711      -0.028478       0.035810       0.000000      -0.000000      -0.004237      -0.029046       0.014982      -0.017020       0.003004       0.014015              1.693363       1.301621      -0.000000       0.000000       1.716646      -0.360913       2.061821           0.001284
            8              H       0.000000       2.851532       8.597394       0.126460       1.232758 0.94230483E+01  0.95749255E+02                                 1.863301                            1.772122      -1.056865       2.385491                    0.997736       3.451151       9.623090       0.482320       1.249762      -0.717787       0.000000      -0.036587       0.000152       0.036587      -0.000000       0.000000      -0.007401      -0.024823       0.005981      -0.013408      -0.002068       0.015477              1.877547       1.458728      -0.000000      -0.000000       2.426634       0.079277       1.747280           0.001076
            9              H       0.000000       3.899035      10.671724       0.096518       1.048711 0.73491857E+01  0.71226263E+02                                 1.752334                            1.617686      -1.147057       2.332954                    0.995568       3.670199      10.491101       0.473287       1.335304      -0.695604       0.000000      -0.027171       0.036439       0.045454      -0.000000       0.000000      -0.005984      -0.032208       0.018477      -0.019184       0.002693       0.016491              1.832298       1.486358       0.000000      -0.000000       1.756003      -0.473193       2.254533           0.000147
           10              H       0.000000      -0.644783       2.976937       0.092537       1.365220 0.98631583E+01  0.10042622E+03                                 1.919472                            1.749905      -1.135440       2.332104                    0.996317       3.506199       9.491600       0.516691       1.164245      -0.737497       0.000000      -0.046983       0.002511       0.047050       0.000000      -0.000000      -0.010970      -0.036492       0.008984      -0.019743      -0.003076       0.022819              2.018803       1.517583       0.000000       0.000000       2.807948       0.296215       1.730880          -0.000084
           11              H       0.000000       0.292423       5.050076       0.130331       1.125463 0.80361214E+01  0.77444202E+02                                 1.667904                            1.569896      -0.883688       2.470857                    0.999239       3.136414       8.158573       0.552634       1.150076      -0.742567       0.000000      -0.021711       0.028478       0.035810      -0.000000       0.000000      -0.004237      -0.029046       0.014981      -0.017020       0.003004       0.014016              1.693375       1.301629      -0.000000       0.000000       1.716658      -0.360917       2.061838           0.001284
           12              H       0.000000       3.891674       3.310354       0.126461       1.232745 0.94229181E+01  0.95747575E+02                                 1.863286                            1.772108      -1.056855       2.385496                    0.997736       3.451134       9.623016       0.482322       1.249759      -0.717787       0.000000       0.036587      -0.000151       0.036587       0.000000       0.000000      -0.007400      -0.024823       0.005981      -0.013408      -0.002068       0.015476              1.877531       1.458717      -0.000000      -0.000000       2.426611       0.079277       1.747266           0.001076
           13              H       0.000000       2.844171       1.236024       0.096518       1.048711 0.73491861E+01  0.71226270E+02                                 1.752334                            1.617686      -1.147057       2.332953                    0.995568       3.670199      10.491102       0.473287       1.335305      -0.695604      -0.000000       0.027171      -0.036439       0.045454      -0.000000       0.000000      -0.005984      -0.032208       0.018477      -0.019184       0.002693       0.016491              1.832298       1.486359       0.000000      -0.000000       1.756003      -0.473194       2.254533           0.000147
           14              C       2.517555       9.037445       0.646591       0.306864      42.776701 0.32947837E+03  0.72465750E+04                                10.723521                            6.319925       0.290248       2.108120                    0.999894      24.998860      70.119942       0.612593       0.454599      -1.038346       0.029986      -0.018020      -0.001867       0.035034       0.109670       0.012966       0.012761      -0.141189      -0.021876      -0.127015      -0.009172       0.136187             14.736266      24.555099     -10.877520      -0.622919      13.727884       0.648764       5.925816           0.000023
           15              C       2.507943       6.158840       0.141702      -0.163203      37.528296 0.45175439E+03  0.10754297E+05                                 9.789157                            7.120565       0.033032       1.971769                    0.999654      30.336731      88.597117       0.611320       0.420880      -1.058290       0.010485      -0.027182      -0.005422       0.029634      -0.027119      -0.006598       0.006478       0.031131      -0.084627      -0.029699      -0.016749       0.046449             11.915522      11.623734       0.956412       0.267979      18.923236       1.303842       5.199595          -0.000145
           16              C       2.517555      -2.294239      11.261157       0.306864      42.776723 0.32947853E+03  0.72465794E+04                                10.723525                            6.319926       0.290247       2.108120                    0.999894      24.998867      70.119968       0.612593       0.454599      -1.038346       0.029986       0.018020       0.001867       0.035034      -0.109670      -0.012966       0.012761      -0.141189      -0.021876      -0.127015      -0.009172       0.136187             14.736272      24.555109      10.877525       0.622919      13.727890       0.648764       5.925818           0.000023
           17              C       2.507943       0.584366      11.766046      -0.163199      37.528177 0.45175265E+03  0.10754244E+05                                 9.789133                            7.120548       0.033037       1.971771                    0.999654      30.336676      88.596883       0.611321       0.420879      -1.058291       0.010485       0.027182       0.005422       0.029634       0.027119       0.006598       0.006478       0.031130      -0.084628      -0.029700      -0.016749       0.046449             11.915490      11.623708      -0.956405      -0.267978      18.923179       1.303839       5.199583          -0.000145
           18              C       4.876145      -2.294239      11.261157       0.306863      42.776718 0.32947849E+03  0.72465783E+04                                10.723524                            6.319926       0.290248       2.108120                    0.999894      24.998865      70.119962       0.612593       0.454599      -1.038346      -0.029986       0.018020       0.001867       0.035034       0.109670       0.012966       0.012761      -0.141189      -0.021876      -0.127015      -0.009172       0.136187             14.736271      24.555107     -10.877524      -0.622919      13.727890       0.648764       5.925818           0.000023
           19              C       4.885757       0.584366      11.766046      -0.163203      37.528296 0.45175437E+03  0.10754296E+05                                 9.789158                            7.120565       0.033032       1.971769                    0.999654      30.336731      88.597119       0.611320       0.420880      -1.058290      -0.010485       0.027182       0.005422       0.029634      -0.027119      -0.006598       0.006478       0.031131      -0.084627      -0.029699      -0.016749       0.046449             11.915522      11.623734       0.956412       0.267979      18.923237       1.303842       5.199595          -0.000145
           20              C       4.876145       9.037445       0.646591       0.306863      42.776725 0.32947856E+03  0.72465801E+04                                10.723525                            6.319926       0.290247       2.108120                    0.999894      24.998868      70.119970       0.612593       0.454599      -1.038346      -0.029986      -0.018020      -0.001867       0.035034      -0.109670      -0.012966       0.012761      -0.141189      -0.021876      -0.127015      -0.009172       0.136187             14.736272      24.555109      10.877525       0.622919      13.727889       0.648764       5.925818           0.000023
           21              C       4.885757       6.158840       0.141702      -0.163199      37.528174 0.45175261E+03  0.10754243E+05                                 9.789132                            7.120547       0.033037       1.971771                    0.999654      30.336675      88.596878       0.611321       0.420879      -1.058291      -0.010485      -0.027182      -0.005422       0.029634       0.027119       0.006598       0.006478       0.031130      -0.084628      -0.029700      -0.016749       0.046449             11.915489      11.623708      -0.956404      -0.267978      18.923177       1.303839       5.199582          -0.000145
           22              C       3.696850       8.319915       0.564427      -0.228569      62.140764 0.51542777E+03  0.12538982E+05                                12.974906                            7.408751      -0.004910       1.969639                    0.999002      30.237898      86.039758       0.630461       0.399350      -1.084445      -0.000000      -0.021869      -0.010873       0.024423       0.000000      -0.000000       0.028782       0.047085      -0.439688      -0.150696       0.053872       0.096824             18.237837      23.306564       0.000003       0.000000      24.724346       2.096606       6.682601          -0.000736
           23              C       3.696850       6.863426       0.294121       0.112340      39.796325 0.42010875E+03  0.97753386E+04                                10.259761                            6.906465      -0.127829       1.957941                    0.999483      27.060052      76.950610       0.618237       0.425776      -1.060165      -0.000000       0.016429       0.001423       0.016490       0.000000      -0.000000       0.016776      -0.032072      -0.135778      -0.048489       0.006594       0.041895             13.532473      12.358544      -0.000000      -0.000000      22.845160       2.033346       5.393714          -0.000230
           24              C       3.696850      -1.576709      11.343321      -0.228569      62.140778 0.51542785E+03  0.12538985E+05                                12.974909                            7.408752      -0.004910       1.969639                    0.999002      30.237900      86.039772       0.630461       0.399350      -1.084445       0.000000       0.021869       0.010873       0.024423       0.000000       0.000000       0.028782       0.047085      -0.439688      -0.150696       0.053872       0.096824             18.237842      23.306570       0.000003       0.000000      24.724354       2.096607       6.682602          -0.000737
           25              C       3.696850      -0.120220      11.613627       0.112340      39.796329 0.42010877E+03  0.97753393E+04                                10.259762                            6.906466      -0.127829       1.957941                    0.999483      27.060053      76.950615       0.618237       0.425776      -1.060165       0.000000      -0.016429      -0.001423       0.016490      -0.000000       0.000000       0.016777      -0.032072      -0.135778      -0.048489       0.006594       0.041895             13.532475      12.358545      -0.000000      -0.000000      22.845164       2.033346       5.393715          -0.000230
           26              C       0.000000       6.459667       8.865318       0.098859      27.013177 0.31653137E+03  0.68905789E+04                                 7.893759                            5.960689       0.098516       2.045038                    0.999689      25.814326      71.973892       0.668436       0.420928      -1.058794       0.000000      -0.042079       0.024273       0.048578       0.000000      -0.000000      -0.020538       0.030011      -0.127609      -0.050030       0.013756       0.036274              9.306264       4.360506       0.000000       0.000000      10.408872       2.429803      13.149412          -0.000346
           27              C       0.000000       5.903501       7.610242      -0.194096      34.108194 0.41710736E+03  0.96957246E+04                                 9.139820                            6.791507       0.265311       2.059352                    0.999782      29.252320      83.356246       0.635416       0.414683      -1.066348       0.000000       0.007054       0.003027       0.007676      -0.000000      -0.000000      -0.022869       0.017668       0.000080      -0.027705       0.008821       0.018885             10.892425       4.768917      -0.000000      -0.000000      12.801634       4.031655      15.106724           0.000937
           28              C       0.000000       4.530972       7.464967       0.171903      38.665516 0.39828262E+03  0.91567067E+04                                10.217833                            6.780333      -0.243586       1.935414                    0.999442      26.249343      74.516799       0.615483       0.432855      -1.054418       0.000000      -0.018665      -0.016110       0.024656       0.000000      -0.000000       0.011333       0.018225      -0.011811      -0.016986       0.005905       0.011081             13.821298       5.269761      -0.000000      -0.000000      14.011182       6.794423      22.182952           0.008050
           29              C       0.000000       4.005699       6.082478      -0.106744      57.938930 0.57778096E+03  0.14472229E+05                                13.006706                            8.041715       0.212320       2.007281                    0.999758      31.300485      90.562507       0.582597       0.419726      -1.070349       0.000000       0.093702       0.021927       0.096233       0.000000      -0.000000      -0.019015      -0.020658       0.007688      -0.013484      -0.011610       0.025095             18.641789       7.093424      -0.000000      -0.000000      18.362545      15.012474      30.469398           0.088406
           30              C       0.000000       3.780027       8.643834      -0.177740      33.522621 0.44530281E+03  0.10550982E+05                                 9.107840                            7.064468       0.124193       2.011277                    0.999457      29.893944      86.784785       0.615083       0.420276      -1.059842      -0.000000       0.011660      -0.000822       0.011689       0.000000       0.000000      -0.005328      -0.017547      -0.086410      -0.029344       0.005628       0.023716             10.660172       4.879874      -0.000000      -0.000000       9.963121       1.946877      17.137520           0.002375
           31              C       0.000000       4.413351       9.897720       0.079897      27.858215 0.35236823E+03  0.78818961E+04                                 8.116007                            6.335036       0.183369       2.069624                    0.999697      26.427020      74.773877       0.641120       0.427103      -1.054582      -0.000000       0.044656      -0.010720       0.045924      -0.000000       0.000000      -0.023581       0.034670      -0.064900      -0.038839       0.010687       0.028152              9.356554       4.686880      -0.000000      -0.000000      10.412638       1.262478      12.970143           0.000211
           32              C       0.000000       0.283539       3.042430       0.098860      27.013161 0.31653117E+03  0.68905733E+04                                 7.893756                            5.960687       0.098517       2.045039                    0.999689      25.814316      71.973859       0.668436       0.420928      -1.058794      -0.000000       0.042079      -0.024273       0.048578       0.000000      -0.000000      -0.020538       0.030011      -0.127609      -0.050030       0.013756       0.036274              9.306259       4.360504       0.000000       0.000000      10.408862       2.429799      13.149410          -0.000346
           33              C       0.000000       0.839705       4.297506      -0.194097      34.108281 0.41710892E+03  0.96957732E+04                                 9.139840                            6.791525       0.265301       2.059348                    0.999782      29.252392      83.356592       0.635414       0.414683      -1.066347      -0.000000      -0.007054      -0.003028       0.007677      -0.000000       0.000000      -0.022870       0.017667       0.000075      -0.027707       0.008821       0.018885             10.892442       4.768926      -0.000000      -0.000000      12.801653       4.031641      15.106748           0.000937
           34              C       0.000000       2.212234       4.442781       0.171899      38.665802 0.39828588E+03  0.91568011E+04                                10.217889                            6.780366      -0.243594       1.935410                    0.999442      26.249439      74.517166       0.615481       0.432855      -1.054417       0.000000       0.018665       0.016109       0.024656       0.000000       0.000000       0.011333       0.018223      -0.011813      -0.016986       0.005906       0.011080             13.821392       5.269788      -0.000000      -0.000000      14.011286       6.794505      22.183101           0.008049
           35              C       0.000000       2.737507       5.825270      -0.106712      57.936494 0.57775579E+03  0.14471426E+05                                13.006296                            8.041495       0.212374       2.007302                    0.999758      31.299964      90.560150       0.582611       0.419721      -1.070353      -0.000000      -0.093698      -0.021929       0.096230       0.000000      -0.000000      -0.019013      -0.020660       0.007689      -0.013482      -0.011612       0.025093             18.641156       7.093221      -0.000000      -0.000000      18.361961      15.011925      30.468287           0.088405
           36              C       0.000000       2.963179       3.263914      -0.177739      33.522589 0.44530248E+03  0.10550971E+05                                 9.107833                            7.064465       0.124195       2.011278                    0.999457      29.893919      86.784669       0.615083       0.420276      -1.059842       0.000000      -0.011660       0.000823       0.011689       0.000000       0.000000      -0.005328      -0.017548      -0.086410      -0.029344       0.005628       0.023716             10.660163       4.879873      -0.000000      -0.000000       9.963113       1.946880      17.137504           0.002375
           37              C       0.000000       2.329855       2.010028       0.079897      27.858211 0.35236821E+03  0.78818954E+04                                 8.116007                            6.335036       0.183369       2.069624                    0.999697      26.427018      74.773872       0.641120       0.427103      -1.054582       0.000000      -0.044656       0.010720       0.045925      -0.000000       0.000000      -0.023581       0.034670      -0.064900      -0.038839       0.010687       0.028152              9.356553       4.686880      -0.000000      -0.000000      10.412634       1.262472      12.970144           0.000211
           38              N       1.521623       9.621179       0.716846      -0.441272      60.306159 0.63724370E+03  0.16120133E+05                                12.586079                            8.192761       0.354287       2.097712                    0.998426      30.891439      85.635960       0.612995       0.394990      -1.102719      -0.017966       0.021167      -0.002130       0.027845       0.096080       0.016482       0.014617      -0.091238      -0.007264      -0.105520      -0.005987       0.111507             17.064674      26.840460     -11.871038      -0.170565      15.996769       0.625022       8.356793          -0.000332
           39              N       1.521623      -2.877973      11.190902      -0.441272      60.306167 0.63724372E+03  0.16120134E+05                                12.586080                            8.192762       0.354286       2.097712                    0.998426      30.891439      85.635964       0.612995       0.394990      -1.102719      -0.017966      -0.021167       0.002130       0.027845      -0.096080      -0.016481       0.014617      -0.091238      -0.007264      -0.105520      -0.005987       0.111507             17.064678      26.840466      11.871042       0.170565      15.996772       0.625023       8.356795          -0.000332
           40              N       5.872077      -2.877973      11.190902      -0.441272      60.306157 0.63724361E+03  0.16120131E+05                                12.586079                            8.192761       0.354287       2.097712                    0.998426      30.891436      85.635953       0.612995       0.394990      -1.102719       0.017966      -0.021167       0.002130       0.027845       0.096080       0.016481       0.014617      -0.091238      -0.007264      -0.105520      -0.005987       0.111507             17.064675      26.840462     -11.871040      -0.170565      15.996771       0.625023       8.356794          -0.000332
           41              N       5.872077       9.621179       0.716846      -0.441272      60.306147 0.63724351E+03  0.16120128E+05                                12.586077                            8.192760       0.354287       2.097712                    0.998426      30.891435      85.635946       0.612995       0.394990      -1.102719       0.017966       0.021167      -0.002130       0.027845      -0.096080      -0.016482       0.014617      -0.091238      -0.007264      -0.105520      -0.005987       0.111507             17.064672      26.840457      11.871037       0.170565      15.996767       0.625022       8.356792          -0.000332
           42              N       0.000000       5.754945       9.994173      -0.206716      36.752135 0.50574313E+03  0.12130913E+05                                 9.296531                            7.313779      -0.096615       2.000587                    0.998246      27.450268      75.219274       0.643810       0.396629      -1.096531       0.000000      -0.065916      -0.132717       0.148184       0.000000       0.000000      -0.053312       0.002070      -0.166786      -0.081780       0.028833       0.052947             10.897076       5.658768       0.000000      -0.000000      13.351971       1.294397      13.680489          -0.000556
           43              N       0.000000       0.988261       1.913575      -0.206716      36.752129 0.50574304E+03  0.12130910E+05                                 9.296530                            7.313778      -0.096614       2.000588                    0.998246      27.450265      75.219259       0.643810       0.396629      -1.096531       0.000000       0.065916       0.132717       0.148184      -0.000000      -0.000000      -0.053312       0.002070      -0.166786      -0.081780       0.028833       0.052947             10.897074       5.658767       0.000000      -0.000000      13.351965       1.294396      13.680491          -0.000556

******************************************************
Auxiliary information for the entire system
The total spin magnetic moment of the unit cell is   0.199230
The total net atomic charge of the unit cell is   0.000000
Accuracy of reproducing the electrostatic potential in the unit cell:
  The inner radius (bohr) =    5.0000
  The outer radius (bohr) =   12.0000
  Valid grid points have density less than (e/(bohr^3)) =    0.0001
  The number of valid grid points were=        70652
  The rms potential error without charges in kcal/mol is=      3.10972
  The rms potential error with partial charges in kcal/mol is=      0.66417
  The RRMSE value at monopole order=      0.21358
  The rms potential error with partial charges and cloud penetration in kcal/mol is=      0.67789
  The RRMSE value at monopole order with cloud penetration is=      0.21799
  The rms potential error with partial charges and atomic dipoles in kcal/mol is=      0.52345
  The RRMSE value at dipole order=      0.16833
  The rms potential error with partial charges, atomic dipoles and cloud penetration in kcal/mol is=      0.51113
  The RRMSE value at dipole order with cloud penetration=      0.16437

******************************************************
The electron densities and ab initio electrostatic potential were computed in VASP using the PBE functional and
projector augmented wave method. See the main text of the journal article for a description of computational details.
The atomic charges, dipoles, and quadrupoles were computed with the DDEC6 method as described in
(a) T. A. Manz and N. Gabaldon Limas, RSC Adv. 6 (2016) 47771-47801 DOI: 10.1039/c6ra04656h
(b) N. Gabaldon Limas and T. A. Manz, RSC Adv. 8 (2018) 2678-2707 DOI: 10.1039/c7ra11829e.
For each atom in the material, the electron cloud parameters were fit to the spherically averaged atom-in-material
electron density using radial positions for which this density was between 10^-4 and 10^-2 electrons per cubic bohr.
The polarizabilities, dispersion coefficients, and quantum Drude oscillator (QDO) parameters were fit using the MCLF method.
The magnetic structure of the system was optimized in VASP from the default ferromagnetic initial guess using spin polarization.
The atomic spin moments (ASMs) were computed on this optimized magnetic structure using the DDEC6 partition as inputs
to the method of T. A. Manz and D. S. Sholl, J. Chem. Theory Comput. 7 (2011) 4146-4164 DOI: 10.1021/ct200539n.
The RMSE and RRMSE were computed using a uniform grid with Ewald summation.
