# Supplementary material for: A collection of forcefield precursors for metal–organic frameworks
Source: RSC Adv. 2019 Nov 13;9(63):36492–507. doi: 10.1039/c9ra07327b (PMC9075174; doi:10.1039/c9ra07327b)
Supplement: RA-009-C9RA07327B-s5427 [file RA-009-C9RA07327B-s5427.xyz]

  128
jmolscript: load "" {1 1 1} spacegroup "x,y,z" unitcell [{      7.836600     0.000000     0.000000 }, {     -1.399344    14.696731     0.000000 }, {      0.000000     0.000000    17.415300 }]
Zn     5.091076    11.208756    13.114243     0.933799
Zn     4.564808    10.836341     4.406593     0.933799
Zn     1.346180     3.487975     4.301057     0.933799
Zn     1.872448     3.860390    13.008707     0.933799
H      3.238957     1.900287     9.823971     0.111074
H      6.421505     8.203715    10.734791     0.110176
H      2.208497     9.364757     0.094043     0.137118
H      6.564020     8.385955     6.720564     0.108461
H      3.423266    12.911078     9.867509     0.112588
H      2.259075    10.594873    15.574503     0.134719
H      4.093641     7.689330    13.677977     0.132968
H      4.102817     6.407775    15.576244     0.134603
H     -0.020329     5.448078     1.116321     0.111074
H      3.234379    13.841381     2.027141     0.110176
H     -0.389213    12.680340     8.801693     0.137118
H      3.091864    13.659142    15.428214     0.108462
H      6.232618     9.134018     1.159859     0.112588
H     -0.439791    11.450223     6.866853     0.134719
H      5.562243    14.355767     4.970327     0.132968
H      6.952411     0.940591     6.868594     0.134603
H      3.198299    12.796444     7.591329     0.111074
H      0.015751     6.493016     6.680509     0.110176
H      4.228759     5.331974    17.321257     0.137120
H     -0.126764     6.310776    10.694736     0.108462
H      3.013990     1.785653     7.547791     0.112587
H      4.178181     4.101858     1.840797     0.134719
H      2.343615     7.007401     3.737323     0.132969
H      2.334439     8.288956     1.839056     0.134605
H      6.457585     9.248653    16.298979     0.111074
H      3.202877     0.855350    15.388159     0.110176
H      6.826469     2.016391     8.613607     0.137120
H      3.345392     1.037589     1.987086     0.108462
H      0.204638     5.562713    16.255441     0.112588
H      6.877047     3.246508    10.548447     0.134719
H      0.875013     0.340964    12.444973     0.132968
H     -0.515155    13.756140    10.546706     0.134605
C      6.329258     8.514110     8.735340     0.105370
C      5.489655     9.727178     8.753975    -0.252281
C      3.637936     1.232615    12.262113     0.327899
C      4.062284     0.076276    10.116548     0.095163
C      3.435933    13.831534    12.287539     0.334974
C      3.515782     1.132824     9.379184    -0.169482
C      4.929521    10.177927     7.558937     0.327588
C      6.703944     7.862898     9.916620    -0.154788
C      3.198968     7.744148    16.791484     0.090819
C      5.243588    10.385592     9.964164     0.333052
C      4.194401     0.153728    11.581349    -0.253264
C      2.618518     9.017326    16.751429    -0.154422
C      6.790063     7.970772     7.521320    -0.163693
C      3.060685    13.632688     9.406700    -0.159796
C      2.654219     9.753486    15.591918    -0.026923
C      3.743347     8.034997    14.466716    -0.028775
C      3.739216     7.263565    15.601845    -0.153107
C      3.326626    13.530986     0.027690     0.105370
C      4.166229    12.317918     0.046325    -0.252281
C     -0.419308     6.115751     3.554463     0.327899
C      6.992944     7.272089     1.408898     0.095163
C      6.219951     8.213562     3.579889     0.334974
C     -0.297154     6.215541     0.671534    -0.169482
C      4.726363    11.867169    16.266587     0.327587
C      2.951940    14.182198     1.208970    -0.154788
C     -1.379684    14.300948     8.083834     0.090819
C      4.412296    11.659505     1.256514     0.333052
C      6.860827     7.194638     2.873699    -0.253264
C     -0.799234    13.027770     8.043779    -0.154423
C      2.865821    14.074324    16.228970    -0.163692
C      6.595199     8.412409     0.699050    -0.159797
C     -0.834935    12.291611     6.884268    -0.026922
C      5.912537    14.010100     5.759066    -0.028775
C      7.316012     0.084800     6.894195    -0.153107
C      0.107998     6.182621     8.679960     0.105371
C      0.947601     4.969553     8.661325    -0.252282
C      2.799320    13.464116     5.153187     0.327899
C      2.374972    14.620455     7.298752     0.095163
C      3.001323     0.865197     5.127761     0.334974
C      2.921474    13.563907     8.036116    -0.169479
C      1.507735     4.518804     9.856363     0.327587
C     -0.266688     6.833833     7.498680    -0.154795
C      3.238288     6.952583     0.623816     0.090821
C      1.193668     4.311139     7.451136     0.333052
C      2.242855    14.543003     5.833951    -0.253265
C      3.818738     5.679405     0.663871    -0.154423
C     -0.352807     6.725959     9.893980    -0.163700
C      3.376571     1.064043     8.008600    -0.159793
C      3.783037     4.943245     1.823382    -0.026922
C      2.693909     6.661734     2.948584    -0.028775
C      2.698040     7.433166     1.813455    -0.153108
C      3.110630     1.165745    -0.027690     0.105371
C      2.271027     2.378813    17.368975    -0.252282
C      6.856564     8.580980    13.860837     0.327899
C     -0.555688     7.424642    16.006402     0.095163
C      0.217305     6.483169    13.835411     0.334974
C      6.734410     8.481190    16.743766    -0.169479
C      1.710893     2.829562     1.148713     0.327587
C      3.485316     0.514533    16.206330    -0.154795
C     -0.019660     0.395783     9.331466     0.090821
C      2.024960     3.037226    16.158786     0.333052
C     -0.423571     7.502093    14.541601    -0.253265
C      7.236490     1.668961     9.371521    -0.154423
C      3.571435     0.622407     1.186330    -0.163700
C     -0.157943     6.284322    16.716250    -0.159793
C      7.272191     2.405120    10.531032    -0.026922
C      0.524719     0.686631    11.656234    -0.028775
C     -0.878756    14.611931    10.521105    -0.153107
N      3.977397    12.943117    12.790493    -0.452473
N      5.096177    10.839133    11.019531    -0.463722
N      3.247560     9.283190    14.480125     0.348463
N      4.505856    10.454667     6.512800    -0.481211
N      3.126027     2.164535    12.727101    -0.467401
N      5.678487     9.101979     4.082843    -0.452474
N      4.559707    11.205963     2.311881    -0.463722
N      6.408324    12.761906     5.772475     0.348463
N      5.150028    11.590430    15.220450    -0.481211
N      0.092601     5.183831     4.019451    -0.467401
N      2.459859     1.753614     4.624807    -0.452473
N      1.341079     3.857598     6.395769    -0.463722
N      3.189696     5.413541     2.935175     0.348463
N      1.931400     4.242064    10.902500    -0.481210
N      3.311229    12.532196     4.688199    -0.467401
N      0.758769     5.594752    13.332457    -0.452474
N      1.877549     3.490768    15.103419    -0.463723
N      0.028932     1.934825    11.642825     0.348463
N      1.287228     3.106301     2.194850    -0.481211
N      6.344655     9.512900    13.395849    -0.467401
O      3.328811    10.051241    13.394107    -0.497495
O      6.327073    11.993855     4.686457    -0.497495
O      3.108445     4.645490     4.021193    -0.497495
O      0.110183     2.702876    12.728843    -0.497495

The following XYZ coordinates are in angstroms. Other properties are in atomic units.
The sperically averaged electron density of each atom fit to a function of the form exp(a - br)
eigen_1, eigen_2 and eigen_3 are the three eigenvalues of traceless quadrupole moment tensor
  atom number  atomic symbol              X              Y              Z     net charge C6 coefficient C8 coefficient C10 coefficient fluctuating dipole atomic polarizability isotropic forcefield polarizability              a              b squared Pearson coefficient          <r^3>          <r^4>         wp_QDO          m_QDO          q_QDO       dipole_x       dipole_y       dipole_z         dipole            Qxy            Qxz            Qyz     Q(x^2-y^2)  Q(3z^2 - R^2)        eigen_1        eigen_2        eigen_3 static polarizability      alpha(xx)      alpha(xy)      alpha(xz)      alpha(yy)      alpha(yz)      alpha(zz) atomic spin moment
            1             Zn       5.091076      11.208756      13.114243       0.933799     122.095322 0.18908123E+04  0.60588944E+05                                20.326176                           14.545660       0.243778       1.924355                    0.998351      46.996648     130.589949       0.455524       0.419614      -1.125390       0.024693       0.020274      -0.014062       0.034907       0.057128       0.022364       0.008627       0.099983      -0.144861      -0.053285      -0.050536       0.103821             26.054463      17.689020      -6.438234      -0.325199      27.575450      -5.825027      32.898918          -0.000011
            2             Zn       4.564808      10.836341       4.406593       0.933799     122.095298 0.18908117E+04  0.60588921E+05                                20.326173                           14.545656       0.243778       1.924356                    0.998351      46.996646     130.589934       0.455524       0.419614      -1.125390      -0.024693      -0.020274      -0.014062       0.034907       0.057128      -0.022364      -0.008627       0.099983      -0.144861      -0.053285      -0.050536       0.103821             26.054460      17.689021      -6.438232       0.325201      27.575441       5.825027      32.898917          -0.000011
            3             Zn       1.346180       3.487975       4.301057       0.933799     122.095318 0.18908123E+04  0.60588948E+05                                20.326175                           14.545660       0.243778       1.924355                    0.998351      46.996650     130.589953       0.455524       0.419614      -1.125390      -0.024693      -0.020274       0.014062       0.034907       0.057128       0.022364       0.008627       0.099983      -0.144861      -0.053285      -0.050536       0.103821             26.054460      17.689019      -6.438232      -0.325199      27.575448      -5.825027      32.898913          -0.000011
            4             Zn       1.872448       3.860390      13.008707       0.933799     122.095320 0.18908122E+04  0.60588943E+05                                20.326175                           14.545659       0.243778       1.924355                    0.998351      46.996651     130.589956       0.455524       0.419614      -1.125390       0.024693       0.020274       0.014062       0.034907       0.057128      -0.022364      -0.008627       0.099983      -0.144861      -0.053285      -0.050536       0.103821             26.054462      17.689023      -6.438232       0.325201      27.575444       5.825027      32.898919          -0.000011
            5              H       3.238957       1.900287       9.823971       0.111074       1.014320 0.75769390E+01  0.74270523E+02                                 1.737869                            1.664207      -1.184374       2.315540                    0.995327       3.728303      10.848167       0.455860       1.370730      -0.688511      -0.010304       0.031511       0.015114       0.036436      -0.006085       0.003898      -0.000582      -0.017146       0.017555      -0.014072       0.005237       0.008835              1.760338       1.581158      -0.276227      -0.133133       1.982088       0.329960       1.717769           0.000001
            6              H       6.421505       8.203715      10.734791       0.110176       1.051901 0.75717036E+01  0.73745112E+02                                 1.738980                            1.630683      -1.077238       2.364181                    0.996658       3.624582      10.300681       0.477518       1.316973      -0.699782      -0.010125       0.011762       0.032009       0.035573      -0.011032      -0.001794      -0.003145      -0.005530       0.024995      -0.016002       0.006424       0.009578              1.780111       1.484983      -0.209962      -0.261112       1.628022       0.290650       2.227329           0.000002
            7              H       2.208497       9.364757       0.094043       0.137118       0.997521 0.75372091E+01  0.73191207E+02                                 1.683273                            1.637224      -0.900385       2.475007                    0.998691       3.356957       9.469119       0.472956       1.333635      -0.698865      -0.019502       0.014820       0.031436       0.039853      -0.012840      -0.008751       0.002232      -0.011575       0.020980      -0.019111       0.003023       0.016089              1.681238       1.557798      -0.073645      -0.259901       1.551055       0.095405       1.934861           0.000003
            8              H       6.564020       8.385955       6.720564       0.108461       1.051059 0.75936833E+01  0.74116412E+02                                 1.743836                            1.637051      -1.093327       2.352517                    0.996449       3.687687      10.539203       0.474177       1.323437      -0.697949      -0.008409       0.014894      -0.032563       0.036781      -0.009681      -0.003498      -0.000231      -0.008829       0.022160      -0.014761       0.005644       0.009117              1.782850       1.457138      -0.212923       0.185437       1.737419      -0.339937       2.153994           0.000002
            9              H       3.423266      12.911078       9.867509       0.112588       1.045532 0.77643389E+01  0.76232475E+02                                 1.745843                            1.663455      -1.078862       2.364238                    0.996883       3.646463      10.464947       0.466790       1.336439      -0.695988       0.012705      -0.030071       0.016907       0.036764      -0.005642       0.000429       0.001705      -0.020741       0.021008      -0.015339       0.005998       0.009341              1.776152       1.596838      -0.328720       0.196503       1.966700      -0.348497       1.764917          -0.000000
           10              H       2.259075      10.594873      15.574503       0.134719       1.055675 0.78053135E+01  0.76358590E+02                                 1.745122                            1.661555      -0.936004       2.461699                    0.998589       3.344285       9.427489       0.472029       1.326387      -0.700746      -0.025636       0.042476       0.003952       0.049770      -0.015664      -0.009104      -0.000363      -0.011854      -0.003185      -0.019539       0.000937       0.018602              1.772493       1.586880      -0.290134       0.016027       2.291848      -0.061691       1.438750           0.000000
           11              H       4.093641       7.689330      13.677977       0.132968       1.080101 0.79876585E+01  0.78335191E+02                                 1.749362                            1.663860      -0.936465       2.456898                    0.998655       3.322933       9.277992       0.480533       1.299707      -0.706650       0.016974      -0.023921      -0.039999       0.049600      -0.011801      -0.007280       0.007677      -0.023160       0.032709      -0.022445       0.001394       0.021052              1.776536       1.620231      -0.088879      -0.329728       1.534178       0.244657       2.175198          -0.000003
           12              H       4.102817       6.407775      15.576244       0.134603       1.002346 0.75323648E+01  0.73070507E+02                                 1.682840                            1.631465      -0.872658       2.485267                    0.998904       3.356771       9.437684       0.476475       1.325121      -0.700578       0.016512      -0.035923      -0.001510       0.039565      -0.012682      -0.005028       0.001221      -0.019974       0.010559      -0.018631       0.003293       0.015339              1.685328       1.515383      -0.216529      -0.008297       2.023690      -0.084343       1.516910          -0.000002
           13              H      -0.020329       5.448078       1.116321       0.111074       1.014319 0.75769354E+01  0.74270477E+02                                 1.737868                            1.664206      -1.184374       2.315540                    0.995327       3.728302      10.848163       0.455860       1.370730      -0.688511       0.010304      -0.031511       0.015114       0.036436      -0.006085      -0.003898       0.000582      -0.017147       0.017555      -0.014072       0.005237       0.008835              1.760338       1.581157      -0.276227       0.133133       1.982087      -0.329960       1.717769           0.000001
           14              H       3.234379      13.841381       2.027141       0.110176       1.051900 0.75716972E+01  0.73745032E+02                                 1.738979                            1.630682      -1.077237       2.364181                    0.996658       3.624580      10.300673       0.477518       1.316972      -0.699782       0.010125      -0.011762       0.032009       0.035573      -0.011032       0.001794       0.003145      -0.005530       0.024995      -0.016002       0.006424       0.009578              1.780110       1.484982      -0.209962       0.261112       1.628021      -0.290649       2.227328           0.000002
           15              H      -0.389213      12.680340       8.801693       0.137118       0.997520 0.75372038E+01  0.73191138E+02                                 1.683272                            1.637223      -0.900385       2.475007                    0.998691       3.356957       9.469116       0.472956       1.333635      -0.698865       0.019502      -0.014820       0.031436       0.039853      -0.012840       0.008751      -0.002232      -0.011575       0.020980      -0.019111       0.003023       0.016089              1.681237       1.557797      -0.073645       0.259901       1.551053      -0.095405       1.934860           0.000003
           16              H       3.091864      13.659142      15.428214       0.108462       1.051059 0.75936787E+01  0.74116356E+02                                 1.743835                            1.637050      -1.093327       2.352517                    0.996449       3.687686      10.539199       0.474178       1.323436      -0.697949       0.008409      -0.014894      -0.032563       0.036781      -0.009681       0.003498       0.000231      -0.008829       0.022160      -0.014761       0.005644       0.009117              1.782849       1.457137      -0.212922      -0.185437       1.737418       0.339937       2.153993           0.000002
           17              H       6.232618       9.134018       1.159859       0.112588       1.045531 0.77643273E+01  0.76232339E+02                                 1.745842                            1.663454      -1.078862       2.364238                    0.996883       3.646462      10.464945       0.466790       1.336439      -0.695988      -0.012705       0.030071       0.016907       0.036764      -0.005642      -0.000429      -0.001705      -0.020741       0.021008      -0.015339       0.005998       0.009341              1.776151       1.596837      -0.328719      -0.196503       1.966698       0.348497       1.764917          -0.000000
           18              H      -0.439791      11.450223       6.866853       0.134719       1.055676 0.78053251E+01  0.76358730E+02                                 1.745123                            1.661556      -0.936004       2.461699                    0.998589       3.344286       9.427493       0.472028       1.326387      -0.700746       0.025636      -0.042476       0.003952       0.049770      -0.015664       0.009104       0.000363      -0.011854      -0.003185      -0.019539       0.000937       0.018602              1.772494       1.586880      -0.290134      -0.016027       2.291850       0.061692       1.438751           0.000000
           19              H       5.562243      14.355767       4.970327       0.132968       1.080101 0.79876588E+01  0.78335188E+02                                 1.749361                            1.663860      -0.936465       2.456898                    0.998655       3.322933       9.277989       0.480533       1.299706      -0.706650      -0.016974       0.023921      -0.039999       0.049600      -0.011801       0.007280      -0.007677      -0.023160       0.032709      -0.022445       0.001394       0.021052              1.776535       1.620231      -0.088879       0.329728       1.534178      -0.244657       2.175197          -0.000002
           20              H       6.952411       0.940591       6.868594       0.134603       1.002347 0.75323714E+01  0.73070580E+02                                 1.682840                            1.631465      -0.872658       2.485267                    0.998904       3.356771       9.437682       0.476475       1.325120      -0.700578      -0.016512       0.035923      -0.001510       0.039565      -0.012682       0.005028      -0.001221      -0.019974       0.010559      -0.018631       0.003293       0.015339              1.685328       1.515383      -0.216529       0.008297       2.023690       0.084344       1.516910          -0.000002
           21              H       3.198299      12.796444       7.591329       0.111074       1.014321 0.75769450E+01  0.74270600E+02                                 1.737870                            1.664208      -1.184374       2.315539                    0.995327       3.728304      10.848173       0.455860       1.370731      -0.688511       0.010304      -0.031511      -0.015114       0.036436      -0.006085       0.003898      -0.000582      -0.017147       0.017555      -0.014072       0.005237       0.008835              1.760340       1.581159      -0.276227      -0.133134       1.982090       0.329961       1.717770           0.000001
           22              H       0.015751       6.493016       6.680509       0.110176       1.051897 0.75716733E+01  0.73744742E+02                                 1.738976                            1.630680      -1.077234       2.364183                    0.996659       3.624576      10.300658       0.477518       1.316973      -0.699782       0.010125      -0.011762      -0.032009       0.035573      -0.011032      -0.001794      -0.003145      -0.005530       0.024995      -0.016001       0.006424       0.009578              1.780107       1.484980      -0.209962      -0.261111       1.628019       0.290648       2.227322           0.000002
           23              H       4.228759       5.331974      17.321257       0.137120       0.997519 0.75371891E+01  0.73190956E+02                                 1.683269                            1.637221      -0.900382       2.475008                    0.998691       3.356953       9.469101       0.472957       1.333634      -0.698865       0.019502      -0.014820      -0.031436       0.039852      -0.012840      -0.008751       0.002232      -0.011575       0.020980      -0.019111       0.003023       0.016089              1.681234       1.557795      -0.073645      -0.259900       1.551052       0.095405       1.934856           0.000003
           24              H      -0.126764       6.310776      10.694736       0.108462       1.051055 0.75936537E+01  0.74116060E+02                                 1.743833                            1.637049      -1.093324       2.352519                    0.996449       3.687682      10.539188       0.474177       1.323438      -0.697949       0.008409      -0.014894       0.032563       0.036781      -0.009681      -0.003498      -0.000231      -0.008829       0.022160      -0.014761       0.005644       0.009117              1.782847       1.457136      -0.212922       0.185436       1.737416      -0.339935       2.153988           0.000002
           25              H       3.013990       1.785653       7.547791       0.112587       1.045534 0.77643543E+01  0.76232667E+02                                 1.745846                            1.663457      -1.078864       2.364237                    0.996883       3.646466      10.464959       0.466790       1.336439      -0.695988      -0.012705       0.030071      -0.016907       0.036764      -0.005642       0.000429       0.001705      -0.020742       0.021008      -0.015339       0.005998       0.009341              1.776154       1.596840      -0.328721       0.196504       1.966703      -0.348499       1.764920          -0.000000
           26              H       4.178181       4.101858       1.840797       0.134719       1.055673 0.78052989E+01  0.76358414E+02                                 1.745120                            1.661554      -0.936003       2.461700                    0.998589       3.344282       9.427479       0.472029       1.326387      -0.700746       0.025636      -0.042476      -0.003952       0.049770      -0.015664      -0.009104      -0.000363      -0.011854      -0.003185      -0.019539       0.000937       0.018602              1.772491       1.586878      -0.290134       0.016027       2.291846      -0.061691       1.438749           0.000000
           27              H       2.343615       7.007401       3.737323       0.132969       1.080101 0.79876589E+01  0.78335193E+02                                 1.749362                            1.663860      -0.936465       2.456897                    0.998655       3.322933       9.277991       0.480533       1.299706      -0.706650      -0.016974       0.023921       0.039999       0.049600      -0.011801      -0.007280       0.007677      -0.023160       0.032709      -0.022445       0.001394       0.021052              1.776535       1.620231      -0.088879      -0.329728       1.534178       0.244657       2.175197          -0.000003
           28              H       2.334439       8.288956       1.839056       0.134605       1.002344 0.75323471E+01  0.73070287E+02                                 1.682837                            1.631462      -0.872656       2.485268                    0.998904       3.356767       9.437667       0.476476       1.325119      -0.700578      -0.016512       0.035923       0.001510       0.039565      -0.012682      -0.005028       0.001221      -0.019974       0.010559      -0.018631       0.003292       0.015339              1.685325       1.515381      -0.216529      -0.008297       2.023686      -0.084343       1.516907          -0.000002
           29              H       6.457585       9.248653      16.298979       0.111074       1.014320 0.75769421E+01  0.74270561E+02                                 1.737869                            1.664207      -1.184374       2.315540                    0.995327       3.728303      10.848168       0.455860       1.370730      -0.688511      -0.010304       0.031512      -0.015114       0.036436      -0.006085      -0.003898       0.000581      -0.017147       0.017555      -0.014072       0.005237       0.008835              1.760339       1.581158      -0.276227       0.133134       1.982089      -0.329961       1.717770           0.000001
           30              H       3.202877       0.855350      15.388159       0.110176       1.051896 0.75716669E+01  0.73744667E+02                                 1.738976                            1.630679      -1.077235       2.364183                    0.996659       3.624575      10.300656       0.477518       1.316973      -0.699782      -0.010125       0.011762      -0.032009       0.035573      -0.011032       0.001794       0.003145      -0.005530       0.024995      -0.016002       0.006424       0.009578              1.780107       1.484980      -0.209961       0.261111       1.628018      -0.290648       2.227321           0.000002
           31              H       6.826469       2.016391       8.613607       0.137120       0.997518 0.75371825E+01  0.73190881E+02                                 1.683269                            1.637221      -0.900383       2.475008                    0.998691       3.356952       9.469099       0.472957       1.333634      -0.698865      -0.019502       0.014820      -0.031436       0.039852      -0.012840       0.008751      -0.002232      -0.011575       0.020980      -0.019111       0.003023       0.016089              1.681234       1.557795      -0.073644       0.259901       1.551051      -0.095404       1.934857           0.000003
           32              H       3.345392       1.037589       1.987086       0.108462       1.051054 0.75936451E+01  0.74115952E+02                                 1.743831                            1.637047      -1.093324       2.352519                    0.996449       3.687680      10.539179       0.474178       1.323438      -0.697949      -0.008409       0.014894       0.032563       0.036781      -0.009681       0.003498       0.000231      -0.008829       0.022160      -0.014761       0.005644       0.009117              1.782845       1.457135      -0.212921      -0.185436       1.737414       0.339934       2.153987           0.000002
           33              H       0.204638       5.562713      16.255441       0.112588       1.045533 0.77643498E+01  0.76232609E+02                                 1.745844                            1.663456      -1.078864       2.364237                    0.996883       3.646466      10.464957       0.466790       1.336438      -0.695988       0.012705      -0.030071      -0.016907       0.036764      -0.005642      -0.000429      -0.001705      -0.020741       0.021008      -0.015339       0.005998       0.009341              1.776153       1.596839      -0.328720      -0.196504       1.966701       0.348498       1.764919          -0.000000
           34              H       6.877047       3.246508      10.548447       0.134719       1.055675 0.78053133E+01  0.76358586E+02                                 1.745122                            1.661555      -0.936003       2.461699                    0.998589       3.344284       9.427485       0.472029       1.326387      -0.700746      -0.025636       0.042476      -0.003952       0.049770      -0.015664       0.009104       0.000363      -0.011854      -0.003185      -0.019539       0.000937       0.018602              1.772492       1.586879      -0.290134      -0.016027       2.291848       0.061691       1.438750           0.000000
           35              H       0.875013       0.340964      12.444973       0.132968       1.080100 0.79876547E+01  0.78335141E+02                                 1.749361                            1.663860      -0.936465       2.456898                    0.998655       3.322932       9.277987       0.480533       1.299707      -0.706650       0.016974      -0.023921       0.039999       0.049600      -0.011801       0.007280      -0.007677      -0.023160       0.032709      -0.022445       0.001394       0.021052              1.776535       1.620230      -0.088879       0.329728       1.534178      -0.244657       2.175197          -0.000003
           36              H      -0.515155      13.756140      10.546706       0.134605       1.002344 0.75323491E+01  0.73070309E+02                                 1.682837                            1.631463      -0.872656       2.485268                    0.998904       3.356766       9.437664       0.476475       1.325120      -0.700578       0.016512      -0.035923       0.001510       0.039565      -0.012682       0.005028      -0.001221      -0.019974       0.010559      -0.018631       0.003292       0.015339              1.685325       1.515381      -0.216529       0.008297       2.023686       0.084343       1.516908          -0.000002
           37              C       6.329258       8.514110       8.735340       0.105370      37.010506 0.42255782E+03  0.98254057E+04                                 9.678399                            6.873093      -0.071096       1.973537                    0.999403      26.981225      76.160898       0.628336       0.419227      -1.066579      -0.021706       0.015872      -0.000765       0.026901      -0.049903       0.007067       0.007687      -0.029254       0.020809      -0.057117       0.008492       0.048625             11.667320       9.010801      -6.522344      -0.289745      15.135016      -0.436455      10.856143           0.000008
           38              C       5.489655       9.727178       8.753975      -0.252281      56.221939 0.54029193E+03  0.13277365E+05                                12.062270                            7.544743       0.094312       1.994616                    0.999239      30.629553      87.118532       0.630857       0.395086      -1.089178       0.007078      -0.039626       0.006463       0.040768      -0.094551       0.023939       0.018121      -0.056276       0.302286      -0.152588       0.048268       0.104321             15.112922      10.087764      -6.279054       0.794596      16.273177       0.432474      18.977826           0.000005
           39              C       3.637936       1.232615      12.262113       0.327899      36.641923 0.33414883E+03  0.73816035E+04                                 9.721891                            6.400706       0.292734       2.111279                    0.999820      24.949149      70.333097       0.603043       0.459777      -1.034512       0.021331      -0.015433      -0.010542       0.028360       0.023075       0.055262      -0.088238       0.047445       0.306592      -0.130043      -0.019149       0.149193             11.795719      10.035479      -6.613188      -3.455372      15.694872       5.873266       9.656805          -0.000006
           40              C       4.062284       0.076276      10.116548       0.095163      34.078758 0.44489357E+03  0.10518722E+05                                 9.247988                            7.129106      -0.116533       1.956878                    0.999622      27.621343      79.602409       0.604719       0.428396      -1.056803       0.004640       0.002094       0.023915       0.024451      -0.027731       0.012823       0.005343      -0.047364       0.135876      -0.060927       0.013813       0.047114             10.610617       6.743974      -2.218850       1.027120       8.786399       0.289665      16.301478          -0.000004
           41              C       3.435933      13.831534      12.287539       0.334974      39.093244 0.32371447E+03  0.70854935E+04                                10.113221                            6.275322       0.310547       2.119836                    0.999789      24.610472      68.769969       0.613419       0.456185      -1.037876      -0.022108       0.015028      -0.015002       0.030654       0.037451      -0.043881       0.101434      -0.007120       0.287869      -0.133339      -0.018188       0.151528             12.967526      10.019941      -7.045231       4.581017      17.154647      -7.800130      11.727988          -0.000002
           42              C       3.515782       1.132824       9.379184      -0.169482      32.419395 0.47806362E+03  0.11583901E+05                                 8.958430                            7.403473      -0.088289       1.935449                    0.998762      31.002033      92.411956       0.587923       0.429949      -1.048930       0.001168      -0.006413      -0.029592       0.030302      -0.009941      -0.003927       0.024179      -0.055865      -0.010370      -0.027925      -0.016091       0.044016              9.727218       6.849784      -2.088334       1.214360       8.470536      -0.305103      13.861334          -0.000008
           43              C       4.929521      10.177927       7.558937       0.327588      36.110438 0.33846524E+03  0.75055570E+04                                 9.665653                            6.457263       0.223659       2.088255                    0.999879      25.127350      71.112169       0.597893       0.461970      -1.032653      -0.000526      -0.026325       0.019373       0.032690      -0.056530      -0.072726       0.076290      -0.065218      -0.234867      -0.129186      -0.021710       0.150897             11.606606       7.586642      -2.268367       4.914616       8.564842      -5.154921      18.668334           0.000009
           44              C       6.703944       7.862898       9.916620      -0.154788      35.965216 0.45574776E+03  0.10884308E+05                                 9.537248                            7.180639      -0.026275       1.956821                    0.999308      30.365624      89.119396       0.604501       0.424261      -1.055103       0.017720      -0.021592      -0.010340       0.029785      -0.015692      -0.017905       0.018307      -0.001187       0.068550      -0.027130      -0.013673       0.040802             10.836723       8.300949      -5.398341       0.111019      13.342478      -1.070385      10.866741          -0.000000
           45              C       3.198968       7.744148      16.791484       0.090819      32.255661 0.42621272E+03  0.99702602E+04                                 8.990486                            7.028803      -0.140950       1.973335                    0.999266      26.705110      76.570683       0.602363       0.434678      -1.052890      -0.001249       0.001287      -0.003882       0.004277      -0.009302      -0.007600       0.005201      -0.013599      -0.005354      -0.012916      -0.003281       0.016197             10.242663       6.255975      -1.272033      -1.095600      10.613103      -4.271273      13.858911          -0.000005
           46              C       5.243588      10.385592       9.964164       0.333052      37.280258 0.32720888E+03  0.71779959E+04                                 9.776999                            6.301724       0.317044       2.120273                    0.999790      24.706878      69.014903       0.613484       0.455119      -1.038951      -0.006984      -0.030727      -0.014242       0.034580      -0.064249       0.046970      -0.087366       0.000084      -0.252460      -0.129927      -0.016385       0.146312             11.901054       6.188760      -1.819169      -3.245041       9.153979       6.027720      20.360424           0.000006
           47              C       4.194401       0.153728      11.581349      -0.253264      55.573044 0.55172527E+03  0.13639304E+05                                11.990317                            7.639656       0.134830       2.007770                    0.999289      30.729030      87.868210       0.624570       0.396694      -1.087291       0.001352      -0.002596      -0.032756       0.032887      -0.101996       0.017944       0.011354      -0.155909       0.159308      -0.157048       0.055120       0.101929             15.020329      10.825049      -6.423267       1.372889      15.804365      -0.701965      18.431572          -0.000002
           48              C       2.618518       9.017326      16.751429      -0.154422      30.759832 0.46187606E+03  0.11085524E+05                                 8.677792                            7.311898      -0.127801       1.937870                    0.998112      30.114228      89.071641       0.587908       0.434076      -1.047387      -0.007895       0.004044      -0.003765       0.009636      -0.005521      -0.005297       0.005923       0.031897       0.000474      -0.018369      -0.000559       0.018928              9.313291       6.267718      -1.126314      -0.919424      10.983398      -3.293944      10.688756           0.000008
           49              C       6.790063       7.970772       7.521320      -0.163693      36.120272 0.46444052E+03  0.11142519E+05                                 9.564026                            7.246648      -0.019166       1.956730                    0.999317      30.562564      89.851490       0.602112       0.424009      -1.055440       0.008283      -0.029034       0.006760       0.030940      -0.013603       0.011320      -0.023959       0.001592       0.069707      -0.028224      -0.012256       0.040481             10.857704       8.463460      -5.499519      -0.900058      13.393785       0.594117      10.715866           0.000001
           50              C       3.060685      13.632688       9.406700      -0.159796      31.886831 0.46035842E+03  0.11039713E+05                                 8.822423                            7.238183       0.003301       1.967922                    0.999019      30.529105      90.252418       0.598481       0.426770      -1.051870      -0.003062       0.002958      -0.028015       0.028337      -0.011042       0.009332      -0.022832      -0.039056       0.008568      -0.024583      -0.013487       0.038069              9.544577       6.331960      -1.947002       0.496984       8.619582       0.835304      13.682190          -0.000007
           51              C       2.654219       9.753486      15.591918      -0.026923      27.331129 0.38595780E+03  0.88472387E+04                                 8.047274                            6.702393       0.041495       2.020978                    0.999182      27.516206      79.259479       0.612191       0.436467      -1.047074      -0.000417      -0.011045      -0.006313       0.012729      -0.019007      -0.001534       0.001767       0.020680      -0.035876      -0.015804      -0.011938       0.027742              8.673498       5.932165      -0.786699      -1.675137       9.422321      -2.114899      10.666008           0.000003
           52              C       3.743347       8.034997      14.466716      -0.028775      27.405199 0.38403353E+03  0.87977685E+04                                 8.084676                            6.708934       0.035379       2.022460                    0.998248      27.509680      79.382444       0.608322       0.439510      -1.044588      -0.002951       0.009641       0.005892       0.011678      -0.005842       0.006587       0.015294       0.003286       0.014812      -0.019530       0.002958       0.016572              8.703872       5.823048      -1.021665      -1.245687       9.832576      -2.204417      10.455992          -0.000003
           53              C       3.739216       7.263565      15.601845      -0.153107      30.591339 0.45543453E+03  0.10892692E+05                                 8.637289                            7.255925      -0.071275       1.956841                    0.998462      29.991620      88.555980       0.590753       0.433502      -1.047726       0.006293       0.004746      -0.006700       0.010345      -0.002298       0.003254       0.002221      -0.007870      -0.044259      -0.015567       0.003568       0.012000              9.270514       6.294383      -0.681777      -1.625614       8.933889      -2.498179      12.583269          -0.000002
           54              C       3.326626      13.530986       0.027690       0.105370      37.010497 0.42255781E+03  0.98254048E+04                                 9.678395                            6.873092      -0.071095       1.973537                    0.999403      26.981224      76.160879       0.628337       0.419227      -1.066579       0.021706      -0.015872      -0.000766       0.026901      -0.049903      -0.007067      -0.007687      -0.029254       0.020810      -0.057117       0.008492       0.048625             11.667314       9.010795      -6.522339       0.289747      15.135006       0.436451      10.856140           0.000008
           55              C       4.166229      12.317918       0.046325      -0.252281      56.221913 0.54029164E+03  0.13277356E+05                                12.062265                            7.544741       0.094312       1.994616                    0.999239      30.629549      87.118511       0.630857       0.395086      -1.089178      -0.007078       0.039626       0.006463       0.040769      -0.094552      -0.023939      -0.018121      -0.056276       0.302286      -0.152588       0.048268       0.104321             15.112915      10.087757      -6.279045      -0.794595      16.273161      -0.432474      18.977829           0.000004
           56              C      -0.419308       6.115751       3.554463       0.327899      36.641914 0.33414881E+03  0.73816028E+04                                 9.721889                            6.400706       0.292735       2.111279                    0.999820      24.949148      70.333090       0.603043       0.459777      -1.034512      -0.021331       0.015433      -0.010542       0.028360       0.023075      -0.055262       0.088238       0.047445       0.306592      -0.130043      -0.019150       0.149193             11.795715      10.035478      -6.613186       3.455370      15.694867      -5.873262       9.656801          -0.000006
           57              C       6.992944       7.272089       1.408898       0.095163      34.078771 0.44489384E+03  0.10518730E+05                                 9.247991                            7.129109      -0.116533       1.956878                    0.999622      27.621345      79.602418       0.604719       0.428396      -1.056803      -0.004641      -0.002094       0.023915       0.024451      -0.027731      -0.012823      -0.005343      -0.047364       0.135876      -0.060927       0.013813       0.047114             10.610620       6.743976      -2.218851      -1.027124       8.786400      -0.289657      16.301484          -0.000004
           58              C       6.219951       8.213562       3.579889       0.334974      39.093240 0.32371429E+03  0.70854888E+04                                10.113221                            6.275321       0.310546       2.119836                    0.999789      24.610471      68.769973       0.613418       0.456185      -1.037876       0.022108      -0.015028      -0.015002       0.030654       0.037451       0.043881      -0.101434      -0.007120       0.287870      -0.133339      -0.018189       0.151528             12.967525      10.019943      -7.045232      -4.581019      17.154643       7.800130      11.727990          -0.000002
           59              C      -0.297154       6.215541       0.671534      -0.169482      32.419395 0.47806360E+03  0.11583900E+05                                 8.958429                            7.403472      -0.088289       1.935449                    0.998762      31.002032      92.411947       0.587923       0.429949      -1.048930      -0.001168       0.006413      -0.029592       0.030301      -0.009941       0.003927      -0.024179      -0.055865      -0.010370      -0.027925      -0.016091       0.044016              9.727217       6.849784      -2.088333      -1.214362       8.470535       0.305105      13.861333          -0.000008
           60              C       4.726363      11.867169      16.266587       0.327587      36.110416 0.33846502E+03  0.75055509E+04                                 9.665649                            6.457261       0.223660       2.088256                    0.999879      25.127344      71.112146       0.597893       0.461970      -1.032653       0.000526       0.026325       0.019373       0.032690      -0.056530       0.072726      -0.076290      -0.065218      -0.234867      -0.129186      -0.021710       0.150897             11.606601       7.586639      -2.268363      -4.914614       8.564833       5.154913      18.668332           0.000009
           61              C       2.951940      14.182198       1.208970      -0.154788      35.965197 0.45574766E+03  0.10884304E+05                                 9.537243                            7.180637      -0.026273       1.956822                    0.999308      30.365610      89.119325       0.604501       0.424261      -1.055103      -0.017720       0.021592      -0.010340       0.029785      -0.015692       0.017904      -0.018307      -0.001186       0.068549      -0.027129      -0.013673       0.040802             10.836716       8.300942      -5.398335      -0.111019      13.342470       1.070384      10.866735          -0.000000
           62              C      -1.379684      14.300948       8.083834       0.090819      32.255659 0.42621275E+03  0.99702612E+04                                 8.990486                            7.028804      -0.140950       1.973335                    0.999266      26.705107      76.570675       0.602363       0.434678      -1.052890       0.001249      -0.001287      -0.003882       0.004277      -0.009302       0.007600      -0.005201      -0.013599      -0.005354      -0.012915      -0.003281       0.016197             10.242664       6.255976      -1.272034       1.095599      10.613107       4.271274      13.858908          -0.000005
           63              C       4.412296      11.659505       1.256514       0.333052      37.280263 0.32720884E+03  0.71779946E+04                                 9.777000                            6.301723       0.317044       2.120273                    0.999790      24.706874      69.014889       0.613484       0.455119      -1.038951       0.006984       0.030727      -0.014242       0.034579      -0.064249      -0.046970       0.087366       0.000084      -0.252460      -0.129927      -0.016385       0.146312             11.901056       6.188760      -1.819169       3.245041       9.153979      -6.027723      20.360429           0.000006
           64              C       6.860827       7.194638       2.873699      -0.253264      55.573040 0.55172509E+03  0.13639298E+05                                11.990316                            7.639654       0.134830       2.007770                    0.999289      30.729033      87.868223       0.624570       0.396694      -1.087291      -0.001352       0.002596      -0.032756       0.032887      -0.101996      -0.017944      -0.011354      -0.155909       0.159308      -0.157049       0.055120       0.101929             15.020328      10.825049      -6.423268      -1.372896      15.804360       0.701977      18.431574          -0.000002
           65              C      -0.799234      13.027770       8.043779      -0.154423      30.759836 0.46187596E+03  0.11085521E+05                                 8.677792                            7.311897      -0.127802       1.937870                    0.998112      30.114236      89.071671       0.587908       0.434076      -1.047387       0.007895      -0.004044      -0.003765       0.009636      -0.005521       0.005297      -0.005923       0.031897       0.000474      -0.018369      -0.000559       0.018928              9.313292       6.267718      -1.126312       0.919425      10.983396       3.293946      10.688763           0.000008
           66              C       2.865821      14.074324      16.228970      -0.163692      36.120237 0.46444014E+03  0.11142507E+05                                 9.564018                            7.246644      -0.019165       1.956731                    0.999317      30.562548      89.851414       0.602112       0.424009      -1.055440      -0.008283       0.029034       0.006761       0.030940      -0.013603      -0.011320       0.023959       0.001592       0.069706      -0.028225      -0.012256       0.040481             10.857694       8.463450      -5.499510       0.900059      13.393771      -0.594120      10.715861           0.000001
           67              C       6.595199       8.412409       0.699050      -0.159797      31.886835 0.46035867E+03  0.11039720E+05                                 8.822425                            7.238185       0.003301       1.967921                    0.999019      30.529115      90.252459       0.598480       0.426770      -1.051870       0.003062      -0.002958      -0.028015       0.028337      -0.011042      -0.009332       0.022832      -0.039056       0.008568      -0.024583      -0.013486       0.038069              9.544579       6.331962      -1.947000      -0.496987       8.619580      -0.835302      13.682194          -0.000007
           68              C      -0.834935      12.291611       6.884268      -0.026922      27.331146 0.38595790E+03  0.88472418E+04                                 8.047277                            6.702394       0.041494       2.020978                    0.999182      27.516209      79.259493       0.612191       0.436467      -1.047074       0.000417       0.011045      -0.006313       0.012729      -0.019007       0.001534      -0.001768       0.020680      -0.035876      -0.015803      -0.011938       0.027741              8.673503       5.932166      -0.786698       1.675139       9.422323       2.114904      10.666018           0.000003
           69              C       5.912537      14.010100       5.759066      -0.028775      27.405194 0.38403354E+03  0.87977688E+04                                 8.084675                            6.708934       0.035379       2.022460                    0.998248      27.509677      79.382428       0.608322       0.439510      -1.044588       0.002951      -0.009641       0.005892       0.011678      -0.005842      -0.006587      -0.015294       0.003286       0.014812      -0.019530       0.002958       0.016572              8.703870       5.823047      -1.021663       1.245688       9.832569       2.204414      10.455994          -0.000003
           70              C       7.316012       0.084800       6.894195      -0.153107      30.591337 0.45543446E+03  0.10892689E+05                                 8.637287                            7.255924      -0.071274       1.956841                    0.998462      29.991611      88.555938       0.590753       0.433502      -1.047726      -0.006293      -0.004746      -0.006700       0.010345      -0.002298      -0.003254      -0.002221      -0.007870      -0.044259      -0.015567       0.003568       0.012000              9.270512       6.294381      -0.681777       1.625614       8.933886       2.498178      12.583268          -0.000002
           71              C       0.107998       6.182621       8.679960       0.105371      37.010426 0.42255674E+03  0.98253744E+04                                 9.678385                            6.873084      -0.071095       1.973537                    0.999403      26.981194      76.160790       0.628337       0.419227      -1.066579       0.021706      -0.015872       0.000765       0.026901      -0.049903       0.007067       0.007687      -0.029254       0.020809      -0.057116       0.008492       0.048624             11.667302       9.010787      -6.522332      -0.289745      15.134990      -0.436453      10.856129           0.000008
           72              C       0.947601       4.969553       8.661325      -0.252282      56.221935 0.54029187E+03  0.13277363E+05                                12.062269                            7.544742       0.094313       1.994616                    0.999239      30.629549      87.118509       0.630857       0.395086      -1.089179      -0.007078       0.039626      -0.006463       0.040769      -0.094551       0.023939       0.018120      -0.056276       0.302286      -0.152588       0.048268       0.104321             15.112922      10.087764      -6.279055       0.794595      16.273179       0.432475      18.977823           0.000005
           73              C       2.799320      13.464116       5.153187       0.327899      36.641917 0.33414877E+03  0.73816015E+04                                 9.721889                            6.400705       0.292735       2.111279                    0.999820      24.949148      70.333087       0.603043       0.459777      -1.034513      -0.021331       0.015433       0.010542       0.028360       0.023075       0.055262      -0.088237       0.047445       0.306592      -0.130043      -0.019150       0.149193             11.795716      10.035477      -6.613186      -3.455371      15.694868       5.873264       9.656802          -0.000005
           74              C       2.374972      14.620455       7.298752       0.095163      34.078793 0.44489413E+03  0.10518739E+05                                 9.247993                            7.129110      -0.116532       1.956878                    0.999622      27.621358      79.602456       0.604719       0.428396      -1.056803      -0.004641      -0.002094      -0.023915       0.024451      -0.027731       0.012823       0.005343      -0.047364       0.135876      -0.060927       0.013813       0.047114             10.610623       6.743978      -2.218852       1.027121       8.786403       0.289665      16.301489          -0.000003
           75              C       3.001323       0.865197       5.127761       0.334974      39.093243 0.32371446E+03  0.70854934E+04                                10.113221                            6.275322       0.310546       2.119836                    0.999789      24.610472      68.769972       0.613418       0.456185      -1.037876       0.022108      -0.015028       0.015002       0.030654       0.037451      -0.043881       0.101434      -0.007120       0.287869      -0.133339      -0.018188       0.151528             12.967525      10.019941      -7.045231       4.581017      17.154646      -7.800130      11.727988          -0.000002
           76              C       2.921474      13.563907       8.036116      -0.169479      32.419319 0.47806217E+03  0.11583856E+05                                 8.958413                            7.403459      -0.088284       1.935451                    0.998762      31.001985      92.411751       0.587924       0.429948      -1.048930      -0.001168       0.006413       0.029592       0.030302      -0.009941      -0.003927       0.024179      -0.055865      -0.010370      -0.027925      -0.016091       0.044016              9.727199       6.849771      -2.088330       1.214356       8.470522      -0.305099      13.861305          -0.000008
           77              C       1.507735       4.518804       9.856363       0.327587      36.110429 0.33846515E+03  0.75055546E+04                                 9.665651                            6.457262       0.223660       2.088256                    0.999879      25.127346      71.112152       0.597893       0.461970      -1.032653       0.000526       0.026325      -0.019373       0.032689      -0.056530      -0.072726       0.076291      -0.065218      -0.234867      -0.129186      -0.021711       0.150897             11.606604       7.586642      -2.268367       4.914615       8.564841      -5.154920      18.668329           0.000009
           78              C      -0.266688       6.833833       7.498680      -0.154795      35.965383 0.45575041E+03  0.10884388E+05                                 9.537283                            7.180665      -0.026280       1.956818                    0.999308      30.365705      89.119731       0.604499       0.424261      -1.055103      -0.017720       0.021592       0.010340       0.029785      -0.015692      -0.017904       0.018307      -0.001186       0.068549      -0.027129      -0.013673       0.040802             10.836763       8.300980      -5.398364       0.111023      13.342531      -1.070395      10.866777          -0.000000
           79              C       3.238288       6.952583       0.623816       0.090821      32.255632 0.42621225E+03  0.99702468E+04                                 8.990481                            7.028799      -0.140951       1.973335                    0.999266      26.705095      76.570634       0.602363       0.434678      -1.052890       0.001249      -0.001287       0.003883       0.004277      -0.009302      -0.007600       0.005201      -0.013599      -0.005354      -0.012916      -0.003281       0.016197             10.242657       6.255972      -1.272032      -1.095599      10.613096      -4.271271      13.858904          -0.000005
           80              C       1.193668       4.311139       7.451136       0.333052      37.280231 0.32720862E+03  0.71779884E+04                                 9.776994                            6.301721       0.317045       2.120274                    0.999790      24.706867      69.014859       0.613484       0.455119      -1.038951       0.006984       0.030727       0.014242       0.034580      -0.064249       0.046970      -0.087366       0.000084      -0.252460      -0.129927      -0.016385       0.146312             11.901048       6.188757      -1.819168      -3.245040       9.153975       6.027718      20.360412           0.000006
           81              C       2.242855      14.543003       5.833951      -0.253265      55.573087 0.55172579E+03  0.13639320E+05                                11.990324                            7.639660       0.134828       2.007769                    0.999289      30.729047      87.868282       0.624569       0.396694      -1.087291      -0.001352       0.002596       0.032756       0.032887      -0.101996       0.017944       0.011354      -0.155909       0.159308      -0.157048       0.055120       0.101929             15.020337      10.825056      -6.423272       1.372890      15.804374      -0.701966      18.431582          -0.000002
           82              C       3.818738       5.679405       0.663871      -0.154423      30.759859 0.46187660E+03  0.11085540E+05                                 8.677797                            7.311903      -0.127801       1.937870                    0.998112      30.114242      89.071691       0.587908       0.434076      -1.047387       0.007895      -0.004044       0.003765       0.009636      -0.005521      -0.005297       0.005923       0.031897       0.000473      -0.018369      -0.000559       0.018928              9.313297       6.267722      -1.126314      -0.919423      10.983406      -3.293948      10.688762           0.000007
           83              C      -0.352807       6.725959       9.893980      -0.163700      36.120475 0.46444373E+03  0.11142617E+05                                 9.564069                            7.246679      -0.019174       1.956727                    0.999317      30.562664      89.851916       0.602110       0.424010      -1.055440      -0.008283       0.029034      -0.006760       0.030940      -0.013603       0.011320      -0.023959       0.001592       0.069707      -0.028224      -0.012257       0.040481             10.857754       8.463500      -5.499549      -0.900067      13.393852       0.594127      10.715910           0.000001
           84              C       3.376571       1.064043       8.008600      -0.159793      31.886752 0.46035694E+03  0.11039668E+05                                 8.822405                            7.238168       0.003305       1.967923                    0.999019      30.529058      90.252221       0.598482       0.426770      -1.051870       0.003062      -0.002958       0.028016       0.028337      -0.011042       0.009332      -0.022832      -0.039056       0.008569      -0.024583      -0.013486       0.038069              9.544558       6.331948      -1.946999       0.496985       8.619567       0.835299      13.682160          -0.000007
           85              C       3.783037       4.943245       1.823382      -0.026922      27.331124 0.38595774E+03  0.88472368E+04                                 8.047273                            6.702392       0.041495       2.020978                    0.999182      27.516202      79.259462       0.612191       0.436467      -1.047074       0.000417       0.011045       0.006313       0.012729      -0.019007      -0.001534       0.001767       0.020680      -0.035876      -0.015803      -0.011938       0.027742              8.673496       5.932164      -0.786699      -1.675137       9.422319      -2.114898      10.666006           0.000003
           86              C       2.693909       6.661734       2.948584      -0.028775      27.405192 0.38403341E+03  0.87977652E+04                                 8.084675                            6.708933       0.035379       2.022460                    0.998248      27.509676      79.382428       0.608322       0.439510      -1.044588       0.002951      -0.009641      -0.005892       0.011678      -0.005842       0.006587       0.015294       0.003286       0.014812      -0.019530       0.002958       0.016572              8.703870       5.823047      -1.021665      -1.245687       9.832573      -2.204416      10.455990          -0.000003
           87              C       2.698040       7.433166       1.813455      -0.153108      30.591351 0.45543478E+03  0.10892699E+05                                 8.637291                            7.255927      -0.071274       1.956841                    0.998462      29.991624      88.555989       0.590753       0.433502      -1.047726      -0.006293      -0.004746       0.006700       0.010345      -0.002298       0.003254       0.002221      -0.007870      -0.044260      -0.015567       0.003568       0.012000              9.270516       6.294385      -0.681776      -1.625615       8.933889      -2.498180      12.583274          -0.000002
           88              C       3.110630       1.165745      -0.027690       0.105371      37.010407 0.42255658E+03  0.98253694E+04                                 9.678381                            6.873082      -0.071095       1.973538                    0.999403      26.981189      76.160764       0.628337       0.419227      -1.066579      -0.021706       0.015872       0.000766       0.026901      -0.049903      -0.007067      -0.007687      -0.029254       0.020810      -0.057116       0.008492       0.048624             11.667295       9.010780      -6.522325       0.289747      15.134978       0.436451      10.856126           0.000008
           89              C       2.271027       2.378813      17.368975      -0.252282      56.221920 0.54029164E+03  0.13277356E+05                                12.062267                            7.544741       0.094313       1.994616                    0.999239      30.629546      87.118500       0.630857       0.395086      -1.089178       0.007078      -0.039626      -0.006463       0.040769      -0.094551      -0.023939      -0.018120      -0.056275       0.302286      -0.152588       0.048267       0.104321             15.112919      10.087760      -6.279049      -0.794595      16.273167      -0.432474      18.977830           0.000005
           90              C       6.856564       8.580980      13.860837       0.327899      36.641901 0.33414868E+03  0.73815992E+04                                 9.721888                            6.400705       0.292735       2.111279                    0.999820      24.949143      70.333077       0.603043       0.459777      -1.034512       0.021331      -0.015433       0.010542       0.028360       0.023075      -0.055262       0.088238       0.047445       0.306591      -0.130043      -0.019149       0.149193             11.795713      10.035476      -6.613185       3.455370      15.694864      -5.873261       9.656800          -0.000006
           91              C      -0.555688       7.424642      16.006402       0.095163      34.078798 0.44489429E+03  0.10518743E+05                                 9.247995                            7.129112      -0.116533       1.956878                    0.999622      27.621355      79.602451       0.604719       0.428396      -1.056803       0.004641       0.002094      -0.023915       0.024451      -0.027731      -0.012824      -0.005343      -0.047364       0.135876      -0.060927       0.013813       0.047114             10.610625       6.743979      -2.218852      -1.027125       8.786404      -0.289657      16.301493          -0.000004
           92              C       0.217305       6.483169      13.835411       0.334974      39.093230 0.32371423E+03  0.70854870E+04                                10.113219                            6.275320       0.310547       2.119836                    0.999789      24.610469      68.769963       0.613419       0.456185      -1.037876      -0.022108       0.015028       0.015002       0.030654       0.037451       0.043881      -0.101434      -0.007120       0.287870      -0.133339      -0.018189       0.151528             12.967522      10.019940      -7.045230      -4.581017      17.154639       7.800127      11.727987          -0.000002
           93              C       6.734410       8.481190      16.743766      -0.169479      32.419310 0.47806198E+03  0.11583851E+05                                 8.958411                            7.403457      -0.088285       1.935451                    0.998762      31.001978      92.411725       0.587924       0.429948      -1.048930       0.001168      -0.006413       0.029592       0.030302      -0.009941       0.003927      -0.024179      -0.055865      -0.010370      -0.027925      -0.016091       0.044016              9.727197       6.849769      -2.088329      -1.214358       8.470520       0.305102      13.861303          -0.000008
           94              C       1.710893       2.829562       1.148713       0.327587      36.110405 0.33846491E+03  0.75055479E+04                                 9.665647                            6.457259       0.223660       2.088256                    0.999879      25.127340      71.112127       0.597893       0.461970      -1.032653      -0.000526      -0.026325      -0.019373       0.032690      -0.056530       0.072726      -0.076291      -0.065218      -0.234867      -0.129186      -0.021710       0.150897             11.606598       7.586637      -2.268363      -4.914612       8.564832       5.154912      18.668325           0.000009
           95              C       3.485316       0.514533      16.206330      -0.154795      35.965416 0.45575109E+03  0.10884408E+05                                 9.537289                            7.180671      -0.026282       1.956818                    0.999308      30.365717      89.119780       0.604499       0.424261      -1.055103       0.017720      -0.021592       0.010340       0.029785      -0.015692       0.017905      -0.018307      -0.001186       0.068549      -0.027129      -0.013673       0.040802             10.836770       8.300984      -5.398366      -0.111024      13.342542       1.070397      10.866784          -0.000000
           96              C      -0.019660       0.395783       9.331466       0.090821      32.255632 0.42621233E+03  0.99702488E+04                                 8.990481                            7.028800      -0.140951       1.973335                    0.999266      26.705093      76.570626       0.602363       0.434678      -1.052890      -0.001249       0.001288       0.003882       0.004277      -0.009302       0.007600      -0.005201      -0.013599      -0.005354      -0.012916      -0.003281       0.016197             10.242658       6.255973      -1.272033       1.095598      10.613101       4.271272      13.858900          -0.000005
           97              C       2.024960       3.037226      16.158786       0.333052      37.280245 0.32720867E+03  0.71779898E+04                                 9.776996                            6.301721       0.317045       2.120274                    0.999790      24.706868      69.014861       0.613484       0.455119      -1.038951      -0.006984      -0.030727       0.014242       0.034580      -0.064249      -0.046970       0.087366       0.000084      -0.252460      -0.129927      -0.016385       0.146312             11.901051       6.188758      -1.819169       3.245040       9.153977      -6.027721      20.360418           0.000006
           98              C      -0.423571       7.502093      14.541601      -0.253265      55.573062 0.55172539E+03  0.13639308E+05                                11.990320                            7.639657       0.134829       2.007769                    0.999289      30.729043      87.868264       0.624569       0.396694      -1.087291       0.001352      -0.002596       0.032756       0.032887      -0.101996      -0.017944      -0.011354      -0.155909       0.159308      -0.157048       0.055120       0.101929             15.020332      10.825053      -6.423270      -1.372896      15.804365       0.701977      18.431578          -0.000002
           99              C       7.236490       1.668961       9.371521      -0.154423      30.759859 0.46187644E+03  0.11085536E+05                                 8.677798                            7.311902      -0.127802       1.937870                    0.998112      30.114248      89.071720       0.587908       0.434076      -1.047387      -0.007895       0.004043       0.003765       0.009636      -0.005521       0.005297      -0.005923       0.031897       0.000473      -0.018369      -0.000559       0.018928              9.313298       6.267722      -1.126312       0.919425      10.983403       3.293950      10.688769           0.000007
          100              C       3.571435       0.622407       1.186330      -0.163700      36.120460 0.46444368E+03  0.11142615E+05                                 9.564066                            7.246679      -0.019174       1.956727                    0.999317      30.562657      89.851881       0.602110       0.424010      -1.055440       0.008283      -0.029034      -0.006760       0.030940      -0.013602      -0.011320       0.023959       0.001592       0.069706      -0.028224      -0.012256       0.040481             10.857749       8.463494      -5.499543       0.900069      13.393843      -0.594131      10.715911           0.000001
          101              C      -0.157943       6.284322      16.716250      -0.159793      31.886752 0.46035709E+03  0.11039672E+05                                 8.822406                            7.238170       0.003305       1.967923                    0.999019      30.529065      90.252249       0.598482       0.426770      -1.051870      -0.003062       0.002958       0.028015       0.028337      -0.011042      -0.009332       0.022832      -0.039056       0.008569      -0.024583      -0.013486       0.038069              9.544558       6.331949      -1.946997      -0.496987       8.619564      -0.835297      13.682163          -0.000007
          102              C       7.272191       2.405120      10.531032      -0.026922      27.331146 0.38595791E+03  0.88472418E+04                                 8.047277                            6.702394       0.041494       2.020978                    0.999182      27.516208      79.259487       0.612191       0.436467      -1.047074      -0.000417      -0.011045       0.006313       0.012729      -0.019007       0.001534      -0.001767       0.020680      -0.035876      -0.015804      -0.011938       0.027742              8.673502       5.932166      -0.786697       1.675139       9.422322       2.114904      10.666018           0.000003
          103              C       0.524719       0.686631      11.656234      -0.028775      27.405180 0.38403330E+03  0.87977617E+04                                 8.084672                            6.708931       0.035379       2.022461                    0.998248      27.509667      79.382390       0.608322       0.439510      -1.044588      -0.002951       0.009641      -0.005892       0.011678      -0.005842      -0.006587      -0.015294       0.003286       0.014812      -0.019530       0.002958       0.016572              8.703867       5.823045      -1.021663       1.245687       9.832565       2.204412      10.455990          -0.000003
          104              C      -0.878756      14.611931      10.521105      -0.153107      30.591350 0.45543475E+03  0.10892698E+05                                 8.637290                            7.255926      -0.071273       1.956842                    0.998462      29.991615      88.555950       0.590753       0.433502      -1.047726       0.006294       0.004746       0.006700       0.010346      -0.002298      -0.003254      -0.002221      -0.007870      -0.044260      -0.015567       0.003568       0.012000              9.270514       6.294383      -0.681776       1.625615       8.933887       2.498179      12.583273          -0.000002
          105              N       3.977397      12.943117      12.790493      -0.452473      58.487008 0.62797605E+03  0.15802380E+05                                12.213273                            8.067542       0.561784       2.162869                    0.998918      30.744415      84.562654       0.626262       0.388661      -1.108950      -0.022310      -0.021015       0.022196       0.037842       0.043310      -0.025968       0.088505      -0.008420       0.286210      -0.122456      -0.016108       0.138564             15.647117      11.188770      -7.660204       4.188100      22.025694      -8.869649      13.726886          -0.000011
          106              N       5.096177      10.839133      11.019531      -0.463722      55.192871 0.63127305E+03  0.15894807E+05                                11.714103                            8.071645       0.633633       2.182942                    0.999083      30.855074      84.694614       0.628536       0.387024      -1.110913      -0.036210      -0.010421       0.015192       0.040627      -0.067502       0.022119      -0.074698       0.004139      -0.278580      -0.125993      -0.009055       0.135048             14.217617       7.600252      -1.497743      -3.440473       9.854878       4.381482      25.197721          -0.000017
          107              N       3.247560       9.283190      14.480125       0.348463      21.665061 0.26023745E+03  0.52946551E+04                                 6.460916                            5.202191      -0.017439       2.108478                    0.999356      20.764279      52.657069       0.771977       0.389973      -1.099548      -0.002433       0.038361      -0.060700       0.071847      -0.026085      -0.006613      -0.014899      -0.037887       0.087513      -0.048918       0.012272       0.036645              7.154959       4.753879      -0.686991      -1.546978       8.128997      -1.874814       8.582001           0.000000
          108              N       4.505856      10.454667       6.512800      -0.481211      50.982148 0.65364970E+03  0.16648275E+05                                11.205991                            8.272376       0.385979       2.097006                    0.998163      31.657413      88.192424       0.612541       0.392597      -1.103885      -0.007096       0.003598      -0.001487       0.008094      -0.057335      -0.072286       0.048761      -0.082031      -0.265178      -0.129414      -0.011918       0.141332             13.085114       8.660306      -1.471506       3.963271       9.428059      -3.932749      21.166977          -0.000005
          109              N       3.126027       2.164535      12.727101      -0.467401      53.845066 0.64602414E+03  0.16398764E+05                                11.607907                            8.221435       0.414400       2.109419                    0.998335      31.355996      87.082791       0.614987       0.392354      -1.104533      -0.003109       0.002405       0.019756       0.020143       0.026063       0.038382      -0.077278       0.076456       0.322940      -0.130716      -0.008545       0.139261             13.979278      12.506578      -7.469367      -3.377832      18.106381       6.016274      11.324874          -0.000016
          110              N       5.678487       9.101979       4.082843      -0.452474      58.487057 0.62797662E+03  0.15802398E+05                                12.213280                            8.067546       0.561782       2.162868                    0.998918      30.744425      84.562695       0.626262       0.388661      -1.108950       0.022310       0.021015       0.022197       0.037842       0.043310       0.025968      -0.088505      -0.008420       0.286211      -0.122456      -0.016108       0.138564             15.647127      11.188777      -7.660209      -4.188103      22.025707       8.869657      13.726898          -0.000011
          111              N       4.559707      11.205963       2.311881      -0.463722      55.192892 0.63127334E+03  0.15894815E+05                                11.714105                            8.071647       0.633633       2.182942                    0.999083      30.855076      84.694615       0.628536       0.387024      -1.110913       0.036210       0.010421       0.015192       0.040627      -0.067502      -0.022119       0.074698       0.004139      -0.278580      -0.125993      -0.009055       0.135048             14.217620       7.600253      -1.497744       3.440472       9.854883      -4.381485      25.197725          -0.000016
          112              N       6.408324      12.761906       5.772475       0.348463      21.665074 0.26023763E+03  0.52946598E+04                                 6.460919                            5.202192      -0.017440       2.108478                    0.999356      20.764283      52.657080       0.771977       0.389973      -1.099548       0.002433      -0.038361      -0.060700       0.071847      -0.026085       0.006613       0.014899      -0.037887       0.087513      -0.048918       0.012273       0.036645              7.154962       4.753881      -0.686988       1.546980       8.128997       1.874818       8.582009           0.000000
          113              N       5.150028      11.590430      15.220450      -0.481211      50.982120 0.65364927E+03  0.16648262E+05                                11.205987                            8.272373       0.385979       2.097006                    0.998163      31.657407      88.192401       0.612541       0.392597      -1.103885       0.007096      -0.003598      -0.001487       0.008094      -0.057335       0.072286      -0.048761      -0.082031      -0.265178      -0.129414      -0.011918       0.141332             13.085108       8.660301      -1.471502      -3.963269       9.428049       3.932739      21.166974          -0.000005
          114              N       0.092601       5.183831       4.019451      -0.467401      53.845043 0.64602400E+03  0.16398759E+05                                11.607904                            8.221434       0.414400       2.109419                    0.998335      31.355991      87.082773       0.614987       0.392354      -1.104533       0.003109      -0.002405       0.019756       0.020143       0.026063      -0.038382       0.077278       0.076456       0.322941      -0.130716      -0.008545       0.139261             13.979273      12.506574      -7.469363       3.377830      18.106374      -6.016271      11.324871          -0.000017
          115              N       2.459859       1.753614       4.624807      -0.452473      58.487008 0.62797606E+03  0.15802380E+05                                12.213273                            8.067542       0.561784       2.162868                    0.998918      30.744415      84.562654       0.626262       0.388661      -1.108950       0.022310       0.021015      -0.022197       0.037843       0.043310      -0.025969       0.088505      -0.008420       0.286211      -0.122456      -0.016108       0.138564             15.647116      11.188769      -7.660204       4.188100      22.025693      -8.869649      13.726886          -0.000011
          116              N       1.341079       3.857598       6.395769      -0.463722      55.192862 0.63127297E+03  0.15894804E+05                                11.714102                            8.071644       0.633634       2.182942                    0.999083      30.855073      84.694605       0.628536       0.387024      -1.110913       0.036210       0.010421      -0.015192       0.040627      -0.067502       0.022119      -0.074698       0.004139      -0.278580      -0.125993      -0.009055       0.135048             14.217614       7.600251      -1.497743      -3.440472       9.854878       4.381482      25.197715          -0.000017
          117              N       3.189696       5.413541       2.935175       0.348463      21.665066 0.26023752E+03  0.52946569E+04                                 6.460917                            5.202191      -0.017439       2.108478                    0.999356      20.764282      52.657076       0.771977       0.389972      -1.099548       0.002433      -0.038361       0.060700       0.071847      -0.026085      -0.006613      -0.014899      -0.037887       0.087513      -0.048918       0.012273       0.036646              7.154959       4.753879      -0.686991      -1.546978       8.128997      -1.874815       8.582001           0.000000
          118              N       1.931400       4.242064      10.902500      -0.481210      50.982119 0.65364929E+03  0.16648262E+05                                11.205986                            8.272373       0.385980       2.097007                    0.998163      31.657404      88.192388       0.612541       0.392597      -1.103885       0.007096      -0.003598       0.001487       0.008094      -0.057335      -0.072286       0.048761      -0.082031      -0.265178      -0.129414      -0.011918       0.141332             13.085108       8.660302      -1.471506       3.963269       9.428055      -3.932747      21.166965          -0.000005
          119              N       3.311229      12.532196       4.688199      -0.467401      53.845085 0.64602439E+03  0.16398772E+05                                11.607910                            8.221437       0.414400       2.109418                    0.998335      31.356001      87.082812       0.614987       0.392354      -1.104533       0.003109      -0.002405      -0.019756       0.020143       0.026063       0.038382      -0.077278       0.076456       0.322941      -0.130716      -0.008545       0.139261             13.979282      12.506582      -7.469370      -3.377833      18.106387       6.016276      11.324877          -0.000017
          120              N       0.758769       5.594752      13.332457      -0.452474      58.487061 0.62797669E+03  0.15802400E+05                                12.213281                            8.067547       0.561782       2.162868                    0.998918      30.744426      84.562700       0.626262       0.388661      -1.108950      -0.022310      -0.021015      -0.022197       0.037842       0.043310       0.025968      -0.088505      -0.008420       0.286211      -0.122456      -0.016108       0.138564             15.647127      11.188777      -7.660209      -4.188103      22.025708       8.869656      13.726897          -0.000011
          121              N       1.877549       3.490768      15.103419      -0.463723      55.192907 0.63127354E+03  0.15894822E+05                                11.714108                            8.071648       0.633633       2.182941                    0.999083      30.855079      84.694630       0.628536       0.387024      -1.110913      -0.036210      -0.010421      -0.015192       0.040627      -0.067502      -0.022119       0.074698       0.004139      -0.278580      -0.125993      -0.009055       0.135048             14.217624       7.600255      -1.497745       3.440474       9.854886      -4.381487      25.197730          -0.000016
          122              N       0.028932       1.934825      11.642825       0.348463      21.665074 0.26023763E+03  0.52946598E+04                                 6.460919                            5.202192      -0.017440       2.108478                    0.999356      20.764283      52.657080       0.771977       0.389973      -1.099548      -0.002433       0.038361       0.060700       0.071847      -0.026085       0.006613       0.014899      -0.037887       0.087513      -0.048918       0.012272       0.036645              7.154962       4.753881      -0.686988       1.546980       8.128996       1.874818       8.582009           0.000000
          123              N       1.287228       3.106301       2.194850      -0.481211      50.982119 0.65364928E+03  0.16648262E+05                                11.205987                            8.272374       0.385979       2.097006                    0.998163      31.657407      88.192401       0.612541       0.392597      -1.103885      -0.007096       0.003598       0.001487       0.008094      -0.057335       0.072286      -0.048761      -0.082031      -0.265178      -0.129414      -0.011918       0.141332             13.085108       8.660302      -1.471502      -3.963269       9.428049       3.932740      21.166973          -0.000005
          124              N       6.344655       9.512900      13.395849      -0.467401      53.845069 0.64602435E+03  0.16398771E+05                                11.607909                            8.221438       0.414399       2.109418                    0.998335      31.355996      87.082800       0.614987       0.392354      -1.104533      -0.003109       0.002406      -0.019756       0.020143       0.026063      -0.038382       0.077278       0.076456       0.322940      -0.130716      -0.008545       0.139261             13.979279      12.506580      -7.469367       3.377832      18.106382      -6.016274      11.324876          -0.000016
          125              O       3.328811      10.051241      13.394107      -0.497495      34.515397 0.50347550E+03  0.11883634E+05                                 8.413837                            6.931006       0.416634       2.174937                    0.998765      27.332613      70.748970       0.725253       0.357804      -1.142117      -0.012118      -0.035530       0.042685       0.056844       0.062369      -0.005566      -0.167596      -0.053769       0.264064      -0.164878      -0.052299       0.217177              9.685165       6.726880       1.622124      -1.582457       9.847335      -5.351391      12.481279          -0.000006
          126              O       6.327073      11.993855       4.686457      -0.497495      34.515393 0.50347537E+03  0.11883630E+05                                 8.413836                            6.931004       0.416635       2.174937                    0.998765      27.332616      70.748971       0.725254       0.357804      -1.142117       0.012118       0.035530       0.042685       0.056844       0.062369       0.005566       0.167596      -0.053769       0.264064      -0.164878      -0.052299       0.217177              9.685163       6.726880       1.622125       1.582459       9.847330       5.351389      12.481278          -0.000006
          127              O       3.108445       4.645490       4.021193      -0.497495      34.515397 0.50347551E+03  0.11883634E+05                                 8.413837                            6.931006       0.416634       2.174936                    0.998765      27.332615      70.748975       0.725253       0.357804      -1.142117       0.012118       0.035530      -0.042685       0.056844       0.062369      -0.005567      -0.167596      -0.053769       0.264064      -0.164878      -0.052299       0.217177              9.685164       6.726880       1.622124      -1.582457       9.847334      -5.351391      12.481278          -0.000006
          128              O       0.110183       2.702876      12.728843      -0.497495      34.515402 0.50347553E+03  0.11883634E+05                                 8.413838                            6.931006       0.416635       2.174937                    0.998765      27.332617      70.748980       0.725253       0.357804      -1.142117      -0.012118      -0.035530      -0.042685       0.056844       0.062370       0.005566       0.167596      -0.053769       0.264064      -0.164878      -0.052299       0.217177              9.685165       6.726881       1.622125       1.582459       9.847333       5.351391      12.481281          -0.000006

******************************************************
Auxiliary information for the entire system
The total spin magnetic moment of the unit cell is   -0.000251
The total net atomic charge of the unit cell is   -0.000005
Accuracy of reproducing the electrostatic potential in the unit cell:
  The inner radius (bohr) =    5.0000
  The outer radius (bohr) =   12.0000
  Valid grid points have density less than (e/(bohr^3)) =    0.0001
  The number of valid grid points were=        42594
  The rms potential error without charges in kcal/mol is=      5.10992
  The rms potential error with partial charges in kcal/mol is=      0.53901
  The RRMSE value at monopole order=      0.10548
  The rms potential error with partial charges and cloud penetration in kcal/mol is=      0.54465
  The RRMSE value at monopole order with cloud penetration is=      0.10659
  The rms potential error with partial charges and atomic dipoles in kcal/mol is=      0.83786
  The RRMSE value at dipole order=      0.16397
  The rms potential error with partial charges, atomic dipoles and cloud penetration in kcal/mol is=      0.84709
  The RRMSE value at dipole order with cloud penetration=      0.16577

******************************************************
The electron densities and ab initio electrostatic potential were computed in VASP using the PBE functional and
projector augmented wave method. See the main text of the journal article for a description of computational details.
The atomic charges, dipoles, and quadrupoles were computed with the DDEC6 method as described in
(a) T. A. Manz and N. Gabaldon Limas, RSC Adv. 6 (2016) 47771-47801 DOI: 10.1039/c6ra04656h
(b) N. Gabaldon Limas and T. A. Manz, RSC Adv. 8 (2018) 2678-2707 DOI: 10.1039/c7ra11829e.
For each atom in the material, the electron cloud parameters were fit to the spherically averaged atom-in-material
electron density using radial positions for which this density was between 10^-4 and 10^-2 electrons per cubic bohr.
The polarizabilities, dispersion coefficients, and quantum Drude oscillator (QDO) parameters were fit using the MCLF method.
The magnetic structure of the system was optimized in VASP from the default ferromagnetic initial guess using spin polarization.
The atomic spin moments (ASMs) were computed on this optimized magnetic structure using the DDEC6 partition as inputs
to the method of T. A. Manz and D. S. Sholl, J. Chem. Theory Comput. 7 (2011) 4146-4164 DOI: 10.1021/ct200539n.
The RMSE and RRMSE were computed using a uniform grid with Ewald summation.
