# Supplementary material for: A collection of forcefield precursors for metal–organic frameworks
Source: RSC Adv. 2019 Nov 13;9(63):36492–507. doi: 10.1039/c9ra07327b (PMC9075174; doi:10.1039/c9ra07327b)
Supplement: RA-009-C9RA07327B-s5428 [file RA-009-C9RA07327B-s5428.xyz]

  216
jmolscript: load "" {1 1 1} spacegroup "x,y,z" unitcell [{     12.556600     0.000000     0.000000 }, {     -1.105536    12.507837     0.000000 }, {      0.000000     0.000000    25.085000 }]
Zn     8.588298     9.380878     4.075811     0.978399
Zn     8.588298     9.380878    16.618311     0.978400
Zn     2.862766     3.126959     8.466689     0.978399
Zn     2.862766     3.126959    21.009189     0.978399
H      1.002775     7.804890    20.730244     0.106669
H     -0.713553     8.058799    19.185008     0.137458
H     11.363638    11.877442    20.301291     0.147839
H      0.522023    11.553489    21.906730     0.108775
H      4.234500    11.019404    24.412722     0.104762
H      5.893573    10.702956     0.945704     0.131927
H      5.052675     6.791755     1.036010     0.131049
H      3.366539     7.144476    24.523096     0.109576
H      3.617221    10.956865    20.730244     0.106669
H      5.333549    10.702956    19.185008     0.137458
H      5.812958     6.884313    20.301291     0.147838
H      4.097973     7.208266    21.906730     0.108776
H      0.385496     7.742351    24.412722     0.104761
H     11.283023     8.058799     0.945704     0.131927
H     -0.432679    11.970000     1.036010     0.131049
H      1.253457    11.617279    24.523096     0.109576
H      7.686292     1.686056     8.187744     0.106669
H      8.090328    -0.001251     6.642508     0.137458
H     10.830814    12.365248     7.758790     0.147838
H     11.462661     1.537213     9.364230     0.108776
H     10.603788     5.188251    11.870222     0.104761
H     10.142497     6.813019    13.488204     0.131927
H      6.320521     5.631028    13.578510     0.131049
H      6.820327     3.982495    11.980596     0.109575
H     10.595840     4.567862     8.187744     0.106669
H     10.191804     6.255169     6.642508     0.137458
H      6.345782     6.396508     7.758790     0.147839
H      6.819471     4.716705     9.364230     0.108775
H      7.678344     1.065668    11.870222     0.104761
H      7.034099    11.948737    13.488204     0.131927
H     11.961611     0.622890    13.578510     0.131049
H     11.461805     2.271423    11.980596     0.109575
H      3.764772    10.821781    16.897256     0.106669
H      4.466272     0.001251    18.442492     0.137458
H      0.620250     0.142589    17.326210     0.147839
H     -0.011597    10.970624    15.720769     0.108776
H      0.847276     7.319586    13.214778     0.104761
H      1.308567     5.694818    11.596796     0.131927
H      5.130543     6.876809    11.506490     0.131049
H      4.630737     8.525342    13.104404     0.109575
H      0.855224     7.939975    16.897256     0.106669
H      1.259260     6.252668    18.442492     0.137458
H      5.105282     6.111329    17.326210     0.147838
H      4.631593     7.791132    15.720769     0.108775
H      3.772720    11.442169    13.214778     0.104761
H      4.416965     0.559100    11.596796     0.131927
H     -0.510547    11.884947    11.506490     0.131049
H     -0.010741    10.236414    13.104404     0.109575
H     10.448289     4.702947     4.354756     0.106669
H     -0.391983     4.449038     5.899992     0.137458
H      0.087426     0.630395     4.783709     0.147839
H     10.929041     0.954348     3.178269     0.108775
H      7.216564     1.488433     0.672278     0.104761
H      5.557491     1.804881    24.139295     0.131927
H      6.398389     5.716082    24.048990     0.131049
H      8.084525     5.363361     0.561904     0.109576
H      7.833843     1.550972     4.354756     0.106669
H      6.117515     1.804881     5.899992     0.137458
H      5.638106     5.623524     4.783709     0.147839
H      7.353091     5.299571     3.178269     0.108776
H     11.065568     4.765486     0.672278     0.104761
H      0.168041     4.449038    24.139295     0.131927
H     11.883743     0.537837    24.048990     0.131049
H     10.197607     0.890558     0.561904     0.109575
Pd     2.309998     9.380878    22.875513     0.257382
Pd     9.141066     3.126959    10.333013     0.257383
Pd     2.309998     9.380878    14.751987     0.257383
Pd     9.141066     3.126959     2.209487     0.257381
C      0.268391    10.843044    21.329775     0.050652
C     -0.754750    11.039417    20.374037    -0.118294
C     11.460257     9.988759    19.543723     0.039064
C     10.379798    10.180129    18.502696     0.572076
C     -0.458917     8.800514    19.721827    -0.140928
C      0.552449     8.637912    20.649972     0.042018
C      3.905135     7.869931    24.816590     0.051317
C      4.895147     7.664803     0.697363    -0.124420
C      5.651408     8.740476     1.163944     0.057500
C      5.386882     9.957489     0.644684    -0.131975
C      4.413044    10.150110    24.748861     0.044907
C      6.728834     8.526592     2.154802     0.565756
C      4.351605     7.918712    21.329775     0.050652
C      5.374746     7.722339    20.374037    -0.118294
C      5.716339     8.772997    19.543723     0.039064
C      6.796798     8.581627    18.502696     0.572076
C      5.078913     9.961241    19.721827    -0.140928
C      4.067547    10.123843    20.649972     0.042018
C      0.714861    10.891824    24.816590     0.051317
C     -0.275151    11.096953     0.697363    -0.124420
C     11.525188    10.021279     1.163944     0.057500
C     -0.766886     8.804266     0.644684    -0.131975
C      0.206952     8.611646    24.748861     0.044906
C     10.447762    10.235163     2.154802     0.565755
C     10.777306     1.222016     8.787275     0.050652
C     11.062998     0.220138     7.831537    -0.118294
C      8.940959    12.295204     7.001224     0.039064
C      9.226714    11.235790     5.960196     0.572076
C      8.806743     0.317699     7.179327    -0.140928
C      8.555728     1.310821     8.107472     0.042018
C      7.495544     4.582871    12.274090     0.051317
C      7.204048     5.550978    13.239863    -0.124420
C      8.208960     6.399009    13.706444     0.057500
C      9.444536     6.242661    13.187184    -0.131975
C      9.722150     5.289564    12.206361     0.044906
C      7.901045     7.453420    14.697301     0.565756
C      7.504826     5.031903     8.787275     0.050652
C      7.219134     6.033781     7.831537    -0.118294
C      8.235637     6.466552     7.001224     0.039064
C      7.949882     7.525966     5.960196     0.572076
C      9.475389     5.936219     7.179327    -0.140928
C      9.726404     4.943097     8.107472     0.042018
C     10.786588     1.671047    12.274090     0.051317
C     11.078084     0.702940    13.239863    -0.124420
C      8.967636    12.362746    13.706444     0.057500
C      8.837596     0.011257    13.187184    -0.131975
C      8.559982     0.964354    12.206361     0.044906
C      9.275551    11.308335    14.697301     0.565755
C      0.673758    11.285821    16.297725     0.050652
C      0.388066    12.287699    17.253463    -0.118294
C      2.510105     0.212633    18.083776     0.039064
C      2.224350     1.272047    19.124804     0.572076
C      2.644321    12.190138    17.905673    -0.140928
C      2.895336    11.197016    16.977528     0.042018
C      3.955520     7.924966    12.810910     0.051317
C      4.247016     6.956859    11.845137    -0.124420
C      3.242104     6.108828    11.378556     0.057500
C      2.006528     6.265176    11.897815    -0.131975
C      1.728914     7.218273    12.878639     0.044906
C      3.550019     5.054417    10.387698     0.565756
C      3.946238     7.475934    16.297725     0.050652
C      4.231930     6.474056    17.253463    -0.118294
C      3.215427     6.041285    18.083776     0.039064
C      3.501182     4.981871    19.124804     0.572076
C      1.975675     6.571618    17.905673    -0.140929
C      1.724660     7.564740    16.977528     0.042018
C      0.664476    10.836790    12.810910     0.051317
C      0.372980    11.804897    11.845137    -0.124420
C      2.483428     0.145091    11.378556     0.057500
C      3.719004    -0.011257    11.897815    -0.131975
C      2.891082    11.543483    12.878639     0.044907
C      2.175513     1.199502    10.387698     0.565755
C     11.182673     1.664793     3.755224     0.050652
C     12.205814     1.468420     4.710963    -0.118294
C     -0.009193     2.519078     5.541276     0.039064
C      1.071266     2.327708     6.582304     0.572076
C     11.909981     3.707323     5.363173    -0.140928
C     10.898615     3.869925     4.435028     0.042018
C      7.545929     4.637906     0.268409     0.051317
C      6.555917     4.843034    24.387637    -0.124420
C      5.799656     3.767361    23.921056     0.057500
C      6.064182     2.550348    24.440316    -0.131975
C      7.038020     2.357727     0.336139     0.044907
C      4.722230     3.981245    22.930198     0.565756
C      7.099459     4.589125     3.755224     0.050652
C      6.076318     4.785498     4.710963    -0.118294
C      5.734725     3.734840     5.541276     0.039064
C      4.654266     3.926210     6.582304     0.572076
C      6.372151     2.546596     5.363173    -0.140928
C      7.383517     2.383994     4.435028     0.042018
C     10.736203     1.616013     0.268409     0.051317
C     11.726215     1.410884    24.387637    -0.124420
C     -0.074124     2.486558    23.921056     0.057500
C     -0.338650     3.703571    24.440316    -0.131975
C     11.244112     3.896191     0.336139     0.044907
C      1.003302     2.272674    22.930198     0.565755
N      3.708454     9.100702    24.302348    -0.119619
N      0.892597     9.662304    21.427607    -0.128631
N      0.911542     9.661053    24.302348    -0.119619
N      3.727400     9.099451    21.427607    -0.128631
N      8.738853     4.495317    11.759848    -0.119618
N      9.546193     1.739840     8.885107    -0.128631
N      9.543279     1.758602    11.759848    -0.119618
N      8.735939     4.514078     8.885107    -0.128631
N      2.712211     8.012520    13.325152    -0.119618
N      1.904871    10.767997    16.199893    -0.128631
N      1.907785    10.749235    13.325152    -0.119618
N      2.715125     7.993759    16.199893    -0.128631
N      7.742610     3.407135     0.782652    -0.119619
N     10.558468     2.845533     3.657393    -0.128630
N     10.539522     2.846784     0.782652    -0.119619
N      7.723664     3.408386     3.657393    -0.128630
O     10.194144     9.212022    17.742620    -0.578731
O      9.787180    11.230787    18.477611    -0.545166
O      7.024323     9.502204     2.889792    -0.543234
O      7.313941     7.404640     2.199955    -0.588237
O      6.982452     9.549734    17.742620    -0.578731
O      7.389416     7.530969    18.477611    -0.545166
O     10.152273     9.259552     2.889792    -0.543234
O      9.862655    11.357116     2.199955    -0.588237
O      8.278712    10.965621     5.200120    -0.578731
O     10.325468    10.737978     5.935111    -0.545166
O      8.846852     7.833658    15.432292    -0.543234
O      6.731934     7.937473    14.742454    -0.588237
O      8.897884     7.796135     5.200120    -0.578731
O      6.851128     8.023777     5.935111    -0.545166
O      8.329744    10.928097    15.432292    -0.543234
O     10.444662    10.824282    14.742454    -0.588237
O      3.172352     1.542216    19.884880    -0.578731
O      1.125596     1.769859    19.149889    -0.545166
O      2.604212     4.674179     9.652708    -0.543234
O      4.719130     4.570364    10.342545    -0.588237
O      2.553180     4.711702    19.884880    -0.578731
O      4.599936     4.484060    19.149889    -0.545166
O      3.121320     1.579740     9.652708    -0.543234
O      1.006402     1.683555    10.342545    -0.588237
O      1.256920     3.295815     7.342379    -0.578731
O      1.663884     1.277050     6.607389    -0.545166
O      4.426741     3.005633    22.195208    -0.543234
O      4.137123     5.103197    22.885045    -0.588237
O      4.468612     2.958103     7.342379    -0.578731
O      4.061648     4.976868     6.607389    -0.545166
O      1.298791     3.248285    22.195208    -0.543234
O      1.588409     1.150721    22.885045    -0.588237

The following XYZ coordinates are in angstroms. Other properties are in atomic units.
The sperically averaged electron density of each atom fit to a function of the form exp(a - br)
eigen_1, eigen_2 and eigen_3 are the three eigenvalues of traceless quadrupole moment tensor
  atom number  atomic symbol              X              Y              Z     net charge C6 coefficient C8 coefficient C10 coefficient fluctuating dipole atomic polarizability isotropic forcefield polarizability              a              b squared Pearson coefficient          <r^3>          <r^4>         wp_QDO          m_QDO          q_QDO       dipole_x       dipole_y       dipole_z         dipole            Qxy            Qxz            Qyz     Q(x^2-y^2)  Q(3z^2 - R^2)        eigen_1        eigen_2        eigen_3 static polarizability      alpha(xx)      alpha(xy)      alpha(xz)      alpha(yy)      alpha(yz)      alpha(zz) atomic spin moment
            1             Zn       8.588298       9.380878       4.075811       0.978399      95.894150 0.18259982E+04  0.57950448E+05                                17.686067                           14.359377      -0.128059       1.851993                    0.997546      44.812489     123.548137       0.455772       0.423450      -1.123871       0.000000       0.000000       0.002776       0.002776      -0.036761       0.000000      -0.000000       0.031408      -0.052780      -0.031178      -0.017593       0.048772             22.056216      15.631705       5.342029      -0.000000      23.190466       0.000002      27.346477           0.000008
            2             Zn       8.588298       9.380878      16.618311       0.978400      95.894170 0.18259984E+04  0.57950457E+05                                17.686070                           14.359378      -0.128059       1.851993                    0.997546      44.812491     123.548151       0.455772       0.423450      -1.123871      -0.000000      -0.000000       0.002775       0.002775      -0.038946       0.000000      -0.000000      -0.018025      -0.052779      -0.031178      -0.017593       0.048771             22.056221      22.194861       5.922129      -0.000003      16.627317      -0.000005      27.346486           0.000009
            3             Zn       2.862766       3.126959       8.466689       0.978399      95.894177 0.18259990E+04  0.57950483E+05                                17.686072                           14.359381      -0.128060       1.851993                    0.997546      44.812493     123.548159       0.455772       0.423450      -1.123871       0.000000       0.000000      -0.002776       0.002776      -0.038946       0.000000      -0.000000      -0.018026      -0.052780      -0.031178      -0.017593       0.048772             22.056221      22.194850       5.922130      -0.000003      16.627321      -0.000006      27.346490           0.000008
            4             Zn       2.862766       3.126959      21.009189       0.978399      95.894197 0.18259990E+04  0.57950484E+05                                17.686074                           14.359381      -0.128059       1.851993                    0.997546      44.812500     123.548188       0.455772       0.423450      -1.123871       0.000000      -0.000000      -0.002776       0.002776      -0.036761      -0.000000      -0.000000       0.031408      -0.052780      -0.031178      -0.017593       0.048772             22.056226      15.631712       5.342032      -0.000001      23.190476      -0.000001      27.346491           0.000008
            5              H       1.002775       7.804890      20.730244       0.106669       1.276596 0.94562927E+01  0.96702307E+02                                 1.939313                            1.794399      -1.205526       2.310099                    0.994507       3.650930      10.397897       0.469074       1.276875      -0.710028       0.017874      -0.047573      -0.001716       0.050849      -0.004512       0.009250       0.004092      -0.020281      -0.038371      -0.019521       0.001860       0.017660              2.006545       1.925555      -0.588947       0.092700       2.444696      -0.045696       1.649384          -0.000003
            6              H      -0.713553       8.058799      19.185008       0.137458       1.123435 0.83380843E+01  0.81803351E+02                                 1.721549                            1.641932      -1.000981       2.418307                    0.998050       3.264202       8.812774       0.514903       1.212482      -0.726509      -0.015955      -0.031575      -0.020439       0.040857       0.001263       0.003181       0.009392      -0.024570      -0.020904      -0.012312      -0.007018       0.019330              1.741892       1.598095       0.099918       0.185927       1.880070       0.378298       1.747511          -0.000004
            7              H      11.363638      11.877442      20.301291       0.147839       1.187460 0.91989305E+01  0.93442068E+02                                 1.854661                            1.779191      -1.220054       2.323882                    0.995495       3.482629       9.891717       0.467263       1.290444      -0.708015      -0.020321       0.038720      -0.003082       0.043836      -0.009596      -0.000711       0.007868      -0.018555      -0.019559      -0.011841      -0.007014       0.018854              1.864595       1.716114      -0.305328       0.078591       2.251430       0.004761       1.626242          -0.000004
            8              H       0.522023      11.553489      21.906730       0.108775       1.152187 0.81939107E+01  0.82143830E+02                                 1.901984                            1.732602      -1.474118       2.173780                    0.992124       3.996239      11.871302       0.444718       1.373844      -0.686125       0.009645       0.042037       0.022960       0.048860      -0.001053       0.010288       0.003444      -0.007271      -0.008728      -0.013400       0.004777       0.008623              2.010739       1.526594       0.124601       0.186823       2.333647       0.631788       2.171976          -0.000003
            9              H       4.234500      11.019404      24.412722       0.104762       1.153471 0.82439935E+01  0.80666578E+02                                 1.747708                            1.625983      -0.876519       2.457649                    0.999001       3.364730       9.077863       0.520504       1.202612      -0.727856      -0.003882       0.048340      -0.011242       0.049782       0.002804       0.008020      -0.003574      -0.028841      -0.031826      -0.018455      -0.001812       0.020267              1.803176       1.529307      -0.193291       0.164651       2.316331      -0.329344       1.563889          -0.000004
           10              H       5.893573      10.702956       0.945704       0.131927       1.098052 0.77984312E+01  0.75241479E+02                                 1.687418                            1.578220      -1.011166       2.404683                    0.998375       3.282380       8.788805       0.530026       1.197730      -0.728719       0.022942       0.027111       0.014980       0.038546       0.005902       0.005541       0.000144      -0.014784      -0.033415      -0.013943      -0.001241       0.015184              1.741246       1.681575       0.392204       0.278684       2.046207       0.203366       1.495957          -0.000005
           11              H       5.052675       6.791755       1.036010       0.131049       1.193980 0.88236007E+01  0.88073880E+02                                 1.806520                            1.697653      -1.113609       2.356358                    0.996989       3.427079       9.428071       0.500982       1.224851      -0.722417       0.004356      -0.037098       0.016816       0.040964       0.007322       0.003351      -0.006587      -0.022664      -0.006055      -0.014689      -0.001479       0.016169              1.860757       1.553023      -0.234017       0.186860       2.376202      -0.322528       1.653044          -0.000004
           12              H       3.366539       7.144476      24.523096       0.109576       1.341028 0.10090883E+02  0.10454431E+03                                 1.973969                            1.830793      -1.288247       2.265580                    0.994329       3.697265      10.487880       0.474629       1.245605      -0.716744      -0.024432      -0.044336      -0.010160       0.051632       0.013947       0.009070      -0.006959      -0.013562      -0.014881      -0.021078       0.003027       0.018051              2.037946       2.031937       0.418809       0.275771       2.304332       0.298568       1.777567          -0.000004
           13              H       3.617221      10.956865      20.730244       0.106669       1.276596 0.94562884E+01  0.96702253E+02                                 1.939313                            1.794399      -1.205526       2.310099                    0.994507       3.650929      10.397894       0.469074       1.276875      -0.710028      -0.017874       0.047573      -0.001716       0.050849      -0.004512      -0.009250      -0.004092      -0.020281      -0.038371      -0.019521       0.001860       0.017660              2.006545       1.925556      -0.588947      -0.092700       2.444696       0.045696       1.649384          -0.000003
           14              H       5.333549      10.702956      19.185008       0.137458       1.123436 0.83380897E+01  0.81803414E+02                                 1.721549                            1.641932      -1.000982       2.418307                    0.998050       3.264203       8.812776       0.514904       1.212482      -0.726509       0.015955       0.031575      -0.020439       0.040857       0.001263      -0.003181      -0.009392      -0.024570      -0.020904      -0.012312      -0.007018       0.019330              1.741892       1.598095       0.099918      -0.185927       1.880071      -0.378299       1.747511          -0.000004
           15              H       5.812958       6.884313      20.301291       0.147838       1.187461 0.91989444E+01  0.93442249E+02                                 1.854663                            1.779193      -1.220055       2.323881                    0.995495       3.482630       9.891723       0.467263       1.290445      -0.708015       0.020321      -0.038720      -0.003082       0.043836      -0.009596       0.000711      -0.007868      -0.018555      -0.019559      -0.011841      -0.007014       0.018854              1.864598       1.716116      -0.305328      -0.078591       2.251433      -0.004761       1.626243          -0.000004
           16              H       4.097973       7.208266      21.906730       0.108776       1.152187 0.81939122E+01  0.82143850E+02                                 1.901984                            1.732602      -1.474117       2.173780                    0.992124       3.996238      11.871300       0.444718       1.373844      -0.686125      -0.009645      -0.042037       0.022960       0.048860      -0.001054      -0.010288      -0.003444      -0.007271      -0.008728      -0.013400       0.004777       0.008623              2.010740       1.526594       0.124601      -0.186823       2.333649      -0.631788       2.171976          -0.000003
           17              H       0.385496       7.742351      24.412722       0.104761       1.153472 0.82439972E+01  0.80666628E+02                                 1.747710                            1.625984      -0.876519       2.457649                    0.999001       3.364729       9.077863       0.520504       1.202614      -0.727855       0.003882      -0.048340      -0.011242       0.049782       0.002804      -0.008020       0.003574      -0.028841      -0.031826      -0.018455      -0.001812       0.020267              1.803177       1.529308      -0.193291      -0.164651       2.316333       0.329344       1.563890          -0.000004
           18              H      11.283023       8.058799       0.945704       0.131927       1.098053 0.77984405E+01  0.75241585E+02                                 1.687419                            1.578220      -1.011167       2.404682                    0.998375       3.282382       8.788809       0.530026       1.197729      -0.728720      -0.022942      -0.027111       0.014980       0.038546       0.005902      -0.005541      -0.000144      -0.014784      -0.033415      -0.013943      -0.001241       0.015184              1.741247       1.681575       0.392205      -0.278684       2.046208      -0.203366       1.495957          -0.000004
           19              H      -0.432679      11.970000       1.036010       0.131049       1.193980 0.88236034E+01  0.88073919E+02                                 1.806521                            1.697653      -1.113610       2.356357                    0.996989       3.427081       9.428079       0.500981       1.224851      -0.722416      -0.004356       0.037098       0.016816       0.040964       0.007322      -0.003351       0.006586      -0.022664      -0.006055      -0.014689      -0.001479       0.016168              1.860757       1.553024      -0.234017      -0.186860       2.376203       0.322528       1.653045          -0.000004
           20              H       1.253457      11.617279      24.523096       0.109576       1.341029 0.10090896E+02  0.10454449E+03                                 1.973970                            1.830794      -1.288248       2.265579                    0.994329       3.697267      10.487890       0.474629       1.245606      -0.716744       0.024432       0.044336      -0.010160       0.051632       0.013947      -0.009070       0.006959      -0.013562      -0.014881      -0.021078       0.003027       0.018051              2.037948       2.031939       0.418809      -0.275771       2.304335      -0.298568       1.777569          -0.000004
           21              H       7.686292       1.686056       8.187744       0.106669       1.276596 0.94562935E+01  0.96702316E+02                                 1.939313                            1.794399      -1.205525       2.310100                    0.994507       3.650929      10.397894       0.469074       1.276875      -0.710028      -0.048962       0.013616      -0.001716       0.050849      -0.002663       0.003262       0.009575       0.021550      -0.038371      -0.019521       0.001860       0.017660              2.006545       2.543976      -0.534287      -0.053680       1.826276       0.088317       1.649384          -0.000003
           22              H       8.090328      -0.001251       6.642508       0.137458       1.123435 0.83380812E+01  0.81803320E+02                                 1.721549                            1.641932      -1.000981       2.418307                    0.998050       3.264202       8.812776       0.514903       1.212483      -0.726509      -0.030048      -0.018673      -0.020439       0.040857       0.003398       0.009075       0.003995       0.023746      -0.020904      -0.012312      -0.007018       0.019330              1.741893       1.860359       0.123098       0.360460       1.617807       0.218512       1.747512          -0.000004
           23              H      10.830814      12.365248       7.758790       0.147838       1.187461 0.91989449E+01  0.93442263E+02                                 1.854663                            1.779194      -1.220057       2.323881                    0.995495       3.482632       9.891732       0.467263       1.290445      -0.708015       0.040358      -0.016833      -0.003082       0.043836      -0.007820       0.007900      -0.000016       0.021634      -0.019559      -0.011841      -0.007014       0.018854              1.864598       2.300840      -0.253646      -0.002178       1.666710       0.078706       1.626244          -0.000004
           24              H      11.462661       1.537213       9.364230       0.108776       1.152186 0.81939032E+01  0.82143742E+02                                 1.901983                            1.732601      -1.474117       2.173780                    0.992124       3.996238      11.871301       0.444718       1.373845      -0.686125       0.041024       0.013309       0.022960       0.048860      -0.000399       0.002525       0.010551       0.007527      -0.008728      -0.013400       0.004777       0.008623              2.010739       2.305535       0.193450       0.612886       1.554705       0.241723       2.171976          -0.000003
           25              H      10.603788       5.188251      11.870222       0.104761       1.153474 0.82440138E+01  0.80666820E+02                                 1.747711                            1.625985      -0.876521       2.457648                    0.999001       3.364731       9.077866       0.520504       1.202612      -0.727856       0.048494       0.000389      -0.011242       0.049781       0.005290      -0.004266       0.007674       0.027410      -0.031825      -0.018455      -0.001812       0.020267              1.803178       2.344139      -0.121270      -0.342563       1.501505       0.135015       1.563891          -0.000004
           26              H      10.142497       6.813019      13.488204       0.131927       1.098055 0.77984600E+01  0.75241830E+02                                 1.687422                            1.578223      -1.011168       2.404682                    0.998375       3.282385       8.788824       0.530025       1.197730      -0.728719       0.024986       0.025240       0.014980       0.038546       0.007107      -0.000344       0.005532       0.012484      -0.033415      -0.013943      -0.001241       0.015184              1.741250       1.974590       0.418104       0.178040       1.753200       0.295508       1.495960          -0.000004
           27              H       6.320521       5.631028      13.578510       0.131049       1.193980 0.88236024E+01  0.88073905E+02                                 1.806521                            1.697653      -1.113610       2.356357                    0.996989       3.427079       9.428073       0.500981       1.224851      -0.722416      -0.037338       0.001073       0.016816       0.040964       0.009196      -0.006856       0.002758       0.019745      -0.006055      -0.014689      -0.001479       0.016169              1.860757       2.410870      -0.158195      -0.337727       1.518358       0.157737       1.653044          -0.000004
           28              H       6.820327       3.982495      11.980596       0.109575       1.341028 0.10090884E+02  0.10454432E+03                                 1.973969                            1.830793      -1.288250       2.265578                    0.994329       3.697266      10.487884       0.474629       1.245606      -0.716744      -0.042013      -0.028241      -0.010160       0.051632       0.014920      -0.007731       0.008422       0.008459      -0.014882      -0.021078       0.003027       0.018051              2.037946       2.228760       0.436206       0.273128       2.107511       0.300988       1.777568          -0.000004
           29              H      10.595840       4.567862       8.187744       0.106669       1.276597 0.94563004E+01  0.96702408E+02                                 1.939314                            1.794400      -1.205526       2.310099                    0.994507       3.650930      10.397899       0.469074       1.276876      -0.710028       0.048962      -0.013616      -0.001716       0.050849      -0.002663      -0.003262      -0.009575       0.021550      -0.038371      -0.019521       0.001860       0.017660              2.006546       2.543977      -0.534287       0.053680       1.826277      -0.088317       1.649385          -0.000003
           30              H      10.191804       6.255169       6.642508       0.137458       1.123434 0.83380768E+01  0.81803264E+02                                 1.721549                            1.641932      -1.000981       2.418307                    0.998050       3.264201       8.812772       0.514903       1.212483      -0.726509       0.030048       0.018673      -0.020439       0.040857       0.003398      -0.009075      -0.003995       0.023746      -0.020904      -0.012312      -0.007018       0.019330              1.741892       1.860358       0.123098      -0.360460       1.617806      -0.218511       1.747511          -0.000004
           31              H       6.345782       6.396508       7.758790       0.147839       1.187460 0.91989296E+01  0.93442063E+02                                 1.854661                            1.779192      -1.220055       2.323882                    0.995495       3.482629       9.891719       0.467263       1.290445      -0.708015      -0.040358       0.016833      -0.003082       0.043836      -0.007820      -0.007900       0.000016       0.021634      -0.019559      -0.011841      -0.007014       0.018854              1.864596       2.300837      -0.253646       0.002178       1.666708      -0.078705       1.626242          -0.000004
           32              H       6.819471       4.716705       9.364230       0.108775       1.152187 0.81939071E+01  0.82143785E+02                                 1.901983                            1.732601      -1.474117       2.173780                    0.992124       3.996238      11.871299       0.444718       1.373844      -0.686125      -0.041024      -0.013309       0.022960       0.048860      -0.000399      -0.002525      -0.010551       0.007528      -0.008728      -0.013400       0.004777       0.008623              2.010739       2.305535       0.193450      -0.612886       1.554706      -0.241723       2.171976          -0.000003
           33              H       7.678344       1.065668      11.870222       0.104761       1.153474 0.82440102E+01  0.80666773E+02                                 1.747710                            1.625984      -0.876520       2.457648                    0.999001       3.364730       9.077862       0.520504       1.202612      -0.727856      -0.048494      -0.000389      -0.011242       0.049781       0.005290       0.004266      -0.007674       0.027410      -0.031826      -0.018455      -0.001812       0.020267              1.803178       2.344137      -0.121270       0.342562       1.501505      -0.135015       1.563890          -0.000004
           34              H       7.034099      11.948737      13.488204       0.131927       1.098054 0.77984508E+01  0.75241714E+02                                 1.687420                            1.578221      -1.011167       2.404682                    0.998375       3.282384       8.788818       0.530026       1.197729      -0.728719      -0.024986      -0.025240       0.014980       0.038546       0.007107       0.000344      -0.005532       0.012485      -0.033415      -0.013943      -0.001241       0.015184              1.741248       1.974589       0.418104      -0.178040       1.753198      -0.295507       1.495958          -0.000004
           35              H      11.961611       0.622890      13.578510       0.131049       1.193980 0.88236009E+01  0.88073885E+02                                 1.806520                            1.697653      -1.113609       2.356358                    0.996989       3.427079       9.428072       0.500981       1.224851      -0.722416       0.037338      -0.001073       0.016816       0.040964       0.009196       0.006856      -0.002758       0.019744      -0.006055      -0.014689      -0.001479       0.016169              1.860757       2.410869      -0.158195       0.337727       1.518357      -0.157737       1.653044          -0.000004
           36              H      11.461805       2.271423      11.980596       0.109575       1.341028 0.10090878E+02  0.10454425E+03                                 1.973969                            1.830793      -1.288250       2.265578                    0.994329       3.697265      10.487883       0.474629       1.245607      -0.716744       0.042013       0.028241      -0.010160       0.051632       0.014920       0.007731      -0.008422       0.008459      -0.014882      -0.021078       0.003027       0.018051              2.037946       2.228760       0.436206      -0.273128       2.107510      -0.300988       1.777568          -0.000004
           37              H       3.764772      10.821781      16.897256       0.106669       1.276597 0.94562984E+01  0.96702388E+02                                 1.939314                            1.794400      -1.205526       2.310099                    0.994507       3.650930      10.397901       0.469074       1.276876      -0.710028       0.048962      -0.013616       0.001716       0.050849      -0.002663       0.003262       0.009575       0.021550      -0.038371      -0.019521       0.001860       0.017660              2.006547       2.543978      -0.534287      -0.053680       1.826277       0.088317       1.649385          -0.000003
           38              H       4.466272       0.001251      18.442492       0.137458       1.123435 0.83380831E+01  0.81803347E+02                                 1.721550                            1.641933      -1.000982       2.418307                    0.998050       3.264202       8.812778       0.514903       1.212484      -0.726509       0.030048       0.018673       0.020439       0.040857       0.003398       0.009075       0.003995       0.023746      -0.020904      -0.012312      -0.007018       0.019330              1.741893       1.860360       0.123098       0.360460       1.617808       0.218512       1.747513          -0.000004
           39              H       0.620250       0.142589      17.326210       0.147839       1.187460 0.91989309E+01  0.93442073E+02                                 1.854661                            1.779191      -1.220055       2.323882                    0.995495       3.482630       9.891720       0.467264       1.290444      -0.708015      -0.040358       0.016833       0.003082       0.043836      -0.007820       0.007900      -0.000016       0.021634      -0.019559      -0.011841      -0.007014       0.018854              1.864595       2.300836      -0.253646      -0.002178       1.666708       0.078705       1.626242          -0.000004
           40              H      -0.011597      10.970624      15.720769       0.108776       1.152187 0.81939092E+01  0.82143812E+02                                 1.901983                            1.732601      -1.474117       2.173780                    0.992124       3.996238      11.871299       0.444718       1.373844      -0.686125      -0.041024      -0.013309      -0.022960       0.048860      -0.000400       0.002525       0.010551       0.007528      -0.008728      -0.013400       0.004777       0.008623              2.010739       2.305535       0.193449       0.612886       1.554705       0.241723       2.171978          -0.000003
           41              H       0.847276       7.319586      13.214778       0.104761       1.153474 0.82440150E+01  0.80666841E+02                                 1.747711                            1.625986      -0.876521       2.457647                    0.999001       3.364731       9.077869       0.520504       1.202613      -0.727856      -0.048494      -0.000389       0.011242       0.049781       0.005290      -0.004266       0.007674       0.027410      -0.031825      -0.018455      -0.001812       0.020267              1.803179       2.344140      -0.121270      -0.342563       1.501506       0.135015       1.563891          -0.000004
           42              H       1.308567       5.694818      11.596796       0.131927       1.098054 0.77984485E+01  0.75241689E+02                                 1.687420                            1.578221      -1.011167       2.404682                    0.998375       3.282383       8.788816       0.530026       1.197730      -0.728719      -0.024986      -0.025240      -0.014980       0.038546       0.007107      -0.000344       0.005532       0.012484      -0.033415      -0.013943      -0.001241       0.015184              1.741248       1.974589       0.418104       0.178040       1.753198       0.295507       1.495958          -0.000004
           43              H       5.130543       6.876809      11.506490       0.131049       1.193980 0.88236009E+01  0.88073886E+02                                 1.806520                            1.697653      -1.113609       2.356358                    0.996989       3.427079       9.428072       0.500981       1.224851      -0.722416       0.037338      -0.001073      -0.016816       0.040964       0.009196      -0.006856       0.002758       0.019744      -0.006055      -0.014689      -0.001479       0.016169              1.860757       2.410869      -0.158195      -0.337727       1.518357       0.157737       1.653044          -0.000004
           44              H       4.630737       8.525342      13.104404       0.109575       1.341028 0.10090878E+02  0.10454425E+03                                 1.973969                            1.830793      -1.288250       2.265578                    0.994329       3.697265      10.487883       0.474629       1.245607      -0.716744       0.042013       0.028241       0.010160       0.051632       0.014920      -0.007731       0.008422       0.008459      -0.014882      -0.021078       0.003027       0.018051              2.037946       2.228760       0.436206       0.273128       2.107511       0.300988       1.777568          -0.000004
           45              H       0.855224       7.939975      16.897256       0.106669       1.276597 0.94563034E+01  0.96702445E+02                                 1.939314                            1.794400      -1.205527       2.310099                    0.994507       3.650931      10.397902       0.469074       1.276875      -0.710028      -0.048962       0.013616       0.001716       0.050849      -0.002663      -0.003262      -0.009575       0.021550      -0.038371      -0.019521       0.001860       0.017660              2.006547       2.543977      -0.534287       0.053680       1.826277      -0.088317       1.649385          -0.000004
           46              H       1.259260       6.252668      18.442492       0.137458       1.123435 0.83380811E+01  0.81803318E+02                                 1.721549                            1.641932      -1.000981       2.418307                    0.998050       3.264202       8.812776       0.514903       1.212483      -0.726509      -0.030048      -0.018673       0.020439       0.040857       0.003398      -0.009075      -0.003995       0.023746      -0.020904      -0.012312      -0.007018       0.019330              1.741893       1.860359       0.123098      -0.360460       1.617807      -0.218512       1.747512          -0.000004
           47              H       5.105282       6.111329      17.326210       0.147838       1.187460 0.91989337E+01  0.93442113E+02                                 1.854662                            1.779192      -1.220055       2.323881                    0.995495       3.482630       9.891722       0.467263       1.290445      -0.708015       0.040358      -0.016833       0.003082       0.043836      -0.007820      -0.007900       0.000016       0.021634      -0.019559      -0.011841      -0.007014       0.018854              1.864596       2.300838      -0.253646       0.002178       1.666709      -0.078705       1.626243          -0.000004
           48              H       4.631593       7.791132      15.720769       0.108775       1.152188 0.81939186E+01  0.82143929E+02                                 1.901985                            1.732602      -1.474118       2.173780                    0.992124       3.996240      11.871306       0.444718       1.373844      -0.686125       0.041024       0.013309      -0.022960       0.048860      -0.000400      -0.002525      -0.010551       0.007528      -0.008728      -0.013400       0.004777       0.008623              2.010740       2.305536       0.193450      -0.612886       1.554707      -0.241723       2.171979          -0.000003
           49              H       3.772720      11.442169      13.214778       0.104761       1.153474 0.82440114E+01  0.80666795E+02                                 1.747711                            1.625985      -0.876521       2.457648                    0.999001       3.364730       9.077865       0.520504       1.202613      -0.727856       0.048494       0.000389       0.011242       0.049781       0.005290       0.004266      -0.007674       0.027410      -0.031826      -0.018455      -0.001812       0.020267              1.803178       2.344138      -0.121270       0.342562       1.501506      -0.135015       1.563891          -0.000004
           50              H       4.416965       0.559100      11.596796       0.131927       1.098053 0.77984434E+01  0.75241625E+02                                 1.687419                            1.578220      -1.011168       2.404682                    0.998375       3.282383       8.788814       0.530026       1.197729      -0.728719       0.024986       0.025240      -0.014980       0.038546       0.007107       0.000344      -0.005532       0.012484      -0.033415      -0.013943      -0.001241       0.015184              1.741247       1.974588       0.418103      -0.178040       1.753197      -0.295507       1.495957          -0.000004
           51              H      -0.510547      11.884947      11.506490       0.131049       1.193980 0.88236066E+01  0.88073960E+02                                 1.806521                            1.697654      -1.113610       2.356357                    0.996989       3.427080       9.428077       0.500981       1.224851      -0.722416      -0.037338       0.001073      -0.016816       0.040964       0.009196       0.006856      -0.002758       0.019744      -0.006055      -0.014689      -0.001479       0.016169              1.860758       2.410871      -0.158195       0.337727       1.518358      -0.157738       1.653045          -0.000004
           52              H      -0.010741      10.236414      13.104404       0.109575       1.341028 0.10090881E+02  0.10454429E+03                                 1.973969                            1.830793      -1.288250       2.265578                    0.994329       3.697266      10.487885       0.474629       1.245606      -0.716744      -0.042013      -0.028241       0.010160       0.051632       0.014920       0.007731      -0.008422       0.008459      -0.014882      -0.021078       0.003027       0.018051              2.037946       2.228760       0.436205      -0.273128       2.107510      -0.300988       1.777568          -0.000004
           53              H      10.448289       4.702947       4.354756       0.106669       1.276596 0.94562886E+01  0.96702253E+02                                 1.939313                            1.794399      -1.205526       2.310099                    0.994507       3.650929      10.397893       0.469074       1.276875      -0.710028      -0.017874       0.047573       0.001716       0.050849      -0.004512       0.009250       0.004092      -0.020281      -0.038371      -0.019521       0.001860       0.017660              2.006545       1.925555      -0.588947       0.092700       2.444695      -0.045696       1.649384          -0.000004
           54              H      -0.391983       4.449038       5.899992       0.137458       1.123435 0.83380807E+01  0.81803310E+02                                 1.721549                            1.641932      -1.000981       2.418307                    0.998050       3.264201       8.812772       0.514903       1.212483      -0.726509       0.015955       0.031575       0.020439       0.040857       0.001263       0.003181       0.009392      -0.024570      -0.020904      -0.012312      -0.007018       0.019330              1.741892       1.598095       0.099918       0.185927       1.880070       0.378299       1.747511          -0.000004
           55              H       0.087426       0.630395       4.783709       0.147839       1.187460 0.91989304E+01  0.93442070E+02                                 1.854661                            1.779191      -1.220055       2.323882                    0.995495       3.482629       9.891718       0.467263       1.290444      -0.708015       0.020321      -0.038720       0.003082       0.043836      -0.009596      -0.000711       0.007868      -0.018555      -0.019559      -0.011841      -0.007014       0.018854              1.864596       1.716114      -0.305328       0.078591       2.251431       0.004761       1.626242          -0.000004
           56              H      10.929041       0.954348       3.178269       0.108775       1.152187 0.81939051E+01  0.82143763E+02                                 1.901983                            1.732601      -1.474117       2.173780                    0.992124       3.996238      11.871300       0.444718       1.373845      -0.686125      -0.009645      -0.042037      -0.022960       0.048860      -0.001053       0.010288       0.003444      -0.007271      -0.008728      -0.013400       0.004777       0.008623              2.010739       1.526594       0.124601       0.186823       2.333648       0.631788       2.171976          -0.000003
           57              H       7.216564       1.488433       0.672278       0.104761       1.153472 0.82440014E+01  0.80666679E+02                                 1.747710                            1.625984      -0.876521       2.457648                    0.999001       3.364731       9.077869       0.520504       1.202613      -0.727856       0.003882      -0.048340       0.011242       0.049782       0.002804       0.008020      -0.003574      -0.028841      -0.031826      -0.018455      -0.001812       0.020267              1.803177       1.529309      -0.193291       0.164651       2.316333      -0.329345       1.563890          -0.000004
           58              H       5.557491       1.804881      24.139295       0.131927       1.098054 0.77984519E+01  0.75241727E+02                                 1.687420                            1.578221      -1.011167       2.404682                    0.998375       3.282384       8.788818       0.530026       1.197729      -0.728719      -0.022942      -0.027111      -0.014980       0.038546       0.005902       0.005541       0.000144      -0.014784      -0.033415      -0.013943      -0.001241       0.015184              1.741248       1.681577       0.392205       0.278685       2.046209       0.203367       1.495959          -0.000004
           59              H       6.398389       5.716082      24.048990       0.131049       1.193980 0.88236008E+01  0.88073879E+02                                 1.806520                            1.697652      -1.113609       2.356357                    0.996989       3.427079       9.428070       0.500982       1.224850      -0.722417      -0.004356       0.037098      -0.016816       0.040964       0.007322       0.003351      -0.006586      -0.022664      -0.006055      -0.014689      -0.001479       0.016169              1.860757       1.553023      -0.234017       0.186860       2.376202      -0.322528       1.653044          -0.000003
           60              H       8.084525       5.363361       0.561904       0.109576       1.341028 0.10090883E+02  0.10454431E+03                                 1.973969                            1.830793      -1.288247       2.265580                    0.994329       3.697264      10.487876       0.474629       1.245605      -0.716744       0.024432       0.044336       0.010160       0.051632       0.013947       0.009070      -0.006959      -0.013562      -0.014881      -0.021078       0.003027       0.018051              2.037946       2.031937       0.418809       0.275771       2.304332       0.298568       1.777568          -0.000004
           61              H       7.833843       1.550972       4.354756       0.106669       1.276596 0.94562938E+01  0.96702326E+02                                 1.939314                            1.794400      -1.205526       2.310099                    0.994507       3.650930      10.397899       0.469074       1.276876      -0.710028       0.017874      -0.047573       0.001716       0.050849      -0.004512      -0.009250      -0.004092      -0.020281      -0.038371      -0.019521       0.001860       0.017660              2.006546       1.925556      -0.588948      -0.092701       2.444697       0.045696       1.649385          -0.000003
           62              H       6.117515       1.804881       5.899992       0.137458       1.123435 0.83380863E+01  0.81803377E+02                                 1.721550                            1.641933      -1.000982       2.418307                    0.998050       3.264202       8.812775       0.514903       1.212483      -0.726509      -0.015955      -0.031575       0.020439       0.040857       0.001263      -0.003181      -0.009392      -0.024570      -0.020904      -0.012312      -0.007018       0.019330              1.741893       1.598096       0.099918      -0.185927       1.880071      -0.378299       1.747512          -0.000004
           63              H       5.638106       5.623524       4.783709       0.147839       1.187461 0.91989390E+01  0.93442173E+02                                 1.854662                            1.779192      -1.220055       2.323881                    0.995495       3.482629       9.891717       0.467263       1.290444      -0.708015      -0.020321       0.038720       0.003082       0.043836      -0.009596       0.000711      -0.007868      -0.018555      -0.019559      -0.011841      -0.007014       0.018854              1.864596       1.716114      -0.305328      -0.078591       2.251432      -0.004761       1.626242          -0.000004
           64              H       7.353091       5.299571       3.178269       0.108776       1.152187 0.81939056E+01  0.82143765E+02                                 1.901983                            1.732601      -1.474117       2.173781                    0.992124       3.996236      11.871292       0.444718       1.373844      -0.686125       0.009645       0.042037      -0.022960       0.048860      -0.001053      -0.010288      -0.003444      -0.007271      -0.008728      -0.013400       0.004777       0.008623              2.010739       1.526593       0.124601      -0.186822       2.333648      -0.631788       2.171975          -0.000003
           65              H      11.065568       4.765486       0.672278       0.104761       1.153472 0.82439971E+01  0.80666620E+02                                 1.747709                            1.625984      -0.876518       2.457649                    0.999001       3.364729       9.077860       0.520504       1.202613      -0.727856      -0.003882       0.048340       0.011242       0.049782       0.002804      -0.008020       0.003574      -0.028841      -0.031826      -0.018455      -0.001813       0.020267              1.803176       1.529308      -0.193291      -0.164651       2.316332       0.329344       1.563889          -0.000004
           66              H       0.168041       4.449038      24.139295       0.131927       1.098054 0.77984479E+01  0.75241680E+02                                 1.687420                            1.578221      -1.011167       2.404682                    0.998375       3.282383       8.788815       0.530026       1.197730      -0.728719       0.022942       0.027111      -0.014980       0.038546       0.005902      -0.005541      -0.000144      -0.014784      -0.033415      -0.013943      -0.001241       0.015184              1.741248       1.681577       0.392205      -0.278685       2.046209      -0.203367       1.495959          -0.000004
           67              H      11.883743       0.537837      24.048990       0.131049       1.193980 0.88235993E+01  0.88073864E+02                                 1.806520                            1.697652      -1.113609       2.356357                    0.996989       3.427080       9.428074       0.500982       1.224850      -0.722417       0.004356      -0.037098      -0.016816       0.040964       0.007322      -0.003351       0.006586      -0.022664      -0.006054      -0.014689      -0.001479       0.016168              1.860757       1.553024      -0.234017      -0.186860       2.376202       0.322528       1.653044          -0.000004
           68              H      10.197607       0.890558       0.561904       0.109575       1.341030 0.10090900E+02  0.10454454E+03                                 1.973971                            1.830795      -1.288249       2.265579                    0.994329       3.697267      10.487889       0.474629       1.245606      -0.716744      -0.024432      -0.044336       0.010160       0.051632       0.013947      -0.009070       0.006959      -0.013562      -0.014881      -0.021078       0.003027       0.018051              2.037948       2.031940       0.418809      -0.275772       2.304335      -0.298569       1.777570          -0.000004
           69             Pd       2.309998       9.380878      22.875513       0.257382     233.516135 0.40833578E+04  0.15297218E+06                                28.792177                           20.252746       1.296361       2.072724                    0.995689      89.409357     238.632359       0.434040       0.376688      -1.198843      -0.000000       0.000000      -0.014481       0.014481      -0.075906       0.000000       0.000000       0.193659       0.215450      -0.158944       0.071817       0.087127             38.327660      47.589453      -8.436503       0.000003      16.195688       0.000000      51.197839           0.000051
           70             Pd       9.141066       3.126959      10.333013       0.257383     233.516170 0.40833595E+04  0.15297226E+06                                28.792181                           20.252751       1.296360       2.072724                    0.995689      89.409360     238.632386       0.434040       0.376688      -1.198843       0.000000       0.000000      -0.014479       0.014479      -0.091714       0.000000       0.000000      -0.164027       0.215452      -0.158944       0.071817       0.087126             38.327661      17.918841     -11.058999       0.000003      45.866292      -0.000007      51.197851           0.000050
           71             Pd       2.309998       9.380878      14.751987       0.257383     233.516144 0.40833594E+04  0.15297225E+06                                28.792179                           20.252751       1.296360       2.072724                    0.995689      89.409354     238.632372       0.434040       0.376688      -1.198843      -0.000000       0.000000       0.014479       0.014479      -0.091713      -0.000000      -0.000000      -0.164027       0.215453      -0.158944       0.071818       0.087126             38.327657      17.918840     -11.058998       0.000004      45.866288      -0.000009      51.197844           0.000051
           72             Pd       9.141066       3.126959       2.209487       0.257381     233.516204 0.40833604E+04  0.15297230E+06                                28.792183                           20.252752       1.296361       2.072724                    0.995689      89.409378     238.632434       0.434040       0.376688      -1.198843      -0.000000       0.000000       0.014481       0.014481      -0.075906      -0.000000       0.000000       0.193659       0.215451      -0.158944       0.071817       0.087127             38.327665      47.589466      -8.436501      -0.000004      16.195690       0.000001      51.197840           0.000051
           73              C       0.268391      10.843044      21.329775       0.050652      28.444176 0.37302996E+03  0.84875452E+04                                 8.309036                            6.580436       0.084204       2.040738                    0.998738      27.045022      77.887690       0.618402       0.435308      -1.046638       0.004307      -0.035692      -0.022491       0.042407       0.012004      -0.035037      -0.003136      -0.035388      -0.038491      -0.047640       0.013055       0.034585              9.380306       8.133360      -1.644217       3.590813      10.010275       1.160819       9.997283          -0.000061
           74              C      -0.754750      11.039417      20.374037      -0.118294      30.877763 0.43722122E+03  0.10331026E+05                                 8.689557                            7.075646      -0.073546       1.962132                    0.998917      29.243176      85.286190       0.603673       0.429400      -1.052242       0.003915      -0.001803      -0.002269       0.004871       0.008825      -0.026050      -0.009467       0.008193      -0.024400      -0.027515      -0.004808       0.032324              9.666737       8.848284      -0.226731       4.439648       9.383940       1.719179      10.767986           0.000053
           75              C      11.460257       9.988759      19.543723       0.039064      33.804362 0.41412054E+03  0.95705354E+04                                 9.176103                            6.826568      -0.070443       1.991825                    0.999228      26.506167      74.331152       0.628040       0.421997      -1.065966       0.019315      -0.009255       0.027816       0.035107       0.018300      -0.045178      -0.001146      -0.000767      -0.032186      -0.050917       0.002669       0.048247             11.156366      12.073473      -0.993210       6.774679       9.247596       0.965129      12.148031          -0.000024
           76              C      10.379798      10.180129      18.502696       0.572076      21.781197 0.24776112E+03  0.51227579E+04                                 7.265498                            5.611702      -0.077695       2.034930                    0.999131      22.429742      62.916383       0.621510       0.476636      -1.016457      -0.039500      -0.015527      -0.039789       0.058177       0.045826      -0.068152      -0.042727       0.041958       0.048154      -0.058497      -0.052220       0.110718              8.568163       9.643590      -0.143566       4.756245       6.841944       1.168369       9.218954          -0.000024
           77              C      -0.458917       8.800514      19.721827      -0.140928      30.946384 0.41903407E+03  0.97739065E+04                                 8.591659                            6.865739       0.106017       2.013216                    0.999694      29.050171      83.539268       0.622488       0.421848      -1.059382      -0.013843       0.011075       0.013812       0.022473       0.028546      -0.018766       0.005161       0.003198      -0.001488      -0.036407       0.003979       0.032428              9.588883      10.338468      -2.144535       4.638086       8.923718       0.071592       9.504462           0.000042
           78              C       0.552449       8.637912      20.649972       0.042018      27.011871 0.34667007E+03  0.77220459E+04                                 7.856868                            6.227606       0.283563       2.096382                    0.999771      26.720610      75.419363       0.655440       0.419524      -1.059429      -0.007122       0.040269       0.010757       0.042286       0.006664      -0.028273       0.001160      -0.036655      -0.074645      -0.045517       0.013194       0.032322              8.795941       8.641095      -1.646420       3.646005       8.735117       1.076974       9.011611          -0.000051
           79              C       3.905135       7.869931      24.816590       0.051317      28.520437 0.35789582E+03  0.80416506E+04                                 8.218711                            6.378309       0.120870       2.047504                    0.999363      26.842679      76.272739       0.639487       0.426271      -1.054453       0.016394       0.041689      -0.008542       0.045604       0.009544      -0.031808       0.004304      -0.036464      -0.013100      -0.044127       0.019294       0.024833              9.457912       9.366087      -0.527537       4.584877       9.919804      -1.336219       9.087846          -0.000042
           80              C       4.895147       7.664803       0.697363      -0.124420      33.048387 0.42732315E+03  0.99995591E+04                                 8.975253                            6.916655       0.092605       2.010627                    0.999591      28.903213      82.800920       0.623469       0.419824      -1.062420       0.001071       0.010925       0.005656       0.012349       0.000399      -0.031376      -0.006150      -0.012942       0.049929      -0.034428      -0.002359       0.036787             10.404806      10.552630       0.181244       5.653391      10.587135      -0.550107      10.074654           0.000035
           81              C       5.651408       8.740476       1.163944       0.057500      34.674688 0.38980602E+03  0.88542938E+04                                 9.252660                            6.579723      -0.069530       1.998507                    0.999130      25.843265      71.345514       0.647445       0.416484      -1.071780      -0.029004       0.007530      -0.016217       0.034073      -0.000055      -0.053965       0.019003       0.005567       0.043096      -0.053370      -0.009365       0.062735             11.493992      12.193615      -0.299473       7.368098      10.535143      -1.271715      11.753217          -0.000007
           82              C       5.386882       9.957489       0.644684      -0.131975      32.631146 0.40644774E+03  0.93806797E+04                                 8.831557                            6.709508       0.150651       2.028839                    0.999709      28.562255      80.921694       0.638953       0.415344      -1.066640      -0.008770      -0.016924       0.006922       0.020279       0.007524      -0.020453       0.016746       0.019840       0.006944      -0.031066       0.003959       0.027108             10.262607      10.290515      -0.568496       5.563425      10.553842      -1.706269       9.943463           0.000024
           83              C       4.413044      10.150110      24.748861       0.044907      27.913771 0.34651645E+03  0.76855715E+04                                 7.964922                            6.189919       0.363510       2.121005                    0.999871      26.390504      73.319878       0.666003       0.414646      -1.066983      -0.007886      -0.041315      -0.000347       0.042063       0.000529      -0.031181       0.002067      -0.045103      -0.021469      -0.044843       0.018467       0.026376              9.089498       9.329572       0.198721       4.655744       9.266580      -0.577348       8.672342          -0.000035
           84              C       6.728834       8.526592       2.154802       0.565756      25.357940 0.25769262E+03  0.53613305E+04                                 7.916127                            5.656138      -0.056312       2.035714                    0.999457      22.451862      62.434167       0.632363       0.465553      -1.026150       0.031894      -0.000312       0.051905       0.060921       0.042186      -0.072376      -0.049354       0.060047       0.055064      -0.067564      -0.050977       0.118542              9.739364       9.588208      -0.548916       5.412007       9.557321       0.933080      10.072562          -0.000034
           85              C       4.351605       7.918712      21.329775       0.050652      28.444171 0.37302976E+03  0.84875399E+04                                 8.309035                            6.580434       0.084203       2.040738                    0.998738      27.045020      77.887685       0.618402       0.435308      -1.046638      -0.004307       0.035692      -0.022491       0.042407       0.012004       0.035037       0.003136      -0.035388      -0.038490      -0.047640       0.013055       0.034585              9.380305       8.133357      -1.644219      -3.590810      10.010280      -1.160820       9.997277          -0.000064
           86              C       5.374746       7.722339      20.374037      -0.118294      30.877787 0.43722168E+03  0.10331040E+05                                 8.689561                            7.075649      -0.073546       1.962132                    0.998917      29.243182      85.286210       0.603673       0.429400      -1.052242      -0.003915       0.001803      -0.002269       0.004871       0.008825       0.026050       0.009467       0.008192      -0.024400      -0.027515      -0.004808       0.032323              9.666741       8.848286      -0.226733      -4.439649       9.383947      -1.719179      10.767989           0.000056
           87              C       5.716339       8.772997      19.543723       0.039064      33.804351 0.41412028E+03  0.95705282E+04                                 9.176100                            6.826566      -0.070443       1.991825                    0.999228      26.506167      74.331152       0.628040       0.421997      -1.065966      -0.019315       0.009255       0.027816       0.035107       0.018300       0.045178       0.001146      -0.000767      -0.032186      -0.050917       0.002669       0.048247             11.156364      12.073473      -0.993212      -6.774679       9.247593      -0.965127      12.148027          -0.000026
           88              C       6.796798       8.581627      18.502696       0.572076      21.781200 0.24776114E+03  0.51227582E+04                                 7.265498                            5.611702      -0.077695       2.034931                    0.999131      22.429743      62.916385       0.621510       0.476636      -1.016457       0.039500       0.015527      -0.039789       0.058177       0.045826       0.068152       0.042727       0.041958       0.048154      -0.058497      -0.052220       0.110718              8.568163       9.643591      -0.143566      -4.756247       6.841944      -1.168368       9.218955          -0.000023
           89              C       5.078913       9.961241      19.721827      -0.140928      30.946366 0.41903365E+03  0.97738944E+04                                 8.591655                            6.865735       0.106017       2.013216                    0.999694      29.050166      83.539247       0.622488       0.421848      -1.059382       0.013843      -0.011075       0.013812       0.022473       0.028546       0.018766      -0.005161       0.003198      -0.001488      -0.036407       0.003979       0.032428              9.588879      10.338464      -2.144534      -4.638085       8.923715      -0.071593       9.504458           0.000044
           90              C       4.067547      10.123843      20.649972       0.042018      27.011873 0.34667002E+03  0.77220443E+04                                 7.856868                            6.227605       0.283563       2.096383                    0.999771      26.720609      75.419356       0.655440       0.419524      -1.059430       0.007122      -0.040269       0.010757       0.042286       0.006664       0.028272      -0.001160      -0.036655      -0.074645      -0.045517       0.013194       0.032323              8.795942       8.641094      -1.646423      -3.646003       8.735121      -1.076975       9.011610          -0.000053
           91              C       0.714861      10.891824      24.816590       0.051317      28.520450 0.35789602E+03  0.80416565E+04                                 8.218714                            6.378311       0.120868       2.047503                    0.999363      26.842687      76.272774       0.639487       0.426271      -1.054453      -0.016394      -0.041689      -0.008543       0.045604       0.009544       0.031808      -0.004304      -0.036464      -0.013100      -0.044127       0.019294       0.024833              9.457916       9.366088      -0.527540      -4.584878       9.919811       1.336223       9.087848          -0.000043
           92              C      -0.275151      11.096953       0.697363      -0.124420      33.048375 0.42732312E+03  0.99995585E+04                                 8.975251                            6.916655       0.092604       2.010627                    0.999591      28.903216      82.800937       0.623469       0.419824      -1.062420      -0.001071      -0.010925       0.005656       0.012349       0.000399       0.031376       0.006150      -0.012942       0.049929      -0.034428      -0.002359       0.036787             10.404804      10.552624       0.181238      -5.653387      10.587136       0.550112      10.074651           0.000036
           93              C      11.525188      10.021279       1.163944       0.057500      34.674694 0.38980624E+03  0.88542998E+04                                 9.252661                            6.579725      -0.069530       1.998507                    0.999130      25.843266      71.345519       0.647445       0.416484      -1.071780       0.029004      -0.007530      -0.016217       0.034072      -0.000055       0.053965      -0.019003       0.005568       0.043096      -0.053370      -0.009365       0.062735             11.493993      12.193615      -0.299476      -7.368099      10.535145       1.271718      11.753219          -0.000009
           94              C      -0.766886       8.804266       0.644684      -0.131975      32.631153 0.40644781E+03  0.93806818E+04                                 8.831558                            6.709508       0.150650       2.028839                    0.999709      28.562261      80.921716       0.638953       0.415344      -1.066640       0.008770       0.016924       0.006922       0.020279       0.007524       0.020453      -0.016746       0.019841       0.006944      -0.031066       0.003959       0.027108             10.262608      10.290519      -0.568493      -5.563428      10.553841       1.706266       9.943466           0.000024
           95              C       0.206952       8.611646      24.748861       0.044906      27.913789 0.34651659E+03  0.76855752E+04                                 7.964925                            6.189920       0.363510       2.121005                    0.999871      26.390508      73.319892       0.666003       0.414646      -1.066983       0.007886       0.041315      -0.000347       0.042063       0.000529       0.031181      -0.002067      -0.045103      -0.021469      -0.044843       0.018467       0.026376              9.089503       9.329578       0.198727      -4.655749       9.266584       0.577343       8.672346          -0.000035
           96              C      10.447762      10.235163       2.154802       0.565755      25.357944 0.25769268E+03  0.53613318E+04                                 7.916127                            5.656138      -0.056311       2.035714                    0.999457      22.451864      62.434168       0.632363       0.465553      -1.026150      -0.031894       0.000312       0.051905       0.060922       0.042186       0.072376       0.049354       0.060046       0.055064      -0.067564      -0.050977       0.118542              9.739364       9.588207      -0.548913      -5.412009       9.557319      -0.933082      10.072565          -0.000032
           97              C      10.777306       1.222016       8.787275       0.050652      28.444132 0.37302930E+03  0.84875256E+04                                 8.309024                            6.580427       0.084209       2.040740                    0.998738      27.044997      77.887566       0.618403       0.435308      -1.046639      -0.035933       0.001148      -0.022491       0.042407       0.014922      -0.000039      -0.035177       0.030628      -0.038491      -0.047640       0.013055       0.034585              9.380291      10.284114      -1.454111       0.840163       7.859490       3.679064       9.997268          -0.000059
           98              C      11.062998       0.220138       7.831537      -0.118294      30.877765 0.43722129E+03  0.10331029E+05                                 8.689559                            7.075647      -0.073548       1.962132                    0.998917      29.243190      85.286253       0.603673       0.429400      -1.052242      -0.002141       0.003741      -0.002269       0.004871       0.007969      -0.007136      -0.026783      -0.011161      -0.024400      -0.027515      -0.004808       0.032323              9.666737       9.419562      -0.176238       1.321615       8.812665       4.573769      10.767984           0.000050
           99              C       8.940959      12.295204       7.001224       0.039064      33.804352 0.41412057E+03  0.95705365E+04                                 9.176101                            6.826569      -0.070443       1.991825                    0.999228      26.506171      74.331172       0.628040       0.421997      -1.065965      -0.010920       0.018426       0.027816       0.035107       0.018083       0.002836      -0.045103      -0.005664      -0.032187      -0.050916       0.002669       0.048247             11.156362       9.443723      -1.225646       0.364913      11.877343       6.833335      12.148021          -0.000020
          100              C       9.226714      11.235790       5.960196       0.572076      21.781190 0.24776114E+03  0.51227584E+04                                 7.265496                            5.611702      -0.077696       2.034930                    0.999131      22.429744      62.916392       0.621510       0.476637      -1.016457      -0.011989      -0.040714      -0.039789       0.058177       0.041436      -0.036561      -0.071649      -0.057384       0.048154      -0.058497      -0.052220       0.110718              8.568160       6.888844      -0.387050       0.745072       9.596683       4.840639       9.218952          -0.000026
          101              C       8.806743       0.317699       7.179327      -0.140928      30.946363 0.41903361E+03  0.97738935E+04                                 8.591655                            6.865735       0.106016       2.013216                    0.999694      29.050170      83.539265       0.622488       0.421848      -1.059382       0.012250      -0.012814       0.013812       0.022473       0.027823       0.006793      -0.018239      -0.013164      -0.001488      -0.036407       0.003978       0.032428              9.588878       9.310844      -2.235360      -0.337038       9.951331       4.626373       9.504458           0.000040
          102              C       8.555728       1.310821       8.107472       0.042018      27.011868 0.34666994E+03  0.77220421E+04                                 7.856868                            6.227605       0.283563       2.096383                    0.999771      26.720604      75.419340       0.655440       0.419524      -1.059429       0.040740      -0.003549       0.010757       0.042286       0.009776       0.003645      -0.028061       0.033749      -0.074645      -0.045517       0.013195       0.032322              8.795941       9.023174      -1.612647       0.751782       8.353035       3.726671       9.011614          -0.000051
          103              C       7.495544       4.582871      12.274090       0.051317      28.520432 0.35789587E+03  0.80416517E+04                                 8.218709                            6.378308       0.120870       2.047504                    0.999363      26.842681      76.272737       0.639487       0.426271      -1.054454       0.040084       0.020000      -0.008542       0.045604       0.012594       0.007088      -0.031306       0.032550      -0.013101      -0.044127       0.019294       0.024833              9.457908      10.008041      -0.470790      -1.734697       9.277843       4.449422       9.087840          -0.000042
          104              C       7.204048       5.550978      13.239863      -0.124420      33.048378 0.42732317E+03  0.99995597E+04                                 8.975251                            6.916655       0.092605       2.010627                    0.999591      28.903208      82.800902       0.623469       0.419824      -1.062420       0.010788       0.002028       0.005656       0.012349       0.001528      -0.003364      -0.031796       0.012601       0.049929      -0.034428      -0.002359       0.036787             10.404803      10.555076       0.181460      -1.045718      10.584684       5.582999      10.074650           0.000035
          105              C       8.208960       6.399009      13.706444       0.057500      34.674683 0.38980591E+03  0.88542906E+04                                 9.252659                            6.579722      -0.069530       1.998507                    0.999130      25.843265      71.345515       0.647445       0.416484      -1.071780       0.010055      -0.028228      -0.016217       0.034072      -0.000542       0.023680      -0.052083      -0.005463       0.043096      -0.053370      -0.009365       0.062735             11.493990      10.600532      -0.440288      -1.915501      12.128226       7.227514      11.753213          -0.000008
          106              C       9.444536       6.242661      13.187184      -0.131975      32.631165 0.40644780E+03  0.93806816E+04                                 8.831560                            6.709508       0.150651       2.028839                    0.999709      28.562261      80.921719       0.638953       0.415344      -1.066640      -0.016086      -0.010226       0.006922       0.020279       0.005668       0.018482      -0.018899      -0.022173       0.006944      -0.031066       0.003958       0.027108             10.262613      10.651522      -0.536590      -2.189474      10.192846       5.391598       9.943470           0.000024
          107              C       9.722150       5.289564      12.206361       0.044906      27.913761 0.34651610E+03  0.76855617E+04                                 7.964919                            6.189915       0.363483       2.120996                    0.999871      26.390505      73.319875       0.666004       0.414646      -1.066983      -0.040460      -0.011493      -0.000347       0.042062       0.004477       0.004804      -0.030878       0.044219      -0.021469      -0.044843       0.018467       0.026376              9.089496       9.232213       0.190119      -0.985016       9.363936       4.586830       8.672339          -0.000036
          108              C       7.901045       7.453420      14.697301       0.565756      25.357953 0.25769280E+03  0.53613351E+04                                 7.916129                            5.656139      -0.056312       2.035713                    0.999457      22.451865      62.434179       0.632363       0.465553      -1.026150      -0.003119       0.031743       0.051905       0.060922       0.036266      -0.042790      -0.076440      -0.073915       0.055064      -0.067565      -0.050977       0.118542              9.739367       9.653846      -0.543118       0.452959       9.491690       5.473144      10.072565          -0.000033
          109              C       7.504826       5.031903       8.787275       0.050652      28.444136 0.37302940E+03  0.84875281E+04                                 8.309025                            6.580428       0.084210       2.040740                    0.998738      27.044992      77.887545       0.618403       0.435308      -1.046639       0.035933      -0.001148      -0.022491       0.042407       0.014922       0.000039       0.035177       0.030628      -0.038490      -0.047640       0.013055       0.034585              9.380292      10.284110      -1.454111      -0.840163       7.859495      -3.679066       9.997270          -0.000064
          110              C       7.219134       6.033781       7.831537      -0.118294      30.877746 0.43722098E+03  0.10331019E+05                                 8.689554                            7.075643      -0.073546       1.962132                    0.998917      29.243177      85.286191       0.603673       0.429400      -1.052242       0.002141      -0.003741      -0.002269       0.004871       0.007969       0.007136       0.026783      -0.011162      -0.024400      -0.027515      -0.004808       0.032323              9.666732       9.419555      -0.176238      -1.321614       8.812662      -4.573767      10.767978           0.000055
          111              C       8.235637       6.466552       7.001224       0.039064      33.804353 0.41412061E+03  0.95705374E+04                                 9.176101                            6.826569      -0.070443       1.991825                    0.999228      26.506168      74.331155       0.628040       0.421997      -1.065966       0.010920      -0.018426       0.027816       0.035107       0.018083      -0.002836       0.045103      -0.005664      -0.032187      -0.050916       0.002669       0.048247             11.156362       9.443719      -1.225648      -0.364912      11.877346      -6.833336      12.148021          -0.000025
          112              C       7.949882       7.525966       5.960196       0.572076      21.781183 0.24776104E+03  0.51227558E+04                                 7.265494                            5.611701      -0.077695       2.034930                    0.999131      22.429743      62.916384       0.621510       0.476636      -1.016457       0.011989       0.040714      -0.039789       0.058177       0.041436       0.036561       0.071649      -0.057384       0.048154      -0.058498      -0.052220       0.110718              8.568157       6.888844      -0.387048      -0.745074       9.596678      -4.840636       9.218948          -0.000024
          113              C       9.475389       5.936219       7.179327      -0.140928      30.946362 0.41903361E+03  0.97738933E+04                                 8.591654                            6.865735       0.106017       2.013216                    0.999694      29.050165      83.539243       0.622488       0.421848      -1.059382      -0.012250       0.012814       0.013812       0.022473       0.027823      -0.006793       0.018239      -0.013164      -0.001488      -0.036407       0.003978       0.032428              9.588877       9.310842      -2.235362       0.337039       9.951333      -4.626373       9.504458           0.000045
          114              C       9.726404       4.943097       8.107472       0.042018      27.011864 0.34666991E+03  0.77220410E+04                                 7.856866                            6.227604       0.283563       2.096383                    0.999771      26.720604      75.419335       0.655440       0.419524      -1.059430      -0.040740       0.003549       0.010757       0.042286       0.009776      -0.003645       0.028061       0.033749      -0.074645      -0.045517       0.013194       0.032322              8.795939       9.023171      -1.612647      -0.751782       8.353034      -3.726669       9.011612          -0.000054
          115              C      10.786588       1.671047      12.274090       0.051317      28.520442 0.35789601E+03  0.80416557E+04                                 8.218711                            6.378309       0.120870       2.047504                    0.999363      26.842686      76.272757       0.639487       0.426271      -1.054454      -0.040084      -0.020000      -0.008542       0.045604       0.012594      -0.007088       0.031306       0.032550      -0.013102      -0.044127       0.019294       0.024833              9.457911      10.008042      -0.470794       1.734698       9.277846      -4.449425       9.087845          -0.000045
          116              C      11.078084       0.702940      13.239863      -0.124420      33.048385 0.42732321E+03  0.99995610E+04                                 8.975253                            6.916656       0.092605       2.010627                    0.999591      28.903209      82.800909       0.623469       0.419824      -1.062420      -0.010788      -0.002028       0.005656       0.012348       0.001528       0.003364       0.031796       0.012601       0.049929      -0.034428      -0.002359       0.036787             10.404806      10.555077       0.181460       1.045718      10.584688      -5.583002      10.074653           0.000039
          117              C       8.967636      12.362746      13.706444       0.057500      34.674690 0.38980596E+03  0.88542919E+04                                 9.252660                            6.579722      -0.069530       1.998506                    0.999130      25.843267      71.345519       0.647445       0.416484      -1.071780      -0.010055       0.028228      -0.016217       0.034072      -0.000542      -0.023680       0.052083      -0.005463       0.043096      -0.053370      -0.009365       0.062735             11.493992      10.600533      -0.440288       1.915501      12.128228      -7.227516      11.753215          -0.000011
          118              C       8.837596       0.011257      13.187184      -0.131975      32.631150 0.40644755E+03  0.93806745E+04                                 8.831557                            6.709506       0.150650       2.028839                    0.999709      28.562259      80.921709       0.638953       0.415344      -1.066640       0.016086       0.010226       0.006922       0.020279       0.005668      -0.018482       0.018899      -0.022173       0.006944      -0.031066       0.003958       0.027108             10.262609      10.651521      -0.536591       2.189474      10.192840      -5.391595       9.943466           0.000028
          119              C       8.559982       0.964354      12.206361       0.044906      27.913768 0.34651627E+03  0.76855662E+04                                 7.964920                            6.189917       0.363483       2.120996                    0.999871      26.390504      73.319870       0.666004       0.414646      -1.066983       0.040460       0.011493      -0.000347       0.042062       0.004477      -0.004804       0.030878       0.044219      -0.021470      -0.044843       0.018467       0.026376              9.089498       9.232210       0.190116       0.985017       9.363940      -4.586833       8.672342          -0.000039
          120              C       9.275551      11.308335      14.697301       0.565755      25.357960 0.25769286E+03  0.53613366E+04                                 7.916131                            5.656140      -0.056313       2.035713                    0.999457      22.451868      62.434188       0.632363       0.465553      -1.026150       0.003119      -0.031743       0.051905       0.060921       0.036266       0.042790       0.076440      -0.073915       0.055064      -0.067565      -0.050977       0.118542              9.739369       9.653847      -0.543118      -0.452960       9.491692      -5.473146      10.072569          -0.000031
          121              C       0.673758      11.285821      16.297725       0.050652      28.444144 0.37302950E+03  0.84875311E+04                                 8.309026                            6.580429       0.084209       2.040740                    0.998738      27.044997      77.887564       0.618403       0.435308      -1.046639       0.035933      -0.001148       0.022491       0.042407       0.014922      -0.000039      -0.035177       0.030628      -0.038491      -0.047640       0.013055       0.034585              9.380293      10.284114      -1.454111       0.840165       7.859492       3.679065       9.997274          -0.000059
          122              C       0.388066      12.287699      17.253463      -0.118294      30.877750 0.43722104E+03  0.10331021E+05                                 8.689556                            7.075645      -0.073547       1.962132                    0.998917      29.243179      85.286204       0.603673       0.429400      -1.052242       0.002141      -0.003741       0.002269       0.004871       0.007969      -0.007136      -0.026783      -0.011161      -0.024400      -0.027515      -0.004808       0.032323              9.666733       9.419558      -0.176238       1.321614       8.812662       4.573768      10.767980           0.000050
          123              C       2.510105       0.212633      18.083776       0.039064      33.804348 0.41412052E+03  0.95705350E+04                                 9.176100                            6.826568      -0.070443       1.991825                    0.999228      26.506169      74.331162       0.628040       0.421997      -1.065965       0.010920      -0.018426      -0.027816       0.035107       0.018083       0.002836      -0.045103      -0.005664      -0.032187      -0.050916       0.002669       0.048247             11.156361       9.443721      -1.225647       0.364912      11.877343       6.833335      12.148020          -0.000020
          124              C       2.224350       1.272047      19.124804       0.572076      21.781188 0.24776112E+03  0.51227578E+04                                 7.265495                            5.611702      -0.077695       2.034931                    0.999131      22.429743      62.916386       0.621510       0.476636      -1.016457       0.011989       0.040714       0.039789       0.058177       0.041436      -0.036560      -0.071649      -0.057384       0.048154      -0.058497      -0.052220       0.110718              8.568159       6.888844      -0.387051       0.745072       9.596682       4.840638       9.218950          -0.000024
          125              C       2.644321      12.190138      17.905673      -0.140928      30.946364 0.41903362E+03  0.97738942E+04                                 8.591656                            6.865736       0.106016       2.013216                    0.999694      29.050170      83.539273       0.622488       0.421849      -1.059382      -0.012250       0.012814      -0.013812       0.022473       0.027823       0.006793      -0.018239      -0.013164      -0.001488      -0.036407       0.003979       0.032428              9.588879       9.310845      -2.235361      -0.337039       9.951333       4.626375       9.504460           0.000040
          126              C       2.895336      11.197016      16.977528       0.042018      27.011874 0.34667003E+03  0.77220446E+04                                 7.856869                            6.227605       0.283562       2.096382                    0.999771      26.720608      75.419359       0.655440       0.419524      -1.059429      -0.040740       0.003549      -0.010757       0.042286       0.009776       0.003645      -0.028061       0.033749      -0.074645      -0.045517       0.013195       0.032322              8.795942       9.023175      -1.612647       0.751782       8.353037       3.726672       9.011615          -0.000050
          127              C       3.955520       7.924966      12.810910       0.051317      28.520443 0.35789605E+03  0.80416569E+04                                 8.218711                            6.378310       0.120869       2.047504                    0.999363      26.842688      76.272765       0.639487       0.426271      -1.054454      -0.040084      -0.020000       0.008542       0.045604       0.012594       0.007088      -0.031306       0.032550      -0.013102      -0.044127       0.019294       0.024833              9.457911      10.008044      -0.470791      -1.734697       9.277844       4.449422       9.087843          -0.000044
          128              C       4.247016       6.956859      11.845137      -0.124420      33.048377 0.42732315E+03  0.99995591E+04                                 8.975252                            6.916655       0.092605       2.010627                    0.999591      28.903207      82.800901       0.623469       0.419824      -1.062420      -0.010788      -0.002028      -0.005656       0.012348       0.001528      -0.003364      -0.031796       0.012601       0.049929      -0.034428      -0.002359       0.036787             10.404803      10.555077       0.181460      -1.045718      10.584683       5.582999      10.074650           0.000037
          129              C       3.242104       6.108828      11.378556       0.057500      34.674677 0.38980597E+03  0.88542924E+04                                 9.252658                            6.579722      -0.069530       1.998507                    0.999130      25.843267      71.345521       0.647445       0.416484      -1.071780      -0.010055       0.028228       0.016217       0.034073      -0.000542       0.023680      -0.052083      -0.005463       0.043096      -0.053370      -0.009365       0.062735             11.493987      10.600533      -0.440284      -1.915497      12.128220       7.227510      11.753209          -0.000007
          130              C       2.006528       6.265176      11.897815      -0.131975      32.631145 0.40644769E+03  0.93806783E+04                                 8.831557                            6.709507       0.150650       2.028839                    0.999709      28.562257      80.921705       0.638953       0.415344      -1.066640       0.016086       0.010226      -0.006922       0.020279       0.005668       0.018482      -0.018899      -0.022173       0.006944      -0.031066       0.003958       0.027108             10.262607      10.651524      -0.536588      -2.189473      10.192837       5.391591       9.943462           0.000025
          131              C       1.728914       7.218273      12.878639       0.044906      27.913765 0.34651632E+03  0.76855679E+04                                 7.964920                            6.189917       0.363482       2.120996                    0.999871      26.390508      73.319888       0.666004       0.414646      -1.066983       0.040460       0.011493       0.000347       0.042062       0.004477       0.004804      -0.030878       0.044219      -0.021469      -0.044843       0.018467       0.026376              9.089496       9.232216       0.190120      -0.985016       9.363933       4.586828       8.672339          -0.000036
          132              C       3.550019       5.054417      10.387698       0.565756      25.357944 0.25769276E+03  0.53613341E+04                                 7.916128                            5.656139      -0.056313       2.035713                    0.999457      22.451865      62.434182       0.632363       0.465553      -1.026150       0.003119      -0.031743      -0.051905       0.060921       0.036266      -0.042790      -0.076440      -0.073915       0.055064      -0.067565      -0.050977       0.118542              9.739364       9.653847      -0.543116       0.452960       9.491684       5.473140      10.072561          -0.000034
          133              C       3.946238       7.475934      16.297725       0.050652      28.444156 0.37302971E+03  0.84875368E+04                                 8.309028                            6.580430       0.084209       2.040740                    0.998738      27.044998      77.887565       0.618403       0.435308      -1.046639      -0.035933       0.001148       0.022491       0.042407       0.014922       0.000039       0.035177       0.030628      -0.038490      -0.047640       0.013055       0.034585              9.380296      10.284112      -1.454111      -0.840164       7.859498      -3.679069       9.997278          -0.000063
          134              C       4.231930       6.474056      17.253463      -0.118294      30.877746 0.43722095E+03  0.10331019E+05                                 8.689554                            7.075643      -0.073547       1.962132                    0.998917      29.243177      85.286195       0.603673       0.429400      -1.052242      -0.002141       0.003741       0.002269       0.004871       0.007969       0.007136       0.026783      -0.011162      -0.024400      -0.027515      -0.004808       0.032324              9.666732       9.419555      -0.176238      -1.321614       8.812662      -4.573767      10.767979           0.000055
          135              C       3.215427       6.041285      18.083776       0.039064      33.804356 0.41412062E+03  0.95705379E+04                                 9.176102                            6.826569      -0.070443       1.991825                    0.999228      26.506169      74.331160       0.628040       0.421997      -1.065966      -0.010920       0.018426      -0.027816       0.035107       0.018083      -0.002836       0.045103      -0.005665      -0.032187      -0.050917       0.002669       0.048247             11.156364       9.443720      -1.225648      -0.364912      11.877348      -6.833338      12.148023          -0.000026
          136              C       3.501182       4.981871      19.124804       0.572076      21.781186 0.24776107E+03  0.51227567E+04                                 7.265495                            5.611701      -0.077696       2.034930                    0.999131      22.429747      62.916402       0.621510       0.476636      -1.016457      -0.011989      -0.040714       0.039789       0.058177       0.041436       0.036561       0.071649      -0.057384       0.048154      -0.058497      -0.052220       0.110718              8.568158       6.888845      -0.387048      -0.745073       9.596680      -4.840637       9.218950          -0.000023
          137              C       1.975675       6.571618      17.905673      -0.140929      30.946377 0.41903385E+03  0.97739005E+04                                 8.591657                            6.865737       0.106017       2.013216                    0.999694      29.050175      83.539282       0.622488       0.421848      -1.059382       0.012251      -0.012814      -0.013812       0.022473       0.027823      -0.006793       0.018239      -0.013163      -0.001488      -0.036407       0.003979       0.032428              9.588881       9.310845      -2.235363       0.337039       9.951337      -4.626376       9.504461           0.000044
          138              C       1.724660       7.564740      16.977528       0.042018      27.011866 0.34666992E+03  0.77220416E+04                                 7.856867                            6.227604       0.283562       2.096382                    0.999771      26.720605      75.419343       0.655440       0.419524      -1.059430       0.040740      -0.003549      -0.010757       0.042286       0.009776      -0.003645       0.028061       0.033749      -0.074645      -0.045517       0.013195       0.032322              8.795940       9.023172      -1.612647      -0.751782       8.353035      -3.726670       9.011613          -0.000053
          139              C       0.664476      10.836790      12.810910       0.051317      28.520446 0.35789606E+03  0.80416573E+04                                 8.218712                            6.378310       0.120869       2.047504                    0.999363      26.842689      76.272769       0.639487       0.426271      -1.054454       0.040084       0.020000       0.008542       0.045604       0.012594      -0.007088       0.031306       0.032550      -0.013101      -0.044127       0.019294       0.024833              9.457912      10.008044      -0.470795       1.734699       9.277846      -4.449426       9.087847          -0.000042
          140              C       0.372980      11.804897      11.845137      -0.124420      33.048393 0.42732332E+03  0.99995641E+04                                 8.975254                            6.916657       0.092604       2.010627                    0.999591      28.903214      82.800928       0.623469       0.419824      -1.062420       0.010788       0.002028      -0.005656       0.012348       0.001528       0.003364       0.031796       0.012601       0.049929      -0.034428      -0.002359       0.036787             10.404808      10.555080       0.181460       1.045718      10.584688      -5.583002      10.074655           0.000035
          141              C       2.483428       0.145091      11.378556       0.057500      34.674684 0.38980599E+03  0.88542931E+04                                 9.252659                            6.579722      -0.069531       1.998506                    0.999130      25.843268      71.345524       0.647445       0.416484      -1.071780       0.010055      -0.028228       0.016217       0.034072      -0.000542      -0.023680       0.052083      -0.005462       0.043096      -0.053370      -0.009365       0.062735             11.493989      10.600535      -0.440284       1.915497      12.128222      -7.227511      11.753211          -0.000008
          142              C       3.719004      -0.011257      11.897815      -0.131975      32.631137 0.40644754E+03  0.93806740E+04                                 8.831555                            6.709506       0.150650       2.028839                    0.999709      28.562259      80.921710       0.638953       0.415344      -1.066640      -0.016086      -0.010226      -0.006922       0.020279       0.005668      -0.018482       0.018899      -0.022173       0.006944      -0.031066       0.003958       0.027108             10.262606      10.651524      -0.536590       2.189473      10.192832      -5.391589       9.943460           0.000024
          143              C       2.891082      11.543483      12.878639       0.044907      27.913766 0.34651639E+03  0.76855695E+04                                 7.964919                            6.189917       0.363483       2.120996                    0.999871      26.390504      73.319865       0.666004       0.414646      -1.066983      -0.040460      -0.011493       0.000347       0.042062       0.004477      -0.004804       0.030878       0.044219      -0.021469      -0.044843       0.018467       0.026376              9.089495       9.232211       0.190116       0.985017       9.363935      -4.586830       8.672341          -0.000036
          144              C       2.175513       1.199502      10.387698       0.565755      25.357954 0.25769286E+03  0.53613367E+04                                 7.916129                            5.656140      -0.056313       2.035713                    0.999457      22.451871      62.434198       0.632363       0.465553      -1.026150      -0.003119       0.031743      -0.051905       0.060922       0.036266       0.042790       0.076440      -0.073915       0.055064      -0.067565      -0.050977       0.118542              9.739366       9.653848      -0.543115      -0.452961       9.491686      -5.473142      10.072565          -0.000032
          145              C      11.182673       1.664793       3.755224       0.050652      28.444177 0.37303000E+03  0.84875466E+04                                 8.309038                            6.580437       0.084203       2.040738                    0.998738      27.045022      77.887697       0.618402       0.435308      -1.046638      -0.004307       0.035692       0.022491       0.042407       0.012004      -0.035037      -0.003136      -0.035388      -0.038490      -0.047640       0.013055       0.034585              9.380307       8.133354      -1.644216       3.590809      10.010280       1.160825       9.997286          -0.000058
          146              C      12.205814       1.468420       4.710963      -0.118294      30.877762 0.43722129E+03  0.10331029E+05                                 8.689558                            7.075647      -0.073547       1.962132                    0.998917      29.243178      85.286203       0.603673       0.429400      -1.052242      -0.003915       0.001803       0.002269       0.004871       0.008825      -0.026050      -0.009467       0.008193      -0.024400      -0.027515      -0.004808       0.032323              9.666736       8.848279      -0.226730       4.439645       9.383944       1.719180      10.767985           0.000050
          147              C      -0.009193       2.519078       5.541276       0.039064      33.804346 0.41412048E+03  0.95705340E+04                                 9.176100                            6.826568      -0.070443       1.991825                    0.999228      26.506168      74.331158       0.628040       0.421997      -1.065966      -0.019315       0.009255      -0.027816       0.035107       0.018300      -0.045178      -0.001146      -0.000767      -0.032187      -0.050917       0.002670       0.048247             11.156361      12.073461      -0.993208       6.774670       9.247599       0.965134      12.148022          -0.000021
          148              C       1.071266       2.327708       6.582304       0.572076      21.781189 0.24776112E+03  0.51227579E+04                                 7.265495                            5.611701      -0.077695       2.034931                    0.999131      22.429745      62.916390       0.621510       0.476636      -1.016457       0.039500       0.015527       0.039789       0.058177       0.045826      -0.068152      -0.042727       0.041958       0.048154      -0.058497      -0.052220       0.110718              8.568158       9.643581      -0.143564       4.756240       6.841945       1.168369       9.218948          -0.000024
          149              C      11.909981       3.707323       5.363173      -0.140928      30.946369 0.41903389E+03  0.97739013E+04                                 8.591656                            6.865737       0.106017       2.013216                    0.999694      29.050165      83.539247       0.622488       0.421848      -1.059382       0.013843      -0.011075      -0.013812       0.022473       0.028546      -0.018766       0.005161       0.003199      -0.001488      -0.036407       0.003979       0.032428              9.588879      10.338461      -2.144532       4.638081       8.923717       0.071596       9.504458           0.000040
          150              C      10.898615       3.869925       4.435028       0.042018      27.011874 0.34667008E+03  0.77220460E+04                                 7.856869                            6.227606       0.283563       2.096383                    0.999771      26.720612      75.419368       0.655440       0.419524      -1.059429       0.007122      -0.040269      -0.010757       0.042286       0.006664      -0.028273       0.001160      -0.036655      -0.074645      -0.045517       0.013194       0.032323              8.795941       8.641092      -1.646421       3.646002       8.735120       1.076976       9.011611          -0.000049
          151              C       7.545929       4.637906       0.268409       0.051317      28.520443 0.35789582E+03  0.80416506E+04                                 8.218712                            6.378308       0.120869       2.047504                    0.999363      26.842677      76.272728       0.639487       0.426271      -1.054454      -0.016394      -0.041689       0.008543       0.045604       0.009544      -0.031808       0.004304      -0.036464      -0.013100      -0.044127       0.019294       0.024833              9.457914       9.366093      -0.527538       4.584882       9.919798      -1.336219       9.087850          -0.000042
          152              C       6.555917       4.843034      24.387637      -0.124420      33.048377 0.42732284E+03  0.99995501E+04                                 8.975250                            6.916652       0.092605       2.010627                    0.999591      28.903209      82.800902       0.623469       0.419824      -1.062420      -0.001071      -0.010925      -0.005656       0.012349       0.000399      -0.031376      -0.006150      -0.012942       0.049929      -0.034428      -0.002359       0.036787             10.404804      10.552630       0.181243       5.653391      10.587132      -0.550107      10.074651           0.000035
          153              C       5.799656       3.767361      23.921056       0.057500      34.674693 0.38980605E+03  0.88542947E+04                                 9.252661                            6.579723      -0.069530       1.998507                    0.999130      25.843266      71.345519       0.647445       0.416484      -1.071780       0.029004      -0.007530       0.016217       0.034072      -0.000055      -0.053965       0.019003       0.005568       0.043096      -0.053370      -0.009365       0.062735             11.493994      12.193619      -0.299473       7.368101      10.535144      -1.271715      11.753219          -0.000006
          154              C       6.064182       2.550348      24.440316      -0.131975      32.631161 0.40644792E+03  0.93806849E+04                                 8.831560                            6.709509       0.150650       2.028839                    0.999709      28.562260      80.921718       0.638952       0.415344      -1.066640       0.008770       0.016924      -0.006922       0.020279       0.007524      -0.020453       0.016746       0.019840       0.006944      -0.031066       0.003958       0.027108             10.262611      10.290520      -0.568496       5.563430      10.553844      -1.706267       9.943469           0.000023
          155              C       7.038020       2.357727       0.336139       0.044907      27.913776 0.34651655E+03  0.76855741E+04                                 7.964922                            6.189919       0.363510       2.121005                    0.999871      26.390510      73.319898       0.666003       0.414646      -1.066983       0.007886       0.041315       0.000347       0.042063       0.000529      -0.031181       0.002067      -0.045103      -0.021469      -0.044843       0.018467       0.026376              9.089499       9.329573       0.198720       4.655745       9.266581      -0.577349       8.672343          -0.000034
          156              C       4.722230       3.981245      22.930198       0.565756      25.357946 0.25769268E+03  0.53613322E+04                                 7.916128                            5.656138      -0.056313       2.035713                    0.999457      22.451867      62.434188       0.632363       0.465553      -1.026150      -0.031894       0.000312      -0.051905       0.060921       0.042186      -0.072376      -0.049354       0.060047       0.055064      -0.067564      -0.050977       0.118542              9.739366       9.588211      -0.548916       5.412009       9.557322       0.933080      10.072564          -0.000035
          157              C       7.099459       4.589125       3.755224       0.050652      28.444169 0.37302982E+03  0.84875414E+04                                 8.309035                            6.580435       0.084204       2.040738                    0.998738      27.045015      77.887665       0.618402       0.435308      -1.046638       0.004307      -0.035692       0.022491       0.042407       0.012004       0.035037       0.003136      -0.035388      -0.038490      -0.047640       0.013055       0.034585              9.380304       8.133352      -1.644217      -3.590806      10.010281      -1.160825       9.997279          -0.000066
          158              C       6.076318       4.785498       4.710963      -0.118294      30.877783 0.43722167E+03  0.10331039E+05                                 8.689561                            7.075649      -0.073546       1.962132                    0.998917      29.243180      85.286203       0.603673       0.429400      -1.052242       0.003915      -0.001803       0.002269       0.004871       0.008825       0.026050       0.009467       0.008192      -0.024400      -0.027515      -0.004808       0.032323              9.666740       8.848281      -0.226731      -4.439646       9.383950      -1.719181      10.767987           0.000058
          159              C       5.734725       3.734840       5.541276       0.039064      33.804334 0.41412020E+03  0.95705259E+04                                 9.176098                            6.826565      -0.070443       1.991825                    0.999228      26.506167      74.331153       0.628040       0.421997      -1.065966       0.019315      -0.009255      -0.027816       0.035107       0.018300       0.045178       0.001146      -0.000767      -0.032187      -0.050917       0.002669       0.048247             11.156358      12.073461      -0.993210      -6.774669       9.247596      -0.965131      12.148018          -0.000027
          160              C       4.654266       3.926210       6.582304       0.572076      21.781188 0.24776108E+03  0.51227567E+04                                 7.265495                            5.611701      -0.077695       2.034931                    0.999131      22.429742      62.916380       0.621510       0.476636      -1.016457      -0.039500      -0.015527       0.039789       0.058177       0.045826       0.068152       0.042727       0.041958       0.048154      -0.058497      -0.052220       0.110718              8.568159       9.643583      -0.143565      -4.756241       6.841944      -1.168369       9.218949          -0.000023
          161              C       6.372151       2.546596       5.363173      -0.140928      30.946362 0.41903362E+03  0.97738937E+04                                 8.591654                            6.865735       0.106017       2.013216                    0.999694      29.050166      83.539248       0.622488       0.421848      -1.059382      -0.013843       0.011075      -0.013812       0.022473       0.028546       0.018766      -0.005161       0.003198      -0.001488      -0.036407       0.003979       0.032428              9.588878      10.338461      -2.144533      -4.638082       8.923715      -0.071595       9.504456           0.000047
          162              C       7.383517       2.383994       4.435028       0.042018      27.011878 0.34667009E+03  0.77220465E+04                                 7.856870                            6.227606       0.283563       2.096382                    0.999771      26.720612      75.419371       0.655440       0.419524      -1.059429      -0.007122       0.040269      -0.010757       0.042286       0.006664       0.028273      -0.001160      -0.036655      -0.074645      -0.045517       0.013194       0.032323              8.795943       8.641095      -1.646423      -3.646004       8.735122      -1.076976       9.011612          -0.000057
          163              C      10.736203       1.616013       0.268409       0.051317      28.520453 0.35789598E+03  0.80416552E+04                                 8.218714                            6.378310       0.120868       2.047503                    0.999363      26.842684      76.272758       0.639487       0.426271      -1.054454       0.016394       0.041689       0.008543       0.045604       0.009544       0.031808      -0.004304      -0.036464      -0.013100      -0.044127       0.019294       0.024833              9.457917       9.366094      -0.527540      -4.584883       9.919804       1.336222       9.087852          -0.000045
          164              C      11.726215       1.410884      24.387637      -0.124420      33.048364 0.42732277E+03  0.99995484E+04                                 8.975249                            6.916652       0.092605       2.010627                    0.999591      28.903210      82.800911       0.623469       0.419824      -1.062420       0.001071       0.010925      -0.005656       0.012348       0.000399       0.031376       0.006150      -0.012942       0.049929      -0.034428      -0.002359       0.036787             10.404802      10.552625       0.181238      -5.653388      10.587131       0.550112      10.074649           0.000038
          165              C      -0.074124       2.486558      23.921056       0.057500      34.674697 0.38980625E+03  0.88543001E+04                                 9.252662                            6.579725      -0.069530       1.998507                    0.999130      25.843266      71.345519       0.647445       0.416484      -1.071780      -0.029004       0.007530       0.016217       0.034072      -0.000055       0.053966      -0.019003       0.005568       0.043096      -0.053370      -0.009365       0.062735             11.493995      12.193619      -0.299474      -7.368101      10.535145       1.271716      11.753221          -0.000008
          166              C      -0.338650       3.703571      24.440316      -0.131975      32.631154 0.40644781E+03  0.93806818E+04                                 8.831558                            6.709508       0.150650       2.028839                    0.999709      28.562257      80.921705       0.638953       0.415344      -1.066640      -0.008770      -0.016924      -0.006922       0.020279       0.007524       0.020453      -0.016746       0.019841       0.006944      -0.031066       0.003958       0.027108             10.262609      10.290521      -0.568492      -5.563430      10.553839       1.706263       9.943468           0.000025
          167              C      11.244112       3.896191       0.336139       0.044907      27.913781 0.34651650E+03  0.76855725E+04                                 7.964923                            6.189918       0.363511       2.121006                    0.999871      26.390505      73.319875       0.666004       0.414646      -1.066983      -0.007886      -0.041315       0.000347       0.042063       0.000529       0.031181      -0.002067      -0.045103      -0.021469      -0.044843       0.018467       0.026376              9.089500       9.329576       0.198727      -4.655748       9.266580       0.577343       8.672344          -0.000037
          168              C       1.003302       2.272674      22.930198       0.565755      25.357951 0.25769273E+03  0.53613335E+04                                 7.916130                            5.656139      -0.056314       2.035713                    0.999457      22.451869      62.434199       0.632363       0.465553      -1.026150       0.031894      -0.000312      -0.051905       0.060922       0.042186       0.072376       0.049354       0.060047       0.055064      -0.067565      -0.050977       0.118542              9.739368       9.588213      -0.548913      -5.412012       9.557322      -0.933082      10.072570          -0.000035
          169              N       3.708454       9.100702      24.302348      -0.119619      34.752455 0.48337274E+03  0.11474330E+05                                 8.908657                            7.121517      -0.109592       1.994663                    0.999494      26.839872      73.382016       0.655793       0.393454      -1.097742       0.058383      -0.013982       0.053716       0.080557       0.003416       0.007710       0.002761      -0.024178      -0.010622      -0.015416       0.000223       0.015194             10.281258      10.104480      -0.172562       4.517158      10.773835      -0.950106       9.965460           0.000036
          170              N       0.892597       9.662304      21.427607      -0.128631      34.062163 0.48387915E+03  0.11506527E+05                                 8.807137                            7.140126      -0.070123       2.003394                    0.999566      27.063781      74.421265       0.651918       0.395099      -1.094961      -0.058155       0.011176      -0.056701       0.081988      -0.008251       0.009040       0.010240      -0.019028      -0.012339      -0.020249       0.003030       0.017220              9.928231       8.986596      -2.010049       3.309498      10.447661       1.398670      10.350437           0.000054
          171              N       0.911542       9.661053      24.302348      -0.119619      34.752442 0.48337230E+03  0.11474317E+05                                 8.908654                            7.121514      -0.109591       1.994663                    0.999494      26.839868      73.382000       0.655793       0.393454      -1.097742      -0.058383       0.013982       0.053716       0.080557       0.003416      -0.007710      -0.002761      -0.024178      -0.010622      -0.015417       0.000223       0.015194             10.281256      10.104477      -0.172557      -4.517157      10.773833       0.950103       9.965456           0.000037
          172              N       3.727400       9.099451      21.427607      -0.128631      34.062149 0.48387871E+03  0.11506514E+05                                 8.807135                            7.140123      -0.070124       2.003394                    0.999566      27.063783      74.421274       0.651918       0.395099      -1.094961       0.058155      -0.011176      -0.056701       0.081988      -0.008251      -0.009040      -0.010240      -0.019028      -0.012339      -0.020249       0.003030       0.017220              9.928229       8.986590      -2.010052      -3.309494      10.447665      -1.398669      10.350431           0.000056
          173              N       8.738853       4.495317      11.759848      -0.119618      34.752418 0.48337206E+03  0.11474309E+05                                 8.908650                            7.121512      -0.109592       1.994663                    0.999494      26.839852      73.381942       0.655793       0.393454      -1.097742      -0.019070       0.056927       0.053716       0.080559       0.005483       0.002072       0.007922       0.022616      -0.010626      -0.015419       0.000220       0.015198             10.281250      10.798909      -0.111172      -1.344117      10.079391       4.415959       9.965450           0.000037
          174              N       9.546193       1.739840       8.885107      -0.128631      34.062143 0.48387885E+03  0.11506519E+05                                 8.807136                            7.140125      -0.070123       2.003394                    0.999566      27.063786      74.421289       0.651917       0.395099      -1.094961       0.016252      -0.056946      -0.056701       0.081988      -0.006454       0.009404       0.009907       0.021628      -0.012339      -0.020250       0.003030       0.017220              9.928229      10.788903      -1.850743       1.101858       8.645347       3.419791      10.350438           0.000053
          175              N       9.543279       1.758602      11.759848      -0.119618      34.752427 0.48337228E+03  0.11474316E+05                                 8.908652                            7.121514      -0.109593       1.994663                    0.999494      26.839854      73.381950       0.655793       0.393454      -1.097742       0.019070      -0.056927       0.053717       0.080559       0.005483      -0.002072      -0.007922       0.022616      -0.010626      -0.015419       0.000220       0.015199             10.281252      10.798906      -0.111178       1.344121      10.079397      -4.415962       9.965454           0.000039
          176              N       8.735939       4.514078       8.885107      -0.128631      34.062146 0.48387896E+03  0.11506522E+05                                 8.807136                            7.140126      -0.070122       2.003394                    0.999566      27.063785      74.421283       0.651917       0.395099      -1.094961      -0.016252       0.056946      -0.056701       0.081988      -0.006454      -0.009404      -0.009907       0.021628      -0.012339      -0.020250       0.003030       0.017220              9.928230      10.788900      -1.850744      -1.101858       8.645350      -3.419791      10.350439           0.000057
          177              N       2.712211       8.012520      13.325152      -0.119618      34.752414 0.48337207E+03  0.11474309E+05                                 8.908649                            7.121512      -0.109592       1.994663                    0.999494      26.839853      73.381945       0.655793       0.393454      -1.097742       0.019070      -0.056927      -0.053717       0.080559       0.005483       0.002072       0.007922       0.022616      -0.010626      -0.015419       0.000220       0.015199             10.281248      10.798909      -0.111173      -1.344117      10.079387       4.415956       9.965447           0.000039
          178              N       1.904871      10.767997      16.199893      -0.128631      34.062135 0.48387874E+03  0.11506515E+05                                 8.807134                            7.140124      -0.070123       2.003394                    0.999566      27.063783      74.421278       0.651917       0.395099      -1.094961      -0.016253       0.056946       0.056701       0.081988      -0.006454       0.009404       0.009907       0.021628      -0.012339      -0.020250       0.003030       0.017220              9.928227      10.788900      -1.850741       1.101859       8.645345       3.419790      10.350436           0.000053
          179              N       1.907785      10.749235      13.325152      -0.119618      34.752433 0.48337243E+03  0.11474320E+05                                 8.908653                            7.121515      -0.109593       1.994662                    0.999494      26.839859      73.381967       0.655793       0.393454      -1.097742      -0.019070       0.056927      -0.053717       0.080559       0.005483      -0.002072      -0.007922       0.022616      -0.010626      -0.015419       0.000220       0.015199             10.281253      10.798908      -0.111179       1.344122      10.079395      -4.415961       9.965455           0.000038
          180              N       2.715125       7.993759      16.199893      -0.128631      34.062142 0.48387891E+03  0.11506520E+05                                 8.807135                            7.140125      -0.070122       2.003394                    0.999566      27.063784      74.421279       0.651917       0.395099      -1.094961       0.016252      -0.056945       0.056701       0.081988      -0.006454      -0.009404      -0.009907       0.021628      -0.012339      -0.020249       0.003030       0.017220              9.928228      10.788899      -1.850744      -1.101859       8.645349      -3.419791      10.350437           0.000056
          181              N       7.742610       3.407135       0.782652      -0.119619      34.752458 0.48337286E+03  0.11474333E+05                                 8.908657                            7.121518      -0.109593       1.994662                    0.999494      26.839872      73.382014       0.655793       0.393454      -1.097742      -0.058383       0.013982      -0.053716       0.080557       0.003416       0.007710       0.002761      -0.024178      -0.010622      -0.015416       0.000223       0.015194             10.281259      10.104482      -0.172562       4.517159      10.773832      -0.950108       9.965463           0.000036
          182              N      10.558468       2.845533       3.657393      -0.128630      34.062148 0.48387884E+03  0.11506518E+05                                 8.807134                            7.140123      -0.070122       2.003394                    0.999566      27.063779      74.421255       0.651918       0.395099      -1.094961       0.058155      -0.011176       0.056701       0.081988      -0.008251       0.009040       0.010240      -0.019028      -0.012339      -0.020249       0.003030       0.017220              9.928226       8.986584      -2.010047       3.309490      10.447664       1.398676      10.350431           0.000052
          183              N      10.539522       2.846784       0.782652      -0.119619      34.752454 0.48337256E+03  0.11474325E+05                                 8.908656                            7.121516      -0.109592       1.994662                    0.999494      26.839872      73.382015       0.655793       0.393454      -1.097742       0.058383      -0.013982      -0.053716       0.080557       0.003416      -0.007710      -0.002761      -0.024178      -0.010622      -0.015416       0.000223       0.015194             10.281259      10.104483      -0.172558      -4.517160      10.773831       0.950104       9.965463           0.000038
          184              N       7.723664       3.408386       3.657393      -0.128630      34.062129 0.48387842E+03  0.11506506E+05                                 8.807131                            7.140120      -0.070123       2.003394                    0.999566      27.063775      74.421245       0.651918       0.395099      -1.094961      -0.058155       0.011176       0.056701       0.081987      -0.008251      -0.009040      -0.010240      -0.019028      -0.012339      -0.020249       0.003030       0.017220              9.928224       8.986583      -2.010049      -3.309489      10.447662      -1.398674      10.350426           0.000058
          185              O      10.194144       9.212022      17.742620      -0.578731      36.220924 0.52612239E+03  0.12594080E+05                                 8.728466                            7.061247       0.356057       2.157384                    0.997619      27.865073      73.367421       0.719978       0.355392      -1.140548      -0.011406       0.029354       0.017207       0.035886       0.044982      -0.005268       0.039512      -0.029007       0.077137      -0.068870       0.006845       0.062025             10.409285      11.413654       2.560702       5.421395       7.964638       3.474660      11.849563           0.000002
          186              O       9.787180      11.230787      18.477611      -0.545166      25.115441 0.40776312E+03  0.91581351E+04                                 6.640691                            6.160959       0.827468       2.308916                    0.998979      27.017609      68.899216       0.781245       0.349076      -1.145701       0.000952      -0.015333      -0.016046       0.022215      -0.009448      -0.071222      -0.052301      -0.020670      -0.103673      -0.105405       0.028889       0.076516              6.757016       7.460325      -1.561340       1.067630       7.331077      -0.181225       5.479644           0.000011
          187              O       7.024323       9.502204       2.889792      -0.543234      35.683965 0.48806817E+03  0.11474771E+05                                 8.656684                            6.808379       0.217402       2.120592                    0.996532      27.412307      71.709437       0.731483       0.356154      -1.139057      -0.001229      -0.042227       0.004266       0.042460       0.055285      -0.016601       0.046301       0.002355       0.103129      -0.089112       0.024361       0.064751             10.370007       9.278557       2.957356       5.128907       9.961877       4.207097      11.869586           0.000005
          188              O       7.313941       7.404640       2.199955      -0.588237      35.044704 0.53423962E+03  0.12767319E+05                                 8.391347                            7.069542       0.950444       2.339234                    0.998392      27.951365      72.230267       0.730575       0.350815      -1.150533      -0.001631       0.028618       0.041883       0.050753      -0.040870      -0.074135      -0.052075      -0.060318      -0.087072      -0.122812       0.051037       0.071775              9.392262       7.190512      -2.676097       1.460919      14.093719      -1.063582       6.892553           0.000016
          189              O       6.982452       9.549734      17.742620      -0.578731      36.220929 0.52612245E+03  0.12594082E+05                                 8.728467                            7.061248       0.356056       2.157384                    0.997619      27.865073      73.367426       0.719978       0.355392      -1.140548       0.011406      -0.029354       0.017207       0.035886       0.044982       0.005268      -0.039512      -0.029007       0.077137      -0.068870       0.006845       0.062025             10.409287      11.413657       2.560704      -5.421397       7.964639      -3.474662      11.849566           0.000003
          190              O       7.389416       7.530969      18.477611      -0.545166      25.115449 0.40776326E+03  0.91581390E+04                                 6.640692                            6.160961       0.827468       2.308915                    0.998979      27.017612      68.899228       0.781244       0.349076      -1.145701      -0.000952       0.015333      -0.016046       0.022215      -0.009448       0.071222       0.052301      -0.020670      -0.103673      -0.105405       0.028889       0.076515              6.757017       7.460327      -1.561340      -1.067630       7.331079       0.181225       5.479645           0.000010
          191              O      10.152273       9.259552       2.889792      -0.543234      35.683952 0.48806780E+03  0.11474760E+05                                 8.656681                            6.808376       0.217402       2.120592                    0.996532      27.412308      71.709435       0.731483       0.356154      -1.139057       0.001229       0.042227       0.004266       0.042460       0.055286       0.016601      -0.046301       0.002355       0.103129      -0.089112       0.024361       0.064751             10.370003       9.278555       2.957355      -5.128908       9.961869      -4.207095      11.869585           0.000005
          192              O       9.862655      11.357116       2.199955      -0.588237      35.044717 0.53424001E+03  0.12767330E+05                                 8.391350                            7.069545       0.950444       2.339234                    0.998392      27.951363      72.230264       0.730575       0.350815      -1.150533       0.001631      -0.028618       0.041883       0.050753      -0.040870       0.074135       0.052075      -0.060318      -0.087071      -0.122812       0.051037       0.071775              9.392265       7.190512      -2.676095      -1.460919      14.093727       1.063581       6.892556           0.000015
          193              O       8.278712      10.965621       5.200120      -0.578731      36.220920 0.52612245E+03  0.12594082E+05                                 8.728466                            7.061247       0.356056       2.157384                    0.997619      27.865071      73.367417       0.719978       0.355392      -1.140548       0.030244      -0.008777       0.017207       0.035886       0.046828       0.039823      -0.001769       0.012777       0.077137      -0.068870       0.006845       0.062025             10.409283       7.542216       2.218514       2.983844      11.836073       5.706261      11.849561           0.000003
          194              O      10.325468      10.737978       5.935111      -0.545166      25.115447 0.40776319E+03  0.91581373E+04                                 6.640692                            6.160960       0.827467       2.308915                    0.998979      27.017614      68.899237       0.781244       0.349076      -1.145701      -0.015358      -0.000402      -0.016046       0.022215      -0.007489      -0.045827      -0.075550       0.023663      -0.103674      -0.105405       0.028889       0.076516              6.757017       7.605946      -1.548468      -0.274519       7.185458       1.047529       5.479645           0.000011
          195              O       8.846852       7.833658      15.432292      -0.543234      35.683992 0.48806870E+03  0.11474786E+05                                 8.656689                            6.808383       0.217401       2.120591                    0.996532      27.412315      71.709469       0.731483       0.356154      -1.139057      -0.041955      -0.004942       0.004266       0.042460       0.054222       0.047583      -0.012460      -0.021713       0.103129      -0.089112       0.024361       0.064751             10.370012       9.437845       2.971434       3.739190       9.802594       5.479405      11.869598           0.000004
          196              O       6.731934       7.937473      14.742454      -0.588237      35.044730 0.53424017E+03  0.12767335E+05                                 8.391352                            7.069546       0.950444       2.339234                    0.998392      27.951370      72.230288       0.730575       0.350815      -1.150533       0.028651       0.000895       0.041883       0.050753      -0.034947      -0.045346      -0.078432       0.073720      -0.087071      -0.122812       0.051037       0.071775              9.392267      14.509617      -2.029181      -1.188077       6.774628       1.361604       6.892556           0.000016
          197              O       8.897884       7.796135       5.200120      -0.578731      36.220918 0.52612237E+03  0.12594079E+05                                 8.728465                            7.061247       0.356056       2.157384                    0.997619      27.865070      73.367411       0.719978       0.355392      -1.140548      -0.030244       0.008777       0.017207       0.035886       0.046829      -0.039823       0.001769       0.012777       0.077137      -0.068870       0.006845       0.062025             10.409283       7.542217       2.218515      -2.983845      11.836072      -5.706260      11.849559           0.000003
          198              O       6.851128       8.023777       5.935111      -0.545166      25.115433 0.40776288E+03  0.91581285E+04                                 6.640689                            6.160957       0.827469       2.308916                    0.998979      27.017612      68.899225       0.781245       0.349076      -1.145701       0.015358       0.000402      -0.016046       0.022215      -0.007489       0.045827       0.075550       0.023664      -0.103674      -0.105405       0.028889       0.076516              6.757013       7.605945      -1.548465       0.274519       7.185452      -1.047528       5.479643           0.000010
          199              O       8.329744      10.928097      15.432292      -0.543234      35.683986 0.48806854E+03  0.11474781E+05                                 8.656687                            6.808381       0.217401       2.120591                    0.996532      27.412316      71.709465       0.731483       0.356154      -1.139057       0.041955       0.004942       0.004266       0.042460       0.054222      -0.047583       0.012460      -0.021713       0.103129      -0.089112       0.024361       0.064751             10.370011       9.437843       2.971433      -3.739190       9.802591      -5.479405      11.869598           0.000005
          200              O      10.444662      10.824282      14.742454      -0.588237      35.044731 0.53424017E+03  0.12767336E+05                                 8.391353                            7.069547       0.950443       2.339234                    0.998392      27.951368      72.230286       0.730575       0.350815      -1.150533      -0.028651      -0.000895       0.041883       0.050753      -0.034947       0.045346       0.078432       0.073720      -0.087071      -0.122812       0.051037       0.071775              9.392268      14.509617      -2.029181       1.188076       6.774628      -1.361604       6.892557           0.000013
          201              O       3.172352       1.542216      19.884880      -0.578731      36.220923 0.52612250E+03  0.12594083E+05                                 8.728466                            7.061248       0.356056       2.157384                    0.997619      27.865071      73.367420       0.719978       0.355392      -1.140548      -0.030244       0.008777      -0.017207       0.035886       0.046828       0.039823      -0.001768       0.012777       0.077137      -0.068870       0.006845       0.062025             10.409285       7.542217       2.218514       2.983844      11.836075       5.706263      11.849562           0.000003
          202              O       1.125596       1.769859      19.149889      -0.545166      25.115447 0.40776321E+03  0.91581379E+04                                 6.640692                            6.160961       0.827467       2.308915                    0.998979      27.017612      68.899235       0.781244       0.349076      -1.145701       0.015358       0.000402       0.016046       0.022215      -0.007489      -0.045827      -0.075550       0.023664      -0.103673      -0.105405       0.028889       0.076516              6.757017       7.605947      -1.548468      -0.274519       7.185459       1.047529       5.479646           0.000010
          203              O       2.604212       4.674179       9.652708      -0.543234      35.683959 0.48806820E+03  0.11474771E+05                                 8.656682                            6.808379       0.217402       2.120592                    0.996532      27.412312      71.709450       0.731483       0.356154      -1.139057       0.041955       0.004942      -0.004266       0.042460       0.054222       0.047583      -0.012460      -0.021713       0.103130      -0.089112       0.024361       0.064751             10.370003       9.437842       2.971432       3.739186       9.802584       5.479397      11.869582           0.000005
          204              O       4.719130       4.570364      10.342545      -0.588237      35.044736 0.53424027E+03  0.12767339E+05                                 8.391353                            7.069547       0.950443       2.339234                    0.998392      27.951371      72.230295       0.730575       0.350815      -1.150533      -0.028651      -0.000895      -0.041883       0.050753      -0.034947      -0.045346      -0.078432       0.073720      -0.087072      -0.122812       0.051037       0.071775              9.392268      14.509620      -2.029179      -1.188077       6.774627       1.361604       6.892558           0.000016
          205              O       2.553180       4.711702      19.884880      -0.578731      36.220954 0.52612296E+03  0.12594097E+05                                 8.728472                            7.061251       0.356055       2.157383                    0.997619      27.865081      73.367459       0.719978       0.355392      -1.140548       0.030244      -0.008777      -0.017207       0.035886       0.046828      -0.039822       0.001768       0.012777       0.077137      -0.068870       0.006845       0.062025             10.409292       7.542222       2.218518      -2.983847      11.836084      -5.706268      11.849570           0.000002
          206              O       4.599936       4.484060      19.149889      -0.545166      25.115443 0.40776310E+03  0.91581347E+04                                 6.640691                            6.160959       0.827468       2.308915                    0.998979      27.017616      68.899243       0.781244       0.349076      -1.145701      -0.015358      -0.000401       0.016046       0.022215      -0.007489       0.045827       0.075550       0.023664      -0.103673      -0.105405       0.028889       0.076516              6.757015       7.605947      -1.548466       0.274519       7.185454      -1.047529       5.479645           0.000010
          207              O       3.121320       1.579740       9.652708      -0.543234      35.683975 0.48806836E+03  0.11474776E+05                                 8.656685                            6.808379       0.217402       2.120591                    0.996532      27.412318      71.709471       0.731483       0.356154      -1.139057      -0.041955      -0.004942      -0.004266       0.042460       0.054222      -0.047583       0.012460      -0.021713       0.103129      -0.089112       0.024361       0.064751             10.370007       9.437844       2.971433      -3.739188       9.802587      -5.479401      11.869588           0.000005
          208              O       1.006402       1.683555      10.342545      -0.588237      35.044737 0.53424028E+03  0.12767339E+05                                 8.391353                            7.069547       0.950443       2.339234                    0.998392      27.951372      72.230297       0.730575       0.350815      -1.150533       0.028651       0.000895      -0.041883       0.050753      -0.034947       0.045346       0.078432       0.073720      -0.087071      -0.122812       0.051037       0.071775              9.392268      14.509619      -2.029178       1.188076       6.774627      -1.361604       6.892558           0.000015
          209              O       1.256920       3.295815       7.342379      -0.578731      36.220898 0.52612200E+03  0.12594068E+05                                 8.728462                            7.061245       0.356056       2.157384                    0.997619      27.865068      73.367408       0.719978       0.355392      -1.140548       0.011406      -0.029354      -0.017207       0.035886       0.044982      -0.005268       0.039512      -0.029007       0.077137      -0.068870       0.006845       0.062025             10.409278      11.413644       2.560701       5.421389       7.964638       3.474658      11.849554           0.000003
          210              O       1.663884       1.277050       6.607389      -0.545166      25.115439 0.40776310E+03  0.91581344E+04                                 6.640690                            6.160959       0.827468       2.308915                    0.998979      27.017608      68.899213       0.781245       0.349076      -1.145701      -0.000952       0.015333       0.016046       0.022215      -0.009448      -0.071222      -0.052301      -0.020670      -0.103674      -0.105405       0.028890       0.076515              6.757015       7.460323      -1.561338       1.067629       7.331077      -0.181225       5.479643           0.000010
          211              O       4.426741       3.005633      22.195208      -0.543234      35.683991 0.48806857E+03  0.11474782E+05                                 8.656688                            6.808382       0.217401       2.120591                    0.996532      27.412317      71.709473       0.731483       0.356154      -1.139057       0.001229       0.042227      -0.004266       0.042460       0.055286      -0.016601       0.046301       0.002355       0.103129      -0.089112       0.024361       0.064751             10.370012       9.278563       2.957358       5.128911       9.961881       4.207099      11.869592           0.000005
          212              O       4.137123       5.103197      22.885045      -0.588237      35.044730 0.53424010E+03  0.12767334E+05                                 8.391352                            7.069546       0.950442       2.339234                    0.998392      27.951372      72.230300       0.730575       0.350815      -1.150533       0.001631      -0.028618      -0.041883       0.050753      -0.040870      -0.074135      -0.052075      -0.060318      -0.087071      -0.122812       0.051037       0.071775              9.392268       7.190517      -2.676099       1.460921      14.093728      -1.063582       6.892558           0.000017
          213              O       4.468612       2.958103       7.342379      -0.578731      36.220908 0.52612217E+03  0.12594073E+05                                 8.728463                            7.061245       0.356057       2.157384                    0.997619      27.865074      73.367423       0.719978       0.355392      -1.140548      -0.011406       0.029354      -0.017207       0.035886       0.044982       0.005268      -0.039512      -0.029007       0.077137      -0.068870       0.006845       0.062025             10.409280      11.413646       2.560702      -5.421390       7.964638      -3.474659      11.849556           0.000003
          214              O       4.061648       4.976868       6.607389      -0.545166      25.115435 0.40776299E+03  0.91581313E+04                                 6.640689                            6.160958       0.827469       2.308916                    0.998979      27.017607      68.899206       0.781245       0.349076      -1.145701       0.000952      -0.015333       0.016046       0.022215      -0.009448       0.071222       0.052301      -0.020670      -0.103674      -0.105405       0.028889       0.076516              6.757014       7.460322      -1.561338      -1.067629       7.331077       0.181225       5.479643           0.000009
          215              O       1.298791       3.248285      22.195208      -0.543234      35.683992 0.48806842E+03  0.11474778E+05                                 8.656688                            6.808380       0.217401       2.120591                    0.996532      27.412322      71.709489       0.731483       0.356154      -1.139057      -0.001229      -0.042227      -0.004266       0.042460       0.055286       0.016600      -0.046301       0.002355       0.103130      -0.089112       0.024361       0.064751             10.370012       9.278564       2.957358      -5.128914       9.961877      -4.207100      11.869596           0.000006
          216              O       1.588409       1.150721      22.885045      -0.588237      35.044741 0.53424048E+03  0.12767345E+05                                 8.391354                            7.069548       0.950443       2.339234                    0.998392      27.951372      72.230299       0.730574       0.350815      -1.150533      -0.001631       0.028618      -0.041883       0.050753      -0.040870       0.074135       0.052075      -0.060318      -0.087071      -0.122812       0.051037       0.071775              9.392270       7.190516      -2.676096      -1.460920      14.093734       1.063581       6.892559           0.000016

******************************************************
Auxiliary information for the entire system
The total spin magnetic moment of the unit cell is   -0.000000
The total net atomic charge of the unit cell is   -0.000008
Accuracy of reproducing the electrostatic potential in the unit cell:
  The inner radius (bohr) =    5.0000
  The outer radius (bohr) =   12.0000
  Valid grid points have density less than (e/(bohr^3)) =    0.0001
  The number of valid grid points were=       204202
  The rms potential error without charges in kcal/mol is=     12.35343
  The rms potential error with partial charges in kcal/mol is=      1.09954
  The RRMSE value at monopole order=      0.08901
  The rms potential error with partial charges and cloud penetration in kcal/mol is=      1.10211
  The RRMSE value at monopole order with cloud penetration is=      0.08921
  The rms potential error with partial charges and atomic dipoles in kcal/mol is=      0.59357
  The RRMSE value at dipole order=      0.04805
  The rms potential error with partial charges, atomic dipoles and cloud penetration in kcal/mol is=      0.57647
  The RRMSE value at dipole order with cloud penetration=      0.04666

******************************************************
The electron densities and ab initio electrostatic potential were computed in VASP using the PBE functional and
projector augmented wave method. See the main text of the journal article for a description of computational details.
The atomic charges, dipoles, and quadrupoles were computed with the DDEC6 method as described in
(a) T. A. Manz and N. Gabaldon Limas, RSC Adv. 6 (2016) 47771-47801 DOI: 10.1039/c6ra04656h
(b) N. Gabaldon Limas and T. A. Manz, RSC Adv. 8 (2018) 2678-2707 DOI: 10.1039/c7ra11829e.
For each atom in the material, the electron cloud parameters were fit to the spherically averaged atom-in-material
electron density using radial positions for which this density was between 10^-4 and 10^-2 electrons per cubic bohr.
The polarizabilities, dispersion coefficients, and quantum Drude oscillator (QDO) parameters were fit using the MCLF method.
The magnetic structure of the system was optimized in VASP from the default ferromagnetic initial guess using spin polarization.
The atomic spin moments (ASMs) were computed on this optimized magnetic structure using the DDEC6 partition as inputs
to the method of T. A. Manz and D. S. Sholl, J. Chem. Theory Comput. 7 (2011) 4146-4164 DOI: 10.1021/ct200539n.
The RMSE and RRMSE were computed using a uniform grid with Ewald summation.
